# Supplementary material for: Flax (Linum usitatissimum L.) response to non-optimal soil acidity and zinc deficiency
Source: BMC Plant Biol. 2019 Feb 15;19(Suppl 1):54. doi: 10.1186/s12870-019-1641-1 (PMC6393972; doi:10.1186/s12870-019-1641-1)
Supplement: Supplementary file 1 — Statistics of mapping of Mogilevsky and Norlin reads to Norlin assembly. (XLSX 10 kb) [file 12870_2019_1641_MOESM1_ESM.xlsx]

## Sheet: Лист1
Additional file 1. Statistics of mapping of Mogilevsky and Norlin reads to Norlin assembly.
	reads mapped to Norlin	total reads	percents mapped
Mogilevsky Zn- pH 5.5 r1	27517317	30498515	0.902251
Mogilevsky Zn- pH 5.5 r2	32309977	35856044	0.901103
Mogilevsky Zn- pH 7.5_r1	36918681	40885819	0.90297
Mogilevsky Zn- pH 7.5 r2	30092347	33380484	0.901495
Mogilevsky Zn+ pH 5.5 r1	25451129	28280551	0.899952
Mogilevsky Zn+ pH 5.5 r2	34594960	38388007	0.901192
Mogilevsky Zn+ pH 7.5 r1	30109103	33447547	0.900189
Mogilevsky Zn+ pH 7.5 r2	31338993	34677208	0.903735
Norlin Zn- pH 5.5 r1	26404785	29290811	0.90147
Norlin Zn- pH 5.5 r2	33530764	37148280	0.90262
Norlin Zn- pH 7.5_r1	34792027	38285355	0.908756
Norlin Zn- pH 7.5 r2	32905749	36322222	0.90594
Norlin Zn+ pH 5.5 r1	32450148	35758551	0.907479
Norlin Zn+ pH 5.5 r2	33061474	36437205	0.907355
Norlin Zn+ pH 7.5 r1	26033623	28715953	0.906591
Norlin Zn+ pH 7.5 r2	35433109	39212939	0.903608
