# Supplementary material for: Flax (Linum usitatissimum L.) response to non-optimal soil acidity and zinc deficiency
Source: BMC Plant Biol. 2019 Feb 15;19(Suppl 1):54. doi: 10.1186/s12870-019-1641-1 (PMC6393972; doi:10.1186/s12870-019-1641-1)
Supplement: Supplementary file 2 — Gene expression alterations in flax cultivar Mogilevsky under Zn deficiency. (XLSX 6441 kb) [file 12870_2019_1641_MOESM2_ESM.xlsx]

## Sheet: Mog Zn depriv pH.5.5
Additional file 2. Gene expression alterations in flax cultivar Mogilevsky under Zn deficiency.
Gene ID	Transcript lengths	Blast symbol	Blast name	Blast species	KEGG Orthology		Zn+ pH5.5	Zn- pH5.5	KEGG A.Thaliana	Gene Ontology	logFC	logCPM	LR	PValue	FDR	Mogilevsky Zn- pH5.5 r1	Mogilevsky Zn- pH5.5 r2	Mogilevsky Zn+ pH5.5 r1	Mogilevsky Zn+ pH5.5 r2			(log-R) Mogilevsky Zn+ pH5.5 r1	(log-R) Mogilevsky Zn+ pH5.5 r2		(log-R) Mogilevsky Zn- pH5.5 r1	(log-R) Mogilevsky Zn- pH5.5 r2
TRINITY_DN34932_c0_g1	1698; 1024	NAS4	Probable nicotianamine synthase 4	ARATH	K05953				AT1G56430	GO:0000902,GO:0000904,GO:0003006,GO:0003674,GO:0003824,GO:0006082,GO:0006576,GO:0006807,GO:0006810,GO:0007275,GO:0008150,GO:0008152,GO:0009058,GO:0009308,GO:0009309,GO:0009555,GO:0009653,GO:0009826,GO:0009860,GO:0009932,GO:0009987,GO:0010232,GO:0010233,GO:0016043,GO:0016049,GO:0016053,GO:0016740,GO:0016765,GO:0018130,GO:0019752,GO:0022414,GO:0030410,GO:0030417,GO:0030418,GO:0032501,GO:0032502,GO:…	1.72182	5.08758	143.365	4.89016e-33	8.1431e-29	48.9349	55.2692	13.7901	17.6804			-0.966528	-0.648788		0.723106	0.892211
TRINITY_DN39403_c1_g1	3984; 3966; 3454; 3436; 2991; 2973; 988; 987	ELC; ELCL; ZIP1	Protein ELC {ECO:0000303|PubMed:17090720}; Protein ELC-like {ECO:0000303|PubMed:17090720}; Zinc transporter 1	ARATH	K14709,K12183				AT3G12750,AT3G12400	GO:0000813,GO:0000902,GO:0000904,GO:0003674,GO:0005215,GO:0005385,GO:0005488,GO:0005515,GO:0005575,GO:0005768,GO:0005769,GO:0005770,GO:0005886,GO:0006464,GO:0006810,GO:0008104,GO:0008150,GO:0008152,GO:0008324,GO:0009653,GO:0009987,GO:0010091,GO:0015031,GO:0015075,GO:0016020,GO:0016021,GO:0016043,GO:0019538,GO:0022857,GO:0022890,GO:0022891,GO:0022892,GO:0031224,GO:0032182,GO:0032502,GO:0032989,GO:…	1.23492	6.33654	123.143	1.29737e-28	1.08019e-24	108.012	118.661	47.5167	48.7795			-0.618243	-0.581913		0.533432	0.666724
TRINITY_DN2503_c0_g1	1832; 1801	ZIP1; ZIP5	Zinc transporter 1; Zinc transporter 5	ARATH; ORYSJ	K14709				AT3G12750	GO:0000041,GO:0003674,GO:0005215,GO:0005385,GO:0005575,GO:0005886,GO:0006810,GO:0006811,GO:0006812,GO:0006829,GO:0008150,GO:0008324,GO:0015075,GO:0016020,GO:0016021,GO:0022857,GO:0022890,GO:0022891,GO:0022892,GO:0030001,GO:0031224,GO:0044425,GO:0044464,GO:0044699,GO:0044765,GO:0046873,GO:0046915,GO:0051179,GO:0051234,GO:0072509,GO:1902578	1.52161	4.93743	110.959	6.04103e-26	3.35317e-22	46.5658	44.1328	17.8877	13.8218			-0.543005	-0.872968		0.74506	0.670912
TRINITY_DN39403_c2_g1	570										1.99057	3.13513	79.9342	3.87079e-19	1.61141e-15	13.8809	14.0235	2.95502	4.00256			-0.912562	-0.635874		0.76777	0.780666
TRINITY_DN23407_c0_g1	1669	PRPX (1)	Pathogen-related protein	HORVU						GO:0006950,GO:0006952,GO:0008150,GO:0009607,GO:0050896	0.987252	5.23905	67.2834	2.35148e-16	7.83138e-13	50.6006	49.6851	23.9553	26.5494			-0.537548	-0.40012		0.481499	0.456169
TRINITY_DN35739_c2_g1	1090; 990; 843; 574; 516	PGIP (1)	Polygalacturonase inhibitor	PYRCO						GO:0005575,GO:0005576,GO:0005618,GO:0030312,GO:0044464,GO:0048046	0.923485	6.44655	60.7508	6.47765e-15	1.79776e-11	122.855	105.494	57.6032	62.6877			-0.508922	-0.390821		0.557875	0.341868
TRINITY_DN169_c0_g1	1592										-0.951939	6.24405	52.5473	4.20001e-13	9.99122e-10	54.4502	48.7968	111.857	87.97			0.629076	0.289366		-0.3831	-0.535342
TRINITY_DN27047_c0_g1	2845; 2669	PPCE (1)	Prolyl endopeptidase	MOUSE	K01322					GO:0003674,GO:0003824,GO:0004175,GO:0004252,GO:0005575,GO:0005634,GO:0005737,GO:0005829,GO:0008150,GO:0008152,GO:0008233,GO:0008236,GO:0008238,GO:0016020,GO:0016787,GO:0017171,GO:0019538,GO:0043170,GO:0043226,GO:0043227,GO:0043229,GO:0043231,GO:0044238,GO:0044424,GO:0044444,GO:0044464,GO:0070008,GO:0070011,GO:0071704	0.756708	6.24788	47.3279	6.00503e-12	1.24995e-08	100.313	90.5183	57.8396	55.1145			-0.333802	-0.401046		0.440012	0.294837
TRINITY_DN18146_c0_g1	820	MSRB5	Peptide methionine sulfoxide reductase B5	ARATH	K07305				AT4G04830	GO:0003674,GO:0003824,GO:0005488,GO:0005575,GO:0005829,GO:0006950,GO:0006979,GO:0008150,GO:0008152,GO:0009987,GO:0016491,GO:0016667,GO:0016671,GO:0019538,GO:0030091,GO:0033743,GO:0043167,GO:0043169,GO:0043170,GO:0044237,GO:0044238,GO:0044260,GO:0044267,GO:0044424,GO:0044444,GO:0044464,GO:0046872,GO:0050896,GO:0071704	0.924425	4.51819	45.1805	1.79688e-11	3.32462e-08	28.4651	31.3784	15.4843	16.0391			-0.444755	-0.399691		0.356345	0.488101
TRINITY_DN37824_c0_g1	2037; 1384; 1342	DTX27	Protein DETOXIFICATION 27 {ECO:0000303|PubMed:11739388}	ARATH	K03327				AT5G65380	GO:0003674,GO:0005215,GO:0005575,GO:0015238,GO:0015291,GO:0015297,GO:0016021,GO:0022804,GO:0022857,GO:0031224,GO:0044425,GO:0090484	0.847145	5.75442	43.7962	3.64415e-11	5.94621e-08	73.6614	65.0412	34.6722	42.2717			-0.546732	-0.275035		0.498138	0.323629
TRINITY_DN37403_c0_g1	2100; 1760; 1747; 782	APR1	5'-adenylylsulfate reductase 1, chloroplastic	ARATH	K05907				AT4G04610	GO:0000096,GO:0000097,GO:0000103,GO:0003674,GO:0003824,GO:0004604,GO:0005488,GO:0005575,GO:0006082,GO:0006520,GO:0006534,GO:0006790,GO:0006807,GO:0008150,GO:0008152,GO:0008652,GO:0009058,GO:0009069,GO:0009070,GO:0009507,GO:0009532,GO:0009536,GO:0009570,GO:0009973,GO:0009987,GO:0016053,GO:0016491,GO:0016667,GO:0016671,GO:0019344,GO:0019419,GO:0019725,GO:0019752,GO:0033741,GO:0042592,GO:0043167,GO:…	0.844675	6.98608	43.6494	3.92796e-11	5.94621e-08	144.88	180.624	85.4985	95.716			-0.492047	-0.332711		0.255258	0.5695
TRINITY_DN26970_c0_g1	2010; 1989; 1977; 1964; 1956; 1943; 1931; 1910	XYL3A	Xylan 1,4-beta-xylosidase {ECO:0000250|UniProtKB:P45702}	PRER2							-0.78791	6.30597	42.7162	6.32852e-11	8.78188e-08	54.5613	61.3608	107.917	92.4333			0.493084	0.274034		-0.465448	-0.301671
TRINITY_DN31915_c0_g1	1125; 1125	ERF17	Ethylene-responsive transcription factor ERF017	ARATH					AT1G19210	GO:0000160,GO:0001071,GO:0003674,GO:0003676,GO:0003677,GO:0003700,GO:0005488,GO:0005575,GO:0005634,GO:0006139,GO:0006351,GO:0006725,GO:0006807,GO:0007165,GO:0008150,GO:0008152,GO:0009058,GO:0009059,GO:0009755,GO:0009873,GO:0009987,GO:0016070,GO:0018130,GO:0019438,GO:0032774,GO:0034641,GO:0034645,GO:0034654,GO:0035556,GO:0043170,GO:0043226,GO:0043227,GO:0043229,GO:0043231,GO:0044237,GO:0044238,GO:…	-2.16507	1.64175	40.0579	2.46546e-10	3.15806e-07	0.777331	1.42773	5.67364	4.37691			0.72398	0.456926		-0.742231	-0.438675
TRINITY_DN38144_c0_g1	2153; 2085; 1977; 1336	ALPL (1)	Protein ALP1-like {ECO:0000305}	ARATH					AT3G55350	GO:0003674,GO:0003824,GO:0004518,GO:0005488,GO:0005575,GO:0005634,GO:0016787,GO:0016788,GO:0043167,GO:0043169,GO:0043226,GO:0043227,GO:0043229,GO:0043231,GO:0044424,GO:0044464,GO:0046872	-1.60968	4.72542	37.3406	9.91994e-10	1.17991e-06	9.36499	16.6886	49.9201	29.8321			1.09291	0.387098		-1.09879	-0.381223
TRINITY_DN26146_c0_g1	634	PPO (1)	Polyphenol oxidase, chloroplastic	MALDO	K00422					GO:0003674,GO:0003824,GO:0004097,GO:0005488,GO:0005575,GO:0008150,GO:0008152,GO:0009058,GO:0009543,GO:0016491,GO:0016679,GO:0016682,GO:0031977,GO:0031978,GO:0042440,GO:0043167,GO:0043169,GO:0044422,GO:0044424,GO:0044434,GO:0044435,GO:0044436,GO:0044444,GO:0044446,GO:0044464,GO:0044699,GO:0044710,GO:0044711,GO:0046148,GO:0046872	0.710848	7.30039	35.3561	2.74607e-09	3.0485e-06	184.079	207.148	111.148	127.794			-0.450508	-0.252495		0.267198	0.435805
TRINITY_DN34495_c1_g1	1035; 1023; 972; 964	BCP	Blue copper protein	PEA						GO:0003674,GO:0005488,GO:0008150,GO:0008152,GO:0009055,GO:0043167,GO:0043169,GO:0044699,GO:0044710,GO:0046872,GO:0055114	0.750837	6.26576	34.7551	3.73906e-09	3.89142e-06	100.165	92.8027	50.5111	63.9834			-0.535497	-0.206016		0.424705	0.316808
TRINITY_DN36322_c0_g1	1567; 1555; 1285; 1266; 1171; 1066	LBD41	LOB domain-containing protein 41	ARATH					AT3G02550	GO:0006355,GO:0008150,GO:0009889,GO:0010468,GO:0010556,GO:0019219,GO:0019222,GO:0031323,GO:0031326,GO:0050789,GO:0050794,GO:0051171,GO:0051252,GO:0060255,GO:0065007,GO:0080090,GO:1903506,GO:2000112,GO:2001141	0.656254	6.61664	33.5331	7.00598e-09	6.86257e-06	111.158	128.782	76.0031	76.2791			-0.321848	-0.316752		0.214892	0.423708
TRINITY_DN39110_c0_g1	2312; 2265; 1082	LAHY; PPO	(+)-larreatricin hydroxylase, chloroplastic; Polyphenol oxidase, chloroplastic	LARTR; MALDO	K00422					GO:0003674,GO:0003824,GO:0004097,GO:0005488,GO:0005575,GO:0006725,GO:0008150,GO:0008152,GO:0009058,GO:0009543,GO:0009698,GO:0009699,GO:0009806,GO:0009807,GO:0009987,GO:0016491,GO:0016679,GO:0016682,GO:0018130,GO:0018958,GO:0019438,GO:0019748,GO:0031977,GO:0031978,GO:0042440,GO:0043167,GO:0043169,GO:0044237,GO:0044249,GO:0044422,GO:0044424,GO:0044434,GO:0044435,GO:0044436,GO:0044444,GO:0044446,GO:…	0.752406	9.69036	31.6049	1.88953e-08	1.74802e-05	907.442	1166.14	569.885	660.97			-0.478223	-0.265004		0.191033	0.552194
TRINITY_DN23459_c0_g1	1703	ASP63 (1)	Probable aspartyl protease At4g16563 {ECO:0000305}	ARATH					AT4G16563	GO:0003674,GO:0003824,GO:0004175,GO:0004190,GO:0005575,GO:0005618,GO:0006508,GO:0008150,GO:0008152,GO:0008233,GO:0009056,GO:0009057,GO:0009505,GO:0016787,GO:0019538,GO:0030163,GO:0030312,GO:0043170,GO:0044238,GO:0044464,GO:0070001,GO:0070011,GO:0071704,GO:1901575	1.54392	2.0835	31.4905	2.00414e-08	1.75647e-05	5.58938	6.82139	1.93061	2.30363			-0.561571	-0.430769		0.387658	0.604682
TRINITY_DN27901_c0_g1	1960; 1799	DRMH2 (1)	Dormancy-associated protein homolog 2 {ECO:0000305}	ARATH					AT5G44300		-0.67482	8.58258	31.2096	2.3162e-08	1.86566e-05	267.328	323.112	481.195	461.533			0.368711	0.308778		-0.474531	-0.202958
TRINITY_DN25911_c0_g1	791; 743	BABL (1)	Basic blue protein	CUCSA						GO:0003674,GO:0005488,GO:0008150,GO:0008152,GO:0009055,GO:0043167,GO:0043169,GO:0044699,GO:0044710,GO:0046872,GO:0055114	0.755211	5.16712	31.1084	2.44016e-08	1.86566e-05	40.2361	49.7803	27.8166	25.5991			-0.29679	-0.408282		0.205573	0.499499
TRINITY_DN27921_c0_g1	1495; 1415	WTR37	WAT1-related protein At4g30420	ARATH					AT4G30420	GO:0003674,GO:0005215,GO:0005575,GO:0005886,GO:0006810,GO:0008150,GO:0016020,GO:0016021,GO:0022857,GO:0031224,GO:0044425,GO:0044464,GO:0051179,GO:0051234	1.28927	3.83276	31.0482	2.51694e-08	1.86566e-05	16.7681	23.4148	6.46164	9.90563			-0.807143	-0.314509		0.342134	0.779518
TRINITY_DN33364_c0_g1	1075; 1024	AGL12	Agamous-like MADS-box protein AGL12 {ECO:0000305}	ARATH					AT1G71692	GO:0000165,GO:0000975,GO:0000976,GO:0000977,GO:0001012,GO:0001067,GO:0001071,GO:0003006,GO:0003674,GO:0003676,GO:0003677,GO:0003700,GO:0005488,GO:0005575,GO:0005634,GO:0006139,GO:0006351,GO:0006355,GO:0006357,GO:0006725,GO:0006793,GO:0006796,GO:0006807,GO:0007165,GO:0008150,GO:0008152,GO:0009058,GO:0009059,GO:0009791,GO:0009889,GO:0009891,GO:0009893,GO:0009908,GO:0009987,GO:0010228,GO:0010468,GO:…	1.20392	3.06663	30.9926	2.59016e-08	1.86566e-05	12.8075	10.4383	5.00383	5.068			-0.48046	-0.467303		0.599648	0.348115
TRINITY_DN25648_c0_g1	1358; 1093										-0.710415	6.58626	30.92	2.68891e-08	1.86566e-05	68.035	77.6052	131.203	107.321			0.488806	0.203747		-0.43867	-0.253883
TRINITY_DN20138_c0_g1	600										1.27482	8.07566	30.5304	3.28668e-08	2.18919e-05	286.872	476.355	121.983	193.361			-0.956057	-0.300056		0.264231	0.991882
TRINITY_DN20823_c0_g1	679	GST23 (1)	Glutathione transferase GST 23	MAIZE	K00799					GO:0003674,GO:0003824,GO:0004364,GO:0006950,GO:0006952,GO:0008150,GO:0016740,GO:0016765,GO:0050896	1.25583	5.10675	30.2646	3.76941e-08	2.41416e-05	35.9053	60.9166	16.3511	24.1306			-0.833495	-0.323623		0.213038	0.94408
TRINITY_DN34192_c0_g1	1115; 731	TSJT1 (1)	Stem-specific protein TSJT1	TOBAC							-0.843915	6.14738	29.9867	4.35031e-08	2.68301e-05	52.0072	49.3679	107.799	74.321			0.661071	0.136358		-0.362572	-0.434857
TRINITY_DN32400_c1_g1	950; 884; 772	CEN	Protein CENTRORADIALIS	ANTMA						GO:0003006,GO:0005575,GO:0005737,GO:0008150,GO:0009791,GO:0009908,GO:0009987,GO:0022414,GO:0030154,GO:0032501,GO:0032502,GO:0044424,GO:0044464,GO:0044699,GO:0044702,GO:0044707,GO:0044763,GO:0044767,GO:0048367,GO:0048608,GO:0048731,GO:0048856,GO:0048869,GO:0090567	1.81257	1.45915	29.5574	5.42853e-08	3.14961e-05	4.18278	4.18802	0.866805	1.46857			-0.623435	-0.34854		0.485377	0.486598
TRINITY_DN58124_c0_g1	925	DF322	Defensin-like protein P322	SOLTU						GO:0001906,GO:0005575,GO:0005576,GO:0006950,GO:0006952,GO:0008150,GO:0009605,GO:0009607,GO:0009620,GO:0031640,GO:0035821,GO:0043207,GO:0044364,GO:0050832,GO:0050896,GO:0051704,GO:0051707,GO:0065007,GO:0065008,GO:0098542	-0.63696	5.71174	29.4747	5.66528e-08	3.14961e-05	38.9036	42.9906	67.2956	60.2112			0.384816	0.229227		-0.375721	-0.238323
TRINITY_DN28163_c0_g1	1821; 1744; 1717; 1640; 1135; 1058; 1031; 990; 954	CEN; CET2; CET4; TFL1	CEN-like protein 2; CEN-like protein 4; Protein CENTRORADIALIS; Protein CENTRORADIALIS-like; Protein TERMINAL FLOWER 1	ANTMA; ARATH; TOBAC					AT5G03840	GO:0000988,GO:0000989,GO:0003006,GO:0003674,GO:0003712,GO:0005575,GO:0005634,GO:0005737,GO:0005773,GO:0005886,GO:0006605,GO:0006623,GO:0006810,GO:0006886,GO:0007034,GO:0008104,GO:0008150,GO:0009743,GO:0009744,GO:0009791,GO:0009908,GO:0009909,GO:0009910,GO:0009987,GO:0010033,GO:0015031,GO:0016020,GO:0016482,GO:0022414,GO:0030154,GO:0031982,GO:0032501,GO:0032502,GO:0033036,GO:0033365,GO:0034285,GO:…	-1.22114	4.18487	29.4716	5.67429e-08	3.14961e-05	11.734	10.0893	31.993	18.9762			0.873869	0.177384		-0.433617	-0.617636
TRINITY_DN8321_c0_g1	2616	RFS6	Probable galactinol--sucrose galactosyltransferase 6	ARATH	K06617				AT5G20250	GO:0003674,GO:0003824,GO:0005975,GO:0008150,GO:0008152,GO:0008378,GO:0016740,GO:0016757,GO:0016758,GO:0044238,GO:0047274,GO:0071704	-0.954086	3.9287	28.2503	1.066e-07	5.72615e-05	9.6241	10.9777	17.8877	21.9997			0.279866	0.551005		-0.494892	-0.335979
TRINITY_DN31785_c0_g1	1316; 693	MEE14	CCG-binding protein 1	ARATH					AT2G15890	GO:0003006,GO:0003674,GO:0005488,GO:0005515,GO:0005575,GO:0005634,GO:0005829,GO:0006935,GO:0006950,GO:0006952,GO:0008150,GO:0009507,GO:0009536,GO:0009605,GO:0009607,GO:0009620,GO:0009790,GO:0009793,GO:0010183,GO:0022414,GO:0032403,GO:0032502,GO:0036033,GO:0040011,GO:0042330,GO:0043207,GO:0043226,GO:0043227,GO:0043229,GO:0043231,GO:0044424,GO:0044444,GO:0044464,GO:0044699,GO:0044702,GO:0044767,GO:…	-0.587908	5.72415	27.9313	1.25698e-07	6.541e-05	40.3842	43.9425	64.8528	61.9966			0.315404	0.25241		-0.342057	-0.225756
TRINITY_DN21645_c0_g1	1092; 980										-1.71936	1.4186	27.5916	1.49826e-07	7.56034e-05	0.999426	1.39601	3.70362	4.23293			0.3868	0.514832		-0.540392	-0.36124
TRINITY_DN29495_c0_g1	2103; 639	LGT; U84A2	Limonoid UDP-glucosyltransferase; UDP-glycosyltransferase 84A2	ARATH; CITUN	K13068				AT3G21560	GO:0003674,GO:0003824,GO:0005575,GO:0005737,GO:0006725,GO:0008150,GO:0008152,GO:0008194,GO:0009058,GO:0009628,GO:0009636,GO:0009698,GO:0009718,GO:0009801,GO:0009812,GO:0009813,GO:0009987,GO:0016740,GO:0016757,GO:0016758,GO:0019748,GO:0035251,GO:0042221,GO:0042440,GO:0043226,GO:0043227,GO:0043229,GO:0043231,GO:0044237,GO:0044424,GO:0044464,GO:0044699,GO:0044710,GO:0044711,GO:0044763,GO:0046148,GO:…	0.697184	4.85409	27.0104	2.02365e-07	9.9111e-05	37.7561	33.6628	23.0885	20.9919			-0.261408	-0.387313		0.402739	0.245982
TRINITY_DN30977_c0_g1	647; 543	HS901; HSP82	Heat shock protein 82; Heat shock protein 90-1 {ECO:0000305}	ARATH; TOBAC							-0.739176	5.06914	26.7651	2.29754e-07	0.000107273	25.4298	24.7791	47.6743	36.2822			0.530992	0.155168		-0.325761	-0.360399
TRINITY_DN33560_c1_g1	2996; 2778; 2616; 2378; 2328; 2254; 2204; 1281	FB333	Probable F-box protein At4g22030	ARATH					AT4G22030		-0.586948	5.52788	26.747	2.31913e-07	0.000107273	38.1262	35.5347	57.1304	53.5307			0.32641	0.235797		-0.232943	-0.329264
TRINITY_DN21210_c0_g1	1101	GSTX1; GST23	Probable glutathione S-transferase; Glutathione transferase GST 23	TOBAC; MAIZE						GO:0003674,GO:0003824,GO:0004364,GO:0007165,GO:0008150,GO:0009734,GO:0009755,GO:0016740,GO:0016765,GO:0050789,GO:0050794,GO:0065007	0.597033	5.95943	24.0992	9.15004e-07	0.000411801	70.8112	78.8743	45.2709	53.5883			-0.407942	-0.174113		0.215266	0.366788
TRINITY_DN29815_c1_g1	1824; 1824; 1797; 896										0.666278	5.22939	23.8448	1.04423e-06	0.000457593	40.4582	51.3667	29.235	28.6802			-0.297451	-0.323304		0.14543	0.475325
TRINITY_DN14502_c0_g1	1782	U87A2; U87A1	UDP-glycosyltransferase 87A2; UDP-glycosyltransferase 87A1	ARATH; ARATH					AT2G30140	GO:0003674,GO:0003824,GO:0005575,GO:0005634,GO:0005737,GO:0005829,GO:0008150,GO:0008152,GO:0008194,GO:0009909,GO:0016740,GO:0016757,GO:0016758,GO:0035251,GO:0043226,GO:0043227,GO:0043229,GO:0043231,GO:0044424,GO:0044444,GO:0044464,GO:0046527,GO:0048580,GO:0048831,GO:0050789,GO:0050793,GO:0051239,GO:0065007,GO:0080043,GO:0080044,GO:2000026,GO:2000241	0.675159	5.42096	22.7282	1.86608e-06	0.000796769	46.862	58.315	29.629	36.1671			-0.457454	-0.186373		0.170011	0.473815
TRINITY_DN7686_c0_g1	1102; 1003										-0.590406	6.45146	22.2489	2.39497e-06	0.000997026	62.1495	77.3832	101.574	108.588			0.245094	0.339623		-0.446056	-0.138661
TRINITY_DN29277_c0_g1	1386; 1367	ACCH1 (1)	1-aminocyclopropane-1-carboxylate oxidase homolog 1	ARATH					AT1G06620	GO:0003674,GO:0003824,GO:0005488,GO:0016491,GO:0043167,GO:0043169,GO:0046872	2.3493	3.77007	21.9996	2.72706e-06	0.00107345	12.4373	32.6475	1.85181	6.9397			-1.57251	-0.357817		0.333686	1.59664
TRINITY_DN34132_c0_g1	1147; 1052; 1018; 923	P2B10 (1)	F-box protein PP2-B10	ARATH					AT2G02360	GO:0003674,GO:0005488,GO:0006464,GO:0008150,GO:0008152,GO:0009987,GO:0016567,GO:0019538,GO:0030246,GO:0032446,GO:0036211,GO:0043170,GO:0043412,GO:0044237,GO:0044238,GO:0044260,GO:0044267,GO:0070647,GO:0071704	0.543555	6.98207	21.9243	2.83614e-06	0.00107345	136.995	162.698	104.411	101.274			-0.243101	-0.286273		0.142293	0.387081
TRINITY_DN20667_c0_g1	1174; 1148	OPR11	Putative 12-oxophytodienoate reductase 11	ORYSJ						GO:0000166,GO:0003674,GO:0003824,GO:0005488,GO:0005575,GO:0005622,GO:0006082,GO:0006629,GO:0006631,GO:0006633,GO:0008150,GO:0008152,GO:0008610,GO:0009058,GO:0009987,GO:0010181,GO:0016053,GO:0016491,GO:0019752,GO:0031407,GO:0031408,GO:0032553,GO:0032787,GO:0036094,GO:0043167,GO:0043168,GO:0043436,GO:0044237,GO:0044238,GO:0044249,GO:0044255,GO:0044281,GO:0044283,GO:0044464,GO:0044699,GO:0044710,GO:…	0.891838	4.6058	21.916	2.84856e-06	0.00107345	28.9093	34.1704	13.1991	20.6751			-0.713002	-0.135877		0.311055	0.537824
TRINITY_DN34960_c0_g1	1675; 1663; 1512; 1509; 1497; 1388	HSPR2	Nematode resistance protein-like HSPRO2	ARATH					AT2G40000	GO:0001101,GO:0002376,GO:0005575,GO:0005737,GO:0006950,GO:0006952,GO:0006955,GO:0006979,GO:0008150,GO:0009605,GO:0009607,GO:0009617,GO:0009751,GO:0009814,GO:0009816,GO:0010033,GO:0014070,GO:0042221,GO:0042742,GO:0043207,GO:0044424,GO:0044464,GO:0045087,GO:0050896,GO:0051704,GO:0051707,GO:0098542,GO:1901700	-0.711577	5.24966	21.9104	2.85685e-06	0.00107345	26.7624	30.8073	54.2541	40.2272			0.539876	0.12609		-0.427899	-0.238066
TRINITY_DN26799_c0_g1	680; 677; 635	DRMH1	Dormancy-associated protein homolog 1 {ECO:0000303|PubMed:15908603}	ARATH					AT2G33830	GO:0007275,GO:0008150,GO:0032501,GO:0032502,GO:0044699,GO:0044707,GO:0044767	-0.804631	7.47982	21.8442	2.95714e-06	0.00107345	114.342	145.502	270.325	183.772			0.665838	0.114044		-0.561123	-0.218759
TRINITY_DN29135_c0_g1	583	DRMH2 (2)	Dormancy-associated protein homolog 2 {ECO:0000305}	ARATH					AT5G44300		-0.642056	7.35109	21.83	2.97906e-06	0.00107345	112.232	142.646	215.283	182.678			0.437304	0.202743		-0.490306	-0.14974
TRINITY_DN44641_c0_g1	1687	AOX1A	Ubiquinol oxidase 1a, mitochondrial	ARATH	K17893				AT3G22370	GO:0003674,GO:0003824,GO:0005488,GO:0005575,GO:0005739,GO:0005743,GO:0006091,GO:0006950,GO:0007165,GO:0008150,GO:0008152,GO:0009266,GO:0009409,GO:0009628,GO:0009916,GO:0009987,GO:0015980,GO:0016020,GO:0016021,GO:0016491,GO:0016679,GO:0016682,GO:0019866,GO:0031090,GO:0031224,GO:0031930,GO:0031966,GO:0043167,GO:0043169,GO:0043226,GO:0043227,GO:0043229,GO:0043231,GO:0044237,GO:0044422,GO:0044424,GO:…	0.631753	4.63257	21.7976	3.02979e-06	0.00107345	28.6872	31.4419	18.8333	19.9552			-0.329295	-0.253623		0.22945	0.353468
TRINITY_DN44827_c0_g1	1768	2NPD	Probable nitronate monooxygenase	BACSU	K00459					GO:0003674,GO:0003824,GO:0004497,GO:0016491,GO:0016701,GO:0016703,GO:0018580	0.595757	5.1944	21.5033	3.53221e-06	0.00121771	41.2356	46.7345	27.2256	30.9263			-0.368677	-0.196668		0.196311	0.369035
TRINITY_DN25081_c0_g1	1276; 1140										-1.06468	2.6068	21.4758	3.58323e-06	0.00121771	4.07174	3.71211	7.60425	8.63863			0.315911	0.463479		-0.345652	-0.433738
TRINITY_DN35328_c0_g2	2207; 2202; 2167; 2162; 1280; 1201	BT4	BTB/POZ and TAZ domain-containing protein 4	ARATH					AT5G67480	GO:0000151,GO:0000302,GO:0000988,GO:0000989,GO:0001101,GO:0003674,GO:0003712,GO:0003824,GO:0004402,GO:0005488,GO:0005515,GO:0005516,GO:0005575,GO:0005634,GO:0005737,GO:0005774,GO:0006355,GO:0006464,GO:0006508,GO:0006511,GO:0006950,GO:0006970,GO:0006979,GO:0008080,GO:0008150,GO:0008152,GO:0008270,GO:0009056,GO:0009057,GO:0009611,GO:0009628,GO:0009651,GO:0009719,GO:0009725,GO:0009733,GO:0009739,GO:…	-0.977715	3.89915	21.3798	3.76715e-06	0.00125461	7.69928	12.2468	20.2911	19.1202			0.48105	0.403202		-0.719469	-0.164783
TRINITY_DN14283_c0_g1	663; 663										-1.26137	5.06911	21.2762	3.97631e-06	0.00129831	11.9191	27.4759	52.3235	42.3005			0.785202	0.490947		-1.17931	-0.0968376
TRINITY_DN39769_c1_g1	2141; 2136; 2017; 1907	TRA1 (1)	Putative AC transposase	MAIZE						GO:0003674,GO:0003676,GO:0003677,GO:0005488,GO:0006139,GO:0006259,GO:0006310,GO:0006725,GO:0006807,GO:0008150,GO:0008152,GO:0009987,GO:0032196,GO:0034641,GO:0043170,GO:0044237,GO:0044238,GO:0044260,GO:0044699,GO:0044763,GO:0046483,GO:0071704,GO:0090304,GO:0097159,GO:1901360,GO:1901363	-0.68331	4.49701	21.237	4.05864e-06	0.0012997	15.7317	18.7826	29.3532	26.2038			0.392059	0.239338		-0.430222	-0.201175
TRINITY_DN27986_c0_g1	2019	SAMT	Salicylate carboxymethyltransferase	CLABR						GO:0003674,GO:0003824,GO:0005488,GO:0008168,GO:0016740,GO:0016741,GO:0043167,GO:0043169,GO:0046872	0.532886	6.88916	21.1499	4.24718e-06	0.00133442	148.581	131.7	90.3448	103.232			-0.356952	-0.168486		0.348488	0.17695
TRINITY_DN36435_c0_g1	523										1.24679	2.36941	21.0671	4.43484e-06	0.00136757	5.70043	8.59813	2.91562	3.10991			-0.452964	-0.39704		0.194602	0.655401
TRINITY_DN30675_c0_g1	1849; 1448; 1448; 953	SAT1; SAT3	Serine acetyltransferase 1, chloroplastic; Serine acetyltransferase 3, mitochondrial	ARATH	K00640				AT3G13110,AT1G55920	GO:0000096,GO:0000097,GO:0003674,GO:0003824,GO:0005488,GO:0005575,GO:0005634,GO:0005739,GO:0005829,GO:0006082,GO:0006520,GO:0006534,GO:0006535,GO:0006563,GO:0006790,GO:0006807,GO:0006950,GO:0007154,GO:0008150,GO:0008152,GO:0008270,GO:0008374,GO:0008652,GO:0009001,GO:0009058,GO:0009069,GO:0009070,GO:0009266,GO:0009267,GO:0009409,GO:0009507,GO:0009536,GO:0009605,GO:0009628,GO:0009970,GO:0009987,GO:…	0.590782	6.37545	21.0168	4.5528e-06	0.00137842	89.06	110.316	62.0554	70.2896			-0.373035	-0.198566		0.134462	0.437139
TRINITY_DN41909_c0_g1	1154	NQR	NADPH:quinone oxidoreductase	ARATH					AT3G27890	GO:0000166,GO:0003674,GO:0003824,GO:0003955,GO:0005488,GO:0005575,GO:0005829,GO:0005886,GO:0006950,GO:0006952,GO:0006970,GO:0008150,GO:0009507,GO:0009532,GO:0009536,GO:0009570,GO:0009605,GO:0009607,GO:0009617,GO:0009628,GO:0009651,GO:0009719,GO:0009725,GO:0009735,GO:0010033,GO:0010181,GO:0016020,GO:0016491,GO:0016645,GO:0016646,GO:0016651,GO:0016655,GO:0032553,GO:0036094,GO:0042221,GO:0042742,GO:…	0.865758	6.50216	20.6567	5.49456e-06	0.00163385	89.171	144.645	56.7758	71.4991			-0.568724	-0.246219		0.0646299	0.750313
TRINITY_DN37432_c0_g1	3262; 3104	UBC24	Probable ubiquitin-conjugating enzyme E2 24 {ECO:0000303|PubMed:16339806}	ARATH	K10581				AT2G33770	GO:0000139,GO:0000166,GO:0001882,GO:0001883,GO:0003674,GO:0003824,GO:0004842,GO:0005488,GO:0005515,GO:0005524,GO:0005575,GO:0005783,GO:0005789,GO:0005794,GO:0006810,GO:0006811,GO:0006817,GO:0006820,GO:0006950,GO:0007154,GO:0008150,GO:0008152,GO:0009056,GO:0009057,GO:0009267,GO:0009605,GO:0009987,GO:0009991,GO:0010966,GO:0015698,GO:0016020,GO:0016036,GO:0016740,GO:0016874,GO:0017076,GO:0019538,GO:…	-0.627178	5.3075	20.3603	6.41462e-06	0.00187397	27.5027	34.5829	51.7719	44.3162			0.409257	0.193919		-0.456748	-0.146428
TRINITY_DN31836_c0_g2	1027; 944										1.36442	1.5951	20.03	7.62363e-06	0.00218877	3.73859	4.75911	1.69421	1.61254			-0.368687	-0.400938		0.266744	0.502881
TRINITY_DN24312_c0_g1	919	14KD (1)	14 kDa proline-rich protein DC2.15	DAUCA						GO:0005575,GO:0016021,GO:0031224,GO:0044425	-0.758428	5.00596	19.6511	9.29504e-06	0.00262341	23.9122	23.7638	48.6199	32.1933			0.626606	0.0606143		-0.339468	-0.347752
TRINITY_DN27687_c0_g2	592	CALM (1)	Calmodulin	LILLO							0.627363	5.19593	19.5155	9.97851e-06	0.00276937	49.4901	39.4372	26.6346	30.8111			-0.394033	-0.197606		0.452504	0.139135
TRINITY_DN44634_c0_g1	743										-1.40266	1.85687	19.0553	1.26982e-05	0.0034144	1.48063	2.41128	6.14644	4.26172			0.62285	0.243241		-0.60397	-0.262121
TRINITY_DN38235_c0_g1	1989; 1919; 1677	GLOX1 (1)	Aldehyde oxidase GLOX1 {ECO:0000305}	ARATH					AT1G67290	GO:0003674,GO:0003824,GO:0004031,GO:0005575,GO:0005576,GO:0007275,GO:0008150,GO:0016491,GO:0016623,GO:0016903,GO:0032501,GO:0032502,GO:0044699,GO:0044707,GO:0044767	1.21324	2.82391	19.0532	1.27127e-05	0.0034144	7.29211	12.2151	3.54602	4.83763			-0.601123	-0.299079		0.14343	0.756772
TRINITY_DN30467_c0_g1	1505; 1428; 1379	Y9096	Transmembrane protein DDB_G0269096	DICDI						GO:0005575,GO:0016021,GO:0031224,GO:0044425	-0.608279	7.16865	18.5857	1.62432e-05	0.00429337	98.9802	128.813	189.358	158.116			0.432029	0.174873		-0.49017	-0.116733
TRINITY_DN35143_c0_g1	1774; 1639; 947	DCR	BAHD acyltransferase DCR	ARATH	K19747				AT5G23940	GO:0000902,GO:0000904,GO:0003674,GO:0003824,GO:0005575,GO:0005737,GO:0005829,GO:0008150,GO:0008152,GO:0009058,GO:0009059,GO:0009653,GO:0009987,GO:0010090,GO:0010143,GO:0016043,GO:0016740,GO:0016746,GO:0016747,GO:0032502,GO:0032989,GO:0043170,GO:0044424,GO:0044444,GO:0044464,GO:0044699,GO:0044763,GO:0044767,GO:0048869,GO:0051179,GO:0071704,GO:0071840,GO:0090626,GO:1901576	0.511514	5.43913	18.492	1.70621e-05	0.00443934	47.7874	54.0318	34.2782	37.1173			-0.29813	-0.189427		0.158546	0.329011
TRINITY_DN36058_c0_g1	1874; 1802; 1063	DTX33 (1)	Protein DETOXIFICATION 33 {ECO:0000303|PubMed:11739388}	ARATH	K03327				AT1G47530	GO:0003674,GO:0005215,GO:0005575,GO:0005774,GO:0015238,GO:0015291,GO:0015297,GO:0016020,GO:0016021,GO:0022804,GO:0022857,GO:0031090,GO:0031224,GO:0044422,GO:0044424,GO:0044425,GO:0044437,GO:0044444,GO:0044446,GO:0044464,GO:0090484,GO:0098588	1.11221	3.27781	17.6477	2.65831e-05	0.00681017	9.99426	16.2444	4.92503	7.17006			-0.648782	-0.243671		0.14367	0.748782
TRINITY_DN29719_c0_g1	2087; 1641	HQGT (1)	Hydroquinone glucosyltransferase	RAUSE	K08237					GO:0003674,GO:0003824,GO:0008150,GO:0008152,GO:0008194,GO:0016740,GO:0016757,GO:0016758,GO:0035251,GO:0046527,GO:0050505	1.36972	5.51839	17.4162	3.00258e-05	0.0075756	40.4212	91.3115	17.2573	33.6619			-1.07625	-0.187275		0.0631291	1.2004
TRINITY_DN23308_c0_g1	557	HSP83 (1)	Heat shock protein 83	IPONI						GO:0000166,GO:0001882,GO:0001883,GO:0003674,GO:0005488,GO:0005524,GO:0005575,GO:0005737,GO:0006457,GO:0006950,GO:0008150,GO:0008152,GO:0009987,GO:0017076,GO:0019538,GO:0030554,GO:0032549,GO:0032550,GO:0032553,GO:0032555,GO:0032559,GO:0035639,GO:0036094,GO:0043167,GO:0043168,GO:0043170,GO:0044237,GO:0044238,GO:0044260,GO:0044267,GO:0044424,GO:0044464,GO:0050896,GO:0071704,GO:0097159,GO:0097367,GO:…	-0.856037	4.09599	17.2955	3.1994e-05	0.00795171	12.5854	11.7074	26.8316	17.2485			0.659682	0.0767757		-0.323446	-0.413011
TRINITY_DN25031_c0_g1	723	CXXS1 (1)	Thioredoxin-like protein CXXS1	ARATH	K03671				AT1G11530	GO:0003674,GO:0003756,GO:0003824,GO:0004791,GO:0005575,GO:0005829,GO:0006662,GO:0006950,GO:0006979,GO:0008150,GO:0008152,GO:0009987,GO:0015035,GO:0015036,GO:0016209,GO:0016491,GO:0016651,GO:0016667,GO:0016668,GO:0016671,GO:0016853,GO:0016860,GO:0016864,GO:0018904,GO:0019725,GO:0033554,GO:0034599,GO:0042221,GO:0042592,GO:0044281,GO:0044424,GO:0044444,GO:0044464,GO:0044699,GO:0044710,GO:0044763,GO:…	-0.656907	5.65594	17.1738	3.41116e-05	0.00835332	32.833	45.275	68.8322	54.5385			0.483113	0.157942		-0.540839	-0.100215
TRINITY_DN28172_c0_g1	859; 850; 671	LEA14 (1)	Desiccation protectant protein Lea14 homolog	SOYBN						GO:0001101,GO:0006950,GO:0008150,GO:0009269,GO:0009414,GO:0009415,GO:0009628,GO:0010035,GO:0042221,GO:0050896,GO:1901700	0.433068	6.94806	16.736	4.29575e-05	0.0103671	146.842	136.777	104.411	105.622			-0.220896	-0.204571		0.263239	0.162228
TRINITY_DN29790_c0_g1	1218	PRPX (2)	Pathogen-related protein	HORVU						GO:0006950,GO:0006952,GO:0008150,GO:0009607,GO:0050896	1.22352	4.75626	16.6681	4.45246e-05	0.0105918	25.3558	49.9389	11.1897	20.9919			-0.957891	-0.156175		0.0945481	1.01952
TRINITY_DN33507_c0_g1	2003; 1908; 1648; 1553; 1289; 1232	WRK41; WRK53	Probable WRKY transcription factor 41; Probable WRKY transcription factor 53	ARATH					AT4G11070,AT4G23810	GO:0000302,GO:0001071,GO:0001101,GO:0002376,GO:0003674,GO:0003676,GO:0003677,GO:0003700,GO:0005488,GO:0005575,GO:0005634,GO:0006139,GO:0006351,GO:0006355,GO:0006725,GO:0006807,GO:0006950,GO:0006952,GO:0006955,GO:0006979,GO:0007568,GO:0008150,GO:0008152,GO:0009058,GO:0009059,GO:0009507,GO:0009536,GO:0009605,GO:0009607,GO:0009617,GO:0009719,GO:0009751,GO:0009814,GO:0009816,GO:0009889,GO:0009891,GO:…	-1.24498	2.68246	16.5372	4.7704e-05	0.0111883	2.88723	4.66393	11.3867	6.65174			0.772449	0.142714		-0.68126	-0.233904
TRINITY_DN25184_c0_g1	879; 782; 531	U87A1; U87A2 (1)	UDP-glycosyltransferase 87A1; UDP-glycosyltransferase 87A2	ARATH					AT2G30150,AT2G30140	GO:0003674,GO:0003824,GO:0005575,GO:0005634,GO:0005737,GO:0005829,GO:0008150,GO:0008152,GO:0008194,GO:0009909,GO:0016740,GO:0016757,GO:0016758,GO:0035251,GO:0043226,GO:0043227,GO:0043229,GO:0043231,GO:0044424,GO:0044444,GO:0044464,GO:0046527,GO:0048580,GO:0048831,GO:0050789,GO:0050793,GO:0051239,GO:0065007,GO:0080043,GO:0080044,GO:2000026,GO:2000241	1.22286	1.48272	16.3199	5.3499e-05	0.0123731	3.88666	3.77556	1.73361	1.55495			-0.303881	-0.374622		0.352995	0.325508
TRINITY_DN50130_c0_g1	810										0.501487	5.84245	16.1906	5.72787e-05	0.0130658	61.5572	72.7192	50.9051	44.0858			-0.140909	-0.339994		0.12374	0.357163
TRINITY_DN38990_c1_g1	845; 824; 706; 685										-0.457634	5.44261	16.0751	6.08788e-05	0.0136994	34.7578	38.3902	50.2353	50.2768			0.219212	0.220358		-0.287762	-0.151809
TRINITY_DN25653_c0_g1	1068										1.02463	3.11009	15.9004	6.67633e-05	0.0148232	11.1788	11.7709	4.01883	7.17006			-0.733044	-0.125595		0.397617	0.461022
TRINITY_DN62758_c0_g1	628										1.25422	1.50737	15.7951	7.05855e-05	0.0152742	3.59053	4.21975	1.33961	1.9005			-0.466116	-0.242136		0.277191	0.431061
TRINITY_DN32485_c0_g1	1158; 1157; 1102; 1096; 1095	CNBL8	Calcineurin B-like protein 8	ARATH	K06268				AT1G64480	GO:0003674,GO:0005488,GO:0005509,GO:0005575,GO:0005634,GO:0005737,GO:0005886,GO:0007165,GO:0008150,GO:0016020,GO:0019722,GO:0019932,GO:0035556,GO:0043167,GO:0043169,GO:0043226,GO:0043227,GO:0043229,GO:0043231,GO:0044424,GO:0044464,GO:0046872,GO:0050789,GO:0050794,GO:0065007	0.53974	4.50846	15.7939	7.06291e-05	0.0152742	26.7624	27.0318	17.6907	19.2641			-0.304423	-0.193516		0.242246	0.255693
TRINITY_DN24467_c0_g1	1106; 1077; 1051; 1022										-0.89485	4.04191	15.7223	7.33553e-05	0.0156604	8.69871	14.2139	24.31	18.4579			0.589876	0.226923		-0.708296	-0.108503
TRINITY_DN15886_c1_g1	1787	NIA (1)	Nitrate reductase [NADH]	CUCMA						GO:0003674,GO:0003824,GO:0005488,GO:0006082,GO:0006807,GO:0006809,GO:0008150,GO:0008152,GO:0008940,GO:0009058,GO:0009703,GO:0009987,GO:0016491,GO:0016661,GO:0020037,GO:0030151,GO:0034641,GO:0042126,GO:0042128,GO:0043167,GO:0043169,GO:0043436,GO:0043546,GO:0044237,GO:0044249,GO:0044271,GO:0044281,GO:0044699,GO:0044710,GO:0044763,GO:0046209,GO:0046857,GO:0046872,GO:0046906,GO:0046914,GO:0048037,GO:…	-1.09013	3.99087	15.6091	7.78782e-05	0.0164155	6.36671	13.7697	19.5819	23.3819			0.396446	0.630422		-0.970645	-0.0562228
TRINITY_DN26041_c0_g1	864; 864; 827; 827	HST (1)	Shikimate O-hydroxycinnamoyltransferase	ARATH							0.550436	4.92024	15.5609	7.98885e-05	0.0166288	39.5699	32.2985	25.6102	23.4683			-0.196697	-0.313195		0.393642	0.11625
TRINITY_DN36717_c0_g1	2505; 1989; 1987	TCP2	Transcription factor TCP2 {ECO:0000303|PubMed:10363373}	ARATH					AT4G18390	GO:0001071,GO:0003674,GO:0003676,GO:0003677,GO:0003700,GO:0005488,GO:0005575,GO:0005634,GO:0006139,GO:0006351,GO:0006355,GO:0006725,GO:0006807,GO:0008150,GO:0008152,GO:0009058,GO:0009059,GO:0009314,GO:0009416,GO:0009628,GO:0009637,GO:0009653,GO:0009887,GO:0009889,GO:0009891,GO:0009893,GO:0009965,GO:0009987,GO:0010099,GO:0010468,GO:0010556,GO:0010557,GO:0010604,GO:0016070,GO:0018130,GO:0019219,GO:…	-0.51061	6.43577	14.8676	0.000115326	0.0237087	63.6671	78.9695	110.202	93.2108			0.370106	0.133198		-0.402756	-0.100548
TRINITY_DN35286_c0_g1	1345; 1273; 1245; 1178; 1175; 1173; 1144; 1078; 1075; 1044; 664; 580; 564										-0.843349	2.83443	14.4354	0.000145049	0.0294556	5.44132	4.69566	10.0077	8.2067			0.441856	0.207416		-0.24847	-0.400802
TRINITY_DN14321_c1_g1	2012	DTX40 (1)	Protein DETOXIFICATION 40 {ECO:0000303|PubMed:11739388}	ARATH	K03327				AT3G21690	GO:0003674,GO:0005215,GO:0005575,GO:0005773,GO:0005774,GO:0015238,GO:0015291,GO:0015297,GO:0016020,GO:0016021,GO:0022804,GO:0022857,GO:0031090,GO:0031224,GO:0043226,GO:0043227,GO:0043229,GO:0043231,GO:0044422,GO:0044424,GO:0044425,GO:0044437,GO:0044444,GO:0044446,GO:0044464,GO:0090484,GO:0098588	0.410788	7.28683	14.3173	0.000154436	0.0308312	177.306	179.038	128.602	139.37			-0.26066	-0.146367		0.196578	0.210449
TRINITY_DN27885_c0_g1	1536	Y1015 (1)	Uncharacterized protein At1g01500	ARATH					AT1G01500	GO:0005575,GO:0016021,GO:0031224,GO:0044425	0.714764	5.4096	14.3035	0.000155577	0.0308312	40.4582	64.9143	28.8804	35.3032			-0.461897	-0.189288		-0.00254251	0.653727
TRINITY_DN33601_c0_g1	1639; 1592; 1485; 1480	HIP9 (1)	Heavy metal-associated isoprenylated plant protein 9 {ECO:0000303|PubMed:21072340, ECO:0000303|PubMed:23368984}	ARATH					AT5G24580	GO:0003674,GO:0005488,GO:0005575,GO:0005737,GO:0006810,GO:0006811,GO:0006812,GO:0006873,GO:0006875,GO:0008150,GO:0009987,GO:0019725,GO:0030001,GO:0030003,GO:0042592,GO:0043167,GO:0043169,GO:0044424,GO:0044464,GO:0044699,GO:0044763,GO:0044765,GO:0046872,GO:0046914,GO:0046916,GO:0048878,GO:0050801,GO:0051179,GO:0051234,GO:0055065,GO:0055076,GO:0055080,GO:0055082,GO:0065007,GO:0065008,GO:0098771,GO:…	0.539531	4.95409	14.2818	0.000157378	0.0308312	37.9042	35.4395	21.9459	28.3635			-0.431024	-0.0884669		0.305734	0.213757
TRINITY_DN32414_c0_g1	979; 972	21KD	21 kDa protein	DAUCA						GO:0003674,GO:0004857,GO:0030234	-0.560019	5.01008	14.0104	0.000181801	0.0352017	24.0973	27.8567	43.6161	33.1723			0.448058	0.0729573		-0.357585	-0.163431
TRINITY_DN26598_c0_g1	549										-0.75142	4.55278	13.8709	0.00019581	0.0374785	19.2852	15.6733	36.2482	22.6908			0.647695	0.0162753		-0.197846	-0.466123
TRINITY_DN32113_c0_g1	3513; 3429; 3407; 3323; 3019; 2935; 2913; 2829; 1655	RFA1B (1)	Replication protein A 70 kDa DNA-binding subunit B	ARATH							-0.600388	4.16084	13.7183	0.000212375	0.0401871	13.9179	14.4042	23.4825	19.5521			0.388995	0.147313		-0.289862	-0.246446
TRINITY_DN62177_c0_g1	1784	CHIT2	Chitinase 2	TULBA						GO:0000272,GO:0003674,GO:0003824,GO:0004553,GO:0004568,GO:0005488,GO:0005975,GO:0005976,GO:0006022,GO:0006026,GO:0006030,GO:0006032,GO:0006040,GO:0006807,GO:0008061,GO:0008150,GO:0008152,GO:0009056,GO:0009057,GO:0016052,GO:0016787,GO:0016798,GO:0043170,GO:0044238,GO:0046348,GO:0071704,GO:0097367,GO:1901071,GO:1901072,GO:1901135,GO:1901136,GO:1901564,GO:1901565,GO:1901575	-1.24691	1.28597	13.6244	0.000223268	0.0417737	1.07346	1.71328	3.54602	3.1387			0.3851	0.27505		-0.466491	-0.193659
TRINITY_DN28523_c0_g1	511; 511	PGIP (2)	Polygalacturonase inhibitor {ECO:0000250|UniProtKB:P58822}	VITVI						GO:0005575,GO:0005576,GO:0005618,GO:0006950,GO:0006952,GO:0008150,GO:0016020,GO:0030312,GO:0044464,GO:0050896	0.654356	3.80211	13.5936	0.000226963	0.0419932	18.3598	15.6416	10.3229	11.2302			-0.336133	-0.233634		0.388255	0.181512
TRINITY_DN38383_c0_g1	2572	LHWL2	Transcription factor bHLH157	ARATH					AT1G64625	GO:0000280,GO:0001071,GO:0003006,GO:0003674,GO:0003676,GO:0003677,GO:0003700,GO:0003824,GO:0004672,GO:0004674,GO:0005488,GO:0005575,GO:0005634,GO:0005829,GO:0006139,GO:0006351,GO:0006464,GO:0006468,GO:0006725,GO:0006793,GO:0006796,GO:0006807,GO:0006996,GO:0007049,GO:0007126,GO:0007140,GO:0007165,GO:0008150,GO:0008152,GO:0009058,GO:0009059,GO:0009719,GO:0009725,GO:0009733,GO:0009791,GO:0009888,GO:…	-0.464555	4.98495	13.3448	0.000259144	0.0474205	24.5785	28.4912	35.6572	37.6068			0.183595	0.256417		-0.319074	-0.120938
TRINITY_DN32850_c0_g2	1135; 1093	PPSP2 (1)	Inorganic pyrophosphatase 2	ARATH	K13248				AT1G17710	GO:0003674,GO:0003824,GO:0004427,GO:0005488,GO:0006461,GO:0008150,GO:0016043,GO:0016462,GO:0016787,GO:0016788,GO:0016791,GO:0016817,GO:0016818,GO:0022607,GO:0042578,GO:0043167,GO:0043169,GO:0043933,GO:0046872,GO:0051259,GO:0051262,GO:0052731,GO:0052732,GO:0065003,GO:0071822,GO:0071840	0.683404	3.94621	13.3161	0.000263136	0.0476276	19.2852	18.5605	9.81066	13.649			-0.513884	-0.1079		0.335879	0.285905
TRINITY_DN38426_c0_g1	2172	ACR4 (1)	ACT domain-containing protein ACR4 {ECO:0000305}	ARATH					AT1G69040	GO:0003674,GO:0005488,GO:0005575,GO:0005911,GO:0008150,GO:0008152,GO:0009506,GO:0016597,GO:0030054,GO:0031406,GO:0036094,GO:0043167,GO:0043168,GO:0043177	-0.444916	6.43846	13.204	0.000279356	0.0500198	80.0651	66.7862	105.474	94.4202			0.297385	0.140799		-0.0917673	-0.346417
TRINITY_DN28514_c0_g1	1405; 1391	CR26L	Protein ECERIFERUM 26-like	ARATH					AT3G23840	GO:0000038,GO:0003674,GO:0003824,GO:0005575,GO:0006082,GO:0006629,GO:0006631,GO:0006633,GO:0007275,GO:0008150,GO:0008152,GO:0008610,GO:0009058,GO:0009535,GO:0009555,GO:0009987,GO:0016020,GO:0016043,GO:0016053,GO:0016740,GO:0016746,GO:0016747,GO:0019752,GO:0032501,GO:0032502,GO:0032787,GO:0034357,GO:0042651,GO:0042761,GO:0043436,GO:0044237,GO:0044238,GO:0044249,GO:0044255,GO:0044281,GO:0044283,GO:…	-0.636683	6.00425	13.0994	0.000295387	0.0523274	43.9377	56.4431	93.6544	62.6301			0.583644	0.0180184		-0.474508	-0.127155
TRINITY_DN29751_c0_g1	695	PER3 (1)	Peroxidase 3	ARATH	K00430				AT1G05260	GO:0001101,GO:0003674,GO:0003824,GO:0004601,GO:0005488,GO:0005575,GO:0005576,GO:0005618,GO:0005783,GO:0006950,GO:0006970,GO:0006972,GO:0006979,GO:0008150,GO:0008152,GO:0009056,GO:0009266,GO:0009269,GO:0009409,GO:0009414,GO:0009415,GO:0009505,GO:0009628,GO:0009651,GO:0009664,GO:0009987,GO:0010035,GO:0016043,GO:0016209,GO:0016491,GO:0016684,GO:0020037,GO:0030312,GO:0042221,GO:0042538,GO:0042743,GO:…	0.720617	4.52289	13.0004	0.000311427	0.0545882	25.2077	31.7909	13.3173	21.1646			-0.641773	-0.0450095		0.187083	0.499699
TRINITY_DN37535_c0_g1	795	CAF1I (1)	Probable CCR4-associated factor 1 homolog 9	ARATH	K12581				AT3G44260	GO:0000175,GO:0000289,GO:0000956,GO:0002213,GO:0003674,GO:0003676,GO:0003723,GO:0003824,GO:0004518,GO:0004527,GO:0004532,GO:0004535,GO:0004540,GO:0005488,GO:0005575,GO:0005634,GO:0005737,GO:0006139,GO:0006351,GO:0006355,GO:0006396,GO:0006397,GO:0006401,GO:0006402,GO:0006725,GO:0006807,GO:0006950,GO:0006952,GO:0008150,GO:0008152,GO:0008408,GO:0009056,GO:0009057,GO:0009058,GO:0009059,GO:0009605,GO:…	-1.16203	2.33507	12.9701	0.000316512	0.0549017	1.92482	4.18802	7.60425	6.19102			0.538718	0.309088		-0.752328	-0.0954774
TRINITY_DN36278_c0_g2	1718; 1704; 1332; 1318	PGIP (3)	Polygalacturonase inhibitor	PYRCO							0.70949	4.32017	12.9352	0.000322464	0.0551172	19.6924	29.6334	13.4355	16.7013			-0.450757	-0.173865		0.0401814	0.584441
TRINITY_DN25625_c0_g1	1079; 1060; 730; 711	Y3720 (1)	UPF0481 protein At3g47200	ARATH					AT3G47200	GO:0005575,GO:0005886,GO:0016020,GO:0016021,GO:0031224,GO:0044425,GO:0044464	0.485421	6.51634	12.9241	0.000324375	0.0551172	92.9096	120.469	72.0631	80.3393			-0.309054	-0.156228		0.0487458	0.416536
TRINITY_DN32850_c0_g1	1655; 1315; 1273; 1191; 1158; 1149	PPSP1; PPSP2	Inorganic pyrophosphatase 1; Inorganic pyrophosphatase 2	ARATH	K13248				AT1G17710,AT1G73010	GO:0003674,GO:0003824,GO:0004427,GO:0005488,GO:0006461,GO:0006950,GO:0007154,GO:0008150,GO:0009267,GO:0009605,GO:0009987,GO:0009991,GO:0016036,GO:0016043,GO:0016462,GO:0016787,GO:0016788,GO:0016791,GO:0016817,GO:0016818,GO:0022607,GO:0031667,GO:0031668,GO:0031669,GO:0033554,GO:0042578,GO:0042594,GO:0043167,GO:0043169,GO:0043933,GO:0044699,GO:0044763,GO:0046872,GO:0050896,GO:0051259,GO:0051262,GO:…	1.58834	1.52582	12.8927	0.00032986	0.0554831	3.47948	4.88602	0.591004	2.13086			-0.790905	-0.117973		0.289624	0.619255
TRINITY_DN62384_c0_g1	1007	RBG4 (1)	Glycine-rich RNA-binding protein 4, mitochondrial	ARATH					AT3G23830	GO:0000166,GO:0000959,GO:0001101,GO:0003674,GO:0003676,GO:0003677,GO:0003690,GO:0003697,GO:0003723,GO:0005488,GO:0005575,GO:0005739,GO:0006139,GO:0006725,GO:0006807,GO:0006950,GO:0006970,GO:0008150,GO:0008152,GO:0009266,GO:0009409,GO:0009414,GO:0009415,GO:0009451,GO:0009628,GO:0009651,GO:0009987,GO:0010035,GO:0016070,GO:0034641,GO:0036094,GO:0042221,GO:0043170,GO:0043226,GO:0043227,GO:0043229,GO:…	-0.579144	3.95368	12.8297	0.000341155	0.0564913	12.3633	12.3737	18.7151	18.2563			0.271967	0.239654		-0.256333	-0.255287
TRINITY_DN33289_c0_g1	1199; 828; 789	RAP23	Ethylene-responsive transcription factor RAP2-3	ARATH	K09286				AT3G16770	GO:0000160,GO:0001071,GO:0001101,GO:0003674,GO:0003676,GO:0003677,GO:0003700,GO:0005488,GO:0005575,GO:0005634,GO:0005737,GO:0005886,GO:0006139,GO:0006351,GO:0006355,GO:0006725,GO:0006807,GO:0006950,GO:0007165,GO:0008150,GO:0008152,GO:0008219,GO:0009058,GO:0009059,GO:0009266,GO:0009408,GO:0009605,GO:0009607,GO:0009628,GO:0009719,GO:0009723,GO:0009725,GO:0009735,GO:0009753,GO:0009755,GO:0009873,GO:…	0.391136	6.86612	12.8216	0.000342639	0.0564913	129.259	135.349	96.0184	105.679			-0.260908	-0.125292		0.160385	0.225815
TRINITY_DN34225_c0_g1	1098; 1053; 903; 842	HSP16	18.5 kDa class I heat shock protein	SOYBN	K13993					GO:0005575,GO:0005737,GO:0044424,GO:0044464	-0.385038	7.1387	12.7909	0.000348303	0.0568622	122.448	121.865	165.757	153.364			0.244786	0.134071		-0.18604	-0.192817
TRINITY_DN21662_c0_g1	1836; 1715	Y8948 (1)	Putative methyltransferase DDB_G0268948	DICDI						GO:0003674,GO:0003824,GO:0005575,GO:0005737,GO:0008150,GO:0008152,GO:0008168,GO:0008757,GO:0016023,GO:0016740,GO:0016741,GO:0030139,GO:0031410,GO:0031982,GO:0031988,GO:0032259,GO:0043226,GO:0043227,GO:0043229,GO:0043231,GO:0044424,GO:0044444,GO:0044464,GO:0045335	0.703654	4.81919	12.7573	0.000354621	0.0573315	28.4281	41.2774	17.6513	25.0808			-0.558103	-0.0954572		0.0726764	0.580884
TRINITY_DN30606_c0_g1	1333; 1184	GCT22	Gamma-glutamylcyclotransferase 2-2 {ECO:0000305}	ARATH					AT4G31290	GO:0003674,GO:0003824,GO:0003839,GO:0005575,GO:0005737,GO:0006518,GO:0006575,GO:0006749,GO:0006751,GO:0006790,GO:0006807,GO:0008150,GO:0008152,GO:0009056,GO:0009987,GO:0016740,GO:0016746,GO:0016755,GO:0034641,GO:0042219,GO:0043171,GO:0043603,GO:0044237,GO:0044248,GO:0044273,GO:0044424,GO:0044464,GO:0071704,GO:1901564,GO:1901565,GO:1901575	-0.373636	9.28452	12.6578	0.000373992	0.0595158	524.143	562.337	705.304	702.407			0.189642	0.183721		-0.237232	-0.136132
TRINITY_DN32461_c0_g1	1402; 1292	MYB14; MYB15	Transcription factor MYB14 {ECO:0000303|PubMed:9839469}; Transcription factor MYB15 {ECO:0000305}	ARATH						GO:0000975,GO:0000981,GO:0000988,GO:0000989,GO:0001067,GO:0001071,GO:0001076,GO:0001101,GO:0001134,GO:0001135,GO:0003674,GO:0003676,GO:0003677,GO:0003700,GO:0005488,GO:0005575,GO:0005634,GO:0006355,GO:0006357,GO:0006950,GO:0006970,GO:0008150,GO:0009628,GO:0009651,GO:0009719,GO:0009723,GO:0009725,GO:0009733,GO:0009753,GO:0009889,GO:0009987,GO:0010033,GO:0010035,GO:0010038,GO:0010200,GO:0010243,GO:…	-0.904474	2.35597	12.6514	0.00037528	0.0595158	2.96126	4.02938	6.14644	6.96849			0.252731	0.391428		-0.462731	-0.181428
TRINITY_DN32589_c4_g1	1241; 1241; 1042; 908	EXP15; EXPA1	Expansin-A1; Expansin-A15	ARATH					AT1G69530	GO:0005575,GO:0005576,GO:0005618,GO:0008150,GO:0009664,GO:0009987,GO:0016020,GO:0016043,GO:0030312,GO:0044464,GO:0045229,GO:0071554,GO:0071555,GO:0071669,GO:0071840	0.66758	5.62896	12.4745	0.000412555	0.0646721	75.8083	45.624	35.8148	40.544			-0.385928	-0.215925		0.655044	-0.0531907
TRINITY_DN41754_c1_g1	5950; 5936; 5851; 5805; 5720; 5338; 5301; 5292; 5216; 5207; 4666; 4619; 4288; 4274; 4210; 4196; 4111; 2990; 2462										-0.38481	6.13223	12.4546	0.000416973	0.0646721	59.4473	62.0905	82.5435	76.2503			0.242881	0.131283		-0.217463	-0.156702
TRINITY_DN33153_c0_g1	1396; 1371; 1370; 1345; 1314; 1289; 902; 876; 820; 622	MOMT; OMT3; ROMT	Myricetin O-methyltransferase; Probable O-methyltransferase 3 {ECO:0000303|PubMed:18223037}; Trans-resveratrol di-O-methyltransferase	CATRO; HUMLU; VITVI						GO:0003674,GO:0003824,GO:0006725,GO:0008150,GO:0008152,GO:0008168,GO:0008171,GO:0008757,GO:0009058,GO:0009987,GO:0016740,GO:0016741,GO:0019438,GO:0033799,GO:0044237,GO:0044249	-1.59179	3.42019	12.4435	0.000419444	0.0646721	2.14691	8.31258	11.3079	20.3008			0.326307	1.07112		-1.35586	-0.0415669
TRINITY_DN30853_c0_g1	1289; 1272	HSA32	Protein HEAT-STRESS-ASSOCIATED 32 {ECO:0000303|PubMed:16500991}	ARATH					AT4G21320	GO:0003674,GO:0003824,GO:0006950,GO:0008150,GO:0009266,GO:0009408,GO:0009628,GO:0010286,GO:0010468,GO:0010608,GO:0019222,GO:0050789,GO:0050896,GO:0060255,GO:0065007	-0.414615	5.45332	12.3876	0.000432199	0.0655332	39.1997	35.8202	52.2841	47.7428			0.261327	0.135286		-0.136569	-0.260044
TRINITY_DN41635_c1_g2	4118	AB21B (1)	ABC transporter B family member 21	ARATH	K05658				AT3G62150	GO:0000166,GO:0001882,GO:0001883,GO:0003674,GO:0003824,GO:0005215,GO:0005488,GO:0005524,GO:0005575,GO:0006810,GO:0008150,GO:0009914,GO:0009926,GO:0010540,GO:0010817,GO:0015399,GO:0015405,GO:0016021,GO:0016462,GO:0016787,GO:0016817,GO:0016818,GO:0016820,GO:0016887,GO:0017076,GO:0017111,GO:0022804,GO:0022857,GO:0030554,GO:0031224,GO:0032549,GO:0032550,GO:0032553,GO:0032555,GO:0032559,GO:0035639,GO:…	0.447213	5.24354	12.3846	0.0004329	0.0655332	40.6063	46.6393	30.1412	33.8058			-0.290029	-0.134257		0.116615	0.30767
TRINITY_DN20516_c0_g1	744	TAR1	Protein TAR1	KLULA						GO:0005575,GO:0005739,GO:0043226,GO:0043227,GO:0043229,GO:0043231,GO:0044424,GO:0044444,GO:0044464	1.51625	7.70622	12.3537	0.000440124	0.0660265	501.231	117.931	115.285	101.158			-0.487056	-0.672215		1.61414	-0.454874
TRINITY_DN33026_c0_g1	1076; 1064; 774										-0.450931	4.82797	12.2731	0.000459538	0.0683234	23.2459	24.6205	32.387	33.0572			0.196824	0.224669		-0.24899	-0.172503
TRINITY_DN7668_c0_g1	1537	PER51	Peroxidase 51	ARATH	K00430				AT4G37530	GO:0003674,GO:0003824,GO:0004601,GO:0005488,GO:0005575,GO:0005576,GO:0006950,GO:0006970,GO:0006979,GO:0008150,GO:0008152,GO:0009056,GO:0009628,GO:0009651,GO:0009987,GO:0016209,GO:0016491,GO:0016684,GO:0020037,GO:0042743,GO:0042744,GO:0043167,GO:0043169,GO:0044237,GO:0044248,GO:0044699,GO:0044710,GO:0044712,GO:0044763,GO:0046872,GO:0046906,GO:0050896,GO:0072593,GO:0097159,GO:1901363	0.412978	5.2542	12.1863	0.000481406	0.0709414	41.6427	45.3702	32.1506	33.2011			-0.217403	-0.173692		0.136428	0.254666
TRINITY_DN27411_c0_g1	705; 700; 678	SP1L2; SP1L5	Protein SPIRAL1-like 2; Protein SPIRAL1-like 5	ARATH	K18635				AT1G69230	GO:0005575,GO:0005874,GO:0032991,GO:0043234,GO:0044422,GO:0044424,GO:0044430,GO:0044446,GO:0044464	0.998947	1.63106	12.088	0.00050747	0.0741262	3.96069	4.12456	1.93061	2.10207			-0.325544	-0.263947		0.275181	0.314309
TRINITY_DN41418_c1_g1	3415; 2337; 2156	PXL1 (1)	Leucine-rich repeat receptor-like protein kinase PXL1	ARATH					AT1G08590	GO:0000166,GO:0001882,GO:0001883,GO:0001944,GO:0003006,GO:0003674,GO:0003824,GO:0004672,GO:0004674,GO:0005488,GO:0005524,GO:0005575,GO:0005886,GO:0008150,GO:0009888,GO:0009987,GO:0010065,GO:0010067,GO:0016020,GO:0016021,GO:0016301,GO:0016740,GO:0016772,GO:0016773,GO:0017076,GO:0022414,GO:0030154,GO:0030554,GO:0031224,GO:0032502,GO:0032549,GO:0032550,GO:0032553,GO:0032555,GO:0032559,GO:0035639,GO:…	0.396266	5.41223	12.0657	0.000513569	0.0743648	47.5653	49.0506	38.0606	35.4184			-0.139612	-0.23805		0.167532	0.21013
TRINITY_DN41735_c1_g1	1901; 1568; 1558	TRL11 (1)	Thioredoxin-like 1-1, chloroplastic	ARATH					AT1G08570	GO:0003674,GO:0003824,GO:0005575,GO:0008150,GO:0009507,GO:0009532,GO:0009536,GO:0009570,GO:0009987,GO:0016020,GO:0016491,GO:0016667,GO:0016671,GO:0019725,GO:0031090,GO:0031969,GO:0042170,GO:0042592,GO:0043226,GO:0043227,GO:0043229,GO:0043231,GO:0044422,GO:0044424,GO:0044434,GO:0044435,GO:0044444,GO:0044446,GO:0044464,GO:0044699,GO:0044763,GO:0045454,GO:0050789,GO:0050794,GO:0065007,GO:0065008	-0.403749	5.49386	12.0164	0.00052735	0.075702	37.497	39.9448	54.1753	48.4051			0.271501	0.115135		-0.236693	-0.149943
TRINITY_DN37329_c0_g1	3779	AB10C (1)	ABC transporter C family member 10	ARATH					AT3G59140	GO:0000166,GO:0000325,GO:0001882,GO:0001883,GO:0003674,GO:0003824,GO:0005215,GO:0005488,GO:0005524,GO:0005575,GO:0005773,GO:0005774,GO:0006810,GO:0008150,GO:0008559,GO:0009987,GO:0015238,GO:0015399,GO:0015405,GO:0016020,GO:0016021,GO:0016462,GO:0016787,GO:0016817,GO:0016818,GO:0016820,GO:0016887,GO:0017076,GO:0017111,GO:0022804,GO:0022857,GO:0030554,GO:0031090,GO:0031224,GO:0032549,GO:0032550,GO:…	0.440378	5.84563	11.9681	0.000541188	0.076435	58.4479	73.7662	47.7925	49.6721			-0.234712	-0.181254		0.045052	0.370915
TRINITY_DN38627_c0_g1	2035; 1906; 1539; 792	JMJ30	Lysine-specific demethylase JMJ30 {ECO:0000303|PubMed:18713399}	ARATH	K10277				AT3G20810	GO:0001071,GO:0003006,GO:0003674,GO:0003700,GO:0003824,GO:0005488,GO:0005575,GO:0005634,GO:0005737,GO:0006325,GO:0006464,GO:0006482,GO:0006996,GO:0007623,GO:0008150,GO:0008152,GO:0008168,GO:0008170,GO:0008214,GO:0008276,GO:0008757,GO:0009791,GO:0009908,GO:0009987,GO:0016043,GO:0016278,GO:0016279,GO:0016491,GO:0016568,GO:0016569,GO:0016570,GO:0016577,GO:0016740,GO:0016741,GO:0018024,GO:0019538,GO:…	0.429316	5.72488	11.9666	0.000541636	0.076435	59.8545	61.4243	40.1883	49.7297			-0.358596	-0.0644439		0.193442	0.229598
TRINITY_DN9228_c0_g1	731										-1.17013	2.89179	11.9477	0.000547134	0.076562	3.5165	5.58402	14.1053	6.50777			0.888223	-0.0324593		-0.657487	-0.198276
TRINITY_DN32051_c0_g1	1515; 1512	C3H20	Zinc finger CCCH domain-containing protein 20	ARATH					AT2G19810	GO:0001071,GO:0003674,GO:0003676,GO:0003677,GO:0003700,GO:0005488,GO:0005575,GO:0005886,GO:0006355,GO:0006950,GO:0006979,GO:0008150,GO:0009889,GO:0010468,GO:0010556,GO:0016020,GO:0019219,GO:0019222,GO:0031323,GO:0031326,GO:0043167,GO:0043169,GO:0044464,GO:0046872,GO:0050789,GO:0050794,GO:0050896,GO:0051171,GO:0051252,GO:0060255,GO:0065007,GO:0080090,GO:0097159,GO:1901363,GO:1903506,GO:2000112,GO:…	-0.389297	5.59711	11.9314	0.000551946	0.0765918	39.5328	44.1328	55.8301	53.8475			0.213482	0.163152		-0.264087	-0.112546
TRINITY_DN41348_c0_g1	1778; 1500; 876; 528	AB17B; AB17C (1)	Protein ABHD17B {ECO:0000305}; Protein ABHD17C {ECO:0000305}	CHICK; DANRE						GO:0003674,GO:0003824,GO:0005575,GO:0005576,GO:0016020,GO:0016787	-0.571797	4.26445	11.9048	0.000559901	0.0770535	16.9532	13.8966	25.0586	20.8191			0.381713	0.135869		-0.131929	-0.385653
TRINITY_DN13827_c0_g1	1843	U71K2	UDP-glycosyltransferase 71K2 {ECO:0000303|Ref.1}	PYRCO						GO:0003674,GO:0003824,GO:0008150,GO:0008152,GO:0008194,GO:0016740,GO:0016757,GO:0016758,GO:0035251,GO:0046527	0.98488	3.3218	11.8652	0.000571913	0.0780615	9.03185	17.228	5.55543	7.68838			-0.563112	-0.204372		-0.0170244	0.784508
TRINITY_DN24120_c0_g1	703; 600	ALFC3 (1)	Fructose-bisphosphate aldolase 3, cytoplasmic {ECO:0000305}	ORYSJ	K01623					GO:0003674,GO:0003824,GO:0004332,GO:0005575,GO:0005829,GO:0005975,GO:0005996,GO:0006006,GO:0006082,GO:0006090,GO:0006091,GO:0006094,GO:0006096,GO:0008150,GO:0008152,GO:0009056,GO:0009058,GO:0009987,GO:0016051,GO:0016052,GO:0016829,GO:0016830,GO:0016832,GO:0019318,GO:0019319,GO:0019752,GO:0032787,GO:0043436,GO:0044237,GO:0044238,GO:0044281,GO:0044424,GO:0044444,GO:0044464,GO:0044699,GO:0044710,GO:…	0.541027	4.32489	11.7889	0.000595857	0.0806683	22.4686	24.8743	14.4599	17.9971			-0.390022	-0.109182		0.181954	0.31725
TRINITY_DN40953_c0_g1	2038; 2023; 1844; 1844; 1844; 1830	LAC7	Laccase-7	ARATH	K05909				AT3G09220	GO:0003674,GO:0003824,GO:0005488,GO:0005507,GO:0005575,GO:0005576,GO:0006725,GO:0008150,GO:0008152,GO:0009056,GO:0009698,GO:0009808,GO:0009987,GO:0016491,GO:0016679,GO:0016682,GO:0016722,GO:0019439,GO:0019748,GO:0043167,GO:0043169,GO:0044237,GO:0044248,GO:0044699,GO:0044710,GO:0044712,GO:0044763,GO:0046271,GO:0046274,GO:0046872,GO:0046914,GO:0048046,GO:0052716,GO:0071704,GO:1901360,GO:1901361,GO:…	1.19368	4.5702	11.7248	0.000616719	0.0828194	16.361	49.3361	13.4355	15.2904			-0.536958	-0.37324		-0.286567	1.19677
TRINITY_DN34030_c0_g1	1350; 1350; 1300; 1300	SDI2	Protein SULFUR DEFICIENCY-INDUCED 2 {ECO:0000305}	ARATH					AT1G04770	GO:0005575,GO:0005634,GO:0006950,GO:0006996,GO:0007154,GO:0008150,GO:0009267,GO:0009605,GO:0009657,GO:0009658,GO:0009987,GO:0009991,GO:0010438,GO:0016043,GO:0031667,GO:0031668,GO:0031669,GO:0033554,GO:0042594,GO:0043226,GO:0043227,GO:0043229,GO:0043231,GO:0044424,GO:0044464,GO:0044699,GO:0044763,GO:0050896,GO:0051716,GO:0071496,GO:0071840	0.47758	4.51014	11.7093	0.000621898	0.0828467	25.837	27.0635	17.6513	20.272			-0.311891	-0.131287		0.190487	0.252691
TRINITY_DN38907_c0_g1	2144; 2078; 1518	NFD4 (1)	Protein NUCLEAR FUSION DEFECTIVE 4 {ECO:0000303|PubMed:16698901}	ARATH					AT1G31470	GO:0000741,GO:0005575,GO:0006810,GO:0006950,GO:0006970,GO:0006996,GO:0008150,GO:0009628,GO:0009651,GO:0009987,GO:0010197,GO:0016021,GO:0016043,GO:0031224,GO:0044425,GO:0048284,GO:0050896,GO:0051179,GO:0051234,GO:0071840	0.448091	5.73197	11.6739	0.000633834	0.0837666	54.1911	68.2774	42.5917	47.1669			-0.282692	-0.141778		0.0508755	0.373595
TRINITY_DN41354_c0_g1	3655; 3628; 3609; 3609; 3107; 3107; 2717; 539	TPS10; TPS9	Probable alpha,alpha-trehalose-phosphate synthase [UDP-forming] 10; Probable alpha,alpha-trehalose-phosphate synthase [UDP-forming] 9	ARATH	K16055				AT1G23870,AT1G60140	GO:0003674,GO:0003824,GO:0005575,GO:0005737,GO:0005975,GO:0005984,GO:0005991,GO:0005992,GO:0008150,GO:0008152,GO:0009058,GO:0009311,GO:0009312,GO:0009987,GO:0016051,GO:0016740,GO:0016757,GO:0016787,GO:0016788,GO:0016791,GO:0034637,GO:0042578,GO:0044237,GO:0044238,GO:0044249,GO:0044262,GO:0044424,GO:0044464,GO:0044699,GO:0044710,GO:0044711,GO:0044723,GO:0044763,GO:0046351,GO:0070413,GO:0071704,GO:…	-0.380944	7.47556	11.6257	0.000650483	0.0852901	156.466	152.641	211.973	190.626			0.263351	0.11172		-0.16991	-0.205161
TRINITY_DN33035_c0_g1	3317	NIA (2)	Nitrate reductase [NADH]	CUCMA						GO:0003674,GO:0003824,GO:0005488,GO:0006082,GO:0006807,GO:0006809,GO:0008150,GO:0008152,GO:0008940,GO:0009058,GO:0009703,GO:0009987,GO:0016491,GO:0016661,GO:0020037,GO:0030151,GO:0034641,GO:0042126,GO:0042128,GO:0043167,GO:0043169,GO:0043436,GO:0043546,GO:0044237,GO:0044249,GO:0044271,GO:0044281,GO:0044699,GO:0044710,GO:0044763,GO:0046209,GO:0046857,GO:0046872,GO:0046906,GO:0046914,GO:0048037,GO:…	-0.429329	8.60466	11.5519	0.000676788	0.0880459	295.534	367.848	429.817	463.549			0.163086	0.271598		-0.37428	-0.0604038
TRINITY_DN37812_c0_g1	2987; 2865; 2842; 1592	Y2060	BTB/POZ domain-containing protein At2g30600	ARATH					AT2G30600	GO:0000151,GO:0003674,GO:0005488,GO:0005515,GO:0005575,GO:0005737,GO:0006464,GO:0006508,GO:0006511,GO:0008150,GO:0008152,GO:0009056,GO:0009057,GO:0009987,GO:0010498,GO:0016567,GO:0019005,GO:0019222,GO:0019538,GO:0019899,GO:0019941,GO:0030162,GO:0030163,GO:0031461,GO:0031625,GO:0032446,GO:0032991,GO:0036211,GO:0042787,GO:0043161,GO:0043170,GO:0043234,GO:0043412,GO:0043632,GO:0044237,GO:0044238,GO:…	-0.384142	6.409	11.5203	0.000688394	0.0888615	71.9217	75.3843	102.519	89.8705			0.279864	0.0937673		-0.219838	-0.153794
TRINITY_DN24936_c0_g1	1491; 1355; 834										-0.689907	3.21316	11.3563	0.000751933	0.0963168	6.25567	7.80494	11.7807	10.9711			0.329401	0.242051		-0.409789	-0.161664
TRINITY_DN9211_c0_g1	1934	C71DB (1)	Cytochrome P450 71D11	LOTJA						GO:0003674,GO:0003824,GO:0004497,GO:0005488,GO:0005506,GO:0016491,GO:0016705,GO:0020037,GO:0043167,GO:0043169,GO:0046872,GO:0046906,GO:0046914,GO:0097159,GO:1901363	1.40712	4.41144	11.3231	0.000765486	0.0973044	13.7699	47.5277	8.31345	14.7721			-0.894471	-0.192938		-0.281827	1.36924
TRINITY_DN22626_c0_g1	861	PMEI4	Pectinesterase inhibitor 4 {ECO:0000305}	ARATH					AT4G25250	GO:0003674,GO:0004857,GO:0005575,GO:0005576,GO:0030234,GO:0048046	0.545189	6.38736	11.2739	0.000786051	0.0991615	83.2485	115.202	58.9034	77.0278			-0.451349	-0.0755112		0.0338031	0.493057
TRINITY_DN37184_c0_g1	1161; 1064; 941; 831; 767										-0.447207	4.57811	11.2396	0.000800696	0.10025	19.2482	21.0353	27.9742	27.0101			0.230855	0.183691		-0.265525	-0.149021
TRINITY_DN35707_c0_g1	2079; 1778; 1315	SMXL7	Protein SMAX1-LIKE 7 {ECO:0000303|PubMed:23893171}	ARATH					AT2G29970	GO:0005575,GO:0005634,GO:0006139,GO:0006351,GO:0006355,GO:0006725,GO:0006807,GO:0008150,GO:0008152,GO:0009058,GO:0009059,GO:0009889,GO:0009987,GO:0010468,GO:0010556,GO:0016070,GO:0018130,GO:0019219,GO:0019222,GO:0019438,GO:0019538,GO:0031323,GO:0031326,GO:0032774,GO:0034641,GO:0034645,GO:0034654,GO:0043170,GO:0043226,GO:0043227,GO:0043229,GO:0043231,GO:0044237,GO:0044238,GO:0044249,GO:0044260,GO:…	-0.376019	6.08923	11.0764	0.000874342	0.108653	55.3386	63.0106	78.8399	74.8681			0.220659	0.147977		-0.274902	-0.0937329
TRINITY_DN25576_c0_g1	1578	DIOX3	Probable 2-oxoglutarate-dependent dioxygenase JRG21 {ECO:0000305}	ARATH						GO:0003674,GO:0003824,GO:0005488,GO:0008150,GO:0008152,GO:0009058,GO:0009812,GO:0009813,GO:0016491,GO:0043167,GO:0043169,GO:0046872,GO:0051213,GO:0071704,GO:1901576	1.03643	1.40219	11.0369	0.000893162	0.11017	3.14634	3.77556	1.77301	1.61254			-0.249844	-0.312545		0.197987	0.364401
TRINITY_DN17181_c0_g1	1199	ACCH1 (2)	1-aminocyclopropane-1-carboxylate oxidase homolog 1	ARATH					AT1G06620	GO:0003674,GO:0003824,GO:0005488,GO:0016491,GO:0043167,GO:0043169,GO:0046872	-0.460404	4.51869	11.001	0.000910615	0.111497	17.8786	20.5594	26.7528	26.2038			0.227567	0.199758		-0.304917	-0.122408
TRINITY_DN34190_c0_g1	1660; 1609; 1206; 1182; 1099; 1077; 1075; 1026; 976; 835; 564										0.498858	4.2163	10.962	0.000929995	0.113039	21.9504	21.4477	15.0509	15.6359			-0.249617	-0.200948		0.240582	0.209983
TRINITY_DN57698_c0_g1	1320	TAT; SUR1	Tyrosine aminotransferase; S-alkyl-thiohydroximate lyase SUR1	ARATH; ARATH	K00815				AT5G36160	GO:0003674,GO:0003824,GO:0004838,GO:0005488,GO:0005575,GO:0005829,GO:0006082,GO:0006520,GO:0006558,GO:0006559,GO:0006570,GO:0006572,GO:0006725,GO:0006807,GO:0008150,GO:0008152,GO:0008483,GO:0009056,GO:0009058,GO:0009063,GO:0009072,GO:0009074,GO:0009987,GO:0016054,GO:0016740,GO:0016769,GO:0019439,GO:0019752,GO:0030170,GO:0043167,GO:0043168,GO:0043436,GO:0044237,GO:0044238,GO:0044248,GO:0044281,GO:…	0.742234	3.10158	10.9053	0.000958906	0.115708	9.47604	11.8026	5.47663	7.19886			-0.450427	-0.151361		0.167737	0.434052
TRINITY_DN32667_c0_g1	1313; 1300	XTH33	Probable xyloglucan endotransglucosylase/hydrolase protein 33	ARATH	K08235				AT1G10550	GO:0003674,GO:0003824,GO:0004553,GO:0005575,GO:0005576,GO:0005618,GO:0005887,GO:0005975,GO:0005976,GO:0006073,GO:0008150,GO:0008152,GO:0009664,GO:0009827,GO:0009831,GO:0009987,GO:0010383,GO:0010410,GO:0010411,GO:0016021,GO:0016043,GO:0016740,GO:0016757,GO:0016758,GO:0016762,GO:0016787,GO:0016798,GO:0030312,GO:0031224,GO:0031226,GO:0042545,GO:0042546,GO:0042547,GO:0043170,GO:0044036,GO:0044042,GO:…	0.48138	5.18114	10.8402	0.000993203	0.118929	35.9423	48.3843	30.22	30.2352			-0.220388	-0.219707		0.015464	0.424631
TRINITY_DN41905_c0_g1	1040										-0.376068	6.0729	10.8278	0.000999884	0.118929	54.8574	62.154	79.3521	72.6509			0.245873	0.121853		-0.270959	-0.0967672
TRINITY_DN28943_c0_g1	1023; 994	HS22M; HS23M	23.6 kDa heat shock protein, mitochondrial; Heat shock 22 kDa protein, mitochondrial	ARATH; PEA	K13993				AT4G25200	GO:0005575,GO:0005739,GO:0008150,GO:0010035,GO:0010038,GO:0042221,GO:0043226,GO:0043227,GO:0043229,GO:0043231,GO:0044424,GO:0044444,GO:0044464,GO:0046686,GO:0050896	-0.702593	4.94165	10.7648	0.00103449	0.122173	25.3558	21.416	48.6987	27.5284			0.6961	-0.0837441		-0.194002	-0.418354
TRINITY_DN34572_c0_g1	1019; 942; 935; 862; 778; 763; 743	BCP; UCC1 (1)	Blue copper protein; Uclacyanin 1 {ECO:0000303|PubMed:9761472}	ARATH; PEA					AT2G32300	GO:0003674,GO:0005488,GO:0005575,GO:0008150,GO:0008152,GO:0009055,GO:0031224,GO:0031225,GO:0031226,GO:0043167,GO:0043169,GO:0044425,GO:0044459,GO:0044464,GO:0044699,GO:0044710,GO:0046658,GO:0046872,GO:0055114	0.819782	7.81276	10.721	0.00105925	0.123185	183.191	390.564	149.169	175.882			-0.476093	-0.241334		-0.183244	0.900671
TRINITY_DN45048_c0_g1	1932	AAP7 (1)	Probable amino acid permease 7	ARATH					AT5G23810	GO:0003333,GO:0003674,GO:0005215,GO:0005575,GO:0005886,GO:0006810,GO:0006811,GO:0006820,GO:0006865,GO:0008150,GO:0009987,GO:0015291,GO:0015293,GO:0015711,GO:0015849,GO:0016020,GO:0016021,GO:0022804,GO:0022857,GO:0031224,GO:0034220,GO:0044425,GO:0044464,GO:0044699,GO:0044763,GO:0044765,GO:0046942,GO:0051179,GO:0051234,GO:0055085,GO:0071702,GO:0071705,GO:0098656,GO:1902578,GO:1903825	0.548225	4.00061	10.7121	0.00106437	0.123185	17.7306	20.1152	11.8989	13.937			-0.343236	-0.145825		0.162228	0.326833
TRINITY_DN31350_c0_g1	1304; 1294	SPX1	SPX domain-containing protein 1 {ECO:0000303|PubMed:18315545}	ARATH					AT5G20150	GO:0005575,GO:0005634,GO:0005783,GO:0006950,GO:0007154,GO:0008150,GO:0009267,GO:0009605,GO:0009987,GO:0009991,GO:0010646,GO:0010647,GO:0016036,GO:0031667,GO:0031668,GO:0031669,GO:0032101,GO:0032103,GO:0032104,GO:0032106,GO:0032107,GO:0032109,GO:0033554,GO:0042594,GO:0043226,GO:0043227,GO:0043229,GO:0043231,GO:0044424,GO:0044444,GO:0044464,GO:0044699,GO:0044763,GO:0048518,GO:0048522,GO:0048583,GO:…	0.562693	4.47269	10.7106	0.00106525	0.123185	23.7271	29.0306	15.1297	20.5023			-0.459389	-0.0658133		0.127401	0.397802
TRINITY_DN27835_c0_g1	920; 916										-0.444694	6.74695	10.6936	0.00107507	0.123462	98.3509	83.5383	139.083	108.559			0.39128	0.0395505		-0.100209	-0.330621
TRINITY_DN20005_c0_g1	516	GASA4	Gibberellin-regulated protein 4	ARATH					AT5G15230	GO:0001101,GO:0005575,GO:0005576,GO:0005623,GO:0007165,GO:0008150,GO:0009719,GO:0009725,GO:0009739,GO:0009740,GO:0009755,GO:0009987,GO:0010033,GO:0010476,GO:0019725,GO:0033993,GO:0042221,GO:0042592,GO:0044699,GO:0044763,GO:0045454,GO:0050789,GO:0050794,GO:0050896,GO:0065007,GO:0065008,GO:1901700	0.629273	3.7294	10.6186	0.00111956	0.127063	18.0637	14.0552	9.73186	10.9711			-0.342908	-0.198044		0.431248	0.109704
TRINITY_DN38857_c0_g1	1728; 1562; 1562; 1198; 1193; 1128	PPAF2 (1)	Purple acid phosphatase 2	IPOBA						GO:0003674,GO:0003824,GO:0003993,GO:0005488,GO:0005575,GO:0005576,GO:0016787,GO:0016788,GO:0016791,GO:0042578,GO:0043167,GO:0043169,GO:0046872	0.540433	4.44168	10.6151	0.00112168	0.127063	22.3945	28.9037	15.9965	19.2353			-0.364414	-0.125662		0.0744283	0.415648
TRINITY_DN32097_c0_g1	1297; 1297	CHI4 (1)	Chitinase 4	ORYSJ						GO:0000272,GO:0003674,GO:0003824,GO:0004553,GO:0004568,GO:0005488,GO:0005975,GO:0005976,GO:0006022,GO:0006026,GO:0006030,GO:0006032,GO:0006040,GO:0006807,GO:0006950,GO:0006952,GO:0008061,GO:0008150,GO:0008152,GO:0009056,GO:0009057,GO:0009987,GO:0016052,GO:0016787,GO:0016798,GO:0016998,GO:0043170,GO:0044036,GO:0044237,GO:0044238,GO:0044248,GO:0044260,GO:0046348,GO:0050896,GO:0071704,GO:0097367,GO:…	1.24013	3.56644	10.5879	0.00113832	0.127257	8.4396	24.4301	5.39783	8.49465			-0.709595	-0.205115		-0.212703	1.12741
TRINITY_DN36781_c0_g1	1727; 1617; 1291; 1156; 1086; 894	CPRF2 (1)	Light-inducible protein CPRF2	PETCR						GO:0001071,GO:0003674,GO:0003676,GO:0003677,GO:0003700,GO:0005488,GO:0005575,GO:0005634,GO:0006139,GO:0006351,GO:0006725,GO:0006807,GO:0008150,GO:0008152,GO:0009058,GO:0009059,GO:0009987,GO:0016070,GO:0018130,GO:0019438,GO:0032774,GO:0034641,GO:0034645,GO:0034654,GO:0043170,GO:0043226,GO:0043227,GO:0043229,GO:0043231,GO:0043565,GO:0044237,GO:0044238,GO:0044249,GO:0044260,GO:0044271,GO:0044424,GO:…	-0.554157	3.80716	10.5873	0.00113868	0.127257	10.8826	11.6757	16.9815	16.183			0.273537	0.211536		-0.285629	-0.199444
TRINITY_DN21535_c0_g1	988; 656	ERF03 (1)	Ethylene-responsive transcription factor ERF003	ARATH					AT5G25190	GO:0000160,GO:0001071,GO:0003674,GO:0003676,GO:0003677,GO:0003700,GO:0005488,GO:0005575,GO:0005634,GO:0006139,GO:0006351,GO:0006725,GO:0006807,GO:0007165,GO:0008150,GO:0008152,GO:0009058,GO:0009059,GO:0009755,GO:0009873,GO:0009987,GO:0016070,GO:0018130,GO:0019438,GO:0032774,GO:0034641,GO:0034645,GO:0034654,GO:0035556,GO:0043170,GO:0043226,GO:0043227,GO:0043229,GO:0043231,GO:0044237,GO:0044238,GO:…	0.537902	3.90211	10.5737	0.00114707	0.12734	17.3604	17.8943	11.7019	12.5548			-0.280959	-0.193837		0.217776	0.25702
TRINITY_DN30258_c0_g1	993; 909; 905; 550										-1.03482	3.52955	10.5366	0.00117031	0.12906	4.2198	10.7556	14.9721	15.8087			0.447711	0.517128		-1.00051	0.035676
TRINITY_DN6706_c0_g1	1852; 1752	GSTL3 (1)	Glutathione S-transferase L3	ARATH	K00799				AT5G02790	GO:0003674,GO:0003824,GO:0004364,GO:0005575,GO:0005829,GO:0008150,GO:0009636,GO:0010035,GO:0010038,GO:0016740,GO:0016765,GO:0042221,GO:0044424,GO:0044444,GO:0044464,GO:0046686,GO:0050896	0.605252	5.18252	10.5241	0.00117825	0.129081	40.6433	46.7979	21.8671	35.476			-0.630007	0.0209331		0.207287	0.401787
TRINITY_DN35396_c0_g1	2096; 2017; 2000; 1942; 1863; 1846; 1245; 1245; 1245; 1228	IOLG; MOCA; YRBE	Inositol 2-dehydrogenase {ECO:0000255|HAMAP-Rule:MF_01671}; Rhizopine catabolism protein MocA; Uncharacterized oxidoreductase YrbE	BACSU; RHIML; SALTY	K00010					GO:0003674,GO:0003824,GO:0004022,GO:0005975,GO:0006020,GO:0006066,GO:0008150,GO:0008152,GO:0009056,GO:0009987,GO:0016052,GO:0016491,GO:0016614,GO:0016616,GO:0019310,GO:0019751,GO:0044237,GO:0044238,GO:0044248,GO:0044262,GO:0044275,GO:0044281,GO:0044282,GO:0044699,GO:0044710,GO:0044712,GO:0044723,GO:0044724,GO:0044763,GO:0046164,GO:0046174,GO:0050112,GO:0071704,GO:1901575,GO:1901615,GO:1901616	0.571356	3.94731	10.4765	0.00120905	0.131589	17.0273	19.671	11.1109	13.5339			-0.37674	-0.132087		0.160565	0.348262
TRINITY_DN28949_c0_g1	1034	CB23	Chlorophyll a-b binding protein 13, chloroplastic	SOLLC	K08914					GO:0003674,GO:0005488,GO:0005575,GO:0006091,GO:0006464,GO:0008150,GO:0008152,GO:0009314,GO:0009416,GO:0009521,GO:0009522,GO:0009523,GO:0009526,GO:0009535,GO:0009628,GO:0009765,GO:0009768,GO:0009941,GO:0009987,GO:0010287,GO:0016020,GO:0016021,GO:0016168,GO:0018298,GO:0019538,GO:0031224,GO:0031409,GO:0031967,GO:0031975,GO:0032991,GO:0034357,GO:0036211,GO:0042651,GO:0043167,GO:0043169,GO:0043170,GO:…	-0.710522	2.93952	10.4487	0.00122735	0.132713	4.9231	6.56757	9.14086	9.70406			0.248531	0.31968		-0.43784	-0.130371
TRINITY_DN10366_c0_g1	555	NIA (3)	Nitrate reductase [NADH]	CUCMA						GO:0003674,GO:0003824,GO:0005488,GO:0006082,GO:0006807,GO:0006809,GO:0008150,GO:0008152,GO:0008940,GO:0009058,GO:0009703,GO:0009987,GO:0016491,GO:0016661,GO:0020037,GO:0030151,GO:0034641,GO:0042126,GO:0042128,GO:0043167,GO:0043169,GO:0043436,GO:0043546,GO:0044237,GO:0044249,GO:0044271,GO:0044281,GO:0044699,GO:0044710,GO:0044763,GO:0046209,GO:0046857,GO:0046872,GO:0046906,GO:0046914,GO:0048037,GO:…	-0.41365	6.22759	10.4097	0.00125356	0.134673	57.9297	70.4349	78.4459	92.5197			0.0858715	0.318468		-0.338876	-0.0654632
TRINITY_DN15311_c0_g1	784	PSAJ	Photosystem I reaction center subunit IX {ECO:0000255|HAMAP-Rule:MF_00522}	POPTR	K02697					GO:0005575,GO:0008150,GO:0008152,GO:0009521,GO:0009522,GO:0009535,GO:0009987,GO:0015979,GO:0016020,GO:0016021,GO:0031224,GO:0032991,GO:0034357,GO:0042651,GO:0043234,GO:0044237,GO:0044422,GO:0044424,GO:0044425,GO:0044434,GO:0044435,GO:0044436,GO:0044444,GO:0044446,GO:0044464,GO:0055035	-1.06001	1.32123	10.3926	0.00126525	0.135057	1.25854	1.87192	3.50662	3.08111			0.345272	0.229248		-0.411672	-0.162848
TRINITY_DN27416_c0_g1	1403; 1355										1.01487	3.29986	10.3359	0.00130471	0.13811	9.10588	16.9107	4.53103	8.29308			-0.739014	-0.0827209		0.0269276	0.794807
TRINITY_DN35496_c0_g1	2591	GSH1	Glutamate--cysteine ligase, chloroplastic	TOBAC						GO:0000166,GO:0001882,GO:0001883,GO:0003674,GO:0003824,GO:0004357,GO:0005488,GO:0005524,GO:0005575,GO:0006518,GO:0006575,GO:0006749,GO:0006750,GO:0006790,GO:0006807,GO:0008150,GO:0008152,GO:0009058,GO:0009507,GO:0009536,GO:0009987,GO:0016874,GO:0016879,GO:0016881,GO:0017076,GO:0019184,GO:0030554,GO:0032549,GO:0032550,GO:0032553,GO:0032555,GO:0032559,GO:0034641,GO:0035639,GO:0036094,GO:0042398,GO:…	0.438332	8.10531	10.3278	0.00131044	0.13811	273.25	360.328	228.718	238.887			-0.242	-0.179777		0.0126121	0.409164
TRINITY_DN38140_c0_g1	2472; 2399; 2051; 1744; 1744	ASOL (1)	L-ascorbate oxidase homolog	TOBAC						GO:0003674,GO:0003824,GO:0005488,GO:0005507,GO:0005575,GO:0005615,GO:0016491,GO:0043167,GO:0043169,GO:0044421,GO:0046872,GO:0046914	0.33678	6.24213	10.2917	0.00133627	0.139947	85.0623	83.7921	65.2862	68.3604			-0.196681	-0.132229		0.175056	0.153853
TRINITY_DN25790_c0_g1	1123	DR206 (1)	Disease resistance response protein 206	PEA						GO:0005575,GO:0005576,GO:0006950,GO:0006952,GO:0008150,GO:0009607,GO:0048046,GO:0050896	-0.503608	4.52392	10.2308	0.00138117	0.143745	16.2499	21.6381	27.8954	25.9447			0.287047	0.189699		-0.424985	-0.0517614
TRINITY_DN24947_c0_g1	621	GSTF8 (1)	Glutathione S-transferase F8, chloroplastic	ARATH	K00799				AT2G47730	GO:0003674,GO:0003824,GO:0004364,GO:0004601,GO:0005488,GO:0005575,GO:0005634,GO:0005774,GO:0005829,GO:0006950,GO:0006952,GO:0006970,GO:0008150,GO:0008152,GO:0009056,GO:0009266,GO:0009404,GO:0009407,GO:0009409,GO:0009507,GO:0009526,GO:0009532,GO:0009536,GO:0009570,GO:0009579,GO:0009605,GO:0009607,GO:0009617,GO:0009628,GO:0009651,GO:0009941,GO:0009987,GO:0010319,GO:0016020,GO:0016209,GO:0016491,GO:…	0.334292	6.25476	10.2146	0.0013933	0.144107	84.0998	86.0765	68.0836	66.9206			-0.150617	-0.17476		0.146316	0.179062
TRINITY_DN27443_c0_g1	1502; 1494	TRNHF (1)	Tropinone reductase homolog At5g06060 {ECO:0000305}	ARATH	K08081				AT5G06060	GO:0003674,GO:0003824,GO:0005575,GO:0005829,GO:0016491,GO:0044424,GO:0044444,GO:0044464	0.440954	4.67501	10.1901	0.00141196	0.145135	27.5397	31.1246	20.7639	22.4316			-0.254765	-0.152764		0.121142	0.286388
TRINITY_DN5024_c0_g1	639										1.65358	6.11737	10.1556	0.00143861	0.146968	179.712	31.315	41.5673	25.5128			-0.252529	-0.915673		1.80781	-0.639603
TRINITY_DN36441_c0_g1	2362; 2131	FBXL2; FXL14	F-box/LRR-repeat protein 14; F-box/LRR-repeat protein 2 {ECO:0000305}	HUMAN	K10280					GO:0000209,GO:0003674,GO:0003824,GO:0004842,GO:0005575,GO:0005737,GO:0005829,GO:0006464,GO:0008150,GO:0008152,GO:0009987,GO:0016567,GO:0016740,GO:0019538,GO:0019787,GO:0032446,GO:0036211,GO:0042787,GO:0043170,GO:0043412,GO:0044237,GO:0044238,GO:0044260,GO:0044267,GO:0044424,GO:0044444,GO:0044464,GO:0070647,GO:0071704	-0.588046	3.98181	10.129	0.00145957	0.147516	10.7346	14.3408	17.5331	20.1856			0.172728	0.35643		-0.444443	-0.0847157
TRINITY_DN22849_c2_g1	1997	BBE15; BBE13	Berberine bridge enzyme-like 15 {ECO:0000303|PubMed:26037923}; Berberine bridge enzyme-like 13 {ECO:0000303|PubMed:26037923}	ARATH; ARATH					AT2G34790	GO:0000166,GO:0000741,GO:0003006,GO:0003674,GO:0003824,GO:0005488,GO:0005575,GO:0005576,GO:0005618,GO:0005911,GO:0006996,GO:0008150,GO:0009506,GO:0009790,GO:0009793,GO:0009987,GO:0010197,GO:0016043,GO:0016491,GO:0016614,GO:0016616,GO:0022414,GO:0030054,GO:0030312,GO:0032502,GO:0036094,GO:0043167,GO:0043168,GO:0044464,GO:0044699,GO:0044702,GO:0044767,GO:0045551,GO:0048037,GO:0048284,GO:0048856,GO:…	0.364152	5.95214	10.1263	0.00146169	0.147516	74.5498	64.7239	53.6631	54.481			-0.18555	-0.164508		0.274126	0.0759318
TRINITY_DN62526_c0_g1	895	AB19A	Auxin-binding protein ABP19a	PRUPE						GO:0003674,GO:0005488,GO:0005575,GO:0005576,GO:0005618,GO:0007165,GO:0008150,GO:0009734,GO:0009755,GO:0030145,GO:0030312,GO:0043167,GO:0043169,GO:0044464,GO:0045735,GO:0046872,GO:0046914,GO:0048046,GO:0050789,GO:0050794,GO:0065007	-1.56137	1.99338	10.1141	0.00147142	0.147603	0.629268	3.26792	5.55543	6.04704			0.488048	0.578991		-1.03481	-0.0322328
TRINITY_DN38263_c0_g1	1806; 1160	BGL46	Beta-glucosidase 46	ARATH	K05350				AT1G61820	GO:0003674,GO:0003824,GO:0004553,GO:0005975,GO:0006725,GO:0008150,GO:0008152,GO:0008422,GO:0009058,GO:0009698,GO:0009699,GO:0009808,GO:0009809,GO:0009987,GO:0015926,GO:0016787,GO:0016798,GO:0019438,GO:0019748,GO:0044237,GO:0044238,GO:0044249,GO:0044550,GO:0044699,GO:0044710,GO:0044711,GO:0044763,GO:0047782,GO:0071704,GO:0102483,GO:1901135,GO:1901360,GO:1901362,GO:1901576,GO:1901657	-0.574246	4.09717	10.0595	0.00151567	0.15058	11.4379	15.8954	19.9759	20.7903			0.238364	0.29086		-0.471255	-0.0579686
TRINITY_DN41338_c1_g1	2370; 2370	SUT41; SUT42 (1)	Probable sulfate transporter 4.2; Sulfate transporter 4.1, chloroplastic	ARATH	K18059				AT3G12520,AT5G13550	GO:0003674,GO:0005215,GO:0005575,GO:0005887,GO:0008271,GO:0008509,GO:0015075,GO:0015103,GO:0015116,GO:0015291,GO:0015293,GO:0016020,GO:0016021,GO:0022804,GO:0022857,GO:0022891,GO:0022892,GO:0031090,GO:0031224,GO:0031226,GO:0031969,GO:0042170,GO:0044422,GO:0044424,GO:0044425,GO:0044434,GO:0044435,GO:0044444,GO:0044446,GO:0044459,GO:0044464,GO:1901682	0.419745	4.67417	10.0542	0.00152	0.15058	28.3911	29.8872	21.4731	22.0861			-0.212949	-0.175759		0.159689	0.229019
TRINITY_DN36839_c0_g1	2156	IQM3	IQ domain-containing protein IQM3 {ECO:0000305}	ARATH					AT3G52870	GO:0005575,GO:0005634,GO:0005737,GO:0043226,GO:0043227,GO:0043229,GO:0043231,GO:0044424,GO:0044464	-0.348346	5.94045	10.0443	0.00152823	0.15058	52.7105	55.2057	71.4326	66.0567			0.223638	0.113954		-0.200967	-0.136625
TRINITY_DN50229_c0_g1	828	LIRP1	Light-regulated protein	ORYSJ						GO:0005575,GO:0009507,GO:0009536,GO:0043226,GO:0043227,GO:0043229,GO:0043231,GO:0044424,GO:0044444,GO:0044464	-0.843963	3.17592	9.98072	0.00158188	0.154949	6.51478	6.2503	8.07705	14.7433			-0.0502298	0.682277		-0.293263	-0.338785
TRINITY_DN15676_c0_g1	1202	SDR1 (1)	(+)-neomenthol dehydrogenase {ECO:0000303|PubMed:18599651}	ARATH	K15095				AT3G61220	GO:0003674,GO:0003824,GO:0006950,GO:0006952,GO:0008150,GO:0016491,GO:0016614,GO:0016616,GO:0047501,GO:0050896	0.913166	1.78303	9.96954	0.00159151	0.154982	3.77561	5.01293	2.24581	2.41882			-0.306382	-0.248763		0.13755	0.417595
TRINITY_DN31863_c0_g1	1680	DCOR	Ornithine decarboxylase	DATST						GO:0003674,GO:0003824,GO:0004586,GO:0006082,GO:0006520,GO:0006576,GO:0006591,GO:0006595,GO:0006596,GO:0006807,GO:0008150,GO:0008152,GO:0009058,GO:0009308,GO:0009309,GO:0009445,GO:0009446,GO:0009987,GO:0016829,GO:0016830,GO:0016831,GO:0019752,GO:0033387,GO:0034641,GO:0042401,GO:0043436,GO:0044106,GO:0044237,GO:0044238,GO:0044249,GO:0044271,GO:0044281,GO:0044699,GO:0044710,GO:0044711,GO:0044763,GO:…	0.467162	4.40185	9.93673	0.00162013	0.15627	22.5796	26.302	16.8239	18.5155			-0.274345	-0.1502		0.110551	0.313994
TRINITY_DN1479_c0_g1	509	FLA2 (1)	Fasciclin-like arabinogalactan protein 2	ARATH					AT4G12730	GO:0005575,GO:0005774,GO:0005886,GO:0016020,GO:0031090,GO:0031224,GO:0031225,GO:0031226,GO:0044422,GO:0044424,GO:0044425,GO:0044437,GO:0044444,GO:0044446,GO:0044459,GO:0044464,GO:0046658,GO:0098588	0.445972	5.26474	9.93289	0.00162351	0.15627	39.5328	48.9554	29.3926	35.5048			-0.339823	-0.0831724		0.0640065	0.358989
TRINITY_DN32629_c0_g1	1197; 1163	CDSP	Thioredoxin-like protein CDSP32, chloroplastic	ARATH					AT1G76080	GO:0001101,GO:0003674,GO:0003824,GO:0004791,GO:0005575,GO:0006662,GO:0006950,GO:0006979,GO:0008150,GO:0008152,GO:0009414,GO:0009415,GO:0009507,GO:0009526,GO:0009532,GO:0009536,GO:0009570,GO:0009628,GO:0009941,GO:0009987,GO:0010035,GO:0015035,GO:0015036,GO:0016209,GO:0016491,GO:0016651,GO:0016667,GO:0016668,GO:0016671,GO:0018904,GO:0019725,GO:0031967,GO:0031975,GO:0033554,GO:0034599,GO:0042221,GO:…	-1.23454	1.39527	9.86404	0.00168541	0.161295	0.814347	2.18919	3.42782	3.71461			0.311748	0.38603		-0.635825	-0.0619533
TRINITY_DN14458_c0_g1	3055	DTX43	Protein DETOXIFICATION 43 {ECO:0000303|PubMed:11739388}	ARATH					AT3G08040	GO:0000302,GO:0001101,GO:0003674,GO:0005215,GO:0005342,GO:0005575,GO:0005886,GO:0006810,GO:0006811,GO:0006812,GO:0006873,GO:0006875,GO:0006879,GO:0006950,GO:0006979,GO:0007154,GO:0008150,GO:0008324,GO:0008509,GO:0008514,GO:0009267,GO:0009605,GO:0009719,GO:0009723,GO:0009725,GO:0009737,GO:0009987,GO:0009991,GO:0010033,GO:0010035,GO:0010038,GO:0010039,GO:0015075,GO:0015137,GO:0015142,GO:0015238,GO:…	0.617961	4.13233	9.84355	0.00170428	0.16217	16.8792	25.3502	13.2779	14.2537			-0.308697	-0.21937		-0.00334406	0.53141
TRINITY_DN26959_c0_g1	1337; 1220										0.704435	2.65426	9.82948	0.00171736	0.162486	7.40316	8.02703	4.37343	5.068			-0.341015	-0.191783		0.22006	0.312738
TRINITY_DN41880_c0_g1	1360										-0.447657	4.39959	9.75326	0.00179005	0.168407	16.9162	18.6557	25.4526	23.1515			0.268503	0.142208		-0.268815	-0.141897
TRINITY_DN31580_c0_g1	964; 825	DRMH3	Dormancy-associated protein homolog 3 {ECO:0000305}	ARATH					AT1G56220		-0.450557	7.22496	9.62493	0.00191953	0.179573	118.858	133.858	199.917	145.647			0.44093	-0.0106761		-0.299522	-0.130732
TRINITY_DN37663_c0_g1	1772	FDH	Formate dehydrogenase, mitochondrial {ECO:0000255|HAMAP-Rule:MF_03210, ECO:0000303|Ref.1}	SOLTU	K00122					GO:0000166,GO:0003674,GO:0003824,GO:0005488,GO:0005575,GO:0005739,GO:0008863,GO:0016491,GO:0016614,GO:0016616,GO:0016620,GO:0016903,GO:0036094,GO:0043226,GO:0043227,GO:0043229,GO:0043231,GO:0044424,GO:0044444,GO:0044464,GO:0048037,GO:0050662,GO:0051287,GO:0097159,GO:1901265,GO:1901363	0.359112	7.87922	9.59529	0.00195077	0.181414	253.928	275.108	193.77	218.615			-0.265058	-0.0926904		0.121519	0.23623
TRINITY_DN35054_c0_g1	1170; 1170; 636; 584	PTR27 (1)	Protein NRT1/ PTR FAMILY 6.2	ARATH					AT2G26690	GO:0001101,GO:0003674,GO:0005215,GO:0005575,GO:0006082,GO:0006807,GO:0006810,GO:0006857,GO:0006950,GO:0008150,GO:0008152,GO:0009611,GO:0009719,GO:0009725,GO:0009753,GO:0009987,GO:0010033,GO:0015291,GO:0015293,GO:0015833,GO:0016021,GO:0022804,GO:0022857,GO:0031224,GO:0042126,GO:0042128,GO:0042221,GO:0042886,GO:0043436,GO:0044237,GO:0044281,GO:0044425,GO:0044699,GO:0044710,GO:0044763,GO:0044765,GO:…	-0.733147	2.46994	9.5857	0.00196099	0.181414	4.03472	4.18802	7.40725	6.3062			0.356091	0.176507		-0.284395	-0.248204
TRINITY_DN26839_c0_g1	1261; 1261; 1155	TRNH	Tropinone reductase homolog	DATST						GO:0003674,GO:0003824,GO:0016491	1.36137	2.30498	9.53926	0.00201123	0.185033	3.84964	9.99413	1.57601	3.7722			-0.786669	-0.0958977		-0.0766714	0.959238
TRINITY_DN37944_c1_g1	1396; 1391; 1204	NAC81	Protein ATAF2	ARATH					AT5G08790	GO:0001101,GO:0003674,GO:0003676,GO:0003677,GO:0005488,GO:0005515,GO:0005575,GO:0005634,GO:0006139,GO:0006351,GO:0006355,GO:0006725,GO:0006807,GO:0006950,GO:0008150,GO:0008152,GO:0008361,GO:0009058,GO:0009059,GO:0009314,GO:0009416,GO:0009605,GO:0009607,GO:0009611,GO:0009620,GO:0009628,GO:0009719,GO:0009725,GO:0009743,GO:0009744,GO:0009751,GO:0009753,GO:0009889,GO:0009987,GO:0010033,GO:0010468,GO:…	0.391421	5.82379	9.43584	0.00212785	0.194687	57.4485	70.9108	46.4135	51.4286			-0.257289	-0.115085		0.0389415	0.333433
TRINITY_DN24130_c0_g1	2001; 1936; 1919; 1854	U73C1; U73C3; U73C5; U73C7	UDP-glycosyltransferase 73C1; UDP-glycosyltransferase 73C3; UDP-glycosyltransferase 73C5; UDP-glycosyltransferase 73C7	ARATH	K13496				AT2G36780,AT2G36800,AT3G53160,AT2G36750	GO:0003674,GO:0003824,GO:0005575,GO:0006066,GO:0006629,GO:0008150,GO:0008152,GO:0008194,GO:0008202,GO:0009314,GO:0009411,GO:0009416,GO:0009605,GO:0009607,GO:0009628,GO:0009636,GO:0010224,GO:0010817,GO:0016021,GO:0016128,GO:0016131,GO:0016740,GO:0016757,GO:0016758,GO:0031224,GO:0035251,GO:0042221,GO:0042445,GO:0043207,GO:0043226,GO:0043227,GO:0043229,GO:0043231,GO:0044238,GO:0044281,GO:0044424,GO:…	0.850071	2.06982	9.41038	0.00215761	0.196331	6.21865	4.47356	3.07322	2.85075			-0.245741	-0.310436		0.450259	0.105918
TRINITY_DN39342_c0_g1	2040; 1536	DTX12 (1)	Protein DETOXIFICATION 12 {ECO:0000303|PubMed:11739388}	ARATH	K03327				AT1G15170	GO:0003674,GO:0005215,GO:0005575,GO:0009507,GO:0009536,GO:0015238,GO:0015291,GO:0015297,GO:0016021,GO:0022804,GO:0022857,GO:0031224,GO:0043226,GO:0043227,GO:0043229,GO:0043231,GO:0044424,GO:0044425,GO:0044444,GO:0044464,GO:0090484	0.429547	4.96616	9.36231	0.00221493	0.200452	32.3518	39.2151	24.4676	28.6227			-0.306371	-0.0959959		0.0697897	0.332577
TRINITY_DN57339_c0_g1	981	MLP31	MLP-like protein 31	ARATH					AT1G70840	GO:0006950,GO:0006952,GO:0008150,GO:0009607,GO:0050896	-0.597501	6.16146	9.34535	0.00223552	0.201221	41.9389	71.7674	78.3277	93.7867			0.184846	0.438775		-0.685553	0.0619324
TRINITY_DN26413_c0_g1	1387; 1380	DEF	Defensin-like protein	SOYBN						GO:0001906,GO:0005575,GO:0005576,GO:0006950,GO:0006952,GO:0008150,GO:0009605,GO:0009607,GO:0009620,GO:0031640,GO:0035821,GO:0043207,GO:0044364,GO:0050832,GO:0050896,GO:0051704,GO:0051707,GO:0065007,GO:0065008,GO:0098542	0.686572	2.64453	9.2935	0.00229968	0.205883	7.25509	7.99531	4.41283	5.0392			-0.326007	-0.191556		0.20328	0.314283
TRINITY_DN28955_c0_g1	1651; 1508; 961	BT1; BT2 (1)	BTB/POZ and TAZ domain-containing protein 1; BTB/POZ and TAZ domain-containing protein 2	ARATH	K00517				AT3G48360	GO:0000151,GO:0000302,GO:0000988,GO:0000989,GO:0001101,GO:0003674,GO:0003712,GO:0003824,GO:0004402,GO:0005488,GO:0005515,GO:0005516,GO:0005575,GO:0005634,GO:0005737,GO:0006275,GO:0006355,GO:0006464,GO:0006508,GO:0006511,GO:0006950,GO:0006970,GO:0006979,GO:0007165,GO:0007275,GO:0007623,GO:0008080,GO:0008150,GO:0008152,GO:0008270,GO:0009056,GO:0009057,GO:0009266,GO:0009409,GO:0009553,GO:0009555,GO:…	-0.516989	7.3836	9.26545	0.00233517	0.206888	116.97	157.654	229.112	164.076			0.492099	0.0153513		-0.465899	-0.0415512
TRINITY_DN32366_c1_g1	2393; 2304; 1978; 1978	SERA2 (1)	D-3-phosphoglycerate dehydrogenase 2, chloroplastic	ARATH	K00058				AT1G17745	GO:0000166,GO:0003674,GO:0003824,GO:0004617,GO:0005488,GO:0005575,GO:0006082,GO:0006520,GO:0006563,GO:0006564,GO:0006807,GO:0008150,GO:0008152,GO:0008652,GO:0009058,GO:0009069,GO:0009070,GO:0009507,GO:0009536,GO:0009987,GO:0016053,GO:0016491,GO:0016597,GO:0016614,GO:0016616,GO:0019752,GO:0031406,GO:0036094,GO:0043167,GO:0043168,GO:0043177,GO:0043226,GO:0043227,GO:0043229,GO:0043231,GO:0043436,GO:…	0.382651	8.01294	9.26499	0.00233575	0.206888	277.1	307.47	202.793	245.481			-0.32885	-0.0556991		0.117765	0.266784
TRINITY_DN24320_c0_g1	1198	GSTX6 (1)	Probable glutathione S-transferase	SOYBN	K00799					GO:0001101,GO:0003674,GO:0003824,GO:0004364,GO:0006950,GO:0008150,GO:0009266,GO:0009408,GO:0009628,GO:0009719,GO:0009725,GO:0009733,GO:0009735,GO:0009737,GO:0009739,GO:0010033,GO:0010035,GO:0010038,GO:0016740,GO:0016765,GO:0033993,GO:0042221,GO:0050896,GO:0097305,GO:1901700	0.333059	8.44712	9.23914	0.00236896	0.208439	372.268	405.794	305.707	311.97			-0.179467	-0.150397		0.103048	0.226817
TRINITY_DN16212_c0_g1	2614; 2458	BRL2; GSO2; MIK2; SIRK; Y2239; Y5977	LRR receptor-like serine/threonine-protein kinase GSO2 {ECO:0000303|PubMed:18088309}; MDIS1-interacting receptor like kinase 2 {ECO:0000303|PubMed:26863186}; Probable LRR receptor-like serine/threonine-protein kinase At2g23950; Probable leucine-rich repeat receptor-like protein kinase At5g49770; Senescence-induced receptor-like serine/threonine-protein kinase; Serine/threonine-protein kinase BRI1…	ARATH	K16224				AT2G01950,AT5G49770,AT2G19190,AT2G23950	GO:0000166,GO:0001882,GO:0001883,GO:0003002,GO:0003674,GO:0003824,GO:0004672,GO:0004674,GO:0004675,GO:0004871,GO:0004872,GO:0004888,GO:0005488,GO:0005524,GO:0005575,GO:0005886,GO:0006464,GO:0006468,GO:0006793,GO:0006796,GO:0006810,GO:0006950,GO:0006952,GO:0007165,GO:0007166,GO:0007389,GO:0008150,GO:0008152,GO:0009605,GO:0009607,GO:0009617,GO:0009734,GO:0009742,GO:0009755,GO:0009987,GO:0010051,GO:…	-0.548325	3.88099	9.23194	0.0023783	0.208439	12.3263	11.5171	19.5031	15.4344			0.389566	0.0869525		-0.196319	-0.2802
TRINITY_DN33536_c0_g1	1193; 1181	MSRA (1)	Peptide methionine sulfoxide reductase	SOLLC	K07304					GO:0003674,GO:0003824,GO:0008113,GO:0016491,GO:0016667,GO:0016671	-0.418275	5.82677	9.20611	0.00241209	0.209449	41.9389	55.0471	68.911	60.8735			0.294482	0.120925		-0.39603	-0.0193759
TRINITY_DN57379_c0_g1	1314	CSE (1)	Caffeoylshikimate esterase	ARATH	K18368				AT1G52760	GO:0000302,GO:0003674,GO:0003824,GO:0003846,GO:0004620,GO:0004622,GO:0005575,GO:0005783,GO:0005794,GO:0005886,GO:0005911,GO:0006629,GO:0006725,GO:0006950,GO:0006979,GO:0008150,GO:0008152,GO:0008374,GO:0009058,GO:0009506,GO:0009698,GO:0009699,GO:0009808,GO:0009809,GO:0009987,GO:0010035,GO:0010038,GO:0010043,GO:0016020,GO:0016298,GO:0016411,GO:0016740,GO:0016746,GO:0016747,GO:0016787,GO:0016788,GO:…	-0.428344	4.56621	9.19761	0.00242331	0.209449	18.5079	21.7333	25.886	28.2771			0.139325	0.258013		-0.304035	-0.0933029
TRINITY_DN58990_c0_g1	742										0.371454	4.99599	9.19441	0.00242755	0.209449	34.9799	36.8673	26.3982	29.0834			-0.241012	-0.110666		0.139932	0.211746
TRINITY_DN28731_c1_g1	2131										0.34965	5.98393	9.17194	0.00245753	0.210635	65.592	76.0506	56.5788	54.6537			-0.143075	-0.191282		0.0633991	0.270957
TRINITY_DN35160_c0_g1	1678; 1662; 1639; 1626; 1610; 1587; 1262; 1210; 834; 818	AGL19	Agamous-like MADS-box protein AGL19	ARATH					AT4G22950	GO:0000165,GO:0000975,GO:0000976,GO:0000977,GO:0001012,GO:0001067,GO:0001071,GO:0003006,GO:0003674,GO:0003676,GO:0003677,GO:0003700,GO:0005488,GO:0005575,GO:0005634,GO:0006139,GO:0006351,GO:0006355,GO:0006357,GO:0006725,GO:0006793,GO:0006796,GO:0006807,GO:0006950,GO:0007165,GO:0008150,GO:0008152,GO:0009058,GO:0009059,GO:0009266,GO:0009409,GO:0009628,GO:0009791,GO:0009889,GO:0009891,GO:0009893,GO:…	-0.332118	6.46518	9.1652	0.0024666	0.210635	74.8459	81.4443	101.456	95.3993			0.206532	0.119503		-0.22244	-0.103595
TRINITY_DN29831_c0_g2	608										0.467184	4.4326	9.0953	0.00256268	0.217354	24.6895	25.2867	15.7995	20.2432			-0.380582	-0.0590549		0.203855	0.235782
TRINITY_DN38707_c2_g1	2262; 2227; 2028; 944; 913	Y4374; Y5410 (1)	Inactive leucine-rich repeat receptor-like serine/threonine-protein kinase At5g24100; Probable inactive receptor kinase At4g23740	ARATH					AT5G24100,AT4G23740	GO:0000166,GO:0001882,GO:0001883,GO:0003674,GO:0003824,GO:0004672,GO:0005488,GO:0005524,GO:0005575,GO:0005886,GO:0016020,GO:0016021,GO:0016301,GO:0016740,GO:0016772,GO:0016773,GO:0017076,GO:0030554,GO:0031224,GO:0032549,GO:0032550,GO:0032553,GO:0032555,GO:0032559,GO:0035639,GO:0036094,GO:0043167,GO:0043168,GO:0044425,GO:0044464,GO:0097159,GO:0097367,GO:1901265,GO:1901363	0.389025	5.41899	9.08209	0.00258124	0.217354	43.2714	53.5559	36.4846	37.4917			-0.20031	-0.163045		0.0340086	0.329347
TRINITY_DN28811_c0_g1	1052; 1016; 922; 886	DIR23 (1)	Dirigent protein 23	ARATH					AT2G21100	GO:0005575,GO:0005576,GO:0048046	0.602929	4.56078	9.07983	0.00258444	0.217354	21.3211	35.3443	19.3455	18.0259			-0.210649	-0.302712		-0.0829469	0.596307
TRINITY_DN40686_c0_g1	2655; 2644; 2455; 2444; 2153; 1050	PABP7 (1)	Polyadenylate-binding protein 7	ARATH	K13126				AT2G36660	GO:0000166,GO:0003674,GO:0003676,GO:0003723,GO:0005488,GO:0005575,GO:0005634,GO:0005737,GO:0006417,GO:0008150,GO:0009889,GO:0010468,GO:0010556,GO:0010608,GO:0019222,GO:0031323,GO:0031326,GO:0032268,GO:0036094,GO:0043226,GO:0043227,GO:0043229,GO:0043231,GO:0044424,GO:0044464,GO:0050789,GO:0050794,GO:0051246,GO:0060255,GO:0065007,GO:0080090,GO:0097159,GO:1901265,GO:1901363,GO:2000112	0.520613	4.14619	9.03919	0.00264253	0.221123	18.693	22.8437	13.0415	15.8663			-0.358106	-0.109813		0.102088	0.36583
TRINITY_DN28612_c0_g1	1967	DTX40 (2)	Protein DETOXIFICATION 40 {ECO:0000303|PubMed:11739388}	ARATH	K03327				AT3G21690	GO:0003674,GO:0005215,GO:0005575,GO:0005773,GO:0005774,GO:0015238,GO:0015291,GO:0015297,GO:0016020,GO:0016021,GO:0022804,GO:0022857,GO:0031090,GO:0031224,GO:0043226,GO:0043227,GO:0043229,GO:0043231,GO:0044422,GO:0044424,GO:0044425,GO:0044437,GO:0044444,GO:0044446,GO:0044464,GO:0090484,GO:0098588	0.491324	5.6407	9.01684	0.00267504	0.222724	46.2697	70.0859	41.9219	40.9183			-0.204403	-0.237749		-0.0682233	0.510374
TRINITY_DN35136_c0_g1	2185; 1988	PPA15	Purple acid phosphatase 15	ARATH					AT3G07130	GO:0003674,GO:0003824,GO:0003993,GO:0005488,GO:0005575,GO:0005576,GO:0008150,GO:0009845,GO:0009846,GO:0016787,GO:0016788,GO:0016791,GO:0032501,GO:0042578,GO:0043167,GO:0043169,GO:0044699,GO:0044707,GO:0046872	0.329639	5.90627	8.98307	0.00272493	0.225749	68.9234	64.5653	51.2203	54.9129			-0.208464	-0.111686		0.20582	0.114329
TRINITY_DN34364_c0_g1	1328; 1292; 954; 930	NUD18 (1)	Nudix hydrolase 18, mitochondrial	ARATH					AT1G14860	GO:0003674,GO:0003824,GO:0005488,GO:0005575,GO:0005634,GO:0005737,GO:0005739,GO:0006139,GO:0006725,GO:0006807,GO:0008150,GO:0008152,GO:0009056,GO:0009116,GO:0009164,GO:0009987,GO:0016787,GO:0016817,GO:0016818,GO:0019439,GO:0034641,GO:0034655,GO:0043167,GO:0043169,GO:0043226,GO:0043227,GO:0043229,GO:0043231,GO:0044237,GO:0044238,GO:0044248,GO:0044270,GO:0044281,GO:0044424,GO:0044444,GO:0044464,GO:…	-0.418134	5.49254	8.9491	0.00277606	0.228846	33.7214	43.181	55.6331	47.3109			0.316572	0.0915791		-0.37354	-0.0346109
TRINITY_DN33212_c0_g1	1484; 1125	FB95; PP2B1	F-box protein At2g02240; F-box protein PP2-B1	ARATH					AT2G02230,AT2G02240	GO:0003006,GO:0003674,GO:0005488,GO:0005575,GO:0005634,GO:0006464,GO:0008150,GO:0008152,GO:0009790,GO:0009793,GO:0009987,GO:0016567,GO:0019538,GO:0022414,GO:0030246,GO:0032446,GO:0032502,GO:0036211,GO:0043170,GO:0043226,GO:0043227,GO:0043229,GO:0043231,GO:0043412,GO:0044237,GO:0044238,GO:0044260,GO:0044267,GO:0044424,GO:0044464,GO:0044699,GO:0044702,GO:0044767,GO:0048856,GO:0070647,GO:0071704	0.51829	4.20343	8.93886	0.00279168	0.229	20.4697	22.7486	12.9233	17.1621			-0.420222	-0.0595324		0.170196	0.309558
TRINITY_DN31047_c0_g1	2011; 2010	XTH9 (1)	Xyloglucan endotransglucosylase/hydrolase protein 9	ARATH	K08235				AT4G03210	GO:0003674,GO:0003824,GO:0004553,GO:0005575,GO:0005576,GO:0005618,GO:0005975,GO:0005976,GO:0006073,GO:0008150,GO:0008152,GO:0009987,GO:0010383,GO:0010410,GO:0010411,GO:0016043,GO:0016740,GO:0016757,GO:0016758,GO:0016762,GO:0016787,GO:0016798,GO:0030312,GO:0042546,GO:0043170,GO:0044036,GO:0044042,GO:0044085,GO:0044237,GO:0044238,GO:0044260,GO:0044262,GO:0044264,GO:0044464,GO:0045229,GO:0048046,GO:…	-0.326647	8.10738	8.91439	0.00282933	0.230951	245.526	243.73	317.33	296.305			0.210925	0.112667		-0.156544	-0.167048
TRINITY_DN15756_c0_g1	2479	JAL3	Jacalin-related lectin 3	ARATH					AT1G19715	GO:0003674,GO:0005488,GO:0030246	0.575117	4.21574	8.88439	0.00287619	0.23363	19.5073	24.7474	12.2929	17.3348			-0.482385	-0.0464777		0.107146	0.421716
TRINITY_DN32589_c2_g1	1312; 918; 913	EXPA2; EXPA8	Expansin-A2; Expansin-A8	ARATH; ORYSJ					AT2G40610	GO:0005575,GO:0005576,GO:0005618,GO:0006949,GO:0008150,GO:0009664,GO:0009987,GO:0016020,GO:0016043,GO:0030312,GO:0032502,GO:0044464,GO:0044699,GO:0044763,GO:0044767,GO:0045229,GO:0048646,GO:0071554,GO:0071555,GO:0071669,GO:0071840	0.514602	5.21219	8.85459	0.00292352	0.236323	34.2396	52.731	30.1412	30.7823			-0.242393	-0.213898		-0.0692495	0.525541
TRINITY_DN33561_c0_g2	1009; 513										-0.36894	5.40716	8.8149	0.00298781	0.240352	39.7549	34.2339	50.3535	45.2088			0.251629	0.102399		-0.0747103	-0.279318
TRINITY_DN32970_c0_g1	1747; 1425	YQJG (1)	Glutathionyl-hydroquinone reductase YqjG	ECOLI	K07393					GO:0003674,GO:0003824,GO:0004364,GO:0005575,GO:0005737,GO:0016491,GO:0016740,GO:0016765,GO:0044424,GO:0044464	0.571888	7.1412	8.76422	0.00307198	0.245935	131.332	205.943	95.6244	131.221			-0.497272	-0.0487661		-0.0475625	0.5936
TRINITY_DN37477_c0_g1	1510; 1270; 811	WTR17	WAT1-related protein At3g18200	ARATH					AT3G18200	GO:0003674,GO:0005215,GO:0005575,GO:0005886,GO:0006810,GO:0008150,GO:0016020,GO:0016021,GO:0022857,GO:0031224,GO:0044425,GO:0044464,GO:0051179,GO:0051234	0.622751	4.27594	8.74515	0.00310426	0.247331	17.8416	28.8719	13.7113	16.615			-0.388971	-0.144309		-0.0522436	0.585524
TRINITY_DN24999_c0_g2	1214	GSTX6 (2)	Probable glutathione S-transferase	SOYBN	K00799					GO:0001101,GO:0003674,GO:0003824,GO:0004364,GO:0006950,GO:0008150,GO:0009266,GO:0009408,GO:0009628,GO:0009719,GO:0009725,GO:0009733,GO:0009735,GO:0009737,GO:0009739,GO:0010033,GO:0010035,GO:0010038,GO:0016740,GO:0016765,GO:0033993,GO:0042221,GO:0050896,GO:0097305,GO:1901700	0.389916	5.96439	8.71632	0.00315373	0.250076	61.9644	79.4772	51.6537	56.2951			-0.244001	-0.124305		0.00959006	0.358716
TRINITY_DN38034_c0_g1	2209; 2031; 1818	ASOL (2)	L-ascorbate oxidase homolog	BRANA	K00423					GO:0003674,GO:0003824,GO:0005488,GO:0005507,GO:0005575,GO:0005576,GO:0016491,GO:0043167,GO:0043169,GO:0046872,GO:0046914	0.324422	8.9248	8.70604	0.00317157	0.250298	513.113	567.54	418.234	444.774			-0.205164	-0.11681		0.0885324	0.233441
TRINITY_DN26742_c0_g1	3865	BXL1	Beta-D-xylosidase 1	ARATH					AT5G49360	GO:0003006,GO:0003674,GO:0003824,GO:0004553,GO:0005575,GO:0005576,GO:0005578,GO:0005618,GO:0005975,GO:0008150,GO:0008152,GO:0009505,GO:0010214,GO:0016787,GO:0016798,GO:0022414,GO:0030312,GO:0031012,GO:0032502,GO:0044238,GO:0044421,GO:0044464,GO:0046556,GO:0048046,GO:0048856,GO:0071704	-0.384433	6.47651	8.64667	0.00327659	0.256429	66.9986	87.3138	101.022	100.525			0.197825	0.190843		-0.380493	-0.00817516
TRINITY_DN26579_c0_g1	697; 697	PR1 (1)	Pathogenesis-related protein PR-1	MEDTR						GO:0005575,GO:0005576,GO:0006950,GO:0006952,GO:0008150,GO:0009607,GO:0050896	0.492833	3.92499	8.64475	0.00328005	0.256429	16.9162	18.4336	11.7807	13.3035			-0.294122	-0.142908		0.162854	0.274176
TRINITY_DN31949_c0_g1	1148; 1065	AVP (1)	Pyrophosphate-energized vacuolar membrane proton pump	VIGRR						GO:0003674,GO:0003824,GO:0004427,GO:0005215,GO:0005488,GO:0005575,GO:0005774,GO:0006810,GO:0006811,GO:0006812,GO:0006818,GO:0008150,GO:0009678,GO:0015399,GO:0015405,GO:0015672,GO:0015992,GO:0016020,GO:0016021,GO:0016462,GO:0016787,GO:0016817,GO:0016818,GO:0022804,GO:0022857,GO:0031090,GO:0031224,GO:0043167,GO:0043169,GO:0044422,GO:0044424,GO:0044425,GO:0044437,GO:0044444,GO:0044446,GO:0044464,GO:…	0.653422	2.92173	8.63322	0.00330088	0.256734	7.88436	10.4383	5.63424	6.01825			-0.286926	-0.216123		0.0857383	0.41731
TRINITY_DN41703_c1_g1	1356; 1154; 1120; 922; 918; 909; 843; 831; 757; 731; 720; 591; 583										-0.338082	6.53435	8.62556	0.00331479	0.256734	85.5064	78.1446	109.769	97.1558			0.251414	0.0786617		-0.101646	-0.22843
TRINITY_DN37335_c0_g1	1807; 1793; 1786; 1772	TBC15 (1)	TBC1 domain family member 15	MOUSE	K20168					GO:0003674,GO:0005096,GO:0005488,GO:0005515,GO:0005575,GO:0005576,GO:0005737,GO:0005739,GO:0006810,GO:0006886,GO:0008047,GO:0008104,GO:0008150,GO:0012505,GO:0015031,GO:0017016,GO:0017137,GO:0019222,GO:0019899,GO:0030234,GO:0030695,GO:0031267,GO:0031338,GO:0031982,GO:0031988,GO:0032879,GO:0033036,GO:0033043,GO:0043087,GO:0043226,GO:0043227,GO:0043229,GO:0043230,GO:0043231,GO:0044421,GO:0044424,GO:…	0.423761	4.26403	8.56027	0.00343578	0.264873	22.0244	21.8602	16.2329	16.471			-0.201183	-0.182467		0.196772	0.186878
TRINITY_DN44614_c0_g1	1018	ABP20; AB19A	Auxin-binding protein ABP20; Auxin-binding protein ABP19a	PRUPE; PRUPE						GO:0003674,GO:0005488,GO:0005575,GO:0005576,GO:0005618,GO:0007165,GO:0008150,GO:0009734,GO:0009755,GO:0030145,GO:0030312,GO:0043167,GO:0043169,GO:0044464,GO:0045735,GO:0046872,GO:0046914,GO:0048046,GO:0050789,GO:0050794,GO:0065007	0.604679	5.82865	8.54793	0.00345915	0.265277	48.5647	88.2974	46.9651	43.1068			-0.202724	-0.321134		-0.156348	0.680206
TRINITY_DN37622_c0_g1	951; 931; 930; 725; 717; 715; 695; 694; 659	ML423 (1)	MLP-like protein 423	ARATH					AT1G24020	GO:0005575,GO:0006950,GO:0006952,GO:0008150,GO:0009607,GO:0016020,GO:0050896	0.887325	5.54724	8.54072	0.00347289	0.265277	33.2032	87.8532	34.2388	31.243			-0.28593	-0.410413		-0.327761	1.0241
TRINITY_DN33198_c0_g1	1774; 1772; 1761; 1746; 1744; 1472; 1132										-0.317819	6.56721	8.51187	0.00352837	0.268285	86.3948	82.3326	109.139	101.216			0.208805	0.10211		-0.121522	-0.189393
TRINITY_DN40087_c0_g1	2657; 2657; 2613; 2613; 1693; 1690; 1540; 1465	GUN6 (1)	Endoglucanase 6	ARATH					AT1G64390	GO:0000272,GO:0003674,GO:0003824,GO:0004553,GO:0005488,GO:0005575,GO:0005576,GO:0005975,GO:0005976,GO:0006073,GO:0008150,GO:0008152,GO:0008810,GO:0009056,GO:0009057,GO:0009251,GO:0009987,GO:0016043,GO:0016052,GO:0016787,GO:0016798,GO:0030243,GO:0030245,GO:0030246,GO:0043170,GO:0044042,GO:0044237,GO:0044238,GO:0044247,GO:0044248,GO:0044260,GO:0044262,GO:0044264,GO:0044275,GO:0045229,GO:0051273,GO:…	0.343716	7.2751	8.46343	0.00362358	0.274272	168.385	177.991	124.82	148.009			-0.293354	-0.051092		0.13266	0.211787
TRINITY_DN31087_c0_g1	1303; 1257; 1257; 1242; 1239	CALS2	Callose synthase 2	ARATH	K11000				AT2G31960	GO:0000148,GO:0000271,GO:0003674,GO:0003824,GO:0003843,GO:0005575,GO:0005975,GO:0005976,GO:0006073,GO:0006074,GO:0006075,GO:0008150,GO:0008152,GO:0008194,GO:0008360,GO:0009058,GO:0009059,GO:0009250,GO:0009987,GO:0016021,GO:0016043,GO:0016051,GO:0016740,GO:0016757,GO:0016758,GO:0022603,GO:0022604,GO:0031224,GO:0032991,GO:0033692,GO:0034637,GO:0034645,GO:0035251,GO:0043170,GO:0043234,GO:0044042,GO:…	0.502716	4.0119	8.41464	0.00372212	0.280456	18.2488	19.4172	11.5837	14.916			-0.387343	-0.0708257		0.188618	0.269551
TRINITY_DN20981_c0_g1	2385; 2359	CSLB3; CSLB6; CSLH1; CSLH3	Cellulose synthase-like protein B3; Cellulose synthase-like protein B6; Cellulose synthase-like protein H1; Putative cellulose synthase-like protein H3	ARATH; ORYSJ					AT4G15320,AT2G32530	GO:0000139,GO:0000271,GO:0003674,GO:0003824,GO:0005575,GO:0005794,GO:0005886,GO:0005975,GO:0005976,GO:0006073,GO:0008150,GO:0008152,GO:0008194,GO:0009058,GO:0009059,GO:0009250,GO:0009832,GO:0009833,GO:0009987,GO:0016020,GO:0016021,GO:0016043,GO:0016051,GO:0016740,GO:0016757,GO:0016758,GO:0016759,GO:0016760,GO:0030243,GO:0030244,GO:0031090,GO:0031224,GO:0033692,GO:0034637,GO:0034645,GO:0035251,GO:…	0.725122	2.25073	8.39711	0.00375819	0.281898	5.95954	5.74266	3.15202	3.88738			-0.351932	-0.159443		0.275615	0.23576
TRINITY_DN31592_c0_g1	1717; 1709	E1311 (1)	Glucan endo-1,3-beta-glucosidase 11	ARATH					AT1G32860	GO:0001871,GO:0003674,GO:0003824,GO:0004553,GO:0005488,GO:0005575,GO:0005576,GO:0005618,GO:0005886,GO:0005975,GO:0006950,GO:0006952,GO:0007154,GO:0008150,GO:0008152,GO:0008422,GO:0009505,GO:0009987,GO:0015926,GO:0016020,GO:0016043,GO:0016787,GO:0016798,GO:0030246,GO:0030247,GO:0030312,GO:0031224,GO:0031225,GO:0031226,GO:0042973,GO:0044238,GO:0044425,GO:0044459,GO:0044464,GO:0044699,GO:0044763,GO:…	0.598149	3.01309	8.3011	0.00396211	0.295861	8.9208	10.3431	6.18584	6.53656			-0.267227	-0.206702		0.14865	0.32528
TRINITY_DN31598_c0_g1	798; 780										-0.381048	4.57855	8.28964	0.00398719	0.296405	20.7659	20.6228	27.9742	25.9735			0.225613	0.125952		-0.171236	-0.180329
TRINITY_DN20937_c0_g1	533	PER3 (2)	Peroxidase 3	ARATH	K00430				AT1G05260	GO:0001101,GO:0003674,GO:0003824,GO:0004601,GO:0005488,GO:0005575,GO:0005576,GO:0005618,GO:0005783,GO:0006950,GO:0006970,GO:0006972,GO:0006979,GO:0008150,GO:0008152,GO:0009056,GO:0009266,GO:0009269,GO:0009409,GO:0009414,GO:0009415,GO:0009505,GO:0009628,GO:0009651,GO:0009664,GO:0009987,GO:0010035,GO:0016043,GO:0016209,GO:0016491,GO:0016684,GO:0020037,GO:0030312,GO:0042221,GO:0042538,GO:0042743,GO:…	0.450043	4.59227	8.21266	0.00415992	0.307871	27.3547	28.2057	17.2179	23.3243			-0.415394	-0.0173233		0.195744	0.236974
TRINITY_DN27132_c1_g1	615; 603										0.369524	4.84272	8.19226	0.00420695	0.309974	30.8341	33.6945	24.8222	25.1384			-0.18024	-0.163329		0.111532	0.232037
TRINITY_DN28549_c0_g1	1016; 913; 859; 845; 811	G6PD5; G6PD6	Glucose-6-phosphate 1-dehydrogenase, cytoplasmic isoform 1; Glucose-6-phosphate 1-dehydrogenase, cytoplasmic isoform 2	ARATH	K00036				AT3G27300,AT5G40760	GO:0000166,GO:0003674,GO:0003824,GO:0004345,GO:0005488,GO:0005575,GO:0005829,GO:0005975,GO:0005996,GO:0006006,GO:0006139,GO:0006725,GO:0006732,GO:0006733,GO:0006739,GO:0006753,GO:0006793,GO:0006796,GO:0006807,GO:0008150,GO:0008152,GO:0009051,GO:0009117,GO:0009507,GO:0009536,GO:0009987,GO:0010035,GO:0010038,GO:0016491,GO:0016614,GO:0016616,GO:0019318,GO:0019362,GO:0019637,GO:0034641,GO:0036094,GO:…	0.610463	2.99025	8.15876	0.00428538	0.314362	10.0683	9.01058	6.85564	5.6727			-0.138478	-0.345341		0.308074	0.175744
TRINITY_DN33501_c0_g1	1228; 1227; 760; 627	MBD11	Methyl-CpG-binding domain-containing protein 11	ARATH					AT3G15790	GO:0000166,GO:0003674,GO:0003676,GO:0003677,GO:0005488,GO:0005575,GO:0005634,GO:0006139,GO:0006351,GO:0006355,GO:0006725,GO:0006807,GO:0008150,GO:0008152,GO:0008327,GO:0009058,GO:0009059,GO:0009889,GO:0009987,GO:0010468,GO:0010556,GO:0016070,GO:0018130,GO:0019219,GO:0019222,GO:0019438,GO:0031323,GO:0031326,GO:0032774,GO:0034641,GO:0034645,GO:0034654,GO:0036094,GO:0043170,GO:0043226,GO:0043227,GO:…	-0.341422	5.96644	8.11756	0.00438385	0.320175	58.707	51.5253	74.4271	65.2792			0.257501	0.073579		-0.0747191	-0.256361
TRINITY_DN32978_c0_g1	1661; 1271; 1265										-0.420086	4.92974	8.07163	0.00449637	0.326645	29.4646	22.6216	36.721	32.942			0.275184	0.127028		-0.0242056	-0.378006
TRINITY_DN29712_c0_g1	1468; 1388; 1354; 1352; 1346										-0.322385	5.80914	8.06547	0.00451167	0.326645	49.6752	49.8438	66.153	58.3971			0.242053	0.0677553		-0.157254	-0.152554
TRINITY_DN31646_c0_g1	1678; 1654; 1531; 1121; 705; 704	BZP44; BZP53	bZIP transcription factor 44 {ECO:0000305}; bZIP transcription factor 53 {ECO:0000303|PubMed:11906833}	ARATH					AT3G62420,AT1G75390	GO:0000975,GO:0001067,GO:0001071,GO:0003674,GO:0003676,GO:0003677,GO:0003700,GO:0005488,GO:0005515,GO:0005575,GO:0005634,GO:0006139,GO:0006351,GO:0006355,GO:0006725,GO:0006807,GO:0006950,GO:0006970,GO:0006971,GO:0007154,GO:0008150,GO:0008152,GO:0009058,GO:0009059,GO:0009267,GO:0009605,GO:0009628,GO:0009845,GO:0009889,GO:0009891,GO:0009893,GO:0009987,GO:0009991,GO:0010468,GO:0010556,GO:0010557,GO:…	0.324536	7.92374	8.02777	0.00460656	0.332071	254.632	285.229	207.718	223.366			-0.212205	-0.108385		0.0790423	0.241547
TRINITY_DN35658_c0_g1	1720; 1684; 1433; 1085; 1033; 982	ATL6 (1)	E3 ubiquitin-protein ligase ATL6	ARATH	K10664				AT3G05200	GO:0002376,GO:0003674,GO:0003824,GO:0004842,GO:0005488,GO:0005575,GO:0005886,GO:0006464,GO:0006508,GO:0006511,GO:0006950,GO:0006952,GO:0006955,GO:0008150,GO:0008152,GO:0008270,GO:0009056,GO:0009057,GO:0009605,GO:0009607,GO:0009617,GO:0009719,GO:0009814,GO:0009816,GO:0009987,GO:0010033,GO:0010200,GO:0010243,GO:0010498,GO:0016020,GO:0016021,GO:0016567,GO:0016740,GO:0019538,GO:0019787,GO:0019941,GO:…	0.459357	4.47613	8.00852	0.00465577	0.334172	21.8763	29.443	18.4393	18.9186			-0.219767	-0.186327		0.00446712	0.401627
TRINITY_DN40665_c2_g1	1293	ARR9	Two-component response regulator ARR9	ARATH	K14492				AT3G57040	GO:0000156,GO:0000160,GO:0003674,GO:0004871,GO:0005057,GO:0005575,GO:0005634,GO:0006139,GO:0006351,GO:0006355,GO:0006725,GO:0006807,GO:0007165,GO:0007623,GO:0008150,GO:0008152,GO:0009058,GO:0009059,GO:0009719,GO:0009725,GO:0009735,GO:0009736,GO:0009755,GO:0009889,GO:0009987,GO:0010033,GO:0010468,GO:0010556,GO:0016070,GO:0018130,GO:0019219,GO:0019222,GO:0019438,GO:0031323,GO:0031326,GO:0032774,GO:…	-0.432737	5.27679	7.9697	0.00475669	0.33995	30.7971	35.0588	51.6537	37.4341			0.422052	-0.0221842		-0.288057	-0.111811
TRINITY_DN32803_c0_g1	1871	C94A1	Cytochrome P450 94A1	VICSA	K13407					GO:0003674,GO:0003824,GO:0004497,GO:0005488,GO:0005506,GO:0005575,GO:0005789,GO:0016020,GO:0016021,GO:0016491,GO:0016705,GO:0020037,GO:0031090,GO:0031224,GO:0043167,GO:0043169,GO:0044422,GO:0044424,GO:0044425,GO:0044432,GO:0044444,GO:0044446,GO:0044464,GO:0046872,GO:0046906,GO:0046914,GO:0097159,GO:0098588,GO:0098589,GO:1901363	0.701594	2.57712	7.92171	0.00488451	0.347594	6.14462	8.43949	4.92503	4.08895			-0.16014	-0.345766		0.0738869	0.432019
TRINITY_DN28417_c0_g1	2161	PPO (2)	Polyphenol oxidase A1, chloroplastic	VICFA						GO:0003674,GO:0003824,GO:0004097,GO:0005488,GO:0005575,GO:0008150,GO:0008152,GO:0009058,GO:0009543,GO:0016491,GO:0016679,GO:0016682,GO:0031977,GO:0031978,GO:0042440,GO:0043167,GO:0043169,GO:0044422,GO:0044424,GO:0044434,GO:0044435,GO:0044436,GO:0044444,GO:0044446,GO:0044464,GO:0044699,GO:0044710,GO:0044711,GO:0046148,GO:0046872	-0.380459	5.98666	7.89324	0.00496199	0.348816	56.0789	54.0001	81.7161	61.7374			0.375233	-0.0181317		-0.152258	-0.204844
TRINITY_DN40225_c0_g1	2199; 2062; 1491	CIGR1	Chitin-inducible gibberellin-responsive protein 1	ORYSJ						GO:0001071,GO:0003674,GO:0003676,GO:0003677,GO:0003700,GO:0005488,GO:0005575,GO:0005634,GO:0006139,GO:0006351,GO:0006355,GO:0006725,GO:0006807,GO:0008150,GO:0008152,GO:0009058,GO:0009059,GO:0009889,GO:0009987,GO:0010468,GO:0010556,GO:0016070,GO:0018130,GO:0019219,GO:0019222,GO:0019438,GO:0031323,GO:0031326,GO:0032774,GO:0034641,GO:0034645,GO:0034654,GO:0043170,GO:0043226,GO:0043227,GO:0043229,GO:…	-0.732268	2.55139	7.89274	0.00496336	0.348816	3.96069	4.75911	8.70745	5.87427			0.488043	0.0446453		-0.357022	-0.175667
TRINITY_DN29489_c0_g1	970; 966	HSP21 (1)	17.9 kDa class II heat shock protein	SOYBN	K13993					GO:0005575,GO:0005737,GO:0044424,GO:0044464	-0.315842	7.49726	7.87946	0.00499994	0.348816	165.164	156.67	210.555	190.107			0.228574	0.082652		-0.117994	-0.193232
TRINITY_DN38665_c0_g1	2027; 2015; 2012; 2000; 1937; 1928; 1922; 1913	HBP1B; HBP1C; PAN; TGAL3	Transcription factor HBP-1b(c1); Transcription factor HBP-1b(c38); Transcription factor PERIANTHIA; Transcription factor TGAL3 {ECO:0000305}	ARATH; ORYSJ; WHEAT	K14431				AT1G68640	GO:0001071,GO:0003674,GO:0003676,GO:0003677,GO:0003700,GO:0005488,GO:0005575,GO:0005634,GO:0006139,GO:0006351,GO:0006725,GO:0006807,GO:0006950,GO:0006952,GO:0008150,GO:0008152,GO:0009058,GO:0009059,GO:0009909,GO:0009987,GO:0016070,GO:0018130,GO:0019438,GO:0032774,GO:0034641,GO:0034645,GO:0034654,GO:0043170,GO:0043226,GO:0043227,GO:0043229,GO:0043231,GO:0043565,GO:0044237,GO:0044238,GO:0044249,GO:…	-0.38821	4.4228	7.87872	0.005002	0.348816	18.5079	18.5288	24.7434	23.7562			0.204698	0.150439		-0.178304	-0.176833
TRINITY_DN23894_c0_g1	509	GDL12	GDSL esterase/lipase At1g28660	ARATH					AT1G28660	GO:0003674,GO:0003824,GO:0005575,GO:0005576,GO:0006629,GO:0008150,GO:0008152,GO:0009056,GO:0016042,GO:0016787,GO:0016788,GO:0044238,GO:0044699,GO:0044710,GO:0044712,GO:0071704,GO:1901575	0.929381	1.54733	7.87712	0.00500642	0.348816	3.2944	4.15629	1.41841	2.44761			-0.464896	-0.0851906		0.166247	0.38384
TRINITY_DN36286_c0_g1	1473; 1358; 1123	PME53 (1)	Probable pectinesterase 53	ARATH	K01051				AT5G19730	GO:0000272,GO:0003674,GO:0003824,GO:0005575,GO:0005576,GO:0005618,GO:0005737,GO:0005975,GO:0005976,GO:0008150,GO:0008152,GO:0009056,GO:0009057,GO:0009987,GO:0010393,GO:0016043,GO:0016052,GO:0016787,GO:0016788,GO:0030312,GO:0030599,GO:0042545,GO:0043170,GO:0044238,GO:0044424,GO:0044464,GO:0045229,GO:0045330,GO:0045488,GO:0045490,GO:0052689,GO:0071554,GO:0071555,GO:0071704,GO:0071840,GO:1901575	-0.442937	4.69288	7.84564	0.00509434	0.352779	19.3222	24.3667	32.7416	26.8085			0.343106	0.0729383		-0.3612	-0.0548442
TRINITY_DN30193_c0_g1	728; 640	BH151 (1)	Transcription factor UPBEAT1	ARATH					AT2G47270	GO:0001071,GO:0003674,GO:0003676,GO:0003677,GO:0003700,GO:0005488,GO:0005575,GO:0005634,GO:0006139,GO:0006351,GO:0006355,GO:0006725,GO:0006807,GO:0008150,GO:0008152,GO:0009058,GO:0009059,GO:0009889,GO:0009987,GO:0010468,GO:0010556,GO:0016070,GO:0018130,GO:0019219,GO:0019222,GO:0019438,GO:0030154,GO:0031323,GO:0031326,GO:0032502,GO:0032774,GO:0034641,GO:0034645,GO:0034654,GO:0043170,GO:0043226,GO:…	0.400425	4.42476	7.84162	0.00510568	0.352779	24.7636	23.9859	17.2179	19.6385			-0.271061	-0.0999133		0.206757	0.164218
TRINITY_DN28698_c0_g1	658; 658	HS901 (1)	Heat shock protein 90-1 {ECO:0000305}	ARATH	K04079				AT5G52640	GO:0000166,GO:0001882,GO:0001883,GO:0002376,GO:0003674,GO:0005488,GO:0005524,GO:0005575,GO:0005737,GO:0006457,GO:0006950,GO:0006952,GO:0006955,GO:0008150,GO:0008152,GO:0009605,GO:0009607,GO:0009617,GO:0009814,GO:0009816,GO:0009987,GO:0017076,GO:0019538,GO:0030554,GO:0032549,GO:0032550,GO:0032553,GO:0032555,GO:0032559,GO:0035639,GO:0036094,GO:0042742,GO:0043167,GO:0043168,GO:0043170,GO:0043207,GO:…	-0.611925	5.79432	7.81113	0.00519254	0.355894	47.8244	39.9765	87.5079	46.7926			0.703238	-0.172116		-0.141926	-0.389195
TRINITY_DN32157_c0_g1	1999; 1981; 1975; 583	CGT; LGT	Cinnamate beta-D-glucosyltransferase {ECO:0000303|PubMed:16443693, ECO:0000303|PubMed:17323078}; Limonoid UDP-glucosyltransferase	CITUN; FRAAN						GO:0003674,GO:0003824,GO:0008150,GO:0008152,GO:0008194,GO:0009636,GO:0016740,GO:0016757,GO:0016758,GO:0035251,GO:0042221,GO:0046527,GO:0050412,GO:0050645,GO:0050896	0.725379	4.88559	7.81079	0.00519351	0.355894	25.6519	47.6863	16.9815	27.3269			-0.639667	-0.0120386		-0.0968811	0.748587
TRINITY_DN36162_c0_g1	1410	C71D8; C7D55	Cytochrome P450 71D8; Premnaspirodiene oxygenase	SOYBN; HYOMU						GO:0003674,GO:0003824,GO:0004497,GO:0005488,GO:0005506,GO:0005575,GO:0008150,GO:0008152,GO:0009058,GO:0016020,GO:0016491,GO:0016705,GO:0016709,GO:0019748,GO:0020037,GO:0043167,GO:0043169,GO:0044550,GO:0044699,GO:0044710,GO:0044711,GO:0046872,GO:0046906,GO:0046914,GO:0097159,GO:1901363	-0.547351	3.52581	7.80156	0.00522011	0.356251	7.99541	10.5652	13.5931	13.5914			0.238298	0.238146		-0.403271	-0.0731719
TRINITY_DN31247_c0_g1	1961; 1864; 1838; 1753; 1072	ALL9; E137 (1)	Glucan endo-1,3-beta-D-glucosidase; Glucan endo-1,3-beta-glucosidase 7	ARATH; OLEEU					AT4G34480	GO:0000272,GO:0001871,GO:0003674,GO:0003824,GO:0004553,GO:0005488,GO:0005515,GO:0005575,GO:0005576,GO:0005618,GO:0005975,GO:0005976,GO:0006073,GO:0006074,GO:0006076,GO:0008150,GO:0008152,GO:0008422,GO:0009056,GO:0009057,GO:0009251,GO:0009987,GO:0015926,GO:0016043,GO:0016052,GO:0016787,GO:0016798,GO:0030246,GO:0030247,GO:0030312,GO:0031224,GO:0031225,GO:0031226,GO:0042802,GO:0042803,GO:0042973,GO:…	0.548484	3.44282	7.78487	0.00526857	0.356743	11.845	13.8014	7.99825	9.50249			-0.333032	-0.130833		0.13659	0.327275
TRINITY_DN38361_c0_g2	2573; 1392; 1052; 602	MDAR5	Monodehydroascorbate reductase 5, mitochondrial {ECO:0000303|PubMed:16146528}	ARATH	K08232				AT1G63940	GO:0000166,GO:0001882,GO:0001883,GO:0003674,GO:0003824,GO:0005488,GO:0005524,GO:0005575,GO:0005739,GO:0006950,GO:0008150,GO:0009266,GO:0009409,GO:0009507,GO:0009532,GO:0009536,GO:0009570,GO:0009628,GO:0010035,GO:0010038,GO:0010319,GO:0016491,GO:0016651,GO:0016655,GO:0016656,GO:0017076,GO:0030554,GO:0032549,GO:0032550,GO:0032553,GO:0032555,GO:0032559,GO:0035639,GO:0036094,GO:0042221,GO:0043167,GO:…	-0.313947	8.81843	7.77809	0.00528838	0.356743	401.584	403.319	535.371	465.334			0.255343	0.0538799		-0.157705	-0.151517
TRINITY_DN18102_c0_g1	1239	TPRL1; SILD	Tropinone reductase-like 1; Secoisolariciresinol dehydrogenase	ERYCB; PODPE						GO:0003674,GO:0003824,GO:0016491	-0.341831	5.49929	7.77699	0.00529159	0.356743	41.4207	38.2633	54.6875	46.3894			0.276639	0.0482999		-0.108011	-0.216928
TRINITY_DN27217_c0_g1	819; 807	PRE6	Transcription factor PRE6	ARATH					AT1G26945	GO:0005575,GO:0005634,GO:0005737,GO:0006139,GO:0006351,GO:0006355,GO:0006725,GO:0006807,GO:0008150,GO:0008152,GO:0009058,GO:0009059,GO:0009314,GO:0009416,GO:0009628,GO:0009889,GO:0009987,GO:0010468,GO:0010556,GO:0016070,GO:0018130,GO:0019219,GO:0019222,GO:0019438,GO:0031323,GO:0031326,GO:0032774,GO:0034641,GO:0034645,GO:0034654,GO:0040008,GO:0043170,GO:0043226,GO:0043227,GO:0043229,GO:0043231,GO:…	0.688371	2.37037	7.71127	0.00548772	0.366943	5.84849	6.72621	3.38842	4.37691			-0.37026	-0.127266		0.172293	0.325233
TRINITY_DN29313_c0_g1	916	HS17C; HS181	17.6 kDa class I heat shock protein 3; 18.1 kDa class I heat shock protein	ARATH; ARATH	K13993				AT1G53540	GO:0005575,GO:0005737,GO:0044424,GO:0044464	-0.367519	4.67129	7.70555	0.00550513	0.366943	21.6542	22.7168	28.1318	29.1122			0.147196	0.19339		-0.201991	-0.138596
TRINITY_DN27650_c0_g1	1169; 1167; 1094; 1092										-0.533155	3.39459	7.69624	0.0055336	0.366943	7.92138	9.13749	13.0021	11.7485			0.288043	0.162159		-0.308507	-0.141695
TRINITY_DN49993_c0_g1	1016	GSTU8	Glutathione S-transferase U8	ARATH	K00799				AT3G09270	GO:0003674,GO:0003824,GO:0004364,GO:0005575,GO:0005737,GO:0005829,GO:0008150,GO:0008152,GO:0009056,GO:0009404,GO:0009407,GO:0009636,GO:0009987,GO:0010035,GO:0010038,GO:0016740,GO:0016765,GO:0019748,GO:0042221,GO:0044237,GO:0044248,GO:0044424,GO:0044444,GO:0044464,GO:0044699,GO:0044710,GO:0044712,GO:0044763,GO:0046686,GO:0050896,GO:0090487	0.479297	5.08937	7.68123	0.00557981	0.366943	35.9793	43.1176	22.6945	33.921			-0.507789	0.0328473		0.113234	0.361708
TRINITY_DN27607_c0_g1	844; 822										0.444526	4.56628	7.67049	0.00561314	0.366943	24.3194	30.1093	17.6119	22.3165			-0.361465	-0.0512618		0.0629297	0.349797
TRINITY_DN30105_c0_g1	1082; 1082	GSTF8 (2)	Glutathione S-transferase F8, chloroplastic	ARATH	K00799				AT2G47730	GO:0003674,GO:0003824,GO:0004364,GO:0004601,GO:0005488,GO:0005575,GO:0005634,GO:0005774,GO:0005829,GO:0006950,GO:0006952,GO:0006970,GO:0008150,GO:0008152,GO:0009056,GO:0009266,GO:0009404,GO:0009407,GO:0009409,GO:0009507,GO:0009526,GO:0009532,GO:0009536,GO:0009570,GO:0009579,GO:0009605,GO:0009607,GO:0009617,GO:0009628,GO:0009651,GO:0009941,GO:0009987,GO:0010319,GO:0016020,GO:0016209,GO:0016491,GO:…	0.30055	8.54856	7.66585	0.00562757	0.366943	399.511	426.924	325.643	345.344			-0.191538	-0.107299		0.101778	0.197059
TRINITY_DN32867_c0_g1	1101; 1094; 1014; 1000; 993; 913	FKB18	Peptidyl-prolyl cis-trans isomerase FKBP18, chloroplastic	ARATH	K01802				AT1G20810	GO:0003674,GO:0003755,GO:0003824,GO:0005488,GO:0005527,GO:0005528,GO:0005575,GO:0005737,GO:0006457,GO:0008144,GO:0008150,GO:0008152,GO:0009507,GO:0009536,GO:0009543,GO:0009987,GO:0016853,GO:0016859,GO:0019538,GO:0031977,GO:0031978,GO:0043170,GO:0043226,GO:0043227,GO:0043229,GO:0043231,GO:0044237,GO:0044238,GO:0044260,GO:0044267,GO:0044422,GO:0044424,GO:0044434,GO:0044435,GO:0044436,GO:0044444,GO:…	-0.854103	1.66763	7.66554	0.00562855	0.366943	1.85079	2.56992	4.60983	3.45545			0.397204	0.12029		-0.382255	-0.13524
TRINITY_DN25213_c0_g1	786	NDK4 (1)	Nucleoside diphosphate kinase 4, chloroplastic	SPIOL						GO:0000166,GO:0001882,GO:0001883,GO:0003674,GO:0003824,GO:0004550,GO:0005488,GO:0005524,GO:0005575,GO:0006139,GO:0006163,GO:0006164,GO:0006183,GO:0006213,GO:0006220,GO:0006221,GO:0006228,GO:0006241,GO:0006725,GO:0006753,GO:0006793,GO:0006796,GO:0006807,GO:0008150,GO:0008152,GO:0009058,GO:0009116,GO:0009117,GO:0009119,GO:0009141,GO:0009142,GO:0009144,GO:0009145,GO:0009147,GO:0009148,GO:0009150,GO:…	0.312822	6.23271	7.66396	0.00563347	0.366943	89.0229	77.5418	64.971	69.0226			-0.193903	-0.109161		0.24879	0.0542733
TRINITY_DN8283_c0_g1	665	ARAE3	Probable UDP-arabinose 4-epimerase 3	ORYSJ	K12448					GO:0000139,GO:0000271,GO:0003674,GO:0003824,GO:0003978,GO:0005575,GO:0005975,GO:0005976,GO:0005996,GO:0006012,GO:0006139,GO:0006725,GO:0006753,GO:0006793,GO:0006796,GO:0006807,GO:0008150,GO:0008152,GO:0009058,GO:0009059,GO:0009117,GO:0009165,GO:0009225,GO:0009226,GO:0009987,GO:0016020,GO:0016021,GO:0016043,GO:0016051,GO:0016853,GO:0016854,GO:0016857,GO:0018130,GO:0019318,GO:0019438,GO:0019637,GO:…	0.513575	3.37609	7.66148	0.00564121	0.366943	11.9561	12.3102	8.62865	8.37947			-0.19695	-0.231176		0.195987	0.232139
TRINITY_DN33823_c0_g1	2856; 2849; 2582; 2575; 1544; 1537; 619										-0.292471	7.06369	7.62956	0.00574193	0.372041	118.487	121.897	149.997	144.467			0.170882	0.117414		-0.164275	-0.124021
TRINITY_DN31022_c0_g1	1392; 1392; 1363										0.859421	1.6367	7.6154	0.0057872	0.372227	3.10933	4.69566	2.08821	2.21725			-0.269562	-0.224731		0.0521001	0.442193
TRINITY_DN26563_c0_g1	1889; 1463; 1450; 1280	CBR1; MNR1; SDR1	(+)-neomenthol dehydrogenase; (+)-neomenthol dehydrogenase {ECO:0000303|PubMed:18599651}; Carbonyl reductase [NADPH] 1	ARATH; CAPAN; PONAB	K15095,K00079				AT3G61220	GO:0003674,GO:0003824,GO:0004090,GO:0005575,GO:0005737,GO:0006766,GO:0006775,GO:0006950,GO:0006952,GO:0008150,GO:0008152,GO:0009987,GO:0016491,GO:0016614,GO:0016616,GO:0017144,GO:0042180,GO:0042373,GO:0044237,GO:0044281,GO:0044424,GO:0044464,GO:0044699,GO:0044710,GO:0044763,GO:0047021,GO:0047501,GO:0050221,GO:0050896,GO:0051186,GO:0071704,GO:1901661	0.424105	4.75615	7.61468	0.00578951	0.372227	35.239	26.6193	22.6551	23.3819			-0.212984	-0.171073		0.381942	0.00211543
TRINITY_DN28158_c0_g1	626	CAMT5 (1)	Caffeoyl-CoA O-methyltransferase 5	TOBAC						GO:0003674,GO:0003824,GO:0005488,GO:0006725,GO:0008150,GO:0008152,GO:0008168,GO:0008171,GO:0008757,GO:0009058,GO:0009698,GO:0009699,GO:0009808,GO:0009809,GO:0009987,GO:0016740,GO:0016741,GO:0019438,GO:0019748,GO:0042409,GO:0043167,GO:0043169,GO:0044237,GO:0044249,GO:0044550,GO:0044699,GO:0044710,GO:0044711,GO:0044763,GO:0046872,GO:0071704,GO:1901360,GO:1901362,GO:1901576	0.463853	4.92815	7.57713	0.00591134	0.377014	29.0204	41.3408	23.3249	27.6724			-0.324097	-0.0955338		-0.03144	0.45107
TRINITY_DN35811_c0_g1	2161; 2149; 1552; 1267	CEMA; PCXA	Chloroplast envelope membrane protein; Proton extrusion protein PcxA {ECO:0000255|HAMAP-Rule:MF_01308}	RHDSA; SYNP6						GO:0005575,GO:0005886,GO:0006810,GO:0006811,GO:0006812,GO:0006818,GO:0008150,GO:0009528,GO:0009706,GO:0015672,GO:0015992,GO:0016020,GO:0016021,GO:0019866,GO:0031090,GO:0031224,GO:0031969,GO:0042170,GO:0044422,GO:0044424,GO:0044425,GO:0044434,GO:0044435,GO:0044444,GO:0044446,GO:0044464,GO:0044699,GO:0044765,GO:0051179,GO:0051234,GO:1902578	-0.455822	4.12908	7.577	0.00591179	0.377014	14.2881	15.1022	22.1823	18.2275			0.331885	0.0742497		-0.238252	-0.167883
TRINITY_DN37668_c0_g1	2348; 2338; 1312	STAR7 (1)	StAR-related lipid transfer protein 7, mitochondrial	MOUSE						GO:0003674,GO:0005488,GO:0005575,GO:0005739,GO:0008289,GO:0043226,GO:0043227,GO:0043229,GO:0043231,GO:0044424,GO:0044444,GO:0044464,GO:1903955	-0.341584	6.83849	7.57088	0.00593188	0.377014	89.7262	111.998	131.242	124.511			0.209619	0.134835		-0.329026	-0.0154273
TRINITY_DN33656_c0_g1	2566	SUT13	Sulfate transporter 1.3	ARATH	K17470				AT1G22150	GO:0003674,GO:0005215,GO:0005575,GO:0005887,GO:0008271,GO:0008509,GO:0015075,GO:0015103,GO:0015116,GO:0015291,GO:0015293,GO:0016021,GO:0022804,GO:0022857,GO:0022891,GO:0022892,GO:0031224,GO:0031226,GO:0044425,GO:0044459,GO:0044464,GO:1901682	0.459776	6.24893	7.52295	0.00609179	0.385706	68.7383	107.143	65.6802	62.2845			-0.169729	-0.243991		-0.105971	0.519691
TRINITY_DN41228_c0_g2	1542; 1316; 1275; 1274; 1234; 1233; 1193	AGL16; AGL21	Agamous-like MADS-box protein AGL16; Agamous-like MADS-box protein AGL21	ARATH					AT3G57230,AT4G37940	GO:0000165,GO:0000975,GO:0000976,GO:0000977,GO:0001012,GO:0001067,GO:0001071,GO:0003674,GO:0003676,GO:0003677,GO:0003700,GO:0005488,GO:0005515,GO:0005575,GO:0005634,GO:0006139,GO:0006351,GO:0006355,GO:0006357,GO:0006725,GO:0006793,GO:0006796,GO:0006807,GO:0007165,GO:0008134,GO:0008150,GO:0008152,GO:0009058,GO:0009059,GO:0009889,GO:0009891,GO:0009893,GO:0009987,GO:0010440,GO:0010468,GO:0010556,GO:…	0.406808	5.02149	7.50294	0.00615984	0.387826	38.8295	35.1222	23.6795	31.9341			-0.400694	0.00142352		0.2683	0.13097
TRINITY_DN25793_c0_g1	1165	CB26 (1)	Chlorophyll a-b binding protein 37, chloroplastic	PETSP						GO:0003674,GO:0005488,GO:0005575,GO:0006091,GO:0006464,GO:0008150,GO:0008152,GO:0009521,GO:0009522,GO:0009523,GO:0009535,GO:0009765,GO:0009987,GO:0016020,GO:0016021,GO:0016168,GO:0018298,GO:0019538,GO:0031224,GO:0032991,GO:0034357,GO:0036211,GO:0042651,GO:0043167,GO:0043169,GO:0043170,GO:0043234,GO:0043412,GO:0044237,GO:0044238,GO:0044260,GO:0044267,GO:0044422,GO:0044424,GO:0044425,GO:0044434,GO:…	-0.789027	6.14804	7.49344	0.00619241	0.387826	29.3165	74.4642	88.8082	90.6192			0.438862	0.467351		-1.09704	0.190825
TRINITY_DN36435_c0_g2	2143; 1927; 1857; 1792; 1579	TGA1	Transcription factor TGA1	ARATH	K14431				AT5G65210	GO:0000975,GO:0001067,GO:0001071,GO:0003674,GO:0003676,GO:0003677,GO:0003700,GO:0005488,GO:0005575,GO:0005634,GO:0006139,GO:0006351,GO:0006725,GO:0006807,GO:0006950,GO:0006952,GO:0008150,GO:0008152,GO:0009058,GO:0009059,GO:0009605,GO:0009607,GO:0009617,GO:0009987,GO:0016070,GO:0018130,GO:0019438,GO:0032774,GO:0034641,GO:0034645,GO:0034654,GO:0042742,GO:0043170,GO:0043207,GO:0043226,GO:0043227,GO:…	-0.295617	6.63843	7.49264	0.00619515	0.387826	85.2473	93.5007	110.005	109.451			0.149382	0.142228		-0.211005	-0.0806047
TRINITY_DN27943_c0_g1	852; 852; 748; 748; 631; 631										0.364766	4.60034	7.45806	0.0063153	0.393867	27.8729	26.6193	20.1335	22.1149			-0.231762	-0.108071		0.200841	0.138993
TRINITY_DN40170_c0_g1	3239	CLPB1	Chaperone protein ClpB1	ARATH	K03695				AT1G74310	GO:0000166,GO:0000302,GO:0001882,GO:0001883,GO:0003674,GO:0005488,GO:0005524,GO:0005575,GO:0005634,GO:0005829,GO:0006417,GO:0006950,GO:0006979,GO:0008150,GO:0008152,GO:0009266,GO:0009314,GO:0009408,GO:0009416,GO:0009526,GO:0009532,GO:0009570,GO:0009628,GO:0009642,GO:0009644,GO:0009889,GO:0009891,GO:0009893,GO:0009941,GO:0009987,GO:0010035,GO:0010468,GO:0010556,GO:0010557,GO:0010604,GO:0010608,GO:…	-0.413144	5.95968	7.44713	0.00635375	0.394786	56.5601	50.1293	83.2527	58.9442			0.433934	-0.0503222		-0.107894	-0.275717
TRINITY_DN30935_c0_g1	1107; 1049	MARD1 (1)	Protein MARD1 {ECO:0000303|PubMed:15159630}	ARATH					AT3G63210	GO:0003674,GO:0005488,GO:0043167,GO:0043169,GO:0046872	0.362932	5.93291	7.43853	0.00638421	0.395204	60.5208	76.7486	49.9595	56.7558			-0.261039	-0.0836962		0.0059087	0.338827
TRINITY_DN39556_c0_g1	2607; 2452; 2441; 663	TLDC1	TLD domain-containing protein 1	DANRE							-0.299135	6.7257	7.41067	0.00648384	0.399885	89.06	100.576	118.358	115.067			0.168275	0.128267		-0.234173	-0.0623696
TRINITY_DN30881_c0_g1	839; 828										-0.588119	3.20149	7.40039	0.00652096	0.40069	8.03242	6.5993	12.4111	9.61767			0.394563	0.083706		-0.127945	-0.350324
TRINITY_DN34643_c0_g1	2103; 1733; 692	AAT1 (1)	Aspartate aminotransferase, mitochondrial	ARATH	K14455				AT2G30970	GO:0003674,GO:0003824,GO:0004069,GO:0005488,GO:0005507,GO:0005575,GO:0005739,GO:0005759,GO:0006082,GO:0006103,GO:0006520,GO:0006531,GO:0006536,GO:0006807,GO:0008150,GO:0008152,GO:0008483,GO:0009058,GO:0009064,GO:0009066,GO:0009987,GO:0010035,GO:0010038,GO:0016740,GO:0016769,GO:0019752,GO:0030170,GO:0031974,GO:0042221,GO:0043167,GO:0043168,GO:0043169,GO:0043226,GO:0043227,GO:0043229,GO:0043231,GO:…	0.29888	7.10882	7.32181	0.00681228	0.41701	158.316	146.136	118.752	128.629			-0.204293	-0.0908672		0.204578	0.0905822
TRINITY_DN38377_c0_g1	2308; 2175; 1858; 1371	PME51	Probable pectinesterase/pectinesterase inhibitor 51	ARATH					AT5G09760	GO:0000272,GO:0003674,GO:0003824,GO:0004857,GO:0005575,GO:0005576,GO:0005618,GO:0005975,GO:0005976,GO:0008150,GO:0008152,GO:0009056,GO:0009057,GO:0009987,GO:0010393,GO:0016043,GO:0016052,GO:0016787,GO:0016788,GO:0030234,GO:0030312,GO:0030599,GO:0042545,GO:0043170,GO:0044238,GO:0044464,GO:0045229,GO:0045330,GO:0045488,GO:0045490,GO:0046910,GO:0052689,GO:0071554,GO:0071555,GO:0071704,GO:0071840,GO:…	0.340823	6.59	7.3154	0.00683663	0.41701	101.46	113.711	76.2001	93.5852			-0.314684	-0.0250674		0.0891506	0.250601
TRINITY_DN22940_c0_g1	911; 796; 727	GASA3	Gibberellin-regulated protein 3	ARATH					AT4G09600	GO:0001101,GO:0005575,GO:0005576,GO:0007165,GO:0008150,GO:0009719,GO:0009725,GO:0009739,GO:0009740,GO:0009755,GO:0010033,GO:0010476,GO:0033993,GO:0042221,GO:0050789,GO:0050794,GO:0050896,GO:0065007,GO:1901700	0.490427	6.67866	7.27489	0.00699253	0.424962	89.9854	149.119	83.5679	86.6742			-0.24408	-0.192635		-0.139746	0.576461
TRINITY_DN23446_c0_g1	1160	OPR2	12-oxophytodienoate reductase 2	ARATH	K05894				AT1G76690	GO:0000166,GO:0003674,GO:0003824,GO:0005488,GO:0005575,GO:0005622,GO:0005737,GO:0006082,GO:0006629,GO:0006631,GO:0006633,GO:0006950,GO:0008150,GO:0008152,GO:0008610,GO:0009058,GO:0009611,GO:0009987,GO:0010181,GO:0016053,GO:0016491,GO:0016627,GO:0016628,GO:0016629,GO:0019752,GO:0031407,GO:0031408,GO:0032553,GO:0032787,GO:0036094,GO:0043167,GO:0043168,GO:0043436,GO:0044237,GO:0044238,GO:0044249,GO:…	0.863625	2.26067	7.25692	0.00706285	0.426608	4.29383	7.80494	2.67922	3.94497			-0.460079	-0.114676		-0.0324081	0.607163
TRINITY_DN24833_c0_g1	901	ELIP2; ELIP1	Early light-induced protein 2, chloroplastic {ECO:0000305}; Early light-induced protein 1, chloroplastic {ECO:0000305}	ARATH; ARATH					AT4G14690	GO:0003674,GO:0005215,GO:0005575,GO:0006810,GO:0006950,GO:0008150,GO:0008152,GO:0009266,GO:0009314,GO:0009408,GO:0009411,GO:0009416,GO:0009521,GO:0009522,GO:0009523,GO:0009535,GO:0009628,GO:0009637,GO:0009639,GO:0009642,GO:0009644,GO:0009889,GO:0009987,GO:0010029,GO:0010030,GO:0010114,GO:0010117,GO:0010218,GO:0010224,GO:0010380,GO:0015979,GO:0016020,GO:0016021,GO:0019222,GO:0022857,GO:0022891,GO:…	0.569743	4.66078	7.25145	0.00708436	0.426608	36.2384	24.1763	24.3494	16.4134			-0.00268438	-0.519696		0.534572	-0.0121914
TRINITY_DN35493_c0_g1	2791; 2637; 2591; 1757; 505										-0.345269	5.73017	7.24839	0.00709647	0.426608	41.5317	51.8109	56.6182	61.9966			0.106521	0.233168		-0.32276	-0.016929
TRINITY_DN29237_c0_g1	2340; 2308; 2238; 2234; 2202; 2132; 656	ISPS; TPS12; TPS2; TPS4	Isoprene synthase, chloroplastic; Probable terpene synthase 12; Tricyclene synthase EBOS, chloroplastic; Tricyclene synthase TPS4, chloroplastic	LOTJA; MEDTR; POPAL; RICCO	K12742,K19968					GO:0000287,GO:0001101,GO:0003674,GO:0003824,GO:0005488,GO:0005575,GO:0006629,GO:0006720,GO:0006721,GO:0006950,GO:0006952,GO:0008150,GO:0008152,GO:0008299,GO:0008610,GO:0009058,GO:0009532,GO:0009570,GO:0009605,GO:0009607,GO:0009611,GO:0009719,GO:0009725,GO:0009753,GO:0009987,GO:0010033,GO:0010333,GO:0016114,GO:0016829,GO:0016835,GO:0016838,GO:0042221,GO:0043167,GO:0043169,GO:0043207,GO:0044237,GO:…	-1.19469	2.05898	7.20271	0.00727937	0.436029	1.25854	3.74383	7.76185	3.801			0.774731	0.0238775		-0.808199	0.0095908
TRINITY_DN50352_c0_g1	878	OLP1 (1)	Osmotin-like protein	SOLLC						GO:0005575,GO:0005576,GO:0005618,GO:0030312,GO:0044464	0.407533	4.45485	7.17284	0.00740156	0.438746	24.3564	25.5088	16.5875	20.9055			-0.342685	-0.0413254		0.161134	0.222877
TRINITY_DN35235_c0_g1	1519; 1098	MYB44 (1)	Transcription factor MYB44	ARATH	K09422				AT5G67300	GO:0000975,GO:0000981,GO:0000988,GO:0000989,GO:0001067,GO:0001071,GO:0001076,GO:0001101,GO:0001134,GO:0001135,GO:0003674,GO:0003676,GO:0003677,GO:0003700,GO:0005488,GO:0005575,GO:0005634,GO:0006139,GO:0006351,GO:0006355,GO:0006357,GO:0006725,GO:0006807,GO:0006950,GO:0006952,GO:0006970,GO:0007165,GO:0008150,GO:0008152,GO:0009058,GO:0009059,GO:0009414,GO:0009415,GO:0009605,GO:0009607,GO:0009617,GO:…	-0.370046	4.69832	7.17263	0.00740241	0.438746	21.062	24.0811	30.5746	27.874			0.235958	0.1111		-0.262273	-0.0847844
TRINITY_DN36483_c0_g1	3191; 2096; 1366; 959; 877	TET7; TET8	Tetraspanin-7; Tetraspanin-8	ARATH					AT2G23810,AT4G28050	GO:0005575,GO:0005794,GO:0005886,GO:0005911,GO:0006950,GO:0006952,GO:0008150,GO:0009506,GO:0009605,GO:0009607,GO:0009617,GO:0016020,GO:0016021,GO:0030054,GO:0031224,GO:0042742,GO:0043207,GO:0043226,GO:0043227,GO:0043229,GO:0043231,GO:0044424,GO:0044425,GO:0044444,GO:0044464,GO:0050829,GO:0050896,GO:0051704,GO:0051707,GO:0098542	-0.390077	6.64801	7.1723	0.00740378	0.438746	73.5874	99.8462	123.086	104.383			0.314223	0.0805719		-0.412485	0.0176899
TRINITY_DN41731_c2_g1	855	HSP72	Heat shock cognate 70 kDa protein 2	SOLLC						GO:0000166,GO:0001882,GO:0001883,GO:0003674,GO:0005488,GO:0005524,GO:0017076,GO:0030554,GO:0032549,GO:0032550,GO:0032553,GO:0032555,GO:0032559,GO:0035639,GO:0036094,GO:0043167,GO:0043168,GO:0097159,GO:0097367,GO:1901265,GO:1901363	-0.582853	5.82673	7.15799	0.00746309	0.440693	49.231	41.6581	88.7688	47.4837			0.689092	-0.186151		-0.136087	-0.366854
TRINITY_DN26943_c1_g1	2222	ERLL2; ERLI1 (1)	pEARLI1-like lipid transfer protein 2; Lipid transfer protein EARLI 1	ARATH; ARATH					AT4G12490	GO:0005575,GO:0005576,GO:0005618,GO:0005783,GO:0005911,GO:0006950,GO:0006952,GO:0008150,GO:0009506,GO:0009527,GO:0009605,GO:0009607,GO:0009620,GO:0009707,GO:0016020,GO:0019867,GO:0030054,GO:0030312,GO:0031090,GO:0031968,GO:0031969,GO:0042170,GO:0043207,GO:0043226,GO:0043227,GO:0043229,GO:0043231,GO:0044422,GO:0044424,GO:0044434,GO:0044435,GO:0044444,GO:0044446,GO:0044464,GO:0050832,GO:0050896,GO:…	0.512005	6.39859	7.11814	0.00763078	0.449002	125.52	72.8144	68.32	70.6928			-0.248995	-0.201118		0.609727	-0.159614
TRINITY_DN29289_c0_g1	1162; 1115										1.30004	2.07876	7.10953	0.00766751	0.449575	9.32798	2.63338	1.61541	3.19629			-0.632222	-0.108898		1.01544	-0.274317
TRINITY_DN33661_c0_g1	1982; 1955; 1396; 1012	KAT3; YBDL	Kynurenine--oxoglutarate transaminase 3; Methionine aminotransferase	ECOLI; MOUSE; RAT	K14287,K00816					GO:0003674,GO:0003676,GO:0003723,GO:0003824,GO:0005488,GO:0005515,GO:0005575,GO:0005737,GO:0005739,GO:0006082,GO:0006103,GO:0006520,GO:0006575,GO:0006725,GO:0006807,GO:0008150,GO:0008152,GO:0008483,GO:0009058,GO:0009987,GO:0010326,GO:0016212,GO:0016740,GO:0016769,GO:0016829,GO:0016846,GO:0019752,GO:0030170,GO:0036137,GO:0042180,GO:0042537,GO:0042802,GO:0042803,GO:0043167,GO:0043168,GO:0043226,GO:…	0.293122	7.3317	7.10052	0.00770618	0.450257	171.383	183.258	139.95	149.448			-0.191545	-0.0980997		0.0970379	0.192607
TRINITY_DN30046_c0_g1	920	ZHD11; ZHD8	Zinc-finger homeodomain protein 11; Zinc-finger homeodomain protein 8	ARATH; ORYSJ					AT5G15210	GO:0000975,GO:0001067,GO:0003674,GO:0003676,GO:0003677,GO:0005488,GO:0005515,GO:0005575,GO:0005634,GO:0006082,GO:0006139,GO:0006351,GO:0006355,GO:0006725,GO:0006790,GO:0006807,GO:0008150,GO:0008152,GO:0009058,GO:0009059,GO:0009889,GO:0009987,GO:0010468,GO:0010556,GO:0016070,GO:0016143,GO:0018130,GO:0019219,GO:0019222,GO:0019438,GO:0019748,GO:0019757,GO:0019760,GO:0031323,GO:0031326,GO:0032774,GO:…	0.638422	2.36843	7.06228	0.00787237	0.457889	5.77446	6.63103	4.25523	3.74341			-0.163749	-0.286904		0.149932	0.300722
TRINITY_DN28862_c0_g2	890	NLTL2; LTPG2 (1)	Non-specific lipid-transfer protein-like protein At2g13820; Non-specific lipid transfer protein GPI-anchored 2	ARATH; ARATH					AT2G13820	GO:0003674,GO:0005488,GO:0005575,GO:0005576,GO:0005886,GO:0006810,GO:0006869,GO:0008150,GO:0008289,GO:0016020,GO:0031224,GO:0031225,GO:0031226,GO:0044425,GO:0044459,GO:0044464,GO:0044699,GO:0044765,GO:0046658,GO:0051179,GO:0051234,GO:0071702,GO:1902578	0.60761	4.11899	7.05787	0.00789179	0.457889	15.2875	26.4289	14.8933	12.5548			-0.142309	-0.357263		-0.109029	0.608601
TRINITY_DN36554_c0_g1	2277; 2266; 1799; 997	UVB31 (1)	UV-B-induced protein At3g17800, chloroplastic {ECO:0000305}	ARATH					AT3G17800	GO:0000302,GO:0001101,GO:0005575,GO:0006950,GO:0006979,GO:0008150,GO:0009314,GO:0009411,GO:0009416,GO:0009507,GO:0009536,GO:0009611,GO:0009628,GO:0010035,GO:0010193,GO:0010224,GO:0042221,GO:0043226,GO:0043227,GO:0043229,GO:0043231,GO:0044424,GO:0044444,GO:0044464,GO:0050896,GO:1901700	-0.311249	5.06739	7.03789	0.00798029	0.460249	28.8353	30.8708	37.509	36.6278			0.16388	0.131337		-0.19372	-0.101497
TRINITY_DN33210_c0_g1	1380; 1289; 850; 757; 715	ALL12	Isoflavone reductase-like protein	OLEEU						GO:0003674,GO:0003824,GO:0005575,GO:0005737,GO:0016491,GO:0044424,GO:0044464	0.591512	7.38741	7.03378	0.00799862	0.460249	136.255	266.003	133.015	133.985			-0.258415	-0.248089		-0.224205	0.730709
TRINITY_DN41791_c0_g1	658	HSP71; MD37C	Heat shock cognate 70 kDa protein 1; Probable mediator of RNA polymerase II transcription subunit 37c	SOLLC; ARATH						GO:0000166,GO:0001882,GO:0001883,GO:0003674,GO:0005488,GO:0005524,GO:0017076,GO:0030554,GO:0032549,GO:0032550,GO:0032553,GO:0032555,GO:0032559,GO:0035639,GO:0036094,GO:0043167,GO:0043168,GO:0097159,GO:0097367,GO:1901265,GO:1901363	-0.578424	6.67526	7.02351	0.00804465	0.460249	95.3897	68.5947	156.222	88.7187			0.666727	-0.135751		-0.033383	-0.497592
TRINITY_DN38525_c0_g1	2524; 2355; 2332; 2282	GRDP1 (1)	Glycine-rich domain-containing protein 1 {ECO:0000303|Ref.4}	ARATH					AT2G22660	GO:0005575,GO:0005886,GO:0006950,GO:0006970,GO:0007165,GO:0008150,GO:0009628,GO:0009738,GO:0009755,GO:0009787,GO:0009966,GO:0009987,GO:0010646,GO:0016020,GO:0023051,GO:0033554,GO:0044464,GO:0048583,GO:0050789,GO:0050794,GO:0050896,GO:0051716,GO:0065007,GO:0071214,GO:0071470,GO:1901419	-0.395289	8.09811	7.0139	0.00808794	0.460249	197.035	276.187	325.604	296.938			0.271732	0.139629		-0.447197	0.0358362
TRINITY_DN36293_c0_g1	1666; 1663; 1623; 1620; 684	LHTL6	Lysine histidine transporter-like 6	ARATH					AT1G25530	GO:0003333,GO:0003674,GO:0005215,GO:0005342,GO:0005575,GO:0005886,GO:0006810,GO:0006811,GO:0006820,GO:0006865,GO:0008150,GO:0008509,GO:0008514,GO:0009987,GO:0015075,GO:0015171,GO:0015711,GO:0015849,GO:0016020,GO:0016021,GO:0022857,GO:0022891,GO:0022892,GO:0031224,GO:0034220,GO:0044425,GO:0044464,GO:0044699,GO:0044763,GO:0044765,GO:0046942,GO:0046943,GO:0051179,GO:0051234,GO:0055085,GO:0071702,GO:…	0.744142	2.54923	7.0135	0.00808975	0.460249	5.84849	8.5664	3.34902	5.21197			-0.491599	-0.0604802		0.0615414	0.490538
TRINITY_DN37868_c0_g1	2341; 2341; 2341; 2328; 2165	AB25G	ABC transporter G family member 25	ARATH					AT1G71960	GO:0000166,GO:0001101,GO:0001882,GO:0001883,GO:0003674,GO:0003824,GO:0005215,GO:0005488,GO:0005524,GO:0005575,GO:0005886,GO:0006810,GO:0006811,GO:0006820,GO:0006869,GO:0008150,GO:0009719,GO:0009725,GO:0009737,GO:0010033,GO:0015399,GO:0015405,GO:0015711,GO:0015718,GO:0015849,GO:0015850,GO:0016020,GO:0016021,GO:0016462,GO:0016787,GO:0016817,GO:0016818,GO:0016820,GO:0016887,GO:0017076,GO:0017111,GO:…	0.380824	5.25115	7.01161	0.0080983	0.460249	40.0881	45.9096	28.644	37.2901			-0.36527	-0.00670839		0.0925383	0.27944
TRINITY_DN30932_c0_g1	1113	DXS2 (1)	Probable 1-deoxy-D-xylulose-5-phosphate synthase 2, chloroplastic	ORYSJ	K01662					GO:0003674,GO:0003824,GO:0005488,GO:0005575,GO:0006629,GO:0006720,GO:0006721,GO:0006725,GO:0006766,GO:0006767,GO:0006772,GO:0006790,GO:0006793,GO:0006796,GO:0006807,GO:0008150,GO:0008152,GO:0008299,GO:0008610,GO:0008661,GO:0009058,GO:0009110,GO:0009228,GO:0009507,GO:0009536,GO:0009987,GO:0016114,GO:0016740,GO:0016744,GO:0018130,GO:0019438,GO:0019637,GO:0034641,GO:0042364,GO:0042723,GO:0042724,GO:…	0.688779	3.32624	6.98747	0.00820825	0.464911	9.51305	14.9753	5.98884	9.15695			-0.52412	-0.0422354		0.00309295	0.563263
TRINITY_DN33908_c0_g1	2689; 2678; 2511										-0.403776	4.85316	6.96157	0.00832788	0.470088	21.8393	27.7615	35.7754	30.0048			0.311816	0.0726583		-0.352289	-0.0321852
TRINITY_DN34506_c0_g1	2327; 1768; 763; 760										-0.410762	6.15567	6.95319	0.008367	0.4707	49.342	72.8779	84.2771	78.3524			0.263979	0.161341		-0.484859	0.0595397
TRINITY_DN40692_c1_g1	3148	CSLC4	Xyloglucan glycosyltransferase 4	ARATH	K20887				AT3G28180	GO:0000139,GO:0003674,GO:0003824,GO:0005488,GO:0005515,GO:0005575,GO:0005768,GO:0005794,GO:0005802,GO:0005886,GO:0008150,GO:0009987,GO:0016020,GO:0016021,GO:0016043,GO:0016740,GO:0016757,GO:0031090,GO:0031224,GO:0042802,GO:0042803,GO:0043226,GO:0043227,GO:0043229,GO:0043231,GO:0044422,GO:0044424,GO:0044425,GO:0044431,GO:0044444,GO:0044446,GO:0044464,GO:0045229,GO:0046983,GO:0071554,GO:0071555,GO:…	0.357155	6.97133	6.94092	0.00842457	0.472343	121.301	160.35	104.332	115.556			-0.24223	-0.0974546		-0.0286226	0.368307
TRINITY_DN32904_c0_g1	1311; 1133	MIZ1 (1)	Protein MIZU-KUSSEI 1	ARATH					AT2G41660	GO:0005575,GO:0005737,GO:0005783,GO:0005789,GO:0006996,GO:0008150,GO:0009605,GO:0009606,GO:0009657,GO:0009658,GO:0009987,GO:0010274,GO:0016020,GO:0016043,GO:0031090,GO:0032541,GO:0043226,GO:0043227,GO:0043229,GO:0043231,GO:0044422,GO:0044424,GO:0044425,GO:0044432,GO:0044444,GO:0044446,GO:0044448,GO:0044464,GO:0050896,GO:0071782,GO:0071840,GO:0098588,GO:0098589	0.665313	2.15031	6.93408	0.00845684	0.472562	5.4043	5.33021	3.27022	3.48425			-0.25598	-0.19855		0.23452	0.22001
TRINITY_DN28537_c0_g1	948; 930; 851; 833	ATL3; RNF12	E3 ubiquitin-protein ligase RLIM; RING-H2 finger protein ATL3	ARATH; MOUSE	K16271				AT1G72310	GO:0000122,GO:0003674,GO:0003824,GO:0004842,GO:0005488,GO:0005575,GO:0005634,GO:0005654,GO:0005829,GO:0006139,GO:0006351,GO:0006355,GO:0006357,GO:0006464,GO:0006508,GO:0006511,GO:0006725,GO:0006807,GO:0007549,GO:0008150,GO:0008152,GO:0008270,GO:0009048,GO:0009056,GO:0009057,GO:0009058,GO:0009059,GO:0009889,GO:0009890,GO:0009892,GO:0009987,GO:0010468,GO:0010498,GO:0010556,GO:0010558,GO:0010605,GO:…	0.672506	3.10677	6.92487	0.0085005	0.473412	8.06944	12.8496	5.67364	7.42922			-0.410418	-0.11319		-0.0184167	0.542024
TRINITY_DN39982_c0_g1	2764	NIK3	Protein NSP-INTERACTING KINASE 3	ARATH					AT1G60800	GO:0000166,GO:0001882,GO:0001883,GO:0003674,GO:0003824,GO:0004672,GO:0004674,GO:0004675,GO:0004871,GO:0004872,GO:0004888,GO:0005488,GO:0005524,GO:0005575,GO:0005886,GO:0006464,GO:0006468,GO:0006793,GO:0006796,GO:0006950,GO:0006952,GO:0007165,GO:0007166,GO:0008150,GO:0008152,GO:0009987,GO:0016020,GO:0016021,GO:0016032,GO:0016301,GO:0016310,GO:0016740,GO:0016772,GO:0016773,GO:0017076,GO:0019199,GO:…	-0.27749	6.12664	6.90327	0.00860382	0.476017	63.5931	62.6299	77.0669	75.9336			0.145307	0.124479		-0.124222	-0.145564
TRINITY_DN33250_c0_g1	1007; 1006; 1005	APT5	Adenine phosphoribosyltransferase 5	ARATH	K00759				AT5G11160	GO:0003674,GO:0003824,GO:0003999,GO:0005575,GO:0005829,GO:0006139,GO:0006144,GO:0006163,GO:0006164,GO:0006166,GO:0006167,GO:0006168,GO:0006725,GO:0006753,GO:0006793,GO:0006796,GO:0006807,GO:0008150,GO:0008152,GO:0009058,GO:0009112,GO:0009113,GO:0009116,GO:0009117,GO:0009119,GO:0009123,GO:0009124,GO:0009126,GO:0009127,GO:0009150,GO:0009152,GO:0009156,GO:0009161,GO:0009163,GO:0009165,GO:0009167,GO:…	-0.367875	4.37803	6.90314	0.00860445	0.476017	18.693	17.5135	23.1673	23.5259			0.157271	0.177678		-0.125142	-0.209807
TRINITY_DN35457_c0_g1	1126; 1064; 1063; 537										-0.338255	5.04248	6.88264	0.00870371	0.479373	30.2419	27.8884	33.6084	39.7377			0.0416954	0.270828		-0.101586	-0.210937
TRINITY_DN41627_c0_g1	3240; 3207	TPS6	Alpha,alpha-trehalose-phosphate synthase [UDP-forming] 6	ARATH	K16055				AT1G68020	GO:0003674,GO:0003824,GO:0003825,GO:0004805,GO:0005575,GO:0005737,GO:0005975,GO:0005984,GO:0005991,GO:0005992,GO:0008150,GO:0008152,GO:0008194,GO:0009058,GO:0009311,GO:0009312,GO:0009987,GO:0016051,GO:0016740,GO:0016757,GO:0016758,GO:0016787,GO:0016788,GO:0016791,GO:0019203,GO:0034637,GO:0035251,GO:0042578,GO:0044237,GO:0044238,GO:0044249,GO:0044262,GO:0044424,GO:0044464,GO:0044699,GO:0044710,GO:…	-0.329587	6.97635	6.87875	0.00872268	0.479373	119.672	103.431	153.622	126.815			0.297381	0.0246403		-0.0576639	-0.264357
TRINITY_DN24097_c0_g1	1451; 1343; 778										-0.683574	2.248	6.86225	0.00880355	0.481358	4.10875	3.10929	6.26464	5.32715			0.325901	0.152202		-0.110174	-0.367929
TRINITY_DN31112_c1_g1	1222; 1165; 1006; 991; 982; 507										0.679331	7.53694	6.85387	0.00884495	0.481358	145.879	311.056	122.023	163.299			-0.501027	-0.0865523		-0.24721	0.834789
TRINITY_DN36065_c0_g1	2585; 2326; 1429; 1030										0.307243	8.56267	6.85375	0.00884552	0.481358	420.388	415.946	308.859	366.911			-0.279097	-0.0320806		0.163214	0.147963
TRINITY_DN34956_c0_g1	2063; 2063; 2016; 2016; 1494	SCGT (1)	Scopoletin glucosyltransferase	TOBAC						GO:0003674,GO:0003824,GO:0005488,GO:0005515,GO:0008150,GO:0008152,GO:0008194,GO:0016740,GO:0016757,GO:0016758,GO:0035251,GO:0042802,GO:0046527,GO:0050275	0.395546	4.77381	6.83536	0.00893704	0.484755	27.3176	34.6463	22.0641	25.0232			-0.264746	-0.0974306		0.0201384	0.342038
TRINITY_DN33932_c0_g1	1043; 1013; 1004; 974										0.692254	2.32926	6.81998	0.00901436	0.485243	5.84849	6.37721	2.95502	4.54968			-0.45591	-0.0533759		0.207616	0.30167
TRINITY_DN35645_c0_g1	1386; 1311; 1098; 1068	CP31A; ROC1; ROC3	28 kDa ribonucleoprotein, chloroplastic; 31 kDa ribonucleoprotein, chloroplastic	ARATH; NICSY; SPIOL						GO:0000166,GO:0003674,GO:0003676,GO:0003723,GO:0005488,GO:0005575,GO:0006139,GO:0006396,GO:0006397,GO:0006725,GO:0006807,GO:0008150,GO:0008152,GO:0009507,GO:0009536,GO:0009987,GO:0016070,GO:0016071,GO:0030529,GO:0032991,GO:0034641,GO:0036094,GO:0043170,GO:0043226,GO:0043227,GO:0043229,GO:0043231,GO:0044237,GO:0044238,GO:0044260,GO:0044424,GO:0044444,GO:0044464,GO:0046483,GO:0071704,GO:0090304,GO:…	-0.490459	3.62361	6.81679	0.00903049	0.485243	10.7346	9.67686	15.6419	13.0731			0.323159	0.0961317		-0.147096	-0.272194
TRINITY_DN38080_c0_g1	2508; 2332; 2318; 2227; 1660; 1555; 1330; 762; 723	COPIA; M810; M820; POLX (1)	Copia protein; Retrovirus-related Pol polyprotein from transposon TNT 1-94; Uncharacterized mitochondrial protein AtMg00810; Uncharacterized mitochondrial protein AtMg00820	ARATH; DROME; TOBAC					ArthMp071,ArthMp070	GO:0000166,GO:0001882,GO:0001883,GO:0003674,GO:0003676,GO:0003824,GO:0003964,GO:0004175,GO:0004190,GO:0004518,GO:0004519,GO:0005488,GO:0005524,GO:0005575,GO:0005739,GO:0006139,GO:0006259,GO:0006725,GO:0006807,GO:0008150,GO:0008152,GO:0008233,GO:0008270,GO:0009987,GO:0015074,GO:0016740,GO:0016772,GO:0016779,GO:0016787,GO:0016788,GO:0017076,GO:0030554,GO:0032549,GO:0032550,GO:0032553,GO:0032555,GO:…	0.845636	1.66826	6.81316	0.00904887	0.485243	4.10875	3.9342	2.91562	1.61254			-0.0352068	-0.479565		0.278298	0.236474
TRINITY_DN27865_c0_g1	1490; 1471; 1144; 1087	OPR1; OPR11	12-oxophytodienoate reductase 1; Putative 12-oxophytodienoate reductase 11	ARATH; ORYSJ	K05894				AT1G76680	GO:0000166,GO:0003674,GO:0003824,GO:0005488,GO:0005575,GO:0005622,GO:0005737,GO:0006082,GO:0006629,GO:0006631,GO:0006633,GO:0008150,GO:0008152,GO:0008610,GO:0009058,GO:0009987,GO:0010181,GO:0016053,GO:0016491,GO:0016627,GO:0016628,GO:0016629,GO:0019752,GO:0031407,GO:0031408,GO:0032553,GO:0032787,GO:0036094,GO:0043167,GO:0043168,GO:0043436,GO:0044237,GO:0044238,GO:0044249,GO:0044255,GO:0044281,GO:…	0.513375	7.18915	6.80941	0.00906787	0.485243	134.774	208.195	98.6582	141.558			-0.504193	0.0079794		-0.0618591	0.558072
TRINITY_DN14317_c0_g1	2678	M030	Uncharacterized mitochondrial protein AtMg00030	ARATH							0.640062	6.91195	6.80243	0.00910337	0.485243	199.774	93.6593	99.722	88.546			-0.182886	-0.350796		0.805223	-0.271541
TRINITY_DN34111_c0_g1	2103; 2093; 1347; 1069; 1059	CSE; MGLL	Caffeoylshikimate esterase; Monoglyceride lipase {ECO:0000312|HGNC:HGNC:17038}	ARATH; HUMAN	K01054,K18368				AT1G52760	GO:0000302,GO:0001676,GO:0003674,GO:0003824,GO:0003846,GO:0004620,GO:0004622,GO:0005488,GO:0005515,GO:0005575,GO:0005654,GO:0005783,GO:0005789,GO:0005794,GO:0005829,GO:0005886,GO:0005911,GO:0006082,GO:0006629,GO:0006631,GO:0006633,GO:0006638,GO:0006639,GO:0006641,GO:0006690,GO:0006725,GO:0006950,GO:0006952,GO:0006954,GO:0006979,GO:0008150,GO:0008152,GO:0008277,GO:0008374,GO:0008610,GO:0009056,GO:…	0.363847	4.82787	6.799	0.00912089	0.485243	31.4264	32.3302	27.2256	22.4316			-0.0418811	-0.300362		0.151875	0.190367
TRINITY_DN37100_c2_g1	2071; 1946; 1777; 1625; 1500; 1331	LAC12; LAC5	Laccase-12; Laccase-5	ARATH	K05909				AT2G40370	GO:0003674,GO:0003824,GO:0005488,GO:0005507,GO:0005575,GO:0005576,GO:0006725,GO:0008150,GO:0008152,GO:0009056,GO:0009698,GO:0009808,GO:0009987,GO:0010035,GO:0010038,GO:0016491,GO:0016679,GO:0016682,GO:0016722,GO:0019439,GO:0019748,GO:0042221,GO:0043167,GO:0043169,GO:0044237,GO:0044248,GO:0044699,GO:0044710,GO:0044712,GO:0044763,GO:0046271,GO:0046274,GO:0046688,GO:0046872,GO:0046914,GO:0048046,GO:…	0.584528	3.23817	6.7893	0.00917061	0.486334	9.47604	12.9448	6.54044	8.37947			-0.378713	-0.0973627		0.0475292	0.428547
TRINITY_DN25066_c0_g1	1118; 895	TL16	Thylakoid lumenal 16.5 kDa protein, chloroplastic	ARATH						GO:0005575,GO:0008150,GO:0009507,GO:0009526,GO:0009532,GO:0009534,GO:0009535,GO:0009536,GO:0009543,GO:0009570,GO:0009579,GO:0009719,GO:0009725,GO:0009735,GO:0009941,GO:0010033,GO:0016020,GO:0031967,GO:0031975,GO:0031976,GO:0031977,GO:0031978,GO:0031984,GO:0034357,GO:0042221,GO:0042651,GO:0043226,GO:0043227,GO:0043229,GO:0043231,GO:0044422,GO:0044424,GO:0044434,GO:0044435,GO:0044436,GO:0044444,GO:…	-0.426328	4.28246	6.76396	0.00930169	0.49172	17.8046	15.3243	24.704	19.8688			0.335912	0.0477358		-0.0953067	-0.288341
TRINITY_DN34382_c0_g1	2435; 2289; 2251; 1625; 656	POLX (1)	Retrovirus-related Pol polyprotein from transposon TNT 1-94	TOBAC						GO:0003674,GO:0003676,GO:0003824,GO:0003964,GO:0004175,GO:0004190,GO:0004518,GO:0004519,GO:0005488,GO:0006139,GO:0006259,GO:0006725,GO:0006807,GO:0008150,GO:0008152,GO:0008233,GO:0008270,GO:0009987,GO:0015074,GO:0016740,GO:0016772,GO:0016779,GO:0016787,GO:0016788,GO:0034061,GO:0034641,GO:0043167,GO:0043169,GO:0043170,GO:0044237,GO:0044238,GO:0044260,GO:0046483,GO:0046872,GO:0046914,GO:0070001,GO:…	0.98098	1.48336	6.75511	0.00934793	0.492601	3.96069	3.36311	2.63982	1.12302			0.000178279	-0.570947		0.361589	0.209179
TRINITY_DN35622_c0_g1	1880	GLNA2 (1)	Glutamine synthetase leaf isozyme, chloroplastic	PEA						GO:0000166,GO:0001882,GO:0001883,GO:0003674,GO:0003824,GO:0004356,GO:0005488,GO:0005524,GO:0005575,GO:0006082,GO:0006520,GO:0006541,GO:0006542,GO:0006807,GO:0008150,GO:0008152,GO:0008652,GO:0009058,GO:0009064,GO:0009084,GO:0009399,GO:0009507,GO:0009536,GO:0009987,GO:0016053,GO:0016211,GO:0016874,GO:0016879,GO:0016880,GO:0017076,GO:0019752,GO:0030554,GO:0032549,GO:0032550,GO:0032553,GO:0032555,GO:…	-0.291319	8.12234	6.68637	0.00971528	0.509789	238.382	262.703	297.669	315.54			0.103367	0.186937		-0.214676	-0.0756281
TRINITY_DN39833_c0_g1	1809; 1801; 1798; 1467; 1467; 1364	4CLL9	4-coumarate--CoA ligase-like 9	ARATH					AT5G63380	GO:0000166,GO:0001882,GO:0001883,GO:0003674,GO:0003824,GO:0004321,GO:0005488,GO:0005524,GO:0005575,GO:0005777,GO:0006082,GO:0006629,GO:0006631,GO:0006633,GO:0008150,GO:0008152,GO:0008610,GO:0009058,GO:0009694,GO:0009695,GO:0009987,GO:0016053,GO:0016408,GO:0016740,GO:0016746,GO:0016747,GO:0016874,GO:0017076,GO:0019752,GO:0030554,GO:0031407,GO:0031408,GO:0032549,GO:0032550,GO:0032553,GO:0032555,GO:…	0.627558	3.33005	6.68051	0.0097473	0.509789	15.2135	9.13749	7.56485	8.14911			-0.288219	-0.20268		0.559507	-0.0686079
TRINITY_DN25318_c0_g1	731	6PGD2	6-phosphogluconate dehydrogenase, decarboxylating 2, chloroplastic	ARATH	K00033				AT5G41670	GO:0003674,GO:0003824,GO:0004616,GO:0005575,GO:0005739,GO:0005829,GO:0005911,GO:0005975,GO:0006082,GO:0006139,GO:0006725,GO:0006732,GO:0006733,GO:0006739,GO:0006753,GO:0006793,GO:0006796,GO:0006807,GO:0008114,GO:0008150,GO:0008152,GO:0009051,GO:0009117,GO:0009506,GO:0009507,GO:0009532,GO:0009536,GO:0009570,GO:0009743,GO:0009744,GO:0009746,GO:0009749,GO:0009750,GO:0009987,GO:0010033,GO:0010035,GO:…	-0.30549	6.44692	6.6771	0.00976595	0.509789	70.9963	84.9026	94.5606	98.1636			0.125699	0.178551		-0.277913	-0.026337
TRINITY_DN34973_c0_g1	1496; 784	EXOL3	Protein EXORDIUM-like 3	ARATH					AT5G51550	GO:0005575,GO:0005576,GO:0005615,GO:0005618,GO:0005911,GO:0008150,GO:0009505,GO:0009506,GO:0009628,GO:0030054,GO:0030312,GO:0044421,GO:0044464,GO:0048046,GO:0050896,GO:0080167	0.441931	4.62615	6.63245	0.0100138	0.521092	26.5403	30.1728	17.0997	24.5337			-0.451504	0.0227718		0.127947	0.300786
TRINITY_DN39613_c0_g1	2513; 1597; 1156	ENDB1	External alternative NAD(P)H-ubiquinone oxidoreductase B1, mitochondrial	SOLTU						GO:0003674,GO:0003824,GO:0005488,GO:0005509,GO:0005575,GO:0005743,GO:0005758,GO:0005777,GO:0008150,GO:0008152,GO:0016020,GO:0016491,GO:0019866,GO:0031090,GO:0031966,GO:0031970,GO:0031974,GO:0042579,GO:0043167,GO:0043169,GO:0043226,GO:0043227,GO:0043229,GO:0043231,GO:0044422,GO:0044424,GO:0044429,GO:0044444,GO:0044446,GO:0044464,GO:0044699,GO:0044710,GO:0046872,GO:0055114	-0.445222	4.47059	6.61708	0.0101005	0.523905	20.0626	17.4183	29.7866	21.3374			0.420897	-0.024876		-0.105921	-0.2901
TRINITY_DN32078_c0_g1	1275; 1240	RPC4	DNA-directed RNA polymerase III subunit RPC4	MOUSE	K03026					GO:0000428,GO:0000785,GO:0000790,GO:0001817,GO:0001819,GO:0002252,GO:0002376,GO:0002682,GO:0002684,GO:0003674,GO:0003676,GO:0003677,GO:0003682,GO:0003824,GO:0003899,GO:0005488,GO:0005575,GO:0005634,GO:0005654,GO:0005666,GO:0005829,GO:0006139,GO:0006351,GO:0006383,GO:0006725,GO:0006807,GO:0006950,GO:0006952,GO:0006955,GO:0008150,GO:0008152,GO:0009058,GO:0009059,GO:0009605,GO:0009607,GO:0009615,GO:…	-0.442248	3.79722	6.61176	0.0101308	0.523905	11.0307	12.4054	16.1935	15.6935			0.214631	0.174428		-0.266878	-0.122181
TRINITY_DN14549_c0_g1	1101	YMF19	Putative ATP synthase protein YMF19	HELAN						GO:0000166,GO:0001882,GO:0001883,GO:0003674,GO:0003824,GO:0005215,GO:0005488,GO:0005524,GO:0005575,GO:0006139,GO:0006163,GO:0006164,GO:0006725,GO:0006753,GO:0006754,GO:0006793,GO:0006796,GO:0006807,GO:0006810,GO:0006811,GO:0006812,GO:0006818,GO:0008150,GO:0008152,GO:0009058,GO:0009116,GO:0009117,GO:0009119,GO:0009123,GO:0009124,GO:0009126,GO:0009127,GO:0009141,GO:0009142,GO:0009144,GO:0009145,GO:…	-0.291682	5.88295	6.60199	0.0101865	0.525155	55.9679	50.0659	67.8472	61.9678			0.204918	0.0780605		-0.0640316	-0.218947
TRINITY_DN33357_c0_g1	1196; 1103; 984; 947	HMT1	Homocysteine S-methyltransferase 1	BRAOT						GO:0000096,GO:0000097,GO:0003674,GO:0003824,GO:0005488,GO:0005575,GO:0005737,GO:0006082,GO:0006520,GO:0006555,GO:0006790,GO:0006807,GO:0008150,GO:0008152,GO:0008168,GO:0008172,GO:0008270,GO:0008652,GO:0008757,GO:0008898,GO:0009058,GO:0009066,GO:0009067,GO:0009086,GO:0009987,GO:0016053,GO:0016740,GO:0016741,GO:0019752,GO:0032259,GO:0043167,GO:0043169,GO:0043436,GO:0044237,GO:0044238,GO:0044249,GO:…	0.455249	3.62975	6.55334	0.0104687	0.538041	13.8439	14.6263	10.5593	10.2224			-0.175167	-0.214394		0.160009	0.229552
TRINITY_DN30261_c0_g1	986; 973; 811; 798	AGP18	Lysine-rich arabinogalactan protein 18	ARATH					AT4G37450	GO:0003006,GO:0005575,GO:0005886,GO:0007049,GO:0008150,GO:0009554,GO:0009987,GO:0016020,GO:0022414,GO:0031224,GO:0031225,GO:0032502,GO:0044425,GO:0044464,GO:0044699,GO:0044702,GO:0044763,GO:0044767,GO:0048236,GO:0048856,GO:0048869,GO:0051321	0.323787	9.14734	6.53956	0.0105502	0.540558	577.668	682.996	459.092	548.063			-0.28894	-0.0343956		0.0412337	0.282102
TRINITY_DN39013_c0_g1	2653; 2614	TTC1 (1)	Tetratricopeptide repeat protein 1	HUMAN						GO:0003674,GO:0005488,GO:0005515,GO:0005575,GO:0005778,GO:0005829,GO:0006457,GO:0008150,GO:0008152,GO:0009987,GO:0016020,GO:0019538,GO:0031090,GO:0031903,GO:0042579,GO:0043170,GO:0043226,GO:0043227,GO:0043229,GO:0043231,GO:0044237,GO:0044238,GO:0044260,GO:0044267,GO:0044422,GO:0044424,GO:0044438,GO:0044439,GO:0044444,GO:0044446,GO:0044464,GO:0051082,GO:0071704,GO:0098588	-0.26687	6.74529	6.52723	0.0106235	0.541161	95.2046	99.4337	116.782	117.428			0.127297	0.135115		-0.161927	-0.100486
TRINITY_DN36520_c0_g1	3085; 3082; 1807; 1804; 873	INVA (1)	Acid beta-fructofuranosidase {ECO:0000303|Ref.1}	VIGRR						GO:0003674,GO:0003824,GO:0004553,GO:0004564,GO:0004575,GO:0005575,GO:0005775,GO:0005975,GO:0005984,GO:0005985,GO:0008150,GO:0008152,GO:0009311,GO:0009987,GO:0015926,GO:0016021,GO:0016787,GO:0016798,GO:0031224,GO:0031974,GO:0043233,GO:0044237,GO:0044238,GO:0044262,GO:0044422,GO:0044424,GO:0044425,GO:0044437,GO:0044444,GO:0044446,GO:0044464,GO:0044699,GO:0044710,GO:0044723,GO:0044763,GO:0070013,GO:…	0.269381	9.12359	6.52414	0.010642	0.541161	613.611	605.708	487.657	523.904			-0.186221	-0.0831921		0.144026	0.125387
TRINITY_DN33068_c0_g1	1073; 1018	CAMT5 (2)	Caffeoyl-CoA O-methyltransferase 5	TOBAC						GO:0003674,GO:0003824,GO:0005488,GO:0006725,GO:0008150,GO:0008152,GO:0008168,GO:0008171,GO:0008757,GO:0009058,GO:0009698,GO:0009699,GO:0009808,GO:0009809,GO:0009987,GO:0016740,GO:0016741,GO:0019438,GO:0019748,GO:0042409,GO:0043167,GO:0043169,GO:0044237,GO:0044249,GO:0044550,GO:0044699,GO:0044710,GO:0044711,GO:0044763,GO:0046872,GO:0071704,GO:1901360,GO:1901362,GO:1901576	0.409891	8.01245	6.51732	0.0106829	0.541161	237.012	352.047	212.604	230.795			-0.248766	-0.131378		-0.0933576	0.473502
TRINITY_DN33369_c0_g1	2176; 2108	BB (1)	E3 ubiquitin ligase BIG BROTHER	ARATH	K19045				AT3G63530	GO:0003006,GO:0003674,GO:0003824,GO:0004842,GO:0005488,GO:0005515,GO:0006464,GO:0006508,GO:0006511,GO:0008150,GO:0008152,GO:0008270,GO:0009056,GO:0009057,GO:0009987,GO:0010498,GO:0016567,GO:0016740,GO:0019538,GO:0019787,GO:0019899,GO:0019941,GO:0022414,GO:0030163,GO:0031624,GO:0032446,GO:0032502,GO:0036211,GO:0040008,GO:0043161,GO:0043167,GO:0043169,GO:0043170,GO:0043412,GO:0043632,GO:0044237,GO:…	0.363433	5.11054	6.51582	0.0106919	0.541161	43.3825	34.2973	28.0924	32.1645			-0.261576	-0.0784759		0.331162	0.00888971
TRINITY_DN13819_c0_g1	1428										0.536669	2.81058	6.49131	0.0108403	0.54701	8.47661	7.99531	5.83124	5.52872			-0.178759	-0.235594		0.241101	0.173252
TRINITY_DN25629_c0_g1	1239; 941; 875										0.542959	3.32397	6.47851	0.0109186	0.549297	10.2164	13.3255	7.17084	8.95538			-0.352752	-0.0962394		0.060935	0.388057
TRINITY_DN32285_c0_g1	1211; 645	MENB	1,4-dihydroxy-2-naphthoyl-CoA synthase, peroxisomal	ARATH	K01661				AT1G60550	GO:0003674,GO:0003824,GO:0005575,GO:0005777,GO:0006732,GO:0008150,GO:0008152,GO:0008935,GO:0009058,GO:0009108,GO:0009233,GO:0009234,GO:0009987,GO:0016829,GO:0016830,GO:0016833,GO:0016853,GO:0042180,GO:0042181,GO:0042372,GO:0042374,GO:0042579,GO:0043226,GO:0043227,GO:0043229,GO:0043231,GO:0044237,GO:0044249,GO:0044281,GO:0044283,GO:0044424,GO:0044444,GO:0044464,GO:0044699,GO:0044710,GO:0044711,GO:…	-0.710911	2.40097	6.46648	0.0109928	0.551362	2.99828	4.88602	7.32845	5.6727			0.405019	0.123116		-0.495187	-0.0329476
TRINITY_DN30532_c0_g1	1041; 1035; 968; 962	SAU50 (1)	Auxin-responsive protein SAUR50 {ECO:0000303|PubMed:12036261}	ARATH	K14488				AT4G34760	GO:0007165,GO:0008150,GO:0009734,GO:0009755,GO:0040008,GO:0050789,GO:0050794,GO:0065007	0.466075	4.57671	6.45921	0.0110379	0.55196	23.542	31.6005	16.6663	23.1803			-0.433086	-0.00122557		0.0193511	0.41496
TRINITY_DN28687_c0_g1	679; 678; 676; 675										1.03003	2.27452	6.44695	0.0111143	0.552692	3.22037	9.4865	3.54602	2.70677			-0.181599	-0.418315		-0.2689	0.868814
TRINITY_DN30591_c0_g1	754; 750	PBL10	Probable serine/threonine-protein kinase PBL10 {ECO:0000305}	ARATH					AT2G28930	GO:0000166,GO:0001882,GO:0001883,GO:0003674,GO:0003824,GO:0004672,GO:0004674,GO:0004675,GO:0004713,GO:0004871,GO:0004872,GO:0004888,GO:0005488,GO:0005524,GO:0005575,GO:0005886,GO:0006464,GO:0006468,GO:0006793,GO:0006796,GO:0006950,GO:0006952,GO:0007165,GO:0007166,GO:0008150,GO:0008152,GO:0009987,GO:0016020,GO:0016301,GO:0016310,GO:0016740,GO:0016772,GO:0016773,GO:0017076,GO:0019199,GO:0019538,GO:…	-0.570177	2.78411	6.44106	0.0111512	0.552692	5.4043	5.58402	9.18026	7.19886			0.358966	0.0775388		-0.235552	-0.200952
TRINITY_DN31051_c1_g1	1059										-0.7245	2.92511	6.44092	0.0111521	0.552692	3.70158	7.58285	9.45606	9.27213			0.321903	0.298552		-0.684775	0.0643192
TRINITY_DN2264_c0_g1	1016	PR4B	Pathogenesis-related protein PR-4B	TOBAC						GO:0005575,GO:0005576,GO:0005618,GO:0006950,GO:0006952,GO:0008150,GO:0009605,GO:0009607,GO:0009617,GO:0009620,GO:0030312,GO:0042742,GO:0043207,GO:0044464,GO:0050832,GO:0050896,GO:0051704,GO:0051707,GO:0098542	0.880062	3.31101	6.42724	0.0112383	0.555312	7.40316	17.9577	5.31903	8.43706			-0.580176	-0.0681854		-0.218684	0.867046
TRINITY_DN30389_c0_g1	959; 934; 878	PSBQ2	Oxygen-evolving enhancer protein 3-2, chloroplastic	ARATH	K08901				AT4G05180	GO:0003674,GO:0005488,GO:0005509,GO:0005575,GO:0005576,GO:0008150,GO:0008152,GO:0009507,GO:0009532,GO:0009534,GO:0009535,GO:0009536,GO:0009570,GO:0009579,GO:0009654,GO:0009987,GO:0015979,GO:0016020,GO:0019898,GO:0031976,GO:0031977,GO:0031984,GO:0032991,GO:0034357,GO:0042651,GO:0043167,GO:0043169,GO:0043226,GO:0043227,GO:0043229,GO:0043231,GO:0043234,GO:0044237,GO:0044422,GO:0044424,GO:0044425,GO:…	-0.467068	3.6653	6.41117	0.0113405	0.556785	10.9567	10.248	15.8783	13.4763			0.304584	0.0964315		-0.159931	-0.241085
TRINITY_DN30106_c0_g1	836; 824	HSP7C; MD37C	Heat shock 70 kDa protein 3; Probable mediator of RNA polymerase II transcription subunit 37c	ARATH	K03283				AT3G12580	GO:0000166,GO:0000302,GO:0001882,GO:0001883,GO:0003674,GO:0005488,GO:0005515,GO:0005524,GO:0005575,GO:0005576,GO:0005618,GO:0005634,GO:0005739,GO:0005774,GO:0005794,GO:0005829,GO:0005886,GO:0006139,GO:0006351,GO:0006355,GO:0006464,GO:0006725,GO:0006807,GO:0006950,GO:0006979,GO:0008150,GO:0008152,GO:0009058,GO:0009059,GO:0009266,GO:0009314,GO:0009408,GO:0009416,GO:0009605,GO:0009607,GO:0009615,GO:…	-0.574831	6.88269	6.41034	0.0113457	0.556785	107.42	82.2057	184.984	97.5589			0.708315	-0.200978		-0.064727	-0.44261
TRINITY_DN9828_c0_g1	1537										0.266999	6.95892	6.4068	0.0113684	0.556785	136.292	135.317	116.94	108.847			-0.080775	-0.182442		0.13671	0.126506
TRINITY_DN34629_c0_g1	1674; 1281; 1164; 1131; 730; 649	GLPT1 (1)	Putative glycerol-3-phosphate transporter 1	ARATH	K13783				AT3G47420	GO:0003674,GO:0005215,GO:0005575,GO:0006810,GO:0008150,GO:0008643,GO:0009987,GO:0016021,GO:0031224,GO:0042592,GO:0044425,GO:0044699,GO:0044763,GO:0044765,GO:0048878,GO:0050801,GO:0051179,GO:0051234,GO:0055062,GO:0055081,GO:0055083,GO:0055085,GO:0065007,GO:0065008,GO:0071702,GO:0072505,GO:0072506,GO:0098771,GO:1902578	0.578491	3.94225	6.39686	0.0114322	0.558268	15.7687	20.8132	9.29846	15.1176			-0.566578	0.0327771		0.0866363	0.447164
TRINITY_DN39341_c0_g2	1784; 1653; 1278; 862; 702	WRK40	Probable WRKY transcription factor 40	ARATH					AT1G80840	GO:0000975,GO:0001067,GO:0001071,GO:0001101,GO:0002237,GO:0003674,GO:0003676,GO:0003677,GO:0003700,GO:0005488,GO:0005575,GO:0005634,GO:0006139,GO:0006351,GO:0006355,GO:0006725,GO:0006807,GO:0006950,GO:0006952,GO:0008150,GO:0008152,GO:0009058,GO:0009059,GO:0009605,GO:0009607,GO:0009611,GO:0009617,GO:0009620,GO:0009719,GO:0009751,GO:0009889,GO:0009890,GO:0009892,GO:0009987,GO:0010033,GO:0010200,GO:…	-0.456035	5.44911	6.38342	0.0115192	0.559506	29.2795	44.228	56.9334	44.0858			0.404737	0.0499748		-0.509131	0.0544196
TRINITY_DN37000_c0_g1	1751; 1631; 1459	FLA2 (2)	Fasciclin-like arabinogalactan protein 2	ARATH					AT4G12730	GO:0005575,GO:0005774,GO:0005886,GO:0016020,GO:0031090,GO:0031224,GO:0031225,GO:0031226,GO:0044422,GO:0044424,GO:0044425,GO:0044437,GO:0044444,GO:0044446,GO:0044459,GO:0044464,GO:0046658,GO:0098588	0.338495	8.5448	6.37849	0.0115512	0.559506	374.6	459.349	298.811	360.663			-0.302735	-0.0329663		0.0214367	0.314265
TRINITY_DN32830_c0_g1	1719	SHT	Spermidine hydroxycinnamoyl transferase	ARATH					AT2G19070	GO:0003674,GO:0003824,GO:0006807,GO:0007275,GO:0008150,GO:0008152,GO:0009058,GO:0009555,GO:0009987,GO:0010208,GO:0010584,GO:0010927,GO:0016043,GO:0016410,GO:0016740,GO:0016746,GO:0016747,GO:0032501,GO:0032502,GO:0034641,GO:0043603,GO:0043604,GO:0044237,GO:0044249,GO:0044271,GO:0044699,GO:0044707,GO:0044763,GO:0044767,GO:0045229,GO:0048229,GO:0048646,GO:0048856,GO:0071704,GO:0071840,GO:0080072,GO:…	0.744299	4.08483	6.37619	0.0115662	0.559506	12.5483	29.6334	12.2141	12.9867			-0.316007	-0.239641		-0.282472	0.838121
TRINITY_DN31560_c0_g1	1036; 1031; 987; 982	FB302	F-box protein At5g67140	ARATH					AT5G67140		0.675999	2.00419	6.37203	0.0115933	0.559506	5.36729	4.37838	3.19142	2.90834			-0.180293	-0.261187		0.324711	0.116769
TRINITY_DN29485_c0_g1	2096; 1084										0.305761	7.59596	6.36709	0.0116256	0.559506	196.184	231.42	165.954	179.971			-0.20732	-0.0916732		0.0314524	0.267541
TRINITY_DN25002_c0_g1	1050	USPAL (1)	Universal stress protein A-like protein	ARATH					AT3G01520	GO:0000166,GO:0001882,GO:0001883,GO:0003674,GO:0005488,GO:0005575,GO:0005886,GO:0006950,GO:0008150,GO:0016020,GO:0016208,GO:0017076,GO:0030554,GO:0032549,GO:0032550,GO:0032553,GO:0032555,GO:0032559,GO:0036094,GO:0043167,GO:0043168,GO:0043169,GO:0044464,GO:0050896,GO:0097159,GO:0097367,GO:1901265,GO:1901363	0.530692	4.45493	6.36184	0.0116601	0.559548	22.0244	29.5699	13.7113	21.9133			-0.556366	0.0496478		0.0563328	0.450385
TRINITY_DN21009_c0_g1	2845	GTE3	Transcription factor GTE3, chloroplastic	ARATH					AT1G73150	GO:0005575,GO:0006139,GO:0006325,GO:0006351,GO:0006355,GO:0006725,GO:0006807,GO:0008150,GO:0008152,GO:0009058,GO:0009059,GO:0009507,GO:0009536,GO:0009889,GO:0009987,GO:0010468,GO:0010556,GO:0016043,GO:0016070,GO:0016568,GO:0016569,GO:0018130,GO:0019219,GO:0019222,GO:0019438,GO:0031323,GO:0031326,GO:0032774,GO:0034641,GO:0034645,GO:0034654,GO:0043170,GO:0043226,GO:0043227,GO:0043229,GO:0043231,GO:…	-0.354149	5.21028	6.35571	0.0117004	0.559872	36.0904	28.8402	44.5617	38.4419			0.271835	0.0685424		-0.0178816	-0.322495
TRINITY_DN32096_c0_g1	1826; 964	FLS; GAO1A	Flavonol synthase/flavanone 3-hydroxylase; Gibberellin 20 oxidase 1-A	CITUN; WHEAT	K05278					GO:0003674,GO:0003824,GO:0005488,GO:0005575,GO:0005737,GO:0016491,GO:0016705,GO:0016706,GO:0019842,GO:0030246,GO:0031406,GO:0031418,GO:0036094,GO:0043167,GO:0043168,GO:0043169,GO:0043177,GO:0044424,GO:0044464,GO:0045431,GO:0045486,GO:0046872,GO:0048029,GO:0051213	0.534569	2.96359	6.34482	0.0117724	0.560979	9.03185	9.2644	5.67364	6.9109			-0.323286	-0.107624		0.200407	0.230503
TRINITY_DN32547_c0_g1	976; 975	CB4A	Chlorophyll a-b binding protein CP24 10A, chloroplastic	SOLLC	K08917					GO:0003674,GO:0005488,GO:0005575,GO:0006091,GO:0006464,GO:0008150,GO:0008152,GO:0009314,GO:0009416,GO:0009521,GO:0009523,GO:0009526,GO:0009535,GO:0009628,GO:0009765,GO:0009768,GO:0009941,GO:0009987,GO:0010287,GO:0016020,GO:0016021,GO:0016168,GO:0018298,GO:0019538,GO:0031224,GO:0031409,GO:0031967,GO:0031975,GO:0032991,GO:0034357,GO:0036211,GO:0042651,GO:0043170,GO:0043234,GO:0043412,GO:0044237,GO:…	-0.982243	1.44047	6.33728	0.0118226	0.560979	0.96241	2.53819	3.34902	3.62822			0.254064	0.327469		-0.59844	0.0169069
TRINITY_DN26265_c0_g1	1749; 1667; 1661; 1656; 1579; 1568										1.10301	2.59656	6.33698	0.0118246	0.560979	5.66341	10.47	1.69421	5.75909			-0.969618	0.101003		0.0831035	0.785511
TRINITY_DN24861_c0_g1	881; 852	HS157	15.7 kDa heat shock protein, peroxisomal	ARATH	K13993				AT5G37670	GO:0000302,GO:0005575,GO:0005782,GO:0006457,GO:0006950,GO:0006979,GO:0008150,GO:0008152,GO:0009266,GO:0009408,GO:0009628,GO:0009987,GO:0019538,GO:0031907,GO:0031974,GO:0042221,GO:0043170,GO:0043233,GO:0044237,GO:0044238,GO:0044260,GO:0044267,GO:0044422,GO:0044424,GO:0044438,GO:0044439,GO:0044444,GO:0044446,GO:0044464,GO:0050896,GO:0070013,GO:0071704,GO:1901700	-0.482175	4.33739	6.3205	0.011935	0.564607	18.3598	15.3243	28.25	18.8898			0.477369	-0.0567657		-0.0938395	-0.326764
TRINITY_DN33733_c0_g1	1893; 1893; 1881; 1881; 1881; 1869	MTK	Methylthioribose kinase	ARATH	K00899				AT1G49820	GO:0000096,GO:0000097,GO:0000166,GO:0000302,GO:0001882,GO:0001883,GO:0003674,GO:0003824,GO:0005488,GO:0005515,GO:0005524,GO:0005575,GO:0005829,GO:0006082,GO:0006520,GO:0006555,GO:0006790,GO:0006807,GO:0006950,GO:0006979,GO:0008150,GO:0008152,GO:0008652,GO:0009058,GO:0009066,GO:0009067,GO:0009086,GO:0009719,GO:0009723,GO:0009725,GO:0009987,GO:0010033,GO:0010035,GO:0010038,GO:0010039,GO:0016053,GO:…	0.27456	5.99264	6.30538	0.0120372	0.567629	66.7024	72.5606	56.7364	58.3971			-0.152623	-0.112397		0.073484	0.191536
TRINITY_DN23052_c0_g1	821										0.591856	2.636	6.30099	0.0120671	0.567629	6.51478	8.24913	5.31903	4.52088			-0.134376	-0.300962		0.0839391	0.3514
TRINITY_DN33521_c0_g1	2179; 2034; 1079	MSHA; MSHA2; Y1607	D-inositol 3-phosphate glycosyltransferase; D-inositol 3-phosphate glycosyltransferase 2; Uncharacterized glycosyltransferase MJ1607	CATAD; CORK4; METJA	K15521					GO:0003674,GO:0003824,GO:0005488,GO:0006790,GO:0008150,GO:0008152,GO:0008194,GO:0008375,GO:0009058,GO:0009987,GO:0010125,GO:0010126,GO:0016137,GO:0016138,GO:0016740,GO:0016757,GO:0016758,GO:0043167,GO:0043169,GO:0044237,GO:0044249,GO:0044272,GO:0044699,GO:0044710,GO:0044711,GO:0044763,GO:0046872,GO:0051186,GO:0051188,GO:0071704,GO:1901135,GO:1901137,GO:1901576,GO:1901657,GO:1901659	0.313474	5.09337	6.29353	0.0121179	0.568048	35.7202	39.7862	28.7228	31.9917			-0.221405	-0.0755305		0.0746242	0.222312
TRINITY_DN31135_c0_g1	975; 910; 873; 821; 793; 763; 756; 609										-0.585986	2.45692	6.28969	0.0121442	0.568048	4.58996	4.09284	6.69804	6.33499			0.243877	0.182368		-0.156545	-0.2697
TRINITY_DN30748_c0_g1	1256; 1113; 785	AIR12	Auxin-induced in root cultures protein 12	ARATH					AT3G07390	GO:0003674,GO:0005488,GO:0005575,GO:0005886,GO:0007165,GO:0008150,GO:0008152,GO:0009734,GO:0009755,GO:0016020,GO:0031224,GO:0031225,GO:0043167,GO:0043169,GO:0044425,GO:0044464,GO:0044699,GO:0044710,GO:0046872,GO:0050789,GO:0050794,GO:0055114,GO:0065007	0.32569	4.83776	6.27957	0.0122137	0.568239	33.2402	30.268	24.8222	25.8007			-0.178042	-0.126346		0.215753	0.0886346
TRINITY_DN34194_c0_g1	2617	MD37A	Mediator of RNA polymerase II transcription subunit 37a	ARATH	K09490				AT5G28540	GO:0000166,GO:0001882,GO:0001883,GO:0003674,GO:0005488,GO:0005524,GO:0005575,GO:0005618,GO:0005773,GO:0005774,GO:0005783,GO:0005788,GO:0005794,GO:0005829,GO:0005886,GO:0005911,GO:0006139,GO:0006351,GO:0006355,GO:0006508,GO:0006511,GO:0006725,GO:0006807,GO:0008150,GO:0008152,GO:0009056,GO:0009057,GO:0009058,GO:0009059,GO:0009506,GO:0009507,GO:0009536,GO:0009889,GO:0009987,GO:0010468,GO:0010498,GO:…	1.01174	2.73112	6.27917	0.0122165	0.568239	12.9185	4.75911	3.03382	5.6727			-0.65016	-0.0420788		0.917218	-0.224979
TRINITY_DN37339_c0_g1	1261; 1261; 611	TPS10; TPS8	Probable alpha,alpha-trehalose-phosphate synthase [UDP-forming] 10; Probable alpha,alpha-trehalose-phosphate synthase [UDP-forming] 8	ARATH	K16055				AT1G70290,AT1G60140	GO:0003674,GO:0003824,GO:0005575,GO:0005737,GO:0005975,GO:0005984,GO:0005991,GO:0005992,GO:0008150,GO:0008152,GO:0009058,GO:0009311,GO:0009312,GO:0009987,GO:0016051,GO:0016740,GO:0016757,GO:0016787,GO:0016788,GO:0016791,GO:0034637,GO:0042578,GO:0044237,GO:0044238,GO:0044249,GO:0044262,GO:0044424,GO:0044464,GO:0044699,GO:0044710,GO:0044711,GO:0044723,GO:0044763,GO:0046351,GO:0070413,GO:0071704,GO:…	-0.565883	2.89399	6.25767	0.0123657	0.572014	5.70043	6.18685	10.1653	7.51561			0.396386	0.0419863		-0.263371	-0.175002
TRINITY_DN13248_c0_g1	1563										-0.332928	4.90594	6.25757	0.0123664	0.572014	27.0955	25.8578	36.2088	30.5807			0.269704	0.0398178		-0.123403	-0.186118
TRINITY_DN22162_c0_g1	1084; 759	ERD15 (1)	Protein EARLY RESPONSIVE TO DEHYDRATION 15	ARATH					AT2G41430	GO:0001101,GO:0005575,GO:0005737,GO:0006950,GO:0008150,GO:0009314,GO:0009414,GO:0009415,GO:0009416,GO:0009605,GO:0009607,GO:0009617,GO:0009628,GO:0009642,GO:0009644,GO:0010035,GO:0042221,GO:0043207,GO:0044424,GO:0044464,GO:0050896,GO:0051704,GO:0051707,GO:1901700	-0.298586	5.27556	6.23894	0.0124971	0.575301	36.9047	32.4889	43.0645	42.2429			0.156112	0.129568		-0.0559326	-0.229747
TRINITY_DN40480_c0_g1	2865										-0.406511	4.09919	6.23076	0.012555	0.575301	13.3997	15.9272	19.9365	19.005			0.216056	0.153452		-0.294376	-0.0751323
TRINITY_DN24858_c0_g1	2072	SCGT (2)	Scopoletin glucosyltransferase	TOBAC						GO:0003674,GO:0003824,GO:0005488,GO:0005515,GO:0008150,GO:0008152,GO:0008194,GO:0016740,GO:0016757,GO:0016758,GO:0035251,GO:0042802,GO:0046527,GO:0050275	0.655046	4.55082	6.22979	0.0125619	0.575301	19.7294	37.2797	14.1053	22.0573			-0.574326	0.00461416		-0.142212	0.711924
TRINITY_DN23928_c0_g1	2285; 2051	PME3; PMEU1	Pectinesterase 3; Pectinesterase/pectinesterase inhibitor U1	CITSI; SOLLC	K01051					GO:0000272,GO:0003674,GO:0003824,GO:0004857,GO:0005575,GO:0005576,GO:0005618,GO:0005975,GO:0005976,GO:0008150,GO:0008152,GO:0009056,GO:0009057,GO:0009987,GO:0010393,GO:0016043,GO:0016052,GO:0016787,GO:0016788,GO:0030234,GO:0030312,GO:0030599,GO:0042545,GO:0043170,GO:0044238,GO:0044464,GO:0045229,GO:0045330,GO:0045488,GO:0045490,GO:0046910,GO:0052689,GO:0071554,GO:0071555,GO:0071704,GO:0071840,GO:…	-0.282175	5.49547	6.22195	0.0126176	0.575301	42.346	38.993	48.3835	50.4496			0.105935	0.163915		-0.0782109	-0.191639
TRINITY_DN29157_c0_g1	949; 898; 805	GGT2 (1)	Glutamate--glyoxylate aminotransferase 2	ARATH	K14272				AT1G70580	GO:0003674,GO:0003824,GO:0004021,GO:0005488,GO:0005575,GO:0005777,GO:0006082,GO:0006520,GO:0006522,GO:0006524,GO:0006807,GO:0008150,GO:0008152,GO:0008453,GO:0008483,GO:0009056,GO:0009058,GO:0009063,GO:0009078,GO:0009080,GO:0009507,GO:0009532,GO:0009536,GO:0009570,GO:0009987,GO:0016054,GO:0016740,GO:0016769,GO:0019752,GO:0030170,GO:0042579,GO:0042851,GO:0042853,GO:0043167,GO:0043168,GO:0043226,GO:…	-0.639532	2.527	6.22051	0.0126279	0.575301	5.36729	3.5852	7.44665	6.47897			0.318194	0.162281		-0.0404748	-0.44
TRINITY_DN28679_c0_g1	895	MAL12	Major allergen Mal d 1	MALDO						GO:0006950,GO:0006952,GO:0008150,GO:0009607,GO:0050896	2.16977	3.50857	6.21815	0.0126447	0.575301	3.10933	33.3455	0.788005	7.28524			-1.56846	0.16725		-0.694557	2.09576
TRINITY_DN30934_c0_g1	1000; 954; 866; 571	SBT17 (1)	Subtilisin-like protease SBT1.7 {ECO:0000303|PubMed:16193095}	ARATH					AT5G67360	GO:0003006,GO:0003674,GO:0003824,GO:0004175,GO:0004252,GO:0005575,GO:0005576,GO:0005618,GO:0008150,GO:0008152,GO:0008233,GO:0008236,GO:0009505,GO:0009987,GO:0010191,GO:0010214,GO:0016787,GO:0017171,GO:0022414,GO:0030312,GO:0032502,GO:0044237,GO:0044464,GO:0044699,GO:0044702,GO:0048046,GO:0048359,GO:0048609,GO:0048856,GO:0070011,GO:0080001	0.563442	3.13124	6.21	0.012703	0.576379	11.4749	9.29613	5.91004	8.06272			-0.407463	-0.0601994		0.361054	0.106609
TRINITY_DN32853_c0_g1	1228	CB4B	Chlorophyll a-b binding protein CP29.2, chloroplastic	ARATH	K08915				AT3G08940	GO:0003674,GO:0005488,GO:0005575,GO:0006091,GO:0006464,GO:0008150,GO:0008152,GO:0009314,GO:0009416,GO:0009507,GO:0009521,GO:0009522,GO:0009523,GO:0009526,GO:0009534,GO:0009535,GO:0009536,GO:0009579,GO:0009628,GO:0009637,GO:0009639,GO:0009719,GO:0009725,GO:0009735,GO:0009765,GO:0009768,GO:0009941,GO:0009987,GO:0010033,GO:0010114,GO:0010218,GO:0010287,GO:0016020,GO:0016021,GO:0016168,GO:0018298,GO:…	-0.632987	3.84468	6.19674	0.0127986	0.579002	7.55122	14.785	16.9815	17.738			0.27797	0.334351		-0.712867	0.100546
TRINITY_DN40544_c0_g1	1315	T214B	Transmembrane protein 214-B	XENLA						GO:0005575,GO:0005789,GO:0006915,GO:0008150,GO:0008219,GO:0009987,GO:0012501,GO:0016020,GO:0016021,GO:0016265,GO:0031090,GO:0031224,GO:0044422,GO:0044424,GO:0044425,GO:0044432,GO:0044444,GO:0044446,GO:0044464,GO:0044699,GO:0044763,GO:0098588,GO:0098589	0.399169	5.66962	6.19235	0.0128304	0.579002	69.3305	46.4172	44.7587	42.9628			-0.150767	-0.20727		0.458519	-0.100482
TRINITY_DN32983_c0_g1	1397; 1243; 1243; 1237; 1237	T184C	Transmembrane protein 184C	BOVIN						GO:0003674,GO:0005215,GO:0005575,GO:0006810,GO:0008150,GO:0016021,GO:0031224,GO:0044425,GO:0051179,GO:0051234	0.281116	5.53215	6.18445	0.0128878	0.580019	48.7128	52.6675	40.5035	42.9052			-0.174294	-0.0949914		0.0804752	0.18881
TRINITY_DN27193_c0_g1	1397	RDUF2 (1)	E3 ubiquitin-protein ligase RDUF2 {ECO:0000305}	ARATH					AT5G59550	GO:0000209,GO:0001101,GO:0003674,GO:0003824,GO:0004842,GO:0005488,GO:0005575,GO:0005829,GO:0006464,GO:0006508,GO:0006511,GO:0006950,GO:0007165,GO:0008150,GO:0008152,GO:0008270,GO:0009056,GO:0009057,GO:0009414,GO:0009415,GO:0009628,GO:0009719,GO:0009725,GO:0009737,GO:0009738,GO:0009755,GO:0009987,GO:0010033,GO:0010035,GO:0010200,GO:0010243,GO:0010498,GO:0016567,GO:0016740,GO:0019538,GO:0019787,GO:…	0.670011	2.07424	6.17704	0.0129419	0.580319	4.40488	5.74266	3.03382	3.34027			-0.263488	-0.178229		0.0840293	0.357688
TRINITY_DN32266_c0_g1	1738; 1731; 1616; 1609	HQGT (2)	Hydroquinone glucosyltransferase	RAUSE	K08237					GO:0003674,GO:0003824,GO:0008150,GO:0008152,GO:0008194,GO:0016740,GO:0016757,GO:0016758,GO:0035251,GO:0046527,GO:0050505	0.504433	4.12735	6.174	0.0129641	0.580319	15.9168	24.8426	14.1053	14.6569			-0.234837	-0.186254		-0.0810599	0.502151
TRINITY_DN38008_c0_g1	1477; 1477; 1399; 1399; 1391; 1248; 895	PER63	Peroxidase 63	ARATH	K00430				AT5G40150	GO:0003674,GO:0003824,GO:0004601,GO:0005488,GO:0005575,GO:0005576,GO:0006950,GO:0006979,GO:0008150,GO:0008152,GO:0009056,GO:0009987,GO:0016209,GO:0016491,GO:0016684,GO:0020037,GO:0042743,GO:0042744,GO:0043167,GO:0043169,GO:0044237,GO:0044248,GO:0044699,GO:0044710,GO:0044712,GO:0044763,GO:0046872,GO:0046906,GO:0050896,GO:0072593,GO:0097159,GO:1901363	0.289603	7.15223	6.15345	0.0131156	0.582692	145.028	167.743	122.338	133.524			-0.2038	-0.0795115		0.0380248	0.245286
TRINITY_DN18276_c0_g1	820; 797; 736										-0.441748	4.56875	6.15043	0.013138	0.582692	15.8798	24.1763	26.674	27.8164			0.189133	0.245497		-0.492281	0.0576516
TRINITY_DN40817_c0_g1	2189; 2080; 2066; 1479; 765; 656	CB24	Chlorophyll a-b binding protein P4, chloroplastic	PEA						GO:0003674,GO:0005488,GO:0005575,GO:0006091,GO:0006464,GO:0008150,GO:0008152,GO:0009521,GO:0009522,GO:0009523,GO:0009535,GO:0009765,GO:0009987,GO:0016020,GO:0016021,GO:0016168,GO:0018298,GO:0019538,GO:0031224,GO:0032991,GO:0034357,GO:0036211,GO:0042651,GO:0043167,GO:0043169,GO:0043170,GO:0043234,GO:0043412,GO:0044237,GO:0044238,GO:0044260,GO:0044267,GO:0044422,GO:0044424,GO:0044425,GO:0044434,GO:…	-0.591353	2.77844	6.14807	0.0131556	0.582692	5.10818	5.74266	9.61366	6.82452			0.422356	0.026123		-0.285915	-0.162565
TRINITY_DN35809_c0_g1	2603; 2592; 1825; 1435; 758	YSL6 (1)	Probable metal-nicotianamine transporter YSL6	ARATH					AT3G27020	GO:0003674,GO:0005215,GO:0005575,GO:0005774,GO:0016020,GO:0016021,GO:0022857,GO:0031090,GO:0031224,GO:0044422,GO:0044424,GO:0044425,GO:0044437,GO:0044444,GO:0044446,GO:0044464,GO:0098588	-0.274795	6.40965	6.14786	0.0131571	0.582692	74.6608	79.0647	97.555	88.546			0.202567	0.0657233		-0.174437	-0.0938529
TRINITY_DN30603_c0_g1	1322; 1299; 1013; 990	AZF2; ZAT10	Zinc finger protein AZF2; Zinc finger protein ZAT10	ARATH					AT1G27730	GO:0001071,GO:0001101,GO:0003674,GO:0003676,GO:0003677,GO:0003700,GO:0005488,GO:0005575,GO:0005634,GO:0006139,GO:0006351,GO:0006355,GO:0006725,GO:0006807,GO:0006950,GO:0006970,GO:0006979,GO:0008150,GO:0008152,GO:0009058,GO:0009059,GO:0009266,GO:0009314,GO:0009409,GO:0009414,GO:0009415,GO:0009416,GO:0009611,GO:0009628,GO:0009642,GO:0009644,GO:0009651,GO:0009719,GO:0009725,GO:0009737,GO:0009889,GO:…	-0.544939	4.05694	6.13489	0.013254	0.583855	9.99426	16.9107	21.1185	18.2563			0.356808	0.166129		-0.589898	0.0669615
TRINITY_DN28166_c0_g1	921; 743	PSAN	Photosystem I reaction center subunit N, chloroplastic	ARATH	K02701				AT5G64040	GO:0005575,GO:0008150,GO:0008152,GO:0009521,GO:0009522,GO:0009535,GO:0009987,GO:0015979,GO:0016020,GO:0032991,GO:0034357,GO:0042651,GO:0043234,GO:0044237,GO:0044422,GO:0044424,GO:0044425,GO:0044434,GO:0044435,GO:0044436,GO:0044444,GO:0044446,GO:0044464,GO:0055035	-0.98279	2.68122	6.13414	0.0132596	0.583855	1.92482	6.53585	8.62865	8.1779			0.454033	0.391514		-0.983227	0.13768
TRINITY_DN35064_c0_g1	1698; 1599; 1224	GPAT1 (1)	Glycerol-3-phosphate acyltransferase 1	ARATH	K13508				AT1G06520	GO:0003006,GO:0003674,GO:0003824,GO:0004366,GO:0005575,GO:0005739,GO:0006629,GO:0006644,GO:0006650,GO:0006793,GO:0006796,GO:0008150,GO:0008152,GO:0008374,GO:0008610,GO:0008654,GO:0009058,GO:0009059,GO:0009628,GO:0009987,GO:0010143,GO:0016020,GO:0016021,GO:0016024,GO:0016311,GO:0016740,GO:0016746,GO:0016747,GO:0016787,GO:0016788,GO:0016791,GO:0019637,GO:0022412,GO:0022414,GO:0030154,GO:0031224,GO:…	0.701068	2.86432	6.12586	0.0133219	0.583855	6.1076	11.6757	5.67364	5.29836			-0.210165	-0.282503		-0.130799	0.623467
TRINITY_DN35836_c0_g2	1277	ERF92 (1)	Ethylene-responsive transcription factor 1B	ARATH	K14516				AT3G23240	GO:0000160,GO:0001071,GO:0003674,GO:0003676,GO:0003677,GO:0003700,GO:0005488,GO:0005575,GO:0005634,GO:0006139,GO:0006351,GO:0006725,GO:0006807,GO:0006950,GO:0006952,GO:0007165,GO:0008150,GO:0008152,GO:0009058,GO:0009059,GO:0009755,GO:0009867,GO:0009873,GO:0009987,GO:0016070,GO:0018130,GO:0019438,GO:0032774,GO:0034641,GO:0034645,GO:0034654,GO:0035556,GO:0043170,GO:0043226,GO:0043227,GO:0043229,GO:…	0.533095	2.78727	6.12562	0.0133236	0.583855	8.51363	7.67803	5.27963	5.87427			-0.263613	-0.150333		0.26671	0.147235
TRINITY_DN37005_c0_g1	1881; 1350										0.290208	6.85298	6.11947	0.0133701	0.584354	116.23	137.951	101.219	106.658			-0.177293	-0.103207		0.0185855	0.261915
TRINITY_DN35034_c0_g1	2195; 1889; 920	INVA (2)	Acid beta-fructofuranosidase {ECO:0000303|Ref.1}	VIGRR						GO:0003674,GO:0003824,GO:0004553,GO:0004564,GO:0004575,GO:0005575,GO:0005775,GO:0005975,GO:0005984,GO:0005985,GO:0008150,GO:0008152,GO:0009311,GO:0009987,GO:0015926,GO:0016021,GO:0016787,GO:0016798,GO:0031224,GO:0031974,GO:0043233,GO:0044237,GO:0044238,GO:0044262,GO:0044422,GO:0044424,GO:0044425,GO:0044437,GO:0044444,GO:0044446,GO:0044464,GO:0044699,GO:0044710,GO:0044723,GO:0044763,GO:0070013,GO:…	-0.878297	1.86963	6.10323	0.0134935	0.587745	1.66571	3.29965	3.46722	5.6727			0.0331749	0.522101		-0.54354	-0.0117357
TRINITY_DN34538_c0_g1	1571; 1534; 1475	BBD1; BBD2	Bifunctional nuclease 1; Bifunctional nuclease 2	ARATH					AT1G75380,AT1G19660	GO:0003674,GO:0003676,GO:0003677,GO:0003824,GO:0004518,GO:0005488,GO:0005575,GO:0005634,GO:0006950,GO:0006952,GO:0008150,GO:0009605,GO:0009607,GO:0009620,GO:0016787,GO:0016788,GO:0043207,GO:0043226,GO:0043227,GO:0043229,GO:0043231,GO:0043565,GO:0044424,GO:0044464,GO:0050832,GO:0050896,GO:0051704,GO:0051707,GO:0097159,GO:0098542,GO:1901363	-0.254115	6.92095	6.09999	0.0135183	0.587745	110.751	110.189	130.73	132.747			0.114038	0.135796		-0.121313	-0.128521
TRINITY_DN26804_c0_g1	724; 696; 557										-0.288275	6.98576	6.09465	0.0135592	0.58799	104.014	124.054	135.734	142.825			0.108258	0.180689		-0.269366	-0.0195812
TRINITY_DN21269_c0_g1	677										-0.771033	1.84098	6.08403	0.0136409	0.589997	1.81377	3.33138	4.37343	4.46329			0.244553	0.264753		-0.496298	-0.013008
TRINITY_DN15617_c0_g1	2142	C7A22 (1)	Cytochrome P450 CYP749A22	PANGI						GO:0003674,GO:0003824,GO:0004497,GO:0005488,GO:0005506,GO:0005575,GO:0016021,GO:0016491,GO:0016705,GO:0020037,GO:0031224,GO:0043167,GO:0043169,GO:0044425,GO:0046872,GO:0046906,GO:0046914,GO:0097159,GO:1901363	-0.540771	5.44714	6.05369	0.0138773	0.598665	24.2823	46.6076	53.3479	49.9025			0.338627	0.245901		-0.735808	0.151279
TRINITY_DN34314_c0_g1	1224; 1139; 1139; 1136	FAF3	Protein FANTASTIC FOUR 3	ARATH					AT5G19260		0.596925	3.277	6.043	0.0139615	0.600742	10.8826	12.2468	5.67364	9.53129			-0.556918	0.0306537		0.190528	0.335736
TRINITY_DN14205_c0_g1	731	STKLR	Probable transcription factor At4g01260 {ECO:0000305}	ARATH							-0.362285	4.89899	6.02405	0.0141122	0.604528	29.0204	23.1293	36.2088	30.8399			0.280921	0.0624647		-0.0197695	-0.323616
TRINITY_DN38784_c0_g1	2450; 2436; 2421; 2407	DIT1	Dicarboxylate transporter 1, chloroplastic	ARATH					AT5G12860	GO:0003674,GO:0005215,GO:0005310,GO:0005342,GO:0005575,GO:0005739,GO:0006082,GO:0006520,GO:0006536,GO:0006541,GO:0006807,GO:0006810,GO:0006811,GO:0006812,GO:0006814,GO:0006820,GO:0006835,GO:0008150,GO:0008152,GO:0008509,GO:0008514,GO:0009064,GO:0009507,GO:0009526,GO:0009528,GO:0009534,GO:0009536,GO:0009579,GO:0009605,GO:0009607,GO:0009624,GO:0009706,GO:0009941,GO:0009987,GO:0015075,GO:0015131,GO:…	0.270623	6.03383	6.02014	0.0141435	0.604528	68.4792	74.6546	57.288	61.3343			-0.178835	-0.0835874		0.0706235	0.191799
TRINITY_DN6932_c0_g1	1634	CHS1 (1)	Chalcone synthase 1	GERHY						GO:0003674,GO:0003824,GO:0008150,GO:0008152,GO:0009058,GO:0009812,GO:0009813,GO:0016210,GO:0016740,GO:0016746,GO:0016747,GO:0071704,GO:1901576	0.272449	5.57596	6.01828	0.0141584	0.604528	52.4884	51.7791	41.1733	45.0648			-0.194308	-0.0697957		0.141503	0.122601
TRINITY_DN50086_c0_g1	1299	PER64 (1)	Peroxidase 64	ARATH	K00430				AT5G42180	GO:0003674,GO:0003824,GO:0004601,GO:0005488,GO:0005575,GO:0005576,GO:0005618,GO:0006950,GO:0006979,GO:0008150,GO:0008152,GO:0009056,GO:0009505,GO:0009664,GO:0009987,GO:0016043,GO:0016209,GO:0016491,GO:0016684,GO:0020037,GO:0030312,GO:0042743,GO:0042744,GO:0043167,GO:0043169,GO:0044237,GO:0044248,GO:0044464,GO:0044699,GO:0044710,GO:0044712,GO:0044763,GO:0045229,GO:0046872,GO:0046906,GO:0050896,GO:…	0.408071	6.63193	5.98665	0.0144145	0.612589	88.3937	137.57	86.7199	83.6507			-0.157457	-0.20825		-0.130494	0.496202
TRINITY_DN32372_c0_g1	2512; 2507	Y5673 (1)	WEB family protein At5g16730, chloroplastic	ARATH					AT5G16730	GO:0000795,GO:0005575,GO:0005875,GO:0006139,GO:0006259,GO:0006310,GO:0006725,GO:0006807,GO:0007131,GO:0008150,GO:0008152,GO:0009507,GO:0009536,GO:0009987,GO:0022402,GO:0032991,GO:0034641,GO:0035825,GO:0043170,GO:0043226,GO:0043227,GO:0043229,GO:0043231,GO:0043234,GO:0044237,GO:0044238,GO:0044260,GO:0044422,GO:0044424,GO:0044427,GO:0044428,GO:0044430,GO:0044444,GO:0044446,GO:0044454,GO:0044464,GO:…	-0.667957	1.99332	5.98589	0.0144208	0.612589	2.55409	3.45829	4.68863	4.89522			0.200981	0.244868		-0.353567	-0.0922812
TRINITY_DN44757_c0_g1	546										-0.400247	4.81768	5.97988	0.01447	0.613116	20.7288	27.7298	35.2632	28.853			0.327853	0.0555129		-0.385375	0.00200879
TRINITY_DN32762_c0_g1	1140; 1121	CA4	Chlorophyll a-b binding protein 4, chloroplastic {ECO:0000303|PubMed:10366881}	ARATH	K08910				AT3G47470	GO:0003674,GO:0005488,GO:0005575,GO:0006091,GO:0006464,GO:0006950,GO:0008150,GO:0008152,GO:0009266,GO:0009314,GO:0009409,GO:0009416,GO:0009507,GO:0009521,GO:0009522,GO:0009526,GO:0009534,GO:0009535,GO:0009536,GO:0009579,GO:0009628,GO:0009642,GO:0009644,GO:0009645,GO:0009765,GO:0009768,GO:0009941,GO:0009987,GO:0010287,GO:0016020,GO:0016021,GO:0016168,GO:0018298,GO:0019538,GO:0031224,GO:0031409,GO:…	-0.98982	2.20347	5.9645	0.0145967	0.61628	1.48063	4.56875	7.01324	5.09679			0.543501	0.198622		-0.829196	0.0870731
TRINITY_DN6823_c0_g1	1091; 940	ANT1 (1)	Amino acid transporter ANT1 {ECO:0000305}	ARATH	K14209				AT3G11900	GO:0003674,GO:0005215,GO:0005342,GO:0005575,GO:0005886,GO:0008150,GO:0008509,GO:0008514,GO:0009605,GO:0009607,GO:0009624,GO:0015075,GO:0015171,GO:0015173,GO:0015175,GO:0016020,GO:0016021,GO:0022857,GO:0022891,GO:0022892,GO:0031224,GO:0043207,GO:0044425,GO:0044464,GO:0046943,GO:0050896,GO:0051704,GO:0051707	-0.291231	5.41273	5.96185	0.0146187	0.61628	40.4212	36.1058	48.8563	44.8057			0.19945	0.0797071		-0.0621905	-0.216966
TRINITY_DN785_c0_g1	2262	DRP1E	Dynamin-related protein 1E	ARATH					AT3G60190	GO:0000166,GO:0000266,GO:0001882,GO:0001883,GO:0003674,GO:0003824,GO:0003924,GO:0005488,GO:0005515,GO:0005525,GO:0005575,GO:0005739,GO:0005773,GO:0005774,GO:0005874,GO:0005886,GO:0005911,GO:0006810,GO:0006950,GO:0006952,GO:0006996,GO:0007005,GO:0007049,GO:0008017,GO:0008092,GO:0008150,GO:0009506,GO:0009524,GO:0009605,GO:0009607,GO:0009620,GO:0009987,GO:0010035,GO:0010038,GO:0015631,GO:0016020,GO:…	-0.46148	3.42006	5.9451	0.0147583	0.620593	8.51363	9.35959	11.7019	12.9004			0.1329	0.253874		-0.249212	-0.137562
TRINITY_DN62270_c0_g1	542										0.270073	7.92807	5.93656	0.0148299	0.622035	267.994	264.448	210.397	231.055			-0.201788	-0.0678863		0.144375	0.1253
TRINITY_DN31729_c0_g1	1201; 1181; 991	GPX4; GPX6 (1)	Probable phospholipid hydroperoxide glutathione peroxidase; Probable phospholipid hydroperoxide glutathione peroxidase 6, mitochondrial	ARATH; NICSY	K00432				AT4G11600	GO:0003674,GO:0003824,GO:0004601,GO:0004602,GO:0005575,GO:0005576,GO:0005737,GO:0005739,GO:0005829,GO:0005886,GO:0006950,GO:0006970,GO:0006979,GO:0008150,GO:0009507,GO:0009536,GO:0009628,GO:0009651,GO:0010035,GO:0010038,GO:0016020,GO:0016209,GO:0016491,GO:0016684,GO:0042221,GO:0043226,GO:0043227,GO:0043229,GO:0043231,GO:0044424,GO:0044444,GO:0044464,GO:0046686,GO:0047066,GO:0048046,GO:0050896	0.267745	6.75446	5.92785	0.0149034	0.622045	112.787	122.975	93.4968	102.281			-0.195129	-0.0681711		0.0703075	0.192992
TRINITY_DN29063_c0_g1	1822	C76A2	Cytochrome P450 76A2	SOLME						GO:0003674,GO:0003824,GO:0004497,GO:0005488,GO:0005506,GO:0016491,GO:0016705,GO:0020037,GO:0043167,GO:0043169,GO:0046872,GO:0046906,GO:0046914,GO:0097159,GO:1901363	1.42936	3.01208	5.92768	0.0149049	0.622045	3.40545	19.5758	2.40342	6.10463			-0.867159	0.0129647		-0.571367	1.42556
TRINITY_DN53658_c0_g1	2721	XYL2; BXL4	Beta-xylosidase/alpha-L-arabinofuranosidase 2 {ECO:0000303|PubMed:17615411, ECO:0000312|EMBL:ABQ45228.1}; Beta-D-xylosidase 4	MEDSV; ARATH						GO:0000272,GO:0003674,GO:0003824,GO:0004553,GO:0005575,GO:0005578,GO:0005975,GO:0005976,GO:0008150,GO:0008152,GO:0009044,GO:0009056,GO:0009057,GO:0009987,GO:0010383,GO:0010410,GO:0016052,GO:0016787,GO:0016798,GO:0031012,GO:0043170,GO:0044036,GO:0044237,GO:0044238,GO:0044260,GO:0044421,GO:0045491,GO:0045493,GO:0046556,GO:0071704,GO:0097599,GO:1901575	0.3753	6.77266	5.91594	0.0150045	0.623305	103.163	143.567	85.4197	104.758			-0.322638	-0.0343282		-0.0560426	0.413009
TRINITY_DN22931_c0_g1	760	GST23 (2)	Glutathione transferase GST 23	MAIZE							0.475139	7.29399	5.9153	0.0150099	0.623305	133.109	231.705	135.734	126.786			-0.159535	-0.256439		-0.187297	0.603272
TRINITY_DN38152_c0_g3	2753; 1626	Y1607 (1)	Uncharacterized glycosyltransferase MJ1607	METJA						GO:0003674,GO:0003824,GO:0016740,GO:0016757	0.33468	5.12005	5.90428	0.0151042	0.624807	37.497	39.9448	26.9892	34.2954			-0.325869	-0.00159838		0.120359	0.207109
TRINITY_DN15986_c0_g1	1016										0.313256	5.32379	5.89525	0.0151818	0.624807	39.6069	48.9554	35.0268	36.2822			-0.169255	-0.12115		-0.00100364	0.291409
TRINITY_DN3683_c0_g1	2384	PTR18 (1)	Protein NRT1/ PTR FAMILY 3.1	ARATH					AT1G68570	GO:0003674,GO:0005215,GO:0005575,GO:0005886,GO:0006082,GO:0006807,GO:0008150,GO:0008152,GO:0009987,GO:0010336,GO:0016020,GO:0016021,GO:0031224,GO:0042126,GO:0042128,GO:0042592,GO:0043436,GO:0044237,GO:0044281,GO:0044425,GO:0044464,GO:0044699,GO:0044710,GO:0044763,GO:0048878,GO:0050801,GO:0055081,GO:0055088,GO:0065007,GO:0065008,GO:0071704,GO:0071941,GO:0097708,GO:2001057	0.694228	2.07666	5.8882	0.0152427	0.624807	4.44189	5.77439	2.56102	3.71461			-0.398201	-0.0729009		0.0999286	0.371173
TRINITY_DN24691_c1_g1	7240	ART2	Putative uncharacterized protein ART2	YEAST							0.827831	11.9137	5.87805	0.0153308	0.624807	7416.74	2455.07	3201.23	2360.3			-0.0974307	-0.536764		1.11422	-0.480021
TRINITY_DN36730_c0_g1	2342; 2327; 2325; 2169; 2158; 2143; 2002	JAC1	J domain-containing protein required for chloroplast accumulation response 1	ARATH					AT1G75100	GO:0005575,GO:0005737,GO:0006810,GO:0006897,GO:0006898,GO:0006996,GO:0007015,GO:0008150,GO:0009314,GO:0009416,GO:0009628,GO:0009637,GO:0009657,GO:0009658,GO:0009902,GO:0009903,GO:0009904,GO:0009987,GO:0016043,GO:0016192,GO:0031982,GO:0043226,GO:0043933,GO:0044424,GO:0044464,GO:0050896,GO:0051179,GO:0051234,GO:0051649,GO:0051656,GO:0051667,GO:0051716,GO:0071214,GO:0071478,GO:0071482,GO:0071483,GO:…	-0.586906	2.69458	5.87523	0.0153554	0.624807	4.2198	5.96475	7.05264	8.26429			0.13624	0.317462		-0.405232	-0.04847
TRINITY_DN39249_c0_g1	2547; 2532; 2454; 2439; 994	MYC2	Transcription factor MYC2	ARATH	K13422				AT1G32640	GO:0001071,GO:0001101,GO:0002831,GO:0003674,GO:0003676,GO:0003677,GO:0003700,GO:0005488,GO:0005575,GO:0005634,GO:0006139,GO:0006351,GO:0006355,GO:0006357,GO:0006725,GO:0006807,GO:0006950,GO:0007165,GO:0008150,GO:0008152,GO:0009058,GO:0009059,GO:0009269,GO:0009414,GO:0009415,GO:0009611,GO:0009628,GO:0009719,GO:0009725,GO:0009737,GO:0009738,GO:0009753,GO:0009755,GO:0009889,GO:0009891,GO:0009893,GO:…	-0.286398	5.16647	5.86816	0.0154171	0.624807	33.4252	31.188	40.1883	38.6147			0.16327	0.10843		-0.0887931	-0.182907
TRINITY_DN29816_c0_g1	2235; 2202; 1316; 1061; 818										-0.438127	3.53095	5.86736	0.0154242	0.624807	9.51305	9.99413	13.3173	13.1307			0.1956	0.17792		-0.216289	-0.157231
TRINITY_DN32064_c0_g1	1482; 1340; 1302; 1302; 1160; 1160	XTH8 (1)	Probable xyloglucan endotransglucosylase/hydrolase protein 8	ARATH	K08235				AT1G11545	GO:0003674,GO:0003824,GO:0004553,GO:0005575,GO:0005576,GO:0005618,GO:0005975,GO:0005976,GO:0006073,GO:0008150,GO:0008152,GO:0009987,GO:0010383,GO:0010410,GO:0010411,GO:0016043,GO:0016740,GO:0016757,GO:0016758,GO:0016762,GO:0016787,GO:0016798,GO:0030312,GO:0042546,GO:0043170,GO:0044036,GO:0044042,GO:0044085,GO:0044237,GO:0044238,GO:0044260,GO:0044262,GO:0044264,GO:0044464,GO:0045229,GO:0048046,GO:…	0.291689	7.02621	5.86712	0.0154263	0.624807	133.997	152.799	108.154	126.066			-0.253078	-0.035704		0.05098	0.237802
TRINITY_DN34481_c0_g1	1247; 1244	MYBC1; PCL1	Transcription factor LUX; Transcription factor MYBC1 {ECO:0000305}	ARATH					AT2G40970	GO:0001071,GO:0003674,GO:0003676,GO:0003677,GO:0003700,GO:0005488,GO:0005575,GO:0005634,GO:0006139,GO:0006351,GO:0006355,GO:0006725,GO:0006807,GO:0006950,GO:0008150,GO:0008152,GO:0009058,GO:0009059,GO:0009266,GO:0009409,GO:0009628,GO:0009889,GO:0009987,GO:0010468,GO:0010556,GO:0016070,GO:0018130,GO:0019219,GO:0019222,GO:0019438,GO:0031323,GO:0031326,GO:0032774,GO:0034641,GO:0034645,GO:0034654,GO:…	-0.507217	3.2502	5.86662	0.0154306	0.624807	8.69871	6.9483	12.1747	10.0784			0.325099	0.0942125		-0.0807804	-0.338531
TRINITY_DN29884_c0_g1	770; 749	COPT1; COPT6 (1)	Copper transporter 1; Copper transporter 6	ARATH	K14686				AT2G26975	GO:0003674,GO:0005215,GO:0005375,GO:0005575,GO:0005773,GO:0008324,GO:0015075,GO:0016021,GO:0022857,GO:0022890,GO:0022891,GO:0022892,GO:0031224,GO:0043226,GO:0043227,GO:0043229,GO:0043231,GO:0044424,GO:0044425,GO:0044444,GO:0044464,GO:0046873,GO:0046915	-0.569065	2.35211	5.85191	0.0155602	0.624807	4.10875	3.99765	5.79184	6.21981			0.162877	0.240019		-0.188209	-0.214688
TRINITY_DN17997_c0_g1	1169	U89B2	UDP-glycosyltransferase 89B2 {ECO:0000303|PubMed:15610349}	STERE						GO:0003674,GO:0003824,GO:0008150,GO:0008152,GO:0016740,GO:0016757,GO:0016758	0.288935	5.24323	5.848	0.0155947	0.624807	39.3848	43.7521	33.9236	34.1514			-0.140548	-0.13143		0.0636201	0.208358
TRINITY_DN2413_c0_g2	682										-0.627934	3.57199	5.84716	0.0156022	0.624807	6.36671	12.1199	13.1597	15.4631			0.188986	0.39306		-0.66852	0.0864737
TRINITY_DN39512_c0_g1	2598	OPT5 (1)	Oligopeptide transporter 5	ARATH					AT4G26590	GO:0003674,GO:0005215,GO:0005575,GO:0005887,GO:0006810,GO:0008104,GO:0008150,GO:0015031,GO:0015197,GO:0015198,GO:0016020,GO:0016021,GO:0022857,GO:0022891,GO:0022892,GO:0031224,GO:0031226,GO:0033036,GO:0035673,GO:0042887,GO:0044425,GO:0044459,GO:0044464,GO:0045184,GO:0051179,GO:0051234,GO:0071702	-0.461112	4.03688	5.8452	0.0156196	0.624807	11.1417	16.3079	19.3061	18.5731			0.241606	0.191094		-0.455504	0.0228038
TRINITY_DN29549_c0_g1	898; 829; 797										-0.529323	3.1431	5.84159	0.0156516	0.624807	6.36671	7.93185	9.10146	11.5182			0.0711198	0.355271		-0.336896	-0.0894944
TRINITY_DN36335_c0_g1	4269; 4255; 4188; 4171; 4106; 4036; 4008; 1677; 1582; 994	MES1; MES19; MES2	Methylesterase 1; Methylesterase 2; Putative methylesterase 19	ARATH	K08233				AT2G23600	GO:0003674,GO:0003824,GO:0006082,GO:0006725,GO:0008150,GO:0008152,GO:0009696,GO:0009987,GO:0016787,GO:0016788,GO:0018958,GO:0019752,GO:0032787,GO:0042537,GO:0043436,GO:0044237,GO:0044281,GO:0044699,GO:0044710,GO:0044763,GO:0052689,GO:0071704,GO:0080030,GO:0080031,GO:0080032,GO:1901360,GO:1901615	-0.375035	5.17389	5.84047	0.0156616	0.624807	25.8	36.8673	40.3065	41.0623			0.175642	0.201189		-0.430151	0.0533195
TRINITY_DN27011_c0_g1	691; 691; 620; 595; 595; 542										0.932624	3.69264	5.83921	0.0156729	0.624807	8.36557	25.1598	6.77684	10.7695			-0.602663	-0.0617361		-0.362638	1.02704
TRINITY_DN37773_c0_g2	1873; 1860; 1380; 1264; 1255	CCB12; CCNB1 (1)	Cyclin-B1-2; G2/mitotic-specific cyclin S13-6	ARATH; SOYBN	K05868					GO:0005575,GO:0005634,GO:0008150,GO:0009987,GO:0043226,GO:0043227,GO:0043229,GO:0043231,GO:0044424,GO:0044464,GO:0044699,GO:0044763,GO:0051301	0.259923	5.97218	5.83796	0.015684	0.624807	69.0714	67.6428	55.5149	58.5987			-0.16418	-0.0888303		0.141153	0.111858
TRINITY_DN33108_c0_g1	1705; 1688; 1329	ERF80 (1)	Ethylene-responsive transcription factor 9	ARATH	K09286				AT5G44210	GO:0000160,GO:0001071,GO:0003674,GO:0003676,GO:0003677,GO:0003700,GO:0005488,GO:0005575,GO:0005634,GO:0006082,GO:0006139,GO:0006351,GO:0006725,GO:0006790,GO:0006807,GO:0006950,GO:0006952,GO:0007165,GO:0008150,GO:0008152,GO:0009058,GO:0009059,GO:0009755,GO:0009873,GO:0009987,GO:0016020,GO:0016070,GO:0016143,GO:0018130,GO:0019438,GO:0019748,GO:0019757,GO:0019760,GO:0032774,GO:0034641,GO:0034645,GO:…	-0.524675	4.52944	5.82993	0.0157558	0.626169	13.6588	24.0494	29.826	24.5625			0.39325	0.132436		-0.62998	0.104294
TRINITY_DN27793_c0_g1	891	NLTL2 (1)	Non-specific lipid-transfer protein-like protein At2g13820	ARATH					AT2G13820	GO:0003674,GO:0005488,GO:0005575,GO:0005576,GO:0005886,GO:0006810,GO:0006869,GO:0008150,GO:0008289,GO:0016020,GO:0031224,GO:0031225,GO:0031226,GO:0044425,GO:0044459,GO:0044464,GO:0044699,GO:0044765,GO:0046658,GO:0051179,GO:0051234,GO:0071702,GO:1902578	0.736147	2.11386	5.81529	0.0158874	0.629899	3.88666	6.69448	2.95502	3.39786			-0.295816	-0.172319		-0.0472583	0.515394
TRINITY_DN30242_c0_g1	1341; 864; 861										-0.303625	4.9663	5.79723	0.0160514	0.630598	29.2425	26.6193	36.0906	32.8844			0.206308	0.0794528		-0.0796202	-0.20614
TRINITY_DN23487_c0_g1	1640; 1474; 1347										-0.706818	1.94778	5.79652	0.016058	0.630598	2.18393	3.52174	4.33403	5.0104			0.162472	0.308847		-0.435792	-0.0355272
TRINITY_DN28313_c0_g1	748	TET7	Tetraspanin-7	ARATH					AT4G28050	GO:0005575,GO:0005911,GO:0009506,GO:0016021,GO:0030054,GO:0031224,GO:0044425	0.438525	4.51628	5.79401	0.0160809	0.630598	20.7659	31.664	19.1485	19.5809			-0.20154	-0.172342		-0.0952255	0.469108
TRINITY_DN20696_c0_g1	2121	MTDH (1)	Probable mannitol dehydrogenase	FRAAN						GO:0003674,GO:0003824,GO:0005488,GO:0008270,GO:0016491,GO:0016614,GO:0016616,GO:0031320,GO:0043167,GO:0043169,GO:0046029,GO:0046872,GO:0046914	0.29482	7.33247	5.79168	0.0161022	0.630598	159.649	195.314	142.944	146.454			-0.15922	-0.124705		-0.00185158	0.285776
TRINITY_DN31304_c0_g1	1497; 1087; 1087	FAX1	Protein FATTY ACID EXPORT 1, chloroplastic {ECO:0000303|PubMed:25646734}	ARATH					AT3G57280	GO:0003674,GO:0005215,GO:0005319,GO:0005575,GO:0006810,GO:0006811,GO:0006820,GO:0006869,GO:0008150,GO:0009507,GO:0009526,GO:0009528,GO:0009536,GO:0009664,GO:0009706,GO:0009941,GO:0009987,GO:0010208,GO:0010927,GO:0015245,GO:0015711,GO:0015718,GO:0015849,GO:0015908,GO:0016020,GO:0016021,GO:0016043,GO:0019866,GO:0022607,GO:0022892,GO:0031090,GO:0031224,GO:0031967,GO:0031969,GO:0031975,GO:0032502,GO:…	0.25866	5.8342	5.79102	0.0161082	0.630598	61.6683	62.503	50.4717	53.2715			-0.162965	-0.0879675		0.11607	0.134862
TRINITY_DN34984_c0_g1	1990; 1977; 1605; 1592; 1231; 1149; 846; 787; 620; 589	CCU41	Cyclin-U4-1	ARATH					AT2G44740	GO:0000079,GO:0001932,GO:0007049,GO:0008150,GO:0009987,GO:0019220,GO:0019222,GO:0031323,GO:0031399,GO:0032268,GO:0042325,GO:0043549,GO:0044699,GO:0044763,GO:0045859,GO:0050789,GO:0050790,GO:0050794,GO:0051174,GO:0051246,GO:0051301,GO:0051338,GO:0051726,GO:0060255,GO:0065007,GO:0065009,GO:0071900,GO:0080090	0.358122	4.3386	5.7884	0.0161323	0.630598	21.4691	23.8273	16.4299	18.861			-0.253581	-0.0748209		0.0951359	0.233266
TRINITY_DN28852_c0_g1	1418; 1395; 1376; 1353; 1261; 1238; 1219; 1196; 1190; 1167; 1148; 1125; 836; 813	RMA1; RMA2	E3 ubiquitin-protein ligase RMA1; E3 ubiquitin-protein ligase RMA1H1; E3 ubiquitin-protein ligase RMA2	ARATH; CAPAN	K10666				AT4G03510	GO:0001101,GO:0003674,GO:0003824,GO:0004842,GO:0005488,GO:0005515,GO:0005575,GO:0005783,GO:0005789,GO:0006464,GO:0006508,GO:0006511,GO:0006515,GO:0006810,GO:0006886,GO:0006950,GO:0006970,GO:0008104,GO:0008150,GO:0008152,GO:0008270,GO:0009056,GO:0009057,GO:0009266,GO:0009409,GO:0009414,GO:0009415,GO:0009611,GO:0009628,GO:0009719,GO:0009723,GO:0009725,GO:0009987,GO:0010033,GO:0010035,GO:0010498,GO:…	-0.515909	2.97777	5.77894	0.0162193	0.631931	5.95954	6.88485	9.96826	8.46586			0.302944	0.10942		-0.285513	-0.126851
TRINITY_DN32013_c0_g1	1585; 1307; 1298; 1196; 1089; 853; 605	LOG1	Cytokinin riboside 5'-monophosphate phosphoribohydrolase LOG1	ARATH	K06966				AT2G28305	GO:0003674,GO:0003824,GO:0005575,GO:0005634,GO:0005829,GO:0006725,GO:0006807,GO:0008150,GO:0008152,GO:0009058,GO:0009308,GO:0009690,GO:0009691,GO:0009987,GO:0010817,GO:0016787,GO:0034754,GO:0042445,GO:0042446,GO:0043226,GO:0043227,GO:0043229,GO:0043231,GO:0044237,GO:0044249,GO:0044424,GO:0044444,GO:0044464,GO:0046483,GO:0065007,GO:0065008,GO:0071704,GO:1901564	-0.586633	2.59663	5.77333	0.0162711	0.631931	4.25681	5.29848	8.15585	6.2774			0.367629	0.072568		-0.331182	-0.109015
TRINITY_DN39440_c0_g1	3464	SMC4	Structural maintenance of chromosomes protein 4	ARATH	K06675				AT5G48600	GO:0000070,GO:0000166,GO:0000819,GO:0001882,GO:0001883,GO:0003006,GO:0003674,GO:0005488,GO:0005524,GO:0005575,GO:0005634,GO:0005694,GO:0006139,GO:0006259,GO:0006323,GO:0006725,GO:0006807,GO:0006996,GO:0007049,GO:0007059,GO:0007076,GO:0008150,GO:0008152,GO:0009790,GO:0009793,GO:0009987,GO:0016043,GO:0017076,GO:0022402,GO:0022414,GO:0030261,GO:0030554,GO:0032502,GO:0032549,GO:0032550,GO:0032553,GO:…	-0.275543	5.28346	5.77235	0.0162802	0.631931	35.7572	34.6146	41.4097	43.7115			0.0930799	0.16762		-0.108183	-0.152517
TRINITY_DN39051_c0_g1	1700; 1606; 1128	TPP4; TPPB; TPPI; TPPJ	Probable trehalose-phosphate phosphatase 4; Probable trehalose-phosphate phosphatase I; Probable trehalose-phosphate phosphatase J; Trehalose-phosphate phosphatase B	ARATH; ORYSJ	K01087				AT1G78090,AT5G10100	GO:0003674,GO:0003824,GO:0004805,GO:0005975,GO:0005984,GO:0005991,GO:0005992,GO:0008150,GO:0008152,GO:0009058,GO:0009311,GO:0009312,GO:0009987,GO:0016051,GO:0016787,GO:0016788,GO:0016791,GO:0019203,GO:0034637,GO:0042578,GO:0044237,GO:0044238,GO:0044249,GO:0044262,GO:0044699,GO:0044710,GO:0044711,GO:0044723,GO:0044763,GO:0046351,GO:0071704,GO:1901576	0.672936	2.8228	5.76812	0.0163194	0.63198	5.99656	11.1363	5.08263	5.6727			-0.295436	-0.179988		-0.120343	0.595767
TRINITY_DN37247_c0_g3	1808; 1743	FB30 (1)	Putative F-box protein At1g32420	ARATH					AT1G32420		0.441544	6.49622	5.74534	0.0165324	0.638743	130.036	77.8908	74.8211	78.2084			-0.225035	-0.162784		0.556327	-0.168508
TRINITY_DN27056_c0_g1	763; 726	CYPH	Peptidyl-prolyl cis-trans isomerase	SOLLC	K01802					GO:0003674,GO:0003755,GO:0003824,GO:0005488,GO:0005575,GO:0005737,GO:0006457,GO:0008144,GO:0008150,GO:0008152,GO:0009987,GO:0016018,GO:0016853,GO:0016859,GO:0019538,GO:0033218,GO:0042277,GO:0043170,GO:0044237,GO:0044238,GO:0044260,GO:0044267,GO:0044424,GO:0044464,GO:0071704	0.512646	3.48828	5.71875	0.0167846	0.64476	12.1042	14.087	7.48605	10.7983			-0.441582	-0.00951003		0.13066	0.320432
TRINITY_DN26181_c0_g1	614; 557; 540										-0.78744	3.51432	5.71757	0.016796	0.64476	10.4384	6.37721	20.0547	9.01297			0.806178	-0.195706		-0.0201033	-0.590368
TRINITY_DN27689_c0_g1	987	HSP7C	Heat shock cognate 70 kDa protein	PETHY						GO:0000166,GO:0001882,GO:0001883,GO:0003674,GO:0005488,GO:0005524,GO:0017076,GO:0030554,GO:0032549,GO:0032550,GO:0032553,GO:0032555,GO:0032559,GO:0035639,GO:0036094,GO:0043167,GO:0043168,GO:0097159,GO:0097367,GO:1901265,GO:1901363	-0.536203	5.49418	5.7167	0.0168043	0.64476	38.8666	34.7098	70.3688	36.455			0.678962	-0.233235		-0.145486	-0.300242
TRINITY_DN24210_c0_g1	1583	GDPD1	Glycerophosphodiester phosphodiesterase GDPD1, chloroplastic {ECO:0000305}	ARATH					AT3G02040	GO:0000287,GO:0003674,GO:0003824,GO:0005488,GO:0005575,GO:0005975,GO:0006066,GO:0006071,GO:0006629,GO:0006644,GO:0006650,GO:0006793,GO:0006796,GO:0006873,GO:0008081,GO:0008150,GO:0008152,GO:0008889,GO:0009056,GO:0009395,GO:0009507,GO:0009536,GO:0009987,GO:0016042,GO:0016787,GO:0016788,GO:0019400,GO:0019637,GO:0019725,GO:0019751,GO:0030002,GO:0030320,GO:0030643,GO:0042578,GO:0042592,GO:0043167,GO:…	0.610357	3.87506	5.70223	0.0169434	0.6486	16.435	18.7826	7.76185	15.204			-0.706222	0.111294		0.210999	0.383929
TRINITY_DN28590_c0_g1	3480; 3393	BDF1	Bromodomain-containing factor 1	YEAST	K11684					GO:0000785,GO:0000790,GO:0000812,GO:0000975,GO:0001047,GO:0001067,GO:0001085,GO:0001091,GO:0001094,GO:0001098,GO:0001099,GO:0001672,GO:0003674,GO:0003676,GO:0003677,GO:0003682,GO:0005488,GO:0005515,GO:0005575,GO:0006139,GO:0006259,GO:0006281,GO:0006325,GO:0006338,GO:0006351,GO:0006355,GO:0006725,GO:0006807,GO:0006950,GO:0006974,GO:0008134,GO:0008150,GO:0008152,GO:0009058,GO:0009059,GO:0009301,GO:…	-0.323962	4.74935	5.68838	0.0170776	0.649913	24.5785	23.0976	27.8166	31.7614			0.0587913	0.23805		-0.107065	-0.189776
TRINITY_DN6188_c0_g1	1200	GL32	Germin-like protein subfamily 3 member 2	ARATH					AT3G10080	GO:0003674,GO:0005488,GO:0005575,GO:0005576,GO:0005618,GO:0030145,GO:0030312,GO:0043167,GO:0043169,GO:0044464,GO:0045735,GO:0046872,GO:0046914,GO:0048046	0.392269	4.21412	5.68617	0.0170991	0.649913	19.1372	22.812	14.7357	17.1909			-0.275614	-0.0781218		0.0612392	0.292496
TRINITY_DN24732_c0_g1	1715	Y3028 (1)	Uncharacterized acetyltransferase At3g50280	ARATH					AT3G50280	GO:0003674,GO:0003824,GO:0016740,GO:0016746,GO:0016747	0.70482	2.46947	5.68489	0.0171116	0.649913	5.81148	7.67803	2.91562	5.29836			-0.553941	0.0162586		0.114282	0.4234
TRINITY_DN32454_c0_g1	1084; 609	SWT14; SWT15	Bidirectional sugar transporter SWEET14; Bidirectional sugar transporter SWEET15 {ECO:0000305}	ORYSI; ORYSJ; VITVI	K15382					GO:0003674,GO:0005215,GO:0005575,GO:0005886,GO:0005887,GO:0006810,GO:0008150,GO:0008515,GO:0008643,GO:0015144,GO:0015154,GO:0015157,GO:0016020,GO:0016021,GO:0022857,GO:0022891,GO:0022892,GO:0031224,GO:0031226,GO:0044425,GO:0044459,GO:0044464,GO:0044699,GO:0044765,GO:0051119,GO:0051179,GO:0051234,GO:0071702,GO:1901476,GO:1902578	0.495945	3.53817	5.68249	0.017135	0.649913	15.8428	11.2632	9.81066	9.38731			-0.177482	-0.230145		0.417766	-0.0101395
TRINITY_DN27632_c0_g1	1785										0.282768	8.72045	5.67863	0.0171728	0.649913	440.451	485.429	350.426	410.565			-0.255843	-0.0285406		0.0723538	0.21203
TRINITY_DN28862_c0_g1	908	NLTL2 (2)	Non-specific lipid-transfer protein-like protein At2g13820	ARATH					AT2G13820	GO:0003674,GO:0005488,GO:0005575,GO:0005576,GO:0005886,GO:0006810,GO:0006869,GO:0008150,GO:0008289,GO:0016020,GO:0031224,GO:0031225,GO:0031226,GO:0044425,GO:0044459,GO:0044464,GO:0044699,GO:0044765,GO:0046658,GO:0051179,GO:0051234,GO:0071702,GO:1902578	0.627002	4.16225	5.65381	0.0174175	0.657678	14.103	29.094	14.8933	13.1307			-0.163024	-0.321994		-0.232144	0.717163
TRINITY_DN33837_c0_g1	1155; 1136; 974; 955	GL24 (1)	Germin-like protein subfamily 2 member 4	ARATH					AT3G62020	GO:0003674,GO:0005488,GO:0005575,GO:0005576,GO:0005618,GO:0005911,GO:0006810,GO:0008150,GO:0009505,GO:0009506,GO:0009987,GO:0010496,GO:0010497,GO:0030054,GO:0030145,GO:0030312,GO:0043167,GO:0043169,GO:0044464,GO:0045735,GO:0046872,GO:0046914,GO:0048046,GO:0050789,GO:0050793,GO:0051179,GO:0051234,GO:0051239,GO:0065007,GO:2000026,GO:2000280	0.259231	6.45056	5.64926	0.0174628	0.657896	91.3179	99.1164	77.5791	81.5199			-0.161263	-0.0915327		0.068502	0.184293
TRINITY_DN34813_c0_g1	1124; 1097; 979; 746; 719	MARD1 (2)	Protein MARD1 {ECO:0000303|PubMed:15159630}	ARATH					AT3G63210	GO:0003674,GO:0005488,GO:0043167,GO:0043169,GO:0046872	0.683821	2.11868	5.63235	0.017632	0.662772	4.33085	6.15512	2.75802	3.74341			-0.365232	-0.0936862		0.0468055	0.412113
TRINITY_DN38479_c0_g1	1498; 1481; 1103	INVB (1)	Probable alkaline/neutral invertase B {ECO:0000305}	ARATH					AT4G34860	GO:0003674,GO:0003824,GO:0004553,GO:0004564,GO:0004575,GO:0005575,GO:0005829,GO:0005975,GO:0008150,GO:0008152,GO:0015926,GO:0016787,GO:0016798,GO:0033926,GO:0044238,GO:0044424,GO:0044444,GO:0044464,GO:0071704,GO:0090599	0.499487	4.1383	5.61634	0.0177938	0.667346	22.0984	19.0047	11.0321	17.9108			-0.54675	0.0647316		0.340122	0.141897
TRINITY_DN38105_c0_g1	2236; 2043; 868	DTX48	Protein DETOXIFICATION 48 {ECO:0000303|PubMed:11739388}	ARATH	K03327				AT1G58340	GO:0000139,GO:0001101,GO:0003674,GO:0005215,GO:0005575,GO:0005768,GO:0005770,GO:0005794,GO:0006810,GO:0006855,GO:0006950,GO:0006970,GO:0008150,GO:0009266,GO:0009314,GO:0009408,GO:0009416,GO:0009605,GO:0009607,GO:0009624,GO:0009628,GO:0009642,GO:0009646,GO:0009653,GO:0009719,GO:0009725,GO:0009737,GO:0009987,GO:0010008,GO:0010015,GO:0010033,GO:0015238,GO:0015291,GO:0015297,GO:0015893,GO:0016020,GO:…	0.716178	1.62133	5.60986	0.0178597	0.668314	4.03472	3.49002	2.67922	1.92929			-0.0863914	-0.338388		0.280628	0.144152
TRINITY_DN35477_c0_g1	1736; 1642; 1598; 1534; 648	RHF2A (1)	E3 ubiquitin-protein ligase RHF2A {ECO:0000305}	ARATH	K19043				AT5G22000	GO:0000209,GO:0003674,GO:0003824,GO:0004842,GO:0005488,GO:0005575,GO:0005886,GO:0006464,GO:0006508,GO:0006511,GO:0008150,GO:0008152,GO:0008270,GO:0009056,GO:0009057,GO:0009561,GO:0009987,GO:0010498,GO:0016020,GO:0016567,GO:0016740,GO:0019538,GO:0019787,GO:0019941,GO:0030163,GO:0032446,GO:0032501,GO:0032502,GO:0036211,GO:0042787,GO:0043161,GO:0043167,GO:0043169,GO:0043170,GO:0043412,GO:0043632,GO:…	-0.38876	4.35806	5.60326	0.017927	0.66933	15.3986	19.9565	24.9404	21.4814			0.281042	0.0827915		-0.349758	-0.0140756
TRINITY_DN32427_c0_g1	1420; 1416	ACOX3 (1)	Acyl-coenzyme A oxidase 3, peroxisomal	ARATH	K00232				AT1G06290	GO:0000166,GO:0003674,GO:0003824,GO:0003995,GO:0003997,GO:0005488,GO:0005575,GO:0005777,GO:0006082,GO:0006629,GO:0006631,GO:0006635,GO:0008150,GO:0008152,GO:0009056,GO:0009062,GO:0009987,GO:0016042,GO:0016054,GO:0016491,GO:0016627,GO:0016634,GO:0019395,GO:0019752,GO:0030258,GO:0032787,GO:0033540,GO:0034440,GO:0036094,GO:0042579,GO:0043167,GO:0043168,GO:0043226,GO:0043227,GO:0043229,GO:0043231,GO:…	0.283199	5.23256	5.59357	0.0180265	0.671537	39.792	42.5782	35.3814	32.3949			-0.073698	-0.193826		0.087206	0.180318
TRINITY_DN37134_c0_g1	1627; 1356; 830	WTR6	WAT1-related protein At1g25270	ARATH					AT1G25270	GO:0003674,GO:0005215,GO:0005575,GO:0005886,GO:0006810,GO:0008150,GO:0016020,GO:0016021,GO:0022857,GO:0031224,GO:0044425,GO:0044464,GO:0051179,GO:0051234	0.667116	2.8895	5.58318	0.0181338	0.674025	7.32912	10.597	4.05823	7.17006			-0.569248	0.0287887		0.0535987	0.48686
TRINITY_DN39320_c0_g1	2580; 2355; 2355	CDPKH; CDPKP	Calcium-dependent protein kinase 17; Calcium-dependent protein kinase 25	ARATH	K13412				AT5G12180,AT2G35890	GO:0000166,GO:0001558,GO:0001882,GO:0001883,GO:0003674,GO:0003824,GO:0004672,GO:0004674,GO:0004683,GO:0005488,GO:0005509,GO:0005515,GO:0005516,GO:0005524,GO:0005575,GO:0005634,GO:0005737,GO:0005886,GO:0006464,GO:0006468,GO:0006793,GO:0006796,GO:0007165,GO:0008150,GO:0008152,GO:0009738,GO:0009755,GO:0009931,GO:0009987,GO:0010769,GO:0010857,GO:0016020,GO:0016301,GO:0016310,GO:0016740,GO:0016772,GO:…	-0.261214	6.6331	5.56508	0.0183222	0.674234	91.429	89.0271	114.694	101.677			0.212449	0.041808		-0.108341	-0.145915
TRINITY_DN32335_c0_g1	1275; 1107; 1074	PRX2E (1)	Peroxiredoxin-2E, chloroplastic	ARATH					AT3G52960	GO:0003674,GO:0003824,GO:0004601,GO:0005575,GO:0005618,GO:0006950,GO:0006952,GO:0008150,GO:0009505,GO:0009507,GO:0009526,GO:0009532,GO:0009536,GO:0009570,GO:0009579,GO:0009605,GO:0009607,GO:0009617,GO:0009941,GO:0009987,GO:0016209,GO:0016491,GO:0016684,GO:0019725,GO:0030312,GO:0031967,GO:0031975,GO:0042592,GO:0042742,GO:0043207,GO:0043226,GO:0043227,GO:0043229,GO:0043231,GO:0044422,GO:0044424,GO:…	0.253294	6.27459	5.56002	0.0183752	0.674234	81.4347	86.8062	68.5564	72.5645			-0.163366	-0.0836549		0.0785041	0.168517
TRINITY_DN31035_c0_g1	1518; 1237	YAI5 (1)	Uncharacterized protein C24B11.05	SCHPO	K18551					GO:0003674,GO:0003824,GO:0005575,GO:0005634,GO:0005737,GO:0005829,GO:0006139,GO:0006206,GO:0006725,GO:0006807,GO:0008150,GO:0008152,GO:0008252,GO:0009112,GO:0009987,GO:0016787,GO:0016788,GO:0016791,GO:0016798,GO:0016799,GO:0034641,GO:0042578,GO:0043226,GO:0043227,GO:0043229,GO:0043231,GO:0044237,GO:0044238,GO:0044281,GO:0044424,GO:0044444,GO:0044464,GO:0044699,GO:0044710,GO:0044763,GO:0046483,GO:…	0.341865	6.4139	5.55825	0.0183938	0.674234	80.6944	109.713	80.4553	69.9153			-0.0612454	-0.258559		-0.0570682	0.376872
TRINITY_DN32412_c0_g1	2439; 2337; 2242; 1221; 1219; 1124; 576	MYB33; UBS3A	Transcription factor MYB33 {ECO:0000303|PubMed:11597504}; Ubiquitin-associated and SH3 domain-containing protein A	ARATH; HUMAN	K18993					GO:0001817,GO:0002682,GO:0002683,GO:0005575,GO:0005634,GO:0005829,GO:0008150,GO:0009966,GO:0009968,GO:0010646,GO:0010648,GO:0023051,GO:0023057,GO:0031982,GO:0031988,GO:0043226,GO:0043227,GO:0043229,GO:0043230,GO:0043231,GO:0044421,GO:0044424,GO:0044444,GO:0044464,GO:0048519,GO:0048523,GO:0048583,GO:0048585,GO:0050789,GO:0050794,GO:0050854,GO:0050856,GO:0050858,GO:0050860,GO:0051239,GO:0065007,GO:…	0.262831	6.13155	5.55579	0.0184196	0.674234	72.0697	80.7145	62.2918	65.0489			-0.157084	-0.0965049		0.0471657	0.206423
TRINITY_DN39649_c0_g1	2342; 2254; 2128	DTX33 (2)	Protein DETOXIFICATION 33 {ECO:0000303|PubMed:11739388}	ARATH	K03327				AT1G47530	GO:0003674,GO:0005215,GO:0005575,GO:0005774,GO:0015238,GO:0015291,GO:0015297,GO:0016020,GO:0016021,GO:0022804,GO:0022857,GO:0031090,GO:0031224,GO:0044422,GO:0044424,GO:0044425,GO:0044437,GO:0044444,GO:0044446,GO:0044464,GO:0090484,GO:0098588	0.424902	5.16933	5.55478	0.0184303	0.674234	32.2037	50.0341	28.1712	33.086			-0.296248	-0.0785256		-0.115266	0.490039
TRINITY_DN33923_c0_g1	1080; 1080	SGGP (1)	Haloacid dehalogenase-like hydrolase domain-containing protein Sgpp	ARATH					AT2G38740	GO:0003674,GO:0003824,GO:0005488,GO:0005575,GO:0005829,GO:0005886,GO:0016020,GO:0016787,GO:0016788,GO:0016791,GO:0019203,GO:0042578,GO:0043167,GO:0043169,GO:0044424,GO:0044444,GO:0044464,GO:0046872,GO:0050308	0.264664	5.62966	5.54914	0.0184897	0.674234	52.8955	55.0471	42.7887	46.9941			-0.193012	-0.0635368		0.100543	0.156006
TRINITY_DN33397_c0_g1	1624	AVT1 (1)	Vacuolar amino acid transporter 1	YEAST	K15015					GO:0000322,GO:0000323,GO:0000324,GO:0000329,GO:0003333,GO:0003674,GO:0005215,GO:0005302,GO:0005342,GO:0005575,GO:0005773,GO:0005774,GO:0006810,GO:0006811,GO:0006812,GO:0006820,GO:0006865,GO:0007034,GO:0008150,GO:0008324,GO:0008509,GO:0008514,GO:0009987,GO:0015075,GO:0015171,GO:0015173,GO:0015175,GO:0015179,GO:0015186,GO:0015188,GO:0015658,GO:0015711,GO:0015804,GO:0015824,GO:0015849,GO:0016020,GO:…	-0.656422	2.01444	5.54832	0.0184984	0.674234	2.48006	3.64865	4.80683	4.89522			0.213482	0.232096		-0.389984	-0.0555943
TRINITY_DN32608_c0_g1	3077; 3066; 2946; 2942; 1754; 1630	RAVL2	AP2/ERF and B3 domain-containing transcription factor At1g50680	ARATH	K09287				AT1G50680	GO:0000160,GO:0001071,GO:0003674,GO:0003676,GO:0003677,GO:0003700,GO:0005488,GO:0005575,GO:0005634,GO:0006139,GO:0006351,GO:0006725,GO:0006807,GO:0007165,GO:0008150,GO:0008152,GO:0009058,GO:0009059,GO:0009755,GO:0009873,GO:0009987,GO:0016070,GO:0018130,GO:0019438,GO:0032774,GO:0034641,GO:0034645,GO:0034654,GO:0035556,GO:0043170,GO:0043226,GO:0043227,GO:0043229,GO:0043231,GO:0044237,GO:0044238,GO:…	-0.333488	4.49675	5.54362	0.0185482	0.674234	21.4691	18.4019	25.0192	25.1672			0.150153	0.158037		-0.0530639	-0.255126
TRINITY_DN35337_c0_g1	2155; 2143; 2124; 2112	APRR5; APRR9	Two-component response regulator-like APRR5; Two-component response regulator-like APRR9	ARATH	K12130,K12128				AT5G24470,AT2G46790	GO:0000160,GO:0003674,GO:0003676,GO:0003677,GO:0005488,GO:0005575,GO:0005634,GO:0006139,GO:0006351,GO:0006355,GO:0006725,GO:0006807,GO:0007165,GO:0007623,GO:0008150,GO:0008152,GO:0009058,GO:0009059,GO:0009314,GO:0009416,GO:0009628,GO:0009639,GO:0009889,GO:0009890,GO:0009892,GO:0009987,GO:0010017,GO:0010468,GO:0010556,GO:0010558,GO:0010605,GO:0010629,GO:0016070,GO:0018130,GO:0019219,GO:0019222,GO:…	-0.28054	5.00249	5.54226	0.0185626	0.674234	28.058	29.6969	34.9874	35.188			0.128545	0.136348		-0.170743	-0.09415
TRINITY_DN33757_c1_g1	1303; 1212; 1184; 1154; 1093; 1035	IF2 (1)	Translation initiation factor IF-2 {ECO:0000255|HAMAP-Rule:MF_00100}	PORGI	K02519					GO:0000166,GO:0001882,GO:0001883,GO:0003674,GO:0003676,GO:0003723,GO:0003743,GO:0003824,GO:0003924,GO:0005488,GO:0005525,GO:0005575,GO:0005737,GO:0008135,GO:0016462,GO:0016787,GO:0016817,GO:0016818,GO:0017076,GO:0017111,GO:0019001,GO:0032549,GO:0032550,GO:0032553,GO:0032555,GO:0032561,GO:0035639,GO:0036094,GO:0043167,GO:0043168,GO:0044424,GO:0044464,GO:0097159,GO:0097367,GO:1901265,GO:1901363	0.357463	4.6389	5.54034	0.018583	0.674234	27.6878	28.1422	18.8333	24.6201			-0.349373	0.00424968		0.161604	0.183519
TRINITY_DN27150_c0_g1	1464; 1378; 1356; 939; 810; 730; 686										-0.56434	3.01771	5.53931	0.0185939	0.674234	7.84734	5.17157	10.4805	8.75381			0.339	0.124176		-0.00286509	-0.460311
TRINITY_DN26222_c0_g1	1430; 1396; 1114; 1080	PUB26 (1)	U-box domain-containing protein 26	ARATH					AT1G49780	GO:0003674,GO:0003824,GO:0004842,GO:0016740,GO:0019787	-0.469975	3.45602	5.53636	0.0186253	0.674234	8.47661	9.80377	14.0659	11.3454			0.33231	0.0646517		-0.284518	-0.112443
TRINITY_DN11596_c0_g1	3013	MSP1 (1)	Leucine-rich repeat receptor protein kinase MSP1 {ECO:0000305}	ORYSJ						GO:0000166,GO:0001882,GO:0001883,GO:0003006,GO:0003674,GO:0003824,GO:0004672,GO:0004674,GO:0005488,GO:0005524,GO:0005575,GO:0005886,GO:0007049,GO:0008150,GO:0009554,GO:0009556,GO:0009987,GO:0016020,GO:0016021,GO:0016301,GO:0016740,GO:0016772,GO:0016773,GO:0017076,GO:0022414,GO:0030554,GO:0031224,GO:0032502,GO:0032549,GO:0032550,GO:0032553,GO:0032555,GO:0032559,GO:0035639,GO:0036094,GO:0043167,GO:…	-0.388638	4.09019	5.52627	0.018733	0.675806	13.8069	15.5464	17.5725	20.8191			0.0611285	0.282541		-0.247147	-0.0965226
TRINITY_DN33966_c0_g1	1963; 1878; 1525; 1440	AB20I (1)	ABC transporter I family member 20	ARATH	K12608				AT5G02270	GO:0000166,GO:0001882,GO:0001883,GO:0003674,GO:0003824,GO:0005488,GO:0005524,GO:0005575,GO:0005737,GO:0006810,GO:0008150,GO:0016462,GO:0016787,GO:0016817,GO:0016818,GO:0016887,GO:0017076,GO:0017111,GO:0030554,GO:0032549,GO:0032550,GO:0032553,GO:0032555,GO:0032559,GO:0035639,GO:0036094,GO:0043167,GO:0043168,GO:0044424,GO:0044464,GO:0051179,GO:0051234,GO:0097159,GO:0097367,GO:1901265,GO:1901363	0.246522	6.78927	5.51831	0.0188184	0.675806	117.895	122.024	98.9734	103.232			-0.151008	-0.091415		0.0967911	0.145632
TRINITY_DN30872_c0_g1	974; 962; 763; 751										-0.651025	2.16321	5.51439	0.0188607	0.675806	2.73917	4.09284	5.63424	5.15438			0.276719	0.183063		-0.411131	-0.0486507
TRINITY_DN41093_c0_g1	3252	TPS1	Alpha,alpha-trehalose-phosphate synthase [UDP-forming] 1	ARATH	K16055				AT1G78580	GO:0003006,GO:0003674,GO:0003824,GO:0003825,GO:0005575,GO:0005576,GO:0005618,GO:0005773,GO:0005975,GO:0005984,GO:0005991,GO:0005992,GO:0007165,GO:0008150,GO:0008152,GO:0008194,GO:0009058,GO:0009311,GO:0009312,GO:0009756,GO:0009790,GO:0009793,GO:0009832,GO:0009987,GO:0010182,GO:0016051,GO:0016740,GO:0016757,GO:0016758,GO:0016787,GO:0016788,GO:0016791,GO:0022414,GO:0030312,GO:0032502,GO:0034637,GO:…	0.372635	4.45997	5.51323	0.0188732	0.675806	24.1343	25.3819	16.3905	21.7406			-0.36241	0.00598286		0.144573	0.211854
TRINITY_DN29905_c0_g2	2028; 1915; 1915	TPS3 (1)	Probable terpene synthase 3	RICCO						GO:0000287,GO:0003674,GO:0003824,GO:0005488,GO:0008150,GO:0008152,GO:0010333,GO:0016829,GO:0016835,GO:0016838,GO:0043167,GO:0043169,GO:0046872	-0.285769	7.59867	5.51288	0.0188769	0.675806	190.631	158.701	208.309	217.434			0.113382	0.17466		-0.0132874	-0.274755
TRINITY_DN30946_c0_g1	1107; 1106; 637	GUX2 (1)	UDP-glucuronate:xylan alpha-glucuronosyltransferase 2	ARATH	K20890				AT4G33330	GO:0000139,GO:0000271,GO:0003674,GO:0003824,GO:0005488,GO:0005575,GO:0005794,GO:0005975,GO:0005976,GO:0008150,GO:0008152,GO:0008194,GO:0009058,GO:0009059,GO:0009832,GO:0009834,GO:0009987,GO:0010383,GO:0010410,GO:0010413,GO:0010417,GO:0015020,GO:0016020,GO:0016021,GO:0016043,GO:0016051,GO:0016740,GO:0016757,GO:0016758,GO:0031090,GO:0031224,GO:0033692,GO:0034637,GO:0034645,GO:0042546,GO:0043167,GO:…	0.49449	3.69326	5.50894	0.0189195	0.675806	12.2152	17.8308	11.3079	10.0784			-0.132692	-0.272542		-0.0375369	0.442771
TRINITY_DN38326_c0_g1	2396; 2200; 1486	BGH3B (1)	Beta-glucosidase BoGH3B	BACO1						GO:0000272,GO:0003674,GO:0003824,GO:0004553,GO:0005575,GO:0005975,GO:0005976,GO:0006073,GO:0008150,GO:0008152,GO:0008422,GO:0009056,GO:0009057,GO:0009251,GO:0009987,GO:0010383,GO:0010410,GO:0010411,GO:0015926,GO:0016052,GO:0016787,GO:0016798,GO:0042597,GO:0043170,GO:0044036,GO:0044042,GO:0044237,GO:0044238,GO:0044260,GO:0044262,GO:0044264,GO:0044403,GO:0044419,GO:0044464,GO:0051704,GO:0071704,GO:…	0.277371	7.90078	5.50264	0.0189878	0.675806	256.408	267.24	198.498	233.445			-0.25579	-0.0239935		0.110271	0.169512
TRINITY_DN26805_c0_g1	545	YCF3 (1)	Photosystem I assembly protein Ycf3 {ECO:0000255|HAMAP-Rule:MF_00439}	ILLOL						GO:0005575,GO:0008150,GO:0008152,GO:0009535,GO:0009987,GO:0015979,GO:0016020,GO:0034357,GO:0042651,GO:0044237,GO:0044422,GO:0044424,GO:0044434,GO:0044435,GO:0044436,GO:0044444,GO:0044446,GO:0044464,GO:0055035	-0.260663	5.92066	5.49894	0.019028	0.675806	53.858	56.221	69.305	62.6877			0.196305	0.0557914		-0.155936	-0.0961601
TRINITY_DN35919_c0_g1	1083; 922; 914	CB121	Chlorophyll a-b binding protein 1B-21, chloroplastic	HORVU						GO:0003674,GO:0005488,GO:0005575,GO:0006091,GO:0006464,GO:0008150,GO:0008152,GO:0009521,GO:0009522,GO:0009523,GO:0009535,GO:0009765,GO:0009987,GO:0016020,GO:0016021,GO:0016168,GO:0018298,GO:0019538,GO:0031224,GO:0032991,GO:0034357,GO:0036211,GO:0042651,GO:0043167,GO:0043169,GO:0043170,GO:0043234,GO:0043412,GO:0044237,GO:0044238,GO:0044260,GO:0044267,GO:0044422,GO:0044424,GO:0044425,GO:0044434,GO:…	-0.904144	2.68859	5.4984	0.0190339	0.675806	2.14691	6.69448	9.29846	7.34283			0.524541	0.250347		-0.921475	0.146587
TRINITY_DN23800_c0_g1	2264	HIS2	Histidine biosynthesis bifunctional protein hisIE, chloroplastic	ARATH	K11755				AT1G31860	GO:0000105,GO:0000166,GO:0001882,GO:0001883,GO:0003674,GO:0003824,GO:0004635,GO:0004636,GO:0005488,GO:0005524,GO:0005575,GO:0006082,GO:0006520,GO:0006547,GO:0006725,GO:0006807,GO:0008150,GO:0008152,GO:0008652,GO:0009058,GO:0009507,GO:0009532,GO:0009536,GO:0009570,GO:0009987,GO:0016053,GO:0016462,GO:0016787,GO:0016810,GO:0016814,GO:0016817,GO:0016818,GO:0017076,GO:0018130,GO:0019238,GO:0019438,GO:…	-0.263803	6.65751	5.49234	0.0190999	0.676707	96.6482	86.7427	115.167	105.046			0.194851	0.0645127		-0.05335	-0.206014
TRINITY_DN35336_c0_g1	1027; 989; 849; 794; 656	CB24; CB2G	Chlorophyll a-b binding protein 3C, chloroplastic; Chlorophyll a-b binding protein 40, chloroplastic	SOLLC; TOBAC	K08912					GO:0003674,GO:0005488,GO:0005575,GO:0006091,GO:0006464,GO:0008150,GO:0008152,GO:0009314,GO:0009416,GO:0009521,GO:0009522,GO:0009523,GO:0009526,GO:0009535,GO:0009628,GO:0009765,GO:0009768,GO:0009941,GO:0009987,GO:0010287,GO:0016020,GO:0016021,GO:0016168,GO:0018298,GO:0019538,GO:0031224,GO:0031409,GO:0031967,GO:0031975,GO:0032991,GO:0034357,GO:0036211,GO:0042651,GO:0043167,GO:0043169,GO:0043170,GO:…	-0.905774	5.0396	5.47943	0.0192415	0.678314	9.80918	35.8202	47.4379	38.1539			0.688061	0.387985		-1.37765	0.301602
TRINITY_DN39951_c0_g1	3478	MYO2	Myosin-2	ARATH	K10357				AT5G54280	GO:0000166,GO:0001882,GO:0001883,GO:0003674,GO:0003774,GO:0003824,GO:0005488,GO:0005524,GO:0005575,GO:0005768,GO:0005886,GO:0005911,GO:0006810,GO:0006897,GO:0006928,GO:0008150,GO:0009506,GO:0009987,GO:0016020,GO:0016192,GO:0016459,GO:0016462,GO:0016787,GO:0016817,GO:0016818,GO:0017076,GO:0017111,GO:0030029,GO:0030048,GO:0030054,GO:0030554,GO:0032549,GO:0032550,GO:0032553,GO:0032555,GO:0032559,GO:…	-0.252254	6.18151	5.47816	0.0192555	0.678314	68.072	64.3115	81.6373	76.0775			0.172359	0.0731197		-0.0829493	-0.162529
TRINITY_DN31994_c0_g1	1374; 1352; 935										-0.379989	4.06392	5.47707	0.0192675	0.678314	13.1776	15.7368	19.2667	18.4291			0.20162	0.143646		-0.285033	-0.0602326
TRINITY_DN32308_c0_g1	1194; 1075; 905; 809; 786	FB95; P2B10; P2B11; P2B12; PP2B2	F-box protein At2g02240; F-box protein PP2-B10; F-box protein PP2-B11; Putative F-box protein PP2-B12; Putative F-box protein PP2-B2	ARATH					AT1G80110,AT2G02240,AT2G02360	GO:0003006,GO:0003674,GO:0005488,GO:0005575,GO:0005634,GO:0006464,GO:0008150,GO:0008152,GO:0009790,GO:0009793,GO:0009987,GO:0016567,GO:0019538,GO:0022414,GO:0030246,GO:0032446,GO:0032502,GO:0036211,GO:0043170,GO:0043226,GO:0043227,GO:0043229,GO:0043231,GO:0043412,GO:0044237,GO:0044238,GO:0044260,GO:0044267,GO:0044424,GO:0044464,GO:0044699,GO:0044702,GO:0044767,GO:0048856,GO:0070647,GO:0071704	0.565395	2.98063	5.46251	0.0194287	0.679309	7.69928	10.9142	5.43723	7.11247			-0.368078	-0.0750016		0.0150338	0.428046
TRINITY_DN33347_c0_g1	1216; 1207; 1199; 1163; 1154; 1146	DEFA	Floral homeotic protein DEFICIENS	ANTMA						GO:0000165,GO:0000975,GO:0000976,GO:0000977,GO:0001012,GO:0001067,GO:0001071,GO:0003674,GO:0003676,GO:0003677,GO:0003700,GO:0005488,GO:0005575,GO:0005634,GO:0006139,GO:0006351,GO:0006355,GO:0006357,GO:0006725,GO:0006793,GO:0006796,GO:0006807,GO:0007165,GO:0007275,GO:0008150,GO:0008152,GO:0009058,GO:0009059,GO:0009889,GO:0009891,GO:0009893,GO:0009987,GO:0010468,GO:0010556,GO:0010557,GO:0010604,GO:…	-0.447352	3.65744	5.45968	0.0194603	0.679309	9.43902	11.7709	15.4449	13.5626			0.278686	0.113969		-0.330155	-0.0624994
TRINITY_DN33795_c0_g1	3031; 3015; 2544	AMO (1)	Primary amine oxidase	ARATH	K00276				AT1G62810	GO:0003674,GO:0003824,GO:0005488,GO:0005507,GO:0006807,GO:0006809,GO:0007165,GO:0008131,GO:0008150,GO:0008152,GO:0009058,GO:0009308,GO:0009738,GO:0009755,GO:0009987,GO:0016491,GO:0016638,GO:0016641,GO:0034641,GO:0043167,GO:0043169,GO:0044237,GO:0044249,GO:0044271,GO:0046209,GO:0046872,GO:0046914,GO:0048037,GO:0048038,GO:0050789,GO:0050794,GO:0052593,GO:0052594,GO:0052595,GO:0052596,GO:0065007,GO:…	0.284613	6.78726	5.45734	0.0194863	0.679309	121.375	121.135	88.7294	110.2			-0.29761	0.00882258		0.145795	0.142992
TRINITY_DN32458_c0_g1	1029; 748	NRT31	High-affinity nitrate transporter 3.1	ARATH					AT5G50200	GO:0001101,GO:0003674,GO:0005215,GO:0005575,GO:0005886,GO:0006082,GO:0006807,GO:0006810,GO:0006811,GO:0006820,GO:0006950,GO:0008150,GO:0008152,GO:0008509,GO:0009611,GO:0009987,GO:0010035,GO:0010167,GO:0015075,GO:0015103,GO:0015112,GO:0015698,GO:0015706,GO:0016020,GO:0016021,GO:0022857,GO:0022891,GO:0022892,GO:0031224,GO:0042126,GO:0042128,GO:0042221,GO:0043436,GO:0044237,GO:0044281,GO:0044425,GO:…	-0.391584	6.39214	5.45639	0.0194969	0.679309	56.5601	88.5512	95.8608	94.6218			0.217798	0.199416		-0.523015	0.105801
TRINITY_DN37423_c0_g1	1589; 1164	URH1	Uridine nucleosidase 1	ARATH	K01240				AT2G36310	GO:0003674,GO:0003824,GO:0005575,GO:0005829,GO:0006139,GO:0006152,GO:0006213,GO:0006218,GO:0006725,GO:0006807,GO:0008150,GO:0008152,GO:0008477,GO:0009056,GO:0009116,GO:0009119,GO:0009164,GO:0009987,GO:0016787,GO:0016798,GO:0016799,GO:0019439,GO:0034641,GO:0034655,GO:0042278,GO:0042454,GO:0044237,GO:0044238,GO:0044248,GO:0044270,GO:0044281,GO:0044424,GO:0044444,GO:0044464,GO:0044699,GO:0044710,GO:…	0.252706	5.78291	5.45613	0.0194997	0.679309	58.9661	60.6311	48.9745	51.371			-0.155404	-0.0891227		0.102828	0.141699
TRINITY_DN32974_c3_g3	2270; 2153; 1858; 1348; 1328; 1308; 703										0.639649	4.9509	5.44791	0.0195917	0.680325	51.1558	24.2397	28.9198	19.4945			-0.0050896	-0.529652		0.776607	-0.241866
TRINITY_DN29010_c0_g1	818; 813	SILD (1)	Secoisolariciresinol dehydrogenase	PODPE	K19650					GO:0000166,GO:0003674,GO:0003824,GO:0005488,GO:0016491,GO:0036094,GO:0097159,GO:1901265,GO:1901363	1.04335	2.75767	5.44456	0.0196294	0.680325	3.84964	13.9601	3.27022	5.35595			-0.557516	-0.0764676		-0.407031	1.04101
TRINITY_DN29759_c0_g1	918; 893	CCD31 (1)	Cyclin-D3-1	ARATH	K14505				AT4G34160	GO:0000082,GO:0003006,GO:0005575,GO:0005634,GO:0008150,GO:0009719,GO:0009725,GO:0009735,GO:0009743,GO:0009744,GO:0009791,GO:0009987,GO:0010033,GO:0010444,GO:0022402,GO:0022414,GO:0030154,GO:0032501,GO:0032502,GO:0034285,GO:0042221,GO:0043226,GO:0043227,GO:0043229,GO:0043231,GO:0044424,GO:0044464,GO:0044699,GO:0044702,GO:0044707,GO:0044763,GO:0044767,GO:0044770,GO:0044772,GO:0044843,GO:0048316,GO:…	-0.272741	5.20499	5.44259	0.0196515	0.680325	33.8324	32.8696	40.3459	40.2272			0.131313	0.127266		-0.109642	-0.148938
TRINITY_DN26317_c0_g1	720; 663										-0.257491	5.85865	5.43562	0.0197301	0.68033	55.5977	50.0341	63.7496	62.4861			0.139122	0.111128		-0.0518487	-0.198402
TRINITY_DN36365_c0_g1	1453; 1449; 1365; 1364; 730	TATD1	Putative deoxyribonuclease TATDN1	HUMAN; MOUSE; XENLA	K03424					GO:0003674,GO:0003824,GO:0004518,GO:0004519,GO:0004520,GO:0004536,GO:0005488,GO:0005575,GO:0005634,GO:0005654,GO:0006139,GO:0006259,GO:0006308,GO:0006725,GO:0006807,GO:0008150,GO:0008152,GO:0009056,GO:0009057,GO:0009987,GO:0016787,GO:0016788,GO:0016888,GO:0016893,GO:0019439,GO:0034641,GO:0034655,GO:0043167,GO:0043169,GO:0043170,GO:0043226,GO:0043227,GO:0043229,GO:0043231,GO:0044237,GO:0044238,GO:…	0.376805	4.81154	5.43533	0.0197333	0.68033	36.8307	26.5558	25.295	23.4971			-0.118853	-0.217156		0.38971	-0.0537014
TRINITY_DN41244_c0_g1	4392; 4379; 4356; 4343; 4172; 4136; 3834; 3798; 3684; 2590; 2554	NUP1 (1)	Nuclear pore complex protein NUP1 {ECO:0000303|PubMed:19843313}	ARATH					AT3G10650	GO:0005575,GO:0005635,GO:0005643,GO:0005829,GO:0006405,GO:0006406,GO:0006810,GO:0006913,GO:0006996,GO:0006997,GO:0008150,GO:0009987,GO:0015931,GO:0016043,GO:0016482,GO:0016973,GO:0031967,GO:0031975,GO:0032991,GO:0034399,GO:0043234,GO:0044422,GO:0044424,GO:0044425,GO:0044428,GO:0044444,GO:0044446,GO:0044464,GO:0044699,GO:0044765,GO:0046907,GO:0046930,GO:0050657,GO:0050658,GO:0051028,GO:0051168,GO:…	-0.250526	7.21989	5.42754	0.0198216	0.680799	141.289	130.939	161.896	161.917			0.123919	0.124104		-0.0699287	-0.178094
TRINITY_DN35147_c0_g1	4836; 4456; 1686	RL7; SMG1	50S ribosomal protein L7/L12 {ECO:0000255|HAMAP-Rule:MF_00368}; Serine/threonine-protein kinase SMG1	LIBAC; LIBAF; MOUSE	K08873					GO:0000166,GO:0000184,GO:0000723,GO:0000956,GO:0001882,GO:0001883,GO:0003674,GO:0003676,GO:0003677,GO:0003723,GO:0003735,GO:0003824,GO:0004672,GO:0004674,GO:0005198,GO:0005488,GO:0005524,GO:0005575,GO:0005634,GO:0005654,GO:0005737,GO:0005840,GO:0006139,GO:0006259,GO:0006281,GO:0006401,GO:0006402,GO:0006412,GO:0006464,GO:0006468,GO:0006629,GO:0006644,GO:0006650,GO:0006725,GO:0006793,GO:0006796,GO:…	0.264934	5.9902	5.42636	0.019835	0.680799	73.8465	64.8191	58.9822	56.4102			-0.0961004	-0.158266		0.218594	0.0357726
TRINITY_DN22807_c0_g1	513										0.566464	3.20487	5.42213	0.0198831	0.680799	9.21693	12.5641	5.87064	8.78261			-0.463285	-0.00913102		0.0478407	0.424575
TRINITY_DN39336_c0_g1	2377; 2216; 1756; 1738; 1347	CDF3	Cyclic dof factor 3	ARATH					AT3G47500	GO:0001071,GO:0003006,GO:0003674,GO:0003676,GO:0003677,GO:0003700,GO:0005488,GO:0005575,GO:0005634,GO:0006139,GO:0006351,GO:0006355,GO:0006725,GO:0006807,GO:0008150,GO:0008152,GO:0009058,GO:0009059,GO:0009791,GO:0009889,GO:0009908,GO:0009987,GO:0010468,GO:0010556,GO:0016070,GO:0018130,GO:0019219,GO:0019222,GO:0019438,GO:0022414,GO:0031323,GO:0031326,GO:0032501,GO:0032502,GO:0032774,GO:0034641,GO:…	-0.378947	4.02381	5.41548	0.019959	0.680799	14.9914	13.1986	19.1879	17.4788			0.229769	0.108434		-0.088669	-0.249534
TRINITY_DN30509_c0_g1	971; 947; 776	PBP1 (1)	Calcium-binding protein PBP1	ARATH					AT5G54490	GO:0003674,GO:0005488,GO:0005509,GO:0008150,GO:0009719,GO:0009725,GO:0009733,GO:0010033,GO:0042221,GO:0043167,GO:0043169,GO:0046872,GO:0050896	-0.336798	5.09703	5.41273	0.0199904	0.680799	25.9481	34.3608	39.9124	36.3974			0.228999	0.10263		-0.355632	0.0240034
TRINITY_DN31259_c0_g1	1174; 1013; 997; 722; 561; 545										-0.671536	2.02724	5.41257	0.0199922	0.680799	2.5911	3.5852	5.71304	4.20413			0.382054	0.0679851		-0.366403	-0.0836362
TRINITY_DN34901_c0_g1	1742; 1388	GPAT4; GPAT8	Glycerol-3-phosphate 2-O-acyltransferase 4; Probable glycerol-3-phosphate acyltransferase 8	ARATH	K13508				AT1G01610	GO:0003674,GO:0003824,GO:0005575,GO:0006629,GO:0006644,GO:0006793,GO:0006796,GO:0008150,GO:0008152,GO:0008374,GO:0008610,GO:0008654,GO:0009058,GO:0009059,GO:0009987,GO:0010143,GO:0016020,GO:0016021,GO:0016740,GO:0016746,GO:0016747,GO:0016787,GO:0016788,GO:0016791,GO:0019637,GO:0031224,GO:0042578,GO:0043170,GO:0044237,GO:0044238,GO:0044249,GO:0044255,GO:0044425,GO:0044699,GO:0044710,GO:0044711,GO:…	0.609802	4.09476	5.40504	0.0200787	0.682347	13.3997	27.6028	13.3961	13.5051			-0.238422	-0.228247		-0.238082	0.704751
TRINITY_DN30292_c0_g1	941; 932	AB10C (2)	ABC transporter C family member 10	ARATH							0.500981	2.82611	5.3966	0.0201761	0.68341	7.58823	8.85195	5.43723	6.16222			-0.261453	-0.127257		0.105046	0.283663
TRINITY_DN30645_c0_g1	1503; 1503; 1488; 1104	PER39	Peroxidase 39	ARATH	K00430				AT4G11290	GO:0003674,GO:0003824,GO:0004601,GO:0005488,GO:0005575,GO:0005576,GO:0005618,GO:0006950,GO:0006979,GO:0008150,GO:0008152,GO:0009056,GO:0009505,GO:0009664,GO:0009987,GO:0016043,GO:0016209,GO:0016491,GO:0016684,GO:0020037,GO:0030312,GO:0042743,GO:0042744,GO:0043167,GO:0043169,GO:0044237,GO:0044248,GO:0044464,GO:0044699,GO:0044710,GO:0044712,GO:0044763,GO:0045229,GO:0046872,GO:0046906,GO:0050896,GO:…	0.579446	5.2675	5.39366	0.02021	0.68341	29.5756	62.4078	28.3682	33.2011			-0.338497	-0.125435		-0.282247	0.746179
TRINITY_DN35168_c0_g1	2144; 2144; 1340	MOT1; MOT2 (1)	Molybdate transporter 1; Molybdate transporter 2	ARATH					AT1G80310	GO:0003674,GO:0005215,GO:0005575,GO:0005774,GO:0008509,GO:0015075,GO:0015098,GO:0015103,GO:0016020,GO:0016021,GO:0022857,GO:0022891,GO:0022892,GO:0031090,GO:0031224,GO:0044422,GO:0044424,GO:0044425,GO:0044437,GO:0044444,GO:0044446,GO:0044464,GO:0098588	-0.282097	6.19513	5.39015	0.0202508	0.68341	60.4838	71.6088	75.0181	85.58			0.0454075	0.230812		-0.256308	-0.0199119
TRINITY_DN36753_c0_g1	1817	GLT3; U92A1	Crocetin glucosyltransferase 3; UDP-glycosyltransferase 92A1	ARATH; CROSA					AT5G12890	GO:0003674,GO:0003824,GO:0005575,GO:0006629,GO:0006720,GO:0006721,GO:0008150,GO:0008152,GO:0008194,GO:0008299,GO:0008610,GO:0009058,GO:0009987,GO:0016108,GO:0016109,GO:0016114,GO:0016116,GO:0016117,GO:0016740,GO:0016757,GO:0016758,GO:0035251,GO:0042440,GO:0043226,GO:0043227,GO:0043229,GO:0043231,GO:0044237,GO:0044238,GO:0044249,GO:0044255,GO:0044424,GO:0044464,GO:0044699,GO:0044710,GO:0044711,GO:…	0.732705	3.48167	5.38622	0.0202964	0.68341	8.10645	19.4806	8.03765	8.58104			-0.295882	-0.219823		-0.286027	0.801732
TRINITY_DN27603_c0_g1	740; 734; 684										0.261443	7.68957	5.38034	0.0203649	0.68341	214.506	235.513	183.211	192.21			-0.163129	-0.0946858		0.0621102	0.195704
TRINITY_DN32346_c0_g1	1237; 1234	FRI3	Ferritin-3, chloroplastic	SOYBN	K00522					GO:0000041,GO:0003674,GO:0003824,GO:0004322,GO:0005488,GO:0005506,GO:0005575,GO:0005737,GO:0006810,GO:0006811,GO:0006812,GO:0006826,GO:0006880,GO:0008150,GO:0008199,GO:0009507,GO:0009536,GO:0009987,GO:0016491,GO:0016722,GO:0016724,GO:0030001,GO:0043167,GO:0043169,GO:0043226,GO:0043227,GO:0043229,GO:0043231,GO:0044424,GO:0044444,GO:0044464,GO:0044699,GO:0044763,GO:0044765,GO:0046872,GO:0046914,GO:…	0.271181	6.74727	5.38013	0.0203674	0.68341	113.601	121.262	88.9658	105.535			-0.256378	-0.0149639		0.0893855	0.181956
TRINITY_DN25671_c0_g1	656; 652										-0.547343	2.8402	5.37757	0.0203972	0.68341	4.73802	6.75794	9.14086	7.74597			0.316411	0.123428		-0.409053	-0.0307862
TRINITY_DN30162_c0_g1	1231; 768	WOX11	WUSCHEL-related homeobox 11	ARATH; ORYSJ					AT3G03660	GO:0003674,GO:0003676,GO:0003677,GO:0005488,GO:0005575,GO:0005634,GO:0006139,GO:0006351,GO:0006355,GO:0006725,GO:0006807,GO:0007275,GO:0008150,GO:0008152,GO:0009058,GO:0009059,GO:0009889,GO:0009987,GO:0010468,GO:0010556,GO:0016070,GO:0018130,GO:0019219,GO:0019222,GO:0019438,GO:0031323,GO:0031326,GO:0032501,GO:0032502,GO:0032774,GO:0034641,GO:0034645,GO:0034654,GO:0043170,GO:0043226,GO:0043227,GO:…	0.720641	1.49633	5.36743	0.0205162	0.686015	3.22037	3.61692	1.69421	2.41882			-0.340449	-0.0820549		0.158438	0.264066
TRINITY_DN44740_c0_g1	551										0.474184	3.09548	5.36012	0.0206023	0.686617	10.5865	9.16922	7.09204	7.11247			-0.192323	-0.189085		0.276879	0.104529
TRINITY_DN29221_c0_g1	877	MCU2 (1)	Calcium uniporter protein 2, mitochondrial	ARATH	K20858				AT2G23790	GO:0003674,GO:0005215,GO:0005216,GO:0005261,GO:0005262,GO:0005575,GO:0005743,GO:0008324,GO:0015075,GO:0015085,GO:0015267,GO:0015291,GO:0015292,GO:0016020,GO:0016021,GO:0019866,GO:0022803,GO:0022804,GO:0022838,GO:0022857,GO:0022890,GO:0022891,GO:0022892,GO:0031090,GO:0031224,GO:0031966,GO:0044422,GO:0044424,GO:0044425,GO:0044429,GO:0044444,GO:0044446,GO:0044464,GO:0046873,GO:0072509	-0.453404	3.71445	5.35603	0.0206508	0.686617	11.2528	10.819	17.3755	12.9291			0.379996	0.00389392		-0.167941	-0.215949
TRINITY_DN39675_c0_g1	3172; 3126; 2883; 1816	UFAA1; ZDS	Tuberculostearic acid methyltransferase UfaA1 {ECO:0000305}; Zeta-carotene desaturase	MYCTU; SYNY3	K00574,K00514					GO:0003674,GO:0003824,GO:0006082,GO:0006629,GO:0006631,GO:0006633,GO:0006720,GO:0006721,GO:0008150,GO:0008152,GO:0008168,GO:0008299,GO:0008610,GO:0009058,GO:0009987,GO:0016043,GO:0016053,GO:0016108,GO:0016109,GO:0016114,GO:0016116,GO:0016117,GO:0016119,GO:0016491,GO:0016627,GO:0016635,GO:0016705,GO:0016719,GO:0016740,GO:0016741,GO:0019752,GO:0032787,GO:0042214,GO:0042440,GO:0043436,GO:0044237,GO:…	-0.317253	6.25049	5.35543	0.0206579	0.686617	76.3635	59.1716	91.448	77.4309			0.274936	0.0404733		0.0209554	-0.336365
TRINITY_DN30769_c0_g1	805; 764; 740; 715; 699										0.657529	7.46058	5.34875	0.0207371	0.686994	127.223	303.6	119.068	154.056			-0.449033	-0.0827852		-0.35498	0.886798
TRINITY_DN7600_c0_g1	3492	LHW	Transcription factor LHW	ARATH					AT2G27230	GO:0001071,GO:0003674,GO:0003676,GO:0003677,GO:0003700,GO:0005488,GO:0005575,GO:0005634,GO:0006139,GO:0006351,GO:0006355,GO:0006725,GO:0006807,GO:0008150,GO:0008152,GO:0009058,GO:0009059,GO:0009888,GO:0009889,GO:0009891,GO:0009893,GO:0009987,GO:0010074,GO:0010078,GO:0010468,GO:0010479,GO:0010556,GO:0010557,GO:0010604,GO:0010628,GO:0016070,GO:0018130,GO:0019219,GO:0019222,GO:0019438,GO:0019827,GO:…	-0.283846	5.12024	5.34752	0.0207517	0.686994	32.796	29.8555	36.6422	39.5361			0.0814264	0.185615		-0.0698314	-0.19721
TRINITY_DN34810_c0_g2	2016	UGT1	Crocetin glucosyltransferase, chloroplastic	GARJA						GO:0003674,GO:0003824,GO:0005575,GO:0008150,GO:0008152,GO:0009507,GO:0009536,GO:0016740,GO:0016757,GO:0016758,GO:0043226,GO:0043227,GO:0043229,GO:0043231,GO:0044424,GO:0044444,GO:0044464	0.268541	5.77023	5.33948	0.0208476	0.688799	57.3374	61.805	46.0983	52.7244			-0.22421	-0.0380105		0.0787469	0.183474
TRINITY_DN39460_c0_g1	2174; 2102; 2062; 2039; 1307; 1239; 1164; 1080; 911										0.260924	5.44731	5.33331	0.0209216	0.689874	46.6029	48.3843	38.7304	40.5152			-0.155918	-0.0940474		0.0990161	0.150949
TRINITY_DN40123_c0_g1	2538; 2532; 2486; 2110	CRY1	Cryptochrome-1 {ECO:0000303|PubMed:8953250}	ARATH	K12118				AT4G08920	GO:0000166,GO:0001101,GO:0001558,GO:0001882,GO:0001883,GO:0002682,GO:0002684,GO:0002831,GO:0002833,GO:0003674,GO:0003824,GO:0004672,GO:0004871,GO:0004872,GO:0005488,GO:0005515,GO:0005524,GO:0005575,GO:0005634,GO:0005737,GO:0006139,GO:0006464,GO:0006468,GO:0006725,GO:0006732,GO:0006753,GO:0006793,GO:0006796,GO:0006807,GO:0006810,GO:0006873,GO:0006874,GO:0006875,GO:0006950,GO:0006952,GO:0007165,GO:…	-0.324821	4.78537	5.32254	0.0210514	0.690823	25.5779	23.2879	33.2538	28.018			0.266388	0.0344342		-0.0878788	-0.212943
TRINITY_DN29569_c0_g1	2751; 2665	NBR1 (1)	Protein NBR1 homolog {ECO:0000305}	ARATH	K17987				AT4G24690	GO:0003674,GO:0005488,GO:0005515,GO:0005575,GO:0005737,GO:0005773,GO:0006461,GO:0006810,GO:0006914,GO:0008104,GO:0008150,GO:0008152,GO:0008270,GO:0009056,GO:0009987,GO:0015031,GO:0016043,GO:0022607,GO:0032182,GO:0033036,GO:0034622,GO:0043130,GO:0043167,GO:0043169,GO:0043226,GO:0043227,GO:0043229,GO:0043231,GO:0043623,GO:0043933,GO:0044237,GO:0044248,GO:0044424,GO:0044444,GO:0044464,GO:0045184,GO:…	0.396169	3.76709	5.31861	0.0210989	0.690823	15.7687	15.0388	12.0171	11.403			-0.13979	-0.204421		0.202364	0.141847
TRINITY_DN41592_c3_g2	1820; 1703; 1683; 1228; 723										0.410701	6.29694	5.31559	0.0211354	0.690823	74.2536	104.986	55.8301	78.9283			-0.442834	0.0419883		-0.0438492	0.444695
TRINITY_DN34810_c0_g1	2048; 2010; 1500; 1500; 1294	U75D1; UGT1	Crocetin glucosyltransferase, chloroplastic; UDP-glycosyltransferase 75D1	ARATH; GARJA					AT4G15550	GO:0003674,GO:0003824,GO:0005575,GO:0008150,GO:0008152,GO:0008194,GO:0009507,GO:0009536,GO:0009636,GO:0016740,GO:0016757,GO:0016758,GO:0035251,GO:0042221,GO:0043226,GO:0043227,GO:0043229,GO:0043231,GO:0044424,GO:0044444,GO:0044464,GO:0046527,GO:0050896,GO:0080043,GO:0080044	0.367819	4.10244	5.31537	0.0211381	0.690823	18.1377	20.4007	14.4205	15.4344			-0.207222	-0.120786		0.087182	0.240826
TRINITY_DN20911_c0_g2	536										0.34491	5.42737	5.31108	0.0211902	0.690823	40.4953	55.5864	35.4208	40.2272			-0.24492	-0.0705881		-0.0614594	0.376967
TRINITY_DN39510_c0_g1	2083; 1428; 807	PII2	Piriformospora indica-insensitive protein 2	ARATH					AT1G13230	GO:0005575,GO:0005886,GO:0008150,GO:0009507,GO:0009536,GO:0009605,GO:0009607,GO:0009608,GO:0009610,GO:0009620,GO:0016020,GO:0043207,GO:0043226,GO:0043227,GO:0043229,GO:0043231,GO:0044403,GO:0044419,GO:0044424,GO:0044444,GO:0044464,GO:0050896,GO:0051704,GO:0051707	-0.636908	2.42598	5.31033	0.0211993	0.690823	3.55351	4.75911	7.84065	5.18318			0.455351	0.00121959		-0.370002	-0.0865689
TRINITY_DN8417_c0_g1	755										-0.25976	6.23543	5.29419	0.0213966	0.694631	63.445	73.5441	80.4947	83.5643			0.102073	0.154781		-0.231945	-0.0249089
TRINITY_DN25014_c0_g1	1867	PAO (1)	Polyamine oxidase	MAIZE	K13366					GO:0003674,GO:0003824,GO:0016491,GO:0016645,GO:0016647,GO:0052893,GO:0052896,GO:0052897,GO:0052898,GO:0052900	-0.260829	8.11548	5.29395	0.0213996	0.694631	267.032	237.543	307.164	297.37			0.153782	0.10734		-0.0468152	-0.214307
TRINITY_DN26926_c0_g1	572										-0.375944	4.16516	5.28923	0.0214577	0.695164	16.5461	14.5946	21.9065	18.5443			0.277913	0.0592434		-0.0883797	-0.248777
TRINITY_DN33021_c0_g1	1702; 1702; 1673; 1036	EF105	Ethylene-responsive transcription factor ERF105	ARATH					AT5G51190	GO:0000160,GO:0001071,GO:0003674,GO:0003676,GO:0003677,GO:0003700,GO:0005488,GO:0005575,GO:0005634,GO:0006139,GO:0006351,GO:0006725,GO:0006807,GO:0007165,GO:0008150,GO:0008152,GO:0009058,GO:0009059,GO:0009719,GO:0009755,GO:0009873,GO:0009987,GO:0010033,GO:0010200,GO:0010243,GO:0016070,GO:0018130,GO:0019438,GO:0032774,GO:0034641,GO:0034645,GO:0034654,GO:0035556,GO:0042221,GO:0043170,GO:0043226,GO:…	-0.331078	6.51328	5.28527	0.0215066	0.695394	67.7389	93.8814	105.12	98.3364			0.218369	0.123988		-0.400822	0.0584658
TRINITY_DN31284_c0_g1	1622; 871	PER10 (1)	Peroxidase 10	ARATH	K00430				AT1G49570	GO:0003674,GO:0003824,GO:0004601,GO:0005488,GO:0005575,GO:0005576,GO:0006950,GO:0006979,GO:0008150,GO:0008152,GO:0009056,GO:0009987,GO:0016209,GO:0016491,GO:0016684,GO:0020037,GO:0042743,GO:0042744,GO:0043167,GO:0043169,GO:0044237,GO:0044248,GO:0044699,GO:0044710,GO:0044712,GO:0044763,GO:0046872,GO:0046906,GO:0050896,GO:0072593,GO:0097159,GO:1901363	0.732897	5.96139	5.27238	0.0216664	0.69838	44.2709	110.919	35.4996	57.85			-0.642011	0.0324646		-0.338783	0.94833
TRINITY_DN31662_c0_g1	1680; 1677; 1441; 1441	UGDH4 (1)	UDP-glucose 6-dehydrogenase 4	ORYSJ	K00012					GO:0000166,GO:0003674,GO:0003824,GO:0003979,GO:0005488,GO:0006065,GO:0006082,GO:0006139,GO:0006725,GO:0006753,GO:0006793,GO:0006796,GO:0006807,GO:0008150,GO:0008152,GO:0009058,GO:0009117,GO:0009165,GO:0009225,GO:0009226,GO:0009987,GO:0016053,GO:0016491,GO:0016614,GO:0016616,GO:0018130,GO:0019438,GO:0019637,GO:0019752,GO:0034641,GO:0034654,GO:0036094,GO:0043436,GO:0044237,GO:0044238,GO:0044249,GO:…	0.245975	5.7865	5.27106	0.0216828	0.69838	60.3727	59.2668	50.9051	49.9889			-0.106	-0.131205		0.131508	0.105698
TRINITY_DN24836_c0_g1	2566; 1502; 954	AMO (2)	Primary amine oxidase	LENCU; PEA	K00276					GO:0003674,GO:0003824,GO:0005488,GO:0005507,GO:0006807,GO:0008131,GO:0008150,GO:0008152,GO:0009308,GO:0009987,GO:0010035,GO:0016491,GO:0016638,GO:0016641,GO:0042221,GO:0043167,GO:0043169,GO:0044699,GO:0044710,GO:0046872,GO:0046914,GO:0048037,GO:0048038,GO:0050896,GO:0051716,GO:0052593,GO:0052594,GO:0052595,GO:0052596,GO:0052597,GO:0055114,GO:0070887,GO:0071241,GO:0071704,GO:0097184,GO:0097185,GO:…	-0.288528	5.35752	5.26704	0.0217329	0.698642	33.3882	40.2621	44.1677	45.8423			0.114932	0.166336		-0.268681	-0.0125871
TRINITY_DN14515_c0_g1	772										0.407224	4.17446	5.26003	0.0218207	0.700112	17.3234	23.6369	15.0115	15.8951			-0.212151	-0.139098		-0.0283131	0.379562
TRINITY_DN39148_c0_g1	1472; 1471; 1471; 1470; 1469; 1469; 1449; 1448; 1448; 1442; 1441; 1441; 1367; 1337; 1330; 1308; 1307; 1299; 1277; 1050; 1046; 1016; 953; 652; 637; 574	ARR3; ARR4	Two-component response regulator ARR3; Two-component response regulator ARR4	ARATH	K14492				AT1G59940,AT1G10470	GO:0000156,GO:0000160,GO:0003006,GO:0003674,GO:0003824,GO:0004672,GO:0004674,GO:0004871,GO:0005057,GO:0005575,GO:0005634,GO:0005737,GO:0006139,GO:0006351,GO:0006355,GO:0006464,GO:0006468,GO:0006725,GO:0006793,GO:0006796,GO:0006807,GO:0007165,GO:0007623,GO:0008150,GO:0008152,GO:0009058,GO:0009059,GO:0009314,GO:0009416,GO:0009628,GO:0009639,GO:0009719,GO:0009725,GO:0009735,GO:0009736,GO:0009755,GO:…	-0.319466	5.02094	5.23524	0.0221338	0.70714	27.0955	30.5218	40.1095	31.9629			0.304067	-0.00611642		-0.229279	-0.0686715
TRINITY_DN32563_c0_g1	1831; 1823	C81E8 (1)	Cytochrome P450 81E8 {ECO:0000303|PubMed:14617078}	MEDTR						GO:0003674,GO:0003824,GO:0004497,GO:0005488,GO:0005506,GO:0005575,GO:0016021,GO:0016491,GO:0016705,GO:0020037,GO:0031224,GO:0043167,GO:0043169,GO:0044425,GO:0046872,GO:0046906,GO:0046914,GO:0097159,GO:1901363	-0.448844	3.40101	5.23433	0.0221453	0.70714	7.84734	9.86722	12.2535	11.9789			0.206475	0.178412		-0.327032	-0.0578559
TRINITY_DN30870_c0_g1	1736; 1720										-0.302604	4.86569	5.23262	0.0221671	0.70714	27.7248	24.3984	33.3326	30.9551			0.192596	0.0920966		-0.0567368	-0.227955
TRINITY_DN34923_c0_g1	1392; 1228; 1218; 1054	EXP11	Expansin-A11	ARATH					AT1G20190	GO:0005575,GO:0005576,GO:0005618,GO:0008150,GO:0009664,GO:0009987,GO:0016020,GO:0016043,GO:0030312,GO:0044464,GO:0045229,GO:0071554,GO:0071555,GO:0071669,GO:0071840	0.302325	7.72368	5.2155	0.0223865	0.711036	215.691	251.027	169.854	208.537			-0.298021	-0.00513754		0.0430733	0.260085
TRINITY_DN34286_c0_g1	1853; 1306; 1202; 1083; 940; 726	K0754	Uncharacterized protein KIAA0754	HUMAN							0.31503	6.64203	5.21397	0.0224061	0.711036	95.1676	126.085	83.5679	94.2762			-0.233868	-0.063758		-0.0504631	0.348089
TRINITY_DN38651_c0_g1	2616; 2564; 2539; 2487	Y5457	Probable LRR receptor-like serine/threonine-protein kinase At5g45780	ARATH					AT5G45780	GO:0000166,GO:0001882,GO:0001883,GO:0003674,GO:0003824,GO:0004672,GO:0004674,GO:0004675,GO:0004871,GO:0004872,GO:0004888,GO:0005488,GO:0005524,GO:0005575,GO:0005886,GO:0006464,GO:0006468,GO:0006793,GO:0006796,GO:0007165,GO:0007166,GO:0008150,GO:0008152,GO:0009987,GO:0016020,GO:0016021,GO:0016301,GO:0016310,GO:0016740,GO:0016772,GO:0016773,GO:0017076,GO:0019199,GO:0019538,GO:0030554,GO:0031224,GO:…	-0.267527	5.5694	5.21256	0.0224244	0.711036	44.0858	41.9754	55.6331	48.0596			0.229008	0.0257554		-0.0935686	-0.161195
TRINITY_DN40798_c0_g1	3221; 3207; 3170; 3156; 2063; 2049	C3H29	Zinc finger CCCH domain-containing protein 29	ARATH					AT2G40140	GO:0001071,GO:0003674,GO:0003676,GO:0003677,GO:0003700,GO:0005488,GO:0005575,GO:0005634,GO:0006355,GO:0006950,GO:0006952,GO:0008150,GO:0009266,GO:0009409,GO:0009605,GO:0009607,GO:0009620,GO:0009628,GO:0009719,GO:0009889,GO:0010033,GO:0010200,GO:0010243,GO:0010468,GO:0010556,GO:0019219,GO:0019222,GO:0031323,GO:0031326,GO:0042221,GO:0043167,GO:0043169,GO:0043207,GO:0043226,GO:0043227,GO:0043229,GO:…	-0.338207	6.61569	5.20979	0.0224601	0.711036	73.4023	99.6558	119.974	98.9987			0.307251	0.0350166		-0.38664	0.0443725
TRINITY_DN35460_c0_g1	2042; 1897	ACR9	ACT domain-containing protein ACR9 {ECO:0000305}	ARATH					AT2G39570	GO:0003674,GO:0005488,GO:0008150,GO:0008152,GO:0016597,GO:0031406,GO:0036094,GO:0043167,GO:0043168,GO:0043177	0.415384	4.75902	5.18947	0.0227241	0.716785	37.3119	24.5253	21.7095	24.5625			-0.263831	-0.0999072		0.465668	-0.10193
TRINITY_DN35199_c1_g1	1680; 1571; 1296; 672; 621; 563	EXEC2 (1)	Protein EXECUTER 2, chloroplastic {ECO:0000305}	ARATH; ORYSJ					AT1G27510	GO:0000302,GO:0000304,GO:0005575,GO:0006950,GO:0006979,GO:0008150,GO:0008219,GO:0009507,GO:0009536,GO:0009987,GO:0010035,GO:0010343,GO:0012501,GO:0016020,GO:0016265,GO:0034357,GO:0036473,GO:0042221,GO:0042651,GO:0043226,GO:0043227,GO:0043229,GO:0043231,GO:0044424,GO:0044436,GO:0044444,GO:0044464,GO:0044699,GO:0044763,GO:0050896,GO:0097468,GO:1901700	-0.492315	2.95957	5.18919	0.0227278	0.716785	7.10703	5.74266	9.73186	8.35067			0.286404	0.105697		-0.0789753	-0.313126
TRINITY_DN14397_c0_g1	748; 513										-0.548441	2.45156	5.18105	0.0228345	0.718017	4.73802	4.06111	7.01324	5.87427			0.296772	0.101871		-0.12295	-0.275693
TRINITY_DN13219_c0_g1	1012; 927	C76B6; C80B2; C80B3	(S)-N-methylcoclaurine 3'-hydroxylase isozyme 1 {ECO:0000305}; (S)-N-methylcoclaurine 3'-hydroxylase isozyme 2; Geraniol 8-hydroxylase	CATRO; ESCCA; PAPSO	K15099					GO:0002238,GO:0003674,GO:0003824,GO:0004497,GO:0005488,GO:0005506,GO:0005575,GO:0005783,GO:0005789,GO:0006629,GO:0006720,GO:0006721,GO:0006725,GO:0006807,GO:0008150,GO:0008152,GO:0008299,GO:0008610,GO:0009058,GO:0009605,GO:0009607,GO:0009708,GO:0009820,GO:0009821,GO:0009987,GO:0010033,GO:0016020,GO:0016021,GO:0016098,GO:0016099,GO:0016114,GO:0016491,GO:0016705,GO:0016709,GO:0018130,GO:0019438,GO:…	0.598996	2.38648	5.1757	0.022905	0.718017	6.84792	5.64748	4.92503	3.36907			-0.032383	-0.399532		0.321135	0.110781
TRINITY_DN39822_c0_g1	2222; 1519	XYLB (1)	Xylulose kinase	MOUSE	K00854					GO:0000166,GO:0001882,GO:0001883,GO:0003674,GO:0003824,GO:0004856,GO:0005488,GO:0005524,GO:0005575,GO:0005737,GO:0005975,GO:0005996,GO:0005997,GO:0008150,GO:0008152,GO:0016301,GO:0016740,GO:0016772,GO:0016773,GO:0017076,GO:0019200,GO:0019321,GO:0030554,GO:0031982,GO:0031988,GO:0032549,GO:0032550,GO:0032553,GO:0032555,GO:0032559,GO:0035639,GO:0036094,GO:0042732,GO:0043167,GO:0043168,GO:0043226,GO:…	-0.298367	4.82674	5.17403	0.022927	0.718017	25.9481	24.8426	32.7022	29.8033			0.202159	0.0763069		-0.11012	-0.168346
TRINITY_DN35628_c0_g1	1583; 1449; 1135; 1135; 1130										0.496811	2.79207	5.16752	0.023013	0.718017	7.5142	8.53467	6.14644	5.26956			-0.107629	-0.27193		0.116284	0.263275
TRINITY_DN32859_c0_g1	759; 759; 525	TRXH2; TRXH7	Thioredoxin H2; Thioredoxin H7	ARATH	K03671				AT5G39950,AT1G59730	GO:0003674,GO:0003824,GO:0004791,GO:0005575,GO:0005737,GO:0005739,GO:0005829,GO:0005886,GO:0006662,GO:0006950,GO:0006979,GO:0008150,GO:0008152,GO:0009987,GO:0015035,GO:0015036,GO:0016020,GO:0016209,GO:0016491,GO:0016651,GO:0016667,GO:0016668,GO:0016671,GO:0018904,GO:0019725,GO:0033554,GO:0034599,GO:0042221,GO:0042592,GO:0043226,GO:0043227,GO:0043229,GO:0043231,GO:0044281,GO:0044424,GO:0044444,GO:…	0.535493	2.82164	5.16642	0.0230276	0.718017	7.88436	8.66158	4.60983	6.73813			-0.418246	-0.015534		0.162289	0.271491
TRINITY_DN23914_c0_g1	984	OLE16; OLEO1	Oleosin 16 kDa; Oleosin 1	BROSE; PRUDU						GO:0005575,GO:0005811,GO:0012511,GO:0016021,GO:0031224,GO:0043226,GO:0043228,GO:0043229,GO:0043232,GO:0044424,GO:0044425,GO:0044464	0.667578	1.51211	5.15878	0.0231291	0.718017	3.5165	3.33138	2.04881	2.24604			-0.227971	-0.159351		0.218283	0.169039
TRINITY_DN36760_c2_g1	1785; 1785; 1759; 1759	SCP40	Serine carboxypeptidase-like 40	ARATH	K16297				AT3G63470	GO:0003674,GO:0003824,GO:0004180,GO:0004185,GO:0005575,GO:0005576,GO:0006508,GO:0008150,GO:0008152,GO:0008233,GO:0008236,GO:0008238,GO:0016787,GO:0017171,GO:0019538,GO:0043170,GO:0044238,GO:0051603,GO:0070008,GO:0070011,GO:0071704	0.300799	5.25397	5.15816	0.0231374	0.718017	37.534	46.5124	33.175	35.0728			-0.177039	-0.101228		-0.00849621	0.286763
TRINITY_DN26344_c0_g1	965; 708										-0.664515	1.56747	5.15659	0.0231583	0.718017	2.33199	2.15746	3.82182	3.31147			0.261142	0.128783		-0.165298	-0.224626
TRINITY_DN22476_c0_g1	2866; 2154	YCF3 (2)	Photosystem I assembly protein Ycf3 {ECO:0000255|HAMAP-Rule:MF_00439}	SINAL; SPIOL						GO:0005575,GO:0008150,GO:0008152,GO:0009535,GO:0009987,GO:0015979,GO:0016020,GO:0034357,GO:0042651,GO:0044237,GO:0044422,GO:0044424,GO:0044434,GO:0044435,GO:0044436,GO:0044444,GO:0044446,GO:0044464,GO:0055035	-0.304013	4.52507	5.14826	0.0232696	0.718017	19.8775	21.1939	25.8466	24.908			0.165317	0.115855		-0.182736	-0.0984362
TRINITY_DN30329_c0_g1	1262; 1260; 1255	EF4L1	Protein ELF4-LIKE 1	ARATH					AT2G29950	GO:0003674,GO:0005488,GO:0005515,GO:0005575,GO:0005634,GO:0008150,GO:0042752,GO:0042753,GO:0042802,GO:0042803,GO:0043226,GO:0043227,GO:0043229,GO:0043231,GO:0044424,GO:0044464,GO:0046983,GO:0048511,GO:0048518,GO:0050789,GO:0065007	0.242032	6.17383	5.14078	0.0233701	0.718017	79.806	76.5582	63.9466	68.1876			-0.163323	-0.0734051		0.147586	0.0891418
TRINITY_DN42252_c0_g1	829	INVA (3)	Acid beta-fructofuranosidase {ECO:0000303|Ref.1}	VIGRR							0.292251	5.0761	5.13985	0.0233827	0.718017	34.0915	40.0083	28.4864	31.9917			-0.215756	-0.0587369		0.0277398	0.246753
TRINITY_DN27985_c0_g1	2118	BGL24 (1)	Beta-glucosidase 24	ORYSJ	K01188					GO:0003674,GO:0003824,GO:0004553,GO:0005975,GO:0008150,GO:0008152,GO:0008422,GO:0015926,GO:0016787,GO:0016798,GO:0044238,GO:0044699,GO:0044710,GO:0071704,GO:0102483,GO:1901135,GO:1901657	0.635445	5.9284	5.13417	0.0234592	0.718017	49.342	98.4819	34.554	60.5568			-0.68102	0.0941164		-0.19091	0.777813
TRINITY_DN38942_c0_g1	2408; 2330; 2311; 2084; 1758; 1699	U496D	UPF0496 protein 4	ORYSJ						GO:0005575,GO:0016021,GO:0031224,GO:0044425	-0.382878	4.00729	5.13407	0.0234606	0.718017	12.4373	15.3243	18.8333	17.45			0.223576	0.124456		-0.305516	-0.0425163
TRINITY_DN34567_c0_g1	1090; 1044; 933; 928; 908; 895; 887; 863; 827	Y8359 (1)	Uncharacterized protein Os08g0359500; Uncharacterized protein OsI_027940	ORYSI; ORYSJ						GO:0005575,GO:0005634,GO:0005829,GO:0005886,GO:0005911,GO:0008150,GO:0009506,GO:0009893,GO:0009966,GO:0009968,GO:0010449,GO:0010468,GO:0010604,GO:0010628,GO:0010646,GO:0010648,GO:0016020,GO:0019222,GO:0023051,GO:0023057,GO:0030054,GO:0032502,GO:0032879,GO:0035266,GO:0040007,GO:0043226,GO:0043227,GO:0043229,GO:0043231,GO:0044424,GO:0044444,GO:0044464,GO:0044699,GO:0044767,GO:0048518,GO:0048519,GO:…	-0.289901	5.29412	5.13377	0.0234648	0.718017	36.9047	33.5993	47.0045	39.277			0.260402	0.0128253		-0.0725661	-0.200662
TRINITY_DN29751_c0_g2	743	PER3 (3)	Peroxidase 3	ARATH	K00430				AT1G05260	GO:0001101,GO:0003674,GO:0003824,GO:0004601,GO:0005488,GO:0005575,GO:0005576,GO:0005618,GO:0005783,GO:0006950,GO:0006970,GO:0006972,GO:0006979,GO:0008150,GO:0008152,GO:0009056,GO:0009266,GO:0009269,GO:0009409,GO:0009414,GO:0009415,GO:0009505,GO:0009628,GO:0009651,GO:0009664,GO:0009987,GO:0010035,GO:0016043,GO:0016209,GO:0016491,GO:0016684,GO:0020037,GO:0030312,GO:0042221,GO:0042538,GO:0042743,GO:…	0.433838	3.89089	5.12957	0.0235216	0.718017	15.6947	18.2115	10.5987	14.4265			-0.388677	-0.005922		0.101368	0.293231
TRINITY_DN18563_c0_g1	1797	UGT2 (1)	7-deoxyloganetin glucosyltransferase	GARJA						GO:0003674,GO:0003824,GO:0008150,GO:0008152,GO:0008194,GO:0016740,GO:0016757,GO:0016758,GO:0035251,GO:0046527	0.481521	5.66121	5.12278	0.0236138	0.718017	41.0135	76.6534	42.9857	41.3502			-0.171985	-0.225411		-0.236662	0.634059
TRINITY_DN14174_c0_g1	1160	ALS3	Protein ALUMINUM SENSITIVE 3	ARATH	K02069				AT2G37330	GO:0003674,GO:0005215,GO:0005338,GO:0005460,GO:0005575,GO:0005886,GO:0005887,GO:0008150,GO:0008509,GO:0008514,GO:0010035,GO:0010038,GO:0010044,GO:0012506,GO:0015075,GO:0015165,GO:0015215,GO:0015605,GO:0015932,GO:0016020,GO:0016021,GO:0022857,GO:0022891,GO:0022892,GO:0031090,GO:0031224,GO:0031226,GO:0042221,GO:0044422,GO:0044425,GO:0044459,GO:0044464,GO:0050896,GO:1901505,GO:1901677	0.381176	4.22428	5.12265	0.0236156	0.718017	18.3228	23.7638	15.9571	16.3846			-0.18332	-0.149377		-0.00477496	0.337472
TRINITY_DN27780_c0_g1	646; 635	LEA14 (2)	Desiccation protectant protein Lea14 homolog	SOYBN						GO:0001101,GO:0006950,GO:0008150,GO:0009269,GO:0009414,GO:0009415,GO:0009628,GO:0010035,GO:0042221,GO:0050896,GO:1901700	0.398426	3.86916	5.12145	0.0236319	0.718017	17.1753	15.9272	11.2685	13.7642			-0.303511	-0.0548599		0.227737	0.130634
TRINITY_DN25143_c0_g1	1101; 745										-0.354345	4.1338	5.11785	0.023681	0.718017	15.4726	15.2292	20.7245	18.5731			0.230512	0.0870178		-0.148644	-0.168886
TRINITY_DN35351_c0_g1	658										0.384906	5.4779	5.11638	0.023701	0.718017	61.1871	39.7227	39.8336	37.4053			-0.126215	-0.21249		0.468751	-0.130046
TRINITY_DN22899_c0_g1	679										-0.671412	1.46965	5.10879	0.0238049	0.718017	2.03587	2.12574	3.38842	3.25388			0.209668	0.17319		-0.207315	-0.175543
TRINITY_DN31642_c0_g1	1094; 871; 869	PR1; PR1C	Pathogenesis-related protein 1C; Pathogenesis-related protein PR-1	MEDTR; TOBAC						GO:0005575,GO:0005576,GO:0005773,GO:0006950,GO:0006952,GO:0008150,GO:0009607,GO:0043226,GO:0043227,GO:0043229,GO:0043231,GO:0044424,GO:0044444,GO:0044464,GO:0050896	0.361699	4.30428	5.10866	0.0238067	0.718017	23.0608	21.2574	15.1691	19.2066			-0.322047	-0.0173514		0.223573	0.115826
TRINITY_DN31958_c0_g1	1427; 1421; 1361; 1355; 1346; 1280	LA1 (1)	La protein 1	ARATH	K11090				AT4G32720	GO:0000166,GO:0003674,GO:0003676,GO:0003723,GO:0005488,GO:0005575,GO:0005618,GO:0005654,GO:0005730,GO:0005829,GO:0006139,GO:0006725,GO:0006807,GO:0008150,GO:0008152,GO:0009987,GO:0016070,GO:0030312,GO:0030529,GO:0032991,GO:0034470,GO:0034641,GO:0034660,GO:0036094,GO:0043170,GO:0043226,GO:0043228,GO:0043229,GO:0043232,GO:0044237,GO:0044238,GO:0044260,GO:0044422,GO:0044424,GO:0044428,GO:0044444,GO:…	0.597597	2.04484	5.10846	0.0238094	0.718017	5.29326	4.50529	2.95502	3.48425			-0.2742	-0.127797		0.283473	0.118524
TRINITY_DN53654_c0_g1	1241	PER4 (1)	Peroxidase 4 {ECO:0000250|UniProtKB:Q42578}	VITVI	K00430					GO:0003674,GO:0003824,GO:0004601,GO:0005488,GO:0005575,GO:0005576,GO:0006950,GO:0006979,GO:0008150,GO:0008152,GO:0009056,GO:0009987,GO:0016209,GO:0016491,GO:0016684,GO:0020037,GO:0042743,GO:0042744,GO:0043167,GO:0043169,GO:0044237,GO:0044248,GO:0044699,GO:0044710,GO:0044712,GO:0044763,GO:0046872,GO:0046906,GO:0050896,GO:0072593,GO:0097159,GO:1901363	0.503415	6.80781	5.10561	0.0238486	0.718017	88.5417	173.93	90.2266	94.9673			-0.244365	-0.172049		-0.270965	0.687379
TRINITY_DN33112_c0_g1	1416	TAR2 (1)	Tryptophan aminotransferase-related protein 2	ARATH	K16903				AT4G24670	GO:0003006,GO:0003674,GO:0003824,GO:0005575,GO:0005789,GO:0006950,GO:0006952,GO:0007154,GO:0008150,GO:0008152,GO:0008483,GO:0009058,GO:0009605,GO:0009606,GO:0009607,GO:0009617,GO:0009628,GO:0009629,GO:0009630,GO:0009719,GO:0009723,GO:0009725,GO:0009791,GO:0009850,GO:0009851,GO:0009888,GO:0009908,GO:0009958,GO:0009987,GO:0009991,GO:0010033,GO:0010074,GO:0010078,GO:0010087,GO:0010817,GO:0016020,GO:…	0.473449	2.83881	5.10092	0.0239131	0.718017	8.36557	8.12222	5.59484	6.24861			-0.245569	-0.126437		0.203139	0.168866
TRINITY_DN34154_c0_g1	899; 899; 897; 897; 591; 589	GLPT1 (2)	Putative glycerol-3-phosphate transporter 1	ARATH	K13783				AT3G47420	GO:0003674,GO:0005215,GO:0005575,GO:0006810,GO:0008150,GO:0008643,GO:0009987,GO:0016021,GO:0031224,GO:0042592,GO:0044425,GO:0044699,GO:0044763,GO:0044765,GO:0048878,GO:0050801,GO:0051179,GO:0051234,GO:0055062,GO:0055081,GO:0055083,GO:0055085,GO:0065007,GO:0065008,GO:0071702,GO:0072505,GO:0072506,GO:0098771,GO:1902578	0.708906	1.92518	5.09951	0.0239326	0.718017	3.70158	5.48884	2.12761	3.45545			-0.43197	-0.0295789		0.0340836	0.427465
TRINITY_DN32968_c0_g1	1198; 1059; 1004; 991; 945; 865; 852; 795; 782	PEAM2; PEAM3	Phosphoethanolamine N-methyltransferase 3; Phosphomethylethanolamine N-methyltransferase	ARATH	K05929				AT1G73600,AT1G48600	GO:0000234,GO:0003674,GO:0003824,GO:0005575,GO:0005737,GO:0006066,GO:0006576,GO:0006629,GO:0006644,GO:0006650,GO:0006656,GO:0006793,GO:0006796,GO:0006807,GO:0008150,GO:0008152,GO:0008168,GO:0008170,GO:0008610,GO:0008654,GO:0008757,GO:0009058,GO:0009308,GO:0009987,GO:0016740,GO:0016741,GO:0019637,GO:0032259,GO:0034641,GO:0042439,GO:0044106,GO:0044237,GO:0044238,GO:0044249,GO:0044255,GO:0044281,GO:…	0.245321	6.22345	5.09755	0.0239597	0.718017	82.027	79.9848	64.577	71.9886			-0.19711	-0.0448313		0.138718	0.103223
TRINITY_DN31628_c1_g1	1297; 1280; 884; 800										0.273339	7.15688	5.09525	0.0239915	0.718017	146.397	165.807	118.634	139.6			-0.251545	-0.0203598		0.0472821	0.224623
TRINITY_DN25763_c0_g1	1660	PLT6	Probable polyol transporter 6	ARATH					AT4G36670	GO:0003674,GO:0005215,GO:0005351,GO:0005355,GO:0005402,GO:0005575,GO:0006810,GO:0008150,GO:0008324,GO:0008643,GO:0008645,GO:0009987,GO:0015075,GO:0015144,GO:0015145,GO:0015149,GO:0015291,GO:0015293,GO:0015294,GO:0015295,GO:0015749,GO:0015758,GO:0016021,GO:0022804,GO:0022857,GO:0022891,GO:0022892,GO:0031224,GO:0034219,GO:0035428,GO:0044425,GO:0044699,GO:0044763,GO:0044765,GO:0046323,GO:0051119,GO:…	-0.51684	2.49154	5.09338	0.0240173	0.718017	4.40488	4.72738	6.69804	6.39259			0.215935	0.16436		-0.225585	-0.15471
TRINITY_DN38611_c0_g1	1391; 1356; 1356	CAP8 (1)	Putative clathrin assembly protein At2g01600	ARATH					AT2G01600	GO:0003674,GO:0005488,GO:0005543,GO:0005545,GO:0005575,GO:0005794,GO:0005886,GO:0005905,GO:0006461,GO:0006810,GO:0006897,GO:0006901,GO:0006996,GO:0008150,GO:0008289,GO:0009987,GO:0016020,GO:0016023,GO:0016043,GO:0016050,GO:0016192,GO:0022607,GO:0030135,GO:0030136,GO:0031410,GO:0031982,GO:0031988,GO:0034622,GO:0035091,GO:0043167,GO:0043168,GO:0043226,GO:0043227,GO:0043229,GO:0043231,GO:0043623,GO:…	0.312191	4.66147	5.0851	0.0241323	0.719415	25.837	30.0459	22.6157	22.4316			-0.136787	-0.147618		0.0406358	0.243769
TRINITY_DN25230_c0_g1	501	CDPK; CDPKO	Calcium-dependent protein kinase 24 {ECO:0000305}; Calcium-dependent protein kinase SK5	ORYSJ; SOYBN	K13412					GO:0000166,GO:0001882,GO:0001883,GO:0003674,GO:0003824,GO:0004672,GO:0004674,GO:0004683,GO:0005488,GO:0005509,GO:0005515,GO:0005516,GO:0005524,GO:0005575,GO:0005634,GO:0005737,GO:0006464,GO:0006468,GO:0006793,GO:0006796,GO:0007165,GO:0008150,GO:0008152,GO:0009738,GO:0009755,GO:0009931,GO:0009987,GO:0010857,GO:0016301,GO:0016310,GO:0016740,GO:0016772,GO:0016773,GO:0017076,GO:0018105,GO:0018193,GO:…	0.599026	2.21958	5.0838	0.0241504	0.719415	6.03357	5.04466	3.11262	4.14654			-0.34504	-0.0793272		0.306939	0.117428
TRINITY_DN30728_c0_g1	1051; 1041	UCRIA	Cytochrome b6-f complex iron-sulfur subunit, chloroplastic	PEA						GO:0003674,GO:0003824,GO:0005488,GO:0005575,GO:0008150,GO:0008152,GO:0009055,GO:0009496,GO:0009535,GO:0009987,GO:0015979,GO:0016020,GO:0016021,GO:0016491,GO:0016679,GO:0031224,GO:0034357,GO:0042651,GO:0043167,GO:0043169,GO:0044237,GO:0044422,GO:0044424,GO:0044425,GO:0044434,GO:0044435,GO:0044436,GO:0044444,GO:0044446,GO:0044464,GO:0045158,GO:0046872,GO:0051536,GO:0051537,GO:0051540,GO:0052880,GO:…	-0.283407	5.22926	5.07751	0.0242381	0.719888	32.6849	34.8367	44.3647	37.9524			0.241336	0.0265913		-0.177381	-0.0905463
TRINITY_DN29241_c0_g1	2633; 1458; 1414										-0.51981	3.76807	5.07507	0.0242724	0.719888	10.2534	12.0564	19.9365	12.1805			0.527923	-0.101507		-0.312233	-0.114183
TRINITY_DN29421_c0_g1	1420; 1363; 1241; 1047	AMERL	Uncharacterized protein At2g38710	ARATH					AT2G38710	GO:0005575,GO:0005829,GO:0006950,GO:0006970,GO:0008150,GO:0009628,GO:0009651,GO:0044424,GO:0044444,GO:0044464,GO:0050896	0.241086	6.3368	5.07338	0.024296	0.719888	86.765	88.2022	76.4365	71.6718			-0.072423	-0.162835		0.106043	0.129215
TRINITY_DN36304_c0_g1	1621; 1549	METE (1)	5-methyltetrahydropteroyltriglutamate--homocysteine methyltransferase	MESCR						GO:0000096,GO:0000097,GO:0003674,GO:0003824,GO:0003871,GO:0005488,GO:0005575,GO:0005737,GO:0006082,GO:0006520,GO:0006555,GO:0006790,GO:0006807,GO:0008150,GO:0008152,GO:0008168,GO:0008172,GO:0008270,GO:0008652,GO:0009058,GO:0009066,GO:0009067,GO:0009086,GO:0009987,GO:0016053,GO:0016740,GO:0016741,GO:0019752,GO:0042085,GO:0043167,GO:0043169,GO:0043436,GO:0044237,GO:0044238,GO:0044249,GO:0044272,GO:…	0.242651	5.5773	5.06964	0.0243484	0.72016	52.1552	51.208	43.9707	43.3947			-0.107282	-0.125471		0.129105	0.103649
TRINITY_DN28471_c0_g1	1256	SAP4 (1)	Zinc finger A20 and AN1 domain-containing stress-associated protein 4	ORYSJ						GO:0003674,GO:0003676,GO:0003677,GO:0005488,GO:0008270,GO:0043167,GO:0043169,GO:0046872,GO:0046914,GO:0097159,GO:1901363	-0.243196	7.56296	5.06402	0.0244276	0.72122	170.384	175.865	205.196	204.649			0.122352	0.118536		-0.143024	-0.0978641
TRINITY_DN38420_c0_g1	2266; 2253; 2198; 2185; 1916; 1903										0.280577	6.24887	5.05251	0.0245903	0.722842	76.9188	89.7568	62.5282	74.609			-0.261477	-0.0138936		0.0289619	0.246409
TRINITY_DN34944_c0_g1	2136; 2069; 1101	NTM1	Alpha N-terminal protein methyltransferase 1	ARATH	K16219				AT5G44450	GO:0003674,GO:0003824,GO:0005575,GO:0005737,GO:0006464,GO:0006479,GO:0006480,GO:0008150,GO:0008152,GO:0008168,GO:0008213,GO:0009987,GO:0016740,GO:0016741,GO:0019538,GO:0031365,GO:0032259,GO:0036211,GO:0043170,GO:0043412,GO:0043414,GO:0044237,GO:0044238,GO:0044260,GO:0044267,GO:0044424,GO:0044464,GO:0071704	-0.307544	4.6935	5.05073	0.0246156	0.722842	21.5062	24.5887	29.432	27.7012			0.185581	0.103869		-0.233613	-0.0558368
TRINITY_DN44939_c0_g1	719	ELF4	Protein EARLY FLOWERING 4	ARATH					AT2G40080	GO:0003006,GO:0003674,GO:0005488,GO:0005515,GO:0005575,GO:0005634,GO:0007165,GO:0007602,GO:0008150,GO:0009314,GO:0009416,GO:0009581,GO:0009582,GO:0009583,GO:0009585,GO:0009605,GO:0009628,GO:0009639,GO:0009648,GO:0009649,GO:0009791,GO:0009908,GO:0009909,GO:0009987,GO:0010017,GO:0010114,GO:0022414,GO:0032501,GO:0032502,GO:0042752,GO:0042753,GO:0042802,GO:0042803,GO:0043226,GO:0043227,GO:0043229,GO:…	0.599996	3.44798	5.05024	0.0246225	0.722842	10.0313	15.9906	6.57984	10.5391			-0.525851	0.0215635		-0.0380839	0.542371
TRINITY_DN36243_c0_g1	1804; 1804; 1367	PGLR4 (1)	Polygalacturonase At1g48100	ARATH					AT1G48100	GO:0003674,GO:0003824,GO:0004553,GO:0004650,GO:0005575,GO:0005576,GO:0005618,GO:0005975,GO:0008150,GO:0008152,GO:0009987,GO:0016043,GO:0016787,GO:0016798,GO:0030312,GO:0044238,GO:0044464,GO:0045229,GO:0071554,GO:0071555,GO:0071704,GO:0071840	0.34079	4.84704	5.04499	0.0246973	0.722842	30.2789	33.8849	21.9065	28.6515			-0.344427	0.0141235		0.0887596	0.241544
TRINITY_DN33743_c0_g1	2113; 1017; 547	PPCK1	Phosphoenolpyruvate carboxylase kinase 1	ARATH					AT1G08650	GO:0000166,GO:0001882,GO:0001883,GO:0003674,GO:0003824,GO:0004672,GO:0004674,GO:0004683,GO:0005488,GO:0005515,GO:0005516,GO:0005524,GO:0005575,GO:0005634,GO:0005737,GO:0006464,GO:0006468,GO:0006793,GO:0006796,GO:0007165,GO:0008150,GO:0008152,GO:0009314,GO:0009416,GO:0009628,GO:0009719,GO:0009931,GO:0009987,GO:0010033,GO:0010243,GO:0010857,GO:0014070,GO:0016301,GO:0016310,GO:0016740,GO:0016772,GO:…	0.393894	4.68622	5.04483	0.0246996	0.722842	25.3928	32.8696	18.7545	25.5128			-0.388898	0.0177771		0.0114745	0.359646
TRINITY_DN40042_c0_g1	3114; 3102; 3096; 3084; 2610; 2598; 2592; 2580; 2067; 2055; 2049; 2037; 1174; 1162										-0.257226	5.64046	5.04105	0.0247535	0.723151	44.1598	46.6076	51.1415	57.2741			0.0435745	0.201137		-0.159627	-0.0850841
TRINITY_DN26274_c0_g1	2943	POT5	Potassium transporter 5	ARATH	K03549				AT4G13420	GO:0003674,GO:0005215,GO:0005575,GO:0005886,GO:0006810,GO:0006811,GO:0006812,GO:0006813,GO:0008150,GO:0008324,GO:0009674,GO:0009987,GO:0010107,GO:0015075,GO:0015077,GO:0015079,GO:0015291,GO:0015293,GO:0015672,GO:0016020,GO:0016021,GO:0022804,GO:0022820,GO:0022857,GO:0022890,GO:0022891,GO:0022892,GO:0030001,GO:0031224,GO:0034220,GO:0044425,GO:0044464,GO:0044699,GO:0044763,GO:0044765,GO:0046873,GO:…	0.655652	3.28454	5.03464	0.0248452	0.72407	7.62525	15.9589	8.07705	6.9397			-0.148668	-0.321443		-0.214845	0.684957
TRINITY_DN35171_c0_g1	1411; 1403	LYPA2 (1)	Acyl-protein thioesterase 2	HUMAN	K06130					GO:0002084,GO:0003674,GO:0003824,GO:0005488,GO:0005515,GO:0005575,GO:0005737,GO:0005829,GO:0006082,GO:0006464,GO:0006629,GO:0006631,GO:0006928,GO:0007411,GO:0008150,GO:0008152,GO:0008474,GO:0009056,GO:0009057,GO:0009987,GO:0016787,GO:0016788,GO:0016790,GO:0019538,GO:0019752,GO:0030163,GO:0031982,GO:0031988,GO:0032787,GO:0035601,GO:0036211,GO:0042157,GO:0042159,GO:0043170,GO:0043226,GO:0043227,GO:…	0.340316	4.16265	5.03278	0.024872	0.72407	20.2476	19.6393	15.5631	15.9239			-0.167886	-0.138551		0.173218	0.133218
TRINITY_DN18805_c0_g1	735; 666	PLY11; PLY18	Probable pectate lyase 18; Putative pectate lyase 11	ARATH	K01728				AT3G27400	GO:0000272,GO:0003674,GO:0003824,GO:0005488,GO:0005975,GO:0005976,GO:0008150,GO:0008152,GO:0009056,GO:0009057,GO:0009605,GO:0009607,GO:0009624,GO:0010393,GO:0016052,GO:0016829,GO:0016835,GO:0016837,GO:0030570,GO:0043167,GO:0043169,GO:0043170,GO:0043207,GO:0044238,GO:0045488,GO:0045490,GO:0046872,GO:0050896,GO:0051704,GO:0051707,GO:0071704,GO:1901575	0.512144	3.149	5.01593	0.0251151	0.729154	9.03185	11.6122	6.10704	8.32188			-0.385136	-0.036677		0.0592919	0.362521
TRINITY_DN35462_c0_g1	2211; 2204; 2152; 1647	PME22; PME41	Probable pectinesterase/pectinesterase inhibitor 41; Putative pectinesterase/pectinesterase inhibitor 22	ARATH							0.593794	2.16411	5.01427	0.0251393	0.729154	6.03357	4.6322	3.50662	3.54184			-0.205598	-0.196401		0.339276	0.0627226
TRINITY_DN26251_c0_g1	833; 818	NLTL2 (3)	Non-specific lipid-transfer protein-like protein At2g13820	ARATH					AT2G13820	GO:0003674,GO:0005488,GO:0005575,GO:0005576,GO:0005886,GO:0006810,GO:0006869,GO:0008150,GO:0008289,GO:0016020,GO:0031224,GO:0031225,GO:0031226,GO:0044425,GO:0044459,GO:0044464,GO:0044699,GO:0044765,GO:0046658,GO:0051179,GO:0051234,GO:0071702,GO:1902578	0.626715	2.69745	5.00894	0.0252167	0.729154	5.6264	9.89895	5.55543	4.54968			-0.115661	-0.321752		-0.102174	0.539587
TRINITY_DN33892_c0_g1	1186; 1170; 986	NHL1 (1)	NDR1/HIN1-like protein 1 {ECO:0000303|Ref.1}	ARATH					AT3G11660	GO:0002252,GO:0002376,GO:0003674,GO:0004871,GO:0005575,GO:0005911,GO:0006950,GO:0006952,GO:0008150,GO:0009506,GO:0009605,GO:0009607,GO:0009615,GO:0016021,GO:0030054,GO:0031224,GO:0031225,GO:0031226,GO:0043207,GO:0044425,GO:0044459,GO:0044464,GO:0046658,GO:0050896,GO:0051607,GO:0051704,GO:0051707,GO:0060089,GO:0098542	0.311547	6.07721	5.00859	0.0252218	0.729154	63.4821	85.8544	57.9578	62.3997			-0.195357	-0.0922496		-0.0682039	0.355811
TRINITY_DN38075_c0_g1	2796; 2597; 2572; 2260; 1666; 725	CCD11	Cyclin-D1-1	ARATH	K18810				AT1G70210	GO:0005575,GO:0005634,GO:0007049,GO:0008150,GO:0009987,GO:0043226,GO:0043227,GO:0043229,GO:0043231,GO:0044424,GO:0044464,GO:0044699,GO:0044763,GO:0051301	-0.285085	5.99299	5.00366	0.0252938	0.729968	60.4097	54.3173	77.3821	62.5149			0.285365	-0.0138169		-0.0616776	-0.20987
TRINITY_DN33995_c2_g3	1624; 1621	AUX28; IAA14	Auxin-induced protein AUX28; Auxin-responsive protein IAA14	ARATH; SOYBN	K14484					GO:0005575,GO:0005634,GO:0006139,GO:0006351,GO:0006355,GO:0006725,GO:0006807,GO:0007165,GO:0008150,GO:0008152,GO:0009058,GO:0009059,GO:0009734,GO:0009755,GO:0009889,GO:0009987,GO:0010468,GO:0010556,GO:0016070,GO:0018130,GO:0019219,GO:0019222,GO:0019438,GO:0031323,GO:0031326,GO:0032774,GO:0034641,GO:0034645,GO:0034654,GO:0043170,GO:0043226,GO:0043227,GO:0043229,GO:0043231,GO:0044237,GO:0044238,GO:…	0.312547	7.59984	4.9939	0.0254369	0.731223	183.191	246.427	169.579	176.401			-0.175087	-0.118835		-0.0649424	0.358864
TRINITY_DN33783_c0_g1	3444; 3429; 3336; 3321; 3252; 3237	DBR (1)	2-alkenal reductase (NADP(+)-dependent)	TOBAC	K19825					GO:0003674,GO:0003824,GO:0016491	0.342241	6.8954	4.99317	0.0254475	0.731223	115.415	150.578	90.1478	119.587			-0.369275	0.0306981		-0.0196769	0.358254
TRINITY_DN36198_c1_g1	1252; 1077										-0.268349	5.31876	4.98949	0.0255017	0.731223	33.6473	38.6123	42.5129	44.5465			0.097071	0.161522		-0.223357	-0.0352362
TRINITY_DN36160_c0_g1	1437; 1418; 1399; 1348; 1329; 1329; 1329; 1329; 1310; 1310	THF1	Protein THYLAKOID FORMATION 1, chloroplastic; Protein THYLAKOID FORMATION1, chloroplastic	ARATH; ORYSJ; SOLTU						GO:0005575,GO:0006461,GO:0008150,GO:0009527,GO:0009532,GO:0009570,GO:0009707,GO:0010207,GO:0016020,GO:0016021,GO:0016043,GO:0019867,GO:0022607,GO:0031090,GO:0031224,GO:0031968,GO:0031969,GO:0034622,GO:0042170,GO:0043623,GO:0043933,GO:0044422,GO:0044424,GO:0044425,GO:0044434,GO:0044435,GO:0044444,GO:0044446,GO:0044464,GO:0065003,GO:0071822,GO:0071840,GO:0098588	-0.348513	4.40941	4.9789	0.0256583	0.731223	19.3963	17.8943	26.5164	21.0495			0.310232	0.00317435		-0.1042	-0.209206
TRINITY_DN31097_c0_g1	1355	PP425; PP330	Pentatricopeptide repeat-containing protein At5g48910; Pentatricopeptide repeat-containing protein At4g21065	ARATH; ARATH					AT5G48910	GO:0003674,GO:0003676,GO:0003723,GO:0003824,GO:0004518,GO:0004519,GO:0005488,GO:0005575,GO:0006139,GO:0006725,GO:0006807,GO:0008150,GO:0008152,GO:0008270,GO:0009451,GO:0009507,GO:0009536,GO:0009987,GO:0016070,GO:0016787,GO:0016788,GO:0034641,GO:0043167,GO:0043169,GO:0043170,GO:0043226,GO:0043227,GO:0043229,GO:0043231,GO:0043412,GO:0044237,GO:0044238,GO:0044260,GO:0044424,GO:0044444,GO:0044464,GO:…	-0.400084	3.91674	4.97783	0.0256742	0.731223	11.2528	14.6263	17.3755	16.8453			0.202182	0.162155		-0.345755	-0.0185817
TRINITY_DN26787_c0_g1	587; 552										0.552461	2.22702	4.97782	0.0256743	0.731223	5.33027	5.64748	3.90062	3.59943			-0.152882	-0.22847		0.160117	0.221235
TRINITY_DN30949_c0_g1	1073; 1065										0.425773	4.44753	4.97461	0.025722	0.731223	19.5813	30.2045	17.3755	19.6961			-0.262945	-0.0997447		-0.107394	0.470083
TRINITY_DN32625_c0_g2	772; 736; 664	BH049; BH063	Transcription factor bHLH49; Transcription factor bHLH63	ARATH					AT4G34530	GO:0001071,GO:0003006,GO:0003674,GO:0003676,GO:0003677,GO:0003700,GO:0005488,GO:0005575,GO:0005634,GO:0006139,GO:0006351,GO:0006725,GO:0006807,GO:0008150,GO:0008152,GO:0009058,GO:0009059,GO:0009314,GO:0009416,GO:0009628,GO:0009637,GO:0009791,GO:0009908,GO:0009909,GO:0009911,GO:0009987,GO:0016070,GO:0018130,GO:0019438,GO:0022414,GO:0032501,GO:0032502,GO:0032774,GO:0034641,GO:0034645,GO:0034654,GO:…	-0.613247	2.71239	4.97305	0.0257452	0.731223	3.70158	6.47239	6.89504	8.69622			0.111461	0.377489		-0.530179	0.041229
TRINITY_DN29745_c0_g1	2838; 1695	ACCD; RBL	Acetyl-coenzyme A carboxylase carboxyl transferase subunit beta, chloroplastic {ECO:0000255|HAMAP-Rule:MF_01395}; Ribulose bisphosphate carboxylase large chain {ECO:0000255|HAMAP-Rule:MF_01338}	LIQST; POPAL						GO:0000166,GO:0000287,GO:0001882,GO:0001883,GO:0003674,GO:0003824,GO:0003989,GO:0004497,GO:0005488,GO:0005524,GO:0005575,GO:0005975,GO:0006082,GO:0006139,GO:0006163,GO:0006164,GO:0006629,GO:0006631,GO:0006633,GO:0006637,GO:0006725,GO:0006732,GO:0006753,GO:0006790,GO:0006793,GO:0006796,GO:0006807,GO:0008150,GO:0008152,GO:0008610,GO:0009058,GO:0009108,GO:0009116,GO:0009117,GO:0009119,GO:0009150,GO:…	0.496889	3.0063	4.97125	0.025772	0.731223	7.92138	10.6921	6.89504	6.33499			-0.144145	-0.237965		0.0133937	0.368717
TRINITY_DN38227_c1_g2	1902; 1467	SHR (1)	Protein SHORT-ROOT	ARATH					AT4G37650	GO:0001071,GO:0003002,GO:0003674,GO:0003676,GO:0003677,GO:0003700,GO:0005488,GO:0005575,GO:0005634,GO:0005768,GO:0005769,GO:0005770,GO:0006139,GO:0006351,GO:0006725,GO:0006807,GO:0007346,GO:0007389,GO:0008150,GO:0008152,GO:0008356,GO:0009058,GO:0009059,GO:0009956,GO:0009987,GO:0016070,GO:0018130,GO:0019222,GO:0019438,GO:0032350,GO:0032501,GO:0032502,GO:0032774,GO:0034641,GO:0034645,GO:0034654,GO:…	0.391739	3.7458	4.96988	0.0257925	0.731223	14.8433	15.4512	10.8745	12.1805			-0.241468	-0.102076		0.146196	0.197349
TRINITY_DN37027_c2_g1	1075; 666	HSP7S	Stromal 70 kDa heat shock-related protein, chloroplastic	PEA; SPIOL						GO:0000166,GO:0001882,GO:0001883,GO:0003674,GO:0005488,GO:0005524,GO:0005575,GO:0006457,GO:0008150,GO:0008152,GO:0009532,GO:0009570,GO:0009987,GO:0017076,GO:0019538,GO:0030554,GO:0032549,GO:0032550,GO:0032553,GO:0032555,GO:0032559,GO:0035639,GO:0036094,GO:0043167,GO:0043168,GO:0043170,GO:0044237,GO:0044238,GO:0044260,GO:0044267,GO:0044422,GO:0044424,GO:0044434,GO:0044435,GO:0044444,GO:0044446,GO:…	-0.701945	3.26759	4.96698	0.0258357	0.731223	8.66169	6.02821	16.3511	7.60199			0.727652	-0.206809		-0.0557784	-0.465065
TRINITY_DN26682_c0_g1	1014; 870; 868; 866; 864; 680; 678; 676; 674; 574										-0.252791	6.68002	4.96287	0.0258972	0.731223	98.9802	88.0753	116.822	106.082			0.192747	0.0560798		-0.0419791	-0.206848
TRINITY_DN39637_c0_g1	2904; 2834; 2754; 2229; 914										0.249171	6.3742	4.96214	0.0259081	0.731223	85.0993	94.9284	73.2451	78.2084			-0.167136	-0.0749794		0.043928	0.198187
TRINITY_DN29794_c0_g1	1478; 1123	Y4445 (1)	Uncharacterized protein At4g14450, chloroplastic	ARATH					AT4G14450	GO:0005575,GO:0009507,GO:0009536,GO:0043226,GO:0043227,GO:0043229,GO:0043231,GO:0044424,GO:0044444,GO:0044464	-0.308654	4.58671	4.94552	0.0261584	0.737038	19.8034	22.9706	27.3832	25.6855			0.187762	0.101904		-0.242672	-0.0469946
TRINITY_DN34757_c1_g1	633	UGPA (1)	UTP--glucose-1-phosphate uridylyltransferase	SOLTU						GO:0003674,GO:0003824,GO:0003983,GO:0005575,GO:0005737,GO:0006011,GO:0006139,GO:0006725,GO:0006753,GO:0006793,GO:0006796,GO:0006807,GO:0008150,GO:0008152,GO:0009117,GO:0009225,GO:0009987,GO:0016740,GO:0016772,GO:0016779,GO:0019637,GO:0034641,GO:0044237,GO:0044238,GO:0044281,GO:0044424,GO:0044464,GO:0044699,GO:0044710,GO:0044763,GO:0046483,GO:0051748,GO:0055086,GO:0070569,GO:0071704,GO:1901135,GO:…	0.26098	5.17644	4.93354	0.0263404	0.738677	40.3102	38.4219	31.9536	33.6907			-0.160249	-0.0882668		0.157192	0.0913238
TRINITY_DN41214_c0_g1	1524; 1166	RMLCD	Bifunctional dTDP-4-dehydrorhamnose 3,5-epimerase/dTDP-4-dehydrorhamnose reductase {ECO:0000305}	ARATH	K12451				AT1G63000	GO:0003674,GO:0003824,GO:0005575,GO:0005576,GO:0005829,GO:0005886,GO:0005911,GO:0006139,GO:0006725,GO:0006753,GO:0006793,GO:0006796,GO:0006807,GO:0008150,GO:0008152,GO:0008830,GO:0008831,GO:0009058,GO:0009117,GO:0009165,GO:0009225,GO:0009226,GO:0009506,GO:0009987,GO:0010253,GO:0010489,GO:0010490,GO:0016020,GO:0016043,GO:0016491,GO:0016614,GO:0016616,GO:0016853,GO:0016854,GO:0016857,GO:0018130,GO:…	0.234603	8.71284	4.9306	0.0263852	0.738677	448.409	458.715	377.691	393.259			-0.145859	-0.0878845		0.100552	0.133191
TRINITY_DN35860_c1_g1	1315; 1302; 1211; 1198; 973										-0.664614	1.89125	4.93009	0.0263929	0.738677	2.07288	3.52174	4.60983	4.31931			0.255724	0.190879		-0.442838	-0.00376515
TRINITY_DN32986_c0_g1	2259; 2256; 2253; 2166; 2163; 2160; 2157; 2016; 2013; 2010; 1740; 1515										-0.37385	3.96395	4.93002	0.026394	0.738677	14.177	12.9131	18.8727	16.2694			0.261225	0.0690375		-0.106445	-0.223817
TRINITY_DN30237_c0_g1	1552										0.34218	4.33764	4.91884	0.0265654	0.740249	20.7288	24.3032	16.3905	19.0914			-0.254883	-0.057191		0.0506798	0.261394
TRINITY_DN33427_c0_g1	1093; 950; 935; 932; 813	NLTL2 (4)	Non-specific lipid-transfer protein-like protein At2g13820	ARATH					AT2G13820	GO:0003674,GO:0005488,GO:0005575,GO:0005576,GO:0005886,GO:0006810,GO:0006869,GO:0008150,GO:0008289,GO:0016020,GO:0031224,GO:0031225,GO:0031226,GO:0044425,GO:0044459,GO:0044464,GO:0044699,GO:0044765,GO:0046658,GO:0051179,GO:0051234,GO:0071702,GO:1902578	0.432381	7.1284	4.91816	0.0265758	0.740249	116.822	204.356	120.092	117.975			-0.173191	-0.198427		-0.21236	0.583978
TRINITY_DN50153_c0_g1	838										0.525311	7.19302	4.91766	0.0265835	0.740249	136.958	208.068	85.0651	154.574			-0.697964	0.148713		-0.0234778	0.572728
TRINITY_DN34298_c0_g1	2065; 2062; 1973; 1970	NRX2	Probable nucleoredoxin 2	ORYSJ	K17609					GO:0003674,GO:0003824,GO:0004791,GO:0005575,GO:0005737,GO:0008150,GO:0009987,GO:0016209,GO:0016491,GO:0016651,GO:0016667,GO:0016668,GO:0019725,GO:0042592,GO:0044424,GO:0044464,GO:0044699,GO:0044763,GO:0045454,GO:0047134,GO:0050789,GO:0050794,GO:0065007,GO:0065008	0.303653	4.50814	4.90729	0.0267436	0.743462	23.8382	26.2703	20.6851	19.9552			-0.114529	-0.161711		0.0732278	0.203011
TRINITY_DN50376_c0_g1	829	NLTL2; LTPG2 (2)	Non-specific lipid-transfer protein-like protein At2g13820; Non-specific lipid transfer protein GPI-anchored 2	ARATH; ARATH					AT2G13820	GO:0003674,GO:0005488,GO:0005575,GO:0005576,GO:0005886,GO:0006810,GO:0006869,GO:0008150,GO:0008289,GO:0016020,GO:0031224,GO:0031225,GO:0031226,GO:0044425,GO:0044459,GO:0044464,GO:0044699,GO:0044765,GO:0046658,GO:0051179,GO:0051234,GO:0071702,GO:1902578	0.550048	4.09302	4.89407	0.026949	0.747926	13.8439	26.4607	14.7751	12.814			-0.125223	-0.304586		-0.207616	0.637425
TRINITY_DN24589_c0_g1	2490; 2386; 603	NHX2; NHX3	Sodium/hydrogen exchanger 2; Sodium/hydrogen exchanger 3	ARATH					AT3G05030,AT3G06370	GO:0003674,GO:0005215,GO:0005451,GO:0005575,GO:0005774,GO:0005886,GO:0006810,GO:0006811,GO:0006812,GO:0006813,GO:0006814,GO:0006873,GO:0006885,GO:0006950,GO:0006970,GO:0008150,GO:0008324,GO:0009628,GO:0009651,GO:0009987,GO:0010107,GO:0010119,GO:0015075,GO:0015077,GO:0015078,GO:0015079,GO:0015081,GO:0015291,GO:0015297,GO:0015298,GO:0015299,GO:0015385,GO:0015386,GO:0015491,GO:0015672,GO:0016020,GO:…	0.511178	2.79324	4.88319	0.0271195	0.751405	9.03185	7.13867	5.00383	6.2774			-0.320083	-0.079049		0.335375	0.0637565
TRINITY_DN27168_c0_g1	532; 525	XTH8 (2)	Probable xyloglucan endotransglucosylase/hydrolase protein 8	ARATH							0.298586	5.14606	4.87568	0.0272377	0.753385	38.2003	39.7862	27.9742	35.3032			-0.304593	0.0109867		0.118893	0.174713
TRINITY_DN33864_c0_g1	1367; 796	SNL6 (1)	Cinnamoyl-CoA reductase-like SNL6 {ECO:0000305}	ORYSJ						GO:0003674,GO:0003824,GO:0003854,GO:0006629,GO:0006694,GO:0006725,GO:0006950,GO:0006952,GO:0008150,GO:0008152,GO:0008202,GO:0008610,GO:0009058,GO:0009605,GO:0009607,GO:0009617,GO:0009698,GO:0009699,GO:0009808,GO:0009809,GO:0009987,GO:0016229,GO:0016491,GO:0016614,GO:0016616,GO:0019438,GO:0019748,GO:0033764,GO:0042742,GO:0043207,GO:0044237,GO:0044238,GO:0044249,GO:0044550,GO:0044699,GO:0044710,GO:…	0.678094	2.18941	4.87291	0.0272815	0.753385	4.03472	6.9483	2.99442	3.85859			-0.336126	-0.10589		-0.0631559	0.505171
TRINITY_DN26171_c0_g1	2681; 2657; 2610; 595	FUCO2 (1)	Alpha-L-fucosidase 2	ARATH	K15923				AT4G34260	GO:0003674,GO:0003824,GO:0004553,GO:0004560,GO:0005575,GO:0005576,GO:0008150,GO:0008152,GO:0015928,GO:0016787,GO:0016798,GO:0047513,GO:0048046	-0.359218	4.71324	4.86574	0.027395	0.755267	19.0261	26.7462	28.7228	30.0624			0.145372	0.206947		-0.401755	0.0494351
TRINITY_DN34346_c1_g1	1041; 1030; 1016; 1005; 993; 595; 534										-0.452442	3.36199	4.86216	0.0274519	0.755344	8.06944	9.13749	10.1653	13.3323			0.0165805	0.350386		-0.256204	-0.110762
TRINITY_DN32432_c0_g1	1214; 1038										-0.248005	5.46877	4.85986	0.0274885	0.755344	40.1991	40.6428	48.8169	47.2245			0.141758	0.0958264		-0.126337	-0.111248
TRINITY_DN33915_c0_g1	1544; 1520	NHL13; NHL6 (1)	NDR1/HIN1-like protein 13 {ECO:0000303|PubMed:26206852}; NDR1/HIN1-like protein 6 {ECO:0000303|PubMed:26849212}	ARATH					AT2G27080	GO:0005575,GO:0005886,GO:0005911,GO:0006950,GO:0006952,GO:0008150,GO:0009506,GO:0016020,GO:0016021,GO:0030054,GO:0031224,GO:0044425,GO:0044464,GO:0050896	0.246034	6.36741	4.85322	0.0275946	0.755818	86.5429	92.4854	71.3538	79.533			-0.197308	-0.0447973		0.0741953	0.16791
TRINITY_DN7948_c0_g1	595										-0.821403	1.54024	4.84913	0.0276602	0.755818	1.25854	2.82374	4.21583	3.08111			0.39708	0.106277		-0.534642	0.0312854
TRINITY_DN53815_c0_g1	926										0.391611	5.75935	4.84672	0.0276987	0.755818	50.0453	72.6558	39.5972	53.8763			-0.398198	0.0275488		-0.0749178	0.445567
TRINITY_DN24768_c0_g1	841	SNAK2; GASA1	Snakin-2; Gibberellin-regulated protein 1	SOLTU; ARATH						GO:0001101,GO:0005575,GO:0005576,GO:0005618,GO:0006950,GO:0006952,GO:0008150,GO:0009505,GO:0009719,GO:0009725,GO:0009737,GO:0009739,GO:0009741,GO:0010033,GO:0014070,GO:0030312,GO:0033993,GO:0042221,GO:0044464,GO:0050896,GO:0097305,GO:1901700	0.32051	5.14409	4.84512	0.0277245	0.755818	33.4623	44.8626	31.1262	31.6462			-0.155311	-0.132841		-0.0569993	0.345152
TRINITY_DN24468_c0_g1	1008; 922; 913										0.36178	4.01076	4.84461	0.0277327	0.755818	16.6941	19.3854	14.6569	13.4763			-0.105228	-0.21129		0.0612367	0.255282
TRINITY_DN62209_c0_g1	1980	PME59	Probable pectinesterase/pectinesterase inhibitor 59	ARATH	K01051				AT5G51490	GO:0000272,GO:0003674,GO:0003824,GO:0004857,GO:0005575,GO:0005576,GO:0005618,GO:0005975,GO:0005976,GO:0008150,GO:0008152,GO:0009056,GO:0009057,GO:0009987,GO:0010393,GO:0016043,GO:0016052,GO:0016787,GO:0016788,GO:0030234,GO:0030312,GO:0030599,GO:0042545,GO:0043170,GO:0044238,GO:0044464,GO:0045229,GO:0045330,GO:0045488,GO:0045490,GO:0046910,GO:0052689,GO:0071554,GO:0071555,GO:0071704,GO:0071840,GO:…	0.480131	4.17973	4.84095	0.0277916	0.756185	17.7676	24.208	11.7019	18.3139			-0.508123	0.0599709		0.0206398	0.427512
TRINITY_DN33669_c0_g1	1178; 875										-0.511452	3.88732	4.83242	0.0279293	0.758693	12.3633	11.993	22.1035	12.7276			0.560532	-0.150192		-0.186329	-0.224011
TRINITY_DN35170_c0_g1	3212; 596	HMA8	Copper-transporting ATPase PAA2, chloroplastic	ARATH	K01533				AT5G21930	GO:0000041,GO:0000166,GO:0001882,GO:0001883,GO:0003674,GO:0003824,GO:0004008,GO:0005215,GO:0005375,GO:0005488,GO:0005524,GO:0005575,GO:0006810,GO:0006811,GO:0006812,GO:0006825,GO:0008150,GO:0008324,GO:0009535,GO:0015075,GO:0015399,GO:0015405,GO:0015662,GO:0016020,GO:0016021,GO:0016462,GO:0016787,GO:0016817,GO:0016818,GO:0016820,GO:0016887,GO:0017076,GO:0017111,GO:0019829,GO:0022804,GO:0022857,GO:…	0.262023	5.92863	4.8249	0.0280515	0.760772	72.1437	60.6311	54.1359	56.4966			-0.154696	-0.0952669		0.246704	0.00325827
TRINITY_DN26067_c0_g1	871; 834										0.386852	4.81544	4.81975	0.0281355	0.761335	25.763	37.8191	22.4187	26.2038			-0.274637	-0.0667339		-0.0894632	0.430834
TRINITY_DN23799_c0_g1	3028	SCL14 (1)	Scarecrow-like protein 14	ARATH							0.477033	2.91784	4.81802	0.0281637	0.761335	7.62525	9.77204	6.14644	6.36379			-0.202441	-0.164454		0.0382132	0.328682
TRINITY_DN10081_c0_g1	1391	C83B1 (1)	Cytochrome P450 83B1	ARATH	K11818				AT4G31500	GO:0000162,GO:0002376,GO:0003674,GO:0003824,GO:0004497,GO:0005488,GO:0005506,GO:0005575,GO:0005739,GO:0005783,GO:0005886,GO:0006082,GO:0006520,GO:0006568,GO:0006576,GO:0006586,GO:0006725,GO:0006790,GO:0006807,GO:0006950,GO:0006952,GO:0006955,GO:0008150,GO:0008152,GO:0008652,GO:0009058,GO:0009072,GO:0009073,GO:0009308,GO:0009309,GO:0009314,GO:0009416,GO:0009605,GO:0009607,GO:0009617,GO:0009628,GO:…	0.671545	1.4808	4.8104	0.0282885	0.762123	3.25739	3.42656	1.77301	2.39002			-0.305366	-0.0868543		0.173264	0.218956
TRINITY_DN31416_c0_g1	1906; 1348; 1143; 621; 546	FLA7 (1)	Fasciclin-like arabinogalactan protein 7	ARATH					AT2G04780	GO:0005575,GO:0005886,GO:0016020,GO:0031224,GO:0031225,GO:0031226,GO:0044425,GO:0044459,GO:0044464,GO:0046658	0.281628	7.41973	4.80975	0.0282992	0.762123	165.868	209.686	150.667	158.317			-0.169758	-0.0992119		-0.0328173	0.301787
TRINITY_DN34261_c0_g1	2020; 2020; 1709; 1709; 1444; 1393	HST (2)	Shikimate O-hydroxycinnamoyltransferase	ARATH; TOBAC	K13065				AT5G48930	GO:0003674,GO:0003824,GO:0005575,GO:0005737,GO:0005829,GO:0006725,GO:0008150,GO:0008152,GO:0008374,GO:0009058,GO:0009698,GO:0009699,GO:0009808,GO:0009809,GO:0009889,GO:0009891,GO:0009893,GO:0009962,GO:0009963,GO:0009987,GO:0010252,GO:0016020,GO:0016740,GO:0016746,GO:0016747,GO:0019222,GO:0019438,GO:0019748,GO:0042592,GO:0044237,GO:0044249,GO:0044424,GO:0044444,GO:0044464,GO:0044550,GO:0044699,GO:…	0.272363	7.15791	4.80786	0.0283302	0.762123	139.438	172.851	124.938	133.64			-0.178425	-0.0827726		-0.0223769	0.283574
TRINITY_DN42006_c0_g1	991										0.452876	3.68636	4.80493	0.0283784	0.762189	16.6941	12.9765	12.3323	9.38731			-0.0287273	-0.360568		0.354589	0.0347064
TRINITY_DN32984_c0_g1	1272; 1122; 820; 553	PHOT2 (1)	Phototropin-2	ARATH	K20715				AT5G58140	GO:0000155,GO:0000166,GO:0001882,GO:0001883,GO:0003674,GO:0003824,GO:0004672,GO:0004673,GO:0004674,GO:0004871,GO:0004872,GO:0005057,GO:0005488,GO:0005515,GO:0005524,GO:0005575,GO:0005634,GO:0005794,GO:0005886,GO:0006464,GO:0006468,GO:0006793,GO:0006796,GO:0006996,GO:0007165,GO:0007623,GO:0008150,GO:0008152,GO:0009314,GO:0009416,GO:0009605,GO:0009606,GO:0009628,GO:0009637,GO:0009638,GO:0009657,GO:…	-0.468268	3.15914	4.79999	0.0284599	0.763146	6.40373	8.43949	10.7563	9.84804			0.249454	0.142896		-0.35265	-0.0397004
TRINITY_DN33558_c0_g1	1484; 1399; 1371; 1171; 1058; 852; 844; 739	NPC1; RN141	Non-specific phospholipase C1; RING finger protein 141	ARATH; CHICK						GO:0003674,GO:0003676,GO:0003677,GO:0003824,GO:0004842,GO:0005488,GO:0006355,GO:0006464,GO:0008150,GO:0008152,GO:0008270,GO:0009889,GO:0009987,GO:0010468,GO:0010556,GO:0016567,GO:0016740,GO:0019219,GO:0019222,GO:0019538,GO:0019787,GO:0031323,GO:0031326,GO:0032446,GO:0036211,GO:0043167,GO:0043169,GO:0043170,GO:0043412,GO:0044237,GO:0044238,GO:0044260,GO:0044267,GO:0046872,GO:0046914,GO:0050789,GO:…	-0.295113	4.71009	4.79118	0.0286058	0.764033	22.9498	23.9225	30.5352	27.0677			0.218339	0.0557551		-0.164635	-0.109459
TRINITY_DN35406_c0_g1	2216; 782	GH31; GH33; GH34	Indole-3-acetic acid-amido synthetase GH3.3; Indole-3-acetic acid-amido synthetase GH3.4; Probable indole-3-acetic acid-amido synthetase GH3.1	ARATH	K14487				AT2G14960,AT1G59500	GO:0003674,GO:0003824,GO:0008150,GO:0009719,GO:0009725,GO:0009733,GO:0010033,GO:0010252,GO:0010279,GO:0016874,GO:0016879,GO:0016881,GO:0042221,GO:0042592,GO:0048878,GO:0050896,GO:0065007,GO:0065008	-0.503117	2.54348	4.79049	0.0286173	0.764033	4.36786	5.13984	6.57984	6.9109			0.160145	0.214766		-0.269997	-0.104914
TRINITY_DN24973_c1_g1	948; 945; 670	CAB25 (1)	Calmodulin-binding protein 25 {ECO:0000303|PubMed:15086802}	ARATH					AT2G41010	GO:0001101,GO:0003674,GO:0005488,GO:0005515,GO:0005516,GO:0005575,GO:0005634,GO:0006950,GO:0006970,GO:0008150,GO:0009414,GO:0009415,GO:0009628,GO:0009651,GO:0010035,GO:0010337,GO:0010565,GO:0019222,GO:0031323,GO:0042221,GO:0043226,GO:0043227,GO:0043229,GO:0043231,GO:0044424,GO:0044464,GO:0050789,GO:0050794,GO:0050896,GO:0065007,GO:1901700	-0.589772	2.35561	4.78969	0.0286306	0.764033	3.14634	4.88602	6.57984	5.58631			0.308059	0.130507		-0.429345	-0.00922127
TRINITY_DN31895_c0_g1	1313; 1311; 1108	EXO	Protein EXORDIUM	ARATH					AT4G08950	GO:0005575,GO:0005576,GO:0005615,GO:0005618,GO:0005794,GO:0008150,GO:0009505,GO:0009719,GO:0009725,GO:0009741,GO:0010033,GO:0014070,GO:0030312,GO:0033993,GO:0042221,GO:0043226,GO:0043227,GO:0043229,GO:0043231,GO:0044421,GO:0044424,GO:0044444,GO:0044464,GO:0048046,GO:0050896,GO:0097305,GO:1901700	0.265315	7.02621	4.78297	0.0287426	0.765794	127.593	156.797	117.019	119.645			-0.142571	-0.111083		-0.0197681	0.273422
TRINITY_DN22048_c0_g1	884; 863										0.254977	8.17663	4.7529	0.029249	0.776389	310.192	319.368	244.085	283.376			-0.235516	-0.0218064		0.107765	0.149557
TRINITY_DN37518_c0_g1	2652	HSP7M (1)	Heat shock 70 kDa protein, mitochondrial	PHAVU						GO:0000166,GO:0001882,GO:0001883,GO:0003674,GO:0005488,GO:0005524,GO:0005575,GO:0005739,GO:0006457,GO:0008150,GO:0008152,GO:0009987,GO:0017076,GO:0019538,GO:0030554,GO:0032549,GO:0032550,GO:0032553,GO:0032555,GO:0032559,GO:0035639,GO:0036094,GO:0043167,GO:0043168,GO:0043170,GO:0043226,GO:0043227,GO:0043229,GO:0043231,GO:0044237,GO:0044238,GO:0044260,GO:0044267,GO:0044424,GO:0044444,GO:0044464,GO:…	0.23141	8.35621	4.75258	0.0292545	0.776389	353.464	354.237	300.23	302.582			-0.120608	-0.109422		0.113448	0.116581
TRINITY_DN40249_c1_g2	3192; 3179; 3169; 2250; 2233; 2181; 2164; 1816; 1799; 1613; 1596; 503	BIR2; GAT26; RAA4A; RB11A; RB11D; Y1699	GATA transcription factor 26; Inactive LRR receptor-like serine/threonine-protein kinase BIR2 {ECO:0000305}; Probable LRR receptor-like serine/threonine-protein kinase At1g69990; Ras-related protein RABA4a {ECO:0000303|PubMed:12644670}; Ras-related protein Rab11A; Ras-related protein Rab11D	ARATH; LOTJA; TOBAC	K07904				AT3G28450,AT5G65270,AT4G17570,AT1G69990	GO:0000166,GO:0000975,GO:0000976,GO:0000977,GO:0000981,GO:0001012,GO:0001067,GO:0001071,GO:0001085,GO:0001228,GO:0001882,GO:0001883,GO:0002831,GO:0002832,GO:0003674,GO:0003676,GO:0003677,GO:0003682,GO:0003700,GO:0003824,GO:0004672,GO:0004674,GO:0005488,GO:0005515,GO:0005524,GO:0005525,GO:0005575,GO:0005622,GO:0005634,GO:0005667,GO:0005768,GO:0005794,GO:0005886,GO:0006464,GO:0006468,GO:0006793,GO:…	0.245048	6.75803	4.75107	0.0292801	0.776389	125.928	108.793	98.737	99.2579			-0.122363	-0.114923		0.222372	0.0149139
TRINITY_DN25957_c1_g1	581; 548; 522	UPTG2 (1)	Alpha-1,4-glucan-protein synthase [UDP-forming] 2	SOLTU						GO:0000271,GO:0003674,GO:0003824,GO:0005575,GO:0005576,GO:0005618,GO:0005794,GO:0005911,GO:0005975,GO:0005976,GO:0006073,GO:0008150,GO:0008152,GO:0009058,GO:0009059,GO:0009250,GO:0009506,GO:0009987,GO:0016043,GO:0016051,GO:0016740,GO:0016757,GO:0016853,GO:0016866,GO:0030054,GO:0030243,GO:0030244,GO:0030312,GO:0033692,GO:0034637,GO:0034645,GO:0043170,GO:0043226,GO:0043227,GO:0043229,GO:0043231,GO:…	0.469262	2.71059	4.74194	0.0294359	0.778971	7.69928	7.36076	5.39783	5.47113			-0.18613	-0.171906		0.204645	0.153392
TRINITY_DN34620_c0_g1	1683; 1681; 1679; 1675	C3H1	Zinc finger CCCH domain-containing protein 1	ARATH	K13127				AT1G01350	GO:0000375,GO:0000377,GO:0000398,GO:0003674,GO:0003676,GO:0003677,GO:0005488,GO:0005575,GO:0005681,GO:0005684,GO:0006139,GO:0006396,GO:0006397,GO:0006725,GO:0006807,GO:0008150,GO:0008152,GO:0008270,GO:0008380,GO:0009987,GO:0016070,GO:0016071,GO:0016074,GO:0030529,GO:0032991,GO:0034247,GO:0034470,GO:0034641,GO:0034660,GO:0043144,GO:0043167,GO:0043169,GO:0043170,GO:0044237,GO:0044238,GO:0044260,GO:…	-0.242766	5.99722	4.73722	0.0295167	0.778971	61.3722	55.5547	71.472	66.8918			0.164618	0.0717544		-0.0487285	-0.187644
TRINITY_DN27771_c0_g1	799	PSAH2	Photosystem I reaction center subunit VI-2, chloroplastic	ARATH	K02695				AT1G52230	GO:0005575,GO:0008150,GO:0008152,GO:0009507,GO:0009534,GO:0009535,GO:0009536,GO:0009538,GO:0009579,GO:0009719,GO:0009725,GO:0009735,GO:0009987,GO:0010033,GO:0010287,GO:0015979,GO:0016020,GO:0016021,GO:0031224,GO:0031976,GO:0031984,GO:0032991,GO:0034357,GO:0042221,GO:0042651,GO:0043226,GO:0043227,GO:0043229,GO:0043231,GO:0043234,GO:0044237,GO:0044422,GO:0044424,GO:0044425,GO:0044434,GO:0044435,GO:…	-0.659861	3.10555	4.73716	0.0295178	0.778971	4.33085	8.88368	12.2929	8.69622			0.496538	0.0783427		-0.678288	0.103407
TRINITY_DN31401_c0_g1	1733; 1012	SETH3 (1)	Probable arabinose 5-phosphate isomerase	ARATH	K06041				AT3G54690	GO:0000166,GO:0001882,GO:0001883,GO:0003674,GO:0003824,GO:0003938,GO:0005488,GO:0005524,GO:0005575,GO:0005737,GO:0005975,GO:0006139,GO:0006163,GO:0006164,GO:0006183,GO:0006725,GO:0006753,GO:0006793,GO:0006796,GO:0006807,GO:0008150,GO:0008152,GO:0009058,GO:0009116,GO:0009117,GO:0009119,GO:0009141,GO:0009142,GO:0009144,GO:0009145,GO:0009150,GO:0009152,GO:0009163,GO:0009165,GO:0009199,GO:0009201,GO:…	0.311897	6.78871	4.72684	0.0296955	0.782419	107.161	137.57	87.4291	109.653			-0.312503	0.00770162		-0.0248672	0.329669
TRINITY_DN34445_c0_g1	1366; 589	PSBO	Oxygen-evolving enhancer protein 1, chloroplastic	PEA; SOLLC	K02716					GO:0003674,GO:0005488,GO:0005509,GO:0005575,GO:0008150,GO:0008152,GO:0009535,GO:0009654,GO:0009987,GO:0010109,GO:0015979,GO:0016020,GO:0016021,GO:0019222,GO:0019898,GO:0031224,GO:0031323,GO:0032991,GO:0034357,GO:0042548,GO:0042549,GO:0042651,GO:0043167,GO:0043169,GO:0043234,GO:0043467,GO:0044237,GO:0044422,GO:0044424,GO:0044425,GO:0044434,GO:0044435,GO:0044436,GO:0044444,GO:0044446,GO:0044464,GO:…	-0.694074	3.93834	4.71603	0.0298826	0.786107	6.44074	16.8155	20.4487	17.2773			0.471409	0.251675		-0.939783	0.216699
TRINITY_DN27500_c0_g1	1838; 1823	PQT3L	E3 ubiquitin ligase PQT3-like	ARATH	K10624				AT5G47430	GO:0003674,GO:0003676,GO:0003824,GO:0005488,GO:0005575,GO:0005634,GO:0008270,GO:0016740,GO:0043167,GO:0043169,GO:0043226,GO:0043227,GO:0043229,GO:0043231,GO:0044424,GO:0044464,GO:0046872,GO:0046914,GO:0097159,GO:1901363	-0.474737	3.53761	4.70881	0.0300085	0.787392	8.06944	11.2315	15.2479	11.6909			0.37302	0.0398214		-0.403417	-0.00942367
TRINITY_DN20734_c0_g1	1361; 1271	RNHX1 (1)	Putative ribonuclease H protein At1g65750	ARATH						GO:0003674,GO:0003676,GO:0003824,GO:0004518,GO:0004519,GO:0004521,GO:0004523,GO:0004540,GO:0005488,GO:0016787,GO:0016788,GO:0016891,GO:0016893,GO:0043167,GO:0043169,GO:0046872,GO:0097159,GO:1901363	0.631196	1.66465	4.70175	0.0301319	0.787392	3.33142	4.18802	2.28521	2.56279			-0.233953	-0.143403		0.0811993	0.296157
TRINITY_DN25199_c0_g1	607; 544										0.506549	2.58312	4.70175	0.030132	0.787392	6.62582	7.26558	4.29463	5.44234			-0.313484	-0.0718493		0.141057	0.244276
TRINITY_DN31805_c0_g1	1146; 1127; 1110; 1091	RAA4D	Ras-related protein RABA4d	ARATH	K07904				AT3G12160	GO:0000166,GO:0000902,GO:0000904,GO:0001558,GO:0001882,GO:0001883,GO:0003006,GO:0003674,GO:0005488,GO:0005515,GO:0005525,GO:0005575,GO:0005768,GO:0005794,GO:0006810,GO:0007165,GO:0007264,GO:0008104,GO:0008150,GO:0009653,GO:0009826,GO:0009860,GO:0009932,GO:0009987,GO:0010769,GO:0012506,GO:0015031,GO:0016020,GO:0016023,GO:0016043,GO:0016049,GO:0017076,GO:0019001,GO:0019899,GO:0019900,GO:0022414,GO:…	0.284317	4.87404	4.70016	0.0301599	0.787392	30.0198	34.2021	27.1468	25.6567			-0.0931655	-0.168871		0.0424626	0.219574
TRINITY_DN35397_c0_g1	1779	KING1 (1)	SNF1-related protein kinase regulatory subunit gamma-1	ARATH					AT3G48530	GO:0000166,GO:0001882,GO:0001883,GO:0003674,GO:0003824,GO:0005488,GO:0005524,GO:0005575,GO:0005618,GO:0005975,GO:0006082,GO:0006629,GO:0006631,GO:0006633,GO:0006807,GO:0008150,GO:0008152,GO:0008610,GO:0009058,GO:0009505,GO:0009987,GO:0016053,GO:0017076,GO:0019207,GO:0019752,GO:0019887,GO:0030234,GO:0030312,GO:0030554,GO:0032549,GO:0032550,GO:0032553,GO:0032555,GO:0032559,GO:0032787,GO:0035639,GO:…	-0.252719	5.64062	4.698	0.0301977	0.787392	42.124	48.765	53.6631	54.6825			0.110466	0.136648		-0.224694	-0.0224208
TRINITY_DN10556_c0_g1	1086; 765	KAN4 (1)	Probable transcription factor KAN4	ARATH					AT5G42630	GO:0000975,GO:0001067,GO:0001071,GO:0003006,GO:0003674,GO:0003676,GO:0003677,GO:0003700,GO:0005488,GO:0005575,GO:0005618,GO:0005634,GO:0006139,GO:0006351,GO:0006355,GO:0006725,GO:0006807,GO:0008150,GO:0008152,GO:0009058,GO:0009059,GO:0009888,GO:0009889,GO:0009987,GO:0010468,GO:0010556,GO:0016070,GO:0018130,GO:0019219,GO:0019222,GO:0019438,GO:0022414,GO:0030154,GO:0030312,GO:0031323,GO:0031326,GO:…	0.413653	3.29229	4.68908	0.0303549	0.787392	11.623	10.6287	8.15585	8.52345			-0.197354	-0.146058		0.226374	0.117039
TRINITY_DN57274_c0_g1	2107	SCP50	Serine carboxypeptidase-like 50	ARATH	K09645				AT1G15000	GO:0003674,GO:0003824,GO:0004180,GO:0004185,GO:0005575,GO:0005576,GO:0005773,GO:0006508,GO:0008150,GO:0008152,GO:0008233,GO:0008236,GO:0008238,GO:0016787,GO:0017171,GO:0019538,GO:0043170,GO:0043226,GO:0043227,GO:0043229,GO:0043231,GO:0044238,GO:0044424,GO:0044444,GO:0044464,GO:0051603,GO:0070008,GO:0070011,GO:0071704	0.345179	4.5239	4.68816	0.0303711	0.787392	23.0608	28.2374	17.8877	22.4316			-0.308722	-0.0118483		0.0248351	0.295735
TRINITY_DN40476_c0_g1	2670; 2284; 2116; 2045	CNGC2	Cyclic nucleotide-gated ion channel 2	ARATH	K05391				AT5G15410	GO:0000166,GO:0002376,GO:0003674,GO:0005215,GO:0005216,GO:0005217,GO:0005221,GO:0005222,GO:0005242,GO:0005244,GO:0005249,GO:0005261,GO:0005262,GO:0005267,GO:0005488,GO:0005515,GO:0005516,GO:0005575,GO:0005622,GO:0005887,GO:0006950,GO:0006952,GO:0006955,GO:0007165,GO:0007263,GO:0008150,GO:0008219,GO:0008324,GO:0009626,GO:0009987,GO:0012501,GO:0015075,GO:0015077,GO:0015079,GO:0015085,GO:0015267,GO:…	0.468863	3.90033	4.68784	0.0303768	0.787392	13.8069	20.6228	10.7957	14.0522			-0.363533	-0.0364205		-0.0586358	0.45859
TRINITY_DN39858_c0_g1	2670; 1587	IP5P2 (1)	Type I inositol polyphosphate 5-phosphatase 2 {ECO:0000303|PubMed:11402208}	ARATH					AT4G18010	GO:0001101,GO:0003674,GO:0003824,GO:0004439,GO:0004445,GO:0005975,GO:0006066,GO:0006629,GO:0006644,GO:0006650,GO:0006793,GO:0006796,GO:0007165,GO:0008150,GO:0008152,GO:0009056,GO:0009719,GO:0009725,GO:0009737,GO:0009738,GO:0009755,GO:0009791,GO:0009845,GO:0009987,GO:0010033,GO:0016311,GO:0016787,GO:0016788,GO:0016791,GO:0019637,GO:0019751,GO:0030258,GO:0032501,GO:0032502,GO:0032957,GO:0033993,GO:…	-0.399902	4.28303	4.68401	0.0304446	0.787392	13.3627	20.02	21.8671	22.2589			0.18208	0.205566		-0.453514	0.0658684
TRINITY_DN39234_c0_g1	2662; 1989; 1935	S38A3; S38A6; S38AA	Probable sodium-coupled neutral amino acid transporter 6; Putative sodium-coupled neutral amino acid transporter 10; Sodium-coupled neutral amino acid transporter 3	HUMAN; PONAB; XENTR	K14996,K14993					GO:0003333,GO:0003674,GO:0005215,GO:0005342,GO:0005575,GO:0005886,GO:0005887,GO:0006810,GO:0006811,GO:0006812,GO:0006814,GO:0006820,GO:0006865,GO:0008150,GO:0008509,GO:0008514,GO:0009987,GO:0015075,GO:0015171,GO:0015672,GO:0015711,GO:0015849,GO:0016020,GO:0016021,GO:0022857,GO:0022891,GO:0022892,GO:0030001,GO:0031224,GO:0031226,GO:0034220,GO:0044425,GO:0044459,GO:0044464,GO:0044699,GO:0044763,GO:…	0.446165	3.33308	4.68137	0.0304914	0.787392	13.2516	9.89895	8.31345	8.63863			-0.203883	-0.159098		0.360555	0.00242473
TRINITY_DN39240_c0_g1	2234; 2183; 1526; 965; 864	AFB2; AFB3; TIR1	Protein AUXIN SIGNALING F-BOX 2; Protein AUXIN SIGNALING F-BOX 3; Protein TRANSPORT INHIBITOR RESPONSE 1	ARATH	K14485				AT1G12820,AT3G62980,AT3G26810	GO:0000151,GO:0000160,GO:0000822,GO:0001101,GO:0003006,GO:0003674,GO:0003824,GO:0004842,GO:0004871,GO:0004872,GO:0005488,GO:0005575,GO:0005634,GO:0005774,GO:0006464,GO:0006950,GO:0006952,GO:0007049,GO:0007154,GO:0007165,GO:0008150,GO:0008152,GO:0009267,GO:0009605,GO:0009719,GO:0009725,GO:0009733,GO:0009734,GO:0009755,GO:0009791,GO:0009873,GO:0009987,GO:0009991,GO:0010011,GO:0010033,GO:0010035,GO:…	-0.258337	7.91216	4.68023	0.0305117	0.787392	232.792	205.847	278.757	245.942			0.217763	0.0384435		-0.0401733	-0.216033
TRINITY_DN28983_c0_g1	1014; 1013; 823; 579	ADF5; ADF9	Actin-depolymerizing factor 5; Actin-depolymerizing factor 9	ARATH	K05765				AT2G16700	GO:0005575,GO:0005737,GO:0005856,GO:0007015,GO:0008150,GO:0008154,GO:0009987,GO:0015629,GO:0016043,GO:0022411,GO:0030042,GO:0032984,GO:0043226,GO:0043228,GO:0043229,GO:0043232,GO:0043241,GO:0043624,GO:0043933,GO:0044424,GO:0044464,GO:0044699,GO:0044763,GO:0051261,GO:0071822,GO:0071840	-0.242155	5.73552	4.67981	0.030519	0.787392	51.1188	46.4172	59.061	56.2951			0.150659	0.0837823		-0.0503694	-0.184072
TRINITY_DN20942_c0_g1	1032; 522										-0.419352	3.34172	4.67607	0.0305856	0.787392	8.88379	8.34431	10.4805	12.4972			0.0630554	0.27916		-0.134436	-0.207779
TRINITY_DN34293_c0_g1	973; 967; 841	NAC2 (1)	NAC domain-containing protein 2	ARATH					AT1G01720	GO:0001071,GO:0003674,GO:0003676,GO:0003677,GO:0003700,GO:0005488,GO:0005575,GO:0005634,GO:0006139,GO:0006351,GO:0006725,GO:0006807,GO:0006950,GO:0008150,GO:0008152,GO:0009058,GO:0009059,GO:0009611,GO:0009787,GO:0009788,GO:0009966,GO:0009968,GO:0009987,GO:0010646,GO:0010648,GO:0016070,GO:0018130,GO:0019438,GO:0023051,GO:0023057,GO:0032774,GO:0034641,GO:0034645,GO:0034654,GO:0043170,GO:0043226,GO:…	0.485134	2.57114	4.67563	0.0305935	0.787392	6.69986	7.01176	5.12203	4.69366			-0.134682	-0.224177		0.154021	0.204838
TRINITY_DN37260_c0_g1	1433; 593; 561	COL4	Zinc finger protein CONSTANS-LIKE 4	ARATH					AT5G24930	GO:0003674,GO:0005488,GO:0005575,GO:0005634,GO:0008150,GO:0008270,GO:0009314,GO:0009416,GO:0009628,GO:0009909,GO:0043167,GO:0043169,GO:0043226,GO:0043227,GO:0043229,GO:0043231,GO:0044424,GO:0044464,GO:0046872,GO:0046914,GO:0048580,GO:0048831,GO:0050789,GO:0050793,GO:0050896,GO:0051239,GO:0065007,GO:2000026,GO:2000241	-0.54457	3.41233	4.66706	0.0307466	0.790111	6.14462	10.9777	11.5443	13.4763			0.15076	0.343134		-0.583004	0.08911
TRINITY_DN62139_c0_g1	1638	AKR2	Probable aldo-keto reductase 2	ORYSJ						GO:0003674,GO:0003824,GO:0016491	0.304098	5.0415	4.66134	0.0308491	0.791524	31.9076	40.6745	27.7378	31.0415			-0.215593	-0.0636117		-0.0262811	0.305486
TRINITY_DN38449_c0_g1	2623; 2441; 2148; 2147	ICME; ICML2	Isoprenylcysteine alpha-carbonyl methylesterase ICME; Probable isoprenylcysteine alpha-carbonyl methylesterase ICMEL2	ARATH	K15889				AT5G15860,AT3G02410	GO:0000139,GO:0001101,GO:0003674,GO:0003824,GO:0005575,GO:0005789,GO:0008150,GO:0008152,GO:0008233,GO:0008236,GO:0009056,GO:0009719,GO:0009725,GO:0009737,GO:0010033,GO:0010296,GO:0016020,GO:0016021,GO:0016787,GO:0016788,GO:0017171,GO:0031090,GO:0031224,GO:0033993,GO:0042221,GO:0044422,GO:0044424,GO:0044425,GO:0044431,GO:0044432,GO:0044444,GO:0044446,GO:0044464,GO:0050896,GO:0051723,GO:0052689,GO:…	0.253552	5.09935	4.65579	0.030949	0.792731	37.8671	36.5817	30.4958	31.9053			-0.150968	-0.0897082		0.14398	0.0966963
TRINITY_DN21189_c0_g1	1082; 1061										0.269673	7.35939	4.65344	0.0309913	0.792731	181.081	177.832	132.621	164.94			-0.292937	0.0174887		0.15064	0.124808
TRINITY_DN31760_c0_g1	1218	EIN4 (1)	Protein EIN4	ARATH	K14509				AT3G04580	GO:0000155,GO:0000166,GO:0001882,GO:0001883,GO:0003674,GO:0003824,GO:0004672,GO:0004673,GO:0004674,GO:0004871,GO:0004872,GO:0005057,GO:0005488,GO:0005524,GO:0005575,GO:0005783,GO:0005789,GO:0008150,GO:0009966,GO:0009968,GO:0010104,GO:0010105,GO:0010646,GO:0010648,GO:0016020,GO:0016021,GO:0016301,GO:0016740,GO:0016772,GO:0016773,GO:0016775,GO:0017076,GO:0023051,GO:0023057,GO:0030554,GO:0031090,GO:…	0.475828	2.61029	4.64847	0.0310813	0.793105	6.84792	7.20212	5.00383	5.09679			-0.18751	-0.168487		0.149684	0.206313
TRINITY_DN41264_c0_g1	2286; 2286; 2207; 1446; 1248; 1143	NDB2 (1)	External alternative NAD(P)H-ubiquinone oxidoreductase B2, mitochondrial	ARATH	K17871				AT4G05020	GO:0003674,GO:0003824,GO:0005488,GO:0005509,GO:0005575,GO:0005739,GO:0005743,GO:0005758,GO:0005777,GO:0008150,GO:0008152,GO:0016020,GO:0016491,GO:0019866,GO:0031090,GO:0031966,GO:0031970,GO:0031974,GO:0042579,GO:0043167,GO:0043169,GO:0043226,GO:0043227,GO:0043229,GO:0043231,GO:0044422,GO:0044424,GO:0044429,GO:0044444,GO:0044446,GO:0044464,GO:0044699,GO:0044710,GO:0046872,GO:0055114	0.284575	5.5378	4.64419	0.0311588	0.793105	57.0043	44.9577	43.7343	39.9681			-0.0704119	-0.194396		0.297132	-0.0323246
TRINITY_DN16203_c0_g1	1036; 958; 863	LDHA	L-lactate dehydrogenase A	HORVU						GO:0003674,GO:0003824,GO:0004457,GO:0004459,GO:0005575,GO:0005737,GO:0005975,GO:0006082,GO:0008150,GO:0008152,GO:0009987,GO:0016491,GO:0016614,GO:0016616,GO:0019752,GO:0043436,GO:0044237,GO:0044238,GO:0044281,GO:0044424,GO:0044464,GO:0044699,GO:0044710,GO:0044763,GO:0071704	0.671629	1.76091	4.64382	0.0311655	0.793105	4.58996	3.5852	1.93061	3.1387			-0.409755	-0.0231048		0.33576	0.0970995
TRINITY_DN36135_c0_g1	1647; 1509; 1507; 1489; 1487; 1318	GAT12; GATA9	GATA transcription factor 12; GATA transcription factor 9	ARATH					AT4G32890	GO:0000975,GO:0000976,GO:0000977,GO:0000981,GO:0001012,GO:0001067,GO:0001071,GO:0001085,GO:0001228,GO:0003674,GO:0003676,GO:0003677,GO:0003682,GO:0003700,GO:0005488,GO:0005515,GO:0005575,GO:0005634,GO:0005667,GO:0007623,GO:0008134,GO:0008150,GO:0008270,GO:0009314,GO:0009416,GO:0009628,GO:0009987,GO:0030154,GO:0032502,GO:0032991,GO:0043167,GO:0043169,GO:0043226,GO:0043227,GO:0043229,GO:0043231,GO:…	0.229917	6.10843	4.63915	0.0312504	0.793105	76.6967	72.1481	63.2768	63.6091			-0.115225	-0.107899		0.154508	0.0686155
TRINITY_DN28837_c0_g1	549	RL24 (1)	60S ribosomal protein L24	CICAR							-0.587082	3.48244	4.63672	0.0312948	0.793105	7.32912	10.3114	9.37726	17.0757			-0.143271	0.602311		-0.429611	-0.0294286
TRINITY_DN27046_c0_g1	1529	VEP1 (1)	3-oxo-Delta(4,5)-steroid 5-beta-reductase	ARATH					AT4G24220	GO:0003002,GO:0003674,GO:0003824,GO:0005575,GO:0005829,GO:0006629,GO:0006950,GO:0007389,GO:0008150,GO:0008152,GO:0008202,GO:0009611,GO:0010051,GO:0016491,GO:0016627,GO:0016628,GO:0032501,GO:0032502,GO:0035671,GO:0044238,GO:0044424,GO:0044444,GO:0044464,GO:0044699,GO:0044707,GO:0044710,GO:0044767,GO:0047787,GO:0050896,GO:0071704,GO:1901360	0.614946	2.70799	4.63434	0.0313381	0.793105	5.58938	9.96241	4.41283	5.73029			-0.353015	-0.0834527		-0.109993	0.54646
TRINITY_DN28838_c0_g1	968	PROF (1)	Profilin	PYRCO						GO:0005575,GO:0005737,GO:0005856,GO:0043226,GO:0043228,GO:0043229,GO:0043232,GO:0044424,GO:0044464	0.353755	4.45722	4.63428	0.0313394	0.793105	25.9481	23.2245	16.3117	22.0285			-0.366005	0.0259757		0.243977	0.0960525
TRINITY_DN21516_c0_g1	956; 817										-1.01653	2.47212	4.62446	0.0315192	0.796446	3.40545	3.68038	2.67922	11.6046			-0.506905	1.03285		-0.298757	-0.227185
TRINITY_DN21378_c0_g1	707; 681										0.650838	2.1343	4.61928	0.0316144	0.796792	6.1076	4.47356	2.52162	4.14654			-0.450774	-0.00783732		0.391663	0.0669481
TRINITY_DN35916_c0_g1	1690; 1673; 1202; 1202; 1129	XIAO	Probable inactive leucine-rich repeat receptor kinase XIAO {ECO:0000305}	ORYSJ						GO:0000166,GO:0001882,GO:0001883,GO:0003674,GO:0003824,GO:0004672,GO:0005488,GO:0005524,GO:0005575,GO:0005886,GO:0007165,GO:0008150,GO:0009742,GO:0009755,GO:0016020,GO:0016021,GO:0016301,GO:0016740,GO:0016772,GO:0016773,GO:0017076,GO:0030554,GO:0031224,GO:0032549,GO:0032550,GO:0032553,GO:0032555,GO:0032559,GO:0035639,GO:0036094,GO:0043167,GO:0043168,GO:0043401,GO:0044425,GO:0044464,GO:0050789,GO:…	0.252181	5.11862	4.61852	0.0316286	0.796792	37.3859	38.0094	31.4808	31.819			-0.126463	-0.111965		0.107884	0.130544
TRINITY_DN36333_c0_g1	1744	UGT2 (2)	7-deoxyloganetin glucosyltransferase	GARJA						GO:0003674,GO:0003824,GO:0008150,GO:0008152,GO:0008194,GO:0016740,GO:0016757,GO:0016758,GO:0035251,GO:0046527	0.476716	3.34204	4.61254	0.0317389	0.797338	9.69813	13.7062	9.37726	7.51561			-0.0618813	-0.319667		-0.0217559	0.403304
TRINITY_DN33422_c0_g1	2589	SBT11 (1)	Subtilisin-like protease SBT1.1 {ECO:0000303|PubMed:16193095}	ARATH					AT1G01900	GO:0003674,GO:0003824,GO:0004175,GO:0004252,GO:0005575,GO:0005578,GO:0005618,GO:0006508,GO:0008150,GO:0008152,GO:0008233,GO:0008236,GO:0016787,GO:0017171,GO:0019538,GO:0030312,GO:0031012,GO:0043170,GO:0044238,GO:0044421,GO:0044464,GO:0070011,GO:0071704	0.394379	3.49306	4.61216	0.031746	0.797338	12.2152	13.1986	9.29846	10.0208			-0.212133	-0.122724		0.119177	0.21568
TRINITY_DN30660_c0_g1	1186; 934	FQRL1 (1)	Probable NAD(P)H dehydrogenase (quinone) FQR1-like 1 {ECO:0000305}	ARATH	K03809				AT4G27270	GO:0000166,GO:0003674,GO:0003824,GO:0003955,GO:0005488,GO:0005575,GO:0005737,GO:0005886,GO:0005911,GO:0009506,GO:0010181,GO:0016020,GO:0016491,GO:0016651,GO:0016655,GO:0030054,GO:0032553,GO:0036094,GO:0043167,GO:0043168,GO:0044424,GO:0044464,GO:0048037,GO:0050662,GO:0097159,GO:0097367,GO:1901265,GO:1901363	0.261335	7.44199	4.60653	0.0318504	0.798116	171.679	207.307	153.543	162.665			-0.167412	-0.085186		-0.00829858	0.260897
TRINITY_DN41117_c1_g1	2343; 2319	ERS1	Probable ethylene response sensor 1 {ECO:0000305}	ORYSJ	K14509					GO:0000155,GO:0000160,GO:0000166,GO:0001882,GO:0001883,GO:0003674,GO:0003824,GO:0004672,GO:0004673,GO:0004871,GO:0004872,GO:0005057,GO:0005488,GO:0005524,GO:0005575,GO:0005789,GO:0007165,GO:0008150,GO:0009755,GO:0009873,GO:0016020,GO:0016021,GO:0016301,GO:0016740,GO:0016772,GO:0016773,GO:0016775,GO:0017076,GO:0030554,GO:0031090,GO:0031224,GO:0032549,GO:0032550,GO:0032553,GO:0032555,GO:0032559,GO:…	0.249435	6.61406	4.60532	0.0318729	0.798116	98.573	114.06	85.0257	93.8155			-0.190726	-0.0519087		0.0180033	0.224631
TRINITY_DN36923_c0_g1	1664; 903	BGAL (1)	Beta-galactosidase	MALDO						GO:0003674,GO:0003824,GO:0004553,GO:0004565,GO:0005575,GO:0005576,GO:0005975,GO:0008150,GO:0008152,GO:0015925,GO:0016787,GO:0016798,GO:0044238,GO:0048046,GO:0071704	-0.241927	6.33046	4.59859	0.0319983	0.79994	68.6643	78.6523	86.2077	88.0564			0.104798	0.134722		-0.215127	-0.0243927
TRINITY_DN7011_c0_g1	965; 750										-0.281043	4.70337	4.59626	0.0320418	0.79994	24.0232	22.9072	29.3138	27.73			0.168028	0.0931494		-0.0989695	-0.162208
TRINITY_DN30286_c0_g1	1761; 1698; 1624	GMPAA; YBB2	Mannose-1-phosphate guanyltransferase alpha-A; Probable mannose-1-phosphate guanyltransferase	DANRE; SCHPO	K00966					GO:0000166,GO:0001882,GO:0001883,GO:0003674,GO:0003824,GO:0004475,GO:0005488,GO:0005525,GO:0005575,GO:0005634,GO:0005829,GO:0005975,GO:0006139,GO:0006464,GO:0006486,GO:0006725,GO:0006753,GO:0006793,GO:0006796,GO:0006807,GO:0008150,GO:0008152,GO:0008905,GO:0009058,GO:0009117,GO:0009165,GO:0009225,GO:0009226,GO:0009298,GO:0009987,GO:0016740,GO:0016772,GO:0016779,GO:0017076,GO:0018130,GO:0019001,GO:…	-0.606347	1.84539	4.58826	0.0321916	0.80177	3.25739	2.34783	4.05823	4.4345			0.149054	0.235986		-0.0554947	-0.329546
TRINITY_DN57929_c0_g1	532	GSTX6 (3)	Probable glutathione S-transferase	SOYBN	K00799					GO:0001101,GO:0003674,GO:0003824,GO:0004364,GO:0006950,GO:0008150,GO:0009266,GO:0009408,GO:0009628,GO:0009719,GO:0009725,GO:0009733,GO:0009735,GO:0009737,GO:0009739,GO:0010033,GO:0010035,GO:0010038,GO:0016740,GO:0016765,GO:0033993,GO:0042221,GO:0050896,GO:0097305,GO:1901700	0.335987	5.40563	4.58684	0.0322183	0.80177	38.4964	55.872	37.9818	36.8582			-0.12771	-0.168838		-0.109261	0.40581
TRINITY_DN62190_c0_g1	1223	UCC1 (1)	Uclacyanin 1 {ECO:0000303|PubMed:9761472}	ARATH					AT2G32300	GO:0003674,GO:0005488,GO:0005575,GO:0009055,GO:0031224,GO:0031225,GO:0031226,GO:0043167,GO:0043169,GO:0044425,GO:0044459,GO:0044464,GO:0046658,GO:0046872	0.226684	6.06904	4.58048	0.0323382	0.80177	73.5503	71.1329	60.5582	63.0332			-0.138385	-0.0824069		0.133855	0.0869365
TRINITY_DN38916_c0_g1	3822; 3692	AAE; GDL74; PP128; SR30	Acetylajmalan esterase {ECO:0000303|PubMed:16133216}; GDSL esterase/lipase At5g03980; Pentatricopeptide repeat-containing protein At1g77170; Serine/arginine-rich splicing factor SR30	ARATH; RAUSE	K21026,K12890				AT1G77170,AT1G09140,AT5G03980	GO:0000166,GO:0003674,GO:0003676,GO:0003723,GO:0003729,GO:0003824,GO:0004518,GO:0004519,GO:0005488,GO:0005575,GO:0005576,GO:0005681,GO:0005737,GO:0006139,GO:0006376,GO:0006629,GO:0006725,GO:0006807,GO:0008150,GO:0008152,GO:0009056,GO:0009451,GO:0009820,GO:0009987,GO:0010468,GO:0016042,GO:0016043,GO:0016070,GO:0016604,GO:0016607,GO:0016787,GO:0016788,GO:0019219,GO:0019222,GO:0022607,GO:0022618,GO:…	0.264668	5.10135	4.58004	0.0323465	0.80177	39.5699	35.2492	32.2294	30.0624			-0.0769803	-0.171333		0.203322	0.0449913
TRINITY_DN39726_c0_g1	3964	POLX (2)	Retrovirus-related Pol polyprotein from transposon TNT 1-94	TOBAC						GO:0003674,GO:0003676,GO:0003824,GO:0003964,GO:0004175,GO:0004190,GO:0004518,GO:0004519,GO:0005488,GO:0006139,GO:0006259,GO:0006725,GO:0006807,GO:0008150,GO:0008152,GO:0008233,GO:0008270,GO:0009987,GO:0015074,GO:0016740,GO:0016772,GO:0016779,GO:0016787,GO:0016788,GO:0034061,GO:0034641,GO:0043167,GO:0043169,GO:0043170,GO:0044237,GO:0044238,GO:0044260,GO:0046483,GO:0046872,GO:0046914,GO:0070001,GO:…	1.06093	3.55682	4.57724	0.0323994	0.80177	26.2072	5.61575	5.47663	9.73286			-0.648073	0.00202037		1.26753	-0.621475
TRINITY_DN19601_c0_g1	1790; 1680										0.269355	5.12941	4.577	0.032404	0.80177	36.4235	39.9448	29.6684	33.6331			-0.213642	-0.043469		0.0653043	0.191807
TRINITY_DN37084_c1_g2	1579; 1567; 990	CADH	Probable cinnamyl alcohol dehydrogenase	MEDSA						GO:0003674,GO:0003824,GO:0005488,GO:0006725,GO:0008150,GO:0008152,GO:0008270,GO:0009058,GO:0009698,GO:0009699,GO:0009808,GO:0009809,GO:0009987,GO:0016491,GO:0016614,GO:0016616,GO:0019438,GO:0019748,GO:0043167,GO:0043169,GO:0044237,GO:0044249,GO:0044550,GO:0044699,GO:0044710,GO:0044711,GO:0044763,GO:0045551,GO:0046872,GO:0046914,GO:0052747,GO:0071704,GO:1901360,GO:1901362,GO:1901576	0.273874	6.37603	4.5727	0.0324854	0.802296	80.8054	100.83	71.1174	79.101			-0.205246	-0.0557412		-0.0257362	0.286724
TRINITY_DN38408_c1_g1	2051; 1959; 1425; 1128	P2C60 (1)	Probable protein phosphatase 2C 60	ARATH	K17499				AT4G31860	GO:0003674,GO:0003824,GO:0004721,GO:0004722,GO:0005488,GO:0005575,GO:0005886,GO:0016020,GO:0016787,GO:0016788,GO:0016791,GO:0042578,GO:0043167,GO:0043169,GO:0044464,GO:0046872	0.231804	5.82062	4.57079	0.0325216	0.802296	61.1501	60.8214	50.2747	53.5307			-0.156247	-0.0690743		0.116424	0.108897
TRINITY_DN29114_c0_g1	921; 844	GRI	Protein GRIM REAPER {ECO:0000303|PubMed:19279211}	ARATH					AT1G53130	GO:0000302,GO:0001101,GO:0003006,GO:0005575,GO:0005576,GO:0005615,GO:0006950,GO:0006952,GO:0006979,GO:0007165,GO:0008150,GO:0009605,GO:0009607,GO:0009617,GO:0009755,GO:0009791,GO:0009863,GO:0009867,GO:0009889,GO:0010035,GO:0010193,GO:0010337,GO:0010565,GO:0010941,GO:0010942,GO:0019216,GO:0019217,GO:0019222,GO:0022414,GO:0031323,GO:0031326,GO:0032501,GO:0032502,GO:0042221,GO:0042304,GO:0042742,GO:…	0.248637	6.71728	4.5665	0.0326032	0.803118	104.088	124.245	94.9546	97.271			-0.136197	-0.102134		-0.00631168	0.244643
TRINITY_DN34773_c0_g1	3178; 1891	BAG5; BAG6	BAG family molecular chaperone regulator 5, mitochondrial; BAG family molecular chaperone regulator 6 {ECO:0000303|Ref.3}	ARATH					AT1G12060	GO:0005575,GO:0005739,GO:0005911,GO:0006457,GO:0008150,GO:0008152,GO:0009266,GO:0009506,GO:0009605,GO:0009607,GO:0009628,GO:0009987,GO:0019538,GO:0030054,GO:0043170,GO:0043207,GO:0043226,GO:0043227,GO:0043229,GO:0043231,GO:0044237,GO:0044238,GO:0044260,GO:0044267,GO:0044424,GO:0044444,GO:0044464,GO:0050896,GO:0071704	-0.519834	3.58703	4.56244	0.0326804	0.803178	9.99426	9.70859	18.0453	10.3088			0.555049	-0.14853		-0.185871	-0.220648
TRINITY_DN35308_c0_g1	1888; 1870; 1846; 1831; 1756	PATL4	Patellin-4	ARATH					AT1G30690	GO:0003674,GO:0005215,GO:0005488,GO:0005575,GO:0005634,GO:0005829,GO:0005886,GO:0007049,GO:0008150,GO:0008289,GO:0009987,GO:0016020,GO:0016021,GO:0031224,GO:0043226,GO:0043227,GO:0043229,GO:0043231,GO:0044424,GO:0044425,GO:0044444,GO:0044464,GO:0044699,GO:0044763,GO:0051301	0.340181	7.56893	4.56054	0.0327168	0.803178	176.01	248.077	150.509	184.464			-0.306635	-0.0166355		-0.0835706	0.406841
TRINITY_DN1875_c0_g1	1875	Y3264 (1)	Putative UPF0481 protein At3g02645	ARATH					AT3G02645	GO:0005575,GO:0016021,GO:0031224,GO:0044425	0.25109	5.62495	4.55879	0.0327503	0.803178	53.0806	54.0635	41.5673	48.3475			-0.227699	-0.0190221		0.110602	0.136119
TRINITY_DN37508_c0_g3	841; 833; 766; 652; 591										-0.480071	3.143	4.55589	0.0328057	0.803352	7.69928	6.98003	12.0171	8.52345			0.396802	-0.0167763		-0.134434	-0.245591
TRINITY_DN29643_c0_g1	1089; 1077; 1071										-0.46085	3.30604	4.53933	0.0331246	0.809973	7.14404	9.32786	9.92886	12.7276			0.0385173	0.342581		-0.345035	-0.0360639
TRINITY_DN2191_c0_g1	1772	E1313 (1)	Glucan endo-1,3-beta-glucosidase 13	ARATH					AT5G56590	GO:0001871,GO:0003674,GO:0003824,GO:0004553,GO:0005488,GO:0005575,GO:0005576,GO:0005618,GO:0005886,GO:0005975,GO:0006950,GO:0006952,GO:0008150,GO:0008152,GO:0008422,GO:0009505,GO:0009987,GO:0015926,GO:0016020,GO:0016043,GO:0016787,GO:0016798,GO:0030246,GO:0030247,GO:0030312,GO:0031224,GO:0031225,GO:0031226,GO:0042973,GO:0044238,GO:0044425,GO:0044459,GO:0044464,GO:0045229,GO:0046658,GO:0050896,GO:…	0.225476	6.3325	4.53305	0.0332462	0.811582	86.1357	87.4725	72.9299	75.5304			-0.134828	-0.085606		0.0993583	0.121075
TRINITY_DN35650_c0_g1	2438; 2422; 2358; 2261; 2245; 1969; 1929; 1889; 644; 628	ETFQO	Electron transfer flavoprotein-ubiquinone oxidoreductase, mitochondrial	ARATH; ORYSJ	K00311				AT2G43400	GO:0003674,GO:0003824,GO:0004174,GO:0005488,GO:0005575,GO:0005739,GO:0006082,GO:0006091,GO:0006520,GO:0006551,GO:0006552,GO:0006807,GO:0008150,GO:0008152,GO:0009055,GO:0009056,GO:0009063,GO:0009081,GO:0009083,GO:0009314,GO:0009416,GO:0009628,GO:0009642,GO:0009646,GO:0009987,GO:0016021,GO:0016054,GO:0016491,GO:0016645,GO:0016649,GO:0016722,GO:0017133,GO:0019752,GO:0022900,GO:0022904,GO:0031224,GO:…	-0.279439	4.6724	4.5308	0.03329	0.811582	22.9128	23.0341	28.2894	27.4996			0.14874	0.110625		-0.133187	-0.126178
TRINITY_DN37856_c3_g1	1785; 1458; 1134; 909; 909; 855; 789; 759; 759; 633	G3PC; G3PC2	Glyceraldehyde-3-phosphate dehydrogenase 2, cytosolic; Glyceraldehyde-3-phosphate dehydrogenase, cytosolic	DIACA; ORYSJ; TOBAC	K00134					GO:0000166,GO:0003674,GO:0003824,GO:0004365,GO:0005488,GO:0005575,GO:0005737,GO:0005975,GO:0005996,GO:0006006,GO:0006082,GO:0006090,GO:0006091,GO:0006096,GO:0008150,GO:0008152,GO:0009056,GO:0009987,GO:0016052,GO:0016491,GO:0016620,GO:0016903,GO:0019318,GO:0019752,GO:0032787,GO:0036094,GO:0043436,GO:0044237,GO:0044238,GO:0044281,GO:0044424,GO:0044464,GO:0044699,GO:0044710,GO:0044712,GO:0044723,GO:…	0.212422	11.8862	4.52397	0.0334233	0.811582	3849.86	4276.89	3354.69	3659.35			-0.168511	-0.0431759		0.0300039	0.181683
TRINITY_DN29075_c0_g1	1051; 890; 882	GUN19; GUN6	Endoglucanase 19; Endoglucanase 6	ARATH					AT1G64390,AT4G11050	GO:0000272,GO:0003674,GO:0003824,GO:0004553,GO:0005488,GO:0005575,GO:0005576,GO:0005975,GO:0005976,GO:0006073,GO:0008150,GO:0008152,GO:0008810,GO:0009056,GO:0009057,GO:0009251,GO:0009987,GO:0016043,GO:0016052,GO:0016787,GO:0016798,GO:0030243,GO:0030245,GO:0030246,GO:0043170,GO:0044042,GO:0044237,GO:0044238,GO:0044247,GO:0044248,GO:0044260,GO:0044262,GO:0044264,GO:0044275,GO:0045229,GO:0051273,GO:…	0.371954	4.91804	4.52321	0.033438	0.811582	33.4993	34.5512	20.6457	31.7902			-0.479148	0.0982159		0.169403	0.21153
TRINITY_DN31230_c0_g1	1228; 1227; 1222; 1221; 1217; 903; 882; 881	GDU2; GDU3; GDU5	Protein GLUTAMINE DUMPER 2; Protein GLUTAMINE DUMPER 3; Protein GLUTAMINE DUMPER 5	ARATH					AT5G57685	GO:0005575,GO:0006810,GO:0006811,GO:0006820,GO:0006865,GO:0008150,GO:0009605,GO:0009607,GO:0009615,GO:0009987,GO:0015711,GO:0015849,GO:0016021,GO:0016032,GO:0019048,GO:0031224,GO:0032879,GO:0032890,GO:0032940,GO:0035821,GO:0043207,GO:0043269,GO:0044003,GO:0044070,GO:0044403,GO:0044419,GO:0044425,GO:0044699,GO:0044763,GO:0044764,GO:0044765,GO:0046903,GO:0046942,GO:0050789,GO:0050896,GO:0051049,GO:…	0.344529	4.66681	4.52244	0.0334531	0.811582	28.169	28.5229	18.5969	25.9159			-0.389191	0.0494674		0.161448	0.178275
TRINITY_DN27397_c1_g1	642; 617	IDH5 (1)	Isocitrate dehydrogenase [NAD] catalytic subunit 5, mitochondrial	ARATH	K00030				AT5G03290	GO:0000166,GO:0000287,GO:0001882,GO:0001883,GO:0003674,GO:0003824,GO:0004448,GO:0004449,GO:0005488,GO:0005524,GO:0005575,GO:0005739,GO:0006082,GO:0006099,GO:0006101,GO:0006102,GO:0008150,GO:0008152,GO:0008270,GO:0009507,GO:0009536,GO:0009987,GO:0016491,GO:0016614,GO:0016616,GO:0017076,GO:0019752,GO:0030554,GO:0032549,GO:0032550,GO:0032553,GO:0032555,GO:0032559,GO:0035639,GO:0036094,GO:0043167,GO:…	0.238419	5.61376	4.51861	0.033528	0.811582	50.9337	54.9201	43.5767	46.1303			-0.153796	-0.0751468		0.0620951	0.166848
TRINITY_DN32240_c0_g1	1399; 1395; 801	EXPA3; EXPA4	Expansin-A3; Expansin-A4	ARATH					AT2G37640,AT2G39700	GO:0001101,GO:0005575,GO:0005576,GO:0005618,GO:0005829,GO:0005911,GO:0006949,GO:0008150,GO:0009314,GO:0009416,GO:0009505,GO:0009506,GO:0009628,GO:0009639,GO:0009664,GO:0009719,GO:0009725,GO:0009739,GO:0009987,GO:0010033,GO:0010114,GO:0016020,GO:0016043,GO:0030054,GO:0030312,GO:0032502,GO:0033993,GO:0042221,GO:0044424,GO:0044444,GO:0044464,GO:0044699,GO:0044763,GO:0044767,GO:0045229,GO:0048646,GO:…	0.253046	6.73027	4.51803	0.0335394	0.811582	115.674	115.139	87.1533	106.37			-0.268976	0.0126326		0.131462	0.124882
TRINITY_DN29362_c0_g1	1241; 1218; 1218										0.355075	5.19071	4.51564	0.0335862	0.811582	33.2402	48.5112	29.5896	34.3242			-0.259102	-0.0576215		-0.10133	0.418053
TRINITY_DN45185_c1_g1	686										-0.440094	2.84987	4.51346	0.0336291	0.811582	5.95954	6.15512	8.39225	8.06272			0.195243	0.148755		-0.189509	-0.154488
TRINITY_DN32741_c1_g1	2116; 2116; 2106; 1673; 1673	PDC1; PDC2	Pyruvate decarboxylase 1; Pyruvate decarboxylase 2	ARATH	K01568				AT5G54960	GO:0000287,GO:0001666,GO:0003674,GO:0003824,GO:0004737,GO:0005488,GO:0005575,GO:0005829,GO:0006950,GO:0008150,GO:0009628,GO:0016829,GO:0016830,GO:0016831,GO:0019842,GO:0030976,GO:0036094,GO:0036293,GO:0043167,GO:0043168,GO:0043169,GO:0044424,GO:0044444,GO:0044464,GO:0046872,GO:0048037,GO:0050662,GO:0050896,GO:0070482,GO:0097159,GO:1901363,GO:1901681	0.461958	6.76445	4.51036	0.0336901	0.811877	106.457	145.216	65.6408	116.967			-0.654433	0.160163		0.0267296	0.46754
TRINITY_DN27577_c0_g1	1841	MB3R5	Transcription factor MYB3R-5 {ECO:0000303|PubMed:11597504}	ARATH	K09422				AT5G02320	GO:0000975,GO:0000981,GO:0000988,GO:0000989,GO:0001067,GO:0001071,GO:0001076,GO:0001101,GO:0001134,GO:0001135,GO:0003674,GO:0003676,GO:0003677,GO:0003700,GO:0005488,GO:0005575,GO:0005634,GO:0006139,GO:0006351,GO:0006355,GO:0006357,GO:0006725,GO:0006807,GO:0008150,GO:0008152,GO:0008285,GO:0009058,GO:0009059,GO:0009719,GO:0009723,GO:0009725,GO:0009751,GO:0009889,GO:0009890,GO:0009892,GO:0009987,GO:…	0.662507	1.5605	4.50721	0.0337522	0.8122	3.70158	3.36311	1.73361	2.67798			-0.36465	-0.0393372		0.24614	0.157847
TRINITY_DN41553_c0_g1	2536; 1945; 1347; 1007	XPF	DNA repair endonuclease UVH1	ARATH	K10848				AT5G41150	GO:0000014,GO:0000109,GO:0000110,GO:0000712,GO:0000724,GO:0000725,GO:0003674,GO:0003676,GO:0003677,GO:0003684,GO:0003697,GO:0003824,GO:0004518,GO:0004519,GO:0004520,GO:0004536,GO:0005488,GO:0005575,GO:0006139,GO:0006259,GO:0006281,GO:0006289,GO:0006296,GO:0006302,GO:0006310,GO:0006725,GO:0006807,GO:0006950,GO:0006974,GO:0006979,GO:0008150,GO:0008152,GO:0009314,GO:0009628,GO:0009987,GO:0016787,GO:…	-0.345173	3.96918	4.50215	0.0338523	0.813432	13.4367	14.0235	16.5087	18.3427			0.0833859	0.219692		-0.178451	-0.124627
TRINITY_DN40995_c0_g1	2911; 2826; 2739; 764										-0.552891	2.25668	4.49477	0.0339988	0.815774	3.40545	4.18802	4.84623	6.2774			0.0532146	0.327083		-0.28768	-0.0926177
TRINITY_DN35892_c0_g1	2560; 2538; 2460; 2438; 1134	SKIP2	F-box protein SKIP2	ARATH					AT5G67250	GO:0003674,GO:0003824,GO:0004842,GO:0005575,GO:0005634,GO:0005737,GO:0016740,GO:0019787,GO:0043226,GO:0043227,GO:0043229,GO:0043231,GO:0044424,GO:0044464	-0.24062	5.31581	4.48806	0.0341324	0.816672	36.7196	36.201	41.8431	44.2586			0.0751623	0.152535		-0.10412	-0.123577
TRINITY_DN34982_c0_g1	2025; 1788	ACR3	ACT domain-containing protein ACR3 {ECO:0000305}	ARATH					AT1G76990	GO:0003674,GO:0005488,GO:0005575,GO:0005829,GO:0008150,GO:0008152,GO:0016597,GO:0031406,GO:0036094,GO:0043167,GO:0043168,GO:0043177,GO:0044424,GO:0044444,GO:0044464	0.32854	4.82994	4.48797	0.0341343	0.816672	26.9475	36.1692	24.1918	26.0887			-0.197125	-0.0962495		-0.0527993	0.346173
TRINITY_DN33685_c0_g1	1625; 1562; 1175	IRX15; IX15L	Protein IRREGULAR XYLEM 15; Protein IRX15-LIKE	ARATH					AT5G67210	GO:0000139,GO:0000271,GO:0005575,GO:0005794,GO:0005975,GO:0005976,GO:0008150,GO:0008152,GO:0009058,GO:0009059,GO:0009832,GO:0009834,GO:0009987,GO:0010383,GO:0010410,GO:0016020,GO:0016021,GO:0016051,GO:0031090,GO:0031224,GO:0033692,GO:0034637,GO:0034645,GO:0042546,GO:0043170,GO:0043226,GO:0043227,GO:0043229,GO:0043231,GO:0044036,GO:0044038,GO:0044085,GO:0044237,GO:0044238,GO:0044249,GO:0044260,GO:…	0.434225	4.49782	4.47948	0.0343041	0.819557	19.3963	32.2985	20.4881	17.8532			-0.0893458	-0.26914		-0.16115	0.519636
TRINITY_DN36620_c0_g1	2283; 2236; 2016	ACR8	ACT domain-containing protein ACR8 {ECO:0000305}	ARATH					AT1G12420	GO:0001101,GO:0003674,GO:0005488,GO:0008150,GO:0008152,GO:0009719,GO:0009725,GO:0009737,GO:0010033,GO:0016597,GO:0031406,GO:0033993,GO:0036094,GO:0042221,GO:0043167,GO:0043168,GO:0043177,GO:0050896,GO:0097305,GO:1901700	-0.225638	6.16228	4.47527	0.0343888	0.820405	66.4063	65.5171	79.9431	74.3786			0.160329	0.0588751		-0.100164	-0.11904
TRINITY_DN38503_c0_g1	2164; 2077; 929	DAR2	Protein DA1-related 2	ARATH					AT2G39830	GO:0003674,GO:0005488,GO:0005515,GO:0008150,GO:0008270,GO:0009888,GO:0010087,GO:0010088,GO:0032182,GO:0032502,GO:0043130,GO:0043167,GO:0043169,GO:0044699,GO:0044767,GO:0046872,GO:0046914,GO:0048364,GO:0048513,GO:0048856	0.456434	3.10833	4.4665	0.0345658	0.823446	9.66112	10.121	6.14644	8.2067			-0.354003	-0.0287282		0.163462	0.21927
TRINITY_DN41294_c0_g1	3298	SDP1	Triacylglycerol lipase SDP1	ARATH	K14674				AT5G04040	GO:0003674,GO:0003824,GO:0004806,GO:0005575,GO:0005811,GO:0005975,GO:0006066,GO:0006071,GO:0006629,GO:0006638,GO:0006639,GO:0006641,GO:0008150,GO:0008152,GO:0009056,GO:0009987,GO:0012511,GO:0016021,GO:0016042,GO:0016298,GO:0016787,GO:0016788,GO:0019400,GO:0019433,GO:0019751,GO:0031224,GO:0043226,GO:0043228,GO:0043229,GO:0043232,GO:0044237,GO:0044238,GO:0044242,GO:0044248,GO:0044255,GO:0044262,GO:…	-0.287695	4.57922	4.46058	0.0346857	0.823984	20.5067	22.3996	27.5014	24.9656			0.198503	0.0688432		-0.191922	-0.0754243
TRINITY_DN20443_c0_g1	766	BAHD1 (1)	BAHD acyltransferase At5g47980	ARATH					AT5G47980	GO:0003674,GO:0003824,GO:0016740,GO:0016746,GO:0016747	-0.528708	2.21962	4.46046	0.0346881	0.823984	4.03472	3.49002	5.39783	5.44234			0.178864	0.187517		-0.114952	-0.251429
TRINITY_DN29376_c0_g1	1179; 1159; 1108; 1083; 900	AGL16	Agamous-like MADS-box protein AGL16	ARATH					AT3G57230	GO:0000165,GO:0000975,GO:0000976,GO:0000977,GO:0001012,GO:0001067,GO:0001071,GO:0003674,GO:0003676,GO:0003677,GO:0003700,GO:0005488,GO:0005515,GO:0005575,GO:0005634,GO:0006139,GO:0006351,GO:0006355,GO:0006357,GO:0006725,GO:0006793,GO:0006796,GO:0006807,GO:0007165,GO:0008134,GO:0008150,GO:0008152,GO:0009058,GO:0009059,GO:0009889,GO:0009891,GO:0009893,GO:0009987,GO:0010440,GO:0010468,GO:0010556,GO:…	0.586938	2.34761	4.45807	0.0347368	0.823984	7.29211	4.85429	4.64923	3.45545			-0.0602878	-0.345776		0.422531	-0.0164669
TRINITY_DN28711_c1_g1	1031; 1011; 907; 887	NLTL5	Non-specific lipid-transfer protein-like protein At5g64080	ARATH					AT5G64080	GO:0003674,GO:0005488,GO:0005575,GO:0006810,GO:0006869,GO:0008150,GO:0008289,GO:0031224,GO:0031225,GO:0031226,GO:0044425,GO:0044459,GO:0044464,GO:0044699,GO:0044765,GO:0046658,GO:0051179,GO:0051234,GO:0071702,GO:1902578	0.424611	6.07158	4.4461	0.0349811	0.827939	55.9679	97.9425	62.4494	52.3213			-0.0583423	-0.304991		-0.211256	0.574589
TRINITY_DN39932_c0_g2	1376; 1259; 986; 944	BRXL4 (1)	Protein Brevis radix-like 4	ARATH					AT5G20540	GO:0005575,GO:0005634,GO:0043226,GO:0043227,GO:0043229,GO:0043231,GO:0044424,GO:0044464	0.461175	2.70766	4.44357	0.0350329	0.827939	7.033	7.93185	5.27963	5.58631			-0.204767	-0.145234		0.106572	0.24343
TRINITY_DN35102_c0_g1	2085; 2034	RHY1A (1)	Probable E3 ubiquitin-protein ligase RHY1A {ECO:0000305}	ARATH					AT1G49850	GO:0003674,GO:0003824,GO:0004842,GO:0005488,GO:0006508,GO:0006511,GO:0008150,GO:0008152,GO:0008270,GO:0009056,GO:0009057,GO:0009987,GO:0010498,GO:0016740,GO:0019538,GO:0019787,GO:0019941,GO:0030163,GO:0043161,GO:0043167,GO:0043169,GO:0043170,GO:0043632,GO:0044237,GO:0044238,GO:0044248,GO:0044260,GO:0044265,GO:0046872,GO:0046914,GO:0051603,GO:0061630,GO:0061659,GO:0071704,GO:1901575	-0.295564	4.54774	4.44261	0.0350527	0.827939	19.2482	22.5899	26.083	25.34			0.158166	0.119483		-0.244188	-0.0334619
TRINITY_DN25738_c0_g1	1054; 992										0.29371	6.82083	4.43784	0.0351508	0.829081	105.051	143.757	100.234	102.8			-0.153465	-0.117709		-0.0870478	0.358221
TRINITY_DN13720_c0_g1	1435; 1100	WTR36; WTR37	WAT1-related protein At4g28040; WAT1-related protein At4g30420	ARATH					AT4G30420,AT4G28040	GO:0003674,GO:0005215,GO:0005575,GO:0005886,GO:0006810,GO:0008150,GO:0016020,GO:0016021,GO:0022857,GO:0031224,GO:0044425,GO:0044464,GO:0051179,GO:0051234	-0.335815	4.02337	4.43135	0.0352846	0.83106	13.4737	15.134	18.0847	18.0547			0.151917	0.149762		-0.224359	-0.0773208
TRINITY_DN40484_c0_g1	3018; 3005										0.740748	3.58969	4.42845	0.0353445	0.831237	16.1389	13.9918	13.4749	4.63606			0.236242	-0.985286		0.465399	0.283645
TRINITY_DN32248_c0_g1	1818; 1805; 1258	C81E8 (2)	Cytochrome P450 81E8 {ECO:0000303|PubMed:14617078}	MEDTR						GO:0003674,GO:0003824,GO:0004497,GO:0005488,GO:0005506,GO:0005575,GO:0016021,GO:0016491,GO:0016705,GO:0020037,GO:0031224,GO:0043167,GO:0043169,GO:0044425,GO:0046872,GO:0046906,GO:0046914,GO:0097159,GO:1901363	0.49805	4.0415	4.42384	0.0354402	0.831237	13.7329	24.5887	14.7357	12.4684			-0.0921797	-0.3022		-0.181328	0.575708
TRINITY_DN35223_c0_g1	2246; 2169; 2107; 1950; 1879; 930										-0.321053	4.68981	4.42376	0.0354419	0.831237	19.7294	25.9847	28.447	28.7378			0.148648	0.162365		-0.338002	0.0269897
TRINITY_DN57474_c0_g1	956	GLB3	Two-on-two hemoglobin-3	ARATH					AT4G32690	GO:0001666,GO:0003674,GO:0005215,GO:0005344,GO:0005488,GO:0006810,GO:0006950,GO:0008150,GO:0009628,GO:0009719,GO:0009725,GO:0009733,GO:0010033,GO:0015669,GO:0015671,GO:0019825,GO:0020037,GO:0022892,GO:0036293,GO:0042221,GO:0043167,GO:0043169,GO:0044699,GO:0044765,GO:0046872,GO:0046906,GO:0050896,GO:0051179,GO:0051234,GO:0070482,GO:0097159,GO:1901363,GO:1902578	0.24961	5.94471	4.41163	0.0356947	0.835989	67.3687	66.342	51.1021	61.2191			-0.250277	0.00131329		0.135238	0.113726
TRINITY_DN34887_c0_g1	1463; 1458	PT310 (1)	Probable sugar phosphate/phosphate translocator At3g10290	ARATH					AT3G10290	GO:0005575,GO:0006810,GO:0008150,GO:0008643,GO:0016021,GO:0031224,GO:0044425,GO:0044699,GO:0044765,GO:0051179,GO:0051234,GO:0071702,GO:1902578	0.236375	5.5698	4.40625	0.0358074	0.837088	51.8221	50.8273	41.1339	45.8999			-0.190761	-0.0395584		0.128617	0.101702
TRINITY_DN100_c0_g1	1518	ACCH1 (3)	1-aminocyclopropane-1-carboxylate oxidase homolog 1	ARATH					AT1G06620	GO:0003674,GO:0003824,GO:0005488,GO:0016491,GO:0043167,GO:0043169,GO:0046872	-0.306589	5.31828	4.4046	0.0358422	0.837088	30.1308	41.0235	46.0195	42.1277			0.215022	0.0930875		-0.364639	0.0565288
TRINITY_DN38873_c0_g1	1826; 1703; 1009	AAP3 (1)	Amino acid permease 3	ARATH					AT1G77380	GO:0003333,GO:0003674,GO:0005215,GO:0005342,GO:0005575,GO:0005886,GO:0006810,GO:0006811,GO:0006820,GO:0006865,GO:0008150,GO:0008509,GO:0008514,GO:0009987,GO:0015075,GO:0015171,GO:0015291,GO:0015293,GO:0015711,GO:0015802,GO:0015849,GO:0016020,GO:0016021,GO:0022804,GO:0022857,GO:0022891,GO:0022892,GO:0031090,GO:0031224,GO:0031965,GO:0034220,GO:0044422,GO:0044424,GO:0044425,GO:0044428,GO:0044446,GO:…	0.912016	1.89321	4.3931	0.0360846	0.841569	2.99828	6.37721	1.33961	3.59943			-0.663536	0.0820648		-0.0817838	0.663255
TRINITY_DN27814_c0_g1	1169										-0.462632	3.09466	4.38699	0.0362141	0.843409	8.29153	5.99648	9.61366	10.0208			0.16576	0.215471		-0.00860498	-0.372626
TRINITY_DN37577_c1_g1	2671; 2214; 1746; 1737; 1734; 1731; 1728; 1725; 1695; 1337; 1334; 1331	TCP21; TCP7	Transcription factor TCP21; Transcription factor TCP7	ARATH					AT5G23280	GO:0001071,GO:0003674,GO:0003676,GO:0003677,GO:0003700,GO:0005488,GO:0005575,GO:0005634,GO:0006139,GO:0006351,GO:0006355,GO:0006725,GO:0006807,GO:0008150,GO:0008152,GO:0009058,GO:0009059,GO:0009889,GO:0009987,GO:0010468,GO:0010556,GO:0016070,GO:0018130,GO:0019219,GO:0019222,GO:0019438,GO:0031323,GO:0031326,GO:0032774,GO:0034641,GO:0034645,GO:0034654,GO:0043170,GO:0043226,GO:0043227,GO:0043229,GO:…	-0.298089	5.12177	4.37148	0.0365452	0.849932	26.8364	35.4395	38.691	37.9812			0.16059	0.135199		-0.336229	0.0404402
TRINITY_DN40602_c2_g2	1498; 1333	P5CS (1)	Delta-1-pyrroline-5-carboxylate synthase	ACTDE						GO:0000166,GO:0001882,GO:0001883,GO:0003674,GO:0003824,GO:0004349,GO:0004350,GO:0005488,GO:0005524,GO:0005575,GO:0005737,GO:0006082,GO:0006520,GO:0006560,GO:0006561,GO:0006807,GO:0008150,GO:0008152,GO:0008652,GO:0009058,GO:0009064,GO:0009084,GO:0009987,GO:0016053,GO:0016301,GO:0016491,GO:0016620,GO:0016740,GO:0016772,GO:0016774,GO:0016903,GO:0017076,GO:0018130,GO:0019202,GO:0019752,GO:0030554,GO:…	0.344031	5.22672	4.36584	0.0366664	0.850568	40.4953	43.1176	26.3588	39.3634			-0.44949	0.0950685		0.134017	0.220404
TRINITY_DN20557_c0_g1	2918	NU2C2; RR7	30S ribosomal protein S7, chloroplastic; NAD(P)H-quinone oxidoreductase subunit 2 B, chloroplastic {ECO:0000255|HAMAP-Rule:MF_00445}	COECR; TOBAC						GO:0003674,GO:0003676,GO:0003723,GO:0003735,GO:0003824,GO:0003954,GO:0005198,GO:0005488,GO:0005575,GO:0006091,GO:0006412,GO:0006810,GO:0008137,GO:0008150,GO:0008152,GO:0009058,GO:0009059,GO:0009507,GO:0009535,GO:0009536,GO:0009987,GO:0015935,GO:0016020,GO:0016021,GO:0016491,GO:0016651,GO:0016655,GO:0019538,GO:0019843,GO:0022900,GO:0022904,GO:0030529,GO:0031224,GO:0032991,GO:0034357,GO:0034645,GO:…	-0.243502	5.06593	4.36545	0.0366748	0.850568	29.7977	31.4101	36.4452	36.0519			0.122809	0.107973		-0.151073	-0.0797092
TRINITY_DN35755_c0_g1	1860; 1765; 1731; 1250	VAB (1)	VAN3-binding protein {ECO:0000303|PubMed:19363154}	ARATH					AT3G63300	GO:0003002,GO:0007165,GO:0007389,GO:0008150,GO:0009719,GO:0009725,GO:0009733,GO:0009734,GO:0009755,GO:0009888,GO:0010033,GO:0010051,GO:0010087,GO:0010305,GO:0032501,GO:0032502,GO:0042221,GO:0044699,GO:0044707,GO:0044767,GO:0048856,GO:0050789,GO:0050794,GO:0050896,GO:0065007	0.569004	2.65464	4.35995	0.0367934	0.850909	5.47833	9.32786	4.68863	5.29836			-0.26174	-0.135879		-0.100734	0.498353
TRINITY_DN33227_c0_g1	895; 882										0.605716	1.61693	4.35915	0.0368106	0.850909	3.2944	3.9342	2.36401	2.39002			-0.182695	-0.174124		0.096117	0.260702
TRINITY_DN32674_c0_g1	1246; 1232; 1126; 1080; 1078	CAHC	Carbonic anhydrase, chloroplastic	TOBAC						GO:0003674,GO:0003824,GO:0004089,GO:0005488,GO:0005575,GO:0008150,GO:0008270,GO:0009532,GO:0009570,GO:0015976,GO:0016829,GO:0016835,GO:0016836,GO:0043167,GO:0043169,GO:0044422,GO:0044424,GO:0044434,GO:0044435,GO:0044444,GO:0044446,GO:0044464,GO:0044699,GO:0046872,GO:0046914	-0.317168	6.19771	4.3532	0.0369395	0.850909	53.0066	77.5101	79.5097	83.19			0.134872	0.198585		-0.432495	0.099038
TRINITY_DN31424_c0_g1	1455; 1437; 1015; 980	IRX9	Probable beta-1,4-xylosyltransferase IRX9	ARATH	K20869				AT2G37090	GO:0000139,GO:0000271,GO:0003674,GO:0003824,GO:0005575,GO:0005794,GO:0005975,GO:0005976,GO:0008150,GO:0008152,GO:0008194,GO:0009058,GO:0009059,GO:0009832,GO:0009834,GO:0009987,GO:0010383,GO:0010410,GO:0010413,GO:0010417,GO:0015018,GO:0015020,GO:0016020,GO:0016021,GO:0016043,GO:0016051,GO:0016740,GO:0016757,GO:0016758,GO:0016763,GO:0031090,GO:0031224,GO:0033692,GO:0034637,GO:0034645,GO:0042285,GO:…	0.492313	2.35517	4.3527	0.0369504	0.850909	5.84849	5.96475	4.41283	4.00256			-0.127186	-0.222567		0.164269	0.185483
TRINITY_DN37670_c0_g1	1903; 1888; 1885; 1870; 1834; 1735; 1409; 1406; 1391	SKI11	F-box/kelch-repeat protein SKIP11	ARATH					AT2G02870	GO:0000151,GO:0003674,GO:0005488,GO:0005515,GO:0005575,GO:0005634,GO:0005737,GO:0006464,GO:0006508,GO:0006511,GO:0008150,GO:0008152,GO:0009056,GO:0009057,GO:0009987,GO:0010498,GO:0016567,GO:0019005,GO:0019222,GO:0019538,GO:0019899,GO:0019941,GO:0030162,GO:0030163,GO:0031461,GO:0031625,GO:0032446,GO:0032991,GO:0036211,GO:0042787,GO:0043161,GO:0043170,GO:0043226,GO:0043227,GO:0043229,GO:0043231,GO:…	0.243129	6.53482	4.35258	0.0369529	0.850909	92.4284	108.413	83.2133	86.5015			-0.144129	-0.0895069		0.0040123	0.229624
TRINITY_DN58409_c0_g1	1005										-0.713367	1.60175	4.34885	0.0370338	0.850909	1.55466	2.91892	4.21583	3.19629			0.350575	0.0921118		-0.455658	0.0129712
TRINITY_DN41308_c0_g2	846	CSLD2 (1)	Cellulose synthase-like protein D2	ORYSI						GO:0000139,GO:0000271,GO:0003674,GO:0003824,GO:0005575,GO:0005975,GO:0005976,GO:0006073,GO:0008150,GO:0008152,GO:0008194,GO:0009058,GO:0009059,GO:0009250,GO:0009987,GO:0016020,GO:0016021,GO:0016043,GO:0016051,GO:0016740,GO:0016757,GO:0016758,GO:0016759,GO:0016760,GO:0030243,GO:0030244,GO:0031090,GO:0031224,GO:0033692,GO:0034637,GO:0034645,GO:0035251,GO:0043170,GO:0044042,GO:0044237,GO:0044238,GO:…	0.272552	4.89222	4.34824	0.0370472	0.850909	30.9452	33.8849	25.2556	28.3635			-0.206533	-0.050745		0.0669847	0.190293
TRINITY_DN35596_c0_g1	2460; 2381; 2054; 2054; 2004; 2004	C86B1	Cytochrome P450 86B1	ARATH	K15402				AT5G23190	GO:0000038,GO:0003674,GO:0003824,GO:0004497,GO:0005488,GO:0005506,GO:0005575,GO:0005783,GO:0005789,GO:0006082,GO:0006629,GO:0006631,GO:0006633,GO:0006725,GO:0008150,GO:0008152,GO:0008610,GO:0009058,GO:0009698,GO:0009699,GO:0009987,GO:0010345,GO:0016020,GO:0016021,GO:0016043,GO:0016053,GO:0016491,GO:0016705,GO:0019438,GO:0019748,GO:0019752,GO:0020037,GO:0031090,GO:0031224,GO:0032787,GO:0042761,GO:…	0.568049	4.28027	4.34279	0.037166	0.852463	14.4732	31.6322	14.4993	16.615			-0.299803	-0.125745		-0.302089	0.727637
TRINITY_DN29168_c0_g1	1632	FLA8 (1)	Fasciclin-like arabinogalactan protein 8	ARATH					AT2G45470	GO:0005575,GO:0005576,GO:0005618,GO:0005886,GO:0009505,GO:0016020,GO:0030312,GO:0031224,GO:0031225,GO:0031226,GO:0044425,GO:0044459,GO:0044464,GO:0046658,GO:0048046	0.273008	5.89214	4.34016	0.0372234	0.852606	58.67	71.1329	48.8169	58.5411			-0.258373	-0.00576655		-0.00269828	0.266838
TRINITY_DN34144_c0_g1	1672; 1672; 1610	7SB1 (1)	Basic 7S globulin	SOYBN						GO:0003674,GO:0003824,GO:0004175,GO:0004190,GO:0005488,GO:0005515,GO:0006508,GO:0008150,GO:0008152,GO:0008233,GO:0009056,GO:0009057,GO:0016787,GO:0019538,GO:0030163,GO:0042802,GO:0043170,GO:0044238,GO:0045735,GO:0070001,GO:0070011,GO:0071704,GO:1901575	0.73602	4.22581	4.33086	0.0374273	0.855462	11.5859	34.805	12.5687	15.2904			-0.370843	-0.123744		-0.471599	0.966187
TRINITY_DN31570_c0_g1	2308; 2299; 2299; 690	SDE3 (1)	Probable RNA helicase SDE3	ARATH	K18422				AT1G05460	GO:0000166,GO:0001882,GO:0001883,GO:0002252,GO:0002376,GO:0003674,GO:0003724,GO:0003824,GO:0004386,GO:0005488,GO:0005524,GO:0005575,GO:0005737,GO:0006950,GO:0006952,GO:0006955,GO:0008150,GO:0009605,GO:0009607,GO:0009615,GO:0009616,GO:0009892,GO:0009987,GO:0010468,GO:0010605,GO:0010608,GO:0010629,GO:0016441,GO:0016458,GO:0016462,GO:0016787,GO:0016817,GO:0016818,GO:0017076,GO:0017111,GO:0019222,GO:…	0.429164	3.26824	4.32485	0.0375597	0.855462	12.0301	9.96241	7.36785	8.89779			-0.288426	-0.0701798		0.294313	0.0642926
TRINITY_DN31478_c0_g1	710	METE (2)	5-methyltetrahydropteroyltriglutamate--homocysteine methyltransferase	PLESU							0.219199	9.22516	4.32479	0.0375611	0.855462	646.481	641.116	531.982	574.037			-0.164482	-0.0551124		0.11579	0.103805
TRINITY_DN27540_c0_g2	911										0.569192	2.18745	4.32036	0.0376591	0.855462	4.36786	6.31375	3.58542	3.62822			-0.193497	-0.182484		-0.00435488	0.380336
TRINITY_DN50056_c0_g1	1680	PGLR (1)	Polygalacturonase	PRUPE						GO:0003006,GO:0003674,GO:0003824,GO:0004553,GO:0004650,GO:0005575,GO:0005576,GO:0005618,GO:0005975,GO:0007568,GO:0008150,GO:0008152,GO:0009835,GO:0009987,GO:0016043,GO:0016787,GO:0016798,GO:0021700,GO:0022414,GO:0030312,GO:0032502,GO:0044238,GO:0044464,GO:0044699,GO:0044702,GO:0044767,GO:0045229,GO:0071554,GO:0071555,GO:0071695,GO:0071704,GO:0071840	0.245755	5.47162	4.31993	0.0376684	0.855462	45.1592	50.9542	39.5972	41.4654			-0.148173	-0.0847925		0.03288	0.200085
TRINITY_DN30834_c0_g1	1304; 1281; 1278; 1265; 646	ABIL5	Probable protein ABIL5	ORYSJ						GO:0005575,GO:0005737,GO:0005856,GO:0043226,GO:0043228,GO:0043229,GO:0043232,GO:0044424,GO:0044464	0.358006	3.8427	4.3197	0.0376735	0.855462	15.5466	16.53	11.6231	13.3611			-0.245545	-0.0723171		0.119597	0.198265
TRINITY_DN40095_c0_g1	2357; 2287; 1081	CSLA9	Glucomannan 4-beta-mannosyltransferase 9	ARATH	K13680				AT5G03760	GO:0000030,GO:0000139,GO:0003674,GO:0003824,GO:0005575,GO:0008150,GO:0009292,GO:0009294,GO:0009605,GO:0009607,GO:0009617,GO:0009987,GO:0016020,GO:0016021,GO:0016043,GO:0016740,GO:0016757,GO:0016758,GO:0019187,GO:0031090,GO:0031224,GO:0043207,GO:0044422,GO:0044424,GO:0044425,GO:0044431,GO:0044444,GO:0044446,GO:0044464,GO:0044764,GO:0045229,GO:0047259,GO:0050896,GO:0051704,GO:0051707,GO:0051753,GO:…	0.252443	6.68142	4.31816	0.0377077	0.855462	100.72	122.277	89.872	97.3286			-0.177368	-0.0647839		-0.0163483	0.2585
TRINITY_DN37504_c0_g1	1908	R3HD1	R3H domain-containing protein 1	HUMAN						GO:0003674,GO:0003676,GO:0003723,GO:0005488,GO:0097159,GO:1901363	-0.228441	8.39328	4.30966	0.0378966	0.857284	307.897	311.278	380.331	345.171			0.182396	0.0432213		-0.120635	-0.104983
TRINITY_DN35901_c0_g1	1448; 1351; 1342; 1245; 559	WTR18 (1)	WAT1-related protein At3g28050	ARATH					AT3G28050	GO:0003674,GO:0005215,GO:0005575,GO:0005886,GO:0006810,GO:0008150,GO:0016020,GO:0016021,GO:0022857,GO:0031224,GO:0044425,GO:0044464,GO:0051179,GO:0051234	-0.595824	1.64611	4.30809	0.0379316	0.857284	2.22095	2.63338	3.54602	3.801			0.147107	0.211955		-0.24678	-0.112283
TRINITY_DN35629_c1_g1	1365; 1299	ATL1; ATL16	RING-H2 finger protein ATL1; RING-H2 finger protein ATL16	ARATH					AT5G43420,AT1G04360	GO:0003674,GO:0003824,GO:0004842,GO:0005488,GO:0005575,GO:0006508,GO:0006511,GO:0008150,GO:0008152,GO:0008270,GO:0009056,GO:0009057,GO:0009987,GO:0010498,GO:0016021,GO:0016740,GO:0019538,GO:0019787,GO:0019941,GO:0030163,GO:0031224,GO:0043161,GO:0043167,GO:0043169,GO:0043170,GO:0043632,GO:0044237,GO:0044238,GO:0044248,GO:0044260,GO:0044265,GO:0044425,GO:0046872,GO:0046914,GO:0051603,GO:0061630,GO:…	0.306446	4.29872	4.3063	0.0379715	0.857284	20.5808	22.7803	16.7845	18.2563			-0.193507	-0.0846794		0.0720444	0.206142
TRINITY_DN21973_c0_g1	903; 673										-0.547085	2.00397	4.30529	0.037994	0.857284	3.10933	3.29965	5.08263	4.31931			0.263515	0.0989972		-0.207638	-0.154874
TRINITY_DN30613_c0_g1	1010; 970; 967	CAR4 (1)	Protein C2-DOMAIN ABA-RELATED 4 {ECO:0000303|PubMed:25465408}	ARATH					AT3G17980	GO:0002682,GO:0002684,GO:0002831,GO:0002833,GO:0003674,GO:0005096,GO:0005488,GO:0005543,GO:0005575,GO:0005634,GO:0005829,GO:0005886,GO:0006950,GO:0006952,GO:0006970,GO:0007165,GO:0008047,GO:0008150,GO:0008289,GO:0009628,GO:0009651,GO:0009738,GO:0009755,GO:0009787,GO:0009789,GO:0009893,GO:0009966,GO:0009967,GO:0010646,GO:0010647,GO:0016020,GO:0019222,GO:0023051,GO:0023056,GO:0030234,GO:0030695,GO:…	0.24239	5.23423	4.2994	0.0381258	0.859095	42.161	39.3103	34.4358	34.4105			-0.114389	-0.11539		0.163025	0.0667539
TRINITY_DN29501_c0_g1	1077										-0.336549	7.65052	4.28978	0.0383422	0.862802	149.137	205.879	252.674	195.809			0.352561	-0.0119814		-0.400236	0.0596562
TRINITY_DN41289_c0_g1	2978; 1235										-0.27186	4.73106	4.28603	0.0384268	0.863015	24.9856	23.0341	29.432	28.5363			0.147522	0.105813		-0.0725187	-0.180816
TRINITY_DN37296_c0_g1	1767	SIGB (1)	RNA polymerase sigma factor sigB	ARATH					AT1G08540	GO:0000988,GO:0000990,GO:0000996,GO:0001053,GO:0001071,GO:0003674,GO:0003676,GO:0003677,GO:0003700,GO:0005488,GO:0005575,GO:0006139,GO:0006352,GO:0006399,GO:0006725,GO:0006807,GO:0006996,GO:0008150,GO:0008152,GO:0009058,GO:0009059,GO:0009314,GO:0009416,GO:0009507,GO:0009536,GO:0009628,GO:0009639,GO:0009657,GO:0009658,GO:0009889,GO:0009987,GO:0010114,GO:0010556,GO:0016043,GO:0016070,GO:0016987,GO:…	-0.497565	2.51456	4.28477	0.0384553	0.863015	4.10875	5.23502	7.09204	6.16222			0.264744	0.109102		-0.308983	-0.0648629
TRINITY_DN25041_c1_g1	623; 623; 563	EXTN	Extensin	DAUCA						GO:0003674,GO:0005198,GO:0005199,GO:0005575,GO:0005576,GO:0005618,GO:0008150,GO:0009505,GO:0009530,GO:0009664,GO:0009987,GO:0016043,GO:0030312,GO:0044464,GO:0045229,GO:0071554,GO:0071555,GO:0071669,GO:0071840	0.831579	5.09399	4.28108	0.0385389	0.863274	24.0232	62.9472	13.7507	35.0728			-1.0008	0.234151		-0.276411	1.04306
TRINITY_DN31793_c0_g1	983; 972; 965; 954; 838; 828; 827	RBM18	Probable RNA-binding protein 18	BOVIN; DANRE; MOUSE						GO:0000166,GO:0003674,GO:0003676,GO:0003723,GO:0005488,GO:0036094,GO:0097159,GO:1901265,GO:1901363	-0.250497	7.46754	4.27725	0.0386258	0.863274	175.973	147.279	199.05	185.471			0.176582	0.0756975		0.000685598	-0.252965
TRINITY_DN35432_c0_g1	1498; 1498; 1392; 1392; 903										-0.240456	5.37455	4.27625	0.0386484	0.863274	39.94	36.0423	44.4041	45.2952			0.101282	0.128724		-0.0446422	-0.185364
TRINITY_DN36847_c0_g1	2006; 2006; 1967; 1967; 1933; 1933; 1933; 1894; 1894; 1894	C7A14; C7A15	Cytochrome P450 72A14; Cytochrome P450 72A15	ARATH					AT3G14690,AT3G14680	GO:0003674,GO:0003824,GO:0004497,GO:0005488,GO:0005506,GO:0005575,GO:0016021,GO:0016491,GO:0016705,GO:0020037,GO:0031224,GO:0043167,GO:0043169,GO:0044425,GO:0046872,GO:0046906,GO:0046914,GO:0097159,GO:1901363	0.427162	3.7879	4.27512	0.0386742	0.863274	13.992	17.4818	9.69246	13.649			-0.402203	0.018292		0.0495654	0.334346
TRINITY_DN28338_c0_g1	562	LT02	Low temperature-induced protein lt101.2	HORVU						GO:0005575,GO:0016021,GO:0031224,GO:0044425	0.469045	2.59793	4.26946	0.0388032	0.864995	7.36614	6.56757	5.35843	4.72245			-0.109283	-0.239695		0.238773	0.110205
TRINITY_DN32990_c0_g1	1434; 1354; 1319; 1271; 1271	Y4554 (1)	Uncharacterized protein At4g15545	ARATH					AT4G15545	GO:0003674,GO:0005215,GO:0005575,GO:0005886,GO:0006810,GO:0008150,GO:0016020,GO:0016021,GO:0022857,GO:0031224,GO:0044425,GO:0044464,GO:0051179,GO:0051234	-0.257524	5.18862	4.26376	0.0389336	0.866741	33.0551	33.2503	42.6311	36.743			0.223237	0.0191237		-0.125187	-0.117174
TRINITY_DN37488_c0_g1	1311; 1263										-0.282831	4.47769	4.23614	0.039572	0.876752	19.2482	20.8132	24.4676	24.3033			0.135055	0.126076		-0.181829	-0.0793022
TRINITY_DN37717_c0_g1	1818; 1791; 1457; 554	PME53 (2)	Probable pectinesterase 53	ARATH	K01051				AT5G19730	GO:0000272,GO:0003674,GO:0003824,GO:0005575,GO:0005576,GO:0005618,GO:0005737,GO:0005975,GO:0005976,GO:0008150,GO:0008152,GO:0009056,GO:0009057,GO:0009987,GO:0010393,GO:0016043,GO:0016052,GO:0016787,GO:0016788,GO:0030312,GO:0030599,GO:0042545,GO:0043170,GO:0044238,GO:0044424,GO:0044464,GO:0045229,GO:0045330,GO:0045488,GO:0045490,GO:0052689,GO:0071554,GO:0071555,GO:0071704,GO:0071840,GO:1901575	0.310718	4.98893	4.23579	0.0395801	0.876752	31.4264	38.7074	24.8222	31.6462			-0.311612	0.0154056		0.00595069	0.290256
TRINITY_DN58274_c0_g1	1206	VINSY (1)	Vinorine synthase	RAUSE	K12694					GO:0003674,GO:0003824,GO:0006807,GO:0008150,GO:0008152,GO:0009820,GO:0016740,GO:0016746,GO:0016747,GO:0050636,GO:0071704,GO:1901564	-0.550293	2.78111	4.23558	0.0395852	0.876752	5.77446	5.33021	10.3229	6.01825			0.508479	-0.111501		-0.156044	-0.240934
TRINITY_DN36409_c0_g1	1709; 1309; 799	FB2	F-box protein At1g10780	ARATH					AT1G10780	GO:0005575,GO:0005911,GO:0009506,GO:0030054	0.246189	5.09974	4.2352	0.0395939	0.876752	36.7196	37.5653	29.826	32.7404			-0.180825	-0.0544154		0.102036	0.133204
TRINITY_DN23947_c0_g1	790; 729										0.41651	3.76069	4.22833	0.0397545	0.877243	12.8815	17.8943	10.6381	12.4108			-0.269924	-0.0805466		-0.0341811	0.384652
TRINITY_DN31935_c0_g1	1160; 1077	SDH5 (1)	Succinate dehydrogenase subunit 5, mitochondrial {ECO:0000305}	ARATH					AT1G47420	GO:0005575,GO:0005634,GO:0005739,GO:0005749,GO:0006082,GO:0006099,GO:0006101,GO:0008150,GO:0008152,GO:0009719,GO:0009725,GO:0009735,GO:0009987,GO:0010033,GO:0019752,GO:0032991,GO:0042221,GO:0043226,GO:0043227,GO:0043229,GO:0043231,GO:0043234,GO:0043436,GO:0044237,GO:0044238,GO:0044281,GO:0044422,GO:0044424,GO:0044425,GO:0044429,GO:0044444,GO:0044446,GO:0044455,GO:0044464,GO:0044699,GO:0044710,GO:…	0.227139	7.00477	4.2272	0.0397811	0.877243	146.657	130.273	117.255	119.271			-0.122894	-0.0987144		0.195037	0.0265707
TRINITY_DN35918_c0_g1	1303	BZP61 (1)	Basic leucine zipper 61 {ECO:0000303|PubMed:11906833}	ARATH					AT3G58120	GO:0000975,GO:0000976,GO:0000977,GO:0001012,GO:0001067,GO:0001071,GO:0003674,GO:0003676,GO:0003677,GO:0003700,GO:0005488,GO:0005575,GO:0005634,GO:0006139,GO:0006351,GO:0006355,GO:0006725,GO:0006807,GO:0008150,GO:0008152,GO:0009058,GO:0009059,GO:0009889,GO:0009891,GO:0009893,GO:0009987,GO:0010468,GO:0010556,GO:0010557,GO:0010604,GO:0010628,GO:0016070,GO:0018130,GO:0019219,GO:0019222,GO:0019438,GO:…	0.276635	5.24489	4.22443	0.039846	0.877243	37.0158	45.8778	32.5446	35.8791			-0.194859	-0.0619172		-0.019262	0.276038
TRINITY_DN37862_c0_g1	1750; 755	E136 (1)	Glucan endo-1,3-beta-glucosidase 6	ARATH	K19893				AT5G58090	GO:0001871,GO:0003674,GO:0003824,GO:0004553,GO:0005488,GO:0005575,GO:0005886,GO:0005911,GO:0005975,GO:0006950,GO:0006952,GO:0008150,GO:0008152,GO:0008422,GO:0009506,GO:0015926,GO:0016020,GO:0016787,GO:0016798,GO:0030054,GO:0030246,GO:0030247,GO:0031224,GO:0031225,GO:0031226,GO:0042973,GO:0044238,GO:0044425,GO:0044459,GO:0044464,GO:0046658,GO:0050896,GO:0071704	0.571123	1.97333	4.22364	0.0398645	0.877243	4.88608	4.34666	2.56102	3.59943			-0.341723	-0.045799		0.252605	0.134918
TRINITY_DN31288_c0_g1	801; 799										0.609956	1.46821	4.22301	0.0398795	0.877243	3.2944	3.2362	2.04881	2.21725			-0.204198	-0.145395		0.182771	0.166822
TRINITY_DN24698_c0_g1	1252; 1126; 1126	DIR23 (2)	Dirigent protein 23	ARATH					AT2G21100	GO:0005575,GO:0005576,GO:0048046	0.318741	5.34277	4.21077	0.040168	0.877697	37.1638	52.6992	34.0812	37.9812			-0.216655	-0.068582		-0.0983807	0.383618
TRINITY_DN34227_c0_g1	1917; 1361; 748	HEM4 (1)	Uroporphyrinogen-III synthase, chloroplastic	ORYSJ	K01719					GO:0003674,GO:0003824,GO:0004852,GO:0005575,GO:0006082,GO:0006725,GO:0006778,GO:0006779,GO:0006780,GO:0006782,GO:0006807,GO:0008150,GO:0008152,GO:0009058,GO:0009507,GO:0009536,GO:0009987,GO:0015994,GO:0015995,GO:0016053,GO:0016829,GO:0016835,GO:0016836,GO:0018130,GO:0019438,GO:0019752,GO:0033013,GO:0033014,GO:0034641,GO:0042440,GO:0043226,GO:0043227,GO:0043229,GO:0043231,GO:0043436,GO:0044237,GO:…	-0.241043	5.03162	4.20927	0.0402037	0.877697	29.9458	29.8872	36.2876	34.4681			0.148849	0.0786069		-0.112405	-0.115051
TRINITY_DN36877_c0_g1	2388; 1130	STY46	Serine/threonine-protein kinase STY46 {ECO:0000305}	ARATH					AT4G38470	GO:0000166,GO:0001882,GO:0001883,GO:0003674,GO:0003824,GO:0004672,GO:0004674,GO:0004712,GO:0004871,GO:0005488,GO:0005524,GO:0005575,GO:0005829,GO:0006996,GO:0007165,GO:0008150,GO:0009657,GO:0009658,GO:0009987,GO:0016043,GO:0016301,GO:0016597,GO:0016740,GO:0016772,GO:0016773,GO:0017076,GO:0030554,GO:0031406,GO:0032549,GO:0032550,GO:0032553,GO:0032555,GO:0032559,GO:0035556,GO:0035639,GO:0036094,GO:…	-0.37595	5.79224	4.20817	0.0402298	0.877697	44.2709	52.0964	77.3033	47.9444			0.499046	-0.168012		-0.278231	-0.0528023
TRINITY_DN29407_c0_g1	551	SYP71 (1)	Syntaxin-71	ARATH	K08506				AT3G09740	GO:0000149,GO:0003674,GO:0005215,GO:0005484,GO:0005488,GO:0005515,GO:0005575,GO:0005783,GO:0005886,GO:0005911,GO:0006605,GO:0006612,GO:0006810,GO:0006886,GO:0006906,GO:0006996,GO:0008104,GO:0008150,GO:0008565,GO:0009506,GO:0009987,GO:0015031,GO:0016020,GO:0016021,GO:0016043,GO:0016050,GO:0022406,GO:0022892,GO:0030054,GO:0031201,GO:0031224,GO:0032991,GO:0033036,GO:0034613,GO:0043226,GO:0043227,GO:…	0.316825	4.10231	4.20531	0.0402975	0.877697	18.73	19.2268	15.3661	15.1176			-0.131067	-0.15186		0.124379	0.158548
TRINITY_DN25722_c1_g1	861	4CL1 (1)	4-coumarate--CoA ligase 1	ARATH							0.443278	3.21313	4.20281	0.040357	0.877697	9.1429	12.0247	7.05264	8.49465			-0.286128	-0.0728853		0.0135847	0.345429
TRINITY_DN29656_c0_g1	1131; 997	ARL	ARGOS-like protein	ARATH					AT2G44080	GO:0005575,GO:0005622,GO:0005634,GO:0005783,GO:0007275,GO:0008150,GO:0009719,GO:0009725,GO:0009741,GO:0009987,GO:0010033,GO:0014070,GO:0016021,GO:0016049,GO:0031224,GO:0032501,GO:0032502,GO:0033993,GO:0035265,GO:0040007,GO:0042221,GO:0043226,GO:0043227,GO:0043229,GO:0043231,GO:0044424,GO:0044425,GO:0044444,GO:0044464,GO:0044699,GO:0044707,GO:0044763,GO:0044767,GO:0050896,GO:0097305,GO:1901700	0.342093	3.94009	4.20281	0.040357	0.877697	16.0648	18.0846	12.9627	13.9658			-0.197538	-0.103924		0.0742779	0.227184
TRINITY_DN29689_c0_g1	956; 591	ADXH	Adrenodoxin-like protein, mitochondrial	DROME						GO:0003674,GO:0005488,GO:0005575,GO:0005739,GO:0005759,GO:0007553,GO:0007554,GO:0008150,GO:0008152,GO:0009055,GO:0009889,GO:0009891,GO:0009893,GO:0010565,GO:0010566,GO:0010893,GO:0019216,GO:0019218,GO:0019222,GO:0031323,GO:0031325,GO:0031326,GO:0031328,GO:0031974,GO:0032350,GO:0032352,GO:0032501,GO:0032502,GO:0035073,GO:0043167,GO:0043169,GO:0043226,GO:0043227,GO:0043229,GO:0043231,GO:0043233,GO:…	0.221392	7.39977	4.20133	0.0403922	0.877697	184.635	178.847	153.149	158.576			-0.134323	-0.0847154		0.132242	0.0867974
TRINITY_DN24981_c0_g1	1126	PMS1 (1)	DNA mismatch repair protein PMS1	ARATH	K10858				AT4G02460	GO:0000166,GO:0001882,GO:0001883,GO:0003006,GO:0003674,GO:0003676,GO:0003677,GO:0003690,GO:0003697,GO:0003824,GO:0005488,GO:0005524,GO:0005575,GO:0005634,GO:0006139,GO:0006259,GO:0006281,GO:0006298,GO:0006310,GO:0006725,GO:0006807,GO:0006950,GO:0006974,GO:0007275,GO:0008150,GO:0008152,GO:0009555,GO:0009791,GO:0009987,GO:0010154,GO:0016462,GO:0016787,GO:0016817,GO:0016818,GO:0016887,GO:0017076,GO:…	0.480954	2.5423	4.20065	0.0404085	0.877697	5.99656	7.39249	4.60983	4.98161			-0.215152	-0.136205		0.0596141	0.291743
TRINITY_DN30667_c0_g1	2773; 2037; 1856; 1041	BAG5; GSTU7; GSTU8; GSTX6	BAG family molecular chaperone regulator 5, mitochondrial; Glutathione S-transferase U7; Glutathione S-transferase U8; Probable glutathione S-transferase	ARATH; SOYBN	K00799				AT1G12060	GO:0001101,GO:0003674,GO:0003824,GO:0004364,GO:0005575,GO:0005739,GO:0005911,GO:0006457,GO:0006950,GO:0008150,GO:0008152,GO:0009266,GO:0009408,GO:0009506,GO:0009605,GO:0009607,GO:0009628,GO:0009719,GO:0009725,GO:0009733,GO:0009735,GO:0009737,GO:0009739,GO:0009987,GO:0010033,GO:0010035,GO:0010038,GO:0016740,GO:0016765,GO:0019538,GO:0030054,GO:0033993,GO:0042221,GO:0043170,GO:0043207,GO:0043226,GO:…	-0.249913	6.89114	4.19928	0.0404411	0.877697	113.305	103.463	141.92	115.959			0.263827	-0.0231492		-0.0559785	-0.184699
TRINITY_DN17063_c0_g1	1104; 916										0.608915	1.63809	4.1992	0.0404431	0.877697	3.10933	4.21975	2.36401	2.44761			-0.191513	-0.164138		0.035964	0.319687
TRINITY_DN34089_c0_g1	1365; 1345; 1342; 1285; 1273; 1157; 1145	CXE13	Probable carboxylesterase 13	ARATH					AT3G48700	GO:0003674,GO:0003824,GO:0005575,GO:0005829,GO:0008150,GO:0008152,GO:0009056,GO:0016787,GO:0016788,GO:0044424,GO:0044444,GO:0044464,GO:0052689	0.23029	5.58776	4.19766	0.0404799	0.877697	53.7469	50.0024	42.2371	46.1015			-0.171946	-0.0511203		0.16169	0.0613764
TRINITY_DN38308_c0_g1	2189; 2174; 2084; 1567; 1456; 1438; 1327; 1023; 863; 860										0.20938	6.93004	4.1912	0.0406344	0.879902	129.666	131.732	113.276	112.82			-0.100087	-0.105795		0.0917104	0.114172
TRINITY_DN39937_c0_g1	2180; 1803; 1553; 1544; 1344	SLAH3	S-type anion channel SLAH3	ARATH					AT5G24030	GO:0001101,GO:0003674,GO:0005215,GO:0005216,GO:0005244,GO:0005253,GO:0005575,GO:0005886,GO:0006810,GO:0006811,GO:0006820,GO:0006821,GO:0006873,GO:0006950,GO:0006970,GO:0008150,GO:0008308,GO:0008509,GO:0009414,GO:0009415,GO:0009628,GO:0009651,GO:0009987,GO:0010035,GO:0015075,GO:0015267,GO:0015698,GO:0016020,GO:0016021,GO:0019725,GO:0022803,GO:0022832,GO:0022836,GO:0022838,GO:0022857,GO:0022891,GO:…	0.495708	3.93938	4.18186	0.0408589	0.881931	12.6224	23.0341	13.3961	11.9501			-0.121165	-0.263452		-0.19555	0.580167
TRINITY_DN32687_c0_g1	1603; 1032; 952	CYC	Cytochrome c	SOLLC						GO:0003674,GO:0005488,GO:0005575,GO:0005758,GO:0008150,GO:0008152,GO:0009055,GO:0020037,GO:0031970,GO:0031974,GO:0043167,GO:0043169,GO:0044422,GO:0044424,GO:0044425,GO:0044429,GO:0044444,GO:0044446,GO:0044464,GO:0044699,GO:0044710,GO:0046872,GO:0046906,GO:0055114,GO:0070469,GO:0097159,GO:1901363	0.215283	8.75344	4.17974	0.0409099	0.881931	461.661	465.6	406.768	391.992			-0.0806656	-0.133781		0.101121	0.113326
TRINITY_DN32739_c0_g1	1646; 1646; 815	DR100 (1)	DNA damage-repair/toleration protein DRT100	ARATH					AT3G12610	GO:0000166,GO:0003674,GO:0005488,GO:0005575,GO:0006139,GO:0006259,GO:0006281,GO:0006725,GO:0006807,GO:0006950,GO:0006974,GO:0008150,GO:0008152,GO:0009507,GO:0009536,GO:0009987,GO:0033554,GO:0034641,GO:0036094,GO:0043170,GO:0043226,GO:0043227,GO:0043229,GO:0043231,GO:0044237,GO:0044238,GO:0044260,GO:0044424,GO:0044444,GO:0044464,GO:0044699,GO:0044710,GO:0044763,GO:0046483,GO:0050896,GO:0051716,GO:…	0.254997	7.3548	4.17861	0.0409372	0.881931	167.422	188.651	135.655	162.637			-0.256918	0.00130946		0.0426487	0.21296
TRINITY_DN37420_c0_g1	2143; 2141; 2122; 1700; 1679	APF2; ASPG1 (1)	Aspartyl protease family protein 2 {ECO:0000305}; Protein ASPARTIC PROTEASE IN GUARD CELL 1	ARATH					AT3G18490,AT1G01300	GO:0001101,GO:0002376,GO:0003674,GO:0003676,GO:0003677,GO:0003824,GO:0004175,GO:0004190,GO:0005488,GO:0005575,GO:0005618,GO:0005783,GO:0006508,GO:0006950,GO:0006952,GO:0006955,GO:0008150,GO:0008152,GO:0008233,GO:0009056,GO:0009057,GO:0009414,GO:0009415,GO:0009505,GO:0009605,GO:0009607,GO:0009627,GO:0009628,GO:0009719,GO:0009725,GO:0009737,GO:0009814,GO:0010033,GO:0010035,GO:0016020,GO:0016787,GO:…	-0.444211	3.5404	4.1785	0.04094	0.881931	7.84734	11.7074	14.2629	12.4396			0.285489	0.113938		-0.438288	0.0388615
TRINITY_DN26540_c0_g1	949; 929; 654										0.682846	1.96354	4.17218	0.0410929	0.884081	4.77504	4.6322	1.81241	3.97377			-0.569062	0.0788761		0.260463	0.229723
TRINITY_DN36547_c1_g1	2286; 2169	PTR18 (2)	Protein NRT1/ PTR FAMILY 3.1	ARATH					AT1G68570	GO:0003674,GO:0005215,GO:0005575,GO:0005886,GO:0006082,GO:0006807,GO:0008150,GO:0008152,GO:0009987,GO:0010336,GO:0016020,GO:0016021,GO:0031224,GO:0042126,GO:0042128,GO:0042592,GO:0043436,GO:0044237,GO:0044281,GO:0044425,GO:0044464,GO:0044699,GO:0044710,GO:0044763,GO:0048878,GO:0050801,GO:0055081,GO:0055088,GO:0065007,GO:0065008,GO:0071704,GO:0071941,GO:0097708,GO:2001057	0.518345	3.08794	4.16715	0.0412152	0.884793	7.66227	12.1199	5.98884	7.80356			-0.347841	-0.052521		-0.0734655	0.473828
TRINITY_DN31011_c0_g1	1576; 1549	VINSY (2)	Vinorine synthase	RAUSE	K12694					GO:0003674,GO:0003824,GO:0006807,GO:0008150,GO:0008152,GO:0009820,GO:0016740,GO:0016746,GO:0016747,GO:0050636,GO:0071704,GO:1901564	-0.36006	3.60274	4.16644	0.0412323	0.884793	10.6605	10.5018	13.7507	13.4187			0.169773	0.139037		-0.145302	-0.163509
TRINITY_DN28183_c0_g1	701	FKB65 (1)	Peptidyl-prolyl cis-trans isomerase FKBP65	ARATH	K01802				AT5G48570	GO:0003674,GO:0003755,GO:0003824,GO:0005488,GO:0005527,GO:0005528,GO:0005575,GO:0005634,GO:0005773,GO:0006457,GO:0006950,GO:0008144,GO:0008150,GO:0008152,GO:0009266,GO:0009408,GO:0009628,GO:0009987,GO:0010286,GO:0016853,GO:0016859,GO:0019538,GO:0033554,GO:0034605,GO:0043170,GO:0043226,GO:0043227,GO:0043229,GO:0043231,GO:0044237,GO:0044238,GO:0044260,GO:0044267,GO:0044424,GO:0044444,GO:0044464,GO:…	-0.297235	7.2035	4.15861	0.0414234	0.886313	140.253	124.181	188.254	136.807			0.366689	-0.0881596		-0.0527841	-0.225745
TRINITY_DN32284_c0_g1	1225; 1219	TET2 (1)	Tetraspanin-2	ARATH					AT2G19580	GO:0005575,GO:0016021,GO:0031224,GO:0044425	0.274211	4.73733	4.1577	0.0414456	0.886313	28.7242	29.5382	22.5369	25.5703			-0.213682	-0.0455206		0.11074	0.148463
TRINITY_DN26104_c0_g1	781; 746; 704	CCD1 (1)	Carotenoid 9,10(9',10')-cleavage dioxygenase 1	PHAVU						GO:0003674,GO:0003824,GO:0005488,GO:0016491,GO:0016701,GO:0016702,GO:0043167,GO:0043169,GO:0046872,GO:0051213	-0.404609	3.14205	4.157	0.0414628	0.886313	7.62525	7.45594	10.2441	9.73286			0.195376	0.133848		-0.151811	-0.177413
TRINITY_DN34995_c0_g1	2060; 1589	4CLLA	Oxalate--CoA ligase {ECO:0000305}	ARATH					AT3G48990	GO:0000166,GO:0001882,GO:0001883,GO:0003006,GO:0003674,GO:0003824,GO:0005488,GO:0005524,GO:0005575,GO:0005576,GO:0005737,GO:0005911,GO:0006082,GO:0006950,GO:0006952,GO:0008150,GO:0008152,GO:0009056,GO:0009506,GO:0009507,GO:0009532,GO:0009536,GO:0009570,GO:0009605,GO:0009607,GO:0009620,GO:0009719,GO:0009725,GO:0009735,GO:0009987,GO:0010029,GO:0010030,GO:0010033,GO:0010035,GO:0010038,GO:0010214,GO:…	0.229723	6.45343	4.15391	0.0415384	0.886792	91.429	97.6252	75.7667	85.3785			-0.197551	-0.0294252		0.0671672	0.159809
TRINITY_DN31596_c0_g1	1648; 1633; 1577; 1562; 1536; 1521; 1465; 1450	CPR30; FBK67 (1)	F-box protein CPR30; F-box/kelch-repeat protein At3g23880	ARATH					AT3G23880,AT4G12560	GO:0002376,GO:0003674,GO:0003824,GO:0004842,GO:0005575,GO:0005634,GO:0005737,GO:0006508,GO:0006511,GO:0006950,GO:0006952,GO:0006955,GO:0008150,GO:0008152,GO:0008219,GO:0009056,GO:0009057,GO:0009626,GO:0009892,GO:0009894,GO:0009895,GO:0009987,GO:0010498,GO:0010605,GO:0012501,GO:0016265,GO:0016740,GO:0019222,GO:0019538,GO:0019787,GO:0019941,GO:0030163,GO:0031146,GO:0031347,GO:0031348,GO:0033554,GO:…	-0.610676	1.48625	4.15071	0.041617	0.887332	2.07288	2.25265	3.58542	3.05232			0.248411	0.103689		-0.207205	-0.144895
TRINITY_DN37761_c0_g1	2837; 2816; 2692; 2671; 2389; 2368; 1445; 878; 878; 798; 783; 783	CML30	Probable calcium-binding protein CML30	ARATH					AT3G29000	GO:0003674,GO:0005488,GO:0005509,GO:0043167,GO:0043169,GO:0046872	-0.429449	3.06951	4.13945	0.0418949	0.892115	6.47776	7.67803	8.86506	10.1936			0.0896059	0.256032		-0.268334	-0.0773038
TRINITY_DN37111_c0_g1	1446; 905	GALM (1)	Aldose 1-epimerase	BOVIN	K01785					GO:0003674,GO:0003824,GO:0004034,GO:0005488,GO:0005575,GO:0005737,GO:0005975,GO:0005996,GO:0006006,GO:0006012,GO:0008150,GO:0008152,GO:0009056,GO:0016052,GO:0016853,GO:0016854,GO:0016857,GO:0019318,GO:0019320,GO:0019388,GO:0030246,GO:0031982,GO:0031988,GO:0033499,GO:0043226,GO:0043227,GO:0043230,GO:0044238,GO:0044421,GO:0044424,GO:0044464,GO:0044699,GO:0044710,GO:0044712,GO:0044723,GO:0044724,GO:…	0.240914	8.22688	4.13477	0.0420108	0.89344	300.272	348.653	265.4	283.721			-0.165875	-0.0702655		0.0109727	0.225168
TRINITY_DN34473_c4_g1	3360; 3004; 3002	YCX91	Uncharacterized protein ORF91	PHAAO						GO:0005575,GO:0009507,GO:0009536,GO:0043226,GO:0043227,GO:0043229,GO:0043231,GO:0044424,GO:0044444,GO:0044464	0.543136	4.2923	4.1295	0.0421417	0.894874	31.1673	15.3243	18.3211	13.5914			-0.0235943	-0.405819		0.683187	-0.253773
TRINITY_DN39782_c0_g2	2151; 2065; 1736	PYRD2 (1)	Pyridine nucleotide-disulfide oxidoreductase domain-containing protein 2	RAT						GO:0003674,GO:0003824,GO:0016491	0.389147	3.54427	4.12774	0.0421857	0.894874	12.0301	14.2456	9.29846	10.7407			-0.252411	-0.0790929		0.0599911	0.271513
TRINITY_DN40294_c0_g1	2628	B3GTJ (1)	Hydroxyproline O-galactosyltransferase GALT6 {ECO:0000303|PubMed:26690932}	ARATH	K20843				AT5G62620	GO:0000139,GO:0003674,GO:0005488,GO:0005575,GO:0005794,GO:0005975,GO:0006029,GO:0006464,GO:0006486,GO:0006493,GO:0008150,GO:0008152,GO:0009058,GO:0009100,GO:0009507,GO:0009536,GO:0009987,GO:0010191,GO:0010192,GO:0010384,GO:0010404,GO:0010405,GO:0016020,GO:0016021,GO:0018193,GO:0018208,GO:0018258,GO:0019538,GO:0030246,GO:0031090,GO:0031224,GO:0036211,GO:0043170,GO:0043226,GO:0043227,GO:0043229,GO:…	0.22091	5.70492	4.12046	0.0423674	0.896209	55.7828	56.3796	46.8075	49.3842			-0.14403	-0.0698088		0.0995068	0.114332
TRINITY_DN39004_c0_g1	2419; 2402; 1765; 1242	AB5F	ABC transporter F family member 5	ARATH					AT5G64840	GO:0000166,GO:0001882,GO:0001883,GO:0003674,GO:0003824,GO:0005215,GO:0005488,GO:0005524,GO:0008150,GO:0009605,GO:0009607,GO:0009624,GO:0016462,GO:0016787,GO:0016817,GO:0016818,GO:0016887,GO:0017076,GO:0017111,GO:0030554,GO:0032549,GO:0032550,GO:0032553,GO:0032555,GO:0032559,GO:0035639,GO:0036094,GO:0043167,GO:0043168,GO:0043207,GO:0050896,GO:0051704,GO:0051707,GO:0097159,GO:0097367,GO:1901265,GO:…	-0.264131	4.7844	4.11902	0.0424037	0.896209	25.5039	24.4618	31.008	29.0258			0.167858	0.0785103		-0.0953232	-0.151045
TRINITY_DN32131_c0_g1	1500; 1500; 1397	DR100; PEPR1; XIAO; Y2579	DNA damage-repair/toleration protein DRT100; Leucine-rich repeat receptor-like protein kinase PEPR1; Probable inactive leucine-rich repeat receptor kinase XIAO {ECO:0000305}; Probably inactive leucine-rich repeat receptor-like protein kinase At2g25790	ARATH; ORYSJ					AT2G25790,AT3G12610,AT1G73080	GO:0000166,GO:0001101,GO:0001653,GO:0001882,GO:0001883,GO:0002376,GO:0003674,GO:0003824,GO:0004383,GO:0004672,GO:0004674,GO:0004871,GO:0004872,GO:0005488,GO:0005524,GO:0005575,GO:0005783,GO:0005886,GO:0005911,GO:0006139,GO:0006259,GO:0006281,GO:0006725,GO:0006807,GO:0006950,GO:0006952,GO:0006955,GO:0006974,GO:0008150,GO:0008152,GO:0009506,GO:0009507,GO:0009536,GO:0009611,GO:0009719,GO:0009725,GO:…	0.312773	4.22044	4.11876	0.0424101	0.896209	19.4703	21.6698	16.0359	17.0757			-0.181128	-0.100264		0.0703428	0.211049
TRINITY_DN35571_c0_g1	2527; 2526; 2420; 623	PP272	Pentatricopeptide repeat-containing protein At3g49170, chloroplastic	ARATH					AT3G49170	GO:0003006,GO:0003674,GO:0003676,GO:0003723,GO:0003824,GO:0004518,GO:0004519,GO:0005488,GO:0005575,GO:0006139,GO:0006725,GO:0006807,GO:0008150,GO:0008152,GO:0008270,GO:0009451,GO:0009507,GO:0009536,GO:0009790,GO:0009793,GO:0009987,GO:0016070,GO:0016787,GO:0016788,GO:0022414,GO:0032502,GO:0034641,GO:0043167,GO:0043169,GO:0043170,GO:0043226,GO:0043227,GO:0043229,GO:0043231,GO:0043412,GO:0044237,GO:…	-0.489865	2.60512	4.1137	0.0425373	0.897645	5.84849	4.18802	6.81624	7.22765			0.153159	0.218959		-0.0145896	-0.357528
TRINITY_DN25822_c0_g1	728	YTHD2 (1)	YTH domain-containing family protein 2 {ECO:0000305}	BOVIN	K20102					GO:0000932,GO:0003674,GO:0003676,GO:0003723,GO:0005488,GO:0005575,GO:0005634,GO:0005829,GO:0006417,GO:0006446,GO:0008150,GO:0009889,GO:0009891,GO:0009893,GO:0010468,GO:0010556,GO:0010557,GO:0010604,GO:0010608,GO:0010628,GO:0019222,GO:0030529,GO:0031323,GO:0031325,GO:0031326,GO:0031328,GO:0032268,GO:0032270,GO:0032991,GO:0035770,GO:0036464,GO:0043226,GO:0043227,GO:0043228,GO:0043229,GO:0043231,GO:…	-0.231358	8.05223	4.11177	0.0425858	0.897645	255.89	232.403	298.89	274.363			0.17635	0.0536762		-0.0461314	-0.183895
TRINITY_DN34581_c0_g1	1308; 1293; 1290; 1275; 1257; 1239; 1200; 1182; 1164; 1149; 1146										0.352062	4.8296	4.10412	0.0427789	0.900573	25.4669	38.0729	25.492	24.3609			-0.120423	-0.181031		-0.121741	0.423194
TRINITY_DN30413_c0_g1	2216	ALG6	Probable dolichyl pyrophosphate Man9GlcNAc2 alpha-1,3-glucosyltransferase	ARATH	K03848				AT5G38460	GO:0003674,GO:0003824,GO:0005575,GO:0005789,GO:0005975,GO:0006464,GO:0006486,GO:0006487,GO:0006490,GO:0006629,GO:0008150,GO:0008152,GO:0009311,GO:0009987,GO:0016020,GO:0016021,GO:0016740,GO:0016757,GO:0016758,GO:0019538,GO:0031090,GO:0031224,GO:0036211,GO:0042281,GO:0043170,GO:0043412,GO:0043413,GO:0044237,GO:0044238,GO:0044255,GO:0044260,GO:0044262,GO:0044267,GO:0044422,GO:0044424,GO:0044425,GO:…	0.352418	4.13114	4.10177	0.0428384	0.900687	22.2095	17.0059	14.8145	15.8375			-0.196954	-0.111747		0.328912	-0.0202121
TRINITY_DN14827_c0_g1	601; 597										-0.389539	3.42567	4.09609	0.0429825	0.900961	8.36557	10.0893	11.9383	12.2669			0.149739	0.183355		-0.277514	-0.05558
TRINITY_DN38974_c0_g1	2457; 1786	GAUT9	Probable galacturonosyltransferase 9	ARATH	K13648				AT3G02350	GO:0000139,GO:0000271,GO:0003674,GO:0003824,GO:0005575,GO:0005768,GO:0005794,GO:0005802,GO:0005975,GO:0005976,GO:0008150,GO:0008152,GO:0008194,GO:0009058,GO:0009059,GO:0010393,GO:0016020,GO:0016021,GO:0016051,GO:0016740,GO:0016757,GO:0016758,GO:0031090,GO:0031224,GO:0043170,GO:0043226,GO:0043227,GO:0043229,GO:0043231,GO:0044238,GO:0044422,GO:0044424,GO:0044425,GO:0044431,GO:0044444,GO:0044446,GO:…	0.214453	6.53724	4.09514	0.0430066	0.900961	99.6465	99.751	84.9863	86.847			-0.120354	-0.0898194		0.104345	0.105828
TRINITY_DN41140_c0_g1	2692; 2643; 2595; 1248	HMA5	Probable copper-transporting ATPase HMA5	ARATH	K17686				AT1G63440	GO:0000041,GO:0000166,GO:0001882,GO:0001883,GO:0003674,GO:0003824,GO:0005215,GO:0005388,GO:0005488,GO:0005507,GO:0005524,GO:0005575,GO:0005887,GO:0006810,GO:0006811,GO:0006812,GO:0006825,GO:0008150,GO:0008152,GO:0008324,GO:0010035,GO:0010038,GO:0010273,GO:0015075,GO:0015085,GO:0015399,GO:0015405,GO:0015662,GO:0016021,GO:0016462,GO:0016787,GO:0016817,GO:0016818,GO:0016820,GO:0016887,GO:0017076,GO:…	0.56538	3.18872	4.09322	0.0430556	0.900961	8.77274	12.7227	5.16143	9.30092			-0.571727	0.0863939		0.0173382	0.467995
TRINITY_DN41695_c0_g1	3782; 2889; 2375; 876	AP5B1	AP-5 complex subunit beta-1	XENTR						GO:0005575,GO:0006810,GO:0008104,GO:0008150,GO:0015031,GO:0016197,GO:0030119,GO:0032991,GO:0033036,GO:0043234,GO:0044424,GO:0044425,GO:0044444,GO:0044464,GO:0044699,GO:0044765,GO:0045184,GO:0046907,GO:0051179,GO:0051234,GO:0051649,GO:0071702,GO:1902578,GO:1902582	0.269731	4.78445	4.09263	0.0430705	0.900961	29.2054	30.9025	23.4825	26.319			-0.20331	-0.0510475		0.0889789	0.165378
TRINITY_DN9372_c0_g1	837	PUMP5	Mitochondrial uncoupling protein 5	ARATH	K15104				AT2G22500	GO:0003674,GO:0005215,GO:0005310,GO:0005342,GO:0005575,GO:0005743,GO:0006810,GO:0006811,GO:0006812,GO:0006817,GO:0006818,GO:0006820,GO:0006835,GO:0006839,GO:0008150,GO:0008272,GO:0008509,GO:0008514,GO:0009987,GO:0015075,GO:0015103,GO:0015116,GO:0015117,GO:0015131,GO:0015140,GO:0015141,GO:0015291,GO:0015297,GO:0015556,GO:0015672,GO:0015698,GO:0015709,GO:0015711,GO:0015729,GO:0015740,GO:0015743,GO:…	0.541506	2.35238	4.09062	0.0431219	0.900961	5.36729	6.53585	3.23082	4.89522			-0.399788	-0.0012283		0.094308	0.306709
TRINITY_DN29917_c0_g1	1027; 1015										0.460698	2.57862	4.08776	0.0431949	0.901356	6.8109	6.88485	5.43723	4.54968			-0.0794406	-0.262783		0.165083	0.17714
TRINITY_DN28317_c0_g1	1703; 1635	CSE (2)	Caffeoylshikimate esterase	ARATH	K18368				AT1G52760	GO:0000302,GO:0003674,GO:0003824,GO:0003846,GO:0004620,GO:0004622,GO:0005575,GO:0005783,GO:0005794,GO:0005886,GO:0005911,GO:0006629,GO:0006725,GO:0006950,GO:0006979,GO:0008150,GO:0008152,GO:0008374,GO:0009058,GO:0009506,GO:0009698,GO:0009699,GO:0009808,GO:0009809,GO:0009987,GO:0010035,GO:0010038,GO:0010043,GO:0016020,GO:0016298,GO:0016411,GO:0016740,GO:0016746,GO:0016747,GO:0016787,GO:0016788,GO:…	0.233653	5.24957	4.08389	0.0432938	0.902288	40.1991	41.8802	34.8298	34.9864			-0.113789	-0.107667		0.0825499	0.138906
TRINITY_DN37756_c0_g1	2248; 2233; 2222; 2207; 2044; 1915; 1900; 1897	FAFL	Protein FAF-like, chloroplastic	ARATH					AT5G22090	GO:0005575,GO:0009507,GO:0009536,GO:0043226,GO:0043227,GO:0043229,GO:0043231,GO:0044424,GO:0044444,GO:0044464	0.366155	4.32128	4.07895	0.0434206	0.9038	18.2118	26.5876	16.7845	17.9971			-0.200437	-0.110186		-0.094785	0.405408
TRINITY_DN23911_c0_g1	1892										-0.248245	5.82375	4.07669	0.0434787	0.903879	54.5242	48.9554	55.9878	66.7478			-0.00554344	0.240022		-0.042422	-0.192057
TRINITY_DN38051_c0_g1	2116; 2113; 2082; 2079; 1153; 1119; 847	ASE1; ASE2	Amidophosphoribosyltransferase 1, chloroplastic; Amidophosphoribosyltransferase 2, chloroplastic	ARATH	K00764				AT4G34740,AT2G16570	GO:0003674,GO:0003824,GO:0004044,GO:0005488,GO:0005575,GO:0005618,GO:0005829,GO:0006082,GO:0006139,GO:0006144,GO:0006163,GO:0006164,GO:0006188,GO:0006189,GO:0006520,GO:0006541,GO:0006725,GO:0006753,GO:0006793,GO:0006796,GO:0006807,GO:0006996,GO:0008150,GO:0008152,GO:0009058,GO:0009064,GO:0009112,GO:0009113,GO:0009116,GO:0009117,GO:0009123,GO:0009124,GO:0009126,GO:0009127,GO:0009150,GO:0009152,GO:…	0.255911	5.57074	4.06653	0.0437411	0.905886	47.7133	55.5864	39.5578	46.879			-0.240803	-0.00671041		0.0177088	0.229805
TRINITY_DN29775_c0_g1	1712; 1712; 616; 604	5MAT; PMAT1	Malonyl-CoA:anthocyanidin 5-O-glucoside-6''-O-malonyltransferase; Phenolic glucoside malonyltransferase 1	ARATH					AT5G39050,AT3G29590	GO:0003674,GO:0003824,GO:0005575,GO:0005829,GO:0008150,GO:0008152,GO:0008374,GO:0009058,GO:0009636,GO:0009718,GO:0009812,GO:0009813,GO:0016420,GO:0016740,GO:0016746,GO:0016747,GO:0042221,GO:0042440,GO:0044424,GO:0044444,GO:0044464,GO:0044699,GO:0044710,GO:0044711,GO:0046148,GO:0046283,GO:0050736,GO:0050896,GO:0071704,GO:1901576	0.39913	3.3189	4.06513	0.0437772	0.905886	10.1793	12.342	8.94386	8.1779			-0.109939	-0.21462		0.0443758	0.280183
TRINITY_DN29015_c0_g1	707; 607; 584	SEC14 (1)	SEC14 cytosolic factor	YEAST						GO:0000139,GO:0003006,GO:0003674,GO:0005215,GO:0005319,GO:0005548,GO:0005575,GO:0005737,GO:0005794,GO:0005829,GO:0006629,GO:0006644,GO:0006650,GO:0006793,GO:0006796,GO:0006810,GO:0006811,GO:0006820,GO:0006869,GO:0006886,GO:0006892,GO:0006893,GO:0006896,GO:0006900,GO:0006996,GO:0007009,GO:0007034,GO:0008104,GO:0008150,GO:0008152,GO:0008525,GO:0008526,GO:0009889,GO:0009890,GO:0009892,GO:0009987,GO:…	-0.469826	2.68667	4.06478	0.0437865	0.905886	4.701	5.96475	8.07705	6.76693			0.282232	0.0813012		-0.306393	-0.0571402
TRINITY_DN36616_c0_g1	1947; 1931; 1740; 1065; 893; 781	CLT1; CLT3	Protein CLT1, chloroplastic {ECO:0000303|PubMed:20080670}; Protein CLT3, chloroplastic {ECO:0000303|PubMed:20080670}	ARATH					AT5G12170,AT5G19380	GO:0002229,GO:0002239,GO:0005575,GO:0006810,GO:0006811,GO:0006820,GO:0006857,GO:0006950,GO:0006952,GO:0008150,GO:0009536,GO:0009605,GO:0009607,GO:0010035,GO:0010038,GO:0015711,GO:0015833,GO:0016020,GO:0016021,GO:0031090,GO:0031224,GO:0031969,GO:0034635,GO:0042170,GO:0042221,GO:0042886,GO:0042939,GO:0043207,GO:0043226,GO:0043227,GO:0043229,GO:0043231,GO:0044422,GO:0044424,GO:0044425,GO:0044434,GO:…	0.363324	3.76031	4.06453	0.0437928	0.905886	14.3991	15.9272	10.8351	12.6988			-0.257798	-0.0621918		0.0957312	0.224258
TRINITY_DN30220_c0_g1	995; 970; 963	YD52	Uncharacterized protein C6C3.02c	SCHPO						GO:0005575,GO:0005634,GO:0005739,GO:0005758,GO:0005829,GO:0006996,GO:0007005,GO:0008150,GO:0009987,GO:0016043,GO:0031970,GO:0031974,GO:0043226,GO:0043227,GO:0043229,GO:0043231,GO:0044422,GO:0044424,GO:0044429,GO:0044444,GO:0044446,GO:0044464,GO:0071840	0.210755	9.32634	4.05789	0.0439654	0.907537	684.829	692.546	614.329	575.909			-0.0589407	-0.151799		0.0973102	0.11343
TRINITY_DN7789_c0_g1	540										-0.563887	1.89013	4.05727	0.0439816	0.907537	2.70215	3.17274	5.00383	3.74341			0.324569	0.0383313		-0.250254	-0.112646
TRINITY_DN41485_c0_g1	3359; 3315; 2212; 2182; 1635; 1484; 1480; 1329	MD33A (1)	Mediator of RNA polymerase II transcription subunit 33A	ARATH					AT3G23590	GO:0005575,GO:0006139,GO:0006351,GO:0006355,GO:0006725,GO:0006807,GO:0008150,GO:0008152,GO:0009058,GO:0009059,GO:0009698,GO:0009889,GO:0009987,GO:0010468,GO:0010556,GO:0016070,GO:0016592,GO:0018130,GO:0019219,GO:0019222,GO:0019438,GO:0019748,GO:0031323,GO:0031326,GO:0032774,GO:0032991,GO:0034641,GO:0034645,GO:0034654,GO:0043170,GO:0043234,GO:0043455,GO:0044237,GO:0044238,GO:0044249,GO:0044260,GO:…	-0.248487	5.17652	4.05424	0.0440605	0.908039	32.4628	33.5041	42.0007	36.4838			0.213824	0.0205502		-0.13866	-0.095714
TRINITY_DN42111_c0_g1	585										-0.348058	3.89752	4.03501	0.0445653	0.917307	11.9931	14.087	17.4937	15.7799			0.222042	0.0892807		-0.256249	-0.0550736
TRINITY_DN41120_c0_g2	1541; 1538; 1522; 1519	BRI1 (1)	Brassinosteroid LRR receptor kinase; Protein BRASSINOSTEROID INSENSITIVE 1 {ECO:0000303|PubMed:9298904}; Systemin receptor SR160	ARATH; SOLLC; SOLPE	K13415					GO:0000166,GO:0000226,GO:0001578,GO:0001882,GO:0001883,GO:0003006,GO:0003674,GO:0003824,GO:0004672,GO:0004674,GO:0005488,GO:0005496,GO:0005524,GO:0005575,GO:0005768,GO:0005886,GO:0006950,GO:0006952,GO:0006996,GO:0007010,GO:0007017,GO:0007165,GO:0008150,GO:0008289,GO:0009314,GO:0009411,GO:0009416,GO:0009593,GO:0009628,GO:0009642,GO:0009646,GO:0009647,GO:0009719,GO:0009720,GO:0009725,GO:0009726,GO:…	-0.31698	4.10563	4.03113	0.044668	0.917431	14.3991	16.1175	19.3455	18.717			0.164994	0.121878		-0.215319	-0.0715532
TRINITY_DN24125_c0_g1	801	ATS3A	Embryo-specific protein ATS3A {ECO:0000305}	ARATH					AT2G41475	GO:0005575,GO:0005576,GO:0005911,GO:0009506,GO:0030054	-0.296465	4.36791	4.03062	0.0446815	0.917431	16.9162	19.9883	23.1673	22.2301			0.165376	0.110622		-0.246554	-0.0294432
TRINITY_DN29268_c0_g1	2827	QKY (1)	Protein QUIRKY {ECO:0000303|PubMed:19180193}	ARATH					AT1G74720	GO:0003674,GO:0003824,GO:0005575,GO:0005886,GO:0005911,GO:0009506,GO:0016020,GO:0016021,GO:0016740,GO:0016757,GO:0030054,GO:0031224,GO:0044425,GO:0044464,GO:0099402	0.493069	2.37658	4.02701	0.0447773	0.918266	5.55237	6.40894	3.74302	4.72245			-0.293102	-0.0659252		0.102016	0.257011
TRINITY_DN57447_c0_g1	2114	INV3	Beta-fructofuranosidase, insoluble isoenzyme CWINV3	ARATH					AT1G55120	GO:0003674,GO:0003824,GO:0004553,GO:0005575,GO:0005576,GO:0005618,GO:0005773,GO:0005975,GO:0008150,GO:0008152,GO:0016787,GO:0016798,GO:0030312,GO:0043226,GO:0043227,GO:0043229,GO:0043231,GO:0044238,GO:0044424,GO:0044444,GO:0044464,GO:0048046,GO:0051669,GO:0071704	0.332049	5.09228	4.02232	0.0449019	0.919688	30.7231	45.0847	28.447	31.7902			-0.220818	-0.070514		-0.116808	0.40814
TRINITY_DN35339_c0_g1	1667	GTE1 (1)	Transcription factor GTE1	ARATH					AT2G34900	GO:0005575,GO:0005634,GO:0006139,GO:0006351,GO:0006355,GO:0006725,GO:0006807,GO:0008150,GO:0008152,GO:0009058,GO:0009059,GO:0009889,GO:0009891,GO:0009893,GO:0009987,GO:0010029,GO:0010030,GO:0010468,GO:0010556,GO:0010557,GO:0010604,GO:0010628,GO:0016070,GO:0018130,GO:0019219,GO:0019222,GO:0019438,GO:0031323,GO:0031325,GO:0031326,GO:0031328,GO:0032774,GO:0034641,GO:0034645,GO:0034654,GO:0043170,GO:…	-0.246282	5.11791	4.0169	0.0450466	0.921518	30.3159	33.06	39.282	35.9943			0.177173	0.0574409		-0.176097	-0.0585172
TRINITY_DN29521_c0_g1	881; 851; 849; 796										-0.583054	1.58714	4.00538	0.0453554	0.925347	2.25796	2.44301	3.82182	3.25388			0.247332	0.0992452		-0.203976	-0.142601
TRINITY_DN33816_c0_g1	1787; 1281	APXT	L-ascorbate peroxidase T, chloroplastic	ARATH	K00434				AT1G77490	GO:0000302,GO:0003674,GO:0003824,GO:0004130,GO:0004601,GO:0005488,GO:0005575,GO:0006950,GO:0006979,GO:0007165,GO:0008150,GO:0008152,GO:0009056,GO:0009266,GO:0009409,GO:0009507,GO:0009534,GO:0009535,GO:0009536,GO:0009579,GO:0009628,GO:0009631,GO:0009987,GO:0010019,GO:0016020,GO:0016021,GO:0016209,GO:0016491,GO:0016684,GO:0016688,GO:0020037,GO:0031224,GO:0031976,GO:0031984,GO:0033554,GO:0034357,GO:…	0.220133	6.38783	4.0001	0.0454975	0.925347	92.0212	88.107	73.3239	81.2031			-0.180486	-0.036955		0.139394	0.0780469
TRINITY_DN37475_c0_g1	2612; 2253; 613	TGT2 (1)	Trihelix transcription factor GT-2	ARATH					AT1G76890	GO:0001071,GO:0003674,GO:0003676,GO:0003677,GO:0003700,GO:0005488,GO:0005575,GO:0005634,GO:0006139,GO:0006351,GO:0006725,GO:0006807,GO:0008150,GO:0008152,GO:0009058,GO:0009059,GO:0009987,GO:0016070,GO:0018130,GO:0019438,GO:0032774,GO:0034641,GO:0034645,GO:0034654,GO:0043170,GO:0043226,GO:0043227,GO:0043229,GO:0043231,GO:0044237,GO:0044238,GO:0044249,GO:0044260,GO:0044271,GO:0044424,GO:0044464,GO:…	0.234914	6.15689	3.99699	0.0455816	0.925347	71.9587	82.174	61.4644	69.4546			-0.19982	-0.0287404		0.0209524	0.207608
TRINITY_DN36497_c1_g1	1358; 1080	PYL8 (1)	Abscisic acid receptor PYL8	ARATH	K14496				AT5G53160	GO:0001101,GO:0003674,GO:0004857,GO:0004864,GO:0004872,GO:0005488,GO:0005515,GO:0005575,GO:0005634,GO:0005737,GO:0005886,GO:0007165,GO:0008150,GO:0008289,GO:0009719,GO:0009725,GO:0009737,GO:0009738,GO:0009755,GO:0009787,GO:0009789,GO:0009966,GO:0009967,GO:0010033,GO:0010427,GO:0010646,GO:0010647,GO:0016020,GO:0019208,GO:0019212,GO:0019840,GO:0019888,GO:0023051,GO:0023056,GO:0030234,GO:0031406,GO:…	-0.213429	7.09805	3.99683	0.0455859	0.925347	130.851	122.817	147.633	146.454			0.111162	0.0997477		-0.0604575	-0.150452
TRINITY_DN31427_c0_g1	1952; 1940	UGT8 (1)	7-deoxyloganetic acid glucosyltransferase	CATRO						GO:0003674,GO:0003824,GO:0006629,GO:0006720,GO:0006721,GO:0008150,GO:0008152,GO:0008194,GO:0008299,GO:0008610,GO:0009058,GO:0009987,GO:0016098,GO:0016099,GO:0016114,GO:0016137,GO:0016138,GO:0016740,GO:0016757,GO:0016758,GO:0018130,GO:0035251,GO:0044237,GO:0044238,GO:0044249,GO:0044255,GO:0044699,GO:0044710,GO:0044711,GO:0044763,GO:0046483,GO:0046527,GO:0071704,GO:0102970,GO:1900992,GO:1900994,GO:…	0.479098	3.80693	3.99631	0.0456	0.925347	12.9185	19.4172	9.18026	13.9658			-0.466999	0.0470314		-0.050849	0.470816
TRINITY_DN31144_c0_g1	776; 774; 774										0.35331	4.00711	3.99552	0.0456213	0.925347	19.9515	16.0223	12.8051	15.2616			-0.268348	-0.0468764		0.299879	0.0153458
TRINITY_DN27585_c0_g1	625; 602; 559; 536	CX5C2	Cytochrome c oxidase subunit 5C-2	HELAN						GO:0005575,GO:0005746,GO:0016021,GO:0031224,GO:0044422,GO:0044424,GO:0044425,GO:0044429,GO:0044444,GO:0044446,GO:0044455,GO:0044464,GO:0070469	0.212833	6.3407	3.99547	0.0456228	0.925347	85.6545	88.2339	73.5603	76.4519			-0.131106	-0.0769256		0.0830948	0.124937
TRINITY_DN38625_c0_g1	2613; 2297; 2057; 1381	FKB62 (1)	Peptidyl-prolyl cis-trans isomerase FKBP62	ARATH	K09571				AT3G25230	GO:0003674,GO:0003755,GO:0003824,GO:0005488,GO:0005527,GO:0005528,GO:0005575,GO:0005634,GO:0005737,GO:0006457,GO:0006950,GO:0008144,GO:0008150,GO:0008152,GO:0009266,GO:0009408,GO:0009628,GO:0009987,GO:0010286,GO:0016853,GO:0016859,GO:0019538,GO:0033554,GO:0034605,GO:0043170,GO:0043226,GO:0043227,GO:0043229,GO:0043231,GO:0044237,GO:0044238,GO:0044260,GO:0044267,GO:0044424,GO:0044464,GO:0050896,GO:…	-0.274448	8.53242	3.98299	0.0459619	0.931091	354.204	316.005	460.549	350.21			0.327659	-0.0655132		-0.0492456	-0.2129
TRINITY_DN37561_c1_g1	1519; 1516; 800; 611; 608; 584	UPTG2 (2)	Alpha-1,4-glucan-protein synthase [UDP-forming] 2	SOLTU						GO:0000271,GO:0003674,GO:0003824,GO:0005575,GO:0005576,GO:0005618,GO:0005794,GO:0005911,GO:0005975,GO:0005976,GO:0006073,GO:0008150,GO:0008152,GO:0009058,GO:0009059,GO:0009250,GO:0009506,GO:0009987,GO:0016043,GO:0016051,GO:0016740,GO:0016757,GO:0016853,GO:0016866,GO:0030054,GO:0030243,GO:0030244,GO:0030312,GO:0033692,GO:0034637,GO:0034645,GO:0043170,GO:0043226,GO:0043227,GO:0043229,GO:0043231,GO:…	0.211205	10.0415	3.96607	0.046426	0.936044	1103.18	1158.46	920.744	1032.81			-0.189084	-0.0237266		0.0711963	0.141614
TRINITY_DN35380_c0_g1	2217; 2173; 2008; 1972; 1964; 1928; 1602; 1558; 1481; 1205	Y3272 (1)	Kelch repeat-containing protein At3g27220	ARATH					AT3G27220	GO:0000139,GO:0000151,GO:0003674,GO:0005488,GO:0005515,GO:0005575,GO:0005737,GO:0005768,GO:0005794,GO:0005802,GO:0006091,GO:0006464,GO:0006508,GO:0006511,GO:0008150,GO:0008152,GO:0009056,GO:0009057,GO:0009061,GO:0009987,GO:0010498,GO:0015980,GO:0016020,GO:0016021,GO:0016567,GO:0019005,GO:0019222,GO:0019538,GO:0019899,GO:0019941,GO:0030162,GO:0030163,GO:0031090,GO:0031224,GO:0031461,GO:0031625,GO:…	0.408479	4.82266	3.96481	0.0464608	0.936044	30.9082	33.4407	17.6513	30.6959			-0.582272	0.152214		0.161549	0.268509
TRINITY_DN39894_c0_g1	2088; 2088	BGAL6	Beta-galactosidase 6	ARATH					AT5G63800	GO:0003674,GO:0003824,GO:0004553,GO:0004565,GO:0005575,GO:0005576,GO:0005618,GO:0005773,GO:0005975,GO:0008150,GO:0008152,GO:0009058,GO:0009664,GO:0009827,GO:0009987,GO:0010191,GO:0010192,GO:0015925,GO:0016043,GO:0016787,GO:0016798,GO:0030312,GO:0042545,GO:0043226,GO:0043227,GO:0043229,GO:0043231,GO:0044237,GO:0044238,GO:0044249,GO:0044424,GO:0044444,GO:0044464,GO:0045229,GO:0048046,GO:0048354,GO:…	0.480981	2.49938	3.96439	0.0464724	0.936044	5.66341	7.32903	4.84623	4.49209			-0.133117	-0.209744		0.0295605	0.313301
TRINITY_DN41526_c0_g1	4134; 4116; 4020; 4002; 2206; 2120; 1871; 1187	FUT8	Probable fucosyltransferase 8	ARATH	K13681				AT1G14100	GO:0000139,GO:0000271,GO:0003674,GO:0003824,GO:0005575,GO:0005794,GO:0005975,GO:0005976,GO:0006073,GO:0006464,GO:0006486,GO:0008107,GO:0008150,GO:0008152,GO:0008417,GO:0009058,GO:0009059,GO:0009250,GO:0009832,GO:0009969,GO:0009987,GO:0010383,GO:0010410,GO:0010411,GO:0016020,GO:0016021,GO:0016043,GO:0016051,GO:0016740,GO:0016757,GO:0016758,GO:0019538,GO:0031090,GO:0031127,GO:0031224,GO:0032580,GO:…	-0.241078	5.21765	3.96427	0.0464758	0.936044	36.0534	32.0764	39.676	40.7743			0.0960282	0.133555		-0.0351663	-0.194417
TRINITY_DN39711_c0_g4	1463; 1409; 1409; 880	LAC17; LAC4	Laccase-17; Laccase-4	ARATH	K05909				AT2G38080,AT5G60020	GO:0003674,GO:0003824,GO:0005488,GO:0005507,GO:0005575,GO:0005576,GO:0006725,GO:0008150,GO:0008152,GO:0009056,GO:0009058,GO:0009698,GO:0009699,GO:0009808,GO:0009809,GO:0009832,GO:0009834,GO:0009987,GO:0016491,GO:0016679,GO:0016682,GO:0016722,GO:0019438,GO:0019439,GO:0019748,GO:0042546,GO:0043167,GO:0043169,GO:0044085,GO:0044237,GO:0044248,GO:0044249,GO:0044550,GO:0044699,GO:0044710,GO:0044711,GO:…	0.582965	1.72961	3.96012	0.0465905	0.936044	4.2198	3.5852	2.16701	2.99472			-0.31546	-0.0540686		0.262394	0.107135
TRINITY_DN36231_c0_g1	1910; 1697; 1329; 1329	GATL9 (1)	Probable galacturonosyltransferase-like 9	ARATH					AT1G70090	GO:0000139,GO:0000271,GO:0003674,GO:0003824,GO:0005575,GO:0005794,GO:0005975,GO:0005976,GO:0008150,GO:0008152,GO:0008194,GO:0009058,GO:0009059,GO:0009987,GO:0010393,GO:0016020,GO:0016021,GO:0016043,GO:0016051,GO:0016740,GO:0016757,GO:0016758,GO:0031090,GO:0031224,GO:0043170,GO:0043226,GO:0043227,GO:0043229,GO:0043231,GO:0044238,GO:0044422,GO:0044424,GO:0044425,GO:0044431,GO:0044444,GO:0044446,GO:…	0.224863	6.98703	3.95853	0.0466344	0.936044	126.816	146.422	120.131	113.771			-0.0702468	-0.14741		0.00663192	0.211025
TRINITY_DN35606_c0_g1	1840; 1839; 1706; 1705; 1613; 1612; 1560; 1479; 1426; 1339; 1286	GL93	Germin-like protein 9-3	ORYSJ						GO:0003674,GO:0005488,GO:0005575,GO:0005576,GO:0005618,GO:0030145,GO:0030312,GO:0043167,GO:0043169,GO:0044464,GO:0045735,GO:0046872,GO:0046914,GO:0048046	-0.531675	1.90537	3.95822	0.046643	0.936044	3.10933	2.91892	4.76743	3.97377			0.261427	0.0814604		-0.144048	-0.198839
TRINITY_DN36193_c0_g1	1912	UGT2 (3)	7-deoxyloganetin glucosyltransferase	GARJA						GO:0003674,GO:0003824,GO:0008150,GO:0008152,GO:0008194,GO:0016740,GO:0016757,GO:0016758,GO:0035251,GO:0046527	0.307873	4.97398	3.95775	0.0466561	0.936044	36.2014	33.2186	23.4037	32.51			-0.375464	0.0665108		0.213121	0.0958321
TRINITY_DN39021_c0_g1	2149; 2138	DIT21	Dicarboxylate transporter 2.1, chloroplastic	ARATH					AT5G64290	GO:0003674,GO:0005215,GO:0005310,GO:0005313,GO:0005342,GO:0005575,GO:0006082,GO:0006520,GO:0006536,GO:0006541,GO:0006807,GO:0006810,GO:0006811,GO:0006812,GO:0006814,GO:0006820,GO:0006835,GO:0006865,GO:0008150,GO:0008152,GO:0008509,GO:0008514,GO:0009064,GO:0009507,GO:0009526,GO:0009528,GO:0009534,GO:0009536,GO:0009579,GO:0009605,GO:0009607,GO:0009624,GO:0009706,GO:0009941,GO:0009987,GO:0015075,GO:…	0.219406	5.55341	3.95505	0.0467309	0.936418	49.4161	51.4936	42.0007	44.6329			-0.147589	-0.063766		0.0771043	0.134251
TRINITY_DN32333_c0_g1	1154	SILD (2)	Secoisolariciresinol dehydrogenase	FORIN						GO:0003674,GO:0003824,GO:0016491	0.341527	3.87712	3.95223	0.0468094	0.936543	16.6571	16.0541	11.7807	13.9658			-0.259773	-0.0474363		0.177305	0.129904
TRINITY_DN9085_c0_g1	730										0.549177	2.77989	3.95078	0.0468496	0.936543	6.07059	9.99413	4.53103	6.42138			-0.387264	-0.0205176		-0.0819008	0.489683
TRINITY_DN31791_c0_g1	1108	RABD1	Ras-related protein RABD1	ARATH	K07874				AT3G11730	GO:0000139,GO:0000166,GO:0001882,GO:0001883,GO:0003674,GO:0005488,GO:0005515,GO:0005525,GO:0005575,GO:0005886,GO:0006810,GO:0006888,GO:0007165,GO:0007264,GO:0008092,GO:0008104,GO:0008150,GO:0015031,GO:0016020,GO:0016192,GO:0016482,GO:0017022,GO:0017076,GO:0019001,GO:0030742,GO:0031090,GO:0032029,GO:0032036,GO:0032549,GO:0032550,GO:0032553,GO:0032555,GO:0032561,GO:0032588,GO:0033036,GO:0035556,GO:…	-0.209253	6.81813	3.94541	0.0469995	0.938413	102.682	106.509	123.559	118.349			0.133513	0.0723723		-0.128844	-0.0770409
TRINITY_DN24129_c0_g1	1772										-0.583261	1.51054	3.93914	0.047175	0.940788	2.33199	2.12574	3.42782	3.25388			0.192013	0.145024		-0.133329	-0.203708
TRINITY_DN30652_c0_g1	1345; 1345	PER44	Peroxidase 44	ARATH	K00430				AT4G26010	GO:0003674,GO:0003824,GO:0004601,GO:0005488,GO:0005575,GO:0005576,GO:0005618,GO:0006950,GO:0006979,GO:0008150,GO:0008152,GO:0009056,GO:0009505,GO:0009664,GO:0009987,GO:0016043,GO:0016209,GO:0016491,GO:0016684,GO:0020037,GO:0030312,GO:0042743,GO:0042744,GO:0043167,GO:0043169,GO:0044237,GO:0044248,GO:0044464,GO:0044699,GO:0044710,GO:0044712,GO:0044763,GO:0045229,GO:0046872,GO:0046906,GO:0050896,GO:…	0.434748	4.77183	3.92777	0.047495	0.943223	22.3945	40.1352	21.2761	24.9944			-0.284423	-0.0706123		-0.216716	0.571751
TRINITY_DN32490_c0_g1	964; 837; 767	USPAL (2)	Universal stress protein A-like protein	ARATH					AT3G01520	GO:0000166,GO:0001882,GO:0001883,GO:0003674,GO:0005488,GO:0005575,GO:0005886,GO:0006950,GO:0008150,GO:0016020,GO:0016208,GO:0017076,GO:0030554,GO:0032549,GO:0032550,GO:0032553,GO:0032555,GO:0032559,GO:0036094,GO:0043167,GO:0043168,GO:0043169,GO:0044464,GO:0050896,GO:0097159,GO:0097367,GO:1901265,GO:1901363	0.536377	5.62532	3.9268	0.0475223	0.943223	40.0141	76.4948	29.3138	50.9679			-0.627049	0.131272		-0.202974	0.698751
TRINITY_DN36251_c0_g1	1425; 1359	XTH28	Probable xyloglucan endotransglucosylase/hydrolase protein 28	ARATH	K08235				AT1G14720	GO:0003006,GO:0003674,GO:0003824,GO:0004553,GO:0005575,GO:0005576,GO:0005618,GO:0005975,GO:0005976,GO:0006073,GO:0008150,GO:0008152,GO:0009987,GO:0010154,GO:0010383,GO:0010410,GO:0010411,GO:0016043,GO:0016740,GO:0016757,GO:0016758,GO:0016762,GO:0016787,GO:0016798,GO:0022414,GO:0030312,GO:0032502,GO:0042546,GO:0043170,GO:0044036,GO:0044042,GO:0044085,GO:0044237,GO:0044238,GO:0044260,GO:0044262,GO:…	0.289265	6.66198	3.92583	0.0475497	0.943223	92.5765	129.955	87.6261	94.5066			-0.185582	-0.0788743		-0.108021	0.372477
TRINITY_DN35127_c0_g1	1348; 1279; 1255; 1218; 840	HIDM	2-hydroxyisoflavanone dehydratase	GLYEC						GO:0003674,GO:0003824,GO:0006725,GO:0008150,GO:0008152,GO:0009058,GO:0009698,GO:0009699,GO:0009717,GO:0009812,GO:0009813,GO:0009987,GO:0016787,GO:0016788,GO:0016829,GO:0016835,GO:0016836,GO:0018130,GO:0019438,GO:0019748,GO:0033987,GO:0044237,GO:0044249,GO:0044550,GO:0044699,GO:0044710,GO:0044711,GO:0044763,GO:0046287,GO:0046483,GO:0052689,GO:0071704,GO:1901360,GO:1901362,GO:1901576	0.480627	3.72407	3.9239	0.0476044	0.943223	11.5859	18.9413	9.29846	12.5548			-0.380395	-0.0150253		-0.114407	0.509827
TRINITY_DN24303_c0_g1	588; 579; 556; 547										0.219437	6.97692	3.91873	0.047751	0.943223	128.445	142.456	111.148	121.488			-0.170951	-0.044793		0.0342758	0.181468
TRINITY_DN37715_c0_g1	2291; 1228	MLO8	MLO-like protein 8	ARATH	K08472				AT2G17480	GO:0005575,GO:0005886,GO:0006950,GO:0006952,GO:0008150,GO:0009607,GO:0016020,GO:0016021,GO:0031224,GO:0044425,GO:0044464,GO:0050896	0.584953	2.0395	3.91549	0.0478429	0.943223	4.29383	5.36193	2.44282	3.94497			-0.412818	0.00737866		0.0896464	0.315793
TRINITY_DN37212_c0_g1	1408; 1390	GGPPS (1)	Geranylgeranyl pyrophosphate synthase, chloroplastic	HEVBR						GO:0003674,GO:0003824,GO:0004161,GO:0004311,GO:0004337,GO:0004659,GO:0005488,GO:0005575,GO:0006629,GO:0006644,GO:0006720,GO:0006721,GO:0006793,GO:0006796,GO:0008150,GO:0008152,GO:0008299,GO:0008610,GO:0008654,GO:0009058,GO:0009507,GO:0009536,GO:0009987,GO:0016108,GO:0016109,GO:0016114,GO:0016116,GO:0016117,GO:0016740,GO:0016765,GO:0019637,GO:0033383,GO:0033384,GO:0033385,GO:0033386,GO:0042440,GO:…	0.478754	4.42622	3.91389	0.0478887	0.943223	16.8792	32.9013	16.7057	19.0338			-0.270588	-0.101358		-0.257269	0.629215
TRINITY_DN21555_c0_g1	1077										-0.267926	4.99706	3.91377	0.0478919	0.943223	31.2783	26.5876	37.5484	32.1645			0.232098	0.0209755		-0.0169393	-0.236134
TRINITY_DN33494_c0_g1	1138; 1133; 1014	ISPF	2-C-methyl-D-erythritol 2,4-cyclodiphosphate synthase, chloroplastic	ARATH; CATRO						GO:0003674,GO:0003824,GO:0005488,GO:0005575,GO:0006081,GO:0006082,GO:0006090,GO:0006629,GO:0006644,GO:0006720,GO:0006721,GO:0006793,GO:0006796,GO:0008150,GO:0008152,GO:0008299,GO:0008610,GO:0008654,GO:0008685,GO:0009058,GO:0009240,GO:0009507,GO:0009536,GO:0009987,GO:0016114,GO:0016829,GO:0016849,GO:0019288,GO:0019637,GO:0019682,GO:0019752,GO:0032787,GO:0043167,GO:0043169,GO:0043226,GO:0043227,GO:…	0.26748	5.55907	3.91269	0.0479228	0.943223	44.641	58.1563	41.0157	44.4026			-0.177484	-0.0681414		-0.0607461	0.306371
TRINITY_DN35788_c0_g1	2455; 2320; 1809; 1029; 799; 799	IQD31 (1)	Protein IQ-DOMAIN 31	ARATH					AT1G74690	GO:0005575,GO:0005829,GO:0005875,GO:0005886,GO:0016020,GO:0032991,GO:0043234,GO:0044422,GO:0044424,GO:0044430,GO:0044444,GO:0044446,GO:0044464	-0.305968	4.22536	3.91229	0.0479342	0.943223	15.4726	17.8308	20.6851	20.5311			0.145121	0.135294		-0.231532	-0.0488829
TRINITY_DN31459_c0_g1	1728; 1718; 1620	PGP1B	Phosphoglycolate phosphatase 1B, chloroplastic	ARATH	K19269				AT5G36700,AT5G36790	GO:0003674,GO:0003824,GO:0005575,GO:0005829,GO:0006793,GO:0006796,GO:0008150,GO:0008152,GO:0008967,GO:0009058,GO:0009507,GO:0009536,GO:0009853,GO:0009987,GO:0016311,GO:0016787,GO:0016788,GO:0016791,GO:0042578,GO:0043094,GO:0043226,GO:0043227,GO:0043229,GO:0043231,GO:0044237,GO:0044249,GO:0044424,GO:0044444,GO:0044464	-0.523433	2.52057	3.91166	0.0479521	0.943223	3.62755	5.64748	7.36785	6.04704			0.311801	0.0925418		-0.423411	0.0190678
TRINITY_DN32251_c0_g1	1483; 1441; 1432; 1400; 1391; 1288; 1288; 994; 967	ACCO; ACCO3	1-aminocyclopropane-1-carboxylate oxidase; 1-aminocyclopropane-1-carboxylate oxidase 3	ACTDE; PETHY; PRUMU	K05933					GO:0003006,GO:0003674,GO:0003824,GO:0005488,GO:0007568,GO:0008150,GO:0008152,GO:0009058,GO:0009692,GO:0009693,GO:0009815,GO:0009835,GO:0009987,GO:0016491,GO:0016638,GO:0016641,GO:0019842,GO:0021700,GO:0022414,GO:0030246,GO:0031406,GO:0031418,GO:0032502,GO:0036094,GO:0043167,GO:0043168,GO:0043169,GO:0043177,GO:0043449,GO:0043450,GO:0044237,GO:0044249,GO:0044699,GO:0044702,GO:0044767,GO:0046872,GO:…	0.212263	8.98472	3.9108	0.0479768	0.943223	567.341	520.171	460.471	478.177			-0.132324	-0.0781196		0.167607	0.0428364
TRINITY_DN36521_c0_g1	1830; 1824; 1807; 1801; 911	PME17	Probable pectinesterase/pectinesterase inhibitor 17	ARATH	K01051				AT2G45220	GO:0000272,GO:0003674,GO:0003824,GO:0004857,GO:0005575,GO:0005576,GO:0005618,GO:0005975,GO:0005976,GO:0006950,GO:0006952,GO:0008150,GO:0008152,GO:0009056,GO:0009057,GO:0009605,GO:0009607,GO:0009617,GO:0009620,GO:0009987,GO:0010393,GO:0016020,GO:0016043,GO:0016052,GO:0016787,GO:0016788,GO:0030234,GO:0030312,GO:0030599,GO:0042545,GO:0042742,GO:0043170,GO:0043207,GO:0044238,GO:0044464,GO:0045229,GO:…	1.13921	2.04714	3.90404	0.0481702	0.945125	1.59168	9.35959	1.73361	3.22509			-0.508559	-0.0236755		-0.564473	1.09671
TRINITY_DN28596_c0_g1	1137										0.331199	3.8294	3.90345	0.0481871	0.945125	15.4726	16.0541	12.8445	12.2381			-0.114348	-0.174522		0.12082	0.16805
TRINITY_DN37148_c0_g1	1924; 1885; 1625; 1586; 1503	P2C57	Protein phosphatase 2C 57	ARATH					AT4G27800	GO:0003674,GO:0003824,GO:0004721,GO:0004722,GO:0005488,GO:0005575,GO:0005634,GO:0005730,GO:0005737,GO:0006091,GO:0006793,GO:0006796,GO:0008150,GO:0008152,GO:0009507,GO:0009532,GO:0009536,GO:0009570,GO:0009579,GO:0009767,GO:0009987,GO:0010109,GO:0016021,GO:0016311,GO:0016787,GO:0016788,GO:0016791,GO:0019222,GO:0022900,GO:0031224,GO:0031323,GO:0042578,GO:0043167,GO:0043169,GO:0043226,GO:0043227,GO:…	-0.25635	4.7301	3.89981	0.0482916	0.945644	24.1343	24.1128	29.5896	28.0755			0.154763	0.0839052		-0.118742	-0.119927
TRINITY_DN28386_c0_g1	1169	LTI6B (1)	Hydrophobic protein LTI6B	ORYSJ						GO:0001101,GO:0005575,GO:0006950,GO:0006970,GO:0008150,GO:0009266,GO:0009409,GO:0009628,GO:0009651,GO:0009719,GO:0009725,GO:0009737,GO:0010033,GO:0016021,GO:0031224,GO:0033993,GO:0042221,GO:0044425,GO:0050896,GO:0097305,GO:1901700	-0.378728	3.32322	3.89857	0.0483271	0.945644	7.99541	9.2644	11.1503	11.3166			0.150236	0.16837		-0.245519	-0.0730858
TRINITY_DN19930_c1_g1	1031	SRG1 (1)	Protein SRG1	ARATH					AT1G17020	GO:0003674,GO:0003824,GO:0005488,GO:0007568,GO:0008150,GO:0010150,GO:0010260,GO:0016491,GO:0016679,GO:0016682,GO:0032502,GO:0043167,GO:0043169,GO:0044699,GO:0044767,GO:0046872	0.502999	3.05786	3.89461	0.0484414	0.946768	7.5142	11.7709	5.87064	7.71718			-0.346182	-0.0421249		-0.0725792	0.460886
TRINITY_DN30625_c0_g1	2658	SUC2 (1)	Sucrose transport protein SUC2	ARATH	K15378				AT1G22710	GO:0003674,GO:0005215,GO:0005351,GO:0005402,GO:0005575,GO:0005886,GO:0005887,GO:0005975,GO:0005984,GO:0005985,GO:0008150,GO:0008152,GO:0008324,GO:0008506,GO:0008515,GO:0009311,GO:0009987,GO:0015075,GO:0015144,GO:0015154,GO:0015157,GO:0015291,GO:0015293,GO:0015294,GO:0015295,GO:0016020,GO:0016021,GO:0022804,GO:0022857,GO:0022891,GO:0022892,GO:0031224,GO:0031226,GO:0044237,GO:0044238,GO:0044262,GO:…	0.485293	2.47312	3.89149	0.0485312	0.94732	5.58938	7.17039	4.17643	4.92402			-0.258065	-0.0932274		0.0391454	0.312147
TRINITY_DN45053_c0_g1	615	GUN17 (1)	Endoglucanase 17	ARATH					AT4G02290	GO:0000272,GO:0003674,GO:0003824,GO:0004553,GO:0005575,GO:0005576,GO:0005975,GO:0005976,GO:0006073,GO:0008150,GO:0008152,GO:0008810,GO:0009056,GO:0009057,GO:0009251,GO:0009987,GO:0016043,GO:0016052,GO:0016787,GO:0016798,GO:0030243,GO:0030245,GO:0043170,GO:0044042,GO:0044237,GO:0044238,GO:0044247,GO:0044248,GO:0044260,GO:0044262,GO:0044264,GO:0044275,GO:0045229,GO:0051273,GO:0051275,GO:0071554,GO:…	-0.454828	2.81161	3.88969	0.0485835	0.94732	6.44074	5.33021	9.14086	7.02609			0.32701	0.0233222		-0.0734078	-0.276925
TRINITY_DN23602_c0_g1	1431	EP1G (1)	Epidermis-specific secreted glycoprotein EP1	DAUCA						GO:0003674,GO:0005488,GO:0005575,GO:0005576,GO:0006810,GO:0006833,GO:0008150,GO:0030246,GO:0042044,GO:0044699,GO:0044765,GO:0051179,GO:0051234,GO:1902578	-0.388512	3.88866	3.881	0.0488353	0.950788	10.4014	15.0705	15.9965	17.3924			0.12641	0.234188		-0.410799	0.0502009
TRINITY_DN38990_c3_g2	826; 826; 814; 814	FLA17 (1)	Fasciclin-like arabinogalactan protein 17	ARATH					AT5G06390	GO:0005575,GO:0005576,GO:0005773,GO:0043226,GO:0043227,GO:0043229,GO:0043231,GO:0044424,GO:0044444,GO:0044464	0.393122	4.38176	3.87962	0.0488755	0.950788	18.2488	28.8402	16.3905	19.4657			-0.27695	-0.0538767		-0.138076	0.468902
TRINITY_DN17221_c0_g1	1830; 1553; 1535	TET6	Tetraspanin-6	ARATH					AT3G12090	GO:0005575,GO:0008150,GO:0016021,GO:0031224,GO:0032501,GO:0035265,GO:0040007,GO:0044425,GO:0044699,GO:0044707	0.285409	4.40631	3.87176	0.049105	0.954138	22.0614	24.3667	17.9271	20.128			-0.206778	-0.0556368		0.0652104	0.197204
TRINITY_DN29574_c0_g1	1092; 962; 955; 951; 910; 709	DFC (1)	Protein DOWNSTREAM OF FLC	ARATH					AT5G10130	GO:0005575,GO:0005615,GO:0044421	0.208632	8.75948	3.86405	0.049331	0.957412	457.145	472.009	411.772	392.338			-0.0691967	-0.138601		0.0809167	0.126881
TRINITY_DN46044_c0_g1	1803	PPA22 (1)	Purple acid phosphatase 22	ARATH					AT3G52820	GO:0003674,GO:0003824,GO:0003993,GO:0005488,GO:0005575,GO:0005576,GO:0016787,GO:0016788,GO:0016791,GO:0042578,GO:0043167,GO:0043169,GO:0046872	-0.571402	2.26659	3.85202	0.049686	0.963181	2.8132	4.79084	6.34344	5.0392			0.333982	0.0887516		-0.459664	0.0369299
TRINITY_DN27029_c0_g1	1664	C7D55 (1)	Premnaspirodiene oxygenase	HYOMU	K15472					GO:0003674,GO:0003824,GO:0004497,GO:0005488,GO:0005506,GO:0005575,GO:0016021,GO:0016491,GO:0016705,GO:0020037,GO:0031224,GO:0043167,GO:0043169,GO:0044425,GO:0046872,GO:0046906,GO:0046914,GO:0097159,GO:1901363	-0.511013	2.40358	3.8488	0.0497816	0.963911	3.47948	5.10811	6.69804	5.61511			0.287425	0.0955993		-0.379226	-0.00379879
TRINITY_DN32475_c0_g1	959; 959; 521	HHL1	Protein HHL1, chloroplastic {ECO:0000305}	ARATH					AT1G67700	GO:0003674,GO:0003824,GO:0004175,GO:0004222,GO:0005575,GO:0006518,GO:0006807,GO:0008150,GO:0008152,GO:0008233,GO:0008237,GO:0009507,GO:0009526,GO:0009534,GO:0009535,GO:0009536,GO:0009579,GO:0009941,GO:0009987,GO:0016020,GO:0016021,GO:0016787,GO:0031224,GO:0031967,GO:0031975,GO:0031976,GO:0031984,GO:0034357,GO:0034641,GO:0042651,GO:0043226,GO:0043227,GO:0043229,GO:0043231,GO:0043603,GO:0044237,GO:…	-0.626304	1.60815	3.84197	0.0499846	0.965161	1.85079	2.82374	4.17643	3.10991			0.327928	0.0544531		-0.35369	-0.0286918
TRINITY_DN38803_c0_g1	2177; 2177	GUX2 (2)	UDP-glucuronate:xylan alpha-glucuronosyltransferase 2	ARATH	K20890				AT4G33330	GO:0000139,GO:0000271,GO:0003674,GO:0003824,GO:0005488,GO:0005575,GO:0005794,GO:0005975,GO:0005976,GO:0008150,GO:0008152,GO:0008194,GO:0009058,GO:0009059,GO:0009832,GO:0009834,GO:0009987,GO:0010383,GO:0010410,GO:0010413,GO:0010417,GO:0015020,GO:0016020,GO:0016021,GO:0016043,GO:0016051,GO:0016740,GO:0016757,GO:0016758,GO:0031090,GO:0031224,GO:0033692,GO:0034637,GO:0034645,GO:0042546,GO:0043167,GO:…	0.38837	3.84756	3.83775	0.0501107	0.965161	13.3627	19.0682	12.8839	11.9501			-0.11338	-0.206855		-0.0676995	0.387934
TRINITY_DN40800_c2_g2	1131	UGE5	UDP-glucose 4-epimerase 5	ARATH	K01784				AT4G10960	GO:0003674,GO:0003824,GO:0003978,GO:0005975,GO:0005996,GO:0006012,GO:0008150,GO:0008152,GO:0016853,GO:0016854,GO:0016857,GO:0019318,GO:0044238,GO:0044699,GO:0044710,GO:0044723,GO:0071704	0.369662	4.0281	3.83659	0.0501455	0.965161	16.472	20.1152	11.9777	16.2694			-0.362609	0.0236973		0.0396082	0.299303
[truncated: 15,789 more rows]
