# Supplementary material for: Flax (Linum usitatissimum L.) response to non-optimal soil acidity and zinc deficiency
Source: BMC Plant Biol. 2019 Feb 15;19(Suppl 1):54. doi: 10.1186/s12870-019-1641-1 (PMC6393972; doi:10.1186/s12870-019-1641-1)
Supplement: Supplementary file 3 — Gene expression alterations in flax cultivar Norlin under Zn deficiency. (XLSX 6564 kb) [file 12870_2019_1641_MOESM3_ESM.xlsx]

## Sheet: Norilin Zn depriv pH.5.5
Additional file 3. Gene expression alterations in flax cultivar Norlin under Zn deficiency.
Gene ID	Transcript lengths	Blast symbol	Blast name	Blast species	KEGG Orthology		Zn+ pH5.5	Zn- pH5.5	KEGG A.Thaliana	Gene Ontology	logFC	logCPM	LR	PValue	FDR	Norlin Zn- pH5.5 r1	Norlin Zn- pH5.5 r2	Norlin Zn+ pH5.5 r1	Norlin Zn+ pH5.5 r2			(log-R) Norlin Zn- pH5.5 r1	(log-R) Norlin Zn+ pH5.5 r2		(log-R) Norlin Zn- pH5.5 r1	(log-R) Norlin Zn- pH5.5 r2
TRINITY_DN18453_c0_g1	972										7.10099	1.28221	190.035	3.12421e-43	5.29647e-39	4.49929	5.10261	0	0.0617096			-0.893118	-0.849277		0.807164	0.935232
TRINITY_DN63917_c0_g1	713										2.81515	2.91523	173.072	1.57813e-39	1.10933e-35	12.8441	13.6169	1.71768	2.03642			-1.04668	-0.928008		0.950738	1.02395
TRINITY_DN25609_c0_g1	1528; 1459; 1444; 1375; 1137; 1062; 1053; 1040; 1031; 978; 956	TRA1 (1)	Putative AC transposase	MAIZE						GO:0003674,GO:0003676,GO:0003677,GO:0005488,GO:0006139,GO:0006259,GO:0006310,GO:0006725,GO:0006807,GO:0008150,GO:0008152,GO:0009987,GO:0032196,GO:0034641,GO:0043170,GO:0044237,GO:0044238,GO:0044260,GO:0044699,GO:0044763,GO:0046483,GO:0071704,GO:0090304,GO:0097159,GO:1901360,GO:1901363	6.97176	1.14436	172.638	1.96308e-39	1.10933e-35	4.84539	3.97529	0.0312306	0.0308548			-0.827292	-0.827559		0.925487	0.729363
TRINITY_DN2503_c0_g1	1832; 1801	ZIP1; ZIP5	Zinc transporter 1; Zinc transporter 5	ARATH; ORYSJ	K14709				AT3G12750	GO:0000041,GO:0003674,GO:0005215,GO:0005385,GO:0005575,GO:0005886,GO:0006810,GO:0006811,GO:0006812,GO:0006829,GO:0008150,GO:0008324,GO:0015075,GO:0016020,GO:0016021,GO:0022857,GO:0022890,GO:0022891,GO:0022892,GO:0030001,GO:0031224,GO:0044425,GO:0044464,GO:0044699,GO:0044765,GO:0046873,GO:0046915,GO:0051179,GO:0051234,GO:0072509,GO:1902578	1.82923	4.95492	161.398	5.60149e-37	2.2508e-33	53.2993	43.7282	12.1487	15.1189			-0.983481	-0.708564		0.983111	0.708934
TRINITY_DN24384_c0_g1	1904; 1555; 1543; 1408; 1348; 1178; 1166; 999; 987	COPIA; POLX	Copia protein; Retrovirus-related Pol polyprotein from transposon TNT 1-94	DROME; TOBAC						GO:0003674,GO:0003676,GO:0003824,GO:0003964,GO:0004175,GO:0004190,GO:0004518,GO:0004519,GO:0005488,GO:0006139,GO:0006259,GO:0006725,GO:0006807,GO:0008150,GO:0008152,GO:0008233,GO:0008270,GO:0009987,GO:0015074,GO:0016740,GO:0016772,GO:0016779,GO:0016787,GO:0016788,GO:0034061,GO:0034641,GO:0043167,GO:0043169,GO:0043170,GO:0044237,GO:0044238,GO:0044260,GO:0046483,GO:0046872,GO:0046914,GO:0070001,GO:…	11.2099	2.28103	161.06	6.63835e-37	2.2508e-33	4.9223	14.0915	0	0			-1.19987	-1.19987		0.591381	1.80836
TRINITY_DN39403_c1_g1	3984; 3966; 3454; 3436; 2991; 2973; 988; 987	ELC; ELCL; ZIP1	Protein ELC {ECO:0000303|PubMed:17090720}; Protein ELC-like {ECO:0000303|PubMed:17090720}; Zinc transporter 1	ARATH	K14709,K12183				AT3G12750,AT3G12400	GO:0000813,GO:0000902,GO:0000904,GO:0003674,GO:0005215,GO:0005385,GO:0005488,GO:0005515,GO:0005575,GO:0005768,GO:0005769,GO:0005770,GO:0005886,GO:0006464,GO:0006810,GO:0008104,GO:0008150,GO:0008152,GO:0008324,GO:0009653,GO:0009987,GO:0010091,GO:0015031,GO:0015075,GO:0016020,GO:0016021,GO:0016043,GO:0019538,GO:0022857,GO:0022890,GO:0022891,GO:0022892,GO:0031224,GO:0032182,GO:0032502,GO:0032989,GO:…	1.73186	7.10164	134.114	5.15917e-31	1.45772e-27	242.654	179.897	57.558	69.6084			-0.978741	-0.712907		1.05964	0.632012
TRINITY_DN39403_c2_g1	570										2.18948	3.87027	129.305	5.81571e-30	1.40848e-26	27.8033	20.4401	4.84074	5.70814			-1.00233	-0.830104		1.12091	0.711522
TRINITY_DN29613_c0_g1	938; 910; 904	LTPG2; NLTL2	Non-specific lipid transfer protein GPI-anchored 2; Non-specific lipid-transfer protein-like protein At2g13820	ARATH					AT2G13820,AT3G43720	GO:0003674,GO:0005488,GO:0005575,GO:0005576,GO:0005886,GO:0006810,GO:0006869,GO:0008150,GO:0008289,GO:0016020,GO:0031224,GO:0031225,GO:0031226,GO:0032502,GO:0042335,GO:0044425,GO:0044459,GO:0044464,GO:0044699,GO:0044765,GO:0044767,GO:0046658,GO:0048856,GO:0051179,GO:0051234,GO:0071702,GO:1902578	1.98194	3.687	122.876	1.48462e-28	3.14609e-25	23.4578	17.8591	5.21551	5.21446			-0.819839	-0.820049		0.999097	0.640791
TRINITY_DN34932_c0_g1	1698; 1024	NAS4	Probable nicotianamine synthase 4	ARATH	K05953				AT1G56430	GO:0000902,GO:0000904,GO:0003006,GO:0003674,GO:0003824,GO:0006082,GO:0006576,GO:0006807,GO:0006810,GO:0007275,GO:0008150,GO:0008152,GO:0009058,GO:0009308,GO:0009309,GO:0009555,GO:0009653,GO:0009826,GO:0009860,GO:0009932,GO:0009987,GO:0010232,GO:0010233,GO:0016043,GO:0016049,GO:0016053,GO:0016740,GO:0016765,GO:0018130,GO:0019752,GO:0022414,GO:0030410,GO:0030417,GO:0030418,GO:0032501,GO:0032502,GO:…	1.93027	6.53645	116.506	3.68179e-27	6.93526e-24	177.318	117.212	33.9164	43.3201			-1.09653	-0.761023		1.22327	0.63428
TRINITY_DN24312_c0_g1	919	14KD (1)	14 kDa proline-rich protein DC2.15	DAUCA						GO:0005575,GO:0016021,GO:0031224,GO:0044425	-1.39447	5.32373	113.917	1.35879e-26	2.30356e-23	18.9201	24.9494	56.9958	58.7167			0.646151	0.687631		-0.849573	-0.484209
TRINITY_DN57687_c0_g1	829										1.36299	6.95532	107.862	2.88196e-25	4.44162e-22	160.552	196.777	62.8984	76.0571			-0.801471	-0.535125		0.523172	0.813424
TRINITY_DN35170_c0_g2	550										2.79191	1.89284	98.0368	4.10688e-23	5.80199e-20	6.26824	6.67493	1.15553	0.70966			-0.657224	-0.876995		0.732474	0.801745
TRINITY_DN22244_c0_g1	983; 899	SCP21	Serine carboxypeptidase-like 21	ARATH						GO:0003674,GO:0003824,GO:0004180,GO:0005575,GO:0005576,GO:0005773,GO:0005777,GO:0008150,GO:0008152,GO:0008233,GO:0008238,GO:0016740,GO:0016746,GO:0016747,GO:0016787,GO:0019748,GO:0042579,GO:0043226,GO:0043227,GO:0043229,GO:0043231,GO:0044424,GO:0044444,GO:0044464,GO:0044699,GO:0044710,GO:0070011	3.58987	1.1697	97.6154	5.08084e-23	6.62581e-20	4.69157	3.64896	0.281075	0.401112			-0.733723	-0.659734		0.818907	0.574549
TRINITY_DN41281_c1_g1	855; 767; 754; 746; 735; 681; 667; 652; 650; 633; 576; 512										-1.23073	4.87183	89.1692	3.62449e-21	4.389e-18	19.2662	15.6638	38.6635	43.0733			0.497392	0.645931		-0.43778	-0.705543
TRINITY_DN35248_c0_g1	3349; 1741	NDUS2	NADH dehydrogenase [ubiquinone] iron-sulfur protein 2	ARATH	K03935				ArthMp043	GO:0000166,GO:0003674,GO:0003824,GO:0003954,GO:0005488,GO:0005575,GO:0005739,GO:0008137,GO:0016491,GO:0016651,GO:0016655,GO:0036094,GO:0043226,GO:0043227,GO:0043229,GO:0043231,GO:0044424,GO:0044425,GO:0044444,GO:0044464,GO:0048037,GO:0048038,GO:0050136,GO:0050662,GO:0051287,GO:0070469,GO:0097159,GO:1901265,GO:1901363	1.7878	3.78665	88.2272	5.83525e-21	6.595e-18	18.2663	24.4154	5.49658	6.88062			-0.874071	-0.629644		0.56071	0.943004
TRINITY_DN14317_c0_g1	2678	M030	Uncharacterized mitochondrial protein AtMg00030	ARATH							1.92019	7.74099	87.3426	9.12603e-21	9.6696e-18	350.599	326.449	64.8347	114.039			-1.37307	-0.57713		1.02628	0.923923
TRINITY_DN30737_c0_g1	766; 747	PSBR	Photosystem II 10 kDa polypeptide, chloroplastic	SOLTU	K03541					GO:0005575,GO:0008150,GO:0008152,GO:0009535,GO:0009654,GO:0009987,GO:0015979,GO:0016020,GO:0032991,GO:0034357,GO:0042651,GO:0043234,GO:0044237,GO:0044422,GO:0044424,GO:0044425,GO:0044434,GO:0044435,GO:0044436,GO:0044444,GO:0044446,GO:0044464,GO:0055035,GO:1902494,GO:1990204	1.50142	4.22384	87.1056	1.02879e-20	1.02595e-17	28.1879	27.0854	8.33857	11.1694			-0.846837	-0.49768		0.699095	0.645421
TRINITY_DN30977_c0_g1	647; 543	HS901; HSP82	Heat shock protein 82; Heat shock protein 90-1 {ECO:0000305}	ARATH; TOBAC							-1.43766	5.41873	86.9749	1.09908e-20	1.03515e-17	26.9957	19.1051	67.6767	56.8654			0.807794	0.564537		-0.457042	-0.915289
TRINITY_DN31278_c0_g1	2846; 2637; 2591; 2252; 2043; 1997; 919	DF184; POLX	Putative defensin-like protein 184; Retrovirus-related Pol polyprotein from transposon TNT 1-94	ARATH; TOBAC						GO:0003674,GO:0003676,GO:0003824,GO:0003964,GO:0004175,GO:0004190,GO:0004518,GO:0004519,GO:0005488,GO:0006139,GO:0006259,GO:0006725,GO:0006807,GO:0008150,GO:0008152,GO:0008233,GO:0008270,GO:0009987,GO:0015074,GO:0016740,GO:0016772,GO:0016779,GO:0016787,GO:0016788,GO:0034061,GO:0034641,GO:0043167,GO:0043169,GO:0043170,GO:0044237,GO:0044238,GO:0044260,GO:0046483,GO:0046872,GO:0046914,GO:0070001,GO:…	3.25611	1.94749	85.4943	2.32374e-20	2.07338e-17	7.07581	6.91226	0.312306	1.14163			-1.09033	-0.648153		0.88236	0.856126
TRINITY_DN34225_c0_g1	1098; 1053; 903; 842	HSP16	18.5 kDa class I heat shock protein	SOYBN	K13993					GO:0005575,GO:0005737,GO:0044424,GO:0044464	-1.22363	8.11993	84.3118	4.2259e-20	3.58208e-17	174.434	159.071	415.804	362.945			0.703494	0.508346		-0.540204	-0.671636
TRINITY_DN40688_c1_g1	2740; 1020; 705; 694; 681; 550	NDUS2; PP128; PP280	NADH dehydrogenase [ubiquinone] iron-sulfur protein 2; Pentatricopeptide repeat-containing protein At1g77170; Pentatricopeptide repeat-containing protein At3g53360, mitochondrial	ARATH	K03935				ArthMp043,AT1G77170	GO:0000166,GO:0003674,GO:0003676,GO:0003723,GO:0003824,GO:0003954,GO:0004518,GO:0004519,GO:0005488,GO:0005575,GO:0005739,GO:0006139,GO:0006725,GO:0006807,GO:0008137,GO:0008150,GO:0008152,GO:0009451,GO:0009987,GO:0016070,GO:0016491,GO:0016651,GO:0016655,GO:0016787,GO:0016788,GO:0034641,GO:0036094,GO:0043170,GO:0043226,GO:0043227,GO:0043229,GO:0043231,GO:0043412,GO:0044237,GO:0044238,GO:0044260,GO:…	1.62592	7.79752	83.9433	5.0917e-20	4.11046e-17	262.536	409.396	105.31	112.435			-0.833295	-0.740547		0.468388	1.10545
TRINITY_DN16939_c0_g1	573										1.20878	4.41144	72.1935	1.951e-17	1.50342e-14	28.0725	31.2683	11.6178	14.0698			-0.667618	-0.428758		0.475335	0.621041
TRINITY_DN38777_c0_g1	2272; 2177; 1350; 1304; 1175; 1155; 879; 575	PIF1 (1)	ATP-dependent DNA helicase PIF1 {ECO:0000255|HAMAP-Rule:MF_03176}	XENLA							0.987021	6.39418	71.716	2.48513e-17	1.83175e-14	110.675	112.91	50.8746	61.9256			-0.621298	-0.347481		0.470219	0.49856
TRINITY_DN35336_c0_g1	1027; 989; 849; 794; 656	CB24; CB2G	Chlorophyll a-b binding protein 3C, chloroplastic; Chlorophyll a-b binding protein 40, chloroplastic	SOLLC; TOBAC	K08912					GO:0003674,GO:0005488,GO:0005575,GO:0006091,GO:0006464,GO:0008150,GO:0008152,GO:0009314,GO:0009416,GO:0009521,GO:0009522,GO:0009523,GO:0009526,GO:0009535,GO:0009628,GO:0009765,GO:0009768,GO:0009941,GO:0009987,GO:0010287,GO:0016020,GO:0016021,GO:0016168,GO:0018298,GO:0019538,GO:0031224,GO:0031409,GO:0031967,GO:0031975,GO:0032991,GO:0034357,GO:0036211,GO:0042651,GO:0043167,GO:0043169,GO:0043170,GO:…	2.43245	4.13171	70.8964	3.7649e-17	2.65943e-14	39.263	20.4105	6.80827	4.22711			-0.768716	-1.26901		1.4592	0.578525
TRINITY_DN31540_c0_g1	732; 732	FKB62 (1)	Peptidyl-prolyl cis-trans isomerase FKBP62	ARATH	K09571				AT3G25230	GO:0003674,GO:0003755,GO:0003824,GO:0005488,GO:0005527,GO:0005528,GO:0005575,GO:0005634,GO:0005737,GO:0006457,GO:0006950,GO:0008144,GO:0008150,GO:0008152,GO:0009266,GO:0009408,GO:0009628,GO:0009987,GO:0010286,GO:0016853,GO:0016859,GO:0019538,GO:0033554,GO:0034605,GO:0043170,GO:0043226,GO:0043227,GO:0043229,GO:0043231,GO:0044237,GO:0044238,GO:0044260,GO:0044267,GO:0044424,GO:0044464,GO:0050896,GO:…	-1.12676	4.47335	69.7441	6.75181e-17	4.57853e-14	15.0361	12.7862	30.8246	29.7749			0.5359	0.489009		-0.410283	-0.614626
TRINITY_DN36425_c0_g1	1954; 1424; 648	LAC14; LAC15	Laccase-14; Laccase-15	ARATH	K05909				AT5G48100,AT5G09360	GO:0003674,GO:0003824,GO:0005488,GO:0005507,GO:0005575,GO:0005576,GO:0006725,GO:0008150,GO:0008152,GO:0009056,GO:0009058,GO:0009698,GO:0009699,GO:0009808,GO:0009809,GO:0009987,GO:0010023,GO:0010035,GO:0010038,GO:0016491,GO:0016679,GO:0016682,GO:0016722,GO:0018130,GO:0018958,GO:0019438,GO:0019439,GO:0019748,GO:0042221,GO:0043167,GO:0043169,GO:0044237,GO:0044248,GO:0044249,GO:0044550,GO:0044699,GO:…	1.94972	2.53746	67.6703	1.93257e-16	1.26011e-13	7.80646	10.5019	2.2486	2.49924			-0.711631	-0.628938		0.495113	0.845455
TRINITY_DN34463_c0_g1	3047; 2969; 2956	BBE8 (1)	Berberine bridge enzyme-like 8 {ECO:0000303|PubMed:26037923}	ARATH					AT1G30700	GO:0000166,GO:0003674,GO:0003824,GO:0005488,GO:0005575,GO:0005576,GO:0005618,GO:0016491,GO:0016614,GO:0030312,GO:0036094,GO:0043167,GO:0043168,GO:0044464,GO:0048037,GO:0050660,GO:0050662,GO:0097159,GO:1901265,GO:1901363	-0.943665	4.92903	67.0335	2.66931e-16	1.67603e-13	19.7277	21.7454	39.6941	40.2038			0.433743	0.451273		-0.506567	-0.378449
TRINITY_DN26799_c0_g1	680; 677; 635	DRMH1	Dormancy-associated protein homolog 1 {ECO:0000303|PubMed:15908603}	ARATH					AT2G33830	GO:0007275,GO:0008150,GO:0032501,GO:0032502,GO:0044699,GO:0044707,GO:0044767	1.44566	6.25835	65.2505	6.5958e-16	3.99352e-13	133.056	91.1944	34.8846	47.393			-0.907745	-0.486457		0.964722	0.42948
TRINITY_DN31262_c0_g1	1813; 1183	WTR38	WAT1-related protein At5g07050	ARATH					AT5G07050	GO:0003674,GO:0005215,GO:0005575,GO:0005886,GO:0006810,GO:0008150,GO:0016020,GO:0016021,GO:0022857,GO:0031224,GO:0044425,GO:0044464,GO:0051179,GO:0051234	2.18049	6.30677	62.736	2.36353e-15	1.38169e-12	84.7174	174.379	22.611	34.5574			-1.3073	-0.736435		0.509724	1.53401
TRINITY_DN29650_c0_g1	1606	C78A5	Cytochrome P450 78A5	ARATH	K00517				AT1G13710	GO:0003006,GO:0003674,GO:0003824,GO:0004497,GO:0005488,GO:0005506,GO:0005575,GO:0005783,GO:0008150,GO:0008152,GO:0008284,GO:0009058,GO:0016020,GO:0016021,GO:0016491,GO:0016705,GO:0016709,GO:0019748,GO:0020037,GO:0022414,GO:0031224,GO:0032501,GO:0032502,GO:0035265,GO:0040007,GO:0040008,GO:0040009,GO:0042127,GO:0043167,GO:0043169,GO:0043226,GO:0043227,GO:0043229,GO:0043231,GO:0044424,GO:0044425,GO:…	2.27847	1.91537	59.9661	9.65031e-15	5.45339e-12	4.84539	7.47592	1.21799	1.32676			-0.673758	-0.625803		0.415214	0.884347
TRINITY_DN22681_c0_g1	1578										1.23353	3.66261	58.7782	1.76488e-14	9.65162e-12	16.4205	19.0161	7.99503	7.0966			-0.45459	-0.590473		0.427438	0.617624
TRINITY_DN15764_c0_g1	639										2.63842	1.14183	57.0233	4.30689e-14	2.28171e-11	4.38392	3.23363	0.780765	0.431967			-0.479484	-0.672842		0.719478	0.432847
TRINITY_DN26882_c0_g1	1047	HSP17	17.4 kDa class I heat shock protein	ARATH							-1.2031	4.60079	56.867	4.66303e-14	2.39553e-11	15.5745	13.7059	38.601	28.7258			0.745078	0.343014		-0.462957	-0.625135
TRINITY_DN33109_c0_g1	1079; 1047; 908	CB12	Chlorophyll a-b binding protein 7, chloroplastic; Chlorophyll a-b binding protein, chloroplastic	PETHY; SOLLC						GO:0003674,GO:0005488,GO:0005575,GO:0006091,GO:0006464,GO:0008150,GO:0008152,GO:0009521,GO:0009522,GO:0009523,GO:0009535,GO:0009765,GO:0009987,GO:0016020,GO:0016021,GO:0016168,GO:0018298,GO:0019538,GO:0031224,GO:0032991,GO:0034357,GO:0036211,GO:0042651,GO:0043167,GO:0043169,GO:0043170,GO:0043234,GO:0043412,GO:0044237,GO:0044238,GO:0044260,GO:0044267,GO:0044422,GO:0044424,GO:0044425,GO:0044434,GO:…	2.35161	1.68712	56.634	5.24975e-14	2.61762e-11	6.49897	4.36095	1.21799	0.894789			-0.557877	-0.71058		0.843251	0.425205
TRINITY_DN34194_c0_g1	2617	MD37A	Mediator of RNA polymerase II transcription subunit 37a	ARATH	K09490				AT5G28540	GO:0000166,GO:0001882,GO:0001883,GO:0003674,GO:0005488,GO:0005524,GO:0005575,GO:0005618,GO:0005773,GO:0005774,GO:0005783,GO:0005788,GO:0005794,GO:0005829,GO:0005886,GO:0005911,GO:0006139,GO:0006351,GO:0006355,GO:0006508,GO:0006511,GO:0006725,GO:0006807,GO:0008150,GO:0008152,GO:0009056,GO:0009057,GO:0009058,GO:0009059,GO:0009506,GO:0009507,GO:0009536,GO:0009889,GO:0009987,GO:0010468,GO:0010498,GO:…	2.40181	5.74717	56.0124	7.20167e-14	3.48828e-11	100.984	80.0102	25.0782	9.16388			-0.5619	-1.84019		1.36532	1.03677
TRINITY_DN28054_c0_g1	629; 626	HSP21 (1)	17.9 kDa class II heat shock protein	SOYBN	K13993					GO:0005575,GO:0005737,GO:0044424,GO:0044464	-0.737774	6.77898	55.4976	9.35732e-14	4.40652e-11	84.2944	80.2475	140.35	133.972			0.394912	0.328772		-0.327194	-0.396489
TRINITY_DN29489_c0_g1	970; 966	HSP21 (2)	17.9 kDa class II heat shock protein	SOYBN	K13993					GO:0005575,GO:0005737,GO:0044424,GO:0044464	-1.08567	8.33037	53.0094	3.31952e-13	1.52097e-10	219.465	192.772	480.889	393.923			0.680246	0.393776		-0.444363	-0.629658
TRINITY_DN29277_c0_g1	1386; 1367	ACCH1 (1)	1-aminocyclopropane-1-carboxylate oxidase homolog 1	ARATH					AT1G06620	GO:0003674,GO:0003824,GO:0005488,GO:0016491,GO:0043167,GO:0043169,GO:0046872	-0.899632	4.68717	52.8658	3.57134e-13	1.59329e-10	19.0739	16.7912	34.541	32.2433			0.461805	0.368108		-0.332254	-0.497659
TRINITY_DN31837_c0_g1	993; 981; 916; 904	PSAL	Photosystem I reaction center subunit XI, chloroplastic	SPIOL						GO:0005575,GO:0008150,GO:0008152,GO:0009535,GO:0009538,GO:0009987,GO:0015979,GO:0016020,GO:0016021,GO:0031224,GO:0032991,GO:0034357,GO:0042651,GO:0043234,GO:0044237,GO:0044422,GO:0044424,GO:0044425,GO:0044434,GO:0044435,GO:0044436,GO:0044444,GO:0044446,GO:0044464,GO:0055035	1.97446	1.64209	52.5785	4.13383e-13	1.79694e-10	5.2684	4.65762	1.34292	1.17248			-0.509734	-0.585229		0.610797	0.484165
TRINITY_DN29313_c0_g1	916	HS17C; HS181	17.6 kDa class I heat shock protein 3; 18.1 kDa class I heat shock protein	ARATH; ARATH	K13993				AT1G53540	GO:0005575,GO:0005737,GO:0044424,GO:0044464	-1.35226	6.33068	52.3914	4.54718e-13	1.92721e-10	47.2233	43.2535	144.317	86.6403			0.996932	0.273873		-0.574747	-0.696058
TRINITY_DN30138_c0_g1	1402; 1333; 1262; 1244; 1193; 1175										2.4019	3.42607	52.3218	4.71119e-13	1.94802e-10	26.1113	10.5909	3.49783	3.42488			-0.882598	-0.901868		1.47162	0.312849
TRINITY_DN28698_c0_g1	658; 658	HS901 (1)	Heat shock protein 90-1 {ECO:0000305}	ARATH	K04079				AT5G52640	GO:0000166,GO:0001882,GO:0001883,GO:0002376,GO:0003674,GO:0005488,GO:0005524,GO:0005575,GO:0005737,GO:0006457,GO:0006950,GO:0006952,GO:0006955,GO:0008150,GO:0008152,GO:0009605,GO:0009607,GO:0009617,GO:0009814,GO:0009816,GO:0009987,GO:0017076,GO:0019538,GO:0030554,GO:0032549,GO:0032550,GO:0032553,GO:0032555,GO:0032559,GO:0035639,GO:0036094,GO:0042742,GO:0043167,GO:0043168,GO:0043170,GO:0043207,GO:…	-1.15119	5.01896	52.0598	5.38364e-13	2.17307e-10	23.6117	16.6132	48.8134	40.2655			0.675756	0.410027		-0.312653	-0.773131
TRINITY_DN31476_c0_g1	919; 795	PLAS; PLAS1	Plastocyanin A, chloroplastic; Plastocyanin, chloroplastic	PEA; POPNI						GO:0003674,GO:0005488,GO:0005507,GO:0005575,GO:0008150,GO:0008152,GO:0009055,GO:0009535,GO:0016020,GO:0034357,GO:0042651,GO:0043167,GO:0043169,GO:0044422,GO:0044424,GO:0044434,GO:0044435,GO:0044436,GO:0044444,GO:0044446,GO:0044464,GO:0044699,GO:0044710,GO:0046872,GO:0046914,GO:0055035,GO:0055114	1.70247	2.6766	49.9279	1.59501e-12	6.28844e-10	11.652	8.03958	3.27921	2.74608			-0.536109	-0.689696		0.83461	0.391196
TRINITY_DN34346_c1_g1	1041; 1030; 1016; 1005; 993; 595; 534										1.4862	2.52994	49.7251	1.76867e-12	6.81461e-10	8.4602	8.51424	3.21675	2.83864			-0.476565	-0.585114		0.527123	0.534557
TRINITY_DN23308_c0_g1	557	HSP83 (1)	Heat shock protein 83	IPONI						GO:0000166,GO:0001882,GO:0001883,GO:0003674,GO:0005488,GO:0005524,GO:0005575,GO:0005737,GO:0006457,GO:0006950,GO:0008150,GO:0008152,GO:0009987,GO:0017076,GO:0019538,GO:0030554,GO:0032549,GO:0032550,GO:0032553,GO:0032555,GO:0032559,GO:0035639,GO:0036094,GO:0043167,GO:0043168,GO:0043170,GO:0044237,GO:0044238,GO:0044260,GO:0044267,GO:0044424,GO:0044464,GO:0050896,GO:0071704,GO:0097159,GO:0097367,GO:…	-1.565	3.61448	48.8457	2.76907e-12	1.0432e-09	7.76801	4.56862	20.2687	15.9828			0.814657	0.506259		-0.374221	-0.946695
TRINITY_DN32010_c0_g1	951; 943	PSAD	Photosystem I reaction center subunit II, chloroplastic	CUCSA	K02692					GO:0005575,GO:0008150,GO:0008152,GO:0009535,GO:0009538,GO:0009987,GO:0015979,GO:0016020,GO:0032991,GO:0034357,GO:0042651,GO:0043234,GO:0044237,GO:0044422,GO:0044424,GO:0044425,GO:0044434,GO:0044435,GO:0044436,GO:0044444,GO:0044446,GO:0044464,GO:0055035	1.86797	1.78454	48.6285	3.09343e-12	1.14006e-09	5.92214	4.89495	1.5303	1.41932			-0.521442	-0.567523		0.644658	0.444307
TRINITY_DN57939_c0_g1	638										1.30444	3.195	48.157	3.93413e-12	1.41905e-09	11.8058	14.1509	5.55905	4.96762			-0.4617	-0.579237		0.407302	0.633635
TRINITY_DN25793_c0_g1	1165	CB26 (1)	Chlorophyll a-b binding protein 37, chloroplastic	PETSP						GO:0003674,GO:0005488,GO:0005575,GO:0006091,GO:0006464,GO:0008150,GO:0008152,GO:0009521,GO:0009522,GO:0009523,GO:0009535,GO:0009765,GO:0009987,GO:0016020,GO:0016021,GO:0016168,GO:0018298,GO:0019538,GO:0031224,GO:0032991,GO:0034357,GO:0036211,GO:0042651,GO:0043167,GO:0043169,GO:0043170,GO:0043234,GO:0043412,GO:0044237,GO:0044238,GO:0044260,GO:0044267,GO:0044422,GO:0044424,GO:0044425,GO:0044434,GO:…	1.14205	5.23286	47.0999	6.74606e-12	2.38262e-09	41.0704	62.2104	22.0488	24.8073			-0.603558	-0.4469		0.237175	0.813283
TRINITY_DN32543_c1_g1	1305	EXLA1 (1)	Expansin-like A1	ARATH					AT3G45970	GO:0005575,GO:0005576,GO:0005618,GO:0005794,GO:0005911,GO:0009505,GO:0009506,GO:0016021,GO:0030054,GO:0030312,GO:0031224,GO:0043226,GO:0043227,GO:0043229,GO:0043231,GO:0044424,GO:0044425,GO:0044444,GO:0044464	-0.821992	4.9622	47.0361	6.969e-12	2.41113e-09	24.2654	20.7071	39.4755	39.8644			0.378686	0.392151		-0.280409	-0.490428
TRINITY_DN27921_c0_g1	1495; 1415	WTR37	WAT1-related protein At4g30420	ARATH					AT4G30420	GO:0003674,GO:0005215,GO:0005575,GO:0005886,GO:0006810,GO:0008150,GO:0016020,GO:0016021,GO:0022857,GO:0031224,GO:0044425,GO:0044464,GO:0051179,GO:0051234	-0.747241	5.30907	46.3901	9.69023e-12	3.28557e-09	31.5335	27.5897	49.5317	49.5528			0.354908	0.355498		-0.26495	-0.445457
TRINITY_DN6951_c0_g1	1720	ATPAM (1)	ATP synthase subunit alpha, mitochondrial	HELAN						GO:0000166,GO:0001882,GO:0001883,GO:0003674,GO:0003824,GO:0005215,GO:0005488,GO:0005524,GO:0005575,GO:0005743,GO:0006139,GO:0006163,GO:0006164,GO:0006725,GO:0006753,GO:0006754,GO:0006793,GO:0006796,GO:0006807,GO:0006810,GO:0006811,GO:0006812,GO:0006818,GO:0008150,GO:0008152,GO:0008324,GO:0009058,GO:0009116,GO:0009117,GO:0009119,GO:0009123,GO:0009124,GO:0009126,GO:0009127,GO:0009141,GO:0009142,GO:…	1.57032	2.26036	44.8361	2.14234e-11	7.12138e-09	7.46036	6.85293	2.02999	2.77693			-0.652952	-0.407643		0.578168	0.482427
TRINITY_DN35919_c0_g1	1083; 922; 914	CB121	Chlorophyll a-b binding protein 1B-21, chloroplastic	HORVU						GO:0003674,GO:0005488,GO:0005575,GO:0006091,GO:0006464,GO:0008150,GO:0008152,GO:0009521,GO:0009522,GO:0009523,GO:0009535,GO:0009765,GO:0009987,GO:0016020,GO:0016021,GO:0016168,GO:0018298,GO:0019538,GO:0031224,GO:0032991,GO:0034357,GO:0036211,GO:0042651,GO:0043167,GO:0043169,GO:0043170,GO:0043234,GO:0043412,GO:0044237,GO:0044238,GO:0044260,GO:0044267,GO:0044422,GO:0044424,GO:0044425,GO:0044434,GO:…	1.6962	2.57998	42.3514	7.62632e-11	2.48633e-08	10.9214	7.47592	3.34167	2.31411			-0.448285	-0.756514		0.826109	0.37869
TRINITY_DN29834_c0_g1	970; 957; 909; 896										0.865768	7.99792	42.2622	7.98205e-11	2.5532e-08	303.298	356.797	169.582	192.688			-0.519464	-0.337198		0.311856	0.544806
TRINITY_DN32853_c0_g1	1228	CB4B	Chlorophyll a-b binding protein CP29.2, chloroplastic	ARATH	K08915				AT3G08940	GO:0003674,GO:0005488,GO:0005575,GO:0006091,GO:0006464,GO:0008150,GO:0008152,GO:0009314,GO:0009416,GO:0009507,GO:0009521,GO:0009522,GO:0009523,GO:0009526,GO:0009534,GO:0009535,GO:0009536,GO:0009579,GO:0009628,GO:0009637,GO:0009639,GO:0009719,GO:0009725,GO:0009735,GO:0009765,GO:0009768,GO:0009941,GO:0009987,GO:0010033,GO:0010114,GO:0010218,GO:0010287,GO:0016020,GO:0016021,GO:0016168,GO:0018298,GO:…	1.33166	2.80083	41.3111	1.29828e-10	4.07589e-08	10.9598	9.01857	3.7789	4.13454			-0.545602	-0.459441		0.619575	0.385468
TRINITY_DN55640_c0_g1	537										2.47733	2.29752	41.2568	1.33489e-10	4.1146e-08	11.8827	5.13228	1.09307	1.94385			-0.930517	-0.579952		1.23566	0.274806
TRINITY_DN41718_c2_g1	642; 609; 532										-1.41105	2.66037	40.4426	2.02477e-10	6.12963e-08	3.96091	2.87764	8.46349	9.59584			0.441156	0.5894		-0.370602	-0.659954
TRINITY_DN32476_c0_g1	3560; 3024	COX1; RT10	Cytochrome c oxidase subunit 1; Ribosomal protein S10, mitochondrial	BETVU; PEA; RAPSA	K02256					GO:0003674,GO:0003735,GO:0003824,GO:0004129,GO:0005198,GO:0005215,GO:0005488,GO:0005506,GO:0005507,GO:0005575,GO:0005739,GO:0005743,GO:0005840,GO:0005886,GO:0006091,GO:0006119,GO:0006139,GO:0006163,GO:0006412,GO:0006725,GO:0006753,GO:0006793,GO:0006796,GO:0006807,GO:0008150,GO:0008152,GO:0008324,GO:0009055,GO:0009058,GO:0009059,GO:0009060,GO:0009116,GO:0009117,GO:0009119,GO:0009123,GO:0009126,GO:…	1.0016	4.67515	39.9245	2.63972e-10	7.85108e-08	29.6876	38.2993	14.897	19.0991			-0.620389	-0.299973		0.286764	0.633598
TRINITY_DN35744_c0_g1	1703; 1614; 1593	RCA1; RCA2	Ribulose bisphosphate carboxylase/oxygenase activase 1, chloroplastic; Ribulose bisphosphate carboxylase/oxygenase activase 2, chloroplastic	LARTR						GO:0000166,GO:0001882,GO:0001883,GO:0003674,GO:0005488,GO:0005524,GO:0005575,GO:0009532,GO:0009570,GO:0017076,GO:0030554,GO:0032549,GO:0032550,GO:0032553,GO:0032555,GO:0032559,GO:0035639,GO:0036094,GO:0043167,GO:0043168,GO:0044422,GO:0044424,GO:0044434,GO:0044435,GO:0044444,GO:0044446,GO:0044464,GO:0097159,GO:0097367,GO:1901265,GO:1901363	1.33147	2.49805	39.8733	2.70988e-10	7.92078e-08	7.84492	8.24725	3.15429	3.23975			-0.48718	-0.463455		0.446425	0.50421
TRINITY_DN26598_c0_g1	549										-1.11557	3.99102	39.7698	2.8573e-10	8.21014e-08	11.1905	8.81091	24.0476	19.1608			0.637514	0.337762		-0.34413	-0.631146
TRINITY_DN28166_c0_g1	921; 743	PSAN	Photosystem I reaction center subunit N, chloroplastic	ARATH	K02701				AT5G64040	GO:0005575,GO:0008150,GO:0008152,GO:0009521,GO:0009522,GO:0009535,GO:0009987,GO:0015979,GO:0016020,GO:0032991,GO:0034357,GO:0042651,GO:0043234,GO:0044237,GO:0044422,GO:0044424,GO:0044425,GO:0044434,GO:0044435,GO:0044436,GO:0044444,GO:0044446,GO:0044464,GO:0055035	1.84743	2.20663	39.7186	2.93321e-10	8.28779e-08	9.26777	5.33994	1.9363	2.09813			-0.618587	-0.560461		0.898704	0.280343
TRINITY_DN32762_c0_g1	1140; 1121	CA4	Chlorophyll a-b binding protein 4, chloroplastic {ECO:0000303|PubMed:10366881}	ARATH	K08910				AT3G47470	GO:0003674,GO:0005488,GO:0005575,GO:0006091,GO:0006464,GO:0006950,GO:0008150,GO:0008152,GO:0009266,GO:0009314,GO:0009409,GO:0009416,GO:0009507,GO:0009521,GO:0009522,GO:0009526,GO:0009534,GO:0009535,GO:0009536,GO:0009579,GO:0009628,GO:0009642,GO:0009644,GO:0009645,GO:0009765,GO:0009768,GO:0009941,GO:0009987,GO:0010287,GO:0016020,GO:0016021,GO:0016168,GO:0018298,GO:0019538,GO:0031224,GO:0031409,GO:…	2.01505	1.47578	38.208	6.35907e-10	1.7673e-07	5.57604	3.41163	1.21799	0.987354			-0.469473	-0.576766		0.76581	0.280429
TRINITY_DN31708_c0_g1	1026; 968	TPT (1)	Triose phosphate/phosphate translocator, chloroplastic	SOLTU	K15283					GO:0003674,GO:0005215,GO:0005575,GO:0016020,GO:0016021,GO:0031090,GO:0031224,GO:0031969,GO:0042170,GO:0044422,GO:0044424,GO:0044425,GO:0044434,GO:0044435,GO:0044444,GO:0044446,GO:0044464	1.70344	2.11231	37.9842	7.13196e-10	1.95013e-07	7.84492	5.45861	1.68645	2.37582			-0.670285	-0.422965		0.746861	0.346389
TRINITY_DN30258_c0_g1	993; 909; 905; 550										1.81282	1.44759	37.5199	9.04856e-10	2.43492e-07	4.2301	4.18296	0.905687	1.48103			-0.612607	-0.351972		0.487769	0.47681
TRINITY_DN31651_c0_g1	1147; 1015; 955; 824	RHA4A	Probable E3 ubiquitin-protein ligase RHA4A {ECO:0000305}	ARATH					AT4G24015	GO:0003674,GO:0003824,GO:0005488,GO:0008270,GO:0016740,GO:0043167,GO:0043169,GO:0046872,GO:0046914	0.94324	4.60931	37.1121	1.11531e-09	2.95435e-07	30.649	33.4933	13.9288	19.4385			-0.654967	-0.226403		0.380431	0.500939
TRINITY_DN33108_c0_g1	1705; 1688; 1329	ERF80 (1)	Ethylene-responsive transcription factor 9	ARATH	K09286				AT5G44210	GO:0000160,GO:0001071,GO:0003674,GO:0003676,GO:0003677,GO:0003700,GO:0005488,GO:0005575,GO:0005634,GO:0006082,GO:0006139,GO:0006351,GO:0006725,GO:0006790,GO:0006807,GO:0006950,GO:0006952,GO:0007165,GO:0008150,GO:0008152,GO:0009058,GO:0009059,GO:0009755,GO:0009873,GO:0009987,GO:0016020,GO:0016070,GO:0016143,GO:0018130,GO:0019438,GO:0019748,GO:0019757,GO:0019760,GO:0032774,GO:0034641,GO:0034645,GO:…	0.655508	5.04916	36.4841	1.53919e-09	4.01445e-07	41.3012	39.6639	26.0463	25.3318			-0.290088	-0.327319		0.336507	0.2809
TRINITY_DN41759_c0_g1	5141	LORF1; LORF2	LINE-1 retrotransposable element ORF1 protein; LINE-1 retrotransposable element ORF2 protein	HUMAN						GO:0000166,GO:0001171,GO:0003674,GO:0003676,GO:0003677,GO:0003697,GO:0003723,GO:0003727,GO:0003824,GO:0003964,GO:0004518,GO:0004519,GO:0004520,GO:0004536,GO:0005488,GO:0005515,GO:0005575,GO:0005730,GO:0005737,GO:0006139,GO:0006259,GO:0006260,GO:0006278,GO:0006310,GO:0006725,GO:0006807,GO:0008150,GO:0008152,GO:0009036,GO:0009058,GO:0009059,GO:0009987,GO:0010494,GO:0015666,GO:0016740,GO:0016772,GO:…	-1.18604	4.73714	36.348	1.65044e-09	4.22685e-07	19.6123	12.9049	30.6372	43.135			0.314418	0.782147		-0.280248	-0.816317
TRINITY_DN35882_c0_g1	4143	COX2	Cytochrome c oxidase subunit 2	ARATH	K02261				ArthMp015	GO:0003674,GO:0003824,GO:0004129,GO:0005215,GO:0005488,GO:0005507,GO:0005575,GO:0005743,GO:0006091,GO:0008150,GO:0008152,GO:0008324,GO:0009055,GO:0009987,GO:0015002,GO:0015075,GO:0015077,GO:0015078,GO:0016020,GO:0016021,GO:0016491,GO:0016675,GO:0016676,GO:0019866,GO:0022857,GO:0022890,GO:0022891,GO:0022892,GO:0022900,GO:0022904,GO:0031090,GO:0031224,GO:0031966,GO:0042773,GO:0043167,GO:0043169,GO:…	0.909469	3.69854	36.3245	1.6705e-09	4.22685e-07	15.8821	17.8888	8.80703	9.19473			-0.414346	-0.363496		0.312201	0.465641
TRINITY_DN40170_c0_g1	3239	CLPB1	Chaperone protein ClpB1	ARATH	K03695				AT1G74310	GO:0000166,GO:0000302,GO:0001882,GO:0001883,GO:0003674,GO:0005488,GO:0005524,GO:0005575,GO:0005634,GO:0005829,GO:0006417,GO:0006950,GO:0006979,GO:0008150,GO:0008152,GO:0009266,GO:0009314,GO:0009408,GO:0009416,GO:0009526,GO:0009532,GO:0009570,GO:0009628,GO:0009642,GO:0009644,GO:0009889,GO:0009891,GO:0009893,GO:0009941,GO:0009987,GO:0010035,GO:0010468,GO:0010556,GO:0010557,GO:0010604,GO:0010608,GO:…	-0.914474	5.37024	34.7733	3.70418e-09	9.22803e-07	33.7639	23.5551	58.1514	49.6454			0.55126	0.331301		-0.198834	-0.683727
TRINITY_DN2418_c0_g1	2706	SPPA1 (1)	Serine protease SPPA, chloroplastic	ARATH	K04773				AT1G73990	GO:0003674,GO:0003824,GO:0004175,GO:0004252,GO:0005575,GO:0006465,GO:0006508,GO:0006518,GO:0006807,GO:0008150,GO:0008152,GO:0008233,GO:0008236,GO:0009507,GO:0009526,GO:0009532,GO:0009534,GO:0009535,GO:0009536,GO:0009570,GO:0009579,GO:0009941,GO:0009987,GO:0016020,GO:0016021,GO:0016485,GO:0016787,GO:0017171,GO:0019538,GO:0031224,GO:0031967,GO:0031975,GO:0031976,GO:0031984,GO:0034357,GO:0034641,GO:…	-0.762165	7.39465	34.7463	3.75588e-09	9.22803e-07	139.247	110.359	201.375	221.753			0.311044	0.448813		-0.214874	-0.544983
TRINITY_DN28505_c0_g1	4108; 2420; 1522	NDUS2; NU2M	NADH dehydrogenase [ubiquinone] iron-sulfur protein 2; NADH-ubiquinone oxidoreductase chain 2	ARATH; OENBE	K03935				ArthMp043	GO:0000166,GO:0003674,GO:0003824,GO:0003954,GO:0005488,GO:0005575,GO:0005739,GO:0005743,GO:0006091,GO:0008137,GO:0008150,GO:0008152,GO:0009987,GO:0016020,GO:0016021,GO:0016491,GO:0016651,GO:0016655,GO:0019866,GO:0022900,GO:0022904,GO:0031090,GO:0031224,GO:0031966,GO:0036094,GO:0042773,GO:0043226,GO:0043227,GO:0043229,GO:0043231,GO:0044237,GO:0044422,GO:0044424,GO:0044425,GO:0044429,GO:0044444,GO:…	0.857135	4.13778	34.5314	4.19429e-09	1.0158e-06	23.2656	22.0718	11.649	13.3601			-0.469329	-0.298935		0.419047	0.349217
TRINITY_DN30329_c0_g1	1262; 1260; 1255	EF4L1	Protein ELF4-LIKE 1	ARATH					AT2G29950	GO:0003674,GO:0005488,GO:0005515,GO:0005575,GO:0005634,GO:0008150,GO:0042752,GO:0042753,GO:0042802,GO:0042803,GO:0043226,GO:0043227,GO:0043229,GO:0043231,GO:0044424,GO:0044464,GO:0046983,GO:0048511,GO:0048518,GO:0050789,GO:0065007	0.654312	5.62964	34.4319	4.41422e-09	1.054e-06	56.145	64.7913	39.9752	36.9332			-0.257927	-0.366462		0.212192	0.412198
TRINITY_DN25975_c0_g1	986; 782	CEN; SELFP	Protein CENTRORADIALIS-like; Protein SELF-PRUNING	ARATH; SOLLC					AT2G27550	GO:0003006,GO:0005575,GO:0005634,GO:0005737,GO:0008150,GO:0009909,GO:0009910,GO:0010228,GO:0022414,GO:0032502,GO:0043226,GO:0043227,GO:0043229,GO:0043231,GO:0044424,GO:0044464,GO:0048519,GO:0048580,GO:0048581,GO:0048831,GO:0050789,GO:0050793,GO:0051093,GO:0051239,GO:0051241,GO:0065007,GO:2000026,GO:2000241,GO:2000242	1.58595	1.40501	33.2709	8.0172e-09	1.88772e-06	3.76864	4.06429	1.31168	1.2959			-0.416637	-0.423529		0.384028	0.456137
TRINITY_DN27906_c0_g1	954; 567										1.51973	1.58666	33.1357	8.59458e-09	1.99594e-06	4.49929	4.33129	1.40538	1.66616			-0.483402	-0.376947		0.449066	0.411283
TRINITY_DN33591_c1_g1	1515; 1427; 1371; 1286	EXL3	GDSL esterase/lipase EXL3	ARATH					AT1G75900	GO:0003674,GO:0003824,GO:0005575,GO:0005576,GO:0006629,GO:0008150,GO:0008152,GO:0009056,GO:0016042,GO:0016298,GO:0016787,GO:0016788,GO:0044238,GO:0044699,GO:0044710,GO:0044712,GO:0071704,GO:1901575	2.02506	3.54459	32.6903	1.08077e-08	2.47599e-06	22.9964	14.7442	2.43599	6.81891			-1.35052	-0.359172		1.14387	0.565815
TRINITY_DN36726_c0_g1	1419; 1411; 1402; 1004; 908	CYSEP	Vignain	PHAVU; RICCO; VIGMU						GO:0003674,GO:0003824,GO:0005575,GO:0005788,GO:0008233,GO:0008234,GO:0016787,GO:0031974,GO:0043233,GO:0044422,GO:0044424,GO:0044432,GO:0044444,GO:0044446,GO:0044464,GO:0070011,GO:0070013	-0.734402	4.43393	32.66	1.09775e-08	2.48135e-06	15.3822	16.8802	26.6085	27.1522			0.32281	0.349974		-0.396022	-0.276761
TRINITY_DN38627_c0_g1	2035; 1906; 1539; 792	JMJ30	Lysine-specific demethylase JMJ30 {ECO:0000303|PubMed:18713399}	ARATH	K10277				AT3G20810	GO:0001071,GO:0003006,GO:0003674,GO:0003700,GO:0003824,GO:0005488,GO:0005575,GO:0005634,GO:0005737,GO:0006325,GO:0006464,GO:0006482,GO:0006996,GO:0007623,GO:0008150,GO:0008152,GO:0008168,GO:0008170,GO:0008214,GO:0008276,GO:0008757,GO:0009791,GO:0009908,GO:0009987,GO:0016043,GO:0016278,GO:0016279,GO:0016491,GO:0016568,GO:0016569,GO:0016570,GO:0016577,GO:0016740,GO:0016741,GO:0018024,GO:0019538,GO:…	0.592286	5.25664	32.512	1.18461e-08	2.64245e-06	46.185	45.6862	29.8252	31.1016			-0.309637	-0.252905		0.288777	0.273764
TRINITY_DN58067_c0_g1	655										1.01288	3.29561	32.4536	1.22073e-08	2.68766e-06	12.075	14.0619	6.05874	6.91147			-0.486159	-0.341048		0.318353	0.508854
TRINITY_DN27771_c0_g1	799	PSAH2	Photosystem I reaction center subunit VI-2, chloroplastic	ARATH	K02695				AT1G52230	GO:0005575,GO:0008150,GO:0008152,GO:0009507,GO:0009534,GO:0009535,GO:0009536,GO:0009538,GO:0009579,GO:0009719,GO:0009725,GO:0009735,GO:0009987,GO:0010033,GO:0010287,GO:0015979,GO:0016020,GO:0016021,GO:0031224,GO:0031976,GO:0031984,GO:0032991,GO:0034357,GO:0042221,GO:0042651,GO:0043226,GO:0043227,GO:0043229,GO:0043231,GO:0043234,GO:0044237,GO:0044422,GO:0044424,GO:0044425,GO:0044434,GO:0044435,GO:…	1.32977	2.01433	32.2503	1.35537e-08	2.94583e-06	5.69141	5.78494	2.12368	2.43753			-0.480473	-0.374649		0.418842	0.43628
TRINITY_DN31666_c0_g1	630	FKB65 (1)	Peptidyl-prolyl cis-trans isomerase FKBP65	ARATH	K01802				AT5G48570	GO:0003674,GO:0003755,GO:0003824,GO:0005488,GO:0005527,GO:0005528,GO:0005575,GO:0005634,GO:0005773,GO:0006457,GO:0006950,GO:0008144,GO:0008150,GO:0008152,GO:0009266,GO:0009408,GO:0009628,GO:0009987,GO:0010286,GO:0016853,GO:0016859,GO:0019538,GO:0033554,GO:0034605,GO:0043170,GO:0043226,GO:0043227,GO:0043229,GO:0043231,GO:0044237,GO:0044238,GO:0044260,GO:0044267,GO:0044424,GO:0044444,GO:0044464,GO:…	-1.30205	2.36512	32.2014	1.38989e-08	2.98263e-06	3.34563	2.52164	7.33919	7.03489			0.474795	0.427005		-0.330144	-0.571656
TRINITY_DN26445_c0_g1	692	PUP3 (1)	Purine permease 3	ARATH					AT1G28220	GO:0003674,GO:0005215,GO:0005345,GO:0005575,GO:0006810,GO:0006863,GO:0008150,GO:0015205,GO:0015851,GO:0015932,GO:0016020,GO:0016021,GO:0022857,GO:0022891,GO:0022892,GO:0031224,GO:0044425,GO:0044699,GO:0044765,GO:0051179,GO:0051234,GO:0071702,GO:0071705,GO:1902578	1.63708	1.26456	31.5573	1.9364e-08	4.10347e-06	3.34563	3.79729	1.03061	1.26505			-0.465505	-0.358009		0.353246	0.470267
TRINITY_DN31271_c0_g1	1457; 601; 595	HIP14; HIP39	Heavy metal-associated isoprenylated plant protein 14 {ECO:0000303|PubMed:21072340, ECO:0000303|PubMed:23368984}; Heavy metal-associated isoprenylated plant protein 39 {ECO:0000303|PubMed:21072340, ECO:0000303|PubMed:23368984}	ARATH					AT5G52760,AT1G01490	GO:0003674,GO:0005488,GO:0005575,GO:0005737,GO:0006810,GO:0006811,GO:0006812,GO:0006873,GO:0006875,GO:0008150,GO:0009987,GO:0019725,GO:0030001,GO:0030003,GO:0042592,GO:0043167,GO:0043169,GO:0044424,GO:0044464,GO:0044699,GO:0044763,GO:0044765,GO:0046872,GO:0046914,GO:0046916,GO:0048878,GO:0050801,GO:0051179,GO:0051234,GO:0055065,GO:0055076,GO:0055080,GO:0055082,GO:0065007,GO:0065008,GO:0098771,GO:…	0.716898	5.09384	31.4668	2.02884e-08	4.2463e-06	47.2618	37.7356	26.6397	24.9924			-0.292351	-0.377815		0.490101	0.180065
TRINITY_DN50229_c0_g1	828	LIRP1	Light-regulated protein	ORYSJ						GO:0005575,GO:0009507,GO:0009536,GO:0043226,GO:0043227,GO:0043229,GO:0043231,GO:0044424,GO:0044444,GO:0044464	1.48706	1.99833	31.1353	2.40661e-08	4.97344e-06	6.69125	5.10261	1.71768	2.46838			-0.606114	-0.340765		0.619046	0.327832
TRINITY_DN42252_c0_g1	829	INVA (1)	Acid beta-fructofuranosidase {ECO:0000303|Ref.1}	VIGRR							-0.80948	4.96632	31.1125	2.43494e-08	4.97344e-06	19.0739	26.0767	41.7241	37.6429			0.458347	0.31698		-0.594622	-0.180706
TRINITY_DN14042_c0_g1	1780; 1688; 1175; 1083	DNAJ (1)	Chaperone protein DnaJ {ECO:0000255|HAMAP-Rule:MF_01152}	BIFLO	K03686					GO:0000166,GO:0001882,GO:0001883,GO:0003674,GO:0005488,GO:0005524,GO:0005575,GO:0005737,GO:0006139,GO:0006259,GO:0006260,GO:0006457,GO:0006725,GO:0006807,GO:0006950,GO:0008150,GO:0008152,GO:0009058,GO:0009059,GO:0009266,GO:0009408,GO:0009628,GO:0009987,GO:0017076,GO:0019538,GO:0030554,GO:0032549,GO:0032550,GO:0032553,GO:0032555,GO:0032559,GO:0034641,GO:0034645,GO:0035639,GO:0036094,GO:0043167,GO:…	1.41019	1.75842	30.722	2.97766e-08	6.00956e-06	4.88384	4.86528	1.84261	1.82043			-0.417504	-0.425852		0.423626	0.41973
TRINITY_DN27033_c0_g1	711; 698	FLP3	Flowering-promoting factor 1-like protein 3	ORYSJ							1.23517	3.70722	30.1567	3.98512e-08	7.94821e-06	18.3048	18.3338	5.46535	10.0895			-0.896153	-0.200678		0.547386	0.549445
TRINITY_DN31765_c0_g1	1972; 1862	HQGT (1)	Hydroquinone glucosyltransferase	RAUSE	K08237					GO:0003674,GO:0003824,GO:0008150,GO:0008152,GO:0008194,GO:0016740,GO:0016757,GO:0016758,GO:0035251,GO:0046527,GO:0050505	0.603155	5.0408	29.9195	4.50361e-08	8.87786e-06	41.2243	38.1509	26.0463	26.1649			-0.286935	-0.280849		0.337096	0.230688
TRINITY_DN32923_c0_g1	2057; 2024; 1436; 1104; 562	M810; PUB22; PUB23	E3 ubiquitin-protein ligase PUB22; E3 ubiquitin-protein ligase PUB23; Uncharacterized mitochondrial protein AtMg00810	ARATH					AT2G35930	GO:0001101,GO:0003674,GO:0003824,GO:0004842,GO:0005575,GO:0005829,GO:0006464,GO:0006950,GO:0006952,GO:0008150,GO:0008152,GO:0009414,GO:0009415,GO:0009628,GO:0009719,GO:0009987,GO:0010033,GO:0010035,GO:0010200,GO:0010243,GO:0016567,GO:0016740,GO:0019538,GO:0019787,GO:0032446,GO:0036211,GO:0042221,GO:0043170,GO:0043412,GO:0044237,GO:0044238,GO:0044260,GO:0044267,GO:0044424,GO:0044444,GO:0044464,GO:…	0.635521	5.26987	29.7472	4.92218e-08	9.59146e-06	51.0304	42.8976	30.7934	29.5898			-0.273175	-0.327123		0.420241	0.180057
TRINITY_DN41779_c0_g1	1703	DLO2 (1)	Protein DMR6-LIKE OXYGENASE 2 {ECO:0000303|PubMed:25376907}	ARATH					AT4G10490	GO:0002229,GO:0002239,GO:0003674,GO:0003824,GO:0005488,GO:0006082,GO:0006725,GO:0006950,GO:0006952,GO:0008150,GO:0008152,GO:0009056,GO:0009605,GO:0009607,GO:0009696,GO:0009987,GO:0016054,GO:0016491,GO:0018958,GO:0019336,GO:0019439,GO:0019752,GO:0032787,GO:0042537,GO:0043167,GO:0043169,GO:0043207,GO:0043436,GO:0044237,GO:0044248,GO:0044281,GO:0044282,GO:0044699,GO:0044710,GO:0044712,GO:0044763,GO:…	-0.763696	8.35119	29.2539	6.34894e-08	1.22311e-05	222.849	261.094	428.234	393.553			0.441739	0.320489		-0.494423	-0.267806
TRINITY_DN32729_c0_g1	2109; 2055; 2055; 2040; 2040; 1390; 1336; 1321	EFR; FLS2; RLP12	LRR receptor-like serine/threonine-protein kinase EFR; LRR receptor-like serine/threonine-protein kinase FLS2; Receptor-like protein 12	ARATH	K13428				AT1G71400,AT5G20480	GO:0000166,GO:0001882,GO:0001883,GO:0002218,GO:0002253,GO:0002376,GO:0002682,GO:0002684,GO:0002764,GO:0003674,GO:0003824,GO:0004672,GO:0004674,GO:0004871,GO:0004872,GO:0004888,GO:0005488,GO:0005524,GO:0005575,GO:0005886,GO:0006950,GO:0006952,GO:0006955,GO:0007165,GO:0008150,GO:0008219,GO:0009595,GO:0009605,GO:0009607,GO:0009617,GO:0009626,GO:0009987,GO:0010204,GO:0010359,GO:0012501,GO:0012505,GO:…	0.842568	5.22959	29.1357	6.74823e-08	1.28542e-05	56.6449	39.8419	29.1694	24.5604			-0.276461	-0.507313		0.635415	0.148358
TRINITY_DN37432_c0_g1	3262; 3104	UBC24	Probable ubiquitin-conjugating enzyme E2 24 {ECO:0000303|PubMed:16339806}	ARATH	K10581				AT2G33770	GO:0000139,GO:0000166,GO:0001882,GO:0001883,GO:0003674,GO:0003824,GO:0004842,GO:0005488,GO:0005515,GO:0005524,GO:0005575,GO:0005783,GO:0005789,GO:0005794,GO:0006810,GO:0006811,GO:0006817,GO:0006820,GO:0006950,GO:0007154,GO:0008150,GO:0008152,GO:0009056,GO:0009057,GO:0009267,GO:0009605,GO:0009987,GO:0009991,GO:0010966,GO:0015698,GO:0016020,GO:0016036,GO:0016740,GO:0016874,GO:0017076,GO:0019538,GO:…	-0.584951	5.2148	28.6217	8.79917e-08	1.65747e-05	29.0723	30.1707	42.0676	46.8376			0.202447	0.35072		-0.301641	-0.251525
TRINITY_DN8321_c0_g1	2616	RFS6	Probable galactinol--sucrose galactosyltransferase 6	ARATH	K06617				AT5G20250	GO:0003674,GO:0003824,GO:0005975,GO:0008150,GO:0008152,GO:0008378,GO:0016740,GO:0016757,GO:0016758,GO:0044238,GO:0047274,GO:0071704	-0.778785	4.54927	28.3288	1.02363e-07	1.90698e-05	16.8435	17.4735	25.8277	33.0763			0.185872	0.519849		-0.376583	-0.329138
TRINITY_DN14549_c0_g1	1101	YMF19	Putative ATP synthase protein YMF19	HELAN						GO:0000166,GO:0001882,GO:0001883,GO:0003674,GO:0003824,GO:0005215,GO:0005488,GO:0005524,GO:0005575,GO:0006139,GO:0006163,GO:0006164,GO:0006725,GO:0006753,GO:0006754,GO:0006793,GO:0006796,GO:0006807,GO:0006810,GO:0006811,GO:0006812,GO:0006818,GO:0008150,GO:0008152,GO:0009058,GO:0009116,GO:0009117,GO:0009119,GO:0009123,GO:0009124,GO:0009126,GO:0009127,GO:0009141,GO:0009142,GO:0009144,GO:0009145,GO:…	0.58018	5.89173	27.8587	1.30504e-07	2.40482e-05	71.7579	70.4873	43.8165	51.3115			-0.391842	-0.173263		0.295088	0.270017
TRINITY_DN1479_c0_g1	509	FLA2 (1)	Fasciclin-like arabinogalactan protein 2	ARATH					AT4G12730	GO:0005575,GO:0005774,GO:0005886,GO:0016020,GO:0031090,GO:0031224,GO:0031225,GO:0031226,GO:0044422,GO:0044424,GO:0044425,GO:0044437,GO:0044444,GO:0044446,GO:0044459,GO:0044464,GO:0046658,GO:0098588	-0.573444	5.26104	27.5098	1.56297e-07	2.84914e-05	32.6102	28.9544	46.315	45.1714			0.289539	0.254982		-0.191732	-0.352788
TRINITY_DN17979_c0_g1	622										0.617106	5.37493	27.3949	1.65871e-07	2.9915e-05	54.376	46.1312	31.4492	34.002			-0.346054	-0.239949		0.407056	0.178946
TRINITY_DN34445_c0_g1	1366; 589	PSBO	Oxygen-evolving enhancer protein 1, chloroplastic	PEA; SOLLC	K02716					GO:0003674,GO:0005488,GO:0005509,GO:0005575,GO:0008150,GO:0008152,GO:0009535,GO:0009654,GO:0009987,GO:0010109,GO:0015979,GO:0016020,GO:0016021,GO:0019222,GO:0019898,GO:0031224,GO:0031323,GO:0032991,GO:0034357,GO:0042548,GO:0042549,GO:0042651,GO:0043167,GO:0043169,GO:0043234,GO:0043467,GO:0044237,GO:0044422,GO:0044424,GO:0044425,GO:0044434,GO:0044435,GO:0044436,GO:0044444,GO:0044446,GO:0044464,GO:…	1.03776	3.41736	27.0191	2.01459e-07	3.59509e-05	16.9973	11.8369	6.77704	7.22002			-0.460434	-0.389398		0.653555	0.196278
TRINITY_DN28163_c0_g1	1821; 1744; 1717; 1640; 1135; 1058; 1031; 990; 954	CEN; CET2; CET4; TFL1	CEN-like protein 2; CEN-like protein 4; Protein CENTRORADIALIS; Protein CENTRORADIALIS-like; Protein TERMINAL FLOWER 1	ANTMA; ARATH; TOBAC					AT5G03840	GO:0000988,GO:0000989,GO:0003006,GO:0003674,GO:0003712,GO:0005575,GO:0005634,GO:0005737,GO:0005773,GO:0005886,GO:0006605,GO:0006623,GO:0006810,GO:0006886,GO:0007034,GO:0008104,GO:0008150,GO:0009743,GO:0009744,GO:0009791,GO:0009908,GO:0009909,GO:0009910,GO:0009987,GO:0010033,GO:0015031,GO:0016020,GO:0016482,GO:0022414,GO:0030154,GO:0031982,GO:0032501,GO:0032502,GO:0033036,GO:0033365,GO:0034285,GO:…	-1.08946	2.74059	26.9887	2.04649e-07	3.61397e-05	3.61481	4.74662	8.74457	9.16388			0.388109	0.44334		-0.548188	-0.283262
TRINITY_DN14422_c0_g1	718	ACCO2	1-aminocyclopropane-1-carboxylate oxidase 2	MALDO							-0.647612	7.69305	26.6638	2.42111e-07	4.23146e-05	147.438	174.824	267.459	237.551			0.407	0.237268		-0.443515	-0.200752
TRINITY_DN41721_c0_g1	3252; 3251; 1912; 1911; 1862; 1861; 1428; 1427; 1316; 1305; 906	CSLD2; CSLD3 (1)	Cellulose synthase-like protein D2; Cellulose synthase-like protein D3	ARATH	K20924				AT3G03050	GO:0000030,GO:0000139,GO:0000271,GO:0003674,GO:0003824,GO:0005575,GO:0005768,GO:0005783,GO:0005794,GO:0005802,GO:0005886,GO:0005975,GO:0005976,GO:0006073,GO:0006950,GO:0008150,GO:0008152,GO:0008194,GO:0009058,GO:0009059,GO:0009250,GO:0009266,GO:0009409,GO:0009628,GO:0009987,GO:0016020,GO:0016021,GO:0016043,GO:0016049,GO:0016051,GO:0016740,GO:0016757,GO:0016758,GO:0016759,GO:0016760,GO:0019187,GO:…	-0.536635	5.4108	26.4731	2.67239e-07	4.62296e-05	34.11	35.1546	50.3437	50.1699			0.258723	0.253924		-0.276895	-0.235752
TRINITY_DN24626_c0_g1	1243; 1098	LOVG	Esterase AGAP003155	ANOGA						GO:0003674,GO:0003824,GO:0016787	0.670963	5.05627	26.3794	2.80516e-07	4.80362e-05	45.6466	36.1633	24.5472	26.7511			-0.370623	-0.255567		0.47319	0.153
TRINITY_DN33192_c0_g1	1405; 1357	SRC2 (1)	Protein SRC2 homolog {ECO:0000305}; Protein SRC2 {ECO:0000305}	ARATH; SOYBN						GO:0005575,GO:0005774,GO:0005789,GO:0005886,GO:0009705,GO:0016020,GO:0016021,GO:0031090,GO:0031224,GO:0032586,GO:0044422,GO:0044424,GO:0044425,GO:0044432,GO:0044437,GO:0044444,GO:0044446,GO:0044464,GO:0098588,GO:0098589	0.728941	5.38245	25.9459	3.51127e-07	5.95265e-05	55.6066	48.4748	36.165	26.5968			-0.145225	-0.561621		0.448758	0.258088
TRINITY_DN34775_c0_g1	1582										0.574995	5.42045	25.8168	3.75402e-07	6.30117e-05	50.915	51.5008	37.0395	31.7187			-0.170497	-0.38188		0.268247	0.28413
TRINITY_DN50032_c0_g1	1644	E13B (1)	Glucan endo-1,3-beta-glucosidase, basic vacuolar isoform	HEVBR						GO:0003674,GO:0003824,GO:0004553,GO:0005575,GO:0005773,GO:0005975,GO:0006950,GO:0006952,GO:0008150,GO:0008152,GO:0008422,GO:0015926,GO:0016787,GO:0016798,GO:0042973,GO:0043226,GO:0043227,GO:0043229,GO:0043231,GO:0044238,GO:0044424,GO:0044444,GO:0044464,GO:0050896,GO:0071704	1.72512	6.37863	25.2448	5.04943e-07	8.39244e-05	193.046	63.1893	38.2262	39.2473			-0.752568	-0.716405		1.52504	-0.0560687
TRINITY_DN29397_c0_g1	1189; 1089	DNAJ; DNAJ1	Chaperone protein DnaJ 1 {ECO:0000255|HAMAP-Rule:MF_01152}; Chaperone protein DnaJ {ECO:0000255|HAMAP-Rule:MF_01152}	THET2; THET8	K03686					GO:0000166,GO:0001882,GO:0001883,GO:0003674,GO:0005488,GO:0005524,GO:0005575,GO:0005737,GO:0006139,GO:0006259,GO:0006260,GO:0006457,GO:0006725,GO:0006807,GO:0006950,GO:0008150,GO:0008152,GO:0009058,GO:0009059,GO:0009266,GO:0009408,GO:0009628,GO:0009987,GO:0017076,GO:0019538,GO:0030554,GO:0032549,GO:0032550,GO:0032553,GO:0032555,GO:0032559,GO:0034641,GO:0034645,GO:0035639,GO:0036094,GO:0043167,GO:…	0.504675	6.6391	25.0626	5.54999e-07	9.13485e-05	113.828	119.911	82.9797	81.7961			-0.236801	-0.257037		0.209995	0.283842
TRINITY_DN38136_c4_g1	667; 588; 574										-1.08887	4.81828	25.0202	5.67324e-07	9.24793e-05	22.7272	13.3202	31.5429	44.9246			0.271536	0.755873		-0.168373	-0.859036
TRINITY_DN26377_c0_g1	858	CML45 (1)	Probable calcium-binding protein CML45	ARATH					AT5G39670	GO:0003674,GO:0005488,GO:0005509,GO:0043167,GO:0043169,GO:0046872	0.851102	3.73034	25.0001	5.73284e-07	9.25607e-05	14.9976	18.9865	10.0563	8.82447			-0.284936	-0.440421		0.210616	0.514742
TRINITY_DN26357_c0_g1	851	RBS	Ribulose bisphosphate carboxylase small chain, chloroplastic	LACSA						GO:0003674,GO:0003824,GO:0004497,GO:0005575,GO:0005975,GO:0008150,GO:0008152,GO:0009058,GO:0009507,GO:0009536,GO:0009853,GO:0009987,GO:0016051,GO:0016491,GO:0016829,GO:0016830,GO:0016831,GO:0016984,GO:0019253,GO:0019685,GO:0043094,GO:0043226,GO:0043227,GO:0043229,GO:0043231,GO:0044237,GO:0044238,GO:0044249,GO:0044424,GO:0044444,GO:0044464,GO:0044699,GO:0044710,GO:0044711,GO:0044723,GO:0071704,GO:…	1.48931	3.02199	24.8924	6.06207e-07	9.69531e-05	16.4205	7.80225	3.87259	4.72078			-0.645747	-0.451115		1.00349	0.0933682
TRINITY_DN34508_c0_g1	858; 850; 813; 749										1.14666	2.30572	24.8266	6.27247e-07	9.93806e-05	7.07581	6.49693	3.49783	2.62266			-0.275277	-0.525415		0.447888	0.352804
TRINITY_DN29137_c0_g1	1411; 1408	CHLY	Hevamine-A	HEVBR						GO:0000272,GO:0003674,GO:0003796,GO:0003824,GO:0004553,GO:0004568,GO:0005575,GO:0005773,GO:0005975,GO:0005976,GO:0006022,GO:0006026,GO:0006030,GO:0006032,GO:0006040,GO:0006807,GO:0008150,GO:0008152,GO:0009056,GO:0009057,GO:0016052,GO:0016787,GO:0016798,GO:0043170,GO:0043226,GO:0043227,GO:0043229,GO:0043231,GO:0044238,GO:0044424,GO:0044444,GO:0044464,GO:0046348,GO:0071704,GO:1901071,GO:1901072,GO:…	1.53565	3.45722	24.7495	6.52844e-07	0.000102478	23.1117	9.90856	5.15305	6.20181			-0.686122	-0.488737		1.12561	0.0492478
TRINITY_DN15848_c0_g1	1318	C81E1; C81E8	Isoflavone 2'-hydroxylase; Cytochrome P450 81E8 {ECO:0000303|PubMed:14617078}	GLYEC; MEDTR	K13260					GO:0003674,GO:0003824,GO:0004497,GO:0005488,GO:0005506,GO:0005575,GO:0016020,GO:0016491,GO:0016705,GO:0016709,GO:0020037,GO:0033773,GO:0043167,GO:0043169,GO:0046872,GO:0046906,GO:0046914,GO:0097159,GO:1901363	2.51832	1.93751	24.5226	7.34443e-07	0.00011423	10.4214	3.02597	1.62399	0.70966			-0.457384	-0.876851		1.3198	0.0144384
TRINITY_DN28802_c0_g1	925; 913; 742	HS16A; HS177; HS178; HS181; HSP16	16.9 kDa class I heat shock protein 1; 17.7 kDa class I heat shock protein; 17.8 kDa class I heat shock protein; 18.1 kDa class I heat shock protein; 18.5 kDa class I heat shock protein	ARATH; ORYSJ; SOYBN; WHEAT	K13993				AT1G07400	GO:0000302,GO:0003674,GO:0005488,GO:0005515,GO:0005575,GO:0005737,GO:0006950,GO:0006979,GO:0008150,GO:0009266,GO:0009408,GO:0009628,GO:0010033,GO:0010035,GO:0010038,GO:0042221,GO:0042542,GO:0043621,GO:0044424,GO:0044464,GO:0045471,GO:0046685,GO:0046686,GO:0046688,GO:0050896,GO:0097305,GO:1901700,GO:1990267	1.48652	2.5582	24.4633	7.57383e-07	0.000116726	5.65295	11.4215	3.02937	3.08548			-0.509437	-0.49343		0.0962026	0.906665
TRINITY_DN23417_c0_g2	601	ATL78 (1)	RING-H2 finger protein ATL78	ARATH	K19040				AT1G49230	GO:0003674,GO:0003824,GO:0004842,GO:0005488,GO:0005575,GO:0006508,GO:0006511,GO:0008150,GO:0008152,GO:0008270,GO:0009056,GO:0009057,GO:0009987,GO:0010498,GO:0016021,GO:0016740,GO:0019538,GO:0019787,GO:0019941,GO:0030163,GO:0031224,GO:0043161,GO:0043167,GO:0043169,GO:0043170,GO:0043632,GO:0044237,GO:0044238,GO:0044248,GO:0044260,GO:0044265,GO:0044425,GO:0046872,GO:0046914,GO:0051603,GO:0061630,GO:…	1.27454	1.62685	24.4151	7.76564e-07	0.000118604	4.34547	4.30162	1.65522	1.913			-0.419962	-0.321647		0.375806	0.365802
TRINITY_DN27710_c0_g1	1307; 1307	DMR6	Protein DOWNY MILDEW RESISTANCE 6 {ECO:0000303|PubMed:15986928}	ARATH					AT5G24530	GO:0001101,GO:0002229,GO:0002239,GO:0003674,GO:0003824,GO:0005488,GO:0006082,GO:0006725,GO:0006950,GO:0006952,GO:0008150,GO:0008152,GO:0009056,GO:0009058,GO:0009605,GO:0009607,GO:0009617,GO:0009620,GO:0009696,GO:0009751,GO:0009812,GO:0009813,GO:0009987,GO:0010033,GO:0014070,GO:0016054,GO:0016491,GO:0016705,GO:0016706,GO:0018958,GO:0019336,GO:0019439,GO:0019752,GO:0032787,GO:0033759,GO:0042221,GO:…	1.18312	2.08462	24.346	8.04937e-07	0.00012184	6.11442	5.60694	2.27983	2.8695			-0.484728	-0.29851		0.438205	0.345034
TRINITY_DN39207_c0_g1	2102; 2090; 2036; 2024	NFYAA	Nuclear transcription factor Y subunit A-10	ARATH	K08064				AT5G06510	GO:0001071,GO:0003674,GO:0003676,GO:0003677,GO:0003700,GO:0005488,GO:0005575,GO:0005667,GO:0006139,GO:0006351,GO:0006725,GO:0006807,GO:0008150,GO:0008152,GO:0009058,GO:0009059,GO:0009987,GO:0016070,GO:0016602,GO:0018130,GO:0019438,GO:0032774,GO:0032991,GO:0034641,GO:0034645,GO:0034654,GO:0043170,GO:0043234,GO:0044237,GO:0044238,GO:0044249,GO:0044260,GO:0044271,GO:0044422,GO:0044424,GO:0044428,GO:…	0.709545	4.77115	24.1097	9.10002e-07	0.000136524	29.4569	38.1213	19.0507	22.3389			-0.429852	-0.220455		0.149658	0.500649
TRINITY_DN705_c0_g1	738	LRX4 (1)	Leucine-rich repeat extensin-like protein 4	ARATH					AT3G24480	GO:0003674,GO:0005198,GO:0005199,GO:0005575,GO:0005576,GO:0005618,GO:0005911,GO:0008150,GO:0009505,GO:0009506,GO:0009987,GO:0016043,GO:0030054,GO:0030312,GO:0044464,GO:0045229,GO:0071554,GO:0071555,GO:0071840	-0.812141	3.47643	24.0924	9.18211e-07	0.000136548	8.19102	7.83192	13.1793	14.9337			0.260894	0.418687		-0.313914	-0.365667
TRINITY_DN29244_c0_g1	803; 798	PSAEA	Photosystem I reaction center subunit IV A, chloroplastic	NICSY						GO:0005575,GO:0008150,GO:0008152,GO:0009535,GO:0009538,GO:0009987,GO:0015979,GO:0016020,GO:0032991,GO:0034357,GO:0042651,GO:0043234,GO:0044237,GO:0044422,GO:0044424,GO:0044425,GO:0044434,GO:0044435,GO:0044436,GO:0044444,GO:0044446,GO:0044464,GO:0055035	1.05145	2.5868	24.0186	9.54109e-07	0.000140652	8.61403	7.56492	3.49783	4.28882			-0.485464	-0.291537		0.463574	0.313427
TRINITY_DN27766_c0_g1	881; 793; 709; 705	HMGB1; HMGB3; HMGL	HMG1/2-like protein; High mobility group B protein 1; High mobility group B protein 3	ARATH; IPONI	K10802				AT3G51880	GO:0000785,GO:0001071,GO:0003674,GO:0003676,GO:0003677,GO:0003682,GO:0003700,GO:0005198,GO:0005488,GO:0005575,GO:0005634,GO:0006325,GO:0006333,GO:0008150,GO:0016043,GO:0030527,GO:0032991,GO:0043226,GO:0043227,GO:0043229,GO:0043231,GO:0043933,GO:0044422,GO:0044424,GO:0044427,GO:0044446,GO:0044464,GO:0044877,GO:0071840,GO:0097159,GO:1901363	0.894481	3.22583	23.86	1.03603e-06	0.000151341	10.9214	13.2609	6.24612	6.78806			-0.406962	-0.315133		0.241008	0.481087
TRINITY_DN37184_c0_g1	1161; 1064; 941; 831; 767										0.625912	4.70378	23.8444	1.04447e-06	0.000151341	34.2254	29.0434	19.5504	21.3824			-0.348393	-0.230683		0.400896	0.17818
TRINITY_DN41589_c0_g2	3071; 3008; 2580; 571	LHY (1)	Protein LHY {ECO:0000303|PubMed:9657154}	ARATH	K12133				AT1G01060	GO:0000975,GO:0001067,GO:0001071,GO:0001101,GO:0003674,GO:0003676,GO:0003677,GO:0003700,GO:0005488,GO:0005575,GO:0005634,GO:0006139,GO:0006351,GO:0006355,GO:0006725,GO:0006807,GO:0006950,GO:0006970,GO:0007623,GO:0008150,GO:0008152,GO:0009058,GO:0009059,GO:0009266,GO:0009314,GO:0009409,GO:0009416,GO:0009628,GO:0009648,GO:0009651,GO:0009719,GO:0009723,GO:0009725,GO:0009733,GO:0009737,GO:0009739,GO:…	-0.619376	4.47495	23.6788	1.13827e-06	0.000163452	18.2279	16.7318	26.7334	26.9054			0.278752	0.287362		-0.22763	-0.338485
TRINITY_DN33631_c0_g1	3492	NU5M; NU5M	NADH-ubiquinone oxidoreductase chain 5; NADH-ubiquinone oxidoreductase chain 5	OENBE; WHEAT						GO:0003674,GO:0003824,GO:0003954,GO:0005575,GO:0005743,GO:0006091,GO:0008137,GO:0008150,GO:0008152,GO:0009987,GO:0016020,GO:0016021,GO:0016491,GO:0016651,GO:0016655,GO:0019866,GO:0022900,GO:0022904,GO:0031090,GO:0031224,GO:0031966,GO:0042773,GO:0044237,GO:0044422,GO:0044424,GO:0044425,GO:0044429,GO:0044444,GO:0044446,GO:0044464,GO:0044699,GO:0044710,GO:0044763,GO:0050136,GO:0055114,GO:0070469	1.25572	1.70759	23.6636	1.14733e-06	0.000163452	4.84539	4.30162	1.90507	1.913			-0.375772	-0.372845		0.434013	0.314604
TRINITY_DN25992_c0_g1	560										-1.19025	2.23722	23.3198	1.37178e-06	0.000193798	3.46099	2.22498	6.40227	6.44865			0.401378	0.409319		-0.220239	-0.590458
TRINITY_DN57302_c0_g1	834	SUI1 (1)	Protein translation factor SUI1 homolog	PIMBR						GO:0003674,GO:0003676,GO:0003723,GO:0003743,GO:0005488,GO:0006417,GO:0008135,GO:0008150,GO:0009889,GO:0010468,GO:0010556,GO:0010608,GO:0019222,GO:0031323,GO:0031326,GO:0032268,GO:0050789,GO:0050794,GO:0051246,GO:0060255,GO:0065007,GO:0080090,GO:0097159,GO:1901363,GO:2000112	0.476357	5.81862	23.198	1.46146e-06	0.000204762	65.3358	65.9186	45.4405	48.9049			-0.281157	-0.179473		0.224098	0.236531
TRINITY_DN32779_c0_g1	1287; 1257	WTR14 (1)	WAT1-related protein At2g39510	ARATH					AT2G39510	GO:0003006,GO:0003333,GO:0003674,GO:0005215,GO:0005342,GO:0005575,GO:0005886,GO:0006810,GO:0006811,GO:0006820,GO:0006835,GO:0006865,GO:0008150,GO:0008324,GO:0008509,GO:0008514,GO:0009791,GO:0009987,GO:0015075,GO:0015171,GO:0015175,GO:0015179,GO:0015186,GO:0015711,GO:0015800,GO:0015807,GO:0015813,GO:0015849,GO:0016020,GO:0016021,GO:0022414,GO:0022857,GO:0022891,GO:0022892,GO:0031224,GO:0032501,GO:…	1.18207	5.11711	23.1462	1.50143e-06	0.000208637	64.9513	31.743	18.9882	23.5731			-0.660897	-0.375851		1.01264	0.0241124
TRINITY_DN16367_c0_g1	833										-1.51482	1.26915	22.8455	1.75556e-06	0.000241967	0.807565	1.54265	3.56029	3.30146			0.426235	0.357466		-0.559605	-0.224096
TRINITY_DN24504_c0_g1	1799										-1.22841	1.86194	22.8253	1.77414e-06	0.000242556	2.46115	1.80965	4.80951	5.1219			0.34583	0.41054		-0.264306	-0.492064
TRINITY_DN45113_c0_g1	1139	LRX3; LRX4 (1)	Leucine-rich repeat extensin-like protein 3; Leucine-rich repeat extensin-like protein 4	ARATH					AT3G24480	GO:0003674,GO:0005198,GO:0005199,GO:0005575,GO:0005576,GO:0005618,GO:0005911,GO:0008150,GO:0009505,GO:0009506,GO:0009987,GO:0016043,GO:0030054,GO:0030312,GO:0044464,GO:0045229,GO:0071554,GO:0071555,GO:0071840	-0.555802	5.5159	22.795	1.8023e-06	0.000244436	33.6485	40.1979	56.2775	52.4532			0.318197	0.220273		-0.3909	-0.147571
TRINITY_DN13453_c0_g1	1229	YIPL5	Protein yippee-like At4g27740	ARATH					AT4G27740	GO:0003674,GO:0005488,GO:0043167,GO:0043169,GO:0046872	0.802177	3.88548	22.6121	1.98232e-06	0.000266716	17.8818	19.5798	9.27549	12.2185			-0.522332	-0.187753		0.295926	0.414159
TRINITY_DN29165_c0_g1	1215	GL113	Germin-like protein subfamily 1 member 13	ARATH						GO:0003674,GO:0005488,GO:0005575,GO:0005576,GO:0005618,GO:0030145,GO:0030312,GO:0043167,GO:0043169,GO:0044464,GO:0045735,GO:0046872,GO:0046914,GO:0048046	0.707734	7.01022	22.5521	2.04524e-06	0.000273015	179.549	140.352	84.0728	111.725			-0.55112	-0.149196		0.525607	0.174709
TRINITY_DN7940_c0_g1	864										1.05444	2.46312	22.4815	2.12173e-06	0.000281013	8.26793	6.6156	3.65398	3.48659			-0.356284	-0.39964		0.504523	0.251401
TRINITY_DN28424_c0_g1	762	RFA3B	Replication protein A 14 kDa subunit B	ARATH	K10740				AT4G18590	GO:0003674,GO:0003676,GO:0003677,GO:0005488,GO:0005575,GO:0005634,GO:0006139,GO:0006259,GO:0006260,GO:0006281,GO:0006310,GO:0006725,GO:0006807,GO:0006950,GO:0006974,GO:0008150,GO:0008152,GO:0009058,GO:0009059,GO:0009987,GO:0033554,GO:0034641,GO:0034645,GO:0043170,GO:0043226,GO:0043227,GO:0043229,GO:0043231,GO:0044237,GO:0044238,GO:0044249,GO:0044260,GO:0044424,GO:0044464,GO:0044699,GO:0044710,GO:…	0.623189	4.94624	22.2728	2.36533e-06	0.000310848	32.9179	41.6516	24.7346	23.7582			-0.259725	-0.313404		0.125531	0.447598
TRINITY_DN36161_c1_g3	538										-1.3628	1.44852	22.1367	2.53907e-06	0.000331114	1.76895	1.21632	3.52906	4.07283			0.299789	0.435125		-0.253081	-0.481833
TRINITY_DN32955_c0_g1	1117; 1026; 785; 785	PMGI (1)	2,3-bisphosphoglycerate-independent phosphoglycerate mutase	RICCO						GO:0003674,GO:0003824,GO:0004619,GO:0005488,GO:0005575,GO:0005737,GO:0005975,GO:0005996,GO:0006006,GO:0006007,GO:0006082,GO:0006090,GO:0006091,GO:0006096,GO:0008150,GO:0008152,GO:0009056,GO:0009987,GO:0016052,GO:0016853,GO:0016866,GO:0016868,GO:0019318,GO:0019320,GO:0019752,GO:0030145,GO:0032787,GO:0043167,GO:0043169,GO:0043436,GO:0044237,GO:0044238,GO:0044281,GO:0044424,GO:0044464,GO:0044699,GO:…	-0.508511	5.7737	22.0958	2.59373e-06	0.00033566	41.455	48.6232	63.6167	64.7025			0.236282	0.25996		-0.358259	-0.137984
TRINITY_DN37339_c0_g1	1261; 1261; 611	TPS10; TPS8	Probable alpha,alpha-trehalose-phosphate synthase [UDP-forming] 10; Probable alpha,alpha-trehalose-phosphate synthase [UDP-forming] 8	ARATH	K16055				AT1G70290,AT1G60140	GO:0003674,GO:0003824,GO:0005575,GO:0005737,GO:0005975,GO:0005984,GO:0005991,GO:0005992,GO:0008150,GO:0008152,GO:0009058,GO:0009311,GO:0009312,GO:0009987,GO:0016051,GO:0016740,GO:0016757,GO:0016787,GO:0016788,GO:0016791,GO:0034637,GO:0042578,GO:0044237,GO:0044238,GO:0044249,GO:0044262,GO:0044424,GO:0044464,GO:0044699,GO:0044710,GO:0044711,GO:0044723,GO:0044763,GO:0046351,GO:0070413,GO:0071704,GO:…	-1.06136	2.24894	22.0313	2.68238e-06	0.000340459	3.03798	2.9963	5.68397	6.91147			0.254046	0.467859		-0.35496	-0.366945
TRINITY_DN16645_c0_g1	667	Y5161 (1)	Uncharacterized protein At5g01610	ARATH							-1.46284	1.56772	22.0276	2.68753e-06	0.000340459	1.0383	1.95798	3.68521	4.72078			0.296246	0.537662		-0.607704	-0.226204
TRINITY_DN31990_c0_g1	1540; 1175; 702	USPAL (1)	Universal stress protein A-like protein	ARATH					AT3G01520	GO:0000166,GO:0001882,GO:0001883,GO:0003674,GO:0005488,GO:0005575,GO:0005886,GO:0006950,GO:0008150,GO:0016020,GO:0016208,GO:0017076,GO:0030554,GO:0032549,GO:0032550,GO:0032553,GO:0032555,GO:0032559,GO:0036094,GO:0043167,GO:0043168,GO:0043169,GO:0044464,GO:0050896,GO:0097159,GO:0097367,GO:1901265,GO:1901363	1.30065	5.88201	22.0251	2.69106e-06	0.000340459	117.558	50.6701	38.195	30.0526			-0.409005	-0.735581		1.16362	-0.0190361
TRINITY_DN32096_c0_g1	1826; 964	FLS; GAO1A	Flavonol synthase/flavanone 3-hydroxylase; Gibberellin 20 oxidase 1-A	CITUN; WHEAT	K05278					GO:0003674,GO:0003824,GO:0005488,GO:0005575,GO:0005737,GO:0016491,GO:0016705,GO:0016706,GO:0019842,GO:0030246,GO:0031406,GO:0031418,GO:0036094,GO:0043167,GO:0043168,GO:0043169,GO:0043177,GO:0044424,GO:0044464,GO:0045431,GO:0045486,GO:0046872,GO:0048029,GO:0051213	1.31398	3.89075	21.8409	2.96212e-06	0.000371977	13.1902	28.7764	7.83888	9.07131			-0.610524	-0.440264		0.0160539	1.03473
TRINITY_DN30147_c0_g1	1368; 1353; 1352; 828	ERD15 (1)	Protein EARLY RESPONSIVE TO DEHYDRATION 15	ARATH					AT2G41430	GO:0001101,GO:0005575,GO:0005737,GO:0006950,GO:0008150,GO:0009314,GO:0009414,GO:0009415,GO:0009416,GO:0009605,GO:0009607,GO:0009617,GO:0009628,GO:0009642,GO:0009644,GO:0010035,GO:0042221,GO:0043207,GO:0044424,GO:0044464,GO:0050896,GO:0051704,GO:0051707,GO:1901700	0.60868	7.88302	21.6355	3.29694e-06	0.000410978	315.373	254.953	188.102	185.838			-0.289214	-0.306495		0.450194	0.145515
TRINITY_DN41109_c0_g1	3273; 2225; 1685	OBE4 (1)	Protein OBERON 4	ARATH					AT3G63500	GO:0001708,GO:0003674,GO:0005488,GO:0005575,GO:0005634,GO:0007389,GO:0008150,GO:0009880,GO:0009987,GO:0010014,GO:0032501,GO:0032502,GO:0043167,GO:0043169,GO:0043226,GO:0043227,GO:0043229,GO:0043231,GO:0044424,GO:0044464,GO:0044699,GO:0044707,GO:0044763,GO:0044767,GO:0046872,GO:0048869,GO:0090421	-0.526295	4.87526	21.5278	3.4873e-06	0.000429368	24.9191	23.0804	33.6353	35.4213			0.210218	0.280769		-0.194458	-0.296529
TRINITY_DN33021_c0_g1	1702; 1702; 1673; 1036	EF105	Ethylene-responsive transcription factor ERF105	ARATH					AT5G51190	GO:0000160,GO:0001071,GO:0003674,GO:0003676,GO:0003677,GO:0003700,GO:0005488,GO:0005575,GO:0005634,GO:0006139,GO:0006351,GO:0006725,GO:0006807,GO:0007165,GO:0008150,GO:0008152,GO:0009058,GO:0009059,GO:0009719,GO:0009755,GO:0009873,GO:0009987,GO:0010033,GO:0010200,GO:0010243,GO:0016070,GO:0018130,GO:0019438,GO:0032774,GO:0034641,GO:0034645,GO:0034654,GO:0035556,GO:0042221,GO:0043170,GO:0043226,GO:…	0.500892	7.07884	21.5222	3.49754e-06	0.000429368	167.897	148.955	114.554	109.288			-0.21252	-0.279222		0.331141	0.1606
TRINITY_DN33153_c0_g1	1396; 1371; 1370; 1345; 1314; 1289; 902; 876; 820; 622	MOMT; OMT3; ROMT	Myricetin O-methyltransferase; Probable O-methyltransferase 3 {ECO:0000303|PubMed:18223037}; Trans-resveratrol di-O-methyltransferase	CATRO; HUMLU; VITVI						GO:0003674,GO:0003824,GO:0006725,GO:0008150,GO:0008152,GO:0008168,GO:0008171,GO:0008757,GO:0009058,GO:0009987,GO:0016740,GO:0016741,GO:0019438,GO:0033799,GO:0044237,GO:0044249	1.03093	2.77761	21.5097	3.52045e-06	0.000429368	9.4985	8.87024	5.37166	3.61001			-0.20193	-0.595916		0.439454	0.358392
TRINITY_DN37330_c0_g1	1848; 1315; 715; 627; 615	NAC35; NAC94	NAC domain-containing protein 35 {ECO:0000303|PubMed:15029955}; Putative NAC domain-containing protein 94	ARATH					AT5G39820,AT2G02450	GO:0001071,GO:0003006,GO:0003674,GO:0003676,GO:0003677,GO:0003700,GO:0005488,GO:0005575,GO:0005634,GO:0006139,GO:0006351,GO:0006355,GO:0006725,GO:0006807,GO:0008150,GO:0008152,GO:0009058,GO:0009059,GO:0009791,GO:0009889,GO:0009908,GO:0009987,GO:0010468,GO:0010556,GO:0016070,GO:0018130,GO:0019219,GO:0019222,GO:0019438,GO:0022414,GO:0031323,GO:0031326,GO:0032501,GO:0032502,GO:0032774,GO:0034641,GO:…	0.899037	2.88473	21.4622	3.60865e-06	0.000434766	10.1138	9.07791	4.87197	5.39959			-0.403366	-0.296645		0.414488	0.285523
TRINITY_DN28536_c0_g1	1871										0.526744	5.05186	21.4521	3.62775e-06	0.000434766	38.8016	39.4266	25.3905	28.9109			-0.336569	-0.162126		0.238381	0.260314
TRINITY_DN29008_c0_g1	3117; 2832; 2808	P2B10 (1)	F-box protein PP2-B10	ARATH							0.670727	5.64351	21.4448	3.64164e-06	0.000434766	71.9886	50.9371	39.8815	37.2417			-0.266259	-0.360182		0.554733	0.0717088
TRINITY_DN41460_c0_g1	781; 771	IKU2; TDR	Leucine-rich repeat receptor-like protein kinase TDR; Receptor-like protein kinase HAIKU2	ARATH					AT3G19700,AT5G61480	GO:0000166,GO:0001763,GO:0001882,GO:0001883,GO:0001944,GO:0003006,GO:0003674,GO:0003824,GO:0004672,GO:0004674,GO:0005488,GO:0005524,GO:0005575,GO:0005886,GO:0008150,GO:0009653,GO:0009888,GO:0009960,GO:0009987,GO:0010065,GO:0010067,GO:0010087,GO:0010089,GO:0010223,GO:0010346,GO:0016020,GO:0016021,GO:0016301,GO:0016740,GO:0016772,GO:0016773,GO:0017076,GO:0022414,GO:0030554,GO:0031224,GO:0032501,GO:…	0.585554	4.77317	21.4283	3.67319e-06	0.000435465	31.7642	33.7603	19.8002	23.8816			-0.39819	-0.150603		0.232964	0.315829
TRINITY_DN38423_c0_g1	2429; 2376; 2120; 2067; 1540; 1487	MSL4; MSL5; MSL6; MSL8	Mechanosensitive ion channel protein 4; Mechanosensitive ion channel protein 5; Mechanosensitive ion channel protein 6; Mechanosensitive ion channel protein 8 {ECO:0000303|Ref.4}	ARATH					AT1G53470,AT1G78610,AT3G14810	GO:0003674,GO:0005215,GO:0005216,GO:0005575,GO:0005774,GO:0005886,GO:0005911,GO:0006810,GO:0006811,GO:0006820,GO:0008150,GO:0008381,GO:0009506,GO:0009987,GO:0012505,GO:0015075,GO:0015267,GO:0016020,GO:0016021,GO:0022803,GO:0022833,GO:0022836,GO:0022838,GO:0022857,GO:0022891,GO:0022892,GO:0030054,GO:0031090,GO:0031224,GO:0044422,GO:0044424,GO:0044425,GO:0044437,GO:0044444,GO:0044446,GO:0044464,GO:…	0.963882	2.65396	21.2706	3.98804e-06	0.000469509	7.57573	8.92957	4.55967	3.91856			-0.283481	-0.431858		0.262278	0.453061
TRINITY_DN38875_c0_g1	593; 519	PEAM3	Phosphoethanolamine N-methyltransferase 3	ARATH	K05929				AT1G73600	GO:0000234,GO:0003674,GO:0003824,GO:0005575,GO:0005737,GO:0006066,GO:0006576,GO:0006629,GO:0006644,GO:0006650,GO:0006656,GO:0006793,GO:0006796,GO:0006807,GO:0008150,GO:0008152,GO:0008168,GO:0008170,GO:0008610,GO:0008654,GO:0008757,GO:0009058,GO:0009308,GO:0009987,GO:0016740,GO:0016741,GO:0019637,GO:0032259,GO:0034641,GO:0042439,GO:0044106,GO:0044237,GO:0044238,GO:0044249,GO:0044255,GO:0044281,GO:…	0.598097	4.62147	21.2141	4.10722e-06	0.000480204	26.9573	32.1583	19.8627	19.2534			-0.252113	-0.292888		0.153345	0.391656
TRINITY_DN28587_c0_g1	1112										-1.06417	2.39691	21.1098	4.33714e-06	0.000503613	3.92246	2.8183	6.77704	7.22002			0.340428	0.411464		-0.22711	-0.524781
TRINITY_DN25091_c0_g1	1367										1.2604	3.71041	21.0475	4.48034e-06	0.000514076	25.3037	11.9259	8.46349	7.03489			-0.396088	-0.607873		0.987644	0.0163159
TRINITY_DN29824_c0_g1	1865	NU2M (1)	NADH-ubiquinone oxidoreductase chain 2	ARATH	K03879				ArthMp026	GO:0003674,GO:0003824,GO:0003954,GO:0005575,GO:0005743,GO:0006091,GO:0008137,GO:0008150,GO:0008152,GO:0009987,GO:0016020,GO:0016021,GO:0016491,GO:0016651,GO:0016655,GO:0019866,GO:0022900,GO:0022904,GO:0031090,GO:0031224,GO:0031966,GO:0042773,GO:0044237,GO:0044422,GO:0044424,GO:0044425,GO:0044429,GO:0044444,GO:0044446,GO:0044464,GO:0044699,GO:0044710,GO:0044763,GO:0050136,GO:0055114,GO:0070469	0.812943	3.40166	21.0443	4.48789e-06	0.000514076	12.3827	14.4178	8.30734	6.97318			-0.238068	-0.438048		0.242591	0.433525
TRINITY_DN23947_c0_g1	790; 729										0.517882	5.46979	21.008	4.57366e-06	0.000520384	54.7221	49.6318	33.8852	38.9388			-0.343868	-0.15379		0.316655	0.181003
TRINITY_DN39147_c1_g2	521										-1.05385	3.47913	20.977	4.64828e-06	0.000525348	8.96012	5.48828	12.7109	17.1244			0.255064	0.633599		-0.169552	-0.719111
TRINITY_DN28943_c0_g1	1023; 994	HS22M; HS23M	23.6 kDa heat shock protein, mitochondrial; Heat shock 22 kDa protein, mitochondrial	ARATH; PEA	K13993				AT4G25200	GO:0005575,GO:0005739,GO:0008150,GO:0010035,GO:0010038,GO:0042221,GO:0043226,GO:0043227,GO:0043229,GO:0043231,GO:0044424,GO:0044444,GO:0044464,GO:0046686,GO:0050896	-0.89448	3.62586	20.8595	4.94238e-06	0.000554888	9.30622	7.86158	18.8945	12.959			0.612837	0.130728		-0.27317	-0.470396
TRINITY_DN38348_c0_g1	1771; 1750; 1732; 1530; 1509; 921	B2 (1)	B2 protein	DAUCA							0.497453	7.06083	20.8145	5.05993e-06	0.000564348	161.244	151.328	117.614	103.765			-0.157334	-0.334867		0.291303	0.200897
TRINITY_DN32837_c0_g2	1077; 1077; 828; 828										1.21734	1.66289	20.5932	5.67982e-06	0.000629346	3.99937	4.71695	1.62399	2.12898			-0.451416	-0.26321		0.275815	0.438811
TRINITY_DN31331_c0_g1	826; 797; 764; 576; 569	CEN; CET1	CEN-like protein 1; Protein CENTRORADIALIS	ANTMA; TOBAC						GO:0003006,GO:0005575,GO:0005737,GO:0008150,GO:0009791,GO:0009908,GO:0009987,GO:0022414,GO:0030154,GO:0032501,GO:0032502,GO:0044424,GO:0044464,GO:0044699,GO:0044702,GO:0044707,GO:0044763,GO:0044767,GO:0048367,GO:0048608,GO:0048731,GO:0048856,GO:0048869,GO:0090567	1.11989	2.01235	20.566	5.76092e-06	0.000634187	4.84539	6.05194	2.2486	2.77693			-0.444897	-0.275801		0.243247	0.477451
TRINITY_DN34407_c0_g1	2395	BAM9	Inactive beta-amylase 9	ARATH					AT5G18670	GO:0000272,GO:0003674,GO:0003824,GO:0004553,GO:0005575,GO:0005737,GO:0005975,GO:0005976,GO:0008150,GO:0008152,GO:0009056,GO:0009057,GO:0016052,GO:0016160,GO:0016161,GO:0016787,GO:0016798,GO:0043170,GO:0044238,GO:0044424,GO:0044464,GO:0071704,GO:1901575	-0.507262	5.54132	20.5268	5.88008e-06	0.000643129	41.4165	35.4513	53.7166	55.3844			0.222601	0.265151		-0.137262	-0.350491
TRINITY_DN36445_c0_g1	1845; 1785; 1708; 1696; 1648; 1636; 1259; 1008										0.718278	5.10099	20.3578	6.42294e-06	0.000698001	50.7997	34.7096	27.4205	24.4679			-0.252617	-0.405196		0.591092	0.0667216
TRINITY_DN36753_c0_g1	1817	GLT3; U92A1	Crocetin glucosyltransferase 3; UDP-glycosyltransferase 92A1	ARATH; CROSA					AT5G12890	GO:0003674,GO:0003824,GO:0005575,GO:0006629,GO:0006720,GO:0006721,GO:0008150,GO:0008152,GO:0008194,GO:0008299,GO:0008610,GO:0009058,GO:0009987,GO:0016108,GO:0016109,GO:0016114,GO:0016116,GO:0016117,GO:0016740,GO:0016757,GO:0016758,GO:0035251,GO:0042440,GO:0043226,GO:0043227,GO:0043229,GO:0043231,GO:0044237,GO:0044238,GO:0044249,GO:0044255,GO:0044424,GO:0044464,GO:0044699,GO:0044710,GO:0044711,GO:…	1.06164	2.0043	20.321	6.54791e-06	0.000707049	5.65295	5.13228	2.77952	2.37582			-0.282333	-0.409647		0.396817	0.295163
TRINITY_DN35328_c0_g2	2207; 2202; 2167; 2162; 1280; 1201	BT4	BTB/POZ and TAZ domain-containing protein 4	ARATH					AT5G67480	GO:0000151,GO:0000302,GO:0000988,GO:0000989,GO:0001101,GO:0003674,GO:0003712,GO:0003824,GO:0004402,GO:0005488,GO:0005515,GO:0005516,GO:0005575,GO:0005634,GO:0005737,GO:0005774,GO:0006355,GO:0006464,GO:0006508,GO:0006511,GO:0006950,GO:0006970,GO:0006979,GO:0008080,GO:0008150,GO:0008152,GO:0008270,GO:0009056,GO:0009057,GO:0009611,GO:0009628,GO:0009651,GO:0009719,GO:0009725,GO:0009733,GO:0009739,GO:…	0.90255	4.18411	20.2318	6.86046e-06	0.00073611	29.3415	18.1855	12.6796	12.6813			-0.388483	-0.388316		0.705778	0.0710202
TRINITY_DN25950_c0_g1	2543; 955	FMDA	Formamidase; Putative formamidase C869.04	METME; SCHPO	K01455					GO:0003674,GO:0003824,GO:0004328,GO:0005575,GO:0005634,GO:0005829,GO:0016787,GO:0016810,GO:0016811,GO:0043226,GO:0043227,GO:0043229,GO:0043231,GO:0044424,GO:0044444,GO:0044464	0.947235	3.28032	20.1616	7.11677e-06	0.000758809	11.1905	14.2399	5.37166	7.83712			-0.598791	-0.182545		0.240651	0.540685
TRINITY_DN39412_c0_g2	2592; 2574; 2566; 2548; 1698	APRR5 (1)	Two-component response regulator-like APRR5	ARATH	K12130				AT5G24470	GO:0000160,GO:0005575,GO:0005634,GO:0006139,GO:0006351,GO:0006355,GO:0006725,GO:0006807,GO:0007165,GO:0008150,GO:0008152,GO:0009058,GO:0009059,GO:0009889,GO:0009987,GO:0010468,GO:0010556,GO:0016070,GO:0018130,GO:0019219,GO:0019222,GO:0019438,GO:0031323,GO:0031326,GO:0032774,GO:0034641,GO:0034645,GO:0034654,GO:0035556,GO:0043170,GO:0043226,GO:0043227,GO:0043229,GO:0043231,GO:0044237,GO:0044238,GO:…	0.59383	4.73027	20.1425	7.1882e-06	0.000761635	30.1106	33.612	19.0507	23.2028			-0.40685	-0.147132		0.202335	0.351647
TRINITY_DN26760_c0_g1	819; 817										0.681501	3.9114	19.9947	7.76585e-06	0.00081773	17.4203	19.5205	11.0244	12.0334			-0.352122	-0.244477		0.224229	0.37237
TRINITY_DN35536_c0_g1	1881; 698	FB253	F-box protein At5g07610	ARATH					AT5G07610		1.15509	2.98156	19.8728	8.27689e-06	0.000866161	12.921	8.95924	3.65398	6.1401			-0.72015	-0.194369		0.67986	0.234659
TRINITY_DN27303_c0_g1	1721; 1627; 1620; 1526; 1488; 1394	ERD15 (2)	Protein EARLY RESPONSIVE TO DEHYDRATION 15	ARATH					AT2G41430	GO:0001101,GO:0005575,GO:0005737,GO:0006950,GO:0008150,GO:0009314,GO:0009414,GO:0009415,GO:0009416,GO:0009605,GO:0009607,GO:0009617,GO:0009628,GO:0009642,GO:0009644,GO:0010035,GO:0042221,GO:0043207,GO:0044424,GO:0044464,GO:0050896,GO:0051704,GO:0051707,GO:1901700	0.845403	4.25924	19.6859	9.12742e-06	0.000949308	19.2662	29.696	12.867	14.44			-0.438434	-0.293334		0.0780137	0.653754
TRINITY_DN38873_c0_g2	1983; 918	AAP2; AAP3	Amino acid permease 2; Amino acid permease 3	ARATH					AT1G77380,AT5G09220	GO:0003333,GO:0003674,GO:0005215,GO:0005342,GO:0005575,GO:0005886,GO:0005887,GO:0006810,GO:0006811,GO:0006820,GO:0006865,GO:0008150,GO:0008509,GO:0008514,GO:0009987,GO:0015075,GO:0015171,GO:0015291,GO:0015293,GO:0015711,GO:0015800,GO:0015802,GO:0015804,GO:0015849,GO:0016020,GO:0016021,GO:0022804,GO:0022857,GO:0022891,GO:0022892,GO:0031090,GO:0031224,GO:0031226,GO:0031965,GO:0034220,GO:0044422,GO:…	0.512412	7.08893	19.5005	1.00571e-05	0.00103963	160.359	159.694	101.499	122.864			-0.390986	-0.120253		0.258582	0.252658
TRINITY_DN31433_c0_g1	1454; 823	D7OMT; ROMT	Isoflavone 7-O-methyltransferase; Trans-resveratrol di-O-methyltransferase	GLYEC; VITVI						GO:0003674,GO:0003824,GO:0006725,GO:0008150,GO:0008152,GO:0008168,GO:0008171,GO:0008757,GO:0009058,GO:0009698,GO:0009699,GO:0009717,GO:0009987,GO:0016740,GO:0016741,GO:0018130,GO:0019438,GO:0019748,GO:0033800,GO:0044237,GO:0044249,GO:0044550,GO:0044699,GO:0044710,GO:0044711,GO:0044763,GO:0046287,GO:0046483,GO:0071704,GO:1901360,GO:1901362,GO:1901576	0.862841	2.69816	19.4062	1.05663e-05	0.00108564	8.22947	8.42525	4.62213	4.53566			-0.315779	-0.334742		0.311586	0.338935
TRINITY_DN41402_c0_g2	1979; 1782; 1198	PUM1; PUM3	Pumilio homolog 1; Pumilio homolog 3	ARATH	K17943				AT2G29200	GO:0003674,GO:0003676,GO:0003723,GO:0003729,GO:0005488,GO:0005575,GO:0005737,GO:0006417,GO:0008150,GO:0009889,GO:0010468,GO:0010556,GO:0010608,GO:0019222,GO:0031323,GO:0031326,GO:0032268,GO:0044424,GO:0044464,GO:0044822,GO:0050789,GO:0050794,GO:0051246,GO:0060255,GO:0065007,GO:0080090,GO:0097159,GO:1901363,GO:2000112	-0.69079	3.52713	19.3441	1.09154e-05	0.00111475	8.61403	8.87024	13.7102	14.5326			0.255861	0.329471		-0.309872	-0.27546
TRINITY_DN39150_c0_g1	1723; 1681; 1471; 1305; 1144										-0.976584	2.19344	19.285	1.12586e-05	0.00114292	3.07644	2.96664	5.80889	6.0784			0.3063	0.355251		-0.315001	-0.346549
TRINITY_DN25911_c0_g1	791; 743	BABL (1)	Basic blue protein	CUCSA						GO:0003674,GO:0005488,GO:0008150,GO:0008152,GO:0009055,GO:0043167,GO:0043169,GO:0044699,GO:0044710,GO:0046872,GO:0055114	0.513451	4.7868	19.21	1.17099e-05	0.00118165	34.11	30.7937	22.9857	22.4314			-0.222811	-0.255176		0.308484	0.169503
TRINITY_DN38946_c0_g1	2397; 2384; 2075; 2062; 2062; 2033	AB5G	ABC transporter G family member 5	ARATH					AT2G13610	GO:0000166,GO:0001882,GO:0001883,GO:0003674,GO:0003824,GO:0005215,GO:0005488,GO:0005524,GO:0005575,GO:0005886,GO:0015399,GO:0015405,GO:0016020,GO:0016021,GO:0016462,GO:0016787,GO:0016817,GO:0016818,GO:0016820,GO:0016887,GO:0017076,GO:0017111,GO:0022804,GO:0022857,GO:0030554,GO:0031224,GO:0032549,GO:0032550,GO:0032553,GO:0032555,GO:0032559,GO:0035639,GO:0036094,GO:0042623,GO:0042626,GO:0043167,GO:…	-0.517261	4.97191	19.061	1.26603e-05	0.00127	25.2652	26.1954	39.3818	34.3105			0.336019	0.147412		-0.265913	-0.217517
TRINITY_DN32644_c0_g1	808; 796	PSBW	Photosystem II reaction center W protein, chloroplastic	SPIOL						GO:0005575,GO:0008150,GO:0008152,GO:0009521,GO:0009523,GO:0009535,GO:0009987,GO:0015979,GO:0016020,GO:0016021,GO:0031224,GO:0032991,GO:0034357,GO:0042651,GO:0043234,GO:0044237,GO:0044422,GO:0044424,GO:0044425,GO:0044434,GO:0044435,GO:0044436,GO:0044444,GO:0044446,GO:0044464,GO:0055035	0.781703	3.15594	19.0458	1.27617e-05	0.00127264	11.8827	10.6206	6.30858	6.7572			-0.354897	-0.279029		0.385722	0.248205
TRINITY_DN19586_c0_g1	940; 792	KAT3 (1)	Potassium channel KAT3	ARATH					AT4G32650	GO:0003674,GO:0005215,GO:0005216,GO:0005244,GO:0005249,GO:0005261,GO:0005267,GO:0005575,GO:0005783,GO:0005886,GO:0005887,GO:0006810,GO:0006811,GO:0006812,GO:0006813,GO:0008150,GO:0008324,GO:0009605,GO:0009607,GO:0009624,GO:0009987,GO:0010163,GO:0015075,GO:0015077,GO:0015079,GO:0015267,GO:0015672,GO:0016020,GO:0016021,GO:0022803,GO:0022832,GO:0022836,GO:0022838,GO:0022843,GO:0022857,GO:0022890,GO:…	1.11629	1.67133	18.9974	1.30898e-05	0.00129773	4.38392	4.24229	1.84261	2.12898			-0.384013	-0.280311		0.348346	0.315978
TRINITY_DN25516_c0_g1	3824; 3788; 3699										-0.530986	5.72629	18.8752	1.39558e-05	0.00137554	37.7633	48.5638	60.9621	63.9929			0.2279	0.295726		-0.435147	-0.0884784
TRINITY_DN31101_c0_g1	515	PIP24 (1)	Aquaporin PIP2-4	MAIZE	K09872					GO:0003674,GO:0005215,GO:0005372,GO:0005575,GO:0005886,GO:0015250,GO:0015267,GO:0016020,GO:0016021,GO:0022803,GO:0022838,GO:0022857,GO:0022891,GO:0022892,GO:0031224,GO:0044425,GO:0044464	-0.514064	7.94229	18.8102	1.44394e-05	0.00141497	198.123	206.893	276.609	301.822			0.191964	0.316945		-0.285395	-0.223514
TRINITY_DN40398_c0_g1	2297; 2284; 1276; 504	SSG1	Granule-bound starch synthase 1, chloroplastic/amyloplastic	ANTMA; MANES						GO:0000271,GO:0003674,GO:0003824,GO:0004373,GO:0005575,GO:0005975,GO:0005976,GO:0005982,GO:0006073,GO:0008150,GO:0008152,GO:0008194,GO:0009011,GO:0009058,GO:0009059,GO:0009250,GO:0009501,GO:0009507,GO:0009536,GO:0009987,GO:0016051,GO:0016740,GO:0016757,GO:0016758,GO:0019252,GO:0033201,GO:0033692,GO:0033840,GO:0034637,GO:0034645,GO:0035251,GO:0043170,GO:0043226,GO:0043227,GO:0043229,GO:0043231,GO:…	-0.509304	5.76566	18.7646	1.47889e-05	0.00144089	39.9552	49.5725	65.6467	61.9873			0.290205	0.209971		-0.398964	-0.101213
TRINITY_DN33266_c0_g1	1853; 1083; 851; 735; 614	CML35; CML36	Probable calcium-binding protein CML35; Probable calcium-binding protein CML36	ARATH	K13448				AT3G10190,AT2G41410	GO:0003674,GO:0005488,GO:0005509,GO:0005575,GO:0005886,GO:0006950,GO:0006952,GO:0008150,GO:0009605,GO:0009607,GO:0009620,GO:0016020,GO:0043167,GO:0043169,GO:0043207,GO:0044464,GO:0046872,GO:0050832,GO:0050896,GO:0051704,GO:0051707,GO:0098542	0.499021	6.12547	18.7106	1.52135e-05	0.0014738	88.7168	74.8482	59.6817	55.9706			-0.196044	-0.285565		0.360483	0.121126
TRINITY_DN35636_c0_g1	1683; 1670	AGAL3	Alpha-galactosidase 3 {ECO:0000303|PubMed:15034167}	ARATH	K07407				AT3G56310	GO:0003674,GO:0003824,GO:0004553,GO:0004557,GO:0005575,GO:0005576,GO:0005618,GO:0005773,GO:0005975,GO:0008150,GO:0008152,GO:0009505,GO:0009987,GO:0015925,GO:0016043,GO:0016787,GO:0016798,GO:0030312,GO:0043226,GO:0043227,GO:0043229,GO:0043231,GO:0044238,GO:0044424,GO:0044444,GO:0044464,GO:0045229,GO:0048046,GO:0052692,GO:0071554,GO:0071555,GO:0071704,GO:0071840	-0.435462	6.619	18.6827	1.54373e-05	0.00148698	82.0255	84.9348	110.65	115.181			0.184975	0.241866		-0.237973	-0.188867
TRINITY_DN38875_c1_g1	1004; 1004; 1004; 616	PEAM3; PEAMT	Phosphoethanolamine N-methyltransferase; Phosphoethanolamine N-methyltransferase 3	ARATH; SPIOL	K05929				AT1G73600	GO:0000234,GO:0003674,GO:0003824,GO:0005575,GO:0005737,GO:0006066,GO:0006576,GO:0006629,GO:0006644,GO:0006650,GO:0006656,GO:0006793,GO:0006796,GO:0006807,GO:0008150,GO:0008152,GO:0008168,GO:0008170,GO:0008610,GO:0008654,GO:0008757,GO:0009058,GO:0009308,GO:0009987,GO:0016740,GO:0016741,GO:0019637,GO:0032259,GO:0034641,GO:0042439,GO:0044106,GO:0044237,GO:0044238,GO:0044249,GO:0044255,GO:0044281,GO:…	0.463268	5.39637	18.5987	1.61332e-05	0.00154523	46.5311	50.9668	34.947	35.8224			-0.236716	-0.202933		0.156735	0.282914
TRINITY_DN31903_c0_g1	1250; 985										0.849807	2.76168	18.5539	1.65167e-05	0.00157308	8.15256	9.1669	4.77828	4.8442			-0.329263	-0.3153		0.253589	0.390975
TRINITY_DN22753_c0_g1	1174; 1126	PEX10 (1)	Peroxisome biogenesis factor 10	ARATH							0.681592	4.18667	18.4566	1.73819e-05	0.00164623	21.4966	23.2584	12.1175	15.7977			-0.477115	-0.142909		0.257856	0.362168
TRINITY_DN39118_c0_g1	2687; 1456; 616	EIN2 (1)	Ethylene-insensitive protein 2 {ECO:0000303|PubMed:10381874}	ARATH	K14513				AT5G03280	GO:0000160,GO:0001736,GO:0001944,GO:0002237,GO:0003674,GO:0003676,GO:0003723,GO:0003729,GO:0005215,GO:0005488,GO:0005575,GO:0005634,GO:0005789,GO:0006810,GO:0006950,GO:0006952,GO:0006970,GO:0007164,GO:0007165,GO:0007568,GO:0008150,GO:0009266,GO:0009408,GO:0009605,GO:0009607,GO:0009617,GO:0009620,GO:0009628,GO:0009651,GO:0009653,GO:0009734,GO:0009736,GO:0009755,GO:0009756,GO:0009787,GO:0009789,GO:…	-0.867161	2.59455	18.4331	1.75977e-05	0.00165741	4.07628	4.33129	7.62026	7.74455			0.311987	0.330506		-0.350902	-0.291591
TRINITY_DN30853_c0_g1	1289; 1272	HSA32	Protein HEAT-STRESS-ASSOCIATED 32 {ECO:0000303|PubMed:16500991}	ARATH					AT4G21320	GO:0003674,GO:0003824,GO:0006950,GO:0008150,GO:0009266,GO:0009408,GO:0009628,GO:0010286,GO:0010468,GO:0010608,GO:0019222,GO:0050789,GO:0050896,GO:0060255,GO:0065007	-0.448346	5.96534	18.4213	1.77068e-05	0.00165847	55.4143	50.1955	71.2682	72.7248			0.20316	0.231559		-0.148616	-0.286103
TRINITY_DN30603_c0_g1	1322; 1299; 1013; 990	AZF2; ZAT10 (1)	Zinc finger protein AZF2; Zinc finger protein ZAT10	ARATH					AT1G27730	GO:0001071,GO:0001101,GO:0003674,GO:0003676,GO:0003677,GO:0003700,GO:0005488,GO:0005575,GO:0005634,GO:0006139,GO:0006351,GO:0006355,GO:0006725,GO:0006807,GO:0006950,GO:0006970,GO:0006979,GO:0008150,GO:0008152,GO:0009058,GO:0009059,GO:0009266,GO:0009314,GO:0009409,GO:0009414,GO:0009415,GO:0009416,GO:0009611,GO:0009628,GO:0009642,GO:0009644,GO:0009651,GO:0009719,GO:0009725,GO:0009737,GO:0009889,GO:…	1.17061	4.88837	18.3671	1.82181e-05	0.00169699	51.5303	30.7343	24.2349	12.2802			-0.117678	-0.99515		0.911189	0.201638
TRINITY_DN27547_c0_g1	1781; 1705; 1703	NCS1 (1)	S-norcoclaurine synthase 1	COPJA						GO:0003674,GO:0003824,GO:0005488,GO:0006807,GO:0008150,GO:0008152,GO:0009820,GO:0016491,GO:0016829,GO:0016835,GO:0016836,GO:0043167,GO:0043169,GO:0046872,GO:0050474,GO:0071704,GO:1901564	0.66621	5.02192	18.3526	1.83565e-05	0.00170053	46.6849	33.1373	27.0145	23.2028			-0.204937	-0.408125		0.541766	0.071295
TRINITY_DN34324_c0_g1	913; 896; 863; 826; 820; 809; 776										1.27014	2.59186	18.2407	1.94677e-05	0.00179368	5.76832	11.0062	2.93568	4.04198			-0.586003	-0.294229		0.0683525	0.811879
TRINITY_DN28056_c0_g1	848										0.682138	3.7074	18.2253	1.96249e-05	0.00179839	17.6895	14.5068	9.46287	10.5523			-0.359386	-0.228398		0.421073	0.16671
TRINITY_DN28408_c0_g1	596										1.3192	1.72445	18.15	2.04169e-05	0.0018609	5.42222	4.00496	2.40476	1.35761			-0.202064	-0.59369		0.550725	0.245029
TRINITY_DN9114_c0_g1	654	EXP17 (1)	Putative expansin-A17	ARATH					AT4G01630	GO:0005575,GO:0005576,GO:0005618,GO:0008150,GO:0009664,GO:0009791,GO:0009827,GO:0009828,GO:0009987,GO:0010311,GO:0016020,GO:0016043,GO:0030312,GO:0032501,GO:0032502,GO:0042545,GO:0044464,GO:0044699,GO:0044707,GO:0044767,GO:0045229,GO:0048645,GO:0048646,GO:0071554,GO:0071555,GO:0071669,GO:0071840	-1.23856	1.58764	18.1395	2.05301e-05	0.00186121	2.11505	1.39432	4.62213	3.57916			0.474451	0.227203		-0.211933	-0.489722
TRINITY_DN21680_c0_g1	557										1.58873	1.85033	18.0599	2.1406e-05	0.0019303	7.72955	3.2633	1.56153	2.06727			-0.551228	-0.359663		0.898648	0.0122427
TRINITY_DN33420_c0_g1	1512; 1206	G3PB	Glyceraldehyde-3-phosphate dehydrogenase GAPB, chloroplastic	ARATH	K05298				AT1G42970	GO:0000166,GO:0003674,GO:0003824,GO:0004365,GO:0005488,GO:0005575,GO:0005576,GO:0005975,GO:0005996,GO:0006006,GO:0006950,GO:0008150,GO:0008152,GO:0009058,GO:0009266,GO:0009314,GO:0009409,GO:0009416,GO:0009507,GO:0009526,GO:0009532,GO:0009535,GO:0009536,GO:0009570,GO:0009628,GO:0009743,GO:0009744,GO:0009941,GO:0010033,GO:0010035,GO:0010038,GO:0010319,GO:0016020,GO:0016051,GO:0016491,GO:0016620,GO:…	1.22921	1.40429	18.0136	2.19329e-05	0.00196735	3.23026	4.03462	1.81137	1.2959			-0.227471	-0.43711		0.2291	0.435481
TRINITY_DN30809_c0_g1	1177	CSN7 (1)	COP9 signalosome complex subunit 7	ARATH	K12180				AT1G02090	GO:0005575,GO:0005829,GO:0006461,GO:0007165,GO:0007275,GO:0007602,GO:0008150,GO:0008180,GO:0009314,GO:0009416,GO:0009581,GO:0009582,GO:0009583,GO:0009585,GO:0009605,GO:0009628,GO:0010387,GO:0016043,GO:0022607,GO:0032501,GO:0032502,GO:0032991,GO:0034622,GO:0043234,GO:0043623,GO:0043933,GO:0044422,GO:0044424,GO:0044428,GO:0044444,GO:0044446,GO:0044464,GO:0044699,GO:0044707,GO:0044767,GO:0050789,GO:…	-0.668465	3.57193	17.9123	2.3132e-05	0.00206398	9.69078	8.57358	14.9907	13.9772			0.328095	0.239368		-0.211278	-0.356185
TRINITY_DN25770_c0_g1	731; 713	SRC2 (2)	Protein SRC2 homolog {ECO:0000305}	ARATH					AT1G09070	GO:0000322,GO:0000325,GO:0000326,GO:0005575,GO:0005773,GO:0005774,GO:0005783,GO:0005789,GO:0005886,GO:0006605,GO:0006623,GO:0006810,GO:0006886,GO:0007034,GO:0008104,GO:0008150,GO:0009705,GO:0015031,GO:0016020,GO:0016021,GO:0016482,GO:0031090,GO:0031224,GO:0032586,GO:0033036,GO:0033365,GO:0034613,GO:0043226,GO:0043227,GO:0043229,GO:0043231,GO:0044422,GO:0044424,GO:0044425,GO:0044432,GO:0044437,GO:…	0.62281	4.45364	17.8588	2.37921e-05	0.00211177	29.803	23.3771	18.0513	16.4148			-0.220617	-0.343449		0.444851	0.119215
TRINITY_DN38457_c0_g2	1025; 933; 890; 798; 644; 595; 504	XTH15; XTH16; XTH22	Probable xyloglucan endotransglucosylase/hydrolase protein 16; Xyloglucan endotransglucosylase/hydrolase protein 15 {ECO:0000303|PubMed:12514239}; Xyloglucan endotransglucosylase/hydrolase protein 22	ARATH	K14504,K08235				AT5G57560,AT4G14130	GO:0003674,GO:0003824,GO:0004553,GO:0005575,GO:0005576,GO:0005618,GO:0005794,GO:0005975,GO:0005976,GO:0006073,GO:0006950,GO:0008150,GO:0008152,GO:0009266,GO:0009408,GO:0009409,GO:0009605,GO:0009612,GO:0009628,GO:0009664,GO:0009719,GO:0009725,GO:0009733,GO:0009741,GO:0009987,GO:0010033,GO:0010383,GO:0010410,GO:0010411,GO:0014070,GO:0016043,GO:0016740,GO:0016757,GO:0016758,GO:0016762,GO:0016787,GO:…	0.990934	5.25508	17.8434	2.39851e-05	0.00211348	53.953	47.7035	34.3849	16.7542			-0.0286891	-0.984818		0.592188	0.421319
TRINITY_DN36877_c0_g1	2388; 1130	STY46	Serine/threonine-protein kinase STY46 {ECO:0000305}	ARATH					AT4G38470	GO:0000166,GO:0001882,GO:0001883,GO:0003674,GO:0003824,GO:0004672,GO:0004674,GO:0004712,GO:0004871,GO:0005488,GO:0005524,GO:0005575,GO:0005829,GO:0006996,GO:0007165,GO:0008150,GO:0009657,GO:0009658,GO:0009987,GO:0016043,GO:0016301,GO:0016597,GO:0016740,GO:0016772,GO:0016773,GO:0017076,GO:0030554,GO:0031406,GO:0032549,GO:0032550,GO:0032553,GO:0032555,GO:0032559,GO:0035556,GO:0035639,GO:0036094,GO:…	-0.478841	5.33262	17.8275	2.41865e-05	0.00211348	35.1098	32.1287	49.8128	43.8138			0.315339	0.137813		-0.166167	-0.286985
TRINITY_DN29896_c0_g1	1733; 1545; 1543; 1517; 1515; 1395; 1393; 1367; 1365; 1124; 1122										0.467792	5.95396	17.8244	2.42254e-05	0.00211348	77.1032	66.8086	53.8103	50.1699			-0.176987	-0.274301		0.326218	0.125071
TRINITY_DN26805_c0_g1	545	YCF3 (1)	Photosystem I assembly protein Ycf3 {ECO:0000255|HAMAP-Rule:MF_00439}	ILLOL						GO:0005575,GO:0008150,GO:0008152,GO:0009535,GO:0009987,GO:0015979,GO:0016020,GO:0034357,GO:0042651,GO:0044237,GO:0044422,GO:0044424,GO:0044434,GO:0044435,GO:0044436,GO:0044444,GO:0044446,GO:0044464,GO:0055035	0.460703	5.89043	17.8178	2.431e-05	0.00211348	69.5659	67.7876	46.0964	53.6873			-0.330453	-0.119031		0.242893	0.206591
TRINITY_DN23879_c0_g1	1447	HMDH1 (1)	3-hydroxy-3-methylglutaryl-coenzyme A reductase 1	GOSHI						GO:0000166,GO:0003674,GO:0003824,GO:0004420,GO:0005488,GO:0005575,GO:0005789,GO:0006139,GO:0006163,GO:0006629,GO:0006720,GO:0006725,GO:0006732,GO:0006753,GO:0006793,GO:0006796,GO:0006807,GO:0008150,GO:0008152,GO:0008299,GO:0008610,GO:0009058,GO:0009116,GO:0009117,GO:0009119,GO:0009150,GO:0009259,GO:0009987,GO:0015936,GO:0016020,GO:0016021,GO:0016491,GO:0016614,GO:0016616,GO:0019637,GO:0019693,GO:…	-0.454501	5.61912	17.6399	2.66928e-05	0.00230456	44.3392	38.5366	56.3088	57.1122			0.209056	0.2288		-0.122425	-0.315432
TRINITY_DN32461_c0_g1	1402; 1292	MYB14; MYB15	Transcription factor MYB14 {ECO:0000303|PubMed:9839469}; Transcription factor MYB15 {ECO:0000305}	ARATH						GO:0000975,GO:0000981,GO:0000988,GO:0000989,GO:0001067,GO:0001071,GO:0001076,GO:0001101,GO:0001134,GO:0001135,GO:0003674,GO:0003676,GO:0003677,GO:0003700,GO:0005488,GO:0005575,GO:0005634,GO:0006355,GO:0006357,GO:0006950,GO:0006970,GO:0008150,GO:0009628,GO:0009651,GO:0009719,GO:0009723,GO:0009725,GO:0009733,GO:0009753,GO:0009889,GO:0009987,GO:0010033,GO:0010035,GO:0010038,GO:0010200,GO:0010243,GO:…	1.2046	3.62367	17.6337	2.67798e-05	0.00230456	22.6887	11.9259	9.40041	5.58472			-0.203883	-0.791801		0.910884	0.0847996
TRINITY_DN29237_c0_g1	2340; 2308; 2238; 2234; 2202; 2132; 656	ISPS; TPS12; TPS2; TPS4	Isoprene synthase, chloroplastic; Probable terpene synthase 12; Tricyclene synthase EBOS, chloroplastic; Tricyclene synthase TPS4, chloroplastic	LOTJA; MEDTR; POPAL; RICCO	K12742,K19968					GO:0000287,GO:0001101,GO:0003674,GO:0003824,GO:0005488,GO:0005575,GO:0006629,GO:0006720,GO:0006721,GO:0006950,GO:0006952,GO:0008150,GO:0008152,GO:0008299,GO:0008610,GO:0009058,GO:0009532,GO:0009570,GO:0009605,GO:0009607,GO:0009611,GO:0009719,GO:0009725,GO:0009753,GO:0009987,GO:0010033,GO:0010333,GO:0016114,GO:0016829,GO:0016835,GO:0016838,GO:0042221,GO:0043167,GO:0043169,GO:0043207,GO:0044237,GO:…	1.59635	1.87871	17.5632	2.77908e-05	0.00237948	8.03719	3.20397	1.65522	2.03642			-0.527524	-0.384407		0.929802	-0.0178707
TRINITY_DN37980_c0_g1	1822; 1738; 1734; 1038	MTP10	Metal tolerance protein 10	ARATH					AT1G16310	GO:0003674,GO:0005215,GO:0005575,GO:0005774,GO:0008324,GO:0015075,GO:0016020,GO:0016021,GO:0022857,GO:0022891,GO:0022892,GO:0031090,GO:0031224,GO:0044422,GO:0044424,GO:0044425,GO:0044437,GO:0044444,GO:0044446,GO:0044464,GO:0098588	0.535033	5.34713	17.4579	2.93737e-05	0.00249753	43.7623	52.3908	30.1375	36.2852			-0.380384	-0.127854		0.129518	0.37872
TRINITY_DN29027_c0_g1	1008										0.88721	2.39394	17.4521	2.94642e-05	0.00249753	6.92198	6.64526	3.7789	3.5483			-0.287234	-0.345983		0.339336	0.293881
TRINITY_DN30509_c0_g1	971; 947; 776	PBP1 (1)	Calcium-binding protein PBP1	ARATH					AT5G54490	GO:0003674,GO:0005488,GO:0005509,GO:0008150,GO:0009719,GO:0009725,GO:0009733,GO:0010033,GO:0042221,GO:0043167,GO:0043169,GO:0046872,GO:0050896	0.689868	6.19125	17.4036	3.0226e-05	0.00254936	104.56	75.9755	64.2726	47.5781			-0.125272	-0.543981		0.559916	0.109338
TRINITY_DN37169_c0_g1	2344; 1881; 957	YSL3 (1)	Metal-nicotianamine transporter YSL3	ARATH					AT5G53550	GO:0003006,GO:0005575,GO:0005886,GO:0006810,GO:0006811,GO:0008150,GO:0009605,GO:0009607,GO:0009624,GO:0009791,GO:0009987,GO:0010035,GO:0010038,GO:0010039,GO:0016020,GO:0016021,GO:0022414,GO:0031224,GO:0032501,GO:0032502,GO:0042221,GO:0042592,GO:0043207,GO:0044425,GO:0044464,GO:0044699,GO:0044702,GO:0044707,GO:0044763,GO:0044765,GO:0044767,GO:0048316,GO:0048608,GO:0048856,GO:0048878,GO:0050801,GO:…	0.534461	6.20824	17.3865	3.04977e-05	0.00255954	77.8339	96.92	56.1838	64.5482			-0.353952	-0.16017		0.102431	0.411692
TRINITY_DN2419_c0_g1	873										-0.516126	4.99267	17.3179	3.16194e-05	0.00264061	27.8418	24.4747	40.1001	34.6191			0.341731	0.140504		-0.154759	-0.327475
TRINITY_DN36128_c0_g1	1553; 1519										-0.490384	4.90271	17.2607	3.25863e-05	0.00270802	26.2266	23.4364	36.1026	33.57			0.278763	0.179536		-0.154069	-0.30423
TRINITY_DN33329_c1_g1	2472; 2294; 1982; 1960; 1782; 1470	NU1M	NADH-ubiquinone oxidoreductase chain 1	CITLA; OENBE						GO:0003674,GO:0003824,GO:0003954,GO:0005575,GO:0005743,GO:0008137,GO:0016020,GO:0016021,GO:0016491,GO:0016651,GO:0016655,GO:0019866,GO:0031090,GO:0031224,GO:0031966,GO:0044422,GO:0044424,GO:0044425,GO:0044429,GO:0044444,GO:0044446,GO:0044464,GO:0050136,GO:0070469	1.16466	1.72073	17.2365	3.30031e-05	0.00272928	5.07612	4.00496	1.65522	2.37582			-0.482197	-0.222603		0.470803	0.233998
TRINITY_DN39007_c0_g1	2764; 1443	PD5BB; PDS5	Sister chromatid cohesion protein PDS5; Sister chromatid cohesion protein PDS5 homolog B-B	XENLA; YEAST	K11267					GO:0000228,GO:0000785,GO:0000793,GO:0000794,GO:0003674,GO:0003676,GO:0003677,GO:0005198,GO:0005488,GO:0005575,GO:0005634,GO:0005694,GO:0005829,GO:0006139,GO:0006259,GO:0006281,GO:0006302,GO:0006323,GO:0006725,GO:0006807,GO:0006950,GO:0006974,GO:0006996,GO:0007062,GO:0007064,GO:0007076,GO:0007129,GO:0008150,GO:0008152,GO:0008285,GO:0009987,GO:0016043,GO:0022402,GO:0030261,GO:0032991,GO:0033554,GO:…	-0.433587	5.28315	17.1288	3.49278e-05	0.00287078	33.1871	32.9297	43.1295	46.1588			0.158728	0.252457		-0.200296	-0.210889
TRINITY_DN9924_c0_g1	548	PIP13	Aquaporin PIP1-3	ARATH							-0.519809	5.19644	17.1221	3.50528e-05	0.00287078	26.5343	33.4637	41.2556	44.9554			0.192083	0.310488		-0.408108	-0.0944631
TRINITY_DN30543_c0_g1	1431	ALFP2	Fructose-bisphosphate aldolase 2, chloroplastic {ECO:0000305}	ARATH	K01623				AT4G38970	GO:0001101,GO:0003674,GO:0003824,GO:0004332,GO:0005575,GO:0005576,GO:0005975,GO:0005996,GO:0006006,GO:0006082,GO:0006090,GO:0006091,GO:0006094,GO:0006096,GO:0008150,GO:0008152,GO:0009056,GO:0009058,GO:0009507,GO:0009526,GO:0009532,GO:0009536,GO:0009570,GO:0009579,GO:0009719,GO:0009725,GO:0009737,GO:0009941,GO:0009987,GO:0010033,GO:0010035,GO:0010038,GO:0010287,GO:0016020,GO:0016051,GO:0016052,GO:…	0.981549	2.20815	16.8684	4.00624e-05	0.00326528	6.88353	5.36961	3.3729	2.80779			-0.255247	-0.415576		0.470184	0.200639
TRINITY_DN30770_c0_g1	1892	SPSA4	Probable sucrose-phosphate synthase 4	ARATH	K00696				AT4G10120	GO:0003674,GO:0003824,GO:0005575,GO:0005886,GO:0005975,GO:0005984,GO:0005985,GO:0005986,GO:0008150,GO:0008152,GO:0008194,GO:0009058,GO:0009311,GO:0009312,GO:0009987,GO:0016020,GO:0016051,GO:0016157,GO:0016740,GO:0016757,GO:0016758,GO:0034637,GO:0035251,GO:0044237,GO:0044238,GO:0044249,GO:0044262,GO:0044464,GO:0044699,GO:0044710,GO:0044711,GO:0044723,GO:0044763,GO:0046351,GO:0046524,GO:0046527,GO:…	0.717828	3.31337	16.553	4.73088e-05	0.00382776	13.5363	11.1842	7.30796	7.68284			-0.324587	-0.267621		0.414521	0.177688
TRINITY_DN20687_c0_g1	656										1.11521	1.71948	16.5487	4.74152e-05	0.00382776	5.22994	3.76763	2.09245	2.03642			-0.324036	-0.343925		0.496984	0.170977
TRINITY_DN28734_c0_g1	826; 812; 809; 795	APRR1 (1)	Two-component response regulator-like APRR1	ARATH	K12127				AT5G61380	GO:0000160,GO:0001071,GO:0003006,GO:0003674,GO:0003676,GO:0003677,GO:0003700,GO:0005488,GO:0005575,GO:0005634,GO:0006139,GO:0006351,GO:0006355,GO:0006725,GO:0006807,GO:0007165,GO:0007623,GO:0008150,GO:0008152,GO:0009058,GO:0009059,GO:0009791,GO:0009889,GO:0009892,GO:0009908,GO:0009987,GO:0010031,GO:0010468,GO:0010556,GO:0010605,GO:0010629,GO:0016070,GO:0018130,GO:0019219,GO:0019222,GO:0019438,GO:…	0.585866	4.01651	16.5033	4.85661e-05	0.00390209	19.6123	19.1645	12.7733	13.0516			-0.273608	-0.246686		0.275251	0.245043
TRINITY_DN37072_c0_g1	2198; 2018; 1282; 1133; 905	HKT1; HKT6	Probable cation transporter HKT6; Sodium transporter HKT1	ARATH; ORYSJ					AT4G10310	GO:0003674,GO:0005215,GO:0005575,GO:0005886,GO:0006810,GO:0006811,GO:0006812,GO:0006813,GO:0006814,GO:0006950,GO:0006970,GO:0008150,GO:0008324,GO:0009628,GO:0009651,GO:0009987,GO:0015075,GO:0015077,GO:0015079,GO:0015081,GO:0015672,GO:0016020,GO:0016021,GO:0022857,GO:0022890,GO:0022891,GO:0022892,GO:0030001,GO:0031224,GO:0034220,GO:0035725,GO:0044425,GO:0044464,GO:0044699,GO:0044763,GO:0044765,GO:…	-0.5645	4.24686	16.3702	5.20992e-05	0.00416621	15.6129	14.8925	23.8914	21.1972			0.332612	0.174092		-0.223227	-0.283477
TRINITY_DN7686_c0_g1	1102; 1003										0.660581	6.90194	16.3437	5.28309e-05	0.0042049	166.551	126.527	76.515	108.825			-0.577604	-0.080362		0.524538	0.133428
TRINITY_DN24832_c0_g1	846										0.4597	7.05659	16.3121	5.37196e-05	0.00423352	167.743	140.589	110.837	113.268			-0.239367	-0.20862		0.349738	0.0982493
TRINITY_DN37631_c0_g1	1764; 1725; 1349; 1156										0.412777	5.4828	16.3073	5.38559e-05	0.00423352	49.6845	52.3315	37.5392	39.1239			-0.225412	-0.168718		0.161036	0.233093
TRINITY_DN39434_c0_g1	1983; 1871; 1774; 1623; 1623	PLT5 (1)	Polyol transporter 5	ARATH					AT3G18830	GO:0003674,GO:0005215,GO:0005351,GO:0005354,GO:0005355,GO:0005365,GO:0005402,GO:0005575,GO:0005886,GO:0006810,GO:0008150,GO:0008324,GO:0008643,GO:0008645,GO:0009791,GO:0010311,GO:0015075,GO:0015144,GO:0015145,GO:0015146,GO:0015148,GO:0015149,GO:0015166,GO:0015168,GO:0015291,GO:0015293,GO:0015294,GO:0015295,GO:0015575,GO:0015576,GO:0015591,GO:0015665,GO:0015749,GO:0015758,GO:0016020,GO:0016021,GO:…	0.697207	4.07176	16.2972	5.41438e-05	0.00423352	18.8432	22.6058	14.6159	10.9843			-0.134411	-0.490208		0.192599	0.43202
TRINITY_DN28612_c0_g1	1967	DTX40 (1)	Protein DETOXIFICATION 40 {ECO:0000303|PubMed:11739388}	ARATH	K03327				AT3G21690	GO:0003674,GO:0005215,GO:0005575,GO:0005773,GO:0005774,GO:0015238,GO:0015291,GO:0015297,GO:0016020,GO:0016021,GO:0022804,GO:0022857,GO:0031090,GO:0031224,GO:0043226,GO:0043227,GO:0043229,GO:0043231,GO:0044422,GO:0044424,GO:0044425,GO:0044437,GO:0044444,GO:0044446,GO:0044464,GO:0090484,GO:0098588	0.472965	5.17082	16.2956	5.41895e-05	0.00423352	44.916	38.8333	28.5448	31.7187			-0.29515	-0.152525		0.324005	0.12367
TRINITY_DN32932_c0_g1	774; 769										1.16112	1.36951	16.1367	5.89297e-05	0.00458273	3.23026	3.76763	1.28045	1.85129			-0.429629	-0.198183		0.243358	0.384454
TRINITY_DN40444_c0_g3	994	EF118 (1)	Ethylene-responsive transcription factor ERF118	ARATH					AT1G68550	GO:0000160,GO:0001071,GO:0003674,GO:0003676,GO:0003677,GO:0003700,GO:0005488,GO:0005575,GO:0005634,GO:0006139,GO:0006351,GO:0006725,GO:0006807,GO:0007165,GO:0008150,GO:0008152,GO:0009058,GO:0009059,GO:0009755,GO:0009873,GO:0009987,GO:0016070,GO:0018130,GO:0019438,GO:0032774,GO:0034641,GO:0034645,GO:0034654,GO:0035556,GO:0043170,GO:0043226,GO:0043227,GO:0043229,GO:0043231,GO:0044237,GO:0044238,GO:…	-0.751406	2.92391	16.0721	6.0975e-05	0.00472013	5.49913	5.66627	9.68148	9.13302			0.329108	0.25973		-0.31032	-0.278518
TRINITY_DN24493_c0_g1	2516; 1918	ATPAM (2)	ATP synthase subunit alpha, mitochondrial	NICPL						GO:0000166,GO:0001882,GO:0001883,GO:0003674,GO:0003824,GO:0005215,GO:0005488,GO:0005524,GO:0005575,GO:0005743,GO:0006139,GO:0006163,GO:0006164,GO:0006725,GO:0006753,GO:0006754,GO:0006793,GO:0006796,GO:0006807,GO:0006810,GO:0006811,GO:0006812,GO:0006818,GO:0008150,GO:0008152,GO:0008324,GO:0009058,GO:0009116,GO:0009117,GO:0009119,GO:0009123,GO:0009124,GO:0009126,GO:0009127,GO:0009141,GO:0009142,GO:…	0.784441	3.00926	16.0141	6.28709e-05	0.00484477	11.4213	8.95924	5.65274	6.1401			-0.354411	-0.26534		0.456063	0.163689
TRINITY_DN38047_c0_g1	2208; 1588	DXS2 (1)	Probable 1-deoxy-D-xylulose-5-phosphate synthase 2, chloroplastic	ORYSJ	K01662					GO:0003674,GO:0003824,GO:0005488,GO:0005575,GO:0006629,GO:0006720,GO:0006721,GO:0006725,GO:0006766,GO:0006767,GO:0006772,GO:0006790,GO:0006793,GO:0006796,GO:0006807,GO:0008150,GO:0008152,GO:0008299,GO:0008610,GO:0008661,GO:0009058,GO:0009110,GO:0009228,GO:0009507,GO:0009536,GO:0009987,GO:0016114,GO:0016740,GO:0016744,GO:0018130,GO:0019438,GO:0019637,GO:0034641,GO:0042364,GO:0042723,GO:0042724,GO:…	-0.579634	4.30329	15.9441	6.52392e-05	0.00500453	14.2285	17.2065	24.5472	22.5549			0.322388	0.209834		-0.387642	-0.14458
TRINITY_DN22476_c0_g1	2866; 2154	YCF3 (2)	Photosystem I assembly protein Ycf3 {ECO:0000255|HAMAP-Rule:MF_00439}	SINAL; SPIOL						GO:0005575,GO:0008150,GO:0008152,GO:0009535,GO:0009987,GO:0015979,GO:0016020,GO:0034357,GO:0042651,GO:0044237,GO:0044422,GO:0044424,GO:0044434,GO:0044435,GO:0044436,GO:0044444,GO:0044446,GO:0044464,GO:0055035	0.549627	4.65578	15.8102	7.0025e-05	0.0053265	33.1102	26.8184	19.2693	21.5984			-0.327813	-0.177897		0.395305	0.110406
TRINITY_DN62844_c0_g1	548										0.879531	3.13689	15.8091	7.00648e-05	0.0053265	13.9209	8.95924	6.24612	6.1401			-0.335206	-0.353874		0.613927	0.0751541
TRINITY_DN29287_c0_g1	974; 965	PME41 (1)	Probable pectinesterase/pectinesterase inhibitor 41	ARATH	K01051				AT4G02330	GO:0000272,GO:0003674,GO:0003824,GO:0004857,GO:0005575,GO:0005576,GO:0005618,GO:0005975,GO:0005976,GO:0006950,GO:0008150,GO:0008152,GO:0009056,GO:0009057,GO:0009266,GO:0009409,GO:0009605,GO:0009607,GO:0009620,GO:0009628,GO:0009719,GO:0009725,GO:0009741,GO:0009987,GO:0010033,GO:0010393,GO:0014070,GO:0016043,GO:0016052,GO:0016787,GO:0016788,GO:0030234,GO:0030312,GO:0030599,GO:0033993,GO:0042221,GO:…	-0.649622	3.70522	15.7596	7.19212e-05	0.00544321	11.4982	8.75158	15.9588	15.6742			0.29378	0.270734		-0.118148	-0.446366
TRINITY_DN29334_c0_g1	786; 780	OHP2	Light-harvesting complex-like protein OHP2, chloroplastic {ECO:0000305}	ARATH					AT1G34000	GO:0005575,GO:0008150,GO:0009314,GO:0009416,GO:0009507,GO:0009534,GO:0009535,GO:0009536,GO:0009579,GO:0009628,GO:0009642,GO:0016020,GO:0016021,GO:0031224,GO:0031976,GO:0031984,GO:0034357,GO:0042651,GO:0043226,GO:0043227,GO:0043229,GO:0043231,GO:0044422,GO:0044424,GO:0044425,GO:0044434,GO:0044435,GO:0044436,GO:0044444,GO:0044446,GO:0044464,GO:0050896,GO:0055035	1.01052	1.63462	15.7063	7.39757e-05	0.00557382	4.26856	3.94563	2.12368	1.94385			-0.266942	-0.33127		0.337258	0.260954
TRINITY_DN26701_c0_g1	2485	TOLB (1)	Protein TolB {ECO:0000255|HAMAP-Rule:MF_00671}	PELCD	K03641					GO:0005575,GO:0006810,GO:0008104,GO:0008150,GO:0015031,GO:0017038,GO:0033036,GO:0042597,GO:0044464,GO:0044699,GO:0044765,GO:0045184,GO:0051179,GO:0051234,GO:0071702,GO:1902578	-0.444525	4.96324	15.6407	7.65872e-05	0.00574506	27.2265	25.5131	36.4773	35.2362			0.231982	0.184678		-0.164751	-0.25191
TRINITY_DN29487_c0_g1	1894; 1685; 1458; 1249; 781										0.402096	5.53944	15.5859	7.88395e-05	0.00588796	53.7607	52.0645	40.4436	39.6176			-0.17862	-0.206975		0.215082	0.170513
TRINITY_DN13046_c0_g1	1438	SRG1 (1)	Protein SRG1	ARATH					AT1G17020	GO:0003674,GO:0003824,GO:0005488,GO:0007568,GO:0008150,GO:0010150,GO:0010260,GO:0016491,GO:0016679,GO:0016682,GO:0032502,GO:0043167,GO:0043169,GO:0044699,GO:0044767,GO:0046872	0.699697	4.19005	15.5661	7.96683e-05	0.00592376	18.4971	26.4624	13.1481	14.5943			-0.36944	-0.237885		0.0668436	0.540482
TRINITY_DN31441_c3_g2	709										-1.09292	1.37464	15.5025	8.23959e-05	0.00609982	1.7305	1.48332	3.65398	3.17804			0.356391	0.229531		-0.243508	-0.342414
TRINITY_DN22271_c0_g1	615										0.645045	3.96414	15.403	8.68512e-05	0.00640169	21.3428	16.7615	12.5859	11.7248			-0.238452	-0.326241		0.439948	0.124745
TRINITY_DN64137_c0_g1	659										1.34423	1.8206	15.3684	8.8454e-05	0.00649161	6.92198	3.32263	2.21737	1.78958			-0.315627	-0.469934		0.765393	0.0201683
TRINITY_DN30528_c0_g1	1206										-0.417238	5.45756	15.35	8.93232e-05	0.00651465	37.9556	37.1719	48.0327	52.268			0.140073	0.257305		-0.184401	-0.212977
TRINITY_DN32413_c0_g1	1578; 1457; 1351; 1147; 1035	U85A2; U85A3; U85A7; UGT2	7-deoxyloganetin glucosyltransferase; UDP-glycosyltransferase 85A2; UDP-glycosyltransferase 85A3; UDP-glycosyltransferase 85A7	ARATH; GARJA					AT1G22340,AT1G22380	GO:0003674,GO:0003824,GO:0005575,GO:0008150,GO:0008152,GO:0008194,GO:0015020,GO:0016740,GO:0016757,GO:0016758,GO:0035251,GO:0043226,GO:0043227,GO:0043229,GO:0043231,GO:0044424,GO:0044464,GO:0046527,GO:0080043,GO:0080044	0.598436	3.87855	15.3454	8.95365e-05	0.00651465	18.8816	16.5242	11.9613	11.3854			-0.232	-0.292773		0.3488	0.175973
TRINITY_DN24467_c0_g1	1106; 1077; 1051; 1022										0.771608	4.89648	15.1966	9.68793e-05	0.00701878	43.5316	31.6837	27.0145	17.001			-0.0636688	-0.674366		0.586427	0.151608
TRINITY_DN35880_c0_g1	1372; 1372; 1137; 1137	PER4; PER52	Peroxidase 4 {ECO:0000250|UniProtKB:Q42578}; Peroxidase 52	ARATH; VITVI	K00430					GO:0003674,GO:0003824,GO:0004601,GO:0005488,GO:0005575,GO:0005576,GO:0006950,GO:0006979,GO:0008150,GO:0008152,GO:0009056,GO:0009987,GO:0016209,GO:0016491,GO:0016684,GO:0020037,GO:0042743,GO:0042744,GO:0043167,GO:0043169,GO:0044237,GO:0044248,GO:0044699,GO:0044710,GO:0044712,GO:0044763,GO:0046872,GO:0046906,GO:0050896,GO:0072593,GO:0097159,GO:1901363	0.600735	4.27208	15.1538	9.91013e-05	0.00714921	24.1885	22.3388	17.2705	13.391			-0.113772	-0.438082		0.328766	0.223089
TRINITY_DN27436_c0_g1	811; 742; 541; 529										0.54407	4.35044	15.1289	0.000100414	0.00721322	25.496	22.8728	17.9264	15.2114			-0.14328	-0.354592		0.321263	0.176609
TRINITY_DN32157_c0_g1	1999; 1981; 1975; 583	CGT; LGT	Cinnamate beta-D-glucosyltransferase {ECO:0000303|PubMed:16443693, ECO:0000303|PubMed:17323078}; Limonoid UDP-glucosyltransferase	CITUN; FRAAN						GO:0003674,GO:0003824,GO:0008150,GO:0008152,GO:0008194,GO:0009636,GO:0016740,GO:0016757,GO:0016758,GO:0035251,GO:0042221,GO:0046527,GO:0050412,GO:0050645,GO:0050896	-0.761557	5.07998	15.0899	0.000102511	0.00733279	31.7642	18.4228	45.7528	39.1239			0.485276	0.269667		-0.0148145	-0.740129
TRINITY_DN22807_c0_g1	513										0.629212	4.30838	15.0509	0.000104649	0.00745423	21.6504	26.3141	13.5541	17.4947			-0.448647	-0.12286		0.155927	0.415579
TRINITY_DN11373_c0_g1	713										0.87475	3.755	15.0046	0.000107247	0.00760739	15.2668	19.5205	11.9613	7.03489			-0.0757465	-0.703602		0.230821	0.548528
TRINITY_DN28392_c0_g1	944; 938; 729	PSBS	Photosystem II 22 kDa protein, chloroplastic	SPIOL						GO:0005575,GO:0008150,GO:0008152,GO:0009521,GO:0009523,GO:0009535,GO:0009987,GO:0015979,GO:0016020,GO:0016021,GO:0031224,GO:0032991,GO:0034357,GO:0042651,GO:0043234,GO:0044237,GO:0044422,GO:0044424,GO:0044425,GO:0044434,GO:0044435,GO:0044436,GO:0044444,GO:0044446,GO:0044464,GO:0055035	0.704837	3.60099	14.9423	0.000110848	0.00783004	13.7671	16.1682	10.6496	7.74455			-0.115927	-0.492354		0.201891	0.40639
TRINITY_DN6812_c0_g1	1065; 972	PER4 (1)	Peroxidase 4 {ECO:0000250|UniProtKB:Q42578}	VITVI							0.80215	2.65555	14.9169	0.000112349	0.00790313	7.46036	8.42525	4.12244	4.99848			-0.397157	-0.204222		0.230632	0.370746
TRINITY_DN32535_c0_g1	1825; 1756; 1401	ATL2	RING-H2 finger protein ATL2	ARATH					AT3G16720	GO:0003674,GO:0003824,GO:0004842,GO:0005488,GO:0005575,GO:0006508,GO:0006511,GO:0006950,GO:0006952,GO:0008150,GO:0008152,GO:0008270,GO:0009056,GO:0009057,GO:0009719,GO:0009987,GO:0010033,GO:0010200,GO:0010243,GO:0010498,GO:0016021,GO:0016740,GO:0019538,GO:0019787,GO:0019941,GO:0030163,GO:0031224,GO:0042221,GO:0043161,GO:0043167,GO:0043169,GO:0043170,GO:0043632,GO:0044237,GO:0044238,GO:0044248,GO:…	0.76443	4.24215	14.8919	0.000113852	0.00797573	26.4958	21.1818	17.0831	10.9535			-0.0750459	-0.634007		0.503406	0.205647
TRINITY_DN36441_c0_g1	2362; 2131	FBXL2; FXL14	F-box/LRR-repeat protein 14; F-box/LRR-repeat protein 2 {ECO:0000305}	HUMAN	K10280					GO:0000209,GO:0003674,GO:0003824,GO:0004842,GO:0005575,GO:0005737,GO:0005829,GO:0006464,GO:0008150,GO:0008152,GO:0009987,GO:0016567,GO:0016740,GO:0019538,GO:0019787,GO:0032446,GO:0036211,GO:0042787,GO:0043170,GO:0043412,GO:0044237,GO:0044238,GO:0044260,GO:0044267,GO:0044424,GO:0044444,GO:0044464,GO:0070647,GO:0071704	0.595083	3.95051	14.8531	0.000116217	0.00810792	19.1124	18.0371	11.2742	13.2984			-0.367065	-0.162312		0.302394	0.226983
TRINITY_DN7657_c0_g1	604										0.880046	4.13739	14.8225	0.000118118	0.00820679	29.2646	16.5242	11.2742	13.5453			-0.486131	-0.258286		0.74977	-0.00535258
TRINITY_DN20091_c0_g1	1729	PUB43 (1)	U-box domain-containing protein 43	ARATH					AT1G76390	GO:0003674,GO:0003824,GO:0004842,GO:0005575,GO:0005886,GO:0016020,GO:0016740,GO:0019787,GO:0044464	1.03023	1.45352	14.791	0.000120107	0.00831093	3.42254	3.79729	1.68645	1.85129			-0.318247	-0.255139		0.238488	0.334899
TRINITY_DN27243_c0_g1	1136; 1136	ATL78 (2)	RING-H2 finger protein ATL78	ARATH	K19040				AT1G49230	GO:0003674,GO:0003824,GO:0004842,GO:0005488,GO:0005575,GO:0006508,GO:0006511,GO:0008150,GO:0008152,GO:0008270,GO:0009056,GO:0009057,GO:0009987,GO:0010498,GO:0016021,GO:0016740,GO:0019538,GO:0019787,GO:0019941,GO:0030163,GO:0031224,GO:0043161,GO:0043167,GO:0043169,GO:0043170,GO:0043632,GO:0044237,GO:0044238,GO:0044248,GO:0044260,GO:0044265,GO:0044425,GO:0046872,GO:0046914,GO:0051603,GO:0061630,GO:…	0.669991	3.91161	14.7183	0.000124828	0.00860248	17.3434	19.4908	9.80641	13.3601			-0.489011	-0.10939		0.223262	0.375138
TRINITY_DN31560_c0_g1	1036; 1031; 987; 982	FB302	F-box protein At5g67140	ARATH					AT5G67140		1.03794	2.05705	14.7028	0.000125857	0.00863825	4.30701	6.67493	2.96691	2.40667			-0.244114	-0.416771		0.100495	0.56039
TRINITY_DN35493_c0_g1	2791; 2637; 2591; 1757; 505										0.455641	6.17853	14.661	0.000128682	0.00879653	82.8715	84.5788	54.8409	67.2635			-0.36765	-0.0824853		0.210701	0.239434
TRINITY_DN33342_c0_g2	2057	HSR4 (1)	Protein HYPER-SENSITIVITY-RELATED 4 {ECO:0000303|PubMed:15181213}	ARATH					AT3G50930	GO:0000166,GO:0001882,GO:0001883,GO:0002237,GO:0002376,GO:0003674,GO:0003824,GO:0005488,GO:0005515,GO:0005524,GO:0005575,GO:0005739,GO:0005740,GO:0005741,GO:0006950,GO:0006952,GO:0006955,GO:0007165,GO:0008150,GO:0008219,GO:0009314,GO:0009411,GO:0009416,GO:0009605,GO:0009607,GO:0009617,GO:0009626,GO:0009628,GO:0009863,GO:0009987,GO:0010033,GO:0012501,GO:0016020,GO:0016021,GO:0016265,GO:0016462,GO:…	0.512966	4.27519	14.6526	0.000129259	0.00880054	23.1886	22.2794	15.6465	16.1988			-0.254549	-0.210093		0.25884	0.205801
TRINITY_DN26970_c0_g1	2010; 1989; 1977; 1964; 1956; 1943; 1931; 1910	XYL3A	Xylan 1,4-beta-xylosidase {ECO:0000250|UniProtKB:P45702}	PRER2							0.437441	6.93096	14.625	0.000131163	0.00889446	144.477	136.228	94.4725	112.774			-0.342988	-0.0923793		0.259497	0.17587
TRINITY_DN32097_c0_g1	1297; 1297	CHI4 (1)	Chitinase 4	ORYSJ						GO:0000272,GO:0003674,GO:0003824,GO:0004553,GO:0004568,GO:0005488,GO:0005975,GO:0005976,GO:0006022,GO:0006026,GO:0006030,GO:0006032,GO:0006040,GO:0006807,GO:0006950,GO:0006952,GO:0008061,GO:0008150,GO:0008152,GO:0009056,GO:0009057,GO:0009987,GO:0016052,GO:0016787,GO:0016798,GO:0016998,GO:0043170,GO:0044036,GO:0044237,GO:0044238,GO:0044248,GO:0044260,GO:0046348,GO:0050896,GO:0071704,GO:0097367,GO:…	1.79875	5.8217	14.6141	0.000131921	0.0089102	147.131	29.4884	27.0457	23.6965			-0.57498	-0.751734		1.7852	-0.458486
TRINITY_DN35836_c0_g2	1277	ERF92 (1)	Ethylene-responsive transcription factor 1B	ARATH	K14516				AT3G23240	GO:0000160,GO:0001071,GO:0003674,GO:0003676,GO:0003677,GO:0003700,GO:0005488,GO:0005575,GO:0005634,GO:0006139,GO:0006351,GO:0006725,GO:0006807,GO:0006950,GO:0006952,GO:0007165,GO:0008150,GO:0008152,GO:0009058,GO:0009059,GO:0009755,GO:0009867,GO:0009873,GO:0009987,GO:0016070,GO:0018130,GO:0019438,GO:0032774,GO:0034641,GO:0034645,GO:0034654,GO:0035556,GO:0043170,GO:0043226,GO:0043227,GO:0043229,GO:…	-0.518135	4.31216	14.5849	0.000133982	0.00901114	15.4206	17.0582	22.486	24.0976			0.190188	0.282146		-0.300973	-0.171362
TRINITY_DN33074_c0_g1	1149; 1088; 861; 795; 644	PSBP; PSBP1	Oxygen-evolving enhancer protein 2, chloroplastic; Oxygen-evolving enhancer protein 2-1, chloroplastic	CUCSA; TOBAC	K02717					GO:0003674,GO:0005488,GO:0005509,GO:0005575,GO:0008150,GO:0008152,GO:0009535,GO:0009654,GO:0009987,GO:0015979,GO:0016020,GO:0019898,GO:0032991,GO:0034357,GO:0042651,GO:0043167,GO:0043169,GO:0043234,GO:0044237,GO:0044422,GO:0044424,GO:0044425,GO:0044434,GO:0044435,GO:0044436,GO:0044444,GO:0044446,GO:0044464,GO:0046872,GO:0055035,GO:1902494,GO:1990204	0.802525	2.95763	14.578	0.000134479	0.00901114	11.5366	8.24725	5.49658	5.8007			-0.340217	-0.282846		0.512348	0.110715
TRINITY_DN41731_c2_g1	855	HSP72	Heat shock cognate 70 kDa protein 2	SOLLC						GO:0000166,GO:0001882,GO:0001883,GO:0003674,GO:0005488,GO:0005524,GO:0017076,GO:0030554,GO:0032549,GO:0032550,GO:0032553,GO:0032555,GO:0032559,GO:0035639,GO:0036094,GO:0043167,GO:0043168,GO:0097159,GO:0097367,GO:1901265,GO:1901363	-0.595484	4.51522	14.5653	0.000135388	0.00903632	20.6506	15.7232	29.7628	25.0541			0.390244	0.158755		-0.0975435	-0.451455
TRINITY_DN33002_c0_g1	1166; 1156	Y1465	Late embryogenesis abundant protein At1g64065 {ECO:0000305}	ARATH					AT1G64065	GO:0005575,GO:0016021,GO:0031224,GO:0044425	0.782653	2.57284	14.5279	0.000138102	0.00917545	7.38345	7.56492	4.05998	4.62822			-0.354639	-0.22533		0.276167	0.303802
TRINITY_DN30768_c0_g1	724; 723	TMN2; TMN3	Transmembrane 9 superfamily member 2 {ECO:0000305}; Transmembrane 9 superfamily member 3 {ECO:0000305}	ARATH					AT2G01970,AT1G14670	GO:0000139,GO:0005575,GO:0005618,GO:0005768,GO:0005774,GO:0005794,GO:0005802,GO:0005911,GO:0009505,GO:0009506,GO:0010008,GO:0016020,GO:0016021,GO:0030054,GO:0030312,GO:0031090,GO:0031224,GO:0043226,GO:0043227,GO:0043229,GO:0043231,GO:0044422,GO:0044424,GO:0044425,GO:0044431,GO:0044437,GO:0044440,GO:0044444,GO:0044446,GO:0044464,GO:0098588	-0.389214	5.60385	14.5217	0.000138555	0.00917545	41.1474	42.8976	56.6211	53.5022			0.226451	0.147577		-0.215696	-0.158332
TRINITY_DN39863_c0_g1	2419; 2396; 1560; 1302	PGL3 (1)	Polygalacturonase 1 beta-like protein 3 {ECO:0000303|PubMed:26106400}	ARATH					AT1G70370	GO:0005575,GO:0005576,GO:0005618,GO:0030312,GO:0044464,GO:0048046	-0.402675	7.43978	14.5047	0.000139814	0.0092228	146.515	152.396	197.846	197.347			0.201032	0.197429		-0.227243	-0.171219
TRINITY_DN39117_c1_g1	5336; 3323; 774; 690	HMA2	Cadmium/zinc-transporting ATPase HMA2	ARATH	K01534				AT4G30110	GO:0000166,GO:0001882,GO:0001883,GO:0003674,GO:0003824,GO:0005215,GO:0005385,GO:0005488,GO:0005524,GO:0005575,GO:0005886,GO:0008150,GO:0008324,GO:0008551,GO:0015075,GO:0015086,GO:0015399,GO:0015405,GO:0015662,GO:0016020,GO:0016021,GO:0016462,GO:0016463,GO:0016787,GO:0016817,GO:0016818,GO:0016820,GO:0016887,GO:0017076,GO:0017111,GO:0019829,GO:0022804,GO:0022857,GO:0022890,GO:0022891,GO:0022892,GO:…	0.449077	6.89497	14.4813	0.000141555	0.00930148	131.287	143.348	90.0378	111.17			-0.37291	-0.0747189		0.161328	0.286301
TRINITY_DN33862_c0_g1	1461										0.564909	4.77731	14.3964	0.000148088	0.00969316	36.8019	28.6874	24.4848	19.7162			-0.119263	-0.405654		0.4317	0.0932178
TRINITY_DN14645_c1_g1	1680	CHS1 (1)	Chalcone synthase 1	CAMSI						GO:0003674,GO:0003824,GO:0008150,GO:0008152,GO:0009058,GO:0009812,GO:0009813,GO:0016210,GO:0016740,GO:0016746,GO:0016747,GO:0071704,GO:1901576	-0.374715	6.77731	14.3372	0.000152818	0.0099643	93.0238	97.8396	127.171	120.365			0.223154	0.145058		-0.219768	-0.148444
TRINITY_DN8318_c0_g1	1118	GLOB	Floral homeotic protein GLOBOSA	ANTMA						GO:0000165,GO:0000975,GO:0000976,GO:0000977,GO:0001012,GO:0001067,GO:0001071,GO:0003674,GO:0003676,GO:0003677,GO:0003700,GO:0005488,GO:0005575,GO:0005634,GO:0006139,GO:0006351,GO:0006355,GO:0006357,GO:0006725,GO:0006793,GO:0006796,GO:0006807,GO:0007165,GO:0007275,GO:0008150,GO:0008152,GO:0009058,GO:0009059,GO:0009889,GO:0009891,GO:0009893,GO:0009987,GO:0010468,GO:0010556,GO:0010557,GO:0010604,GO:…	-0.838794	2.32551	14.3272	0.000153629	0.00997879	3.92246	3.1743	6.46473	6.17096			0.319082	0.268123		-0.196186	-0.391019
TRINITY_DN24461_c0_g1	1431	GDL9	GDSL esterase/lipase At1g28600	ARATH					AT1G28600	GO:0003674,GO:0003824,GO:0005575,GO:0005576,GO:0005618,GO:0006629,GO:0008150,GO:0008152,GO:0009056,GO:0016042,GO:0016787,GO:0016788,GO:0030312,GO:0044238,GO:0044464,GO:0044699,GO:0044710,GO:0044712,GO:0071704,GO:1901575	-0.707729	3.30475	14.3145	0.000154673	0.0100083	6.3067	8.48458	12.7421	11.5397			0.360503	0.237757		-0.467091	-0.131169
TRINITY_DN40174_c0_g1	2980; 2870	DAPB3 (1)	Dipeptidyl aminopeptidase BIII {ECO:0000312|EMBL:BAO18428.1}	PSEMX						GO:0003674,GO:0003824,GO:0004175,GO:0004177,GO:0006508,GO:0008150,GO:0008152,GO:0008233,GO:0008236,GO:0008238,GO:0008239,GO:0016787,GO:0017171,GO:0019538,GO:0043170,GO:0044238,GO:0051603,GO:0070011,GO:0071704	0.393269	5.47448	14.2182	0.000162786	0.0104932	48.9154	51.9161	39.6941	37.1183			-0.141784	-0.233782		0.146475	0.229091
TRINITY_DN35266_c0_g1	1615; 1612; 1393; 1390; 1356; 1353	WRK70 (1)	Probable WRKY transcription factor 70	ARATH					AT3G56400	GO:0001071,GO:0001101,GO:0002218,GO:0002252,GO:0002253,GO:0002376,GO:0002682,GO:0002684,GO:0003674,GO:0003676,GO:0003677,GO:0003700,GO:0005488,GO:0005575,GO:0005634,GO:0006139,GO:0006351,GO:0006355,GO:0006725,GO:0006807,GO:0006950,GO:0006952,GO:0007165,GO:0008150,GO:0008152,GO:0009058,GO:0009059,GO:0009605,GO:0009607,GO:0009617,GO:0009620,GO:0009719,GO:0009725,GO:0009751,GO:0009753,GO:0009755,GO:…	0.649981	4.89523	14.1721	0.000166827	0.010713	40.0321	32.6923	27.8265	18.482			-0.0426724	-0.584907		0.452228	0.175351
TRINITY_DN15685_c0_g1	1575	VINSY (1)	Vinorine synthase	RAUSE	K12694					GO:0003674,GO:0003824,GO:0006807,GO:0008150,GO:0008152,GO:0009820,GO:0016740,GO:0016746,GO:0016747,GO:0050636,GO:0071704,GO:1901564	3.46606	2.31472	14.0858	0.000174653	0.0111732	13.2287	5.48828	1.68645	0			-0.546663	-1.4289		1.49982	0.475737
TRINITY_DN36413_c0_g1	1413; 1413; 1409; 1369; 1369; 1365; 1324; 1324; 1320; 759; 759; 755	EPHA (1)	Epoxide hydrolase A {ECO:0000303|PubMed:16511284}	MYCTU						GO:0003674,GO:0003824,GO:0004301,GO:0005488,GO:0005515,GO:0008150,GO:0009636,GO:0016787,GO:0016801,GO:0016803,GO:0018742,GO:0042221,GO:0042802,GO:0042803,GO:0046983,GO:0050896	0.505083	4.86305	14.0782	0.000175366	0.0111766	29.6492	38.4179	24.0163	24.0359			-0.229853	-0.228769		0.0528971	0.405725
TRINITY_DN28483_c0_g1	858	FER2; FER1	Ferredoxin-2, chloroplastic; Ferredoxin-1, chloroplastic	ARATH; MESCR	K02639				AT1G60950	GO:0003674,GO:0005488,GO:0005575,GO:0006091,GO:0008150,GO:0008152,GO:0009055,GO:0009314,GO:0009416,GO:0009507,GO:0009536,GO:0009628,GO:0009642,GO:0009643,GO:0009767,GO:0009987,GO:0022900,GO:0043167,GO:0043169,GO:0043226,GO:0043227,GO:0043229,GO:0043231,GO:0044237,GO:0044424,GO:0044444,GO:0044464,GO:0044699,GO:0044710,GO:0044763,GO:0046872,GO:0050896,GO:0051536,GO:0051537,GO:0051540,GO:0055114	0.661089	3.32859	14.0485	0.000178159	0.0113121	13.5748	11.0359	7.74519	7.77541			-0.275161	-0.270694		0.401289	0.144566
TRINITY_DN26251_c0_g1	833; 818	NLTL2 (1)	Non-specific lipid-transfer protein-like protein At2g13820	ARATH					AT2G13820	GO:0003674,GO:0005488,GO:0005575,GO:0005576,GO:0005886,GO:0006810,GO:0006869,GO:0008150,GO:0008289,GO:0016020,GO:0031224,GO:0031225,GO:0031226,GO:0044425,GO:0044459,GO:0044464,GO:0044699,GO:0044765,GO:0046658,GO:0051179,GO:0051234,GO:0071702,GO:1902578	-0.953106	1.76362	14.0321	0.000179717	0.0113684	2.11505	2.37331	4.5909	4.13454			0.343708	0.240189		-0.335856	-0.248041
TRINITY_DN34458_c0_g1	1942; 1753; 1734; 1588; 1301; 1067; 1067; 1027	LEC; LEC2; LECC1	2-acetamido-2-deoxy-D-galactose-binding seed lectin 2; Agglutinin-2; Alpha-methyl-mannoside-specific lectin {ECO:0000303|PubMed:16941222}; Lectin	ARAHY; CLAKE; CYTSC; PEA						GO:0003674,GO:0005488,GO:0005537,GO:0007155,GO:0008150,GO:0009966,GO:0009968,GO:0010646,GO:0010648,GO:0016337,GO:0022610,GO:0023051,GO:0023057,GO:0030246,GO:0042562,GO:0043167,GO:0043169,GO:0044373,GO:0044699,GO:0046872,GO:0048029,GO:0048519,GO:0048523,GO:0048583,GO:0048585,GO:0050789,GO:0050794,GO:0065007,GO:0080036,GO:0080037,GO:0098602	0.513983	5.74934	13.965	0.000186247	0.0117377	72.1809	54.4378	47.8765	40.6975			-0.131695	-0.355904		0.440993	0.0466058
TRINITY_DN27416_c0_g1	1403; 1355										0.813576	6.00118	13.9552	0.000187221	0.0117554	107.598	55.9507	44.7847	48.1952			-0.409606	-0.308093		0.818513	-0.100815
TRINITY_DN26931_c0_g1	1119; 774	BH106	Transcription factor bHLH106	ARATH					AT2G41130	GO:0001071,GO:0003674,GO:0003676,GO:0003677,GO:0003700,GO:0005488,GO:0005575,GO:0005634,GO:0006139,GO:0006351,GO:0006355,GO:0006725,GO:0006807,GO:0006950,GO:0006970,GO:0006972,GO:0008150,GO:0008152,GO:0009058,GO:0009059,GO:0009526,GO:0009628,GO:0009651,GO:0009889,GO:0009941,GO:0009987,GO:0010468,GO:0010556,GO:0016070,GO:0018130,GO:0019219,GO:0019222,GO:0019438,GO:0031323,GO:0031326,GO:0031967,GO:…	0.615645	3.66159	13.9052	0.000192263	0.0120096	13.8824	16.5835	9.0881	10.83			-0.368485	-0.157973		0.149934	0.376524
TRINITY_DN29168_c0_g1	1632	FLA8 (1)	Fasciclin-like arabinogalactan protein 8	ARATH					AT2G45470	GO:0005575,GO:0005576,GO:0005618,GO:0005886,GO:0009505,GO:0016020,GO:0030312,GO:0031224,GO:0031225,GO:0031226,GO:0044425,GO:0044459,GO:0044464,GO:0046658,GO:0048046	-0.380838	6.11629	13.9011	0.000192686	0.0120096	60.9519	59.4514	77.608	79.1426			0.171147	0.198692		-0.167517	-0.202322
TRINITY_DN27550_c0_g1	731; 719										0.605615	3.6634	13.8628	0.000196656	0.0122121	16.6897	13.8839	9.33795	10.7066			-0.342976	-0.178556		0.378106	0.143426
TRINITY_DN32601_c0_g1	1811; 1778; 1155; 1049	ZHD8; ZHD9	Zinc-finger homeodomain protein 8; Zinc-finger homeodomain protein 9	ARATH					AT5G15210	GO:0000975,GO:0001067,GO:0003674,GO:0003676,GO:0003677,GO:0005488,GO:0005515,GO:0005575,GO:0005634,GO:0006082,GO:0006139,GO:0006351,GO:0006355,GO:0006725,GO:0006790,GO:0006807,GO:0008150,GO:0008152,GO:0009058,GO:0009059,GO:0009889,GO:0009987,GO:0010468,GO:0010556,GO:0016070,GO:0016143,GO:0018130,GO:0019219,GO:0019222,GO:0019438,GO:0019748,GO:0019757,GO:0019760,GO:0031323,GO:0031326,GO:0032774,GO:…	0.450844	4.83405	13.8549	0.000197479	0.0122185	32.3411	33.434	26.1712	21.9686			-0.0958864	-0.328963		0.189825	0.235024
TRINITY_DN30492_c0_g1	1958; 1954; 931; 927	AAP8	Amino acid permease 8	ARATH							0.645071	4.04083	13.8392	0.00019914	0.0122764	20.766	19.3425	14.9282	10.7066			-0.0869732	-0.500824		0.340474	0.247323
TRINITY_DN32262_c0_g1	1045; 938; 824	RNG1L (1)	E3 ubiquitin-protein ligase RING1-like	ARATH	K11982				AT3G19950	GO:0000209,GO:0003674,GO:0003824,GO:0004842,GO:0005488,GO:0006464,GO:0006508,GO:0006511,GO:0008150,GO:0008152,GO:0008270,GO:0009056,GO:0009057,GO:0009987,GO:0010498,GO:0016567,GO:0016740,GO:0019538,GO:0019787,GO:0019941,GO:0030163,GO:0032446,GO:0036211,GO:0042787,GO:0043161,GO:0043167,GO:0043169,GO:0043170,GO:0043412,GO:0043632,GO:0044237,GO:0044238,GO:0044248,GO:0044260,GO:0044265,GO:0044267,GO:…	0.719161	2.93531	13.8011	0.00020322	0.0124826	10.3445	8.66258	5.59028	5.92412			-0.313519	-0.251421		0.388127	0.176813
TRINITY_DN40102_c0_g1	2663; 2662; 1561; 1234; 1223	PPR32; YCF68	Pentatricopeptide repeat-containing protein At1g11290, chloroplastic {ECO:0000305}; Uncharacterized protein ycf68	ARATH; EUCGG					AT1G11290	GO:0003674,GO:0003676,GO:0003723,GO:0003824,GO:0004518,GO:0004519,GO:0005488,GO:0005575,GO:0006139,GO:0006396,GO:0006397,GO:0006725,GO:0006807,GO:0008150,GO:0008152,GO:0008270,GO:0009451,GO:0009507,GO:0009536,GO:0009987,GO:0016070,GO:0016071,GO:0016556,GO:0016787,GO:0016788,GO:0034641,GO:0043167,GO:0043169,GO:0043170,GO:0043226,GO:0043227,GO:0043229,GO:0043231,GO:0043412,GO:0044237,GO:0044238,GO:…	0.686729	4.27167	13.7288	0.000211192	0.0129254	28.4955	19.2535	16.0213	13.5761			-0.19663	-0.406998		0.562263	0.041365
TRINITY_DN36277_c0_g1	1561										0.407353	5.61684	13.7092	0.000213405	0.0130138	56.8372	55.0014	38.9446	45.3566			-0.302569	-0.0926764		0.220488	0.174758
TRINITY_DN15676_c0_g1	1202	SDR1 (1)	(+)-neomenthol dehydrogenase {ECO:0000303|PubMed:18599651}	ARATH	K15095				AT3G61220	GO:0003674,GO:0003824,GO:0006950,GO:0006952,GO:0008150,GO:0016491,GO:0016614,GO:0016616,GO:0047501,GO:0050896	-0.889073	3.38806	13.7014	0.000214291	0.013021	5.2684	9.1669	11.6178	15.2731			0.212252	0.555289		-0.69353	-0.0740106
TRINITY_DN39985_c0_g1	2348; 2138	GH31	Probable indole-3-acetic acid-amido synthetase GH3.1	ARATH	K14487				AT2G14960	GO:0003674,GO:0003824,GO:0008150,GO:0009719,GO:0009725,GO:0009733,GO:0010033,GO:0016874,GO:0042221,GO:0050896	0.480354	5.64941	13.6902	0.00021558	0.0130526	66.4895	50.5218	43.1295	40.6358			-0.184664	-0.266669		0.41715	0.0341832
TRINITY_DN41502_c0_g1	949	BGIA	Glu S.griseus protease inhibitor	MOMCH						GO:0003674,GO:0004857,GO:0004866,GO:0004867,GO:0006950,GO:0008150,GO:0009611,GO:0030234,GO:0030414,GO:0050896,GO:0061134,GO:0061135	1.20548	3.4019	13.6252	0.000223169	0.013464	21.4966	8.30658	6.62089	6.26352			-0.410781	-0.47186		1.03576	-0.153123
TRINITY_DN44768_c0_g1	1417	PER15	Peroxidase 15 {ECO:0000303|PubMed:17936696}	IPOBA						GO:0003674,GO:0003824,GO:0004601,GO:0005488,GO:0005575,GO:0005576,GO:0006950,GO:0006979,GO:0008150,GO:0008152,GO:0009056,GO:0009987,GO:0016209,GO:0016491,GO:0016684,GO:0020037,GO:0042743,GO:0042744,GO:0043167,GO:0043169,GO:0044237,GO:0044248,GO:0044699,GO:0044710,GO:0044712,GO:0044763,GO:0046872,GO:0046906,GO:0050896,GO:0072593,GO:0097159,GO:1901363	0.636683	4.95322	13.5512	0.000232138	0.0139554	45.4159	30.1114	22.08	26.4117			-0.407857	-0.169209		0.569677	0.00738906
TRINITY_DN37404_c0_g2	1877	BBE28	Berberine bridge enzyme-like 28 {ECO:0000303|PubMed:26037923}	ARATH					AT5G44440	GO:0000166,GO:0003674,GO:0003824,GO:0005488,GO:0005575,GO:0005576,GO:0005618,GO:0006950,GO:0006970,GO:0008150,GO:0009628,GO:0009651,GO:0016491,GO:0016614,GO:0030312,GO:0036094,GO:0043167,GO:0043168,GO:0044464,GO:0048037,GO:0050660,GO:0050662,GO:0050896,GO:0097159,GO:1901265,GO:1901363	1.12146	2.01486	13.544	0.00023304	0.0139602	7.26808	3.88629	2.74829	2.34496			-0.286687	-0.414751		0.678175	0.0232634
TRINITY_DN27271_c1_g1	576; 545										0.824698	2.57087	13.4035	0.000251154	0.0149693	6.49897	8.51424	3.84136	4.65907			-0.394492	-0.205476		0.146492	0.453476
TRINITY_DN38412_c0_g1	846										0.684001	3.00068	13.3992	0.000251737	0.0149693	10.6522	9.04824	6.21489	6.01669			-0.253835	-0.28907		0.369236	0.173669
TRINITY_DN36687_c0_g1	2493; 2474; 2471; 2423; 2396; 2344; 2296; 2293; 2288; 2269; 2266; 2218; 2191; 1834; 1833; 1629	IP5P2 (1)	Type I inositol polyphosphate 5-phosphatase 2 {ECO:0000303|PubMed:11402208}	ARATH					AT4G18010	GO:0001101,GO:0003674,GO:0003824,GO:0004439,GO:0004445,GO:0005975,GO:0006066,GO:0006629,GO:0006644,GO:0006650,GO:0006793,GO:0006796,GO:0007165,GO:0008150,GO:0008152,GO:0009056,GO:0009719,GO:0009725,GO:0009737,GO:0009738,GO:0009755,GO:0009791,GO:0009845,GO:0009987,GO:0010033,GO:0016311,GO:0016787,GO:0016788,GO:0016791,GO:0019637,GO:0019751,GO:0030258,GO:0032501,GO:0032502,GO:0032957,GO:0033993,GO:…	0.453454	6.24232	13.3892	0.000253081	0.0149693	88.3707	86.5664	56.34	71.398			-0.391225	-0.0599694		0.240145	0.21105
TRINITY_DN27047_c0_g1	2845; 2669	PPCE (1)	Prolyl endopeptidase	MOUSE	K01322					GO:0003674,GO:0003824,GO:0004175,GO:0004252,GO:0005575,GO:0005634,GO:0005737,GO:0005829,GO:0008150,GO:0008152,GO:0008233,GO:0008236,GO:0008238,GO:0016020,GO:0016787,GO:0017171,GO:0019538,GO:0043170,GO:0043226,GO:0043227,GO:0043229,GO:0043231,GO:0044238,GO:0044424,GO:0044444,GO:0044464,GO:0070008,GO:0070011,GO:0071704	0.399929	5.88274	13.3867	0.000253417	0.0149693	72.1425	62.1214	51.4992	50.1699			-0.173942	-0.210243		0.29684	0.0873445
TRINITY_DN36480_c0_g1	1402										0.403207	5.89575	13.3208	0.000262484	0.0154292	72.5655	63.041	53.3106	49.1517			-0.137992	-0.250767		0.292959	0.0958006
TRINITY_DN25540_c0_g1	1478; 974	AVT1 (1)	Vacuolar amino acid transporter 1	YEAST	K15015					GO:0000322,GO:0000323,GO:0000324,GO:0000329,GO:0003333,GO:0003674,GO:0005215,GO:0005302,GO:0005342,GO:0005575,GO:0005773,GO:0005774,GO:0006810,GO:0006811,GO:0006812,GO:0006820,GO:0006865,GO:0007034,GO:0008150,GO:0008324,GO:0008509,GO:0008514,GO:0009987,GO:0015075,GO:0015171,GO:0015173,GO:0015175,GO:0015179,GO:0015186,GO:0015188,GO:0015658,GO:0015711,GO:0015804,GO:0015824,GO:0015849,GO:0016020,GO:…	-0.85914	2.48912	13.3107	0.000263891	0.0154292	3.76864	4.06429	5.90258	8.3308			0.112381	0.498936		-0.341713	-0.269604
TRINITY_DN27244_c0_g1	1192	HSP41 (1)	22.7 kDa class IV heat shock protein	PEA						GO:0005575,GO:0005788,GO:0031974,GO:0043233,GO:0044422,GO:0044424,GO:0044432,GO:0044444,GO:0044446,GO:0044464,GO:0070013	-1.00563	5.50264	13.3104	0.000263944	0.0154292	20.1122	39.9012	76.515	44.1532			0.875159	0.108622		-0.952965	-0.0308155
TRINITY_DN31879_c0_g1	930; 930; 930	TIR1	Protein TRANSPORT INHIBITOR RESPONSE 1	ARATH	K14485				AT3G62980	GO:0000151,GO:0000160,GO:0000822,GO:0003006,GO:0003674,GO:0003824,GO:0004842,GO:0004871,GO:0004872,GO:0005488,GO:0005575,GO:0005634,GO:0006950,GO:0006952,GO:0007049,GO:0007154,GO:0007165,GO:0008150,GO:0009267,GO:0009605,GO:0009719,GO:0009725,GO:0009733,GO:0009734,GO:0009755,GO:0009791,GO:0009873,GO:0009987,GO:0009991,GO:0010011,GO:0010033,GO:0010152,GO:0010311,GO:0016036,GO:0016740,GO:0019005,GO:…	-0.379356	5.9722	13.304	0.000264844	0.0154292	56.6834	52.3611	72.8297	68.9296			0.22223	0.145006		-0.12843	-0.238807
TRINITY_DN39095_c0_g1	2023; 1949; 953; 879; 572; 572	RPP1; TIR; TMVRN	Probable disease resistance protein RPP1 {ECO:0000305}; TMV resistance protein N; Toll/interleukin-1 receptor-like protein	ARATH; NICGU					AT1G72930	GO:0000166,GO:0001882,GO:0001883,GO:0002376,GO:0003674,GO:0005488,GO:0005524,GO:0005575,GO:0005737,GO:0005911,GO:0006950,GO:0006952,GO:0006955,GO:0007165,GO:0008150,GO:0008219,GO:0009506,GO:0009626,GO:0009987,GO:0012501,GO:0016265,GO:0017076,GO:0030054,GO:0030554,GO:0032549,GO:0032550,GO:0032553,GO:0032555,GO:0032559,GO:0033554,GO:0034050,GO:0035639,GO:0036094,GO:0043167,GO:0043168,GO:0043531,GO:…	-0.548999	3.93151	13.2891	0.000266948	0.0154913	11.6905	12.9049	18.4885	17.5564			0.276963	0.209787		-0.304681	-0.182069
TRINITY_DN57762_c0_g1	591	CHI59	Endochitinase At2g43590 {ECO:0000305}	ARATH	K01183				AT2G43590	GO:0000272,GO:0003674,GO:0003824,GO:0004553,GO:0004568,GO:0005488,GO:0005975,GO:0005976,GO:0006022,GO:0006026,GO:0006030,GO:0006032,GO:0006040,GO:0006807,GO:0006950,GO:0006952,GO:0008061,GO:0008150,GO:0008152,GO:0009056,GO:0009057,GO:0009987,GO:0016052,GO:0016787,GO:0016798,GO:0016998,GO:0043170,GO:0044036,GO:0044237,GO:0044238,GO:0044248,GO:0044260,GO:0046348,GO:0050896,GO:0071704,GO:0097367,GO:…	1.09901	2.09207	13.28	0.000268254	0.0154913	7.61418	4.09396	2.56091	2.8695			-0.397088	-0.302637		0.678755	0.02097
TRINITY_DN24635_c0_g2	820										1.02249	1.4735	13.2745	0.000269046	0.0154913	3.38408	3.91596	1.49907	2.09813			-0.401841	-0.173847		0.219888	0.3558
TRINITY_DN35406_c0_g1	2216; 782	GH31; GH33; GH34	Indole-3-acetic acid-amido synthetase GH3.3; Indole-3-acetic acid-amido synthetase GH3.4; Probable indole-3-acetic acid-amido synthetase GH3.1	ARATH	K14487				AT2G14960,AT1G59500	GO:0003674,GO:0003824,GO:0008150,GO:0009719,GO:0009725,GO:0009733,GO:0010033,GO:0010252,GO:0010279,GO:0016874,GO:0016879,GO:0016881,GO:0042221,GO:0042592,GO:0048878,GO:0050896,GO:0065007,GO:0065008	0.660548	3.06803	13.2708	0.000269565	0.0154913	10.7291	9.76023	6.18366	6.7572			-0.314533	-0.216809		0.322777	0.208566
TRINITY_DN16080_c0_g1	561										0.964017	1.77342	13.2347	0.00027481	0.0157394	5.15303	3.85663	2.21737	2.37582			-0.322286	-0.269077		0.439925	0.151439
TRINITY_DN31521_c0_g1	1338; 1302	ATHB7 (1)	Homeobox-leucine zipper protein ATHB-7	ARATH					AT2G46680	GO:0001071,GO:0001101,GO:0003674,GO:0003676,GO:0003677,GO:0003700,GO:0005488,GO:0005575,GO:0005634,GO:0006139,GO:0006351,GO:0006355,GO:0006725,GO:0006807,GO:0006950,GO:0008150,GO:0008152,GO:0009058,GO:0009059,GO:0009414,GO:0009415,GO:0009628,GO:0009719,GO:0009725,GO:0009737,GO:0009889,GO:0009891,GO:0009893,GO:0009987,GO:0010033,GO:0010035,GO:0010468,GO:0010556,GO:0010557,GO:0010604,GO:0010628,GO:…	0.584549	3.90165	13.2137	0.000277904	0.015863	19.7277	16.1385	11.4304	12.4345			-0.3079	-0.203883		0.38613	0.125653
TRINITY_DN40554_c0_g1	723; 638	NCPR2	NADPH--cytochrome P450 reductase 2 {ECO:0000255|HAMAP-Rule:MF_03212}	ARATH	K00327				AT4G30210	GO:0000166,GO:0003674,GO:0003824,GO:0003958,GO:0005488,GO:0005575,GO:0005783,GO:0005789,GO:0006725,GO:0008150,GO:0008152,GO:0009507,GO:0009536,GO:0009698,GO:0009987,GO:0010181,GO:0016020,GO:0016021,GO:0016491,GO:0016651,GO:0016653,GO:0019748,GO:0031090,GO:0031224,GO:0032553,GO:0036094,GO:0043167,GO:0043168,GO:0043226,GO:0043227,GO:0043229,GO:0043231,GO:0044237,GO:0044422,GO:0044424,GO:0044425,GO:…	-0.687446	2.89957	13.1735	0.00028393	0.0161526	5.69141	5.60694	9.52533	8.6702			0.323532	0.212311		-0.259956	-0.275887
TRINITY_DN24087_c0_g1	858; 851; 778; 746										0.368226	5.98429	13.1222	0.000291819	0.0164363	72.8731	69.7456	56.4961	53.965			-0.14671	-0.210526		0.209396	0.147839
TRINITY_DN25459_c0_g1	938; 879	GTO2; YQJG	Glutathione S-transferase omega-like 2; Glutathionyl-hydroquinone reductase YqjG	ECOLI; SCHPO	K07393					GO:0003674,GO:0003824,GO:0004364,GO:0005575,GO:0005634,GO:0005737,GO:0005794,GO:0005829,GO:0008150,GO:0009987,GO:0015036,GO:0015037,GO:0015038,GO:0016043,GO:0016209,GO:0016491,GO:0016667,GO:0016672,GO:0016740,GO:0016765,GO:0043226,GO:0043227,GO:0043229,GO:0043231,GO:0044424,GO:0044444,GO:0044464,GO:0045174,GO:0045229,GO:0071554,GO:0071555,GO:0071840,GO:1990748	-0.651532	3.11725	13.1222	0.000291824	0.0164363	6.6528	6.7046	11.1181	9.87354			0.333959	0.190151		-0.26636	-0.257749
TRINITY_DN34473_c4_g1	3360; 3004; 3002	YCX91	Uncharacterized protein ORF91	PHAAO						GO:0005575,GO:0009507,GO:0009536,GO:0043226,GO:0043227,GO:0043229,GO:0043231,GO:0044424,GO:0044444,GO:0044464	-4.86926	9.42032	13.1221	0.000291826	0.0164363	74.9497	15.6935	2635.3	13.9464			4.9221	-2.44759		-0.176904	-2.2976
TRINITY_DN29995_c0_g1	1174; 968; 940	AZF2; ZAT10 (2)	Zinc finger protein AZF2; Zinc finger protein ZAT10	ARATH					AT3G19580	GO:0000975,GO:0001067,GO:0001071,GO:0001101,GO:0003006,GO:0003674,GO:0003676,GO:0003677,GO:0003700,GO:0005488,GO:0005575,GO:0005634,GO:0006139,GO:0006351,GO:0006355,GO:0006725,GO:0006807,GO:0006950,GO:0006970,GO:0006972,GO:0007165,GO:0008150,GO:0008152,GO:0009058,GO:0009059,GO:0009414,GO:0009415,GO:0009628,GO:0009651,GO:0009719,GO:0009725,GO:0009737,GO:0009738,GO:0009755,GO:0009790,GO:0009793,GO:…	1.27988	2.77513	13.093	0.0002964	0.0166386	11.2675	8.18791	5.87135	2.12898			-0.0486395	-0.979465		0.704569	0.323536
TRINITY_DN39417_c0_g1	1749; 1711; 1707; 1692; 1681; 1642; 1639; 1634; 1615; 818; 784; 728; 727; 691	U86A1; U86A2	UDP-glycosyltransferase 86A1; UDP-glycosyltransferase 86A2	ARATH					AT2G36970,AT2G28080	GO:0003674,GO:0003824,GO:0005575,GO:0008150,GO:0008152,GO:0008194,GO:0016740,GO:0016757,GO:0016758,GO:0035251,GO:0043226,GO:0043227,GO:0043229,GO:0043231,GO:0044424,GO:0044464,GO:0046527,GO:0080043,GO:0080044	0.753116	3.00738	13.0819	0.000298164	0.0166733	11.7289	8.48458	5.59028	6.35609			-0.364928	-0.226253		0.490065	0.101116
TRINITY_DN26556_c0_g1	1588	AHNL	Aliphatic (R)-hydroxynitrile lyase	LINUS	K14577					GO:0003674,GO:0003824,GO:0005488,GO:0008150,GO:0008152,GO:0016829,GO:0016830,GO:0016832,GO:0043167,GO:0043169,GO:0044699,GO:0044710,GO:0046872,GO:0052919,GO:0052920,GO:0052921,GO:0055114	1.84111	3.35819	13.0767	0.000298984	0.0166733	24.1116	8.42525	1.90507	7.15831			-1.34692	-0.117182		1.39435	0.0697454
TRINITY_DN14458_c0_g1	3055	DTX43	Protein DETOXIFICATION 43 {ECO:0000303|PubMed:11739388}	ARATH					AT3G08040	GO:0000302,GO:0001101,GO:0003674,GO:0005215,GO:0005342,GO:0005575,GO:0005886,GO:0006810,GO:0006811,GO:0006812,GO:0006873,GO:0006875,GO:0006879,GO:0006950,GO:0006979,GO:0007154,GO:0008150,GO:0008324,GO:0008509,GO:0008514,GO:0009267,GO:0009605,GO:0009719,GO:0009723,GO:0009725,GO:0009737,GO:0009987,GO:0009991,GO:0010033,GO:0010035,GO:0010038,GO:0010039,GO:0015075,GO:0015137,GO:0015142,GO:0015238,GO:…	0.765167	5.30469	13.0596	0.000301727	0.0167255	64.6821	35.0656	27.2643	31.3485			-0.429394	-0.240915		0.758763	-0.088454
TRINITY_DN29306_c0_g1	869; 800; 790										0.357209	5.71426	13.048	0.000303608	0.0167255	59.9521	57.9087	46.6897	45.2948			-0.151187	-0.193122		0.196348	0.147961
TRINITY_DN24804_c0_g1	502										-0.463856	4.57476	13.0472	0.000303739	0.0167255	18.6124	21.2411	27.4829	27.5842			0.213654	0.218601		-0.302709	-0.129546
TRINITY_DN24127_c0_g1	592										0.872965	2.02735	13.0464	0.000303866	0.0167255	5.65295	4.83562	2.49845	3.2089			-0.395446	-0.183895		0.371143	0.208198
TRINITY_DN35244_c0_g1	840; 814; 607; 555										1.06139	1.38591	12.9734	0.000315945	0.017334	3.11489	3.79729	1.31168	2.00556			-0.427348	-0.152909		0.199791	0.380466
TRINITY_DN36483_c0_g1	3191; 2096; 1366; 959; 877	TET7; TET8	Tetraspanin-7; Tetraspanin-8	ARATH					AT2G23810,AT4G28050	GO:0005575,GO:0005794,GO:0005886,GO:0005911,GO:0006950,GO:0006952,GO:0008150,GO:0009506,GO:0009605,GO:0009607,GO:0009617,GO:0016020,GO:0016021,GO:0030054,GO:0031224,GO:0042742,GO:0043207,GO:0043226,GO:0043227,GO:0043229,GO:0043231,GO:0044424,GO:0044425,GO:0044444,GO:0044464,GO:0050829,GO:0050896,GO:0051704,GO:0051707,GO:0098542	0.510884	7.28986	12.9518	0.000319619	0.017479	199.046	168.772	147.159	110.923			-0.056098	-0.457605		0.374577	0.139126
TRINITY_DN8133_c0_g1	1358	SDR1 (2)	(+)-neomenthol dehydrogenase {ECO:0000303|PubMed:18599651}	ARATH	K15095				AT3G61220	GO:0003674,GO:0003824,GO:0006950,GO:0006952,GO:0008150,GO:0016491,GO:0016614,GO:0016616,GO:0047501,GO:0050896	-0.51774	5.7741	12.9389	0.000321823	0.017543	36.725	52.9841	64.335	64.3323			0.261831	0.26177		-0.514676	-0.00892529
TRINITY_DN40057_c0_g1	2519; 2489; 2380; 2350; 1838	POT8	Potassium transporter 8	ARATH	K03549				AT5G14880	GO:0003674,GO:0005215,GO:0005575,GO:0005886,GO:0008324,GO:0015075,GO:0015077,GO:0015079,GO:0016020,GO:0016021,GO:0022857,GO:0022890,GO:0022891,GO:0022892,GO:0031224,GO:0044425,GO:0044464,GO:0046873	0.593036	3.84035	12.9243	0.00032435	0.017624	16.0359	18.2745	10.2124	12.5579			-0.386825	-0.13337		0.175702	0.344493
TRINITY_DN32545_c0_g1	1272; 1210; 1054; 992										0.993317	2.44225	12.9158	0.000325828	0.0176478	9.11395	5.42894	4.15367	3.11633			-0.214557	-0.480893		0.638296	0.0571536
TRINITY_DN33222_c0_g1	1618; 1613; 666	IST1L (1)	IST1-like protein	DICDI	K19476					GO:0006810,GO:0008104,GO:0008150,GO:0015031,GO:0033036,GO:0045184,GO:0051179,GO:0051234,GO:0071702	1.08243	2.38092	12.8945	0.000329552	0.0177477	8.69094	5.51794	4.27859	2.40667			-0.129255	-0.640006		0.63862	0.130642
TRINITY_DN35775_c1_g2	855; 825	PLY15 (1)	Probable pectate lyase 15	ARATH	K01728				AT4G13710	GO:0000272,GO:0003674,GO:0003824,GO:0005488,GO:0005975,GO:0005976,GO:0008150,GO:0008152,GO:0009056,GO:0009057,GO:0010393,GO:0016052,GO:0016829,GO:0016835,GO:0016837,GO:0030570,GO:0043167,GO:0043169,GO:0043170,GO:0044238,GO:0045488,GO:0045490,GO:0046872,GO:0071704,GO:1901575	-0.461866	4.42719	12.89	0.000330348	0.0177477	18.0741	17.9778	23.6103	26.0414			0.144721	0.275556		-0.206671	-0.213606
TRINITY_DN34586_c0_g2	1823; 1683	PTR50 (1)	Protein NRT1/ PTR FAMILY 5.8	ARATH					AT5G14940	GO:0003674,GO:0005215,GO:0005575,GO:0008150,GO:0009605,GO:0009607,GO:0009624,GO:0016021,GO:0031224,GO:0043207,GO:0044425,GO:0050896,GO:0051704,GO:0051707	0.793995	2.63185	12.8873	0.000330812	0.0177477	6.96044	8.60324	3.90382	5.09104			-0.427763	-0.163415		0.174157	0.417021
TRINITY_DN57379_c0_g1	1314	CSE (1)	Caffeoylshikimate esterase	ARATH	K18368				AT1G52760	GO:0000302,GO:0003674,GO:0003824,GO:0003846,GO:0004620,GO:0004622,GO:0005575,GO:0005783,GO:0005794,GO:0005886,GO:0005911,GO:0006629,GO:0006725,GO:0006950,GO:0006979,GO:0008150,GO:0008152,GO:0008374,GO:0009058,GO:0009506,GO:0009698,GO:0009699,GO:0009808,GO:0009809,GO:0009987,GO:0010035,GO:0010038,GO:0010043,GO:0016020,GO:0016298,GO:0016411,GO:0016740,GO:0016746,GO:0016747,GO:0016787,GO:0016788,GO:…	0.516319	4.68559	12.8766	0.000332714	0.0177934	34.4946	26.1361	20.2687	22.0303			-0.289979	-0.180137		0.422688	0.0474272
TRINITY_DN26823_c0_g1	617	HIP32 (1)	Heavy metal-associated isoprenylated plant protein 32 {ECO:0000303|PubMed:21072340, ECO:0000303|PubMed:23368984}	ARATH					AT3G06130	GO:0003674,GO:0005488,GO:0005575,GO:0005618,GO:0005737,GO:0006810,GO:0006811,GO:0006812,GO:0006873,GO:0006875,GO:0008150,GO:0009987,GO:0019725,GO:0030001,GO:0030003,GO:0030312,GO:0042592,GO:0043167,GO:0043169,GO:0044424,GO:0044464,GO:0044699,GO:0044763,GO:0044765,GO:0046872,GO:0046914,GO:0046916,GO:0048878,GO:0050801,GO:0051179,GO:0051234,GO:0055065,GO:0055076,GO:0055080,GO:0055082,GO:0065007,GO:…	-1.09468	1.28506	12.8234	0.000342304	0.0182487	1.07675	1.86898	3.31044	3.08548			0.326688	0.264239		-0.460736	-0.130191
TRINITY_DN24291_c0_g1	855	ACCH1; ACCH3	1-aminocyclopropane-1-carboxylate oxidase homolog 1; 1-aminocyclopropane-1-carboxylate oxidase homolog	ARATH; SOLLC					AT1G06620	GO:0003674,GO:0003824,GO:0005488,GO:0016491,GO:0043167,GO:0043169,GO:0046872	0.931312	4.17382	12.8027	0.000346116	0.0183941	30.9182	16.6428	14.9595	9.93524			-0.146616	-0.653478		0.810179	-0.0100854
TRINITY_DN50026_c0_g1	1206	OS13	Osmotin-like protein OSML13	SOLCO							1.53487	6.83769	12.7854	0.00034934	0.0185074	276.533	64.376	56.8397	60.784			-0.627617	-0.53401		1.61537	-0.453745
TRINITY_DN26896_c0_g1	2152; 1950; 1810; 1667										1.35631	1.92717	12.7501	0.000355992	0.0187713	6.80662	4.18296	1.18676	3.08548			-0.774249	-0.0999562		0.692248	0.181957
TRINITY_DN18942_c0_g1	512										0.581066	3.84437	12.7472	0.000356535	0.0187713	19.0739	15.3672	11.2742	11.694			-0.274868	-0.229957		0.39196	0.112865
TRINITY_DN29831_c0_g1	707; 696										-0.403632	7.16143	12.7141	0.000362912	0.0190478	132.325	114.126	168.583	157.298			0.249565	0.15082		-0.0951755	-0.305209
TRINITY_DN31605_c0_g1	1056; 1035; 971; 950	CML45 (2)	Probable calcium-binding protein CML45	ARATH					AT5G39670	GO:0003674,GO:0005488,GO:0005509,GO:0043167,GO:0043169,GO:0046872	0.90919	2.16033	12.7047	0.000364744	0.0190849	6.76816	4.89495	3.49783	2.68437			-0.192271	-0.423278		0.481142	0.134407
TRINITY_DN31541_c0_g1	1818; 1589; 1512	GDPD3	Glycerophosphodiester phosphodiesterase GDPD3 {ECO:0000305}	ARATH					AT5G43300	GO:0003674,GO:0003824,GO:0005575,GO:0005623,GO:0005975,GO:0006066,GO:0006071,GO:0006629,GO:0006644,GO:0006650,GO:0006793,GO:0006796,GO:0006873,GO:0008081,GO:0008150,GO:0008152,GO:0008889,GO:0009056,GO:0009395,GO:0009987,GO:0016042,GO:0016787,GO:0016788,GO:0019400,GO:0019637,GO:0019725,GO:0019751,GO:0030002,GO:0030320,GO:0030643,GO:0042578,GO:0042592,GO:0044237,GO:0044238,GO:0044242,GO:0044248,GO:…	-0.675219	3.84139	12.6467	0.000376224	0.019625	13.2287	8.81091	17.0207	18.0192			0.26551	0.339327		-0.0552668	-0.54957
TRINITY_DN38405_c0_g1	2215; 2191; 2189; 1822; 1798; 1696	E70A1; E70B1 (1)	Exocyst complex component EXO70A1; Exocyst complex component EXO70B1	ARATH					AT5G58430	GO:0000145,GO:0005575,GO:0005829,GO:0005886,GO:0006810,GO:0006887,GO:0006950,GO:0006952,GO:0008150,GO:0009605,GO:0009607,GO:0009617,GO:0009620,GO:0009987,GO:0016020,GO:0016023,GO:0016192,GO:0030139,GO:0031410,GO:0031982,GO:0031988,GO:0032940,GO:0032991,GO:0042742,GO:0043207,GO:0043226,GO:0043227,GO:0043229,GO:0043230,GO:0043231,GO:0043234,GO:0044421,GO:0044424,GO:0044444,GO:0044448,GO:0044464,GO:…	0.693818	3.55392	12.6051	0.000384694	0.0200053	16.882	12.1929	10.0563	7.86797			-0.148414	-0.43737		0.498813	0.0869712
TRINITY_DN33496_c0_g1	1374; 1356; 1351; 1333; 803; 780	ASY1	Meiosis-specific protein ASY1 {ECO:0000305}	ARATH					AT1G67370	GO:0000228,GO:0000785,GO:0000793,GO:0000794,GO:0005575,GO:0005654,GO:0005694,GO:0006996,GO:0007129,GO:0008150,GO:0009987,GO:0016043,GO:0022402,GO:0022607,GO:0032991,GO:0043226,GO:0043228,GO:0043229,GO:0043232,GO:0044422,GO:0044424,GO:0044427,GO:0044428,GO:0044446,GO:0044464,GO:0044699,GO:0044763,GO:0051026,GO:0051276,GO:0070192,GO:0071840,GO:1902589,GO:1903046	0.957829	1.683	12.5695	0.0003921	0.0203281	4.42238	3.97529	1.78014	2.53009			-0.421584	-0.160484		0.343083	0.238984
TRINITY_DN30719_c0_g1	988	DHAR2 (1)	Glutathione S-transferase DHAR2	ARATH					AT1G75270	GO:0003674,GO:0003824,GO:0004364,GO:0005488,GO:0005575,GO:0005829,GO:0005886,GO:0006464,GO:0008150,GO:0008152,GO:0009987,GO:0010731,GO:0015036,GO:0015037,GO:0015038,GO:0016020,GO:0016209,GO:0016491,GO:0016667,GO:0016672,GO:0016740,GO:0016765,GO:0019538,GO:0033218,GO:0036211,GO:0042277,GO:0043167,GO:0043168,GO:0043170,GO:0043295,GO:0043412,GO:0044237,GO:0044238,GO:0044260,GO:0044267,GO:0044424,GO:…	-0.504722	8.31534	12.5419	0.000397936	0.0205475	247.692	278.864	403.031	344.154			0.363165	0.136549		-0.334719	-0.164996
TRINITY_DN36760_c2_g1	1785; 1785; 1759; 1759	SCP40	Serine carboxypeptidase-like 40	ARATH	K16297				AT3G63470	GO:0003674,GO:0003824,GO:0004180,GO:0004185,GO:0005575,GO:0005576,GO:0006508,GO:0008150,GO:0008152,GO:0008233,GO:0008236,GO:0008238,GO:0016787,GO:0017171,GO:0019538,GO:0043170,GO:0044238,GO:0051603,GO:0070008,GO:0070011,GO:0071704	-0.442781	4.70568	12.5355	0.000399299	0.0205475	23.8808	20.2918	30.6997	29.2195			0.239246	0.172417		-0.0981453	-0.313518
TRINITY_DN21085_c0_g1	1141	PER1	Cationic peroxidase 1	ARAHY						GO:0003674,GO:0003824,GO:0004601,GO:0005488,GO:0005575,GO:0005576,GO:0006950,GO:0006979,GO:0008150,GO:0008152,GO:0009056,GO:0009987,GO:0016209,GO:0016491,GO:0016684,GO:0020037,GO:0042743,GO:0042744,GO:0043167,GO:0043169,GO:0044237,GO:0044248,GO:0044699,GO:0044710,GO:0044712,GO:0044763,GO:0046872,GO:0046906,GO:0050896,GO:0072593,GO:0097159,GO:1901363	0.771252	3.03266	12.5323	0.000399969	0.0205475	12.0366	8.63291	5.27797	6.78806			-0.441629	-0.169622		0.505952	0.105299
TRINITY_DN30940_c0_g2	769; 719										0.866336	1.99877	12.5184	0.00040296	0.0206386	5.84523	4.44995	2.87321	2.74608			-0.263305	-0.301443		0.423638	0.14111
TRINITY_DN32878_c1_g1	1329; 1234; 897; 893	AGL42	MADS-box protein AGL42	ARATH					AT5G62165	GO:0000165,GO:0000975,GO:0000976,GO:0000977,GO:0001012,GO:0001067,GO:0001071,GO:0003006,GO:0003674,GO:0003676,GO:0003677,GO:0003700,GO:0005488,GO:0005575,GO:0005634,GO:0006139,GO:0006351,GO:0006355,GO:0006357,GO:0006725,GO:0006793,GO:0006796,GO:0006807,GO:0007165,GO:0007568,GO:0008150,GO:0008152,GO:0009058,GO:0009059,GO:0009838,GO:0009889,GO:0009891,GO:0009893,GO:0009909,GO:0009987,GO:0010150,GO:…	-0.469439	5.07954	12.5011	0.000406717	0.0207683	28.7262	27.8567	34.1038	44.2149			0.037642	0.39385		-0.195038	-0.236454
TRINITY_DN25135_c0_g1	872										0.483483	4.59934	12.4824	0.00041081	0.0209143	29.6107	26.8777	18.3324	22.0303			-0.345973	-0.104895		0.290663	0.160206
TRINITY_DN34678_c0_g1	2611; 2578; 1144	KAO1; KAO2 (1)	Ent-kaurenoic acid oxidase 1; Ent-kaurenoic acid oxidase 2	ARATH	K04123				AT2G32440,AT1G05160	GO:0003674,GO:0003824,GO:0004497,GO:0005488,GO:0005506,GO:0005575,GO:0005783,GO:0005789,GO:0006066,GO:0006082,GO:0006629,GO:0006694,GO:0006720,GO:0006721,GO:0007275,GO:0008150,GO:0008152,GO:0008202,GO:0008299,GO:0008610,GO:0009058,GO:0009685,GO:0009686,GO:0009987,GO:0010268,GO:0010817,GO:0016020,GO:0016021,GO:0016053,GO:0016101,GO:0016102,GO:0016114,GO:0016125,GO:0016128,GO:0016129,GO:0016131,GO:…	0.401196	7.05727	12.4717	0.000413165	0.0209712	148.669	154.384	104.779	124.715			-0.323548	-0.0765824		0.17321	0.22692
TRINITY_DN28490_c0_g1	1360	CVIF1 (1)	Cell wall / vacuolar inhibitor of fructosidase 1	ARATH					AT1G47960	GO:0003674,GO:0004857,GO:0005575,GO:0005618,GO:0005773,GO:0008150,GO:0009892,GO:0019222,GO:0030234,GO:0030312,GO:0043086,GO:0043226,GO:0043227,GO:0043229,GO:0043231,GO:0044092,GO:0044424,GO:0044444,GO:0044464,GO:0048519,GO:0050789,GO:0050790,GO:0065007,GO:0065009	-0.442022	5.47968	12.4496	0.000418083	0.0211279	39.8014	35.7776	57.0895	45.5108			0.364842	0.0501957		-0.134509	-0.280529
TRINITY_DN53682_c0_g1	509										0.388236	7.38114	12.4466	0.000418744	0.0211279	186.932	190.962	136.134	152.608			-0.274147	-0.111604		0.17765	0.208102
TRINITY_DN27575_c0_g1	749; 642	PST2	Photosystem II 5 kDa protein, chloroplastic; Photosystem II 5 kDa protein, chloroplastic {ECO:0000303|PubMed:22700981}	GOSHI; PETHY						GO:0005575,GO:0008150,GO:0008152,GO:0009521,GO:0009523,GO:0009535,GO:0009987,GO:0015979,GO:0016020,GO:0032991,GO:0034357,GO:0042651,GO:0043234,GO:0044237,GO:0044422,GO:0044424,GO:0044425,GO:0044434,GO:0044435,GO:0044436,GO:0044444,GO:0044446,GO:0044464,GO:0055035	0.819805	1.93465	12.4343	0.000421526	0.0211649	4.65311	4.98395	2.71706	2.74608			-0.267786	-0.258939		0.228355	0.298369
TRINITY_DN25618_c0_g1	1077	MY102	Transcription factor MYB102 {ECO:0000305}	ARATH	K09422				AT4G21440	GO:0000975,GO:0000981,GO:0000988,GO:0000989,GO:0001067,GO:0001071,GO:0001076,GO:0001101,GO:0001134,GO:0001135,GO:0003674,GO:0003676,GO:0003677,GO:0003700,GO:0005488,GO:0005575,GO:0005634,GO:0006355,GO:0006357,GO:0006950,GO:0006970,GO:0008150,GO:0009611,GO:0009628,GO:0009651,GO:0009719,GO:0009725,GO:0009737,GO:0009889,GO:0009987,GO:0010033,GO:0010468,GO:0010556,GO:0019219,GO:0019222,GO:0030154,GO:…	0.826389	2.12267	12.4292	0.00042268	0.0211649	4.96076	6.02227	3.27921	2.93121			-0.226057	-0.324439		0.172865	0.377631
TRINITY_DN39240_c0_g1	2234; 2183; 1526; 965; 864	AFB2; AFB3; TIR1	Protein AUXIN SIGNALING F-BOX 2; Protein AUXIN SIGNALING F-BOX 3; Protein TRANSPORT INHIBITOR RESPONSE 1	ARATH	K14485				AT1G12820,AT3G62980,AT3G26810	GO:0000151,GO:0000160,GO:0000822,GO:0001101,GO:0003006,GO:0003674,GO:0003824,GO:0004842,GO:0004871,GO:0004872,GO:0005488,GO:0005575,GO:0005634,GO:0005774,GO:0006464,GO:0006950,GO:0006952,GO:0007049,GO:0007154,GO:0007165,GO:0008150,GO:0008152,GO:0009267,GO:0009605,GO:0009719,GO:0009725,GO:0009733,GO:0009734,GO:0009755,GO:0009791,GO:0009873,GO:0009987,GO:0009991,GO:0010011,GO:0010033,GO:0010035,GO:…	-0.431852	8.07134	12.4244	0.000423772	0.0211649	234.04	223.862	298.034	319.625			0.163879	0.264134		-0.182213	-0.245801
TRINITY_DN11645_c0_g1	662										1.03924	2.70504	12.4131	0.000426323	0.0211649	11.8827	5.81461	4.52844	4.04198			-0.309051	-0.420767		0.779432	-0.0496149
TRINITY_DN32658_c0_g1	1035; 924	BGA12; BGAL	Beta-galactosidase; Beta-galactosidase 12	ARATH; MALDO						GO:0003674,GO:0003824,GO:0004553,GO:0004565,GO:0005575,GO:0005576,GO:0005975,GO:0008150,GO:0008152,GO:0015925,GO:0016787,GO:0016798,GO:0044238,GO:0048046,GO:0071704	-0.81771	1.98753	12.4105	0.00042693	0.0211649	2.96107	2.66997	5.12182	4.78249			0.300214	0.229784		-0.22138	-0.308618
TRINITY_DN41157_c0_g1	550; 517	BGAL3 (1)	Beta-galactosidase 3	ARATH					AT4G36360	GO:0003674,GO:0003824,GO:0004553,GO:0004565,GO:0005488,GO:0005575,GO:0005576,GO:0005618,GO:0005773,GO:0005975,GO:0008150,GO:0008152,GO:0009505,GO:0015925,GO:0016787,GO:0016798,GO:0030246,GO:0030312,GO:0043226,GO:0043227,GO:0043229,GO:0043231,GO:0044238,GO:0044424,GO:0044444,GO:0044464,GO:0048046,GO:0071704	-0.950577	1.71132	12.4103	0.000426968	0.0211649	2.34578	2.01731	3.65398	4.75164			0.154179	0.41015		-0.225471	-0.338857
TRINITY_DN50055_c0_g1	967										-0.551034	7.33235	12.3631	0.000437901	0.0216435	108.906	152.307	170.644	212.25			0.122241	0.433737		-0.516223	-0.0397549
TRINITY_DN34587_c0_g1	1108; 1058	SIB1	Sigma factor binding protein 1, chloroplastic	ARATH					AT3G56710	GO:0002376,GO:0005575,GO:0005634,GO:0006355,GO:0006950,GO:0006952,GO:0006955,GO:0008150,GO:0009314,GO:0009416,GO:0009507,GO:0009536,GO:0009605,GO:0009607,GO:0009617,GO:0009628,GO:0009814,GO:0009816,GO:0009889,GO:0009987,GO:0010468,GO:0010556,GO:0019219,GO:0019222,GO:0031323,GO:0031326,GO:0042742,GO:0043207,GO:0043226,GO:0043227,GO:0043229,GO:0043231,GO:0044093,GO:0044424,GO:0044444,GO:0044464,GO:…	1.06019	3.12735	12.3528	0.000440332	0.0217004	15.7283	8.06925	7.05811	4.31967			-0.150521	-0.669882		0.81825	0.00215272
TRINITY_DN33522_c0_g1	1467; 1464; 1425; 1422	CRD1	Magnesium-protoporphyrin IX monomethyl ester [oxidative] cyclase, chloroplastic	EUPES						GO:0003674,GO:0003824,GO:0004497,GO:0005488,GO:0005575,GO:0006725,GO:0006778,GO:0006779,GO:0006807,GO:0008150,GO:0008152,GO:0009058,GO:0009507,GO:0009536,GO:0009987,GO:0015979,GO:0015994,GO:0015995,GO:0016491,GO:0016705,GO:0016709,GO:0018130,GO:0019438,GO:0033013,GO:0033014,GO:0034641,GO:0042440,GO:0043167,GO:0043169,GO:0043226,GO:0043227,GO:0043229,GO:0043231,GO:0044237,GO:0044249,GO:0044271,GO:…	0.575815	3.39959	12.3457	0.000442	0.0217195	12.8441	12.3412	8.24488	8.63934			-0.26869	-0.214183		0.2663	0.216574
TRINITY_DN41300_c1_g1	1127; 1054	SPL1; SPL12 (1)	Squamosa promoter-binding-like protein 1; Squamosa promoter-binding-like protein 12	ARATH					AT3G60030	GO:0001071,GO:0003674,GO:0003676,GO:0003677,GO:0003700,GO:0005488,GO:0005575,GO:0005634,GO:0006139,GO:0006351,GO:0006355,GO:0006725,GO:0006807,GO:0008150,GO:0008152,GO:0009058,GO:0009059,GO:0009889,GO:0009987,GO:0010468,GO:0010556,GO:0016070,GO:0018130,GO:0019219,GO:0019222,GO:0019438,GO:0031323,GO:0031326,GO:0032774,GO:0034641,GO:0034645,GO:0034654,GO:0043167,GO:0043169,GO:0043170,GO:0043226,GO:…	-0.960808	1.35665	12.3365	0.000444189	0.021764	1.76895	1.60198	3.12306	3.42488			0.217118	0.299704		-0.225725	-0.291097
TRINITY_DN31952_c0_g1	847; 759; 756										1.46671	2.25648	12.2892	0.000455576	0.0222576	10.9983	3.32263	2.71706	2.43753			-0.38712	-0.475251		1.07524	-0.212868
TRINITY_DN33589_c0_g1	1668; 1437; 1433	GATA2; GATA4	GATA transcription factor 2; GATA transcription factor 4	ARATH					AT2G45050	GO:0000975,GO:0000976,GO:0000977,GO:0000981,GO:0001012,GO:0001067,GO:0001071,GO:0001085,GO:0001228,GO:0003674,GO:0003676,GO:0003677,GO:0003682,GO:0003700,GO:0005488,GO:0005515,GO:0005575,GO:0005634,GO:0005667,GO:0008134,GO:0008150,GO:0008270,GO:0009314,GO:0009416,GO:0009628,GO:0009987,GO:0030154,GO:0032502,GO:0032991,GO:0043167,GO:0043169,GO:0043226,GO:0043227,GO:0043229,GO:0043231,GO:0043234,GO:…	-0.364078	5.47443	12.2381	0.000468241	0.0227391	40.186	37.4686	51.1869	48.6889			0.20852	0.139117		-0.125789	-0.221847
TRINITY_DN40476_c0_g1	2670; 2284; 2116; 2045	CNGC2	Cyclic nucleotide-gated ion channel 2	ARATH	K05391				AT5G15410	GO:0000166,GO:0002376,GO:0003674,GO:0005215,GO:0005216,GO:0005217,GO:0005221,GO:0005222,GO:0005242,GO:0005244,GO:0005249,GO:0005261,GO:0005262,GO:0005267,GO:0005488,GO:0005515,GO:0005516,GO:0005575,GO:0005622,GO:0005887,GO:0006950,GO:0006952,GO:0006955,GO:0007165,GO:0007263,GO:0008150,GO:0008219,GO:0008324,GO:0009626,GO:0009987,GO:0012501,GO:0015075,GO:0015077,GO:0015079,GO:0015085,GO:0015267,GO:…	0.542902	3.82824	12.233	0.000469517	0.0227391	17.9972	15.6638	11.6178	11.4471			-0.227854	-0.246048		0.326449	0.147453
TRINITY_DN36106_c0_g1	1718; 1702; 1684; 1463; 1371; 1328; 1107; 1017										0.581732	5.16582	12.2285	0.000470645	0.0227391	48.6846	37.4389	33.7915	23.6965			-0.0409722	-0.519018		0.460959	0.0990315
TRINITY_DN37297_c0_g1	1659; 534	SKI23 (1)	F-box protein SKIP23	ARATH					AT2G17030	GO:0000724,GO:0000725,GO:0003674,GO:0003676,GO:0003677,GO:0003678,GO:0003824,GO:0004003,GO:0004386,GO:0005488,GO:0005575,GO:0005634,GO:0005694,GO:0005737,GO:0006139,GO:0006259,GO:0006260,GO:0006281,GO:0006284,GO:0006302,GO:0006310,GO:0006464,GO:0006725,GO:0006807,GO:0006950,GO:0006974,GO:0006996,GO:0008026,GO:0008094,GO:0008150,GO:0008152,GO:0009058,GO:0009059,GO:0009378,GO:0009987,GO:0016043,GO:…	0.93058	1.94817	12.2279	0.000470798	0.0227391	4.84539	5.16195	3.24798	2.00556			-0.11055	-0.500308		0.27282	0.338039
TRINITY_DN35572_c0_g1	1527; 1464; 1433; 1370; 777; 755	NOH4 (1)	Nodulation protein H	RHIML						GO:0003674,GO:0003824,GO:0008146,GO:0008150,GO:0009877,GO:0016740,GO:0016782,GO:0044403,GO:0044419,GO:0051704	-0.396357	5.01364	12.1984	0.000478293	0.0230355	27.5341	28.094	34.6347	38.5994			0.11158	0.259824		-0.19925	-0.172154
TRINITY_DN38246_c0_g1	1816; 1805; 1482	PHL3	Protein PHR1-LIKE 3 {ECO:0000303|PubMed:26586833}	ARATH					AT4G13640	GO:0003674,GO:0003676,GO:0003677,GO:0005488,GO:0005575,GO:0005634,GO:0006139,GO:0006351,GO:0006355,GO:0006725,GO:0006807,GO:0008150,GO:0008152,GO:0009058,GO:0009059,GO:0009889,GO:0009987,GO:0010468,GO:0010556,GO:0016070,GO:0018130,GO:0019219,GO:0019222,GO:0019438,GO:0031323,GO:0031326,GO:0032774,GO:0034641,GO:0034645,GO:0034654,GO:0043170,GO:0043226,GO:0043227,GO:0043229,GO:0043231,GO:0044237,GO:…	-0.412927	5.13964	12.1158	0.000499962	0.0240109	27.4572	32.7813	38.8196	41.5306			0.152207	0.244972		-0.318436	-0.0787434
TRINITY_DN27500_c0_g1	1838; 1823	PQT3L	E3 ubiquitin ligase PQT3-like	ARATH	K10624				AT5G47430	GO:0003674,GO:0003676,GO:0003824,GO:0005488,GO:0005575,GO:0005634,GO:0008270,GO:0016740,GO:0043167,GO:0043169,GO:0043226,GO:0043227,GO:0043229,GO:0043231,GO:0044424,GO:0044464,GO:0046872,GO:0046914,GO:0097159,GO:1901363	0.594	4.69799	12.1009	0.000503975	0.0241353	35.9559	26.5514	17.5516	23.789			-0.475696	-0.0762236		0.481341	0.0705788
TRINITY_DN34426_c0_g2	1613; 1515	GRF4	Growth-regulating factor 4	ORYSJ						GO:0000166,GO:0001882,GO:0001883,GO:0003674,GO:0005488,GO:0005524,GO:0005575,GO:0005634,GO:0006139,GO:0006351,GO:0006355,GO:0006725,GO:0006807,GO:0008150,GO:0008152,GO:0009058,GO:0009059,GO:0009889,GO:0009987,GO:0010468,GO:0010556,GO:0016070,GO:0017076,GO:0018130,GO:0019219,GO:0019222,GO:0019438,GO:0030554,GO:0031323,GO:0031326,GO:0032502,GO:0032549,GO:0032550,GO:0032553,GO:0032555,GO:0032559,GO:…	-0.361125	5.47869	12.0707	0.000512206	0.0244604	38.6093	39.3079	52.1551	47.9484			0.230656	0.113997		-0.184631	-0.160022
TRINITY_DN31120_c0_g1	2950; 1037	RBOHB	Respiratory burst oxidase homolog protein B	SOLTU	K13447					GO:0003674,GO:0003824,GO:0004601,GO:0005488,GO:0005509,GO:0005575,GO:0005886,GO:0016020,GO:0016021,GO:0016174,GO:0016209,GO:0016491,GO:0016651,GO:0016684,GO:0031224,GO:0043167,GO:0043169,GO:0044425,GO:0044464,GO:0046872,GO:0050664	0.609033	3.60245	12.0442	0.000519534	0.0247406	13.6901	15.5155	8.21365	10.9535			-0.435084	-0.0922448		0.184277	0.343051
TRINITY_DN28100_c0_g1	1555	JGB (1)	Protein JINGUBANG {ECO:0000303|PubMed:27468890}	ARATH					AT2G26490	GO:0005575,GO:0005634,GO:0005737,GO:0008150,GO:0009846,GO:0032501,GO:0043226,GO:0043227,GO:0043229,GO:0043231,GO:0044424,GO:0044464,GO:0044699,GO:0044707	0.858154	2.74501	12.0365	0.000521675	0.024773	10.7675	6.58593	4.52844	4.99848			-0.365803	-0.265499		0.601868	0.0294344
TRINITY_DN32657_c1_g1	1433; 1431; 1412; 1410; 704	MYB44 (1)	Transcription factor MYB44	ARATH	K09422				AT5G67300	GO:0000975,GO:0000981,GO:0000988,GO:0000989,GO:0001067,GO:0001071,GO:0001076,GO:0001101,GO:0001134,GO:0001135,GO:0003674,GO:0003676,GO:0003677,GO:0003700,GO:0005488,GO:0005575,GO:0005634,GO:0006139,GO:0006351,GO:0006355,GO:0006357,GO:0006725,GO:0006807,GO:0006950,GO:0006952,GO:0006970,GO:0007165,GO:0008150,GO:0008152,GO:0009058,GO:0009059,GO:0009414,GO:0009415,GO:0009605,GO:0009607,GO:0009617,GO:…	0.60889	3.94828	12.0237	0.000525281	0.0248703	20.8429	16.4648	13.6165	10.7992			-0.125838	-0.412861		0.422831	0.115867
TRINITY_DN29412_c0_g1	834; 822; 647; 635	SY121 (1)	Syntaxin-121	ARATH	K08486				AT3G11820	GO:0000149,GO:0001101,GO:0003674,GO:0005488,GO:0005515,GO:0005575,GO:0005802,GO:0005886,GO:0005911,GO:0006605,GO:0006612,GO:0006810,GO:0006833,GO:0006886,GO:0006887,GO:0006906,GO:0006950,GO:0006952,GO:0006996,GO:0007009,GO:0008104,GO:0008150,GO:0009504,GO:0009506,GO:0009605,GO:0009607,GO:0009620,GO:0009719,GO:0009725,GO:0009737,GO:0009987,GO:0010033,GO:0010119,GO:0010148,GO:0015031,GO:0016020,GO:…	1.00528	2.02486	12.0138	0.000528078	0.0248703	5.9606	4.86528	3.49783	1.88214			-0.0881162	-0.590124		0.445899	0.232341
TRINITY_DN30093_c0_g1	1379; 1374; 679										0.848668	2.55771	12.0089	0.000529475	0.0248703	8.99858	6.1706	4.74705	3.64087			-0.180708	-0.439049		0.52428	0.095477
TRINITY_DN36306_c1_g1	2367	PUB35; PUB34	U-box domain-containing protein 35; U-box domain-containing protein 34	ARATH; ARATH					AT4G25160	GO:0000166,GO:0001882,GO:0001883,GO:0003674,GO:0003824,GO:0004672,GO:0004674,GO:0004842,GO:0005488,GO:0005524,GO:0006950,GO:0008150,GO:0016301,GO:0016740,GO:0016772,GO:0016773,GO:0017076,GO:0019787,GO:0030554,GO:0032549,GO:0032550,GO:0032553,GO:0032555,GO:0032559,GO:0035639,GO:0036094,GO:0043167,GO:0043168,GO:0050896,GO:0097159,GO:0097367,GO:1901265,GO:1901363	-0.833566	2.12696	12.0085	0.000529591	0.0248703	2.76879	3.3523	6.05874	4.90591			0.392511	0.16979		-0.364418	-0.197884
TRINITY_DN41758_c0_g1	5154	LORF2 (1)	LINE-1 retrotransposable element ORF2 protein	HUMAN						GO:0001171,GO:0003674,GO:0003824,GO:0003964,GO:0004518,GO:0004519,GO:0004520,GO:0004536,GO:0005488,GO:0006139,GO:0006259,GO:0006260,GO:0006278,GO:0006310,GO:0006725,GO:0006807,GO:0008150,GO:0008152,GO:0009036,GO:0009058,GO:0009059,GO:0009987,GO:0015666,GO:0016740,GO:0016772,GO:0016779,GO:0016787,GO:0016788,GO:0016888,GO:0016893,GO:0032196,GO:0032197,GO:0032199,GO:0034061,GO:0034641,GO:0034645,GO:…	-0.768224	4.58875	11.9913	0.000534504	0.0249911	23.0733	12.5192	27.6391	32.7987			0.259839	0.49137		0.0184897	-0.769699
TRINITY_DN32777_c0_g1	1751; 1590; 1437	BH032; BH051; BH107	Putative transcription factor bHLH107; Transcription factor AIG1; Transcription factor bHLH51	ARATH					AT2G40200,AT3G56770	GO:0001071,GO:0003674,GO:0003676,GO:0003677,GO:0003700,GO:0005488,GO:0005575,GO:0005634,GO:0006139,GO:0006351,GO:0006355,GO:0006725,GO:0006807,GO:0008150,GO:0008152,GO:0009058,GO:0009059,GO:0009719,GO:0009889,GO:0009987,GO:0010033,GO:0010200,GO:0010243,GO:0010468,GO:0010556,GO:0016070,GO:0018130,GO:0019219,GO:0019222,GO:0019438,GO:0031323,GO:0031326,GO:0032774,GO:0034641,GO:0034645,GO:0034654,GO:…	0.736668	2.30072	11.9891	0.000535113	0.0249911	6.03751	6.1706	3.68521	3.64087			-0.252867	-0.264164		0.246668	0.270362
TRINITY_DN26461_c0_g1	1847	HGNAT (1)	Heparan-alpha-glucosaminide N-acetyltransferase	MOUSE	K10532					GO:0003674,GO:0003824,GO:0005575,GO:0005765,GO:0005774,GO:0006461,GO:0006810,GO:0007034,GO:0007041,GO:0008080,GO:0008150,GO:0015019,GO:0016020,GO:0016021,GO:0016043,GO:0016407,GO:0016410,GO:0016740,GO:0016746,GO:0016747,GO:0022607,GO:0031090,GO:0031224,GO:0043933,GO:0044422,GO:0044424,GO:0044425,GO:0044437,GO:0044444,GO:0044446,GO:0044464,GO:0044699,GO:0044765,GO:0046907,GO:0051179,GO:0051234,GO:…	-0.442818	4.77307	11.9813	0.000537379	0.0249925	24.4577	21.8048	28.7946	34.002			0.0912548	0.316654		-0.127736	-0.280172
TRINITY_DN30622_c0_g1	523	PMT2 (1)	Probable methyltransferase PMT2	ARATH					AT1G26850	GO:0000139,GO:0003674,GO:0003824,GO:0005575,GO:0005737,GO:0005768,GO:0005794,GO:0005802,GO:0008150,GO:0008152,GO:0008168,GO:0008757,GO:0016020,GO:0016021,GO:0016740,GO:0016741,GO:0031090,GO:0031224,GO:0032259,GO:0043226,GO:0043227,GO:0043229,GO:0043231,GO:0044422,GO:0044424,GO:0044425,GO:0044431,GO:0044444,GO:0044446,GO:0044464,GO:0098588	-0.730707	2.56843	11.9771	0.00053858	0.0249925	4.88384	3.94563	7.37042	7.22002			0.281132	0.257789		-0.163767	-0.375153
TRINITY_DN37250_c0_g1	3170; 1379; 757; 547; 545	EF100; EF101; ERF2; M1250	Ethylene-responsive transcription factor 1A; Ethylene-responsive transcription factor 2; Uncharacterized mitochondrial protein AtMg01250	ARATH; TOBAC	K09286				AT4G17500,ArthMp102	GO:0000160,GO:0001071,GO:0001944,GO:0003674,GO:0003676,GO:0003677,GO:0003700,GO:0005488,GO:0005575,GO:0005634,GO:0005739,GO:0006139,GO:0006351,GO:0006725,GO:0006807,GO:0006950,GO:0006952,GO:0007165,GO:0008150,GO:0008152,GO:0009058,GO:0009059,GO:0009719,GO:0009755,GO:0009873,GO:0009987,GO:0010033,GO:0010200,GO:0010243,GO:0016070,GO:0018130,GO:0019438,GO:0032502,GO:0032774,GO:0034641,GO:0034645,GO:…	0.649176	3.34751	11.9682	0.000541172	0.0249925	13.7286	11.1249	8.80703	7.00404			-0.139608	-0.402933		0.401813	0.140727
TRINITY_DN24303_c0_g1	588; 579; 556; 547										-0.354124	7.02008	11.967	0.000541517	0.0249925	110.213	117.479	148.533	142.58			0.203841	0.145632		-0.219991	-0.129482
TRINITY_DN31116_c0_g1	1750	BGL17 (1)	Beta-glucosidase 17	ARATH	K01188				AT2G44480	GO:0003674,GO:0003824,GO:0004553,GO:0005975,GO:0008150,GO:0008152,GO:0008422,GO:0015926,GO:0016787,GO:0016798,GO:0044238,GO:0044699,GO:0044710,GO:0071704,GO:0102483,GO:1901135,GO:1901657	-0.929643	1.5364	11.9625	0.000542813	0.0249925	1.84586	2.01731	3.31044	4.07283			0.168647	0.362185		-0.296878	-0.233954
TRINITY_DN23034_c0_g1	2691	Y1343 (1)	G-type lectin S-receptor-like serine/threonine-protein kinase At1g34300	ARATH					AT1G34300	GO:0000166,GO:0001882,GO:0001883,GO:0003674,GO:0003824,GO:0004672,GO:0004674,GO:0005488,GO:0005515,GO:0005516,GO:0005524,GO:0005575,GO:0005886,GO:0006464,GO:0006468,GO:0006793,GO:0006796,GO:0008037,GO:0008150,GO:0008152,GO:0009987,GO:0016020,GO:0016021,GO:0016301,GO:0016310,GO:0016740,GO:0016772,GO:0016773,GO:0017076,GO:0019538,GO:0030246,GO:0030554,GO:0031224,GO:0032549,GO:0032550,GO:0032553,GO:…	0.613588	4.32982	11.9572	0.000544358	0.0249925	28.7262	19.9951	17.2705	14.5018			-0.160022	-0.383798		0.513054	0.0307663
TRINITY_DN33422_c0_g1	2589	SBT11 (1)	Subtilisin-like protease SBT1.1 {ECO:0000303|PubMed:16193095}	ARATH					AT1G01900	GO:0003674,GO:0003824,GO:0004175,GO:0004252,GO:0005575,GO:0005578,GO:0005618,GO:0006508,GO:0008150,GO:0008152,GO:0008233,GO:0008236,GO:0016787,GO:0017171,GO:0019538,GO:0030312,GO:0031012,GO:0043170,GO:0044238,GO:0044421,GO:0044464,GO:0070011,GO:0071704	-0.41921	4.66303	11.9535	0.000545461	0.0249925	21.4582	21.7454	27.4829	30.2994			0.127598	0.259226		-0.202192	-0.184631
TRINITY_DN35113_c0_g1	1524; 1512; 1506; 1494; 1442; 1430; 1424; 1412; 1403; 1400; 1391; 1388; 1385; 1373; 1342; 1330; 1324; 1318; 1312; 1306; 1279; 1267; 1218; 1206										0.654506	2.90562	11.9448	0.000548007	0.0250414	9.19086	9.04824	6.15243	5.43044			-0.190438	-0.324219		0.266581	0.248077
TRINITY_DN33736_c0_g1	1036; 1018; 686										0.575868	5.54021	11.9241	0.000554133	0.0252533	50.1459	61.083	29.8252	44.832			-0.564198	-0.00687279		0.148187	0.422884
TRINITY_DN27382_c0_g1	1480										0.361634	5.41557	11.8488	0.000576975	0.026196	48.0309	47.8815	36.165	38.4759			-0.215409	-0.130596		0.175159	0.170845
TRINITY_DN23029_c0_g1	1116; 973; 889										0.49483	4.07321	11.8412	0.00057934	0.026196	20.3045	19.0161	14.4598	13.4218			-0.174244	-0.268213		0.264147	0.17831
TRINITY_DN33908_c0_g1	2689; 2678; 2511										0.56468	5.51404	11.8408	0.000579455	0.026196	57.2602	51.7678	44.691	29.0035			0.0107986	-0.579914		0.354718	0.214397
TRINITY_DN10985_c0_g1	804	YJCK; YP20	Putative ribosomal-protein-alanine acetyltransferase; Uncharacterized N-acetyltransferase p20	BACSU; BACLI	K03790					GO:0003674,GO:0003824,GO:0004596,GO:0005575,GO:0005737,GO:0008080,GO:0008999,GO:0016407,GO:0016410,GO:0016740,GO:0016746,GO:0016747,GO:0034212,GO:0044424,GO:0044464	0.936011	1.49609	11.8074	0.000589946	0.0265993	3.884	3.4413	1.65522	2.15984			-0.36185	-0.175282		0.324989	0.212142
TRINITY_DN59657_c0_g1	1100	DR100 (1)	DNA damage-repair/toleration protein DRT100	ARATH					AT3G12610	GO:0000166,GO:0003674,GO:0005488,GO:0005575,GO:0006139,GO:0006259,GO:0006281,GO:0006725,GO:0006807,GO:0006950,GO:0006974,GO:0008150,GO:0008152,GO:0009507,GO:0009536,GO:0009987,GO:0033554,GO:0034641,GO:0036094,GO:0043170,GO:0043226,GO:0043227,GO:0043229,GO:0043231,GO:0044237,GO:0044238,GO:0044260,GO:0044424,GO:0044444,GO:0044464,GO:0044699,GO:0044710,GO:0044763,GO:0046483,GO:0050896,GO:0051716,GO:…	-0.675183	2.84647	11.7976	0.000593057	0.0266687	5.99905	4.98395	8.80703	8.6702			0.270577	0.252194		-0.163492	-0.359278
TRINITY_DN21250_c0_g1	737										0.95421	1.78907	11.7489	0.000608781	0.0273033	3.57636	5.33994	2.15491	2.46838			-0.337598	-0.232663		0.0869076	0.483353
TRINITY_DN21551_c0_g1	1763	BGL24 (1)	Beta-glucosidase 24	ORYSJ	K01188					GO:0003674,GO:0003824,GO:0004553,GO:0005975,GO:0008150,GO:0008152,GO:0008422,GO:0015926,GO:0016787,GO:0016798,GO:0044238,GO:0044699,GO:0044710,GO:0071704,GO:0102483,GO:1901135,GO:1901657	0.717335	3.43619	11.7397	0.000611807	0.0273666	10.9214	15.7825	7.08934	9.19473			-0.444073	-0.143501		0.0634364	0.524137
TRINITY_DN35121_c0_g2	1542; 1312; 791; 772; 615	PER55; PER73	Peroxidase 55; Peroxidase 73	ARATH	K00430				AT5G14130,AT5G67400	GO:0003674,GO:0003824,GO:0004601,GO:0005488,GO:0005575,GO:0005576,GO:0006950,GO:0006979,GO:0008150,GO:0008152,GO:0009056,GO:0009987,GO:0016209,GO:0016491,GO:0016684,GO:0020037,GO:0042743,GO:0042744,GO:0043167,GO:0043169,GO:0044237,GO:0044248,GO:0044699,GO:0044710,GO:0044712,GO:0044763,GO:0046872,GO:0046906,GO:0050896,GO:0072593,GO:0097159,GO:1901363	0.847622	3.46391	11.7326	0.000614134	0.0273984	18.3048	10.2052	6.96442	8.82447			-0.474192	-0.202178		0.705346	-0.0289758
TRINITY_DN32242_c0_g1	1848; 1482	C71E7	2-methylbutanal oxime monooxygenase	MANES	K16265					GO:0003674,GO:0003824,GO:0004497,GO:0005488,GO:0005506,GO:0005575,GO:0005783,GO:0016020,GO:0016021,GO:0016491,GO:0016705,GO:0020037,GO:0031090,GO:0031224,GO:0043167,GO:0043169,GO:0043226,GO:0043227,GO:0043229,GO:0043231,GO:0044422,GO:0044424,GO:0044425,GO:0044444,GO:0044464,GO:0046872,GO:0046906,GO:0046914,GO:0097159,GO:1901363	0.36408	5.84393	11.712	0.000620971	0.0276308	69.489	59.8074	50.5936	49.7688			-0.163231	-0.186035		0.279605	0.0696615
TRINITY_DN42027_c0_g1	985	PR06	Pathogenesis-related leaf protein 6	SOLLC	K13449					GO:0001906,GO:0005575,GO:0005576,GO:0006950,GO:0006952,GO:0008150,GO:0009605,GO:0009607,GO:0009620,GO:0031640,GO:0035821,GO:0043207,GO:0044364,GO:0050832,GO:0050896,GO:0051704,GO:0051707,GO:0065007,GO:0065008,GO:0098542	0.771099	5.10473	11.6954	0.000626534	0.0278053	57.0679	29.9334	22.892	28.0162			-0.469032	-0.198976		0.777659	-0.109651
TRINITY_DN16036_c0_g1	1178	YAI5 (1)	Uncharacterized protein C24B11.05	SCHPO	K18551					GO:0003674,GO:0003824,GO:0005575,GO:0005634,GO:0005737,GO:0005829,GO:0006139,GO:0006206,GO:0006725,GO:0006807,GO:0008150,GO:0008152,GO:0008252,GO:0009112,GO:0009987,GO:0016787,GO:0016788,GO:0016791,GO:0016798,GO:0016799,GO:0034641,GO:0042578,GO:0043226,GO:0043227,GO:0043229,GO:0043231,GO:0044237,GO:0044238,GO:0044281,GO:0044424,GO:0044444,GO:0044464,GO:0044699,GO:0044710,GO:0044763,GO:0046483,GO:…	-0.351855	6.06567	11.6802	0.000631695	0.0279612	60.7596	56.8407	73.8916	76.1188			0.149874	0.191604		-0.124228	-0.21725
TRINITY_DN44614_c0_g1	1018	ABP20; AB19A	Auxin-binding protein ABP20; Auxin-binding protein ABP19a	PRUPE; PRUPE						GO:0003674,GO:0005488,GO:0005575,GO:0005576,GO:0005618,GO:0007165,GO:0008150,GO:0009734,GO:0009755,GO:0030145,GO:0030312,GO:0043167,GO:0043169,GO:0044464,GO:0045735,GO:0046872,GO:0046914,GO:0048046,GO:0050789,GO:0050794,GO:0065007	-0.374606	6.30366	11.66	0.000638594	0.0281733	69.7582	67.6986	95.0347	83.1537			0.27529	0.0868579		-0.160067	-0.202081
TRINITY_DN27669_c0_g1	1789; 1702; 1613; 1526	NAC14; NAC60; NAC89	NAC domain-containing protein 14 {ECO:0000303|PubMed:15029955}; NAC domain-containing protein 60 {ECO:0000303|PubMed:15029955}; NAC domain-containing protein 89	ARATH					AT1G33060,AT3G44290	GO:0001071,GO:0001678,GO:0003674,GO:0003676,GO:0003677,GO:0003700,GO:0005488,GO:0005575,GO:0005634,GO:0006139,GO:0006351,GO:0006725,GO:0006807,GO:0008150,GO:0008152,GO:0009058,GO:0009059,GO:0009743,GO:0009746,GO:0009749,GO:0009987,GO:0010033,GO:0016021,GO:0016070,GO:0018130,GO:0019438,GO:0019725,GO:0031224,GO:0032774,GO:0033500,GO:0034284,GO:0034641,GO:0034645,GO:0034654,GO:0042221,GO:0042592,GO:…	0.787567	2.89432	11.6564	0.000639811	0.0281733	10.4214	8.39558	6.55842	4.31967			-0.0951179	-0.532614		0.442296	0.185435
TRINITY_DN31710_c0_g1	1737; 1721; 1678										0.341244	6.72717	11.6495	0.000642186	0.0282046	122.481	114.304	95.0035	91.8547			-0.143501	-0.191108		0.216312	0.118297
TRINITY_DN21423_c0_g2	528	CADH6 (1)	Probable cinnamyl alcohol dehydrogenase 6 {ECO:0000305}	ORYSJ	K00083					GO:0003674,GO:0003824,GO:0005488,GO:0006725,GO:0008150,GO:0008152,GO:0008270,GO:0009058,GO:0009698,GO:0009699,GO:0009808,GO:0009809,GO:0009987,GO:0016491,GO:0016614,GO:0016616,GO:0019438,GO:0019748,GO:0043167,GO:0043169,GO:0044237,GO:0044249,GO:0044550,GO:0044699,GO:0044710,GO:0044711,GO:0044763,GO:0045551,GO:0046872,GO:0046914,GO:0052747,GO:0071704,GO:1901360,GO:1901362,GO:1901576	0.641089	2.98191	11.619	0.000652831	0.028598	10.1522	9.04824	5.74643	6.54122			-0.325686	-0.184775		0.323934	0.186527
TRINITY_DN258_c0_g1	1913	GUN9	Endoglucanase 9	ARATH					AT1G71380	GO:0000272,GO:0003674,GO:0003824,GO:0004553,GO:0005575,GO:0005576,GO:0005618,GO:0005794,GO:0005886,GO:0005911,GO:0005975,GO:0005976,GO:0006073,GO:0008150,GO:0008152,GO:0008810,GO:0009056,GO:0009057,GO:0009251,GO:0009505,GO:0009506,GO:0009987,GO:0016020,GO:0016043,GO:0016052,GO:0016787,GO:0016798,GO:0030054,GO:0030243,GO:0030245,GO:0030312,GO:0043170,GO:0043226,GO:0043227,GO:0043229,GO:0043231,GO:…	0.36064	5.32465	11.5339	0.000683377	0.0297496	44.9544	45.0632	33.5104	36.5938			-0.232375	-0.112249		0.170644	0.173981
TRINITY_DN26146_c0_g1	634	PPO (1)	Polyphenol oxidase, chloroplastic	MALDO	K00422					GO:0003674,GO:0003824,GO:0004097,GO:0005488,GO:0005575,GO:0008150,GO:0008152,GO:0009058,GO:0009543,GO:0016491,GO:0016679,GO:0016682,GO:0031977,GO:0031978,GO:0042440,GO:0043167,GO:0043169,GO:0044422,GO:0044424,GO:0044434,GO:0044435,GO:0044436,GO:0044444,GO:0044446,GO:0044464,GO:0044699,GO:0044710,GO:0044711,GO:0046148,GO:0046872	0.361264	7.22708	11.5313	0.000684324	0.0297496	171.319	165.568	136.322	125.918			-0.122331	-0.235133		0.203074	0.154389
TRINITY_DN28689_c0_g1	975; 975	JAL19	Jacalin-related lectin 19	ARATH						GO:0003674,GO:0005488,GO:0030246	0.394321	4.87674	11.5312	0.000684382	0.0297496	35.4175	31.298	25.6091	25.085			-0.170303	-0.197954		0.268267	0.09999
TRINITY_DN26677_c0_g1	1139; 1121										0.657441	3.8187	11.5061	0.000693677	0.0300765	20.766	13.8542	10.7746	11.1077			-0.295585	-0.258441		0.53802	0.0160059
TRINITY_DN3526_c0_g1	556										0.562448	3.42021	11.493	0.000698605	0.0302129	13.1518	12.3115	8.21365	9.0096			-0.290983	-0.182719		0.278005	0.195697
TRINITY_DN29740_c0_g1	1395; 1316; 1129; 890; 811; 624										0.988637	1.52781	11.4786	0.000704014	0.0303693	3.1918	4.30162	2.2486	1.54274			-0.148965	-0.411088		0.140283	0.41977
TRINITY_DN30896_c0_g1	999; 990; 932; 923	HIP21	Heavy metal-associated isoprenylated plant protein 21 {ECO:0000303|PubMed:21072340, ECO:0000303|PubMed:23368984}	ARATH					AT5G17450	GO:0003674,GO:0005488,GO:0005575,GO:0005737,GO:0006810,GO:0006811,GO:0006812,GO:0006873,GO:0006875,GO:0008150,GO:0008152,GO:0009987,GO:0016020,GO:0019725,GO:0030001,GO:0030003,GO:0042592,GO:0043167,GO:0043169,GO:0044424,GO:0044464,GO:0044699,GO:0044763,GO:0044765,GO:0046872,GO:0046914,GO:0046916,GO:0048878,GO:0050801,GO:0051179,GO:0051234,GO:0055065,GO:0055073,GO:0055076,GO:0055080,GO:0055082,GO:…	0.561851	4.4312	11.4678	0.000708115	0.0304687	22.5349	28.717	14.9907	19.7779			-0.435627	-0.0775048		0.0944645	0.418668
TRINITY_DN11025_c0_g1	578										1.49745	2.00901	11.4007	0.00073416	0.0315094	6.96044	4.95428	0.843226	3.36317			-0.965493	-0.0499349		0.690548	0.32488
TRINITY_DN44939_c0_g1	719	ELF4	Protein EARLY FLOWERING 4	ARATH					AT2G40080	GO:0003006,GO:0003674,GO:0005488,GO:0005515,GO:0005575,GO:0005634,GO:0007165,GO:0007602,GO:0008150,GO:0009314,GO:0009416,GO:0009581,GO:0009582,GO:0009583,GO:0009585,GO:0009605,GO:0009628,GO:0009639,GO:0009648,GO:0009649,GO:0009791,GO:0009908,GO:0009909,GO:0009987,GO:0010017,GO:0010114,GO:0022414,GO:0032501,GO:0032502,GO:0042752,GO:0042753,GO:0042802,GO:0042803,GO:0043226,GO:0043227,GO:0043229,GO:…	0.600723	4.22179	11.321	0.000766367	0.0328086	26.3805	18.6601	13.5541	16.0753			-0.373473	-0.156742		0.494132	0.0360839
TRINITY_DN40458_c1_g1	3933; 3901; 3050; 3018; 2826; 2794; 762; 570	Y5720 (1)	Probable inactive receptor kinase At5g67200	ARATH					AT5G67200	GO:0000166,GO:0001882,GO:0001883,GO:0003674,GO:0003824,GO:0004672,GO:0005488,GO:0005524,GO:0005575,GO:0005886,GO:0016020,GO:0016021,GO:0016301,GO:0016740,GO:0016772,GO:0016773,GO:0017076,GO:0030554,GO:0031224,GO:0032549,GO:0032550,GO:0032553,GO:0032555,GO:0032559,GO:0035639,GO:0036094,GO:0043167,GO:0043168,GO:0044425,GO:0044464,GO:0097159,GO:0097367,GO:1901265,GO:1901363	-0.340128	5.89107	11.3149	0.000768882	0.0328334	52.2225	52.3908	64.2101	68.22			0.121755	0.206584		-0.166404	-0.161935
TRINITY_DN30599_c0_g1	2387	EMS1	Leucine-rich repeat receptor protein kinase EMS1 {ECO:0000305}	ARATH					AT5G07280	GO:0000166,GO:0001708,GO:0001882,GO:0001883,GO:0003006,GO:0003674,GO:0003824,GO:0004672,GO:0004674,GO:0004871,GO:0004872,GO:0004888,GO:0005488,GO:0005524,GO:0005575,GO:0005886,GO:0007049,GO:0008150,GO:0009556,GO:0009987,GO:0010234,GO:0016020,GO:0016021,GO:0016301,GO:0016740,GO:0016772,GO:0016773,GO:0017076,GO:0019199,GO:0022414,GO:0030554,GO:0031224,GO:0032502,GO:0032549,GO:0032550,GO:0032553,GO:…	-1.29769	1.96095	11.2766	0.000784903	0.0333573	1.0383	3.2633	4.55967	6.17096			0.277783	0.594666		-0.832576	-0.0398723
TRINITY_DN40602_c2_g2	1498; 1333	P5CS (1)	Delta-1-pyrroline-5-carboxylate synthase	ACTDE						GO:0000166,GO:0001882,GO:0001883,GO:0003674,GO:0003824,GO:0004349,GO:0004350,GO:0005488,GO:0005524,GO:0005575,GO:0005737,GO:0006082,GO:0006520,GO:0006560,GO:0006561,GO:0006807,GO:0008150,GO:0008152,GO:0008652,GO:0009058,GO:0009064,GO:0009084,GO:0009987,GO:0016053,GO:0016301,GO:0016491,GO:0016620,GO:0016740,GO:0016772,GO:0016774,GO:0016903,GO:0017076,GO:0018130,GO:0019202,GO:0019752,GO:0030554,GO:…	-0.375233	5.12751	11.2762	0.000785087	0.0333573	28.3417	32.3067	39.7253	39.0622			0.191292	0.168179		-0.26833	-0.0911419
TRINITY_DN34425_c0_g1	1321; 1234; 1128; 1125	TLP	Glucan endo-1,3-beta-glucosidase	PRUAV						GO:0003674,GO:0003824,GO:0004553,GO:0005575,GO:0005576,GO:0008150,GO:0008152,GO:0008422,GO:0015926,GO:0016787,GO:0016798,GO:0042973	0.764609	2.09586	11.2567	0.000793367	0.0335748	5.38377	5.28061	3.31044	2.96206			-0.208215	-0.306108		0.26731	0.247013
TRINITY_DN27584_c0_g1	1525; 1176; 1024; 1024; 1024	Y1500 (1)	Probable tyrosine-protein phosphatase At1g05000	ARATH	K18045				AT1G05000	GO:0003674,GO:0003824,GO:0004721,GO:0004725,GO:0005575,GO:0005737,GO:0016787,GO:0016788,GO:0016791,GO:0042578,GO:0044424,GO:0044464	-0.366249	4.84173	11.2548	0.000794166	0.0335748	24.7653	25.1867	31.7303	32.6752			0.15124	0.191101		-0.182439	-0.159902
TRINITY_DN33637_c0_g1	1906; 1894; 559	WRK57	Probable WRKY transcription factor 57	ARATH					AT1G69310	GO:0000975,GO:0001067,GO:0001071,GO:0001101,GO:0003674,GO:0003676,GO:0003677,GO:0003700,GO:0005488,GO:0005575,GO:0005634,GO:0006139,GO:0006351,GO:0006725,GO:0006807,GO:0006950,GO:0006970,GO:0008150,GO:0008152,GO:0009058,GO:0009059,GO:0009414,GO:0009415,GO:0009628,GO:0009651,GO:0009987,GO:0010035,GO:0016070,GO:0018130,GO:0019438,GO:0032774,GO:0034641,GO:0034645,GO:0034654,GO:0042221,GO:0043170,GO:…	0.776116	2.05777	11.2346	0.00080285	0.0338575	5.6145	4.83562	2.87321	3.2089			-0.307044	-0.21094		0.336831	0.181153
TRINITY_DN40692_c1_g1	3148	CSLC4	Xyloglucan glycosyltransferase 4	ARATH	K20887				AT3G28180	GO:0000139,GO:0003674,GO:0003824,GO:0005488,GO:0005515,GO:0005575,GO:0005768,GO:0005794,GO:0005802,GO:0005886,GO:0008150,GO:0009987,GO:0016020,GO:0016021,GO:0016043,GO:0016740,GO:0016757,GO:0031090,GO:0031224,GO:0042802,GO:0042803,GO:0043226,GO:0043227,GO:0043229,GO:0043231,GO:0044422,GO:0044424,GO:0044425,GO:0044431,GO:0044444,GO:0044446,GO:0044464,GO:0045229,GO:0046983,GO:0071554,GO:0071555,GO:…	-0.35872	7.13596	11.2257	0.000806723	0.0339256	128.095	118.309	163.617	152.268			0.227949	0.12554		-0.120335	-0.233153
TRINITY_DN27215_c0_g1	1103	GRP3 (1)	Glycine-rich protein A3	DAUCA							0.368619	5.25185	11.2217	0.000808467	0.0339256	44.3007	41.5329	31.2618	35.1745			-0.256463	-0.0960178		0.220704	0.131776
TRINITY_DN41308_c1_g1	3002	CESA1 (1)	Cellulose synthase A catalytic subunit 1 [UDP-forming]	ARATH	K10999				AT4G32410	GO:0000271,GO:0003674,GO:0003824,GO:0005488,GO:0005575,GO:0005768,GO:0005794,GO:0005802,GO:0005886,GO:0005975,GO:0005976,GO:0006073,GO:0006950,GO:0006970,GO:0006972,GO:0008150,GO:0008152,GO:0008194,GO:0009058,GO:0009059,GO:0009250,GO:0009628,GO:0009651,GO:0009832,GO:0009833,GO:0009987,GO:0016020,GO:0016021,GO:0016043,GO:0016051,GO:0016740,GO:0016757,GO:0016758,GO:0016759,GO:0016760,GO:0030243,GO:…	-0.372775	7.6511	11.2152	0.000811305	0.0339606	173.088	177.108	225.61	227.863			0.177501	0.191711		-0.200981	-0.168231
TRINITY_DN33477_c0_g2	2011										0.458591	4.41717	11.2004	0.000817808	0.0341485	26.5727	22.8728	18.957	16.9701			-0.137661	-0.281361		0.309547	0.109475
TRINITY_DN37667_c0_g1	1895; 1741; 1498; 1291	RIPK (1)	Serine/threonine-protein kinase RIPK {ECO:0000305}	ARATH					AT2G05940	GO:0000166,GO:0001882,GO:0001883,GO:0003674,GO:0003824,GO:0004672,GO:0004674,GO:0004675,GO:0004871,GO:0004872,GO:0004888,GO:0005488,GO:0005524,GO:0005575,GO:0005886,GO:0006950,GO:0006952,GO:0007165,GO:0007166,GO:0008150,GO:0009605,GO:0009607,GO:0009617,GO:0016020,GO:0016301,GO:0016740,GO:0016772,GO:0016773,GO:0017076,GO:0019199,GO:0030554,GO:0032549,GO:0032550,GO:0032553,GO:0032555,GO:0032559,GO:…	0.70835	4.32379	11.137	0.000846212	0.0352477	30.1875	19.6095	17.9264	12.4962			-0.0874512	-0.546455		0.604373	0.0295336
TRINITY_DN29764_c0_g1	1438	RPN2 (1)	Dolichyl-diphosphooligosaccharide--protein glycosyltransferase subunit 2	ARATH	K12667				AT4G21150	GO:0003674,GO:0003824,GO:0005575,GO:0005618,GO:0005739,GO:0005774,GO:0005783,GO:0005794,GO:0005886,GO:0005911,GO:0005975,GO:0006464,GO:0006486,GO:0006487,GO:0006950,GO:0008150,GO:0008152,GO:0008250,GO:0009266,GO:0009409,GO:0009505,GO:0009506,GO:0009628,GO:0009987,GO:0016020,GO:0016021,GO:0016740,GO:0016757,GO:0019538,GO:0030054,GO:0030312,GO:0031090,GO:0031224,GO:0032991,GO:0036211,GO:0043170,GO:…	-0.448433	4.73825	11.0889	0.000868482	0.0360867	24.15	20.9148	33.6041	27.8002			0.33443	0.0777066		-0.110801	-0.301336
TRINITY_DN30987_c0_g1	1329; 1329										0.668526	3.71159	11.0773	0.000873932	0.0362244	12.4211	19.4908	9.40041	10.7375			-0.353431	-0.193438		-0.0143336	0.561202
TRINITY_DN35007_c0_g1	2006; 1854; 1446	NEP1 (1)	Aspartic proteinase nepenthesin-1	NEPGR						GO:0003674,GO:0003824,GO:0004175,GO:0004190,GO:0005575,GO:0005576,GO:0008233,GO:0016787,GO:0070001,GO:0070011	-0.432961	4.54632	11.0724	0.000876222	0.0362307	18.997	20.5885	28.2325	25.2701			0.273802	0.125022		-0.252113	-0.146711
TRINITY_DN40296_c4_g1	3154; 2739; 2054; 2010; 1759; 1715; 755	C80B2; C80B3; EIL4; POLX; WRK27	(S)-N-methylcoclaurine 3'-hydroxylase isozyme 1 {ECO:0000305}; (S)-N-methylcoclaurine 3'-hydroxylase isozyme 2; Probable WRKY transcription factor 27; Putative ETHYLENE INSENSITIVE 3-like 4 protein; Retrovirus-related Pol polyprotein from transposon TNT 1-94	ARATH; ESCCA; PAPSO; TOBAC	K13385				AT5G52830	GO:0000975,GO:0001067,GO:0001071,GO:0001101,GO:0003674,GO:0003676,GO:0003677,GO:0003700,GO:0003824,GO:0004497,GO:0005488,GO:0005506,GO:0005575,GO:0005634,GO:0005789,GO:0006139,GO:0006351,GO:0006355,GO:0006725,GO:0006807,GO:0006950,GO:0006952,GO:0007165,GO:0007263,GO:0008150,GO:0008152,GO:0009058,GO:0009059,GO:0009605,GO:0009607,GO:0009617,GO:0009719,GO:0009725,GO:0009739,GO:0009889,GO:0009890,GO:…	-0.394701	7.00932	11.0617	0.000881292	0.0363517	123.365	99.234	145.285	147.177			0.188741	0.207162		-0.0437302	-0.352173
TRINITY_DN27985_c0_g1	2118	BGL24 (2)	Beta-glucosidase 24	ORYSJ	K01188					GO:0003674,GO:0003824,GO:0004553,GO:0005975,GO:0008150,GO:0008152,GO:0008422,GO:0015926,GO:0016787,GO:0016798,GO:0044238,GO:0044699,GO:0044710,GO:0071704,GO:0102483,GO:1901135,GO:1901657	-0.607272	8.63511	11.0434	0.000890041	0.0366235	266.919	363.057	424.767	535.053			0.139997	0.471612		-0.526278	-0.0853311
TRINITY_DN33546_c0_g1	1121; 1067; 1019										0.508089	4.55997	10.9947	0.00091374	0.0375076	29.0723	26.2844	22.2986	16.5999			-0.0470757	-0.432658		0.307679	0.172055
TRINITY_DN38530_c0_g1	2571; 2386; 2192; 1544; 1384; 1132; 596	AATP4	AAA-ATPase At2g46620	ARATH					AT2G46620	GO:0000166,GO:0001882,GO:0001883,GO:0003674,GO:0003824,GO:0005488,GO:0005524,GO:0005575,GO:0016021,GO:0016462,GO:0016787,GO:0016817,GO:0016818,GO:0016887,GO:0017076,GO:0017111,GO:0030554,GO:0031224,GO:0032549,GO:0032550,GO:0032553,GO:0032555,GO:0032559,GO:0035639,GO:0036094,GO:0043167,GO:0043168,GO:0044425,GO:0097159,GO:0097367,GO:1901265,GO:1901363	0.436088	4.41764	10.9652	0.000928372	0.0379484	26.2266	22.9024	18.1762	18.0809			-0.195301	-0.202131		0.289101	0.108331
TRINITY_DN32426_c0_g1	1043; 1043; 518										0.67241	2.73922	10.9641	0.000928957	0.0379484	8.96012	7.41659	5.27797	4.96762			-0.224864	-0.287733		0.365792	0.146805
TRINITY_DN34499_c0_g1	1875; 1828	AB14G; WTR43	ABC transporter G family member 14; WAT1-related protein At5g45370	ARATH					AT5G45370,AT1G31770	GO:0000166,GO:0001882,GO:0001883,GO:0003002,GO:0003674,GO:0003824,GO:0005215,GO:0005488,GO:0005524,GO:0005575,GO:0005886,GO:0006810,GO:0007389,GO:0008150,GO:0010051,GO:0010222,GO:0010588,GO:0015399,GO:0015405,GO:0016020,GO:0016021,GO:0016462,GO:0016787,GO:0016817,GO:0016818,GO:0016820,GO:0016887,GO:0017076,GO:0017111,GO:0022804,GO:0022857,GO:0030554,GO:0031224,GO:0032501,GO:0032502,GO:0032549,GO:…	0.425243	5.20948	10.9535	0.000934273	0.0380739	47.7617	37.1126	30.8246	32.2741			-0.228864	-0.166522		0.371394	0.0239923
TRINITY_DN32589_c4_g4	822; 816	EXP10 (1)	Expansin-A10	ARATH					AT1G26770	GO:0005575,GO:0005576,GO:0005618,GO:0008150,GO:0009664,GO:0009987,GO:0016020,GO:0016043,GO:0030312,GO:0044464,GO:0045229,GO:0071554,GO:0071555,GO:0071669,GO:0071840	0.366346	4.92614	10.926	0.000948257	0.0384782	33.687	34.68	26.5772	26.4734			-0.168852	-0.174103		0.15168	0.191274
TRINITY_DN41020_c2_g1	1582; 1582; 1558; 1216; 1216; 1016; 1016	CSLD2; CSLD3 (2)	Cellulose synthase-like protein D2; Cellulose synthase-like protein D3	ARATH; ORYSI	K20924				AT3G03050	GO:0000030,GO:0000139,GO:0000271,GO:0003674,GO:0003824,GO:0005575,GO:0005768,GO:0005783,GO:0005794,GO:0005802,GO:0005886,GO:0005975,GO:0005976,GO:0006073,GO:0006950,GO:0008150,GO:0008152,GO:0008194,GO:0009058,GO:0009059,GO:0009250,GO:0009266,GO:0009409,GO:0009628,GO:0009987,GO:0016020,GO:0016021,GO:0016043,GO:0016051,GO:0016740,GO:0016757,GO:0016758,GO:0016759,GO:0016760,GO:0019187,GO:0030243,GO:…	-0.320046	5.83359	10.925	0.000948734	0.0384782	51.4919	49.8395	63.117	63.3449			0.151915	0.156954		-0.1318	-0.177069
TRINITY_DN21881_c0_g1	530										0.811261	2.13856	10.9051	0.000958999	0.0387247	5.76832	5.36961	3.74767	2.5918			-0.11733	-0.441247		0.317295	0.241281
TRINITY_DN26503_c0_g2	3675; 3656; 3588; 3569	MIK1 (1)	MDIS1-interacting receptor like kinase 1 {ECO:0000303|PubMed:26863186}	ARATH					AT4G28650	GO:0000166,GO:0001882,GO:0001883,GO:0001944,GO:0003006,GO:0003674,GO:0003824,GO:0004672,GO:0004674,GO:0005488,GO:0005524,GO:0005575,GO:0005886,GO:0006464,GO:0006468,GO:0006793,GO:0006796,GO:0008150,GO:0008152,GO:0009888,GO:0009987,GO:0010065,GO:0010067,GO:0016020,GO:0016021,GO:0016301,GO:0016310,GO:0016740,GO:0016772,GO:0016773,GO:0017076,GO:0019538,GO:0022414,GO:0030154,GO:0030554,GO:0031224,GO:…	-0.32214	5.84389	10.9044	0.000959381	0.0387247	52.1456	49.8395	62.9921	64.4557			0.139376	0.171504		-0.124044	-0.186837
TRINITY_DN37535_c0_g1	795	CAF1I (1)	Probable CCR4-associated factor 1 homolog 9	ARATH	K12581				AT3G44260	GO:0000175,GO:0000289,GO:0000956,GO:0002213,GO:0003674,GO:0003676,GO:0003723,GO:0003824,GO:0004518,GO:0004527,GO:0004532,GO:0004535,GO:0004540,GO:0005488,GO:0005575,GO:0005634,GO:0005737,GO:0006139,GO:0006351,GO:0006355,GO:0006396,GO:0006397,GO:0006401,GO:0006402,GO:0006725,GO:0006807,GO:0006950,GO:0006952,GO:0008150,GO:0008152,GO:0008408,GO:0009056,GO:0009057,GO:0009058,GO:0009059,GO:0009605,GO:…	0.947925	3.44328	10.8926	0.000965504	0.0388793	16.9204	11.8072	10.0875	4.78249			-0.00117788	-0.834804		0.645252	0.19073
TRINITY_DN30760_c0_g1	1124; 530; 527										1.01631	1.77984	10.8841	0.000969951	0.0389658	5.11458	4.03462	2.93568	1.57359			-0.0879188	-0.55379		0.439612	0.202098
TRINITY_DN33209_c0_g1	1375; 1349	CRR56; CRRS3	Cysteine-rich repeat secretory protein 3; Cysteine-rich repeat secretory protein 56	ARATH					AT1G04520,AT5G43980	GO:0005575,GO:0005576,GO:0005618,GO:0005911,GO:0006810,GO:0008150,GO:0009505,GO:0009506,GO:0009987,GO:0010496,GO:0010497,GO:0016021,GO:0016032,GO:0030054,GO:0030312,GO:0031224,GO:0040011,GO:0044000,GO:0044403,GO:0044419,GO:0044425,GO:0044464,GO:0044764,GO:0044766,GO:0046739,GO:0046794,GO:0051179,GO:0051234,GO:0051701,GO:0051704,GO:0051814,GO:0052126,GO:0052192,GO:1902579	0.435402	4.61095	10.8784	0.000972906	0.0389921	30.649	25.5427	21.4866	19.9939			-0.152573	-0.24731		0.322625	0.0772577
TRINITY_DN30489_c0_g1	1048; 1032; 871; 863	TBL27 (1)	Protein ALTERED XYLOGLUCAN 4	ARATH					AT1G70230	GO:0000139,GO:0003674,GO:0003824,GO:0005575,GO:0005794,GO:0005975,GO:0005976,GO:0006073,GO:0008150,GO:0008152,GO:0008374,GO:0009987,GO:0010383,GO:0010410,GO:0010411,GO:0016020,GO:0016021,GO:0016407,GO:0016413,GO:0016740,GO:0016746,GO:0016747,GO:0031090,GO:0031224,GO:0043170,GO:0043226,GO:0043227,GO:0043229,GO:0043231,GO:0044036,GO:0044042,GO:0044237,GO:0044238,GO:0044260,GO:0044262,GO:0044264,GO:…	-0.465017	4.18173	10.8646	0.000980181	0.039191	15.1899	15.1595	19.769	22.1229			0.133961	0.282091		-0.206749	-0.209303
TRINITY_DN38118_c0_g1	1669; 1471; 759	DOF53	Dof zinc finger protein DOF5.3	ARATH					AT5G60200	GO:0000975,GO:0001067,GO:0001071,GO:0003674,GO:0003676,GO:0003677,GO:0003700,GO:0005488,GO:0005575,GO:0005634,GO:0006139,GO:0006351,GO:0006355,GO:0006725,GO:0006807,GO:0008150,GO:0008152,GO:0009058,GO:0009059,GO:0009889,GO:0009987,GO:0010468,GO:0010556,GO:0016070,GO:0018130,GO:0019219,GO:0019222,GO:0019438,GO:0031323,GO:0031326,GO:0032502,GO:0032774,GO:0034641,GO:0034645,GO:0034654,GO:0043167,GO:…	0.605353	3.03841	10.8563	0.000984618	0.0392758	10.2676	9.49323	6.05874	6.91147			-0.315875	-0.170764		0.290354	0.196285
TRINITY_DN40798_c0_g1	3221; 3207; 3170; 3156; 2063; 2049	C3H29	Zinc finger CCCH domain-containing protein 29	ARATH					AT2G40140	GO:0001071,GO:0003674,GO:0003676,GO:0003677,GO:0003700,GO:0005488,GO:0005575,GO:0005634,GO:0006355,GO:0006950,GO:0006952,GO:0008150,GO:0009266,GO:0009409,GO:0009605,GO:0009607,GO:0009620,GO:0009628,GO:0009719,GO:0009889,GO:0010033,GO:0010200,GO:0010243,GO:0010468,GO:0010556,GO:0019219,GO:0019222,GO:0031323,GO:0031326,GO:0042221,GO:0043167,GO:0043169,GO:0043207,GO:0043226,GO:0043227,GO:0043229,GO:…	0.413576	7.15091	10.8407	0.000992921	0.0395141	173.742	150.942	134.198	109.504			-0.0616063	-0.350219		0.306147	0.105678
TRINITY_DN36135_c0_g1	1647; 1509; 1507; 1489; 1487; 1318	GAT12; GATA9	GATA transcription factor 12; GATA transcription factor 9	ARATH					AT4G32890	GO:0000975,GO:0000976,GO:0000977,GO:0000981,GO:0001012,GO:0001067,GO:0001071,GO:0001085,GO:0001228,GO:0003674,GO:0003676,GO:0003677,GO:0003682,GO:0003700,GO:0005488,GO:0005515,GO:0005575,GO:0005634,GO:0005667,GO:0007623,GO:0008134,GO:0008150,GO:0008270,GO:0009314,GO:0009416,GO:0009628,GO:0009987,GO:0030154,GO:0032502,GO:0032991,GO:0043167,GO:0043169,GO:0043226,GO:0043227,GO:0043229,GO:0043231,GO:…	-0.328103	5.78975	10.8245	0.00100166	0.0397683	51.1842	46.8432	62.024	60.9382			0.170686	0.14601		-0.0969274	-0.219769
TRINITY_DN35873_c0_g1	1133; 1061; 1060; 988; 907; 834										0.879158	1.41458	10.8164	0.00100604	0.0398489	3.61481	3.20397	1.90507	1.78958			-0.223712	-0.267021		0.30018	0.190553
TRINITY_DN35260_c0_g1	891; 847; 781; 681; 591; 566										0.639764	3.09488	10.765	0.0010344	0.0408677	11.7674	9.04824	6.4335	6.88062			-0.292798	-0.218269		0.414252	0.0968149
TRINITY_DN14312_c0_g1	1338; 1174										-0.695884	2.84471	10.7611	0.00103658	0.0408677	4.49929	6.2596	8.27611	9.25644			0.211158	0.342615		-0.449782	-0.103992
TRINITY_DN31051_c1_g1	1059										0.697313	4.22547	10.7373	0.00105	0.0413007	26.5727	19.7578	17.5828	10.9535			-0.0251853	-0.621437		0.519865	0.126758
TRINITY_DN36185_c0_g1	1295; 1295	EDR1 (1)	Serine/threonine-protein kinase EDR1	ARATH					AT1G08720	GO:0000139,GO:0000160,GO:0000165,GO:0000166,GO:0001101,GO:0001882,GO:0001883,GO:0002229,GO:0002239,GO:0002831,GO:0003674,GO:0003824,GO:0004672,GO:0004674,GO:0004702,GO:0004709,GO:0004712,GO:0004871,GO:0005057,GO:0005488,GO:0005524,GO:0005575,GO:0005634,GO:0005768,GO:0005769,GO:0005783,GO:0005802,GO:0005829,GO:0005886,GO:0006464,GO:0006468,GO:0006793,GO:0006796,GO:0006950,GO:0006952,GO:0007165,GO:…	-0.732466	2.289	10.7157	0.00106233	0.0416891	3.46099	3.73796	6.58966	5.39959			0.362664	0.147509		-0.290774	-0.219399
TRINITY_DN17093_c0_g1	1150										-0.50901	3.71848	10.7103	0.00106541	0.0417134	10.6906	10.8876	14.2412	16.4765			0.125883	0.311918		-0.230008	-0.207793
TRINITY_DN33428_c0_g1	1363; 1361; 1299; 1297	CYBP	Calcyclin-binding protein	MOUSE; RAT	K04507					GO:0003674,GO:0005488,GO:0005515,GO:0005575,GO:0005641,GO:0005654,GO:0005737,GO:0005829,GO:0006275,GO:0007568,GO:0008150,GO:0009719,GO:0009725,GO:0009889,GO:0009891,GO:0009893,GO:0009987,GO:0010033,GO:0010035,GO:0010038,GO:0010243,GO:0010556,GO:0010557,GO:0010604,GO:0010941,GO:0019219,GO:0019222,GO:0030154,GO:0030877,GO:0031323,GO:0031325,GO:0031326,GO:0031328,GO:0031970,GO:0031974,GO:0031982,GO:…	-0.397642	6.55223	10.6898	0.00107729	0.0420815	89.2936	72.6529	113.18	100			0.284057	0.108746		-0.0512435	-0.341559
TRINITY_DN28095_c0_g1	1981	RIR1 (1)	Ribonucleoside-diphosphate reductase large subunit {ECO:0000303|PubMed:10542051}	ARATH	K10807				AT2G21790	GO:0000166,GO:0001882,GO:0001883,GO:0003674,GO:0003824,GO:0004748,GO:0005488,GO:0005524,GO:0005575,GO:0005737,GO:0006139,GO:0006259,GO:0006260,GO:0006725,GO:0006753,GO:0006793,GO:0006796,GO:0006807,GO:0008150,GO:0008152,GO:0009058,GO:0009059,GO:0009117,GO:0009141,GO:0009142,GO:0009165,GO:0009200,GO:0009202,GO:0009262,GO:0009263,GO:0009987,GO:0010035,GO:0010038,GO:0016491,GO:0016725,GO:0016728,GO:…	0.894237	1.65943	10.6204	0.00111844	0.0435884	4.80693	3.38196	2.2486	2.12898			-0.24499	-0.286192		0.435027	0.0961548
TRINITY_DN30219_c0_g1	854; 750										0.790865	1.86027	10.6022	0.00112956	0.0439205	4.19165	4.86528	2.59214	2.65351			-0.257616	-0.238462		0.173541	0.322537
TRINITY_DN29831_c0_g2	608										-0.484388	3.93143	10.5945	0.00113425	0.044002	12.1519	13.1125	17.9576	17.433			0.233891	0.195459		-0.262048	-0.167302
TRINITY_DN40911_c0_g1	2404; 2392; 2313; 2301; 1850; 1842	RH53; RH9	DEAD-box ATP-dependent RNA helicase 53; DEAD-box ATP-dependent RNA helicase 9	ARATH					AT3G22330	GO:0000166,GO:0000373,GO:0000375,GO:0000377,GO:0001882,GO:0001883,GO:0003674,GO:0003676,GO:0003723,GO:0003724,GO:0003824,GO:0004004,GO:0004386,GO:0005488,GO:0005524,GO:0005575,GO:0005618,GO:0005730,GO:0005739,GO:0006139,GO:0006396,GO:0006725,GO:0006807,GO:0006950,GO:0008026,GO:0008150,GO:0008152,GO:0008186,GO:0008380,GO:0009266,GO:0009409,GO:0009628,GO:0009987,GO:0010501,GO:0016070,GO:0016462,GO:…	0.338021	6.21254	10.5873	0.00113867	0.0440727	81.4487	84.0448	63.7729	67.1709			-0.200916	-0.128244		0.142481	0.186679
TRINITY_DN30683_c0_g1	2282; 2268; 2195; 932; 826	E134 (1)	Endo-1,3;1,4-beta-D-glucanase	MAIZE						GO:0003674,GO:0003824,GO:0005575,GO:0005576,GO:0016787	0.320783	6.41907	10.5726	0.00114775	0.044323	95.7541	94.25	76.6711	75.44			-0.14538	-0.168136		0.167943	0.145573
TRINITY_DN31570_c0_g1	2308; 2299; 2299; 690	SDE3 (1)	Probable RNA helicase SDE3	ARATH	K18422				AT1G05460	GO:0000166,GO:0001882,GO:0001883,GO:0002252,GO:0002376,GO:0003674,GO:0003724,GO:0003824,GO:0004386,GO:0005488,GO:0005524,GO:0005575,GO:0005737,GO:0006950,GO:0006952,GO:0006955,GO:0008150,GO:0009605,GO:0009607,GO:0009615,GO:0009616,GO:0009892,GO:0009987,GO:0010468,GO:0010605,GO:0010608,GO:0010629,GO:0016441,GO:0016458,GO:0016462,GO:0016787,GO:0016817,GO:0016818,GO:0017076,GO:0017111,GO:0019222,GO:…	-0.352867	5.0181	10.5528	0.00116015	0.0447002	27.9187	28.8357	36.3524	36.1618			0.170044	0.162856		-0.188228	-0.144672
TRINITY_DN33256_c0_g1	1769; 890										0.948637	2.50457	10.5369	0.00117015	0.044983	9.95997	5.10261	4.09121	3.67172			-0.273023	-0.375965		0.70039	-0.0514016
TRINITY_DN30659_c0_g1	1931; 1566	YHE5; YVDE	Putative glutamine amidotransferase PB2B2.05; Putative glutamine amidotransferase-like protein YvdE	LACLA; SCHPO	K07010					GO:0003674,GO:0003824,GO:0005575,GO:0005634,GO:0005737,GO:0005829,GO:0006082,GO:0006520,GO:0006541,GO:0006807,GO:0008150,GO:0008152,GO:0009064,GO:0009987,GO:0016740,GO:0016787,GO:0016874,GO:0019752,GO:0043226,GO:0043227,GO:0043229,GO:0043231,GO:0043436,GO:0044237,GO:0044238,GO:0044281,GO:0044424,GO:0044444,GO:0044464,GO:0044699,GO:0044710,GO:0044763,GO:0071704,GO:1901564,GO:1901605	0.619535	4.08001	10.5247	0.00117792	0.0451792	19.3431	21.5081	10.4935	16.1062			-0.554972	-0.0196628		0.217623	0.357012
TRINITY_DN33450_c0_g1	1742; 1724	GTL2	Trihelix transcription factor GTL2	ARATH					AT5G28300	GO:0000975,GO:0000976,GO:0001067,GO:0001071,GO:0001158,GO:0003674,GO:0003676,GO:0003677,GO:0003700,GO:0005488,GO:0005515,GO:0005516,GO:0005575,GO:0005634,GO:0006139,GO:0006351,GO:0006355,GO:0006725,GO:0006807,GO:0008150,GO:0008152,GO:0009058,GO:0009059,GO:0009889,GO:0009891,GO:0009893,GO:0009987,GO:0010468,GO:0010556,GO:0010557,GO:0010604,GO:0010628,GO:0016070,GO:0018130,GO:0019219,GO:0019222,GO:…	-0.536056	3.53581	10.5175	0.00118246	0.0452513	10.3061	8.54391	13.1168	14.1315			0.180703	0.274426		-0.116085	-0.339044
TRINITY_DN33458_c0_g1	1704; 1611; 1368	AGCT; PMAT1	Agmatine coumaroyltransferase {ECO:0000303|PubMed:19521717}; Phenolic glucoside malonyltransferase 1	ARATH	K14329				AT5G61160,AT5G39050	GO:0003674,GO:0003824,GO:0005575,GO:0005829,GO:0008150,GO:0008374,GO:0009636,GO:0016420,GO:0016740,GO:0016746,GO:0016747,GO:0042221,GO:0044424,GO:0044444,GO:0044464,GO:0047634,GO:0050736,GO:0050896	-0.616703	2.93285	10.5039	0.00119121	0.0454183	6.11442	5.81461	8.52595	9.75012			0.161593	0.320317		-0.213798	-0.268113
TRINITY_DN36105_c0_g1	2051; 2039; 2039; 2033; 2027; 2021; 2021; 2009	AATPK	AAA-ATPase At5g57480	ARATH					AT5G57480	GO:0000166,GO:0001882,GO:0001883,GO:0003674,GO:0003824,GO:0005488,GO:0005524,GO:0016462,GO:0016787,GO:0016817,GO:0016818,GO:0016887,GO:0017076,GO:0017111,GO:0030554,GO:0032549,GO:0032550,GO:0032553,GO:0032555,GO:0032559,GO:0035639,GO:0036094,GO:0043167,GO:0043168,GO:0097159,GO:0097367,GO:1901265,GO:1901363	-0.39898	4.71298	10.5015	0.00119277	0.0454183	24.2269	20.9444	30.4498	29.0035			0.218252	0.152472		-0.0889095	-0.281814
TRINITY_DN33582_c0_g1	1827; 1825; 1816; 1770; 1768; 1758; 1747	WDL7 (1)	Protein WVD2-like 7 {ECO:0000305}	ARATH					AT1G70950	GO:0005575,GO:0005737,GO:0005874,GO:0032991,GO:0043234,GO:0044422,GO:0044424,GO:0044430,GO:0044446,GO:0044464	-0.344309	5.5884	10.4957	0.00119652	0.0454183	42.3779	42.2746	56.9646	50.5093			0.247664	0.0803874		-0.162343	-0.165708
TRINITY_DN34341_c0_g1	1183; 1173; 1167	ATL80 (1)	RING-H2 finger protein ATL80	ARATH					AT1G20823	GO:0003674,GO:0003824,GO:0004842,GO:0005488,GO:0005575,GO:0005886,GO:0006508,GO:0006511,GO:0006950,GO:0006952,GO:0008150,GO:0008152,GO:0008270,GO:0009056,GO:0009057,GO:0009266,GO:0009409,GO:0009628,GO:0009719,GO:0009909,GO:0009987,GO:0010033,GO:0010200,GO:0010243,GO:0010498,GO:0010966,GO:0016020,GO:0016021,GO:0016740,GO:0019538,GO:0019787,GO:0019941,GO:0030163,GO:0031224,GO:0032879,GO:0033554,GO:…	0.42016	4.68384	10.4941	0.00119754	0.0454183	26.5727	32.0693	22.7671	21.1355			-0.141987	-0.240302		0.0642269	0.318062
TRINITY_DN40267_c0_g1	2770; 2568	ESAG8; TMVRN; WRK19	Probable WRKY transcription factor 19; Putative adenylate cyclase regulatory protein; TMV resistance protein N	ARATH; NICGU; TRYBB						GO:0000166,GO:0001882,GO:0001883,GO:0002376,GO:0003674,GO:0003676,GO:0003677,GO:0005488,GO:0005524,GO:0005575,GO:0005737,GO:0006139,GO:0006163,GO:0006164,GO:0006171,GO:0006725,GO:0006753,GO:0006793,GO:0006796,GO:0006807,GO:0006950,GO:0006952,GO:0006955,GO:0007165,GO:0008150,GO:0008152,GO:0008219,GO:0008270,GO:0009058,GO:0009117,GO:0009150,GO:0009152,GO:0009165,GO:0009187,GO:0009190,GO:0009259,GO:…	-0.487158	5.07838	10.4817	0.0012056	0.0455803	23.1117	32.8703	37.1332	41.5306			0.163197	0.316833		-0.476834	-0.00319586
TRINITY_DN41756_c6_g4	2943; 2550; 1248	TMVRN (1)	TMV resistance protein N	NICGU						GO:0000166,GO:0001882,GO:0001883,GO:0002376,GO:0003674,GO:0005488,GO:0005524,GO:0005575,GO:0005737,GO:0006950,GO:0006952,GO:0006955,GO:0007165,GO:0008150,GO:0008219,GO:0009626,GO:0009987,GO:0012501,GO:0016265,GO:0017076,GO:0030554,GO:0032549,GO:0032550,GO:0032553,GO:0032555,GO:0032559,GO:0033554,GO:0034050,GO:0035639,GO:0036094,GO:0043167,GO:0043168,GO:0043531,GO:0044424,GO:0044464,GO:0044699,GO:…	-0.382928	4.66314	10.4793	0.00120719	0.0455803	21.5735	22.2498	28.0138	29.1578			0.150538	0.204503		-0.197923	-0.157119
TRINITY_DN33152_c0_g1	1543; 1536; 1520; 1513; 1324; 1301	TBL38 (1)	Protein trichome birefringence-like 38	ARATH					AT1G29050	GO:0003674,GO:0003824,GO:0005575,GO:0005794,GO:0008150,GO:0008374,GO:0009987,GO:0016021,GO:0016407,GO:0016413,GO:0016740,GO:0016746,GO:0016747,GO:0031224,GO:0043226,GO:0043227,GO:0043229,GO:0043231,GO:0044424,GO:0044425,GO:0044444,GO:0044464,GO:0071554	-0.345574	6.40065	10.4597	0.00122004	0.0458944	76.8725	71.8519	99.2821	89.6332			0.240223	0.0957866		-0.120561	-0.215448
TRINITY_DN33121_c0_g1	1235; 1223; 1113	MYB08; MYB32; MYB4	Myb-related protein 308; Transcription factor MYB32; Transcription repressor MYB4	ANTMA; ARATH	K09422				AT4G38620,AT4G34990	GO:0000975,GO:0000981,GO:0000988,GO:0000989,GO:0001067,GO:0001071,GO:0001076,GO:0001101,GO:0001134,GO:0001135,GO:0003674,GO:0003676,GO:0003677,GO:0003700,GO:0005488,GO:0005575,GO:0005634,GO:0006139,GO:0006351,GO:0006355,GO:0006357,GO:0006725,GO:0006807,GO:0006950,GO:0006970,GO:0008150,GO:0008152,GO:0009058,GO:0009059,GO:0009314,GO:0009411,GO:0009416,GO:0009628,GO:0009651,GO:0009719,GO:0009723,GO:…	0.42287	4.46716	10.4584	0.00122093	0.0458944	24.3423	26.1954	19.9251	17.8032			-0.120206	-0.267055		0.144592	0.242669
TRINITY_DN32843_c0_g1	1696; 1690; 1340; 1334	YJD4	Uncharacterized protein C594.04c	SCHPO						GO:0003674,GO:0003824,GO:0005575,GO:0005783,GO:0005789,GO:0006629,GO:0008150,GO:0008152,GO:0008202,GO:0016020,GO:0016021,GO:0016229,GO:0016491,GO:0016627,GO:0031090,GO:0031224,GO:0043226,GO:0043227,GO:0043229,GO:0043231,GO:0044238,GO:0044422,GO:0044424,GO:0044425,GO:0044432,GO:0044444,GO:0044446,GO:0044464,GO:0044699,GO:0044710,GO:0071704,GO:0098588,GO:0098589,GO:1901360	-0.373019	6.29573	10.4366	0.00123543	0.0463367	69.1429	67.6393	80.5125	96.6064			0.0503834	0.307452		-0.163508	-0.194327
TRINITY_DN17624_c1_g1	722										0.923396	1.56496	10.4011	0.00125939	0.0471314	4.34547	3.3523	2.40476	1.6353			-0.132694	-0.40968		0.393971	0.148403
TRINITY_DN40075_c2_g1	2016; 2013; 1950; 1949; 1857; 1708; 885	WRK24; WRK33	Probable WRKY transcription factor 33; WRKY transcription factor WRKY24 {ECO:0000303|PubMed:16919842}	ARATH; ORYSI	K13424				AT2G38470	GO:0000975,GO:0001067,GO:0001071,GO:0001101,GO:0003674,GO:0003676,GO:0003677,GO:0003700,GO:0005488,GO:0005575,GO:0005634,GO:0006139,GO:0006351,GO:0006355,GO:0006725,GO:0006790,GO:0006807,GO:0006950,GO:0006952,GO:0006970,GO:0007165,GO:0008150,GO:0008152,GO:0009058,GO:0009059,GO:0009266,GO:0009403,GO:0009404,GO:0009408,GO:0009409,GO:0009414,GO:0009415,GO:0009605,GO:0009607,GO:0009617,GO:0009620,GO:…	0.498536	5.70948	10.3968	0.00126232	0.0471368	69.8351	52.7764	49.6879	37.0258			-0.0382986	-0.443698		0.436565	0.0454312
TRINITY_DN32511_c0_g1	2814	AB17I (1)	ABC transporter I family member 17	ARATH							0.419949	4.90661	10.3873	0.00126887	0.047265	36.5327	32.099	28.0763	23.172			-0.070437	-0.327247		0.287019	0.110665
TRINITY_DN32089_c0_g1	896; 808; 793; 779; 705; 676	Y1491 (1)	Uncharacterized protein At1g04910	ARATH					AT1G04910	GO:0000139,GO:0003674,GO:0003824,GO:0005575,GO:0005737,GO:0005768,GO:0005794,GO:0005802,GO:0016020,GO:0016021,GO:0016740,GO:0016757,GO:0031090,GO:0031224,GO:0043226,GO:0043227,GO:0043229,GO:0043231,GO:0044422,GO:0044424,GO:0044425,GO:0044431,GO:0044444,GO:0044446,GO:0044464,GO:0098588	-0.861734	1.6607	10.3837	0.00127133	0.047265	2.26887	2.10631	3.43537	4.5048			0.123482	0.38261		-0.22504	-0.281052
TRINITY_DN34805_c0_g1	1538; 1232	EXLB1 (1)	Expansin-like B1	ARATH					AT4G17030	GO:0000003,GO:0005575,GO:0005576,GO:0008150,GO:0019953,GO:0022414,GO:0044703,GO:0051704	-0.338186	6.20127	10.3605	0.00128743	0.0477587	67.1433	62.7443	83.3857	80.747			0.187233	0.141946		-0.117173	-0.212007
TRINITY_DN35350_c0_g1	1500; 1494; 1442; 1442; 1425; 1425; 1321; 1315; 1094; 1094; 518; 503; 503	GLK1; GLK2	Probable transcription factor GLK1; Probable transcription factor GLK2; Transcription activator GLK1	ARATH; ORYSJ					AT2G20570	GO:0003674,GO:0003676,GO:0003677,GO:0005488,GO:0005575,GO:0005634,GO:0006139,GO:0006351,GO:0006355,GO:0006725,GO:0006807,GO:0006996,GO:0008150,GO:0008152,GO:0009058,GO:0009059,GO:0009657,GO:0009658,GO:0009889,GO:0009891,GO:0009893,GO:0009909,GO:0009910,GO:0009987,GO:0010380,GO:0010468,GO:0010556,GO:0010557,GO:0010604,GO:0010628,GO:0010638,GO:0016043,GO:0016070,GO:0018130,GO:0019219,GO:0019222,GO:…	0.843325	2.01998	10.3468	0.00129701	0.0479091	6.26824	4.15329	2.74829	3.02377			-0.313871	-0.232509		0.486301	0.0600785
TRINITY_DN33561_c0_g2	1009; 513										0.363659	5.38366	10.3466	0.00129713	0.0479091	47.4541	46.4278	33.729	39.2164			-0.278464	-0.0723406		0.190528	0.160276
TRINITY_DN29823_c0_g1	1275										0.53479	3.44302	10.3218	0.00131469	0.0483569	13.2671	12.4005	9.43164	8.26909			-0.148941	-0.303665		0.268457	0.18415
TRINITY_DN35198_c0_g1	2827; 2816	LRKS6	L-type lectin-domain containing receptor kinase S.6 {ECO:0000303|PubMed:19773388}	ARATH					AT5G42120	GO:0000166,GO:0001882,GO:0001883,GO:0002229,GO:0002239,GO:0003674,GO:0003824,GO:0004672,GO:0004674,GO:0005488,GO:0005524,GO:0005575,GO:0005886,GO:0006950,GO:0006952,GO:0008150,GO:0009605,GO:0009607,GO:0009617,GO:0016020,GO:0016021,GO:0016301,GO:0016740,GO:0016772,GO:0016773,GO:0017076,GO:0030246,GO:0030554,GO:0031224,GO:0032549,GO:0032550,GO:0032553,GO:0032555,GO:0032559,GO:0035639,GO:0036094,GO:…	0.626685	2.79458	10.3214	0.00131496	0.0483569	7.76801	8.92957	5.49658	5.33788			-0.223723	-0.254593		0.158107	0.320209
TRINITY_DN32102_c0_g1	855	RH37 (1)	DEAD-box ATP-dependent RNA helicase 37	ARATH	K11594				AT2G42520	GO:0000166,GO:0001882,GO:0001883,GO:0003674,GO:0003676,GO:0003723,GO:0003724,GO:0003824,GO:0004004,GO:0004386,GO:0005488,GO:0005524,GO:0005575,GO:0005777,GO:0006139,GO:0006725,GO:0006807,GO:0008026,GO:0008150,GO:0008152,GO:0008186,GO:0009987,GO:0010501,GO:0016070,GO:0016462,GO:0016787,GO:0016817,GO:0016818,GO:0016887,GO:0017076,GO:0017111,GO:0030554,GO:0032549,GO:0032550,GO:0032553,GO:0032555,GO:…	-0.643025	2.91281	10.3156	0.00131908	0.0484032	6.57589	5.10261	8.80703	9.349			0.217141	0.287737		-0.116471	-0.388407
TRINITY_DN36445_c0_g2	1050; 999; 606; 500										0.796663	2.74421	10.2819	0.00134344	0.049191	10.5753	6.49693	5.27797	4.5048			-0.212589	-0.37462		0.576391	0.0108174
TRINITY_DN36605_c0_g1	1836; 1713; 1185; 598; 573	AATP5; AATP7; AATPA; ASD	AAA-ATPase ASD, mitochondrial; AAA-ATPase At3g28510; AAA-ATPase At3g28540; AAA-ATPase At3g28600	ARATH					AT3G28600,AT5G40010,AT3G28510	GO:0000166,GO:0001101,GO:0001882,GO:0001883,GO:0003006,GO:0003674,GO:0003824,GO:0005488,GO:0005524,GO:0005575,GO:0005739,GO:0005783,GO:0006950,GO:0006970,GO:0008150,GO:0009266,GO:0009409,GO:0009414,GO:0009415,GO:0009628,GO:0009651,GO:0009719,GO:0009725,GO:0009737,GO:0010033,GO:0010035,GO:0010154,GO:0010431,GO:0016020,GO:0016021,GO:0016462,GO:0016787,GO:0016817,GO:0016818,GO:0016887,GO:0017076,GO:…	0.690456	2.27329	10.2755	0.00134811	0.0492553	5.76832	6.05194	3.90382	3.42488			-0.180395	-0.302453		0.215558	0.267291
TRINITY_DN20343_c0_g1	797; 783										0.727617	2.14834	10.2658	0.00135516	0.0494067	5.46068	5.48828	2.99814	3.61001			-0.331943	-0.16533		0.245973	0.2513
TRINITY_DN35557_c0_g1	1214; 1188	P2C46; P2C60	Probable protein phosphatase 2C 46; Probable protein phosphatase 2C 60	ARATH; ORYSJ						GO:0003674,GO:0003824,GO:0004721,GO:0004722,GO:0005488,GO:0005575,GO:0016021,GO:0016787,GO:0016788,GO:0016791,GO:0031224,GO:0042578,GO:0043167,GO:0043169,GO:0044425,GO:0046872	-0.395914	4.56113	10.2524	0.00136504	0.0496598	20.8044	19.8468	26.8271	26.6277			0.187032	0.177019		-0.15108	-0.212971
TRINITY_DN31824_c0_g1	532; 528	ISPG (1)	4-hydroxy-3-methylbut-2-en-1-yl diphosphate synthase (ferredoxin), chloroplastic	ORYSJ	K03526					GO:0003674,GO:0003824,GO:0005488,GO:0005506,GO:0005575,GO:0006081,GO:0006082,GO:0006090,GO:0006629,GO:0006644,GO:0006720,GO:0006721,GO:0006793,GO:0006796,GO:0007165,GO:0008150,GO:0008152,GO:0008299,GO:0008610,GO:0008654,GO:0009058,GO:0009240,GO:0009507,GO:0009526,GO:0009532,GO:0009536,GO:0009570,GO:0009605,GO:0009607,GO:0009617,GO:0009862,GO:0009863,GO:0009941,GO:0009987,GO:0016114,GO:0016491,GO:…	0.347239	5.14952	10.2058	0.00140003	0.0508238	38.6862	40.6726	29.9501	32.4592			-0.218818	-0.109749		0.129899	0.198669
TRINITY_DN39142_c0_g1	2169	PUB4; PUB3	U-box domain-containing protein 4; U-box domain-containing protein 3	ARATH; ARATH					AT2G23140	GO:0003674,GO:0003824,GO:0004842,GO:0005575,GO:0005634,GO:0016740,GO:0019787,GO:0043226,GO:0043227,GO:0043229,GO:0043231,GO:0044424,GO:0044464	-0.477749	3.63908	10.1843	0.0014164	0.0513081	10.0753	10.5909	14.6784	14.1315			0.229903	0.181805		-0.236013	-0.175695
TRINITY_DN16341_c0_g1	517	RLP51 (1)	Receptor-like protein 51 {ECO:0000303|PubMed:18434605}	ARATH					AT4G18760	GO:0002831,GO:0002833,GO:0005575,GO:0005886,GO:0006950,GO:0006952,GO:0008150,GO:0009605,GO:0009607,GO:0009617,GO:0016020,GO:0016021,GO:0031224,GO:0031347,GO:0031349,GO:0032101,GO:0032103,GO:0043207,GO:0043900,GO:0043902,GO:0044425,GO:0044464,GO:0048518,GO:0048583,GO:0048584,GO:0050789,GO:0050896,GO:0051704,GO:0051707,GO:0065007,GO:0080134,GO:1900424,GO:1900426,GO:1902288,GO:1902290	-0.658083	2.72693	10.1678	0.00142918	0.0516608	4.5762	5.51794	8.55718	7.43601			0.333673	0.171696		-0.349226	-0.156143
TRINITY_DN23064_c0_g1	785	RR14; RR14	30S ribosomal protein S14, chloroplastic {ECO:0000255|HAMAP-Rule:MF_00537}; 30S ribosomal protein S14, chloroplastic {ECO:0000255|HAMAP-Rule:MF_00537}	FAGEA; ATRBE						GO:0003674,GO:0003676,GO:0003723,GO:0003735,GO:0005198,GO:0005488,GO:0005575,GO:0005840,GO:0006412,GO:0008150,GO:0008152,GO:0009058,GO:0009059,GO:0009507,GO:0009536,GO:0009987,GO:0019538,GO:0019843,GO:0030529,GO:0032991,GO:0034645,GO:0043170,GO:0043226,GO:0043227,GO:0043228,GO:0043229,GO:0043231,GO:0043232,GO:0044237,GO:0044238,GO:0044249,GO:0044260,GO:0044267,GO:0044424,GO:0044444,GO:0044464,GO:…	0.729377	2.6105	10.1302	0.00145862	0.0526127	8.76785	6.46727	4.05998	5.09104			-0.384654	-0.157968		0.444692	0.0979301
TRINITY_DN34567_c0_g1	1090; 1044; 933; 928; 908; 895; 887; 863; 827	Y8359 (1)	Uncharacterized protein Os08g0359500; Uncharacterized protein OsI_027940	ORYSI; ORYSJ						GO:0005575,GO:0005634,GO:0005829,GO:0005886,GO:0005911,GO:0008150,GO:0009506,GO:0009893,GO:0009966,GO:0009968,GO:0010449,GO:0010468,GO:0010604,GO:0010628,GO:0010646,GO:0010648,GO:0016020,GO:0019222,GO:0023051,GO:0023057,GO:0030054,GO:0032502,GO:0032879,GO:0035266,GO:0040007,GO:0043226,GO:0043227,GO:0043229,GO:0043231,GO:0044424,GO:0044444,GO:0044464,GO:0044699,GO:0044767,GO:0048518,GO:0048519,GO:…	-0.475325	5.04273	10.1102	0.00147454	0.0529689	32.3026	22.8431	40.0689	36.4087			0.296416	0.165095		0.00198107	-0.463492
TRINITY_DN30571_c1_g1	1809; 1803; 1800; 1696; 642; 633										0.395421	4.73917	10.1039	0.00147956	0.0529689	32.6102	28.0644	22.2986	23.7582			-0.225414	-0.141259		0.284909	0.0817646
TRINITY_DN33461_c0_g1	975; 920	COL5 (1)	Zinc finger protein CONSTANS-LIKE 5	ARATH					AT5G57660	GO:0001071,GO:0003674,GO:0003700,GO:0005488,GO:0005575,GO:0005634,GO:0006355,GO:0008150,GO:0008270,GO:0009314,GO:0009416,GO:0009628,GO:0009889,GO:0009909,GO:0010468,GO:0010556,GO:0019219,GO:0019222,GO:0031323,GO:0031326,GO:0043167,GO:0043169,GO:0043226,GO:0043227,GO:0043229,GO:0043231,GO:0044424,GO:0044464,GO:0046872,GO:0046914,GO:0048580,GO:0048831,GO:0050789,GO:0050793,GO:0050794,GO:0050896,GO:…	0.739514	2.56196	10.0992	0.0014833	0.0529689	8.76785	6.02227	4.37228	4.44309			-0.276248	-0.260305		0.4806	0.0559526
TRINITY_DN21973_c0_g1	903; 673										0.683105	2.5527	10.0987	0.00148375	0.0529689	7.345	7.03093	5.05936	3.8877			-0.124541	-0.386372		0.280116	0.230797
TRINITY_DN5350_c0_g1	1801	C7A22 (1)	Cytochrome P450 CYP749A22	PANGI						GO:0003674,GO:0003824,GO:0004497,GO:0005488,GO:0005506,GO:0005575,GO:0016021,GO:0016491,GO:0016705,GO:0020037,GO:0031224,GO:0043167,GO:0043169,GO:0044425,GO:0046872,GO:0046906,GO:0046914,GO:0097159,GO:1901363	0.767599	2.72739	10.0982	0.00148412	0.0529689	10.1138	6.6156	5.40289	4.38138			-0.178783	-0.393003		0.531707	0.0400791
TRINITY_DN31898_c0_g1	763; 759	CAPP1	Phosphoenolpyruvate carboxylase, housekeeping isozyme	SACHY						GO:0003674,GO:0003824,GO:0004611,GO:0005575,GO:0005737,GO:0006082,GO:0006099,GO:0006101,GO:0008150,GO:0008152,GO:0008964,GO:0009987,GO:0015977,GO:0015979,GO:0016829,GO:0016830,GO:0016831,GO:0019752,GO:0043436,GO:0044237,GO:0044238,GO:0044281,GO:0044424,GO:0044464,GO:0044699,GO:0044710,GO:0044763,GO:0071704,GO:0072350	-0.61477	2.77289	10.0864	0.00149368	0.0531981	5.19149	5.45861	8.43226	7.89883			0.274121	0.198399		-0.262568	-0.209952
TRINITY_DN32469_c0_g1	1905; 1528; 1380; 1371; 1311; 1270; 1256; 1119; 1035; 825; 779; 727; 603	FD	Protein FD {ECO:0000303|PubMed:16099980}	ARATH					AT4G35900	GO:0001071,GO:0003674,GO:0003676,GO:0003677,GO:0003700,GO:0005488,GO:0005515,GO:0005575,GO:0005634,GO:0006355,GO:0008150,GO:0009889,GO:0010468,GO:0010556,GO:0019219,GO:0019222,GO:0031323,GO:0031326,GO:0043226,GO:0043227,GO:0043229,GO:0043231,GO:0043565,GO:0043621,GO:0044424,GO:0044464,GO:0048580,GO:0048583,GO:0050789,GO:0050793,GO:0050794,GO:0051171,GO:0051239,GO:0051252,GO:0060255,GO:0065007,GO:…	0.331782	5.54791	10.0824	0.0014969	0.053201	52.7225	51.4711	39.6316	43.135			-0.218025	-0.101458		0.176428	0.143055
TRINITY_DN40364_c0_g1	1408; 1309; 1297	C3H23; C3H53	Zinc finger CCCH domain-containing protein 23; Zinc finger CCCH domain-containing protein 53	ORYSJ						GO:0000166,GO:0003674,GO:0003676,GO:0003677,GO:0003723,GO:0005488,GO:0036094,GO:0043167,GO:0043169,GO:0046872,GO:0097159,GO:1901265,GO:1901363	-0.389408	4.64139	10.0462	0.00152659	0.0541429	21.6889	21.3894	26.7022	29.7132			0.107082	0.251005		-0.169867	-0.18822
TRINITY_DN35741_c0_g2	1119; 1116; 887	ZAT12	Zinc finger protein ZAT12	ARATH					AT5G59820	GO:0001071,GO:0003674,GO:0003676,GO:0003677,GO:0003700,GO:0005488,GO:0005575,GO:0005634,GO:0006139,GO:0006351,GO:0006725,GO:0006807,GO:0006950,GO:0006970,GO:0006972,GO:0006979,GO:0008150,GO:0008152,GO:0009058,GO:0009059,GO:0009266,GO:0009314,GO:0009408,GO:0009409,GO:0009411,GO:0009416,GO:0009611,GO:0009628,GO:0009631,GO:0009642,GO:0009643,GO:0009651,GO:0009719,GO:0009987,GO:0010033,GO:0010200,GO:…	0.896967	1.63199	10.0318	0.00153857	0.0543515	4.61466	3.41163	2.49845	1.78958			-0.143871	-0.391261		0.412368	0.122765
TRINITY_DN37622_c0_g1	951; 931; 930; 725; 717; 715; 695; 694; 659	ML423 (1)	MLP-like protein 423	ARATH					AT1G24020	GO:0005575,GO:0006950,GO:0006952,GO:0008150,GO:0009607,GO:0016020,GO:0050896	1.18311	6.938	10.0315	0.00153888	0.0543515	263.997	77.0732	66.6149	83.5548			-0.619453	-0.301125		1.33536	-0.414785
TRINITY_DN36514_c0_g1	1671; 1615; 1505; 1175; 967; 914; 764	G3OX	Gibberellin 3-beta-dioxygenase 1	PEA						GO:0003674,GO:0003824,GO:0005488,GO:0006082,GO:0006629,GO:0006720,GO:0006721,GO:0008150,GO:0008152,GO:0008299,GO:0008610,GO:0009058,GO:0009685,GO:0009686,GO:0009987,GO:0016053,GO:0016101,GO:0016102,GO:0016114,GO:0016491,GO:0016705,GO:0016706,GO:0016707,GO:0019752,GO:0043167,GO:0043169,GO:0043436,GO:0044237,GO:0044238,GO:0044249,GO:0044255,GO:0044281,GO:0044283,GO:0044699,GO:0044710,GO:0044711,GO:…	-0.324159	6.37871	10.0007	0.0015648	0.055152	74.4498	73.2166	95.1909	89.664			0.200136	0.115671		-0.146172	-0.169634
TRINITY_DN36611_c0_g2	825	7SBG2 (1)	Basic 7S globulin 2	SOYBN						GO:0003674,GO:0003824,GO:0004175,GO:0004190,GO:0006508,GO:0008150,GO:0008152,GO:0008233,GO:0009056,GO:0009057,GO:0016787,GO:0019538,GO:0030163,GO:0043170,GO:0044238,GO:0045735,GO:0070001,GO:0070011,GO:0071704,GO:1901575	-0.429064	4.24252	9.98809	0.00157556	0.055416	16.5743	15.5748	22.2362	21.0121			0.230568	0.1558		-0.153286	-0.233083
TRINITY_DN17221_c0_g1	1830; 1553; 1535	TET6	Tetraspanin-6	ARATH					AT3G12090	GO:0005575,GO:0008150,GO:0016021,GO:0031224,GO:0032501,GO:0035265,GO:0040007,GO:0044425,GO:0044699,GO:0044707	0.37137	5.46819	9.97687	0.00158519	0.0555677	49.5691	50.1955	34.6347	42.4871			-0.321045	-0.0408717		0.17225	0.189667
TRINITY_DN33777_c0_g1	1591; 1553; 1537; 1471; 1471; 1441; 1441; 1403; 1387; 1364; 1015										0.358345	6.11945	9.97543	0.00158643	0.0555677	83.2946	72.9199	64.0852	57.6985			-0.100629	-0.247262		0.267498	0.0803932
TRINITY_DN36364_c0_g1	1498; 1495; 1467; 1464	AMPD (1)	AMP deaminase {ECO:0000303|PubMed:15918887}	ARATH	K01490				AT2G38280	GO:0000166,GO:0001101,GO:0001882,GO:0001883,GO:0003006,GO:0003674,GO:0003824,GO:0003876,GO:0005488,GO:0005515,GO:0005524,GO:0005575,GO:0005634,GO:0005783,GO:0005829,GO:0006139,GO:0006163,GO:0006164,GO:0006188,GO:0006725,GO:0006753,GO:0006793,GO:0006796,GO:0006807,GO:0008150,GO:0008152,GO:0009058,GO:0009117,GO:0009123,GO:0009124,GO:0009126,GO:0009127,GO:0009150,GO:0009152,GO:0009156,GO:0009161,GO:…	-0.618694	2.8218	9.94872	0.00160962	0.0562635	5.07612	5.90361	8.15119	8.76276			0.199321	0.283721		-0.321297	-0.161745
TRINITY_DN26685_c0_g1	632	ISPG (2)	4-hydroxy-3-methylbut-2-en-1-yl diphosphate synthase (ferredoxin), chloroplastic	ARATH	K03526				AT5G60600	GO:0003674,GO:0003824,GO:0005488,GO:0005506,GO:0005575,GO:0006081,GO:0006082,GO:0006090,GO:0006629,GO:0006644,GO:0006720,GO:0006721,GO:0006793,GO:0006796,GO:0007165,GO:0008150,GO:0008152,GO:0008299,GO:0008610,GO:0008654,GO:0009058,GO:0009240,GO:0009507,GO:0009526,GO:0009532,GO:0009536,GO:0009570,GO:0009605,GO:0009607,GO:0009617,GO:0009862,GO:0009863,GO:0009941,GO:0009987,GO:0016114,GO:0016491,GO:…	-0.863225	1.53372	9.93474	0.00162188	0.0564621	2.26887	1.75032	3.96629	3.30146			0.33081	0.160368		-0.152167	-0.339011
TRINITY_DN34589_c0_g1	1167; 1124; 1064; 1021	DRB1	Double-stranded RNA-binding protein 1	ARATH					AT1G09700	GO:0001101,GO:0003002,GO:0003674,GO:0003676,GO:0003723,GO:0003725,GO:0005488,GO:0005575,GO:0005634,GO:0006139,GO:0006379,GO:0006396,GO:0006397,GO:0006725,GO:0006807,GO:0007389,GO:0008150,GO:0008152,GO:0009719,GO:0009725,GO:0009733,GO:0009735,GO:0009737,GO:0009954,GO:0009987,GO:0010033,GO:0010051,GO:0010267,GO:0010305,GO:0010445,GO:0010589,GO:0016070,GO:0016071,GO:0016604,GO:0016607,GO:0030422,GO:…	-0.84124	1.42971	9.93399	0.00162254	0.0564621	1.76895	1.95798	3.21675	3.48659			0.198654	0.271413		-0.270334	-0.199733
TRINITY_DN8405_c0_g1	895										0.708504	2.46441	9.93088	0.00162529	0.0564621	7.19117	6.4376	4.74705	3.57916			-0.123589	-0.397799		0.322403	0.198986
TRINITY_DN32373_c0_g1	1323; 1314	NAC22 (1)	NAC domain-containing protein 21/22	ARATH					AT1G56010	GO:0001071,GO:0003006,GO:0003674,GO:0003676,GO:0003677,GO:0003700,GO:0005488,GO:0005575,GO:0005634,GO:0006139,GO:0006351,GO:0006725,GO:0006807,GO:0007165,GO:0008150,GO:0008152,GO:0009058,GO:0009059,GO:0009734,GO:0009755,GO:0009791,GO:0009987,GO:0010014,GO:0010072,GO:0016070,GO:0018130,GO:0019438,GO:0022414,GO:0032501,GO:0032502,GO:0032774,GO:0034641,GO:0034645,GO:0034654,GO:0043170,GO:0043226,GO:…	-0.787407	1.92837	9.92497	0.00163051	0.0565279	3.1918	2.31398	4.52844	4.90591			0.211782	0.292876		-0.11872	-0.385938
TRINITY_DN21716_c0_g1	1158	EPHA (2)	Epoxide hydrolase A {ECO:0000303|PubMed:16511284}	MYCTU						GO:0003674,GO:0003824,GO:0004301,GO:0005488,GO:0005515,GO:0008150,GO:0009636,GO:0016787,GO:0016801,GO:0016803,GO:0018742,GO:0042221,GO:0042802,GO:0042803,GO:0046983,GO:0050896	0.670271	3.63041	9.91837	0.00163637	0.0566152	18.4202	12.0742	10.9307	8.17652			-0.108972	-0.454529		0.550221	0.0132801
TRINITY_DN32562_c0_g1	1209; 1209; 1112	DXS2 (2)	Probable 1-deoxy-D-xylulose-5-phosphate synthase 2, chloroplastic	ORYSJ	K01662					GO:0003674,GO:0003824,GO:0005488,GO:0005575,GO:0006629,GO:0006720,GO:0006721,GO:0006725,GO:0006766,GO:0006767,GO:0006772,GO:0006790,GO:0006793,GO:0006796,GO:0006807,GO:0008150,GO:0008152,GO:0008299,GO:0008610,GO:0008661,GO:0009058,GO:0009110,GO:0009228,GO:0009507,GO:0009536,GO:0009987,GO:0016114,GO:0016740,GO:0016744,GO:0018130,GO:0019438,GO:0019637,GO:0034641,GO:0042364,GO:0042723,GO:0042724,GO:…	-0.839313	1.49917	9.90702	0.0016465	0.0568495	2.0766	1.86898	3.27921	3.76429			0.173627	0.300446		-0.199331	-0.274742
TRINITY_DN32654_c0_g1	806; 588	RHA1B (1)	E3 ubiquitin-protein ligase RHA1B {ECO:0000305}	ARATH	K16281				AT4G11360	GO:0003674,GO:0003824,GO:0004842,GO:0005488,GO:0006464,GO:0006508,GO:0006511,GO:0008150,GO:0008152,GO:0008270,GO:0009056,GO:0009057,GO:0009719,GO:0009987,GO:0010033,GO:0010035,GO:0010038,GO:0010200,GO:0010243,GO:0010498,GO:0016567,GO:0016740,GO:0019538,GO:0019787,GO:0019941,GO:0030163,GO:0032446,GO:0036211,GO:0042221,GO:0043161,GO:0043167,GO:0043169,GO:0043170,GO:0043412,GO:0043632,GO:0044237,GO:…	1.01324	2.62782	9.86266	0.00168667	0.0578029	10.5753	6.05194	5.43412	2.77693			-0.058862	-0.69694		0.699491	0.0563112
TRINITY_DN35801_c0_g1	1621; 882	AUX1; LAX1	Auxin transporter protein 1; Auxin transporter-like protein 1	ARATH; ORYSJ	K13946					GO:0003333,GO:0003674,GO:0005215,GO:0005342,GO:0005575,GO:0005886,GO:0006810,GO:0006811,GO:0006820,GO:0006865,GO:0007165,GO:0008150,GO:0008509,GO:0008514,GO:0009734,GO:0009755,GO:0009987,GO:0015075,GO:0015171,GO:0015291,GO:0015293,GO:0015711,GO:0015849,GO:0016020,GO:0016021,GO:0022804,GO:0022857,GO:0022891,GO:0022892,GO:0031224,GO:0034220,GO:0044425,GO:0044464,GO:0044699,GO:0044763,GO:0044765,GO:…	0.378376	5.76349	9.86224	0.00168705	0.0578029	56.9526	65.6813	42.7235	51.6818			-0.314912	-0.0515113		0.0836103	0.282814
TRINITY_DN27217_c0_g1	819; 807	PRE6	Transcription factor PRE6	ARATH					AT1G26945	GO:0005575,GO:0005634,GO:0005737,GO:0006139,GO:0006351,GO:0006355,GO:0006725,GO:0006807,GO:0008150,GO:0008152,GO:0009058,GO:0009059,GO:0009314,GO:0009416,GO:0009628,GO:0009889,GO:0009987,GO:0010468,GO:0010556,GO:0016070,GO:0018130,GO:0019219,GO:0019222,GO:0019438,GO:0031323,GO:0031326,GO:0032774,GO:0034641,GO:0034645,GO:0034654,GO:0040008,GO:0043170,GO:0043226,GO:0043227,GO:0043229,GO:0043231,GO:…	-0.732019	2.64293	9.85942	0.00168964	0.0578029	5.65295	3.67863	7.27673	8.11481			0.215223	0.340004		-0.0623764	-0.492851
TRINITY_DN36669_c0_g1	1827; 1706; 1695; 1424	NSE4A	Non-structural maintenance of chromosomes element 4 homolog A	ARATH					AT1G51130	GO:0005575,GO:0005634,GO:0006139,GO:0006259,GO:0006281,GO:0006310,GO:0006725,GO:0006807,GO:0006950,GO:0006974,GO:0008150,GO:0008152,GO:0009987,GO:0030915,GO:0032991,GO:0033554,GO:0034641,GO:0043170,GO:0043226,GO:0043227,GO:0043229,GO:0043231,GO:0043234,GO:0044237,GO:0044238,GO:0044260,GO:0044422,GO:0044424,GO:0044427,GO:0044446,GO:0044464,GO:0044699,GO:0044710,GO:0044763,GO:0046483,GO:0050896,GO:…	0.398638	4.44625	9.85873	0.00169028	0.0578029	25.6113	23.9111	19.3005	18.2352			-0.145758	-0.21978		0.228615	0.136923
TRINITY_DN38012_c2_g1	2251	HMDH1 (2)	3-hydroxy-3-methylglutaryl-coenzyme A reductase 1	GOSHI						GO:0000166,GO:0003674,GO:0003824,GO:0004420,GO:0005488,GO:0005575,GO:0005789,GO:0006139,GO:0006163,GO:0006629,GO:0006720,GO:0006725,GO:0006732,GO:0006753,GO:0006793,GO:0006796,GO:0006807,GO:0008150,GO:0008152,GO:0008299,GO:0008610,GO:0009058,GO:0009116,GO:0009117,GO:0009119,GO:0009150,GO:0009259,GO:0009987,GO:0015936,GO:0016020,GO:0016021,GO:0016491,GO:0016614,GO:0016616,GO:0019637,GO:0019693,GO:…	-0.341939	7.66414	9.85777	0.00169116	0.0578029	184.24	173.459	227.733	225.579			0.176303	0.162712		-0.126494	-0.212522
TRINITY_DN10250_c0_g1	784	AAP3 (1)	Amino acid permease 3	ARATH					AT1G77380	GO:0003333,GO:0003674,GO:0005215,GO:0005342,GO:0005575,GO:0005886,GO:0006810,GO:0006811,GO:0006820,GO:0006865,GO:0008150,GO:0008509,GO:0008514,GO:0009987,GO:0015075,GO:0015171,GO:0015291,GO:0015293,GO:0015711,GO:0015802,GO:0015849,GO:0016020,GO:0016021,GO:0022804,GO:0022857,GO:0022891,GO:0022892,GO:0031090,GO:0031224,GO:0031965,GO:0034220,GO:0044422,GO:0044424,GO:0044425,GO:0044428,GO:0044446,GO:…	0.419049	4.49484	9.85227	0.00169622	0.0578592	23.8039	27.6194	18.6134	19.9013			-0.233599	-0.146165		0.090407	0.289357
TRINITY_DN37874_c0_g1	3020; 2426; 1961; 1906; 1032	CPR30; DPYS	Dihydropyrimidinase {ECO:0000303|PubMed:12626710}; F-box protein CPR30	ARATH	K01464				AT5G12200,AT4G12560	GO:0002376,GO:0003674,GO:0003824,GO:0004157,GO:0004842,GO:0005488,GO:0005575,GO:0005634,GO:0005737,GO:0005783,GO:0005794,GO:0006082,GO:0006139,GO:0006206,GO:0006208,GO:0006212,GO:0006508,GO:0006511,GO:0006520,GO:0006725,GO:0006807,GO:0006950,GO:0006952,GO:0006955,GO:0007154,GO:0008150,GO:0008152,GO:0008219,GO:0008652,GO:0009056,GO:0009057,GO:0009058,GO:0009112,GO:0009605,GO:0009626,GO:0009892,GO:…	0.346312	4.85619	9.78929	0.00175532	0.0596122	31.918	32.811	24.516	26.4117			-0.211872	-0.112251		0.143317	0.180807
TRINITY_DN24630_c0_g1	1930; 1842; 1548										0.829922	7.7243	9.78678	0.00175771	0.0596122	169.319	371.63	132.043	172.324			-0.552997	-0.17392		-0.199003	0.92592
TRINITY_DN33088_c0_g1	1060; 1044; 1035; 1019										-0.325747	6.20639	9.78631	0.00175816	0.0596122	64.6436	66.2746	84.1977	79.9139			0.195255	0.121715		-0.175926	-0.141044
TRINITY_DN28861_c0_g1	2015; 1376; 1272	RNHX1 (1)	Putative ribonuclease H protein At1g65750	ARATH							0.452996	3.69702	9.76574	0.00177794	0.0601626	14.7669	15.1002	11.0869	10.7375			-0.176087	-0.215128		0.18141	0.209805
TRINITY_DN34495_c1_g1	1035; 1023; 972; 964	BCP	Blue copper protein	PEA						GO:0003674,GO:0005488,GO:0008150,GO:0008152,GO:0009055,GO:0043167,GO:0043169,GO:0044699,GO:0044710,GO:0046872,GO:0055114	0.304048	6.89203	9.74408	0.00179901	0.060666	129.633	132.727	104.622	107.899			-0.171303	-0.127634		0.13271	0.166227
TRINITY_DN35915_c0_g1	1389										0.488268	3.88594	9.7431	0.00179998	0.060666	18.1894	16.2868	11.3367	13.2059			-0.310706	-0.121482		0.287492	0.144696
TRINITY_DN35120_c0_g1	1458; 1446; 1445; 1433; 1401	P2C38 (1)	Probable protein phosphatase 2C 38 {ECO:0000305}	ARATH					AT3G12620	GO:0003674,GO:0003824,GO:0004721,GO:0004722,GO:0005488,GO:0005575,GO:0005886,GO:0016020,GO:0016787,GO:0016788,GO:0016791,GO:0042578,GO:0043167,GO:0043169,GO:0044464,GO:0046872	-0.343156	4.83888	9.7378	0.00180517	0.0607203	25.8421	24.5044	31.6366	32.1816			0.148344	0.171531		-0.12442	-0.195455
TRINITY_DN34429_c0_g1	1849; 1825; 1668; 1644; 1291; 1267; 1244; 1042; 1008; 984; 844	BZP06; BZP34; BZP61	Basic leucine zipper 34 {ECO:0000303|PubMed:11906833}; Basic leucine zipper 6; Basic leucine zipper 61 {ECO:0000303|PubMed:11906833}	ARATH; ORYSJ					AT2G42380,AT3G58120	GO:0000975,GO:0000976,GO:0000977,GO:0001012,GO:0001067,GO:0001071,GO:0003674,GO:0003676,GO:0003677,GO:0003700,GO:0005488,GO:0005575,GO:0005634,GO:0006139,GO:0006351,GO:0006355,GO:0006725,GO:0006807,GO:0007275,GO:0008150,GO:0008152,GO:0009058,GO:0009059,GO:0009555,GO:0009889,GO:0009891,GO:0009893,GO:0009987,GO:0010468,GO:0010556,GO:0010557,GO:0010604,GO:0010628,GO:0016070,GO:0018130,GO:0019219,GO:…	-0.34427	6.58474	9.73178	0.00181109	0.0607987	91.2164	77.9039	103.998	110.553			0.126628	0.213194		-0.0587519	-0.28107
TRINITY_DN28589_c0_g2	1441	YE04	Uncharacterized RNA-binding protein C17H9.04c	SCHPO						GO:0000166,GO:0003674,GO:0003676,GO:0003723,GO:0005488,GO:0005575,GO:0005730,GO:0008270,GO:0036094,GO:0043167,GO:0043169,GO:0043226,GO:0043228,GO:0043229,GO:0043232,GO:0044422,GO:0044424,GO:0044428,GO:0044446,GO:0044464,GO:0046872,GO:0046914,GO:0097159,GO:1901265,GO:1901363	0.316232	6.0666	9.72403	0.00181874	0.0609351	73.2961	75.2635	60.7435	58.5933			-0.128281	-0.178589		0.134829	0.172041
TRINITY_DN41030_c0_g1	2431; 2393; 2252; 2250; 2148	KN5C (1)	Kinesin-like protein KIN-5C {ECO:0000305}	TOBAC						GO:0000166,GO:0001882,GO:0001883,GO:0003674,GO:0003774,GO:0003777,GO:0003824,GO:0005488,GO:0005524,GO:0005575,GO:0005737,GO:0005819,GO:0005874,GO:0006928,GO:0007017,GO:0007018,GO:0008150,GO:0009987,GO:0016462,GO:0016787,GO:0016817,GO:0016818,GO:0017076,GO:0017111,GO:0030554,GO:0032549,GO:0032550,GO:0032553,GO:0032555,GO:0032559,GO:0032991,GO:0035639,GO:0036094,GO:0043167,GO:0043168,GO:0043226,GO:…	-0.549335	3.38923	9.71445	0.00182824	0.0611326	8.19102	8.66258	13.5853	11.1077			0.352572	0.102803		-0.260317	-0.195058
TRINITY_DN44634_c0_g1	743										1.02178	3.12074	9.70135	0.00184132	0.0614335	13.2287	10.1162	8.27611	3.2089			0.0437749	-0.936469		0.611272	0.281422
TRINITY_DN30080_c0_g1	1292	CB4C (1)	Chlorophyll a-b binding protein CP29.3, chloroplastic	ARATH	K08915				AT2G40100	GO:0003674,GO:0005488,GO:0005575,GO:0006091,GO:0006464,GO:0008150,GO:0008152,GO:0009314,GO:0009416,GO:0009507,GO:0009521,GO:0009522,GO:0009523,GO:0009526,GO:0009534,GO:0009535,GO:0009536,GO:0009579,GO:0009628,GO:0009637,GO:0009639,GO:0009765,GO:0009768,GO:0009941,GO:0009987,GO:0010114,GO:0010218,GO:0010287,GO:0016020,GO:0016021,GO:0016168,GO:0018298,GO:0019538,GO:0031224,GO:0031409,GO:0031967,GO:…	0.516575	3.39884	9.69476	0.00184795	0.0614335	12.2673	12.4599	8.21365	9.07131			-0.275025	-0.158697		0.207189	0.226532
TRINITY_DN34402_c1_g2	1567; 988										-0.353537	4.91884	9.69459	0.00184811	0.0614335	27.2265	25.7801	34.7597	32.9221			0.202226	0.128242		-0.128621	-0.201847
TRINITY_DN29381_c0_g1	634; 622	RPAC2	DNA-directed RNA polymerases I and III subunit RPAC2	XENLA	K03020					GO:0003674,GO:0003676,GO:0003677,GO:0003824,GO:0003899,GO:0005488,GO:0005575,GO:0005634,GO:0006139,GO:0006351,GO:0006725,GO:0006807,GO:0008150,GO:0008152,GO:0009058,GO:0009059,GO:0009987,GO:0016070,GO:0016740,GO:0016772,GO:0016779,GO:0018130,GO:0019438,GO:0032774,GO:0034062,GO:0034641,GO:0034645,GO:0034654,GO:0043170,GO:0043226,GO:0043227,GO:0043229,GO:0043231,GO:0044237,GO:0044238,GO:0044249,GO:…	0.370183	4.90825	9.68324	0.00185957	0.0616587	36.2251	31.476	26.2649	26.0414			-0.167042	-0.178494		0.268464	0.0770724
TRINITY_DN27561_c0_g1	592										0.897139	1.63905	9.68067	0.00186216	0.0616587	4.9223	3.1743	2.31106	2.00556			-0.210122	-0.316161		0.473086	0.0531978
TRINITY_DN33790_c1_g1	1113; 1101; 1096; 1084; 1052; 1049	ZAT5 (1)	Zinc finger protein ZAT5	ARATH					AT2G28200	GO:0001071,GO:0003674,GO:0003676,GO:0003677,GO:0003700,GO:0005488,GO:0005575,GO:0005634,GO:0006139,GO:0006351,GO:0006355,GO:0006725,GO:0006807,GO:0008150,GO:0008152,GO:0009058,GO:0009059,GO:0009889,GO:0009987,GO:0010468,GO:0010556,GO:0016070,GO:0018130,GO:0019219,GO:0019222,GO:0019438,GO:0031323,GO:0031326,GO:0032774,GO:0034641,GO:0034645,GO:0034654,GO:0043167,GO:0043169,GO:0043170,GO:0043226,GO:…	-0.639714	2.90178	9.67255	0.00187042	0.0618112	6.69125	4.92462	9.0881	8.91704			0.263254	0.240822		-0.088123	-0.415953
TRINITY_DN27708_c0_g1	1318; 1033	SAU72 (1)	Auxin-responsive protein SAUR72 {ECO:0000305}	ARATH	K14488				AT3G12830	GO:0005575,GO:0005737,GO:0007165,GO:0007275,GO:0008150,GO:0009734,GO:0009755,GO:0032501,GO:0032502,GO:0040008,GO:0044424,GO:0044464,GO:0044699,GO:0044707,GO:0044767,GO:0050789,GO:0050794,GO:0065007	0.84369	5.09154	9.66742	0.00187564	0.0618634	56.7218	31.0607	17.2705	31.5953			-0.797022	0.00484291		0.81048	-0.0183009
TRINITY_DN36681_c0_g1	1697; 1697	Y1385 (1)	BTB/POZ domain-containing protein At1g63850	ARATH					AT1G63850	GO:0006464,GO:0008150,GO:0008152,GO:0009987,GO:0016567,GO:0019538,GO:0032446,GO:0036211,GO:0043170,GO:0043412,GO:0044237,GO:0044238,GO:0044260,GO:0044267,GO:0070647,GO:0071704	-0.483089	3.91864	9.64749	0.00189611	0.0623168	12.3442	12.7269	19.0507	16.0136			0.323397	0.0986212		-0.23	-0.192018
TRINITY_DN36642_c0_g1	1104; 1104; 536	CSLD3	Cellulose synthase-like protein D3	ARATH	K20924				AT3G03050	GO:0000030,GO:0000139,GO:0000271,GO:0003674,GO:0003824,GO:0005575,GO:0005768,GO:0005783,GO:0005794,GO:0005802,GO:0005886,GO:0005975,GO:0005976,GO:0006073,GO:0006950,GO:0008150,GO:0008152,GO:0008194,GO:0009058,GO:0009059,GO:0009250,GO:0009266,GO:0009409,GO:0009628,GO:0009987,GO:0016020,GO:0016021,GO:0016043,GO:0016051,GO:0016740,GO:0016757,GO:0016758,GO:0016759,GO:0016760,GO:0019187,GO:0030243,GO:…	-0.738984	1.90037	9.64669	0.00189694	0.0623168	2.53806	2.9073	4.5909	4.53566			0.244022	0.231879		-0.294377	-0.181523
TRINITY_DN42006_c0_g1	991										0.914674	3.51762	9.64332	0.00190042	0.0623168	20.9582	9.19657	7.21427	8.73191			-0.454538	-0.234573		0.862532	-0.173422
TRINITY_DN28955_c0_g1	1651; 1508; 961	BT1; BT2 (1)	BTB/POZ and TAZ domain-containing protein 1; BTB/POZ and TAZ domain-containing protein 2	ARATH	K00517				AT3G48360	GO:0000151,GO:0000302,GO:0000988,GO:0000989,GO:0001101,GO:0003674,GO:0003712,GO:0003824,GO:0004402,GO:0005488,GO:0005515,GO:0005516,GO:0005575,GO:0005634,GO:0005737,GO:0006275,GO:0006355,GO:0006464,GO:0006508,GO:0006511,GO:0006950,GO:0006970,GO:0006979,GO:0007165,GO:0007275,GO:0007623,GO:0008080,GO:0008150,GO:0008152,GO:0008270,GO:0009056,GO:0009057,GO:0009266,GO:0009409,GO:0009553,GO:0009555,GO:…	0.47213	6.35296	9.61877	0.00192599	0.0628996	113.174	76.9249	69.0196	67.9114			-0.206776	-0.229466		0.490755	-0.0545137
TRINITY_DN38625_c0_g1	2613; 2297; 2057; 1381	FKB62 (2)	Peptidyl-prolyl cis-trans isomerase FKBP62	ARATH	K09571				AT3G25230	GO:0003674,GO:0003755,GO:0003824,GO:0005488,GO:0005527,GO:0005528,GO:0005575,GO:0005634,GO:0005737,GO:0006457,GO:0006950,GO:0008144,GO:0008150,GO:0008152,GO:0009266,GO:0009408,GO:0009628,GO:0009987,GO:0010286,GO:0016853,GO:0016859,GO:0019538,GO:0033554,GO:0034605,GO:0043170,GO:0043226,GO:0043227,GO:0043229,GO:0043231,GO:0044237,GO:0044238,GO:0044260,GO:0044267,GO:0044424,GO:0044464,GO:0050896,GO:…	-0.39466	8.03915	9.616	0.00192889	0.0628996	244.577	209.919	303.03	294.355			0.218496	0.176868		-0.0884203	-0.306943
TRINITY_DN37636_c0_g1	1896; 1893; 1890; 1887; 1849; 1833	Y5133 (1)	BTB/POZ domain-containing protein At5g41330	ARATH					AT5G41330	GO:0006461,GO:0006464,GO:0008150,GO:0008152,GO:0009987,GO:0016043,GO:0016567,GO:0019538,GO:0022607,GO:0032446,GO:0036211,GO:0043170,GO:0043412,GO:0043933,GO:0044237,GO:0044238,GO:0044260,GO:0044267,GO:0051259,GO:0051260,GO:0065003,GO:0070647,GO:0071704,GO:0071822,GO:0071840	-0.348216	4.9095	9.61559	0.00192932	0.0628996	25.8421	26.8777	34.1663	32.9838			0.187506	0.139547		-0.189872	-0.137182
TRINITY_DN7948_c0_g1	595										0.993167	2.93982	9.58324	0.00196362	0.0638948	11.9597	8.51424	7.21427	3.05463			0.019135	-0.84713		0.618457	0.209539
TRINITY_DN21152_c0_g1	1927	C82A4	Cytochrome P450 82A4	SOYBN						GO:0003674,GO:0003824,GO:0004497,GO:0005488,GO:0005506,GO:0005575,GO:0008150,GO:0008152,GO:0009058,GO:0016020,GO:0016491,GO:0016705,GO:0016709,GO:0019748,GO:0020037,GO:0043167,GO:0043169,GO:0044550,GO:0044699,GO:0044710,GO:0044711,GO:0046872,GO:0046906,GO:0046914,GO:0097159,GO:1901363	0.843717	2.12898	9.57414	0.00197337	0.0640893	6.96044	4.30162	2.87321	3.36317			-0.34694	-0.208727		0.531756	0.0239098
TRINITY_DN31492_c0_g1	1108; 601	GDAP2 (1)	Ganglioside-induced differentiation-associated protein 2	MOUSE						GO:0001101,GO:0005575,GO:0005765,GO:0005774,GO:0008150,GO:0010033,GO:0016020,GO:0031090,GO:0032526,GO:0033993,GO:0042221,GO:0044422,GO:0044424,GO:0044437,GO:0044444,GO:0044446,GO:0044464,GO:0050896,GO:0098588,GO:1901700	0.39892	5.29169	9.56695	0.00198112	0.0640965	47.1849	41.8889	29.7628	37.7354			-0.355122	-0.0320325		0.275756	0.111398
TRINITY_DN37838_c0_g1	3681; 3559; 3325; 2071; 1935; 1359; 1311; 1223; 1100; 868; 557	ESAG8; RLM1B; SNC1; TAO1; TIR; TMVRN	Disease resistance protein RML1B {ECO:0000305}; Disease resistance protein TAO1 {ECO:0000305}; Protein SUPPRESSOR OF npr1-1, CONSTITUTIVE 1 {ECO:0000303|PubMed:14576290}; Putative adenylate cyclase regulatory protein; TMV resistance protein N; Toll/interleukin-1 receptor-like protein	ARATH; NICGU; TRYBB					AT5G44510,AT1G63880,AT1G72930	GO:0000166,GO:0001882,GO:0001883,GO:0002376,GO:0003674,GO:0003676,GO:0003677,GO:0005488,GO:0005524,GO:0005575,GO:0005634,GO:0005737,GO:0005783,GO:0005829,GO:0005911,GO:0006139,GO:0006163,GO:0006164,GO:0006171,GO:0006725,GO:0006753,GO:0006793,GO:0006796,GO:0006807,GO:0006950,GO:0006952,GO:0006955,GO:0007165,GO:0008150,GO:0008152,GO:0008219,GO:0008270,GO:0009058,GO:0009117,GO:0009150,GO:0009152,GO:…	-0.306963	5.90535	9.56691	0.00198116	0.0640965	53.6838	53.3401	66.365	66.0293			0.152009	0.144906		-0.143991	-0.152924
TRINITY_DN24198_c0_g1	2165										0.812182	1.54529	9.55864	0.00199011	0.0642635	3.30717	3.97529	1.99876	2.15984			-0.261206	-0.204231		0.147185	0.318252
TRINITY_DN18439_c0_g1	569										0.731687	1.95296	9.53698	0.00201373	0.0649027	4.38392	5.13228	3.02937	2.71522			-0.18875	-0.281802		0.155316	0.315236
TRINITY_DN50114_c0_g1	1771	ASD (1)	AAA-ATPase ASD, mitochondrial	ARATH					AT5G40010	GO:0000166,GO:0001101,GO:0001882,GO:0001883,GO:0003006,GO:0003674,GO:0003824,GO:0005488,GO:0005524,GO:0005575,GO:0005739,GO:0005783,GO:0006950,GO:0006970,GO:0008150,GO:0009266,GO:0009409,GO:0009414,GO:0009415,GO:0009628,GO:0009651,GO:0009719,GO:0009725,GO:0009737,GO:0010033,GO:0010035,GO:0010154,GO:0010431,GO:0016020,GO:0016021,GO:0016462,GO:0016787,GO:0016817,GO:0016818,GO:0016887,GO:0017076,GO:…	0.701991	2.38766	9.49	0.00206595	0.0664593	6.84507	6.05194	3.40413	4.5048			-0.388381	-0.12094		0.32243	0.186891
TRINITY_DN33976_c0_g1	1729; 1495; 1354; 1069	BH130 (1)	Transcription factor bHLH130	ARATH					AT2G42280	GO:0000975,GO:0000976,GO:0000981,GO:0001046,GO:0001047,GO:0001067,GO:0001071,GO:0001228,GO:0003674,GO:0003676,GO:0003677,GO:0003700,GO:0005488,GO:0005575,GO:0005634,GO:0006139,GO:0006351,GO:0006355,GO:0006366,GO:0006725,GO:0006807,GO:0008150,GO:0008152,GO:0009058,GO:0009059,GO:0009314,GO:0009416,GO:0009628,GO:0009648,GO:0009889,GO:0009987,GO:0010468,GO:0010556,GO:0016070,GO:0018130,GO:0019219,GO:…	0.448662	4.53753	9.47967	0.00207761	0.066708	29.803	23.8221	20.862	18.3586			-0.121136	-0.288451		0.355072	0.0545153
TRINITY_DN35748_c0_g1	1660; 1657; 1631; 1630; 1624; 1621; 1621; 930; 888	SCP18; SCP8	Serine carboxypeptidase-like 18; Serine carboxypeptidase-like 8	ARATH						GO:0003674,GO:0003824,GO:0004180,GO:0005575,GO:0005576,GO:0008150,GO:0008152,GO:0008233,GO:0008238,GO:0016740,GO:0016746,GO:0016747,GO:0016787,GO:0019748,GO:0044699,GO:0044710,GO:0070011	0.660105	3.17395	9.45868	0.00210152	0.0672643	12.8441	9.28557	6.0275	7.92968			-0.42128	-0.114484		0.465589	0.0701756
TRINITY_DN42281_c0_g1	1118	CHI5 (1)	Endochitinase EP3 {ECO:0000303|PubMed:11525512}	ARATH	K01183				AT3G54420	GO:0000272,GO:0003006,GO:0003674,GO:0003824,GO:0004553,GO:0004568,GO:0005488,GO:0005575,GO:0005618,GO:0005975,GO:0005976,GO:0006022,GO:0006026,GO:0006030,GO:0006032,GO:0006040,GO:0006807,GO:0006950,GO:0006952,GO:0008061,GO:0008150,GO:0008152,GO:0009056,GO:0009057,GO:0009605,GO:0009607,GO:0009611,GO:0009617,GO:0009790,GO:0009793,GO:0009987,GO:0010262,GO:0016052,GO:0016787,GO:0016798,GO:0016998,GO:…	0.864706	3.1612	9.45713	0.0021033	0.0672643	15.7283	7.53525	6.18366	6.54122			-0.349364	-0.287668		0.765871	-0.128839
TRINITY_DN613_c0_g1	1386	STEL; UMEC (1)	Stellacyanin; Umecyanin {ECO:0000303|PubMed:5490233}	ARMRU; TOXVR						GO:0003674,GO:0005488,GO:0008150,GO:0008152,GO:0009055,GO:0043167,GO:0043169,GO:0044699,GO:0044710,GO:0046872,GO:0055114	0.448031	4.19135	9.45404	0.00210685	0.0672643	19.9199	22.1014	16.4898	14.3475			-0.112563	-0.290221		0.132954	0.26983
TRINITY_DN35676_c0_g1	1440										-0.623384	2.71461	9.44895	0.0021127	0.0673245	4.5762	5.57728	7.99503	7.7137			0.26117	0.219979		-0.342787	-0.138362
TRINITY_DN26324_c0_g1	4671; 4587; 4576	LORF2 (2)	LINE-1 retrotransposable element ORF2 protein	HUMAN							0.34839	5.03999	9.44411	0.00211828	0.0673757	34.9176	38.6256	27.9202	29.8983			-0.209206	-0.116844		0.0939842	0.232066
TRINITY_DN26053_c0_g1	740										0.470761	4.33629	9.4348	0.00212906	0.0675918	20.9967	25.7504	15.2718	18.5129			-0.336305	-0.0881899		0.0767062	0.347789
TRINITY_DN40507_c0_g1	3006	THIC	Phosphomethylpyrimidine synthase, chloroplastic	ARATH	K03147				AT2G29630	GO:0003674,GO:0003824,GO:0005488,GO:0005575,GO:0006725,GO:0006732,GO:0006766,GO:0006767,GO:0006772,GO:0006790,GO:0006793,GO:0006796,GO:0006807,GO:0007584,GO:0008150,GO:0008152,GO:0009058,GO:0009108,GO:0009110,GO:0009228,GO:0009229,GO:0009507,GO:0009532,GO:0009536,GO:0009570,GO:0009605,GO:0009719,GO:0009987,GO:0009991,GO:0010033,GO:0010243,GO:0010266,GO:0014070,GO:0016462,GO:0016787,GO:0016817,GO:…	0.446889	6.57402	9.41985	0.00214649	0.0680176	97.1001	122.522	69.3007	91.8856			-0.419093	-0.0221051		0.0558772	0.385321
TRINITY_DN34791_c0_g1	1533; 1418; 1386; 1371; 897; 624	SDEH3; SDEH4	Senescence/dehydration-associated protein At3g51250 {ECO:0000305}; Senescence/dehydration-associated protein At4g35985, chloroplastic {ECO:0000305}	ARATH					AT3G51250,AT4G35985	GO:0002239,GO:0005575,GO:0005911,GO:0006950,GO:0006970,GO:0008150,GO:0009266,GO:0009409,GO:0009506,GO:0009507,GO:0009536,GO:0009605,GO:0009607,GO:0009628,GO:0009651,GO:0030054,GO:0043207,GO:0043226,GO:0043227,GO:0043229,GO:0043231,GO:0044424,GO:0044444,GO:0044464,GO:0050896,GO:0051704,GO:0051707	0.795946	2.52166	9.40442	0.00216463	0.0684646	6.11442	8.27691	3.18552	5.1219			-0.522655	-0.0648819		0.123345	0.464192
TRINITY_DN32470_c0_g1	1296; 1296; 1290; 1290	LHY (2)	Protein LHY {ECO:0000303|PubMed:9657154}	ARATH	K12133				AT1G01060	GO:0000975,GO:0001067,GO:0001071,GO:0001101,GO:0003674,GO:0003676,GO:0003677,GO:0003700,GO:0005488,GO:0005575,GO:0005634,GO:0006139,GO:0006351,GO:0006355,GO:0006725,GO:0006807,GO:0006950,GO:0006970,GO:0007623,GO:0008150,GO:0008152,GO:0009058,GO:0009059,GO:0009266,GO:0009314,GO:0009409,GO:0009416,GO:0009628,GO:0009648,GO:0009651,GO:0009719,GO:0009723,GO:0009725,GO:0009733,GO:0009737,GO:0009739,GO:…	-0.731506	2.69353	9.39164	0.00217977	0.0688148	5.99905	3.67863	7.62026	8.3308			0.230995	0.333797		-0.0352526	-0.529539
TRINITY_DN20734_c0_g1	1361; 1271	RNHX1 (2)	Putative ribonuclease H protein At1g65750	ARATH						GO:0003674,GO:0003676,GO:0003824,GO:0004518,GO:0004519,GO:0004521,GO:0004523,GO:0004540,GO:0005488,GO:0016787,GO:0016788,GO:0016891,GO:0016893,GO:0043167,GO:0043169,GO:0046872,GO:0097159,GO:1901363	0.631614	2.858	9.36949	0.00220627	0.0694254	9.95997	7.65392	5.43412	5.89327			-0.287348	-0.200888		0.398631	0.0896045
TRINITY_DN24350_c0_g1	587	SMT2 (1)	24-methylenesterol C-methyltransferase 2	ARATH							-0.347285	4.85138	9.36705	0.00220921	0.0694254	24.0347	26.5811	33.0732	31.4102			0.198831	0.12875		-0.231103	-0.0964784
TRINITY_DN41300_c0_g1	892; 654	SPL1; SPL12 (2)	Squamosa promoter-binding-like protein 1; Squamosa promoter-binding-like protein 12	ARATH					AT2G47070	GO:0001071,GO:0003674,GO:0003676,GO:0003677,GO:0003700,GO:0005488,GO:0005575,GO:0005634,GO:0006139,GO:0006351,GO:0006355,GO:0006725,GO:0006807,GO:0008150,GO:0008152,GO:0009058,GO:0009059,GO:0009889,GO:0009987,GO:0010468,GO:0010556,GO:0016070,GO:0018130,GO:0019219,GO:0019222,GO:0019438,GO:0031323,GO:0031326,GO:0032774,GO:0034641,GO:0034645,GO:0034654,GO:0043167,GO:0043169,GO:0043170,GO:0043226,GO:…	-0.598508	2.69236	9.36524	0.00221139	0.0694254	4.84539	5.28061	7.6515	7.7137			0.223261	0.232529		-0.272359	-0.183432
TRINITY_DN26742_c0_g1	3865	BXL1	Beta-D-xylosidase 1	ARATH					AT5G49360	GO:0003006,GO:0003674,GO:0003824,GO:0004553,GO:0005575,GO:0005576,GO:0005578,GO:0005618,GO:0005975,GO:0008150,GO:0008152,GO:0009505,GO:0010214,GO:0016787,GO:0016798,GO:0022414,GO:0030312,GO:0031012,GO:0032502,GO:0044238,GO:0044421,GO:0044464,GO:0046556,GO:0048046,GO:0048856,GO:0071704	-0.313016	5.75323	9.34354	0.00223773	0.0701223	45.7236	50.2845	58.5886	60.784			0.126415	0.177764		-0.21793	-0.0862489
TRINITY_DN31598_c0_g1	798; 780										0.546115	4.99008	9.3369	0.00224586	0.0702473	30.9182	44.2919	21.7053	29.8674			-0.466526	-0.0396504		0.00715167	0.499025
TRINITY_DN25329_c0_g1	1581; 1197; 1130	SALR; SDR1; SDR2B	(+)-neomenthol dehydrogenase {ECO:0000303|PubMed:18599651}; Salutaridine reductase {ECO:0000312|EMBL:ABO93462.1}; Short-chain dehydrogenase/reductase 2b	ARATH; PAPBR						GO:0003674,GO:0003824,GO:0006807,GO:0008150,GO:0008152,GO:0009820,GO:0016491,GO:0016614,GO:0016616,GO:0047037,GO:0071704,GO:1901564	0.414895	4.50816	9.33152	0.00225246	0.070324	23.9193	27.916	20.5185	18.4203			-0.117905	-0.25901		0.0850114	0.291904
TRINITY_DN27689_c0_g1	987	HSP7C	Heat shock cognate 70 kDa protein	PETHY						GO:0000166,GO:0001882,GO:0001883,GO:0003674,GO:0005488,GO:0005524,GO:0017076,GO:0030554,GO:0032549,GO:0032550,GO:0032553,GO:0032555,GO:0032559,GO:0035639,GO:0036094,GO:0043167,GO:0043168,GO:0097159,GO:0097367,GO:1901265,GO:1901363	-0.441334	4.99437	9.32125	0.00226511	0.0705891	31.1489	22.9024	38.6322	34.5882			0.287812	0.136566		-0.00585096	-0.418527
TRINITY_DN30374_c0_g1	905; 808	UBC28; UBC4	Ubiquitin-conjugating enzyme E2 28; Ubiquitin-conjugating enzyme E2-17 kDa	ARATH; SOLLC	K06689				AT1G64230	GO:0000166,GO:0001882,GO:0001883,GO:0003674,GO:0003824,GO:0005488,GO:0005524,GO:0006464,GO:0008150,GO:0008152,GO:0009987,GO:0016567,GO:0016740,GO:0017076,GO:0019538,GO:0030554,GO:0032446,GO:0032549,GO:0032550,GO:0032553,GO:0032555,GO:0032559,GO:0035639,GO:0036094,GO:0036211,GO:0043167,GO:0043168,GO:0043170,GO:0043412,GO:0044237,GO:0044238,GO:0044260,GO:0044267,GO:0070647,GO:0071704,GO:0097159,GO:…	0.344729	4.85027	9.31307	0.00227525	0.070775	33.3409	31.1497	24.3286	26.4117			-0.21673	-0.106877		0.207976	0.115632
TRINITY_DN41503_c2_g1	3471; 3169; 1183	STIL3 (1)	Protein STICHEL-like 3	ARATH					AT4G18820	GO:0000166,GO:0001882,GO:0001883,GO:0003674,GO:0003676,GO:0003677,GO:0003824,GO:0003887,GO:0005488,GO:0005524,GO:0005575,GO:0005663,GO:0006139,GO:0006259,GO:0006260,GO:0006261,GO:0006725,GO:0006807,GO:0008150,GO:0008152,GO:0009058,GO:0009059,GO:0009360,GO:0009987,GO:0016740,GO:0016772,GO:0016779,GO:0017076,GO:0030554,GO:0032549,GO:0032550,GO:0032553,GO:0032555,GO:0032559,GO:0032991,GO:0034061,GO:…	-0.335303	5.27555	9.30916	0.0022801	0.070796	31.8796	36.4006	43.7228	42.5488			0.180453	0.142924		-0.252045	-0.0713319
TRINITY_DN30834_c0_g1	1304; 1281; 1278; 1265; 646	ABIL5	Probable protein ABIL5	ORYSJ						GO:0005575,GO:0005737,GO:0005856,GO:0043226,GO:0043228,GO:0043229,GO:0043232,GO:0044424,GO:0044464	-0.429341	4.39563	9.2746	0.00232353	0.0720124	17.3434	18.3635	21.674	26.4426			0.0610096	0.325756		-0.230453	-0.156312
TRINITY_DN41014_c1_g1	640; 601; 575; 536; 513	GTL1 (1)	Trihelix transcription factor GTL1	ARATH					AT1G33240	GO:0000902,GO:0000904,GO:0001071,GO:0001101,GO:0001558,GO:0003674,GO:0003676,GO:0003677,GO:0003700,GO:0005488,GO:0005575,GO:0005634,GO:0006139,GO:0006275,GO:0006351,GO:0006355,GO:0006725,GO:0006807,GO:0006950,GO:0007154,GO:0008150,GO:0008152,GO:0008156,GO:0008361,GO:0009058,GO:0009059,GO:0009414,GO:0009415,GO:0009605,GO:0009628,GO:0009653,GO:0009889,GO:0009890,GO:0009892,GO:0009987,GO:0009991,GO:…	-0.969441	1.3026	9.26983	0.00232959	0.0720229	2.15351	1.12732	3.0606	3.27061			0.230174	0.288836		-0.0548039	-0.464206
TRINITY_DN33408_c0_g1	1585; 1566; 793	RBL9	RHOMBOID-like protein 9, chloroplastic {ECO:0000303|PubMed:17181860}	ARATH					AT5G38510	GO:0003674,GO:0003824,GO:0004175,GO:0004252,GO:0005575,GO:0008233,GO:0008236,GO:0016020,GO:0016021,GO:0016787,GO:0017171,GO:0031090,GO:0031224,GO:0031969,GO:0042170,GO:0044422,GO:0044424,GO:0044425,GO:0044434,GO:0044435,GO:0044444,GO:0044446,GO:0044464,GO:0070011	0.673994	2.31397	9.26765	0.00233236	0.0720229	6.69125	5.48828	3.93505	3.67172			-0.20505	-0.270525		0.345253	0.130322
TRINITY_DN20516_c0_g1	744	TAR1	Protein TAR1	KLULA						GO:0005575,GO:0005739,GO:0043226,GO:0043227,GO:0043229,GO:0043231,GO:0044424,GO:0044444,GO:0044464	1.36597	8.05517	9.24993	0.00235505	0.0725744	620.479	146.759	114.054	183.586			-0.864675	-0.187385		1.55855	-0.506492
TRINITY_DN31998_c0_g1	2116; 1426; 1426	SLAH1	S-type anion channel SLAH1	ARATH					AT1G62280	GO:0001101,GO:0003674,GO:0005215,GO:0005216,GO:0005244,GO:0005253,GO:0005575,GO:0005886,GO:0006810,GO:0006811,GO:0006820,GO:0006821,GO:0006873,GO:0006950,GO:0006970,GO:0008150,GO:0008308,GO:0008509,GO:0009414,GO:0009415,GO:0009628,GO:0009651,GO:0009987,GO:0010035,GO:0010359,GO:0015075,GO:0015267,GO:0015698,GO:0016020,GO:0016021,GO:0019725,GO:0022803,GO:0022832,GO:0022836,GO:0022838,GO:0022857,GO:…	1.09413	4.19651	9.24702	0.00235878	0.0725744	36.6481	13.6465	8.55718	14.9646			-0.781022	-0.0967217		1.09115	-0.213405
TRINITY_DN34193_c0_g1	1160; 993	YSL1 (1)	Metal-nicotianamine transporter YSL1	ARATH					AT4G24120	GO:0003006,GO:0005575,GO:0005886,GO:0006810,GO:0006811,GO:0008150,GO:0009791,GO:0009987,GO:0010035,GO:0010038,GO:0010039,GO:0016020,GO:0016021,GO:0022414,GO:0031224,GO:0032501,GO:0032502,GO:0042221,GO:0042592,GO:0044425,GO:0044464,GO:0044699,GO:0044702,GO:0044707,GO:0044763,GO:0044765,GO:0044767,GO:0048316,GO:0048608,GO:0048856,GO:0048878,GO:0050801,GO:0050896,GO:0051179,GO:0051234,GO:0055065,GO:…	0.393371	4.70296	9.22498	0.00238735	0.0733203	28.3032	30.7047	20.3623	24.5913			-0.309177	-0.0592954		0.129223	0.239249
TRINITY_DN22940_c0_g1	911; 796; 727	GASA3	Gibberellin-regulated protein 3	ARATH					AT4G09600	GO:0001101,GO:0005575,GO:0005576,GO:0007165,GO:0008150,GO:0009719,GO:0009725,GO:0009739,GO:0009740,GO:0009755,GO:0010033,GO:0010476,GO:0033993,GO:0042221,GO:0050789,GO:0050794,GO:0050896,GO:0065007,GO:1901700	-0.42922	7.06664	9.21916	0.00239496	0.0734208	132.171	96.3267	163.024	144.462			0.30444	0.132295		0.00584439	-0.442579
TRINITY_DN35308_c0_g1	1888; 1870; 1846; 1831; 1756	PATL4	Patellin-4	ARATH					AT1G30690	GO:0003674,GO:0005215,GO:0005488,GO:0005575,GO:0005634,GO:0005829,GO:0005886,GO:0007049,GO:0008150,GO:0008289,GO:0009987,GO:0016020,GO:0016021,GO:0031224,GO:0043226,GO:0043227,GO:0043229,GO:0043231,GO:0044424,GO:0044425,GO:0044444,GO:0044464,GO:0044699,GO:0044763,GO:0051301	-0.355667	7.83528	9.19225	0.00243042	0.0743736	210.275	190.369	262.681	249.893			0.212534	0.141093		-0.105786	-0.247841
TRINITY_DN2003_c0_g1	916										-0.713405	2.42337	9.17532	0.00245301	0.0747755	3.73018	4.24229	7.58903	5.52301			0.428048	0.077972		-0.314757	-0.191263
TRINITY_DN62382_c0_g1	1480	PER9	Peroxidase 9	ARATH	K00430				AT1G44970	GO:0003674,GO:0003824,GO:0004601,GO:0005488,GO:0005575,GO:0005576,GO:0006950,GO:0006979,GO:0008150,GO:0008152,GO:0009056,GO:0009987,GO:0016209,GO:0016491,GO:0016684,GO:0020037,GO:0042743,GO:0042744,GO:0043167,GO:0043169,GO:0044237,GO:0044248,GO:0044699,GO:0044710,GO:0044712,GO:0044763,GO:0046872,GO:0046906,GO:0050896,GO:0072593,GO:0097159,GO:1901363	-0.324239	6.02597	9.17292	0.00245623	0.0747755	54.9529	60.5787	69.3319	75.4091			0.0989249	0.216881		-0.225854	-0.0899512
TRINITY_DN57339_c0_g1	981	MLP31	MLP-like protein 31	ARATH					AT1G70840	GO:0006950,GO:0006952,GO:0008150,GO:0009607,GO:0050896	-0.633396	5.05531	9.16574	0.00246588	0.0747755	26.8035	25.1867	28.4823	52.1446			-0.145512	0.683334		-0.227241	-0.310581
TRINITY_DN40434_c0_g1	2700; 2396; 1867; 1826; 1701; 1205; 983; 965	APRR1 (2)	Two-component response regulator-like APRR1	ARATH	K12127				AT5G61380	GO:0000160,GO:0001071,GO:0003006,GO:0003674,GO:0003676,GO:0003677,GO:0003700,GO:0005488,GO:0005575,GO:0005634,GO:0006139,GO:0006351,GO:0006355,GO:0006725,GO:0006807,GO:0007165,GO:0007623,GO:0008150,GO:0008152,GO:0009058,GO:0009059,GO:0009791,GO:0009889,GO:0009892,GO:0009908,GO:0009987,GO:0010031,GO:0010468,GO:0010556,GO:0010605,GO:0010629,GO:0016070,GO:0018130,GO:0019219,GO:0019222,GO:0019438,GO:…	0.326561	5.86405	9.1633	0.00246917	0.0747755	63.4515	66.0373	55.1845	48.1026			-0.0636925	-0.254429		0.131111	0.18701
TRINITY_DN39935_c0_g1	2751; 2740; 2484; 2222; 1200										-0.335096	5.36051	9.1612	0.002472	0.0747755	37.4941	35.0656	47.9077	43.567			0.224521	0.0932459		-0.113106	-0.20466
TRINITY_DN36854_c0_g1	1810; 1431; 1403; 967	NEP2	Aspartic proteinase nepenthesin-2	NEPGR						GO:0003674,GO:0003824,GO:0004175,GO:0004190,GO:0005575,GO:0005576,GO:0008233,GO:0016787,GO:0070001,GO:0070011	-0.430956	5.98423	9.16005	0.00247356	0.0747755	62.644	45.1819	76.9522	68.22			0.300077	0.130979		0.0116136	-0.44267
TRINITY_DN40904_c0_g1	2790; 2629	PUB42	Putative U-box domain-containing protein 42	ARATH						GO:0003674,GO:0003824,GO:0004842,GO:0016740,GO:0019787	0.470394	3.63504	9.1594	0.00247443	0.0747755	15.0361	13.7652	9.71271	11.046			-0.28118	-0.125646		0.259339	0.147487
TRINITY_DN32643_c0_g1	686; 606; 595; 569; 563; 559										0.795952	1.43561	9.14228	0.0024977	0.0751874	3.23026	3.50063	1.90507	1.97471			-0.235322	-0.20982		0.186214	0.258928
TRINITY_DN35429_c1_g1	1062; 1057; 1056	FH1	Formin-like protein 1	ARATH					AT3G25500	GO:0003674,GO:0003779,GO:0005488,GO:0005515,GO:0005575,GO:0005618,GO:0005886,GO:0006996,GO:0007010,GO:0007015,GO:0008064,GO:0008092,GO:0008150,GO:0009987,GO:0010638,GO:0010639,GO:0016020,GO:0016021,GO:0016043,GO:0030029,GO:0030036,GO:0030312,GO:0030832,GO:0030833,GO:0030834,GO:0030835,GO:0030837,GO:0030838,GO:0031224,GO:0031333,GO:0031334,GO:0032271,GO:0032272,GO:0032273,GO:0032403,GO:0032535,GO:…	-0.61594	2.80878	9.13923	0.00250186	0.0751874	6.11442	4.86528	7.99503	8.76276			0.183962	0.290728		-0.116761	-0.35793
TRINITY_DN2483_c0_g1	559	BGL10 (1)	Beta-glucosidase 10	ORYSJ						GO:0003674,GO:0003824,GO:0004553,GO:0005975,GO:0008150,GO:0008152,GO:0008422,GO:0015926,GO:0016787,GO:0016798,GO:0044238,GO:0044699,GO:0044710,GO:0071704,GO:0102483,GO:1901135,GO:1901657	0.880247	1.72763	9.13647	0.00250564	0.0751874	4.96076	3.58963	1.84261	2.77693			-0.427957	-0.113957		0.429203	0.112711
TRINITY_DN37942_c0_g1	2805; 2791; 2775; 2761; 668	LNK2	Protein LNK2 {ECO:0000303|PubMed:23818596}	ARATH					AT3G54500	GO:0005575,GO:0005634,GO:0006139,GO:0006351,GO:0006355,GO:0006725,GO:0006807,GO:0008150,GO:0008152,GO:0009058,GO:0009059,GO:0009889,GO:0009987,GO:0010468,GO:0010556,GO:0016070,GO:0018130,GO:0019219,GO:0019222,GO:0019438,GO:0031323,GO:0031326,GO:0032774,GO:0034641,GO:0034645,GO:0034654,GO:0043170,GO:0043226,GO:0043227,GO:0043229,GO:0043231,GO:0044237,GO:0044238,GO:0044249,GO:0044260,GO:0044271,GO:…	-0.323298	5.98124	9.13635	0.0025058	0.0751874	53.2993	58.7394	73.1421	67.14			0.217362	0.0972627		-0.224998	-0.0896264
TRINITY_DN25062_c0_g1	710; 656	PLP9 (1)	Probable inactive patatin-like protein 9	ARATH					AT3G63200	GO:0003674,GO:0003824,GO:0006629,GO:0008150,GO:0008152,GO:0009056,GO:0016042,GO:0016787,GO:0044238,GO:0044699,GO:0044710,GO:0044712,GO:0071704,GO:1901575	0.495483	3.37671	9.09326	0.00256553	0.0766053	11.6905	12.4895	8.52595	8.63934			-0.213935	-0.198477		0.165286	0.247126
TRINITY_DN27411_c0_g1	705; 700; 678	SP1L2; SP1L5	Protein SPIRAL1-like 2; Protein SPIRAL1-like 5	ARATH	K18635				AT1G69230	GO:0005575,GO:0005874,GO:0032991,GO:0043234,GO:0044422,GO:0044424,GO:0044430,GO:0044446,GO:0044464	0.514952	3.53695	9.09304	0.00256585	0.0766053	14.2285	13.0235	8.40103	10.6449			-0.363533	-0.0817034		0.278272	0.166964
TRINITY_DN51735_c0_g1	645; 639										0.764285	1.75583	9.09249	0.00256661	0.0766053	4.07628	4.30162	2.2486	2.68437			-0.30645	-0.165584		0.20975	0.262285
TRINITY_DN30430_c0_g1	707; 707	SC31B (1)	Protein transport protein SEC31 homolog B {ECO:0000305}	ARATH	K14005				AT3G63460	GO:0005575,GO:0005783,GO:0005794,GO:0005829,GO:0005911,GO:0006810,GO:0008104,GO:0008150,GO:0009506,GO:0015031,GO:0016020,GO:0016192,GO:0030054,GO:0033036,GO:0043226,GO:0043227,GO:0043229,GO:0043231,GO:0044424,GO:0044444,GO:0044464,GO:0045184,GO:0051179,GO:0051234,GO:0071702	-0.805627	1.6082	9.08486	0.00257735	0.0767631	2.11505	2.19531	4.27859	3.27061			0.360916	0.108445		-0.248614	-0.220747
TRINITY_DN16126_c0_g1	1531; 1422	IP5P9	Type IV inositol polyphosphate 5-phosphatase 9 {ECO:0000303|PubMed:23658066}	ARATH					AT2G01900	GO:0003674,GO:0003824,GO:0004439,GO:0006629,GO:0006644,GO:0006650,GO:0006793,GO:0006796,GO:0006950,GO:0006970,GO:0008150,GO:0008152,GO:0009628,GO:0009651,GO:0009987,GO:0016311,GO:0016787,GO:0016788,GO:0016791,GO:0019222,GO:0019637,GO:0030100,GO:0030258,GO:0031323,GO:0032879,GO:0033554,GO:0034485,GO:0034593,GO:0034594,GO:0034595,GO:0042578,GO:0044237,GO:0044238,GO:0044255,GO:0044699,GO:0044710,GO:…	0.744717	4.43227	9.07745	0.0025878	0.0767631	36.3404	17.9481	15.1156	17.217			-0.387891	-0.220822		0.775662	-0.166949
TRINITY_DN26356_c0_g1	521	ASOL (1)	L-ascorbate oxidase homolog	TOBAC						GO:0003674,GO:0003824,GO:0005488,GO:0005507,GO:0005575,GO:0005615,GO:0016491,GO:0043167,GO:0043169,GO:0044421,GO:0046872,GO:0046914	-0.417192	4.28637	9.07662	0.00258898	0.0767631	16.882	16.4055	23.6103	20.827			0.270573	0.104588		-0.169145	-0.206016
TRINITY_DN38151_c0_g1	1766; 1720	DNAJ; HLJ1	Chaperone protein DnaJ {ECO:0000255|HAMAP-Rule:MF_01152}; Protein HLJ1	NITSB; WOLSU; YEAST	K09518,K03686					GO:0000166,GO:0001671,GO:0001882,GO:0001883,GO:0003674,GO:0005488,GO:0005524,GO:0005575,GO:0005737,GO:0005789,GO:0006139,GO:0006259,GO:0006260,GO:0006457,GO:0006508,GO:0006511,GO:0006725,GO:0006807,GO:0006950,GO:0008047,GO:0008150,GO:0008152,GO:0009056,GO:0009057,GO:0009058,GO:0009059,GO:0009266,GO:0009408,GO:0009628,GO:0009987,GO:0010498,GO:0016020,GO:0017076,GO:0019538,GO:0019941,GO:0030163,GO:…	-0.682165	2.34749	9.07589	0.00259001	0.0767631	3.26872	4.36095	6.0275	6.29438			0.224007	0.271189		-0.383494	-0.111702
TRINITY_DN29794_c0_g1	1478; 1123	Y4445 (1)	Uncharacterized protein At4g14450, chloroplastic	ARATH					AT4G14450	GO:0005575,GO:0009507,GO:0009536,GO:0043226,GO:0043227,GO:0043229,GO:0043231,GO:0044424,GO:0044444,GO:0044464	0.40533	4.97937	9.07266	0.0025946	0.0767648	40.3013	31.6243	28.4823	25.7329			-0.119473	-0.255846		0.353258	0.0220609
TRINITY_DN37118_c0_g1	2611	SUVH4 (1)	Histone-lysine N-methyltransferase, H3 lysine-9 specific SUVH4	ARATH	K11420				AT5G13960	GO:0000166,GO:0000775,GO:0003674,GO:0003676,GO:0003677,GO:0003690,GO:0003824,GO:0005488,GO:0005575,GO:0005634,GO:0006139,GO:0006259,GO:0006325,GO:0006464,GO:0006479,GO:0006725,GO:0006807,GO:0006996,GO:0008150,GO:0008152,GO:0008168,GO:0008170,GO:0008213,GO:0008270,GO:0008276,GO:0008327,GO:0008757,GO:0009987,GO:0010216,GO:0010385,GO:0010428,GO:0010429,GO:0016043,GO:0016278,GO:0016279,GO:0016568,GO:…	-0.312911	5.41483	9.06208	0.00260965	0.0770756	37.3403	38.5959	47.0333	47.3313			0.14536	0.154101		-0.172395	-0.127066
TRINITY_DN31563_c2_g1	1944	C89A2 (1)	Cytochrome P450 89A2	ARATH					AT1G64900	GO:0003674,GO:0003824,GO:0004497,GO:0005488,GO:0005506,GO:0005575,GO:0008150,GO:0008152,GO:0009058,GO:0016020,GO:0016021,GO:0016491,GO:0016705,GO:0016709,GO:0019748,GO:0020037,GO:0031224,GO:0043167,GO:0043169,GO:0044425,GO:0044550,GO:0044699,GO:0044710,GO:0044711,GO:0046872,GO:0046906,GO:0046914,GO:0097159,GO:1901363	0.910059	1.98621	9.01002	0.00268504	0.0791642	6.61434	3.76763	2.27983	3.2089			-0.430758	-0.147334		0.578428	-0.000334929
TRINITY_DN23902_c0_g1	858	YP20	Uncharacterized N-acetyltransferase p20	BACLI						GO:0003674,GO:0003824,GO:0008080,GO:0016407,GO:0016410,GO:0016740,GO:0016746,GO:0016747	0.726133	2.24756	9.00384	0.00269413	0.0792943	6.80662	5.01361	3.96629	3.14719			-0.145508	-0.358556		0.416247	0.0878171
TRINITY_DN33150_c1_g1	1652; 1094; 1054; 1034; 922; 704	ARP1 (1)	Probable RNA-binding protein ARP1	ARATH					AT3G54770	GO:0000166,GO:0001101,GO:0003674,GO:0003676,GO:0003723,GO:0003729,GO:0005488,GO:0005575,GO:0005634,GO:0006950,GO:0006970,GO:0008150,GO:0009414,GO:0009415,GO:0009628,GO:0009651,GO:0009719,GO:0009725,GO:0009737,GO:0010029,GO:0010033,GO:0010035,GO:0033993,GO:0036094,GO:0042221,GO:0043226,GO:0043227,GO:0043229,GO:0043231,GO:0044424,GO:0044464,GO:0044822,GO:0048580,GO:0050789,GO:0050793,GO:0050896,GO:…	-0.331991	6.53535	8.99709	0.0027041	0.0794499	80.0643	84.0151	111.431	95.1562			0.272392	0.0489583		-0.194593	-0.126757
TRINITY_DN40953_c0_g1	2038; 2023; 1844; 1844; 1844; 1830	LAC7	Laccase-7	ARATH	K05909				AT3G09220	GO:0003674,GO:0003824,GO:0005488,GO:0005507,GO:0005575,GO:0005576,GO:0006725,GO:0008150,GO:0008152,GO:0009056,GO:0009698,GO:0009808,GO:0009987,GO:0016491,GO:0016679,GO:0016682,GO:0016722,GO:0019439,GO:0019748,GO:0043167,GO:0043169,GO:0044237,GO:0044248,GO:0044699,GO:0044710,GO:0044712,GO:0044763,GO:0046271,GO:0046274,GO:0046872,GO:0046914,GO:0048046,GO:0052716,GO:0071704,GO:1901360,GO:1901361,GO:…	-0.613959	4.38102	8.9911	0.00271298	0.0795728	18.1894	14.6552	31.1369	19.0683			0.590168	-0.063199		-0.12467	-0.4023
TRINITY_DN40726_c0_g2	2948	TOP1; TOP1	DNA topoisomerase 1 {ECO:0000255|HAMAP-Rule:MF_00952}; DNA topoisomerase 1 {ECO:0000255|HAMAP-Rule:MF_00952}	RICCN; RICBR	K03168					GO:0003674,GO:0003676,GO:0003677,GO:0003824,GO:0003916,GO:0003917,GO:0005488,GO:0005575,GO:0005694,GO:0006139,GO:0006259,GO:0006265,GO:0006725,GO:0006807,GO:0006996,GO:0008150,GO:0008152,GO:0009987,GO:0016043,GO:0016853,GO:0034641,GO:0043167,GO:0043169,GO:0043170,GO:0043226,GO:0043228,GO:0043229,GO:0043232,GO:0044237,GO:0044238,GO:0044260,GO:0044424,GO:0044464,GO:0046483,GO:0046872,GO:0051276,GO:…	-0.457548	3.56631	8.98426	0.00272315	0.0797331	9.69078	10.1162	13.679	13.5453			0.201929	0.18957		-0.221534	-0.169964
TRINITY_DN35193_c0_g1	1066; 661; 582	NDHN	NAD(P)H-quinone oxidoreductase subunit N, chloroplastic {ECO:0000305}	ARATH					AT5G58260	GO:0002376,GO:0003674,GO:0003824,GO:0005488,GO:0005575,GO:0006461,GO:0006810,GO:0006950,GO:0006952,GO:0006955,GO:0008150,GO:0009507,GO:0009526,GO:0009535,GO:0009536,GO:0009605,GO:0009607,GO:0009620,GO:0009814,GO:0009817,GO:0009941,GO:0010257,GO:0010258,GO:0010598,GO:0016020,GO:0016043,GO:0016491,GO:0016651,GO:0016655,GO:0022607,GO:0031967,GO:0031975,GO:0032991,GO:0034357,GO:0034622,GO:0042651,GO:…	0.701087	2.14317	8.96435	0.00275298	0.0804678	5.9606	4.92462	3.0606	3.61001			-0.313673	-0.164977		0.339896	0.138753
TRINITY_DN34840_c0_g1	1521; 954; 844; 812	PIN5	Auxin efflux carrier component 5 {ECO:0000303|PubMed:15817418}	ARATH	K13947				AT5G16530	GO:0003674,GO:0005215,GO:0005575,GO:0005783,GO:0005789,GO:0005886,GO:0006810,GO:0007165,GO:0007275,GO:0008150,GO:0009555,GO:0009734,GO:0009755,GO:0009914,GO:0009926,GO:0010252,GO:0010329,GO:0010817,GO:0015562,GO:0016020,GO:0016021,GO:0022857,GO:0022891,GO:0022892,GO:0031090,GO:0031224,GO:0032501,GO:0032502,GO:0042592,GO:0043226,GO:0043227,GO:0043229,GO:0043231,GO:0044422,GO:0044424,GO:0044425,GO:…	-0.921833	2.95431	8.93166	0.00280269	0.0817796	7.57573	3.11497	9.74395	10.3672			0.354745	0.429348		0.0602819	-0.844375
TRINITY_DN41165_c0_g1	537	CIP8 (1)	E3 ubiquitin-protein ligase CIP8	ARATH	K11982				AT5G64920	GO:0000209,GO:0003674,GO:0003824,GO:0004842,GO:0005488,GO:0005575,GO:0005737,GO:0006464,GO:0006508,GO:0006511,GO:0008150,GO:0008152,GO:0008270,GO:0009056,GO:0009057,GO:0009987,GO:0010498,GO:0016567,GO:0016740,GO:0019538,GO:0019787,GO:0019941,GO:0030163,GO:0032446,GO:0036211,GO:0042787,GO:0043161,GO:0043167,GO:0043169,GO:0043170,GO:0043412,GO:0043632,GO:0044237,GO:0044238,GO:0044248,GO:0044260,GO:…	-0.411502	4.3515	8.92188	0.00281774	0.0820776	19.0739	15.9012	23.3917	23.0177			0.198653	0.177244		-0.0702462	-0.305651
TRINITY_DN23096_c0_g1	709; 533	PR1B4 (1)	PRA1 family protein B4	ARATH	K20359				AT2G38360	GO:0005575,GO:0005768,GO:0005783,GO:0005794,GO:0005802,GO:0005829,GO:0006810,GO:0008150,GO:0010008,GO:0016020,GO:0016021,GO:0016192,GO:0031090,GO:0031224,GO:0043226,GO:0043227,GO:0043229,GO:0043231,GO:0044422,GO:0044424,GO:0044425,GO:0044431,GO:0044440,GO:0044444,GO:0044446,GO:0044464,GO:0051179,GO:0051234,GO:0098588	0.555019	3.47132	8.91705	0.0028252	0.0821537	14.9207	11.4809	9.80641	8.11481			-0.121866	-0.344967		0.397355	0.0694784
TRINITY_DN62209_c0_g1	1980	PME59	Probable pectinesterase/pectinesterase inhibitor 59	ARATH	K01051				AT5G51490	GO:0000272,GO:0003674,GO:0003824,GO:0004857,GO:0005575,GO:0005576,GO:0005618,GO:0005975,GO:0005976,GO:0008150,GO:0008152,GO:0009056,GO:0009057,GO:0009987,GO:0010393,GO:0016043,GO:0016052,GO:0016787,GO:0016788,GO:0030234,GO:0030312,GO:0030599,GO:0042545,GO:0043170,GO:0044238,GO:0044464,GO:0045229,GO:0045330,GO:0045488,GO:0045490,GO:0046910,GO:0052689,GO:0071554,GO:0071555,GO:0071704,GO:0071840,GO:…	-0.44446	4.8473	8.90408	0.00284534	0.0825977	28.4955	20.2621	34.5723	31.5953			0.275201	0.152711		0.0130472	-0.440958
TRINITY_DN24120_c0_g1	703; 600	ALFC3 (1)	Fructose-bisphosphate aldolase 3, cytoplasmic {ECO:0000305}	ORYSJ	K01623					GO:0003674,GO:0003824,GO:0004332,GO:0005575,GO:0005829,GO:0005975,GO:0005996,GO:0006006,GO:0006082,GO:0006090,GO:0006091,GO:0006094,GO:0006096,GO:0008150,GO:0008152,GO:0009056,GO:0009058,GO:0009987,GO:0016051,GO:0016052,GO:0016829,GO:0016830,GO:0016832,GO:0019318,GO:0019319,GO:0019752,GO:0032787,GO:0043436,GO:0044237,GO:0044238,GO:0044281,GO:0044424,GO:0044444,GO:0044464,GO:0044699,GO:0044710,GO:…	-0.442353	4.06015	8.88127	0.00288112	0.0834932	15.113	13.0829	18.551	19.6854			0.158224	0.235739		-0.10589	-0.288072
TRINITY_DN33169_c0_g1	1433; 1431; 1401; 1399; 1237; 1235; 1219; 1217										0.318172	5.25976	8.86922	0.00290018	0.0839024	43.8008	41.1769	35.2906	32.8295			-0.102377	-0.200878		0.194184	0.109072
TRINITY_DN27746_c0_g1	1429; 1409; 703	DR100 (2)	DNA damage-repair/toleration protein DRT100	ARATH							-0.626021	2.72228	8.84669	0.00293622	0.0845718	5.07612	5.16195	8.90072	6.91147			0.38002	0.0893326		-0.243373	-0.22598
TRINITY_DN29851_c0_g1	3639; 3502	RGA1	Putative disease resistance protein RGA1	SOLBU						GO:0000166,GO:0001882,GO:0001883,GO:0003674,GO:0005488,GO:0005524,GO:0006950,GO:0006952,GO:0008150,GO:0017076,GO:0030554,GO:0032549,GO:0032550,GO:0032553,GO:0032555,GO:0032559,GO:0035639,GO:0036094,GO:0043167,GO:0043168,GO:0043531,GO:0050896,GO:0097159,GO:0097367,GO:1901265,GO:1901363	-0.315681	5.28333	8.84638	0.00293671	0.0845718	36.2635	33.0483	43.5042	42.6722			0.163327	0.136704		-0.0867037	-0.213328
TRINITY_DN33163_c0_g1	2278; 2245; 1664; 1631; 1592; 1559										0.378873	4.70153	8.8454	0.00293829	0.0845718	32.0719	26.7591	22.205	22.956			-0.196519	-0.152436		0.29676	0.0521951
TRINITY_DN28427_c0_g1	1309	PHYE (1)	Phytochrome E	ARATH; IPONI	K12123				AT4G18130	GO:0000155,GO:0003674,GO:0003824,GO:0004672,GO:0004673,GO:0004871,GO:0004872,GO:0005057,GO:0005575,GO:0005622,GO:0006139,GO:0006351,GO:0006355,GO:0006464,GO:0006725,GO:0006807,GO:0007165,GO:0007602,GO:0008150,GO:0008152,GO:0009058,GO:0009059,GO:0009314,GO:0009416,GO:0009581,GO:0009582,GO:0009583,GO:0009584,GO:0009585,GO:0009605,GO:0009628,GO:0009881,GO:0009889,GO:0009987,GO:0010468,GO:0010556,GO:…	-0.732717	2.23743	8.84229	0.0029433	0.0845726	3.1918	3.73796	6.80827	4.75164			0.441141	0.0575201		-0.321482	-0.177179
TRINITY_DN35069_c0_g1	1587; 1513; 1430; 1387; 1381; 1146										0.447263	3.60931	8.81748	0.00298359	0.0852692	14.3439	13.7355	10.1187	10.4598			-0.212086	-0.172045		0.219429	0.164702
TRINITY_DN1882_c0_g1	838										0.813201	1.30216	8.81737	0.00298376	0.0852692	3.11489	3.05563	1.62399	1.88214			-0.269178	-0.169904		0.227947	0.211135
TRINITY_DN24589_c0_g1	2490; 2386; 603	NHX2; NHX3	Sodium/hydrogen exchanger 2; Sodium/hydrogen exchanger 3	ARATH					AT3G05030,AT3G06370	GO:0003674,GO:0005215,GO:0005451,GO:0005575,GO:0005774,GO:0005886,GO:0006810,GO:0006811,GO:0006812,GO:0006813,GO:0006814,GO:0006873,GO:0006885,GO:0006950,GO:0006970,GO:0008150,GO:0008324,GO:0009628,GO:0009651,GO:0009987,GO:0010107,GO:0010119,GO:0015075,GO:0015077,GO:0015078,GO:0015079,GO:0015081,GO:0015291,GO:0015297,GO:0015298,GO:0015299,GO:0015385,GO:0015386,GO:0015491,GO:0015672,GO:0016020,GO:…	0.496275	3.55118	8.81469	0.00298815	0.0852692	12.1519	15.1002	9.58779	9.78097			-0.218413	-0.19456		0.0699802	0.342993
TRINITY_DN38187_c0_g1	1813	ALN	Allantoinase	ARATH	K01466				AT4G04955	GO:0000255,GO:0000256,GO:0003674,GO:0003824,GO:0004038,GO:0005488,GO:0005575,GO:0005783,GO:0006139,GO:0006144,GO:0006145,GO:0006725,GO:0006807,GO:0006950,GO:0006995,GO:0007154,GO:0008150,GO:0008152,GO:0008270,GO:0009056,GO:0009112,GO:0009267,GO:0009605,GO:0009987,GO:0009991,GO:0010135,GO:0010136,GO:0016787,GO:0016810,GO:0016812,GO:0019439,GO:0031667,GO:0031668,GO:0031669,GO:0033554,GO:0034641,GO:…	0.379917	4.41379	8.81218	0.00299227	0.0852692	25.073	23.0804	18.1137	18.8523			-0.199769	-0.147745		0.228903	0.118611
TRINITY_DN34995_c0_g1	2060; 1589	4CLLA	Oxalate--CoA ligase {ECO:0000305}	ARATH					AT3G48990	GO:0000166,GO:0001882,GO:0001883,GO:0003006,GO:0003674,GO:0003824,GO:0005488,GO:0005524,GO:0005575,GO:0005576,GO:0005737,GO:0005911,GO:0006082,GO:0006950,GO:0006952,GO:0008150,GO:0008152,GO:0009056,GO:0009506,GO:0009507,GO:0009532,GO:0009536,GO:0009570,GO:0009605,GO:0009607,GO:0009620,GO:0009719,GO:0009725,GO:0009735,GO:0009987,GO:0010029,GO:0010030,GO:0010033,GO:0010035,GO:0010038,GO:0010214,GO:…	-0.335108	7.82545	8.81192	0.0029927	0.0852692	204.775	196.302	252.687	253.225			0.164659	0.167706		-0.136001	-0.196364
TRINITY_DN28338_c0_g1	562	LT02	Low temperature-induced protein lt101.2	HORVU						GO:0005575,GO:0016021,GO:0031224,GO:0044425	0.694222	2.65076	8.80501	0.00300405	0.085449	6.07596	9.22624	4.71582	4.78249			-0.255391	-0.241138		0.0106805	0.485848
TRINITY_DN40995_c0_g1	2911; 2826; 2739; 764										0.61079	3.04778	8.80112	0.00301046	0.0854879	8.4602	11.3325	5.87135	7.12746			-0.346025	-0.132423		0.064203	0.414245
TRINITY_DN15603_c0_g1	1232; 1021										0.495435	3.81646	8.7916	0.0030262	0.0857914	14.69	18.0965	10.8058	12.4962			-0.302803	-0.123925		0.0793842	0.347344
TRINITY_DN33459_c0_g1	1725; 1692; 1172; 942; 788; 780; 663; 647	RAP27; TOE2	AP2-like ethylene-responsive transcription factor TOE2; Ethylene-responsive transcription factor RAP2-7	ARATH	K09284				AT2G28550,AT5G60120	GO:0000160,GO:0001071,GO:0003674,GO:0003676,GO:0003677,GO:0003700,GO:0005488,GO:0005575,GO:0005634,GO:0006139,GO:0006351,GO:0006725,GO:0006807,GO:0007165,GO:0007275,GO:0008150,GO:0008152,GO:0009058,GO:0009059,GO:0009755,GO:0009873,GO:0009987,GO:0016070,GO:0018130,GO:0019438,GO:0032501,GO:0032502,GO:0032774,GO:0034641,GO:0034645,GO:0034654,GO:0035556,GO:0043170,GO:0043226,GO:0043227,GO:0043229,GO:…	0.593175	2.93627	8.76634	0.00306841	0.0865115	8.72939	9.55257	5.27797	6.84977			-0.377167	-0.0950642		0.182793	0.289438
TRINITY_DN36454_c0_g2	1296; 1248	IAA26	Auxin-responsive protein IAA26	ARATH	K14484				AT3G16500	GO:0001071,GO:0003674,GO:0003700,GO:0005575,GO:0005634,GO:0006139,GO:0006351,GO:0006725,GO:0006807,GO:0007165,GO:0008150,GO:0008152,GO:0009058,GO:0009059,GO:0009719,GO:0009725,GO:0009733,GO:0009734,GO:0009755,GO:0009987,GO:0010033,GO:0016070,GO:0018130,GO:0019438,GO:0032774,GO:0034641,GO:0034645,GO:0034654,GO:0042221,GO:0043170,GO:0043226,GO:0043227,GO:0043229,GO:0043231,GO:0044237,GO:0044238,GO:…	0.337472	5.343	8.76515	0.00307041	0.0865115	45.5313	45.0039	32.8234	38.8153			-0.277651	-0.0485944		0.171171	0.155074
TRINITY_DN2285_c0_g1	1125; 1054										-0.718479	4.67649	8.76495	0.00307075	0.0865115	26.1497	12.5192	32.0738	31.3793			0.383988	0.35428		0.108445	-0.846713
TRINITY_DN27499_c0_g1	971	SAU32 (1)	Auxin-responsive protein SAUR32 {ECO:0000305}	ARATH	K14488				AT2G46690	GO:0005575,GO:0005634,GO:0005737,GO:0007165,GO:0007275,GO:0008150,GO:0009734,GO:0009755,GO:0032501,GO:0032502,GO:0040008,GO:0043226,GO:0043227,GO:0043229,GO:0043231,GO:0044424,GO:0044464,GO:0044699,GO:0044707,GO:0044767,GO:0048580,GO:0050789,GO:0050793,GO:0050794,GO:0051239,GO:0065007,GO:1900140,GO:2000026	-0.547428	3.45481	8.76419	0.00307202	0.0865115	9.8446	7.89125	14.3661	11.478			0.368266	0.0881629		-0.0982123	-0.358217
TRINITY_DN32686_c0_g1	1544; 1085	FK126	F-box/kelch-repeat protein At1g15670	ARATH					AT1G15670	GO:0000151,GO:0003674,GO:0005488,GO:0005515,GO:0005575,GO:0005829,GO:0006464,GO:0006508,GO:0006511,GO:0008150,GO:0008152,GO:0009056,GO:0009057,GO:0009966,GO:0009968,GO:0009987,GO:0010498,GO:0010646,GO:0010648,GO:0016567,GO:0019005,GO:0019222,GO:0019538,GO:0019899,GO:0019941,GO:0023051,GO:0023057,GO:0030162,GO:0030163,GO:0031323,GO:0031461,GO:0031625,GO:0032446,GO:0032991,GO:0036211,GO:0042787,GO:…	0.500849	3.42981	8.74889	0.00309791	0.0870958	13.3056	11.8962	8.30734	9.47242			-0.288976	-0.134478		0.281411	0.142043
TRINITY_DN28574_c0_g1	643; 643; 584	TPS7 (1)	Probable alpha,alpha-trehalose-phosphate synthase [UDP-forming] 7	ARATH	K16055				AT1G06410	GO:0003674,GO:0003824,GO:0005575,GO:0005829,GO:0005975,GO:0005984,GO:0005991,GO:0005992,GO:0008150,GO:0008152,GO:0009058,GO:0009311,GO:0009312,GO:0009987,GO:0016051,GO:0016740,GO:0016757,GO:0016787,GO:0016788,GO:0016791,GO:0034637,GO:0042578,GO:0044237,GO:0044238,GO:0044249,GO:0044262,GO:0044424,GO:0044444,GO:0044464,GO:0044699,GO:0044710,GO:0044711,GO:0044723,GO:0044763,GO:0046351,GO:0070413,GO:…	-0.727311	1.86986	8.74199	0.00310964	0.0871998	2.57652	2.78864	4.05998	4.8442			0.142297	0.317868		-0.262765	-0.1974
TRINITY_DN41213_c0_g1	504	PGMC (1)	Phosphoglucomutase, cytoplasmic	SOLTU	K01835					GO:0000287,GO:0003674,GO:0003824,GO:0004614,GO:0005488,GO:0005575,GO:0005737,GO:0005975,GO:0005996,GO:0006006,GO:0008150,GO:0008152,GO:0016853,GO:0016866,GO:0016868,GO:0019318,GO:0043167,GO:0043169,GO:0044238,GO:0044424,GO:0044464,GO:0044699,GO:0044710,GO:0044723,GO:0046872,GO:0071704	-0.310061	5.66014	8.74068	0.00311189	0.0871998	42.8394	47.2585	57.7766	54.0268			0.196872	0.103407		-0.217942	-0.0823362
TRINITY_DN37569_c0_g1	2141; 2055; 908	APA1 (1)	Aspartic proteinase A1	ARATH	K08245				AT1G11910	GO:0003674,GO:0003824,GO:0004175,GO:0004190,GO:0005575,GO:0005773,GO:0005829,GO:0005911,GO:0006508,GO:0006629,GO:0006950,GO:0006970,GO:0008150,GO:0008152,GO:0008233,GO:0009056,GO:0009057,GO:0009506,GO:0009628,GO:0009651,GO:0009719,GO:0009725,GO:0009735,GO:0010033,GO:0016787,GO:0019538,GO:0030054,GO:0030163,GO:0042221,GO:0043170,GO:0043226,GO:0043227,GO:0043229,GO:0043231,GO:0044238,GO:0044424,GO:…	-0.342236	6.56803	8.73284	0.0031253	0.0873089	87.217	80.0398	96.2215	115.736			0.0342459	0.295696		-0.104474	-0.225468
TRINITY_DN24349_c1_g1	573	AKRC9 (1)	NADPH-dependent aldo-keto reductase, chloroplastic {ECO:0000303|PubMed:21169366}	ARATH					AT2G37770	GO:0000166,GO:0001101,GO:0003674,GO:0003824,GO:0004033,GO:0005488,GO:0005575,GO:0006950,GO:0006970,GO:0008106,GO:0008150,GO:0008152,GO:0009266,GO:0009409,GO:0009414,GO:0009415,GO:0009507,GO:0009536,GO:0009628,GO:0009636,GO:0009651,GO:0010035,GO:0016229,GO:0016491,GO:0016614,GO:0016616,GO:0036094,GO:0042221,GO:0043167,GO:0043168,GO:0043226,GO:0043227,GO:0043229,GO:0043231,GO:0044424,GO:0044444,GO:…	0.546254	2.95496	8.73238	0.00312608	0.0873089	9.65232	8.69224	6.15243	6.38694			-0.236874	-0.195958		0.278442	0.154389
TRINITY_DN27918_c0_g1	1346	EXP17 (2)	Putative expansin-A17	ARATH					AT4G01630	GO:0005575,GO:0005576,GO:0005618,GO:0008150,GO:0009664,GO:0009791,GO:0009827,GO:0009828,GO:0009987,GO:0010311,GO:0016020,GO:0016043,GO:0030312,GO:0032501,GO:0032502,GO:0042545,GO:0044464,GO:0044699,GO:0044707,GO:0044767,GO:0045229,GO:0048645,GO:0048646,GO:0071554,GO:0071555,GO:0071669,GO:0071840	-0.522573	5.6684	8.69615	0.00318882	0.0888528	49.646	33.8196	69.3631	50.3859			0.476738	0.0307368		0.0102156	-0.51769
TRINITY_DN31905_c0_g1	1152; 1092; 1059; 999; 586	IAA30	Auxin-responsive protein IAA30	ARATH	K14484				AT3G62100	GO:0001071,GO:0003006,GO:0003674,GO:0003700,GO:0005575,GO:0005634,GO:0006139,GO:0006351,GO:0006725,GO:0006807,GO:0007165,GO:0008150,GO:0008152,GO:0009058,GO:0009059,GO:0009605,GO:0009606,GO:0009628,GO:0009629,GO:0009630,GO:0009719,GO:0009725,GO:0009733,GO:0009734,GO:0009755,GO:0009790,GO:0009793,GO:0009987,GO:0010033,GO:0010262,GO:0016070,GO:0018130,GO:0019438,GO:0022414,GO:0032502,GO:0032774,GO:…	0.577286	3.18261	8.69443	0.00319185	0.0888528	12.498	9.2559	7.30796	7.22002			-0.224943	-0.238637		0.414377	0.0492025
TRINITY_DN25900_c0_g1	1035; 1006; 1005										0.566454	2.81083	8.68958	0.00320035	0.0889434	7.96028	8.66258	5.62151	5.61557			-0.217349	-0.218472		0.168762	0.267059
TRINITY_DN40012_c0_g1	2592; 2179	RDM3	Protein RNA-directed DNA methylation 3 {ECO:0000303|PubMed:19410546}	ARATH					AT5G04290	GO:0003674,GO:0003676,GO:0003677,GO:0003682,GO:0003723,GO:0005488,GO:0005575,GO:0005654,GO:0006139,GO:0006259,GO:0006304,GO:0006305,GO:0006306,GO:0006342,GO:0006355,GO:0006396,GO:0006725,GO:0006807,GO:0008150,GO:0008152,GO:0009889,GO:0009890,GO:0009892,GO:0009987,GO:0010468,GO:0010556,GO:0010558,GO:0010605,GO:0010629,GO:0016070,GO:0016458,GO:0019219,GO:0019222,GO:0030422,GO:0031047,GO:0031050,GO:…	-0.458011	3.81932	8.67389	0.00322802	0.0895657	11.8058	11.8369	17.3954	15.088			0.290093	0.107359		-0.200347	-0.197106
TRINITY_DN32977_c0_g1	1773; 1490; 1252; 1231; 922; 505	WTR14; WTR15; WTR31; WTR32; WTR38; WTR5; WTR6	WAT1-related protein At1g21890; WAT1-related protein At1g25270; WAT1-related protein At2g39510; WAT1-related protein At2g40900; WAT1-related protein At4g08290; WAT1-related protein At4g08300; WAT1-related protein At5g07050	ARATH					AT2G40900,AT4G08290,AT5G07050,AT4G08300,AT1G21890,AT1G25270	GO:0003006,GO:0003333,GO:0003674,GO:0005215,GO:0005342,GO:0005575,GO:0005886,GO:0006810,GO:0006811,GO:0006820,GO:0006865,GO:0008150,GO:0008324,GO:0008509,GO:0008514,GO:0009791,GO:0009987,GO:0015075,GO:0015171,GO:0015175,GO:0015179,GO:0015186,GO:0015711,GO:0015849,GO:0016020,GO:0016021,GO:0022414,GO:0022857,GO:0022891,GO:0022892,GO:0031224,GO:0032501,GO:0032502,GO:0032973,GO:0034220,GO:0042592,GO:…	-0.561385	3.99129	8.66383	0.00324589	0.0899144	14.8054	10.8282	16.2711	21.4441			0.0678084	0.427466		-0.052837	-0.442437
TRINITY_DN39310_c0_g1	2095; 2022; 1363	ASPL2 (1)	Aspartic proteinase-like protein 2	ARATH					AT1G65240	GO:0003674,GO:0003824,GO:0004175,GO:0004190,GO:0005575,GO:0005886,GO:0006508,GO:0008150,GO:0008152,GO:0008233,GO:0009056,GO:0009057,GO:0016020,GO:0016787,GO:0019538,GO:0030163,GO:0031224,GO:0031225,GO:0031226,GO:0043170,GO:0044238,GO:0044425,GO:0044459,GO:0044464,GO:0046658,GO:0070001,GO:0070011,GO:0071704,GO:1901575	0.422255	4.32968	8.65694	0.00325817	0.0901073	20.8044	25.0681	16.3648	17.9266			-0.247442	-0.129689		0.0649256	0.312205
TRINITY_DN27273_c1_g1	937; 937	HSFC1	Heat stress transcription factor C-1	ARATH	K09419				AT3G24520	GO:0001071,GO:0003674,GO:0003676,GO:0003677,GO:0003700,GO:0005488,GO:0005575,GO:0005634,GO:0006139,GO:0006351,GO:0006725,GO:0006807,GO:0008150,GO:0008152,GO:0009058,GO:0009059,GO:0009987,GO:0016070,GO:0018130,GO:0019438,GO:0032774,GO:0034641,GO:0034645,GO:0034654,GO:0043170,GO:0043226,GO:0043227,GO:0043229,GO:0043231,GO:0043565,GO:0044237,GO:0044238,GO:0044249,GO:0044260,GO:0044271,GO:0044424,GO:…	0.607813	3.16862	8.65313	0.003265	0.0901492	8.76785	12.7269	7.08934	7.06575			-0.234233	-0.237984		0.0102482	0.461969
TRINITY_DN39341_c0_g2	1784; 1653; 1278; 862; 702	WRK40	Probable WRKY transcription factor 40	ARATH					AT1G80840	GO:0000975,GO:0001067,GO:0001071,GO:0001101,GO:0002237,GO:0003674,GO:0003676,GO:0003677,GO:0003700,GO:0005488,GO:0005575,GO:0005634,GO:0006139,GO:0006351,GO:0006355,GO:0006725,GO:0006807,GO:0006950,GO:0006952,GO:0008150,GO:0008152,GO:0009058,GO:0009059,GO:0009605,GO:0009607,GO:0009611,GO:0009617,GO:0009620,GO:0009719,GO:0009751,GO:0009889,GO:0009890,GO:0009892,GO:0009987,GO:0010033,GO:0010200,GO:…	0.538526	6.17378	8.64757	0.00327497	0.0902694	98.2537	72.8309	71.0808	46.6525			0.0241871	-0.562793		0.480278	0.0583283
TRINITY_DN29450_c0_g1	756; 662; 649; 579										-0.758642	1.53422	8.64477	0.00328001	0.0902694	2.03814	2.13598	3.52906	3.5483			0.216784	0.221796		-0.236559	-0.202021
TRINITY_DN40915_c0_g1	2974; 2737	TTL1; TTL3	Inactive TPR repeat-containing thioredoxin TTL3; TPR repeat-containing thioredoxin TTL1	ARATH					AT1G53300	GO:0001101,GO:0005575,GO:0005623,GO:0006950,GO:0006970,GO:0007165,GO:0008150,GO:0009628,GO:0009651,GO:0009719,GO:0009725,GO:0009737,GO:0009738,GO:0009755,GO:0009787,GO:0009789,GO:0009966,GO:0009967,GO:0009987,GO:0010033,GO:0010646,GO:0010647,GO:0019725,GO:0023051,GO:0023056,GO:0033993,GO:0042221,GO:0042592,GO:0044699,GO:0044763,GO:0045454,GO:0048518,GO:0048522,GO:0048583,GO:0048584,GO:0050789,GO:…	-0.294795	5.87744	8.61289	0.00333793	0.0917146	52.9532	52.5095	66.0215	63.3449			0.171297	0.113381		-0.136491	-0.148187
TRINITY_DN35740_c0_g1	1279; 1217; 974; 962	B3GT2 (1)	Probable beta-1,3-galactosyltransferase 2	ARATH	K20855				AT1G05170	GO:0000139,GO:0003674,GO:0003824,GO:0005575,GO:0005794,GO:0005975,GO:0006464,GO:0006486,GO:0008150,GO:0008152,GO:0008378,GO:0009987,GO:0016020,GO:0016021,GO:0016740,GO:0016757,GO:0016758,GO:0019538,GO:0031090,GO:0031224,GO:0036211,GO:0043170,GO:0043226,GO:0043227,GO:0043229,GO:0043231,GO:0043412,GO:0043413,GO:0044237,GO:0044238,GO:0044260,GO:0044267,GO:0044422,GO:0044424,GO:0044425,GO:0044431,GO:…	-0.290298	5.78348	8.60863	0.00334574	0.0917806	48.7231	50.2251	58.37	62.6661			0.0902744	0.189453		-0.160915	-0.118812
TRINITY_DN30324_c0_g1	1422; 1416; 1404; 1398; 1383; 1377	BH025	Transcription factor bHLH25	ARATH					AT4G37850	GO:0001071,GO:0003674,GO:0003676,GO:0003677,GO:0003700,GO:0005488,GO:0005575,GO:0005634,GO:0006139,GO:0006351,GO:0006355,GO:0006725,GO:0006807,GO:0008150,GO:0008152,GO:0009058,GO:0009059,GO:0009889,GO:0009987,GO:0010468,GO:0010556,GO:0016070,GO:0018130,GO:0019219,GO:0019222,GO:0019438,GO:0031323,GO:0031326,GO:0032774,GO:0034641,GO:0034645,GO:0034654,GO:0043170,GO:0043226,GO:0043227,GO:0043229,GO:…	0.767	1.56653	8.5941	0.00337254	0.0923662	3.76864	3.58963	2.40476	1.913			-0.140518	-0.311306		0.248651	0.203173
TRINITY_DN35773_c0_g1	1629; 1166; 1072; 1066	HFA6B	Heat stress transcription factor A-6b	ARATH	K09419				AT3G22830	GO:0001071,GO:0003674,GO:0003676,GO:0003677,GO:0003700,GO:0005488,GO:0005575,GO:0005634,GO:0005737,GO:0006139,GO:0006351,GO:0006725,GO:0006807,GO:0008150,GO:0008152,GO:0009058,GO:0009059,GO:0009987,GO:0016070,GO:0018130,GO:0019438,GO:0032774,GO:0034641,GO:0034645,GO:0034654,GO:0043170,GO:0043226,GO:0043227,GO:0043229,GO:0043231,GO:0043565,GO:0044237,GO:0044238,GO:0044249,GO:0044260,GO:0044271,GO:…	0.392569	4.97363	8.58838	0.00338314	0.0925071	35.7636	35.481	30.6997	23.5731			-0.0124876	-0.367139		0.195232	0.184394
TRINITY_DN31147_c0_g1	782; 780; 764										0.77993	1.60818	8.58269	0.00339373	0.0926472	3.46099	4.09396	2.49845	1.913			-0.129134	-0.330287		0.150602	0.308818
TRINITY_DN64559_c0_g1	888	TI214 (1)	Protein TIC 214 {ECO:0000250|UniProtKB:P56785}	POPAL						GO:0005575,GO:0006810,GO:0008104,GO:0008150,GO:0009528,GO:0009706,GO:0015031,GO:0016020,GO:0016021,GO:0019866,GO:0031090,GO:0031224,GO:0031969,GO:0033036,GO:0042170,GO:0044422,GO:0044424,GO:0044425,GO:0044434,GO:0044435,GO:0044444,GO:0044446,GO:0044464,GO:0045184,GO:0051179,GO:0051234,GO:0071702	0.465938	4.11481	8.57162	0.00341443	0.0930623	21.5351	18.6305	12.9295	16.1062			-0.350396	-0.0720747		0.306253	0.116218
TRINITY_DN32747_c0_g1	675; 671; 628; 628; 573; 573; 508	ESAG8; INLI; LRRC9	Internalin-I; Leucine-rich repeat-containing protein 9; Putative adenylate cyclase regulatory protein	LISMO; MOUSE; TRYBB						GO:0003674,GO:0003676,GO:0003677,GO:0003824,GO:0003950,GO:0005488,GO:0005575,GO:0005576,GO:0005618,GO:0006139,GO:0006163,GO:0006164,GO:0006171,GO:0006725,GO:0006753,GO:0006793,GO:0006796,GO:0006807,GO:0008150,GO:0008152,GO:0008270,GO:0009058,GO:0009117,GO:0009150,GO:0009152,GO:0009165,GO:0009187,GO:0009190,GO:0009259,GO:0009260,GO:0009987,GO:0016740,GO:0016757,GO:0016763,GO:0018130,GO:0019438,GO:…	0.43724	3.65701	8.55984	0.0034366	0.0935164	13.844	15.0408	10.6496	10.7066			-0.190306	-0.183822		0.134532	0.239595
TRINITY_DN9372_c0_g1	837	PUMP5	Mitochondrial uncoupling protein 5	ARATH	K15104				AT2G22500	GO:0003674,GO:0005215,GO:0005310,GO:0005342,GO:0005575,GO:0005743,GO:0006810,GO:0006811,GO:0006812,GO:0006817,GO:0006818,GO:0006820,GO:0006835,GO:0006839,GO:0008150,GO:0008272,GO:0008509,GO:0008514,GO:0009987,GO:0015075,GO:0015103,GO:0015116,GO:0015117,GO:0015131,GO:0015140,GO:0015141,GO:0015291,GO:0015297,GO:0015556,GO:0015672,GO:0015698,GO:0015709,GO:0015711,GO:0015729,GO:0015740,GO:0015743,GO:…	0.506411	3.70954	8.55419	0.00344728	0.0935288	17.6511	13.0829	10.1499	11.4163			-0.287163	-0.144129		0.406494	0.0247975
TRINITY_DN26943_c1_g1	2222	ERLL2; ERLI1 (1)	pEARLI1-like lipid transfer protein 2; Lipid transfer protein EARLI 1	ARATH; ARATH					AT4G12490	GO:0005575,GO:0005576,GO:0005618,GO:0005783,GO:0005911,GO:0006950,GO:0006952,GO:0008150,GO:0009506,GO:0009527,GO:0009605,GO:0009607,GO:0009620,GO:0009707,GO:0016020,GO:0019867,GO:0030054,GO:0030312,GO:0031090,GO:0031968,GO:0031969,GO:0042170,GO:0043207,GO:0043226,GO:0043227,GO:0043229,GO:0043231,GO:0044422,GO:0044424,GO:0044434,GO:0044435,GO:0044444,GO:0044446,GO:0044464,GO:0050832,GO:0050896,GO:…	-0.379199	7.79674	8.5536	0.0034484	0.0935288	174.895	211.462	265.616	237.027			0.271613	0.108618		-0.325656	-0.054575
TRINITY_DN24469_c0_g1	1188	VESTR	Vestitone reductase	MEDSA	K13265					GO:0003674,GO:0003824,GO:0005488,GO:0006950,GO:0006952,GO:0008150,GO:0008152,GO:0009058,GO:0009812,GO:0009813,GO:0016491,GO:0048037,GO:0050662,GO:0050896,GO:0071704,GO:1901576	1.05361	1.95658	8.55044	0.00345438	0.0935288	6.92198	3.6193	1.68645	3.36317			-0.606035	-0.0651817		0.669096	0.00212083
TRINITY_DN9882_c0_g1	879; 779										0.441234	3.83214	8.54794	0.00345913	0.0935288	15.7667	16.9098	11.7427	12.3419			-0.223139	-0.161567		0.147374	0.237331
TRINITY_DN41451_c0_g2	1174; 1138										0.480969	3.38901	8.54095	0.00347245	0.0937396	11.7674	12.5192	8.71334	8.70105			-0.199686	-0.201341		0.162159	0.238868
TRINITY_DN28983_c0_g1	1014; 1013; 823; 579	ADF5; ADF9	Actin-depolymerizing factor 5; Actin-depolymerizing factor 9	ARATH	K05765				AT2G16700	GO:0005575,GO:0005737,GO:0005856,GO:0007015,GO:0008150,GO:0008154,GO:0009987,GO:0015629,GO:0016043,GO:0022411,GO:0030042,GO:0032984,GO:0043226,GO:0043228,GO:0043229,GO:0043232,GO:0043241,GO:0043624,GO:0043933,GO:0044424,GO:0044464,GO:0044699,GO:0044763,GO:0051261,GO:0071822,GO:0071840	0.349038	5.39513	8.53762	0.00347881	0.0937618	42.4933	51.5898	36.0089	37.9514			-0.198696	-0.126786		0.0285558	0.296926
TRINITY_DN36717_c0_g1	2505; 1989; 1987	TCP2	Transcription factor TCP2 {ECO:0000303|PubMed:10363373}	ARATH					AT4G18390	GO:0001071,GO:0003674,GO:0003676,GO:0003677,GO:0003700,GO:0005488,GO:0005575,GO:0005634,GO:0006139,GO:0006351,GO:0006355,GO:0006725,GO:0006807,GO:0008150,GO:0008152,GO:0009058,GO:0009059,GO:0009314,GO:0009416,GO:0009628,GO:0009637,GO:0009653,GO:0009887,GO:0009889,GO:0009891,GO:0009893,GO:0009965,GO:0009987,GO:0010099,GO:0010468,GO:0010556,GO:0010557,GO:0010604,GO:0016070,GO:0018130,GO:0019219,GO:…	0.457785	5.50223	8.52716	0.00349885	0.0941469	44.6083	60.0744	43.5042	32.7987			-0.0239042	-0.410873		0.0106839	0.424093
TRINITY_DN28687_c0_g1	679; 678; 676; 675										-0.669187	2.27703	8.52438	0.0035042	0.0941469	4.2301	3.1743	6.15243	5.55386			0.288464	0.178449		-0.0995102	-0.367402
TRINITY_DN41611_c1_g2	1040; 836; 814	ARFF (1)	Auxin response factor 6	ARATH					AT1G30330	GO:0001071,GO:0003006,GO:0003674,GO:0003676,GO:0003677,GO:0003700,GO:0005488,GO:0005575,GO:0005634,GO:0006139,GO:0006351,GO:0006725,GO:0006807,GO:0007165,GO:0008150,GO:0008152,GO:0009058,GO:0009059,GO:0009719,GO:0009725,GO:0009733,GO:0009734,GO:0009755,GO:0009791,GO:0009908,GO:0009987,GO:0010033,GO:0016070,GO:0018130,GO:0019438,GO:0022414,GO:0032501,GO:0032502,GO:0032774,GO:0034641,GO:0034645,GO:…	-0.657437	2.1853	8.51942	0.00351376	0.0942543	3.42254	3.50063	5.87135	5.06019			0.302891	0.145986		-0.234753	-0.214124
TRINITY_DN19493_c0_g1	526	Y4230	G-type lectin S-receptor-like serine/threonine-protein kinase At4g03230	ARATH					AT4G03230	GO:0000166,GO:0001882,GO:0001883,GO:0003674,GO:0003824,GO:0004672,GO:0004674,GO:0005488,GO:0005515,GO:0005516,GO:0005524,GO:0005575,GO:0005886,GO:0006464,GO:0006468,GO:0006793,GO:0006796,GO:0008037,GO:0008150,GO:0008152,GO:0009987,GO:0016020,GO:0016021,GO:0016301,GO:0016310,GO:0016740,GO:0016772,GO:0016773,GO:0017076,GO:0019538,GO:0030246,GO:0030554,GO:0031224,GO:0032549,GO:0032550,GO:0032553,GO:…	0.721216	1.78033	8.47605	0.00359853	0.0963759	4.46083	4.00496	2.52968	2.5918			-0.234677	-0.215025		0.277635	0.172068
TRINITY_DN35531_c0_g1	803; 791	CALR	Calreticulin	RICCO	K08057					GO:0003674,GO:0005488,GO:0005509,GO:0005575,GO:0005788,GO:0006457,GO:0008150,GO:0008152,GO:0009987,GO:0019538,GO:0030246,GO:0031974,GO:0043167,GO:0043169,GO:0043170,GO:0043233,GO:0044237,GO:0044238,GO:0044260,GO:0044267,GO:0044422,GO:0044424,GO:0044432,GO:0044444,GO:0044446,GO:0044464,GO:0046872,GO:0070013,GO:0071704	-0.323099	7.76298	8.47099	0.00360855	0.0963838	191.662	194.166	246.16	236.533			0.188499	0.131419		-0.169227	-0.150691
TRINITY_DN44983_c0_g1	1840	GLYT5	Probable glycosyltransferase At5g20260	ARATH						GO:0000139,GO:0003674,GO:0003824,GO:0005575,GO:0008150,GO:0009987,GO:0016020,GO:0016021,GO:0016043,GO:0016740,GO:0016757,GO:0031090,GO:0031224,GO:0044422,GO:0044424,GO:0044425,GO:0044431,GO:0044444,GO:0044446,GO:0044464,GO:0045229,GO:0071554,GO:0071555,GO:0071840,GO:0098588	0.285688	5.70898	8.46785	0.00361478	0.0963838	57.0679	57.7604	46.7522	47.4547			-0.147817	-0.127178		0.12909	0.145905
TRINITY_DN28216_c0_g1	1683; 1607	U74E2; U74F2; U74G1	UDP-glycosyltransferase 74E2; UDP-glycosyltransferase 74F2; UDP-glycosyltransferase 74G1 {ECO:0000303|PubMed:15610349}	ARATH; STERE	K13691				AT2G43820,AT1G05680	GO:0000302,GO:0001101,GO:0003674,GO:0003824,GO:0005575,GO:0005829,GO:0006082,GO:0006520,GO:0006725,GO:0006807,GO:0006950,GO:0006970,GO:0006972,GO:0006979,GO:0007154,GO:0008150,GO:0008152,GO:0008194,GO:0009072,GO:0009414,GO:0009415,GO:0009605,GO:0009628,GO:0009651,GO:0009653,GO:0009696,GO:0009719,GO:0009725,GO:0009737,GO:0009850,GO:0009987,GO:0009991,GO:0010016,GO:0010029,GO:0010030,GO:0010033,GO:…	0.751411	2.82222	8.4673	0.00361589	0.0963838	6.26824	11.2139	5.12182	5.30703			-0.286028	-0.248989		-0.0706926	0.605709
TRINITY_DN32887_c1_g1	723										0.310372	5.41898	8.45842	0.00363358	0.0967034	45.4544	49.1275	37.383	38.9388			-0.175346	-0.119453		0.0936206	0.201179
TRINITY_DN41414_c0_g1	3623; 3349; 1952	CLF	Histone-lysine N-methyltransferase CLF	ARATH	K11430				AT2G23380	GO:0001071,GO:0003006,GO:0003674,GO:0003676,GO:0003700,GO:0003723,GO:0003727,GO:0003824,GO:0005488,GO:0005575,GO:0005634,GO:0006139,GO:0006325,GO:0006349,GO:0006351,GO:0006464,GO:0006479,GO:0006725,GO:0006807,GO:0006996,GO:0008150,GO:0008152,GO:0008168,GO:0008170,GO:0008213,GO:0008276,GO:0008757,GO:0009058,GO:0009059,GO:0009292,GO:0009294,GO:0009653,GO:0009791,GO:0009887,GO:0009908,GO:0009965,GO:…	-0.296434	5.54426	8.44023	0.00367011	0.0975224	41.1858	42.4229	51.062	51.6509			0.134394	0.150317		-0.162729	-0.121983
TRINITY_DN18373_c0_g1	831	BH151 (1)	Transcription factor UPBEAT1	ARATH					AT2G47270	GO:0001071,GO:0003674,GO:0003676,GO:0003677,GO:0003700,GO:0005488,GO:0005575,GO:0005634,GO:0006139,GO:0006351,GO:0006355,GO:0006725,GO:0006807,GO:0008150,GO:0008152,GO:0009058,GO:0009059,GO:0009889,GO:0009987,GO:0010468,GO:0010556,GO:0016070,GO:0018130,GO:0019219,GO:0019222,GO:0019438,GO:0030154,GO:0031323,GO:0031326,GO:0032502,GO:0032774,GO:0034641,GO:0034645,GO:0034654,GO:0043170,GO:0043226,GO:…	-0.437732	4.05428	8.43221	0.00368631	0.0977998	15.2668	12.8752	19.4879	18.5437			0.22774	0.162915		-0.0877809	-0.302875
TRINITY_DN31467_c0_g1	1284; 1083	PGLR (1)	Probable polygalacturonase	VITVI						GO:0003674,GO:0003824,GO:0004553,GO:0004650,GO:0005575,GO:0005975,GO:0008150,GO:0008152,GO:0016021,GO:0016787,GO:0016798,GO:0031224,GO:0044238,GO:0044425,GO:0071704	-0.35562	4.59835	8.41828	0.00371467	0.0983982	21.4582	20.9148	27.2955	26.9054			0.173584	0.154241		-0.147007	-0.180818
TRINITY_DN28711_c0_g1	959	LTPG2 (1)	Non-specific lipid transfer protein GPI-anchored 2	ARATH					AT3G43720	GO:0003674,GO:0005488,GO:0005575,GO:0005886,GO:0006810,GO:0006869,GO:0008150,GO:0008289,GO:0016020,GO:0031224,GO:0031225,GO:0031226,GO:0032502,GO:0042335,GO:0044425,GO:0044459,GO:0044464,GO:0044699,GO:0044765,GO:0044767,GO:0046658,GO:0048856,GO:0051179,GO:0051234,GO:0071702,GO:1902578	-0.511293	3.37153	8.41248	0.00372654	0.0985586	7.61418	9.2559	12.7733	11.3546			0.289432	0.143772		-0.330325	-0.102879
TRINITY_DN39250_c0_g2	1307; 1304; 1169; 1166; 1144; 1141; 785	HIP32 (2)	Heavy metal-associated isoprenylated plant protein 32 {ECO:0000303|PubMed:21072340, ECO:0000303|PubMed:23368984}	ARATH					AT3G06130	GO:0003674,GO:0005488,GO:0005575,GO:0005618,GO:0005737,GO:0006810,GO:0006811,GO:0006812,GO:0006873,GO:0006875,GO:0008150,GO:0009987,GO:0019725,GO:0030001,GO:0030003,GO:0030312,GO:0042592,GO:0043167,GO:0043169,GO:0044424,GO:0044464,GO:0044699,GO:0044763,GO:0044765,GO:0046872,GO:0046914,GO:0046916,GO:0048878,GO:0050801,GO:0051179,GO:0051234,GO:0055065,GO:0055076,GO:0055080,GO:0055082,GO:0065007,GO:…	-0.34342	5.02096	8.40098	0.00375018	0.0990292	27.2649	29.785	33.7603	38.6919			0.0682028	0.254587		-0.220982	-0.101808
TRINITY_DN25648_c0_g1	1358; 1093										0.316644	6.36822	8.39304	0.00376661	0.0993083	90.3319	92.826	68.395	78.6797			-0.254475	-0.0577416		0.136881	0.175335
TRINITY_DN34887_c0_g1	1463; 1458	PT310 (1)	Probable sugar phosphate/phosphate translocator At3g10290	ARATH					AT3G10290	GO:0005575,GO:0006810,GO:0008150,GO:0008643,GO:0016021,GO:0031224,GO:0044425,GO:0044699,GO:0044765,GO:0051179,GO:0051234,GO:0071702,GO:1902578	-0.32175	5.5575	8.37961	0.00379453	0.099817	38.4555	45.0335	52.9359	51.5584			0.175527	0.138891		-0.265886	-0.0485315
TRINITY_DN30426_c0_g1	1081; 849	PHO32 (1)	Universal stress protein PHOS32 {ECO:0000303|PubMed:12644671}	ARATH					AT5G54430	GO:0000166,GO:0001882,GO:0001883,GO:0002238,GO:0003674,GO:0005488,GO:0005524,GO:0005575,GO:0005634,GO:0005829,GO:0005886,GO:0006950,GO:0008150,GO:0009507,GO:0009536,GO:0009605,GO:0009607,GO:0010033,GO:0016020,GO:0017076,GO:0030554,GO:0032549,GO:0032550,GO:0032553,GO:0032555,GO:0032559,GO:0035639,GO:0036094,GO:0042221,GO:0043167,GO:0043168,GO:0043207,GO:0043226,GO:0043227,GO:0043229,GO:0043231,GO:…	0.30701	5.4934	8.37608	0.00380193	0.099817	48.4539	51.0558	38.0701	42.3945			-0.22132	-0.073465		0.11112	0.183665
TRINITY_DN22156_c0_g1	844										0.684441	2.00378	8.37529	0.00380356	0.099817	5.11458	4.68728	3.3729	2.71522			-0.133105	-0.321481		0.271972	0.182614
TRINITY_DN33214_c0_g1	1801; 1801; 1397; 1397; 781	BEBT (1)	Benzyl alcohol O-benzoyltransferase	TOBAC						GO:0003674,GO:0003824,GO:0016740,GO:0016746,GO:0016747	0.585065	2.53279	8.36108	0.00383343	0.100302	6.9989	6.7936	4.43474	4.75164			-0.250948	-0.181593		0.232918	0.199623
TRINITY_DN33819_c0_g1	1950; 1556	LRK10 (1)	Rust resistance kinase Lr10 {ECO:0000312|EMBL:AAC49629.1}	WHEAT						GO:0000166,GO:0001882,GO:0001883,GO:0003674,GO:0003824,GO:0004672,GO:0004674,GO:0005488,GO:0005524,GO:0005575,GO:0005886,GO:0016020,GO:0016021,GO:0016301,GO:0016740,GO:0016772,GO:0016773,GO:0017076,GO:0030554,GO:0031224,GO:0032549,GO:0032550,GO:0032553,GO:0032555,GO:0032559,GO:0035639,GO:0036094,GO:0043167,GO:0043168,GO:0044425,GO:0044464,GO:0097159,GO:0097367,GO:1901265,GO:1901363	0.492733	3.50359	8.35891	0.00383801	0.100302	14.5746	11.9259	9.9001	8.88618			-0.14408	-0.272556		0.333922	0.0827141
TRINITY_DN39743_c0_g1	1851; 1823; 1216; 1160; 721; 646	HBP1A	Transcription factor HBP-1a	WHEAT						GO:0001071,GO:0003674,GO:0003676,GO:0003677,GO:0003700,GO:0005488,GO:0005575,GO:0005634,GO:0006139,GO:0006351,GO:0006725,GO:0006807,GO:0008150,GO:0008152,GO:0009058,GO:0009059,GO:0009987,GO:0016070,GO:0018130,GO:0019438,GO:0032774,GO:0034641,GO:0034645,GO:0034654,GO:0043170,GO:0043226,GO:0043227,GO:0043229,GO:0043231,GO:0043565,GO:0044237,GO:0044238,GO:0044249,GO:0044260,GO:0044271,GO:0044424,GO:…	-0.461888	3.7273	8.35807	0.00383978	0.100302	11.4213	10.7392	16.6147	13.8847			0.311972	0.0831658		-0.159947	-0.235191
TRINITY_DN41064_c0_g1	3549; 3536; 2541; 1716; 686	LNK1	Protein LNK1 {ECO:0000303|PubMed:23818596}	ARATH					AT5G64170	GO:0005575,GO:0005634,GO:0006139,GO:0006351,GO:0006355,GO:0006725,GO:0006807,GO:0008150,GO:0008152,GO:0009058,GO:0009059,GO:0009889,GO:0009987,GO:0010468,GO:0010556,GO:0016070,GO:0018130,GO:0019219,GO:0019222,GO:0019438,GO:0031323,GO:0031326,GO:0032774,GO:0034641,GO:0034645,GO:0034654,GO:0043170,GO:0043226,GO:0043227,GO:0043229,GO:0043231,GO:0044237,GO:0044238,GO:0044249,GO:0044260,GO:0044271,GO:…	-0.297473	5.46561	8.33828	0.00388183	0.101244	39.3015	39.8419	48.4699	48.8123			0.137487	0.147242		-0.151742	-0.132987
TRINITY_DN37005_c0_g1	1881; 1350										-0.291297	6.93151	8.32337	0.00391381	0.101888	110.675	108.757	137.009	131.503			0.172272	0.113971		-0.130737	-0.155506
TRINITY_DN40216_c0_g1	2686; 2656; 2573; 2545; 2543; 2515; 2513; 2483; 1983; 1953	TORL4	TORTIFOLIA1-like protein 4 {ECO:0000303|PubMed:15324671}	ARATH					AT1G27210	GO:0003674,GO:0005488,GO:0005515,GO:0005575,GO:0005874,GO:0008017,GO:0008092,GO:0015631,GO:0032403,GO:0032991,GO:0043234,GO:0044422,GO:0044424,GO:0044430,GO:0044446,GO:0044464,GO:0044877	-0.282793	6.44307	8.32118	0.00391855	0.101888	79.0645	77.8149	94.6287	96.2053			0.126457	0.149806		-0.126925	-0.149337
TRINITY_DN62843_c0_g1	1411	TRUA (1)	tRNA pseudouridine synthase A, mitochondrial	RAT	K06173					GO:0001522,GO:0003674,GO:0003676,GO:0003723,GO:0003824,GO:0005488,GO:0005575,GO:0005634,GO:0005739,GO:0006139,GO:0006399,GO:0006400,GO:0006725,GO:0006807,GO:0008033,GO:0008150,GO:0008152,GO:0009451,GO:0009982,GO:0009987,GO:0016070,GO:0016071,GO:0016556,GO:0016853,GO:0016866,GO:0031119,GO:0034470,GO:0034641,GO:0034660,GO:0043170,GO:0043226,GO:0043227,GO:0043229,GO:0043231,GO:0043412,GO:0044237,GO:…	0.409189	4.17692	8.30422	0.0039553	0.102686	21.2659	19.9358	14.6471	16.353			-0.255424	-0.11468		0.227516	0.142588
TRINITY_DN30538_c0_g1	1016; 700	PER19	Peroxidase 19	ARATH	K00430				AT2G34060	GO:0003674,GO:0003824,GO:0004601,GO:0005488,GO:0005575,GO:0005576,GO:0005618,GO:0006950,GO:0006979,GO:0008150,GO:0008152,GO:0009056,GO:0009505,GO:0009664,GO:0009987,GO:0016043,GO:0016209,GO:0016491,GO:0016684,GO:0020037,GO:0030312,GO:0042743,GO:0042744,GO:0043167,GO:0043169,GO:0044237,GO:0044248,GO:0044464,GO:0044699,GO:0044710,GO:0044712,GO:0044763,GO:0045229,GO:0046872,GO:0046906,GO:0050896,GO:…	-0.409102	4.94307	8.29805	0.00396876	0.102727	22.8426	29.7554	32.2924	37.7046			0.0911382	0.302553		-0.373939	-0.0197522
TRINITY_DN9810_c0_g1	719; 617										0.828509	1.82497	8.29795	0.00396898	0.102727	3.884	5.01361	1.90507	3.11633			-0.456506	-0.0667428		0.134944	0.388305
TRINITY_DN34810_c0_g2	2016	UGT1	Crocetin glucosyltransferase, chloroplastic	GARJA						GO:0003674,GO:0003824,GO:0005575,GO:0008150,GO:0008152,GO:0009507,GO:0009536,GO:0016740,GO:0016757,GO:0016758,GO:0043226,GO:0043227,GO:0043229,GO:0043231,GO:0044424,GO:0044444,GO:0044464	-0.29553	5.99181	8.28414	0.00399929	0.103354	56.4526	57.6714	67.4269	72.663			0.0904448	0.195345		-0.157781	-0.128009
TRINITY_DN31244_c0_g2	1784; 1737; 1661; 1536; 1532; 1286	RSLE1; TRA1	Putative AC transposase; Zinc finger BED domain-containing protein RICESLEEPER 1	MAIZE; ORYSJ						GO:0000975,GO:0000976,GO:0000977,GO:0001012,GO:0001067,GO:0001071,GO:0003674,GO:0003676,GO:0003677,GO:0003700,GO:0005488,GO:0005575,GO:0005634,GO:0006139,GO:0006259,GO:0006310,GO:0006351,GO:0006355,GO:0006357,GO:0006725,GO:0006807,GO:0008150,GO:0008152,GO:0009058,GO:0009059,GO:0009791,GO:0009889,GO:0009987,GO:0010468,GO:0010556,GO:0016070,GO:0018130,GO:0019219,GO:0019222,GO:0019438,GO:0031323,GO:…	-0.454591	3.92603	8.27166	0.00402686	0.103908	11.3059	14.1212	17.6765	17.2787			0.220348	0.19088		-0.34406	-0.0671688
TRINITY_DN57387_c0_g1	3178	BGAL8 (1)	Beta-galactosidase 8	ARATH					AT2G28470	GO:0003674,GO:0003824,GO:0004553,GO:0004565,GO:0005488,GO:0005575,GO:0005576,GO:0005618,GO:0005773,GO:0005975,GO:0008150,GO:0008152,GO:0015925,GO:0016787,GO:0016798,GO:0030246,GO:0030312,GO:0043226,GO:0043227,GO:0043229,GO:0043231,GO:0044238,GO:0044424,GO:0044444,GO:0044464,GO:0048046,GO:0071704	-0.365757	5.09302	8.24061	0.00409633	0.105497	26.0728	33.3153	38.0389	38.6611			0.167772	0.190019		-0.344456	-0.013335
TRINITY_DN29367_c0_g1	1355										0.61173	2.27911	8.23805	0.00410213	0.105497	5.84523	5.78494	3.99752	3.61001			-0.166853	-0.263214		0.220598	0.209468
TRINITY_DN22480_c0_g1	1592	C71D8	Cytochrome P450 71D8	SOYBN						GO:0003674,GO:0003824,GO:0004497,GO:0005488,GO:0005506,GO:0005575,GO:0008150,GO:0008152,GO:0009058,GO:0016020,GO:0016491,GO:0016705,GO:0016709,GO:0019748,GO:0020037,GO:0043167,GO:0043169,GO:0044550,GO:0044699,GO:0044710,GO:0044711,GO:0046872,GO:0046906,GO:0046914,GO:0097159,GO:1901363	0.616999	4.02646	8.23584	0.00410711	0.105497	24.9191	14.6552	12.7421	12.9899			-0.267193	-0.243145		0.6015	-0.091162
TRINITY_DN32771_c0_g1	1839; 1807	MDHP (1)	Malate dehydrogenase [NADP], chloroplastic	MEDSA						GO:0003674,GO:0003824,GO:0005575,GO:0005975,GO:0006082,GO:0006108,GO:0008150,GO:0008152,GO:0009507,GO:0009536,GO:0009987,GO:0016491,GO:0016614,GO:0016615,GO:0016616,GO:0019752,GO:0043226,GO:0043227,GO:0043229,GO:0043231,GO:0043436,GO:0043648,GO:0044237,GO:0044238,GO:0044281,GO:0044424,GO:0044444,GO:0044464,GO:0044699,GO:0044710,GO:0044763,GO:0046554,GO:0071704	0.474092	3.43225	8.19072	0.00421052	0.107856	13.3056	11.7479	8.93195	9.07131			-0.20861	-0.190335		0.276898	0.122048
TRINITY_DN38636_c0_g1	1783; 1765	PHO11	Phosphate transporter PHO1 homolog 1	ARATH					AT1G68740	GO:0005575,GO:0005802,GO:0005886,GO:0006810,GO:0006811,GO:0006817,GO:0006820,GO:0006950,GO:0007154,GO:0008150,GO:0009267,GO:0009605,GO:0009987,GO:0009991,GO:0015698,GO:0016020,GO:0016021,GO:0016036,GO:0031224,GO:0031667,GO:0031668,GO:0031669,GO:0033554,GO:0042594,GO:0043226,GO:0043227,GO:0043229,GO:0043231,GO:0044422,GO:0044424,GO:0044425,GO:0044431,GO:0044444,GO:0044446,GO:0044464,GO:0044699,GO:…	0.653495	2.21427	8.18823	0.00421631	0.107856	5.30686	5.90361	3.18552	3.94941			-0.325261	-0.127002		0.169501	0.282761
TRINITY_DN41709_c1_g1	842; 842; 773	ACCC2	Biotin carboxylase 2, chloroplastic	POPTR	K01961					GO:0000166,GO:0001882,GO:0001883,GO:0003674,GO:0003824,GO:0003989,GO:0004075,GO:0005488,GO:0005524,GO:0005575,GO:0006082,GO:0006139,GO:0006163,GO:0006164,GO:0006629,GO:0006631,GO:0006633,GO:0006637,GO:0006725,GO:0006732,GO:0006753,GO:0006790,GO:0006793,GO:0006796,GO:0006807,GO:0008150,GO:0008152,GO:0008610,GO:0009058,GO:0009108,GO:0009116,GO:0009117,GO:0009119,GO:0009150,GO:0009152,GO:0009163,GO:…	-0.354589	4.61196	8.18477	0.00422436	0.107856	22.7272	20.1138	26.7646	27.9236			0.13514	0.192128		-0.0830578	-0.244209
TRINITY_DN31687_c0_g1	956; 953; 952; 949										0.533718	3.30945	8.18395	0.00422625	0.107856	13.1518	10.2942	8.71334	7.43601			-0.128873	-0.312033		0.371206	0.0697
TRINITY_DN33686_c0_g1	2133; 2106; 1377; 1350; 693; 611	IQD14 (1)	Protein IQ-DOMAIN 14	ARATH					AT2G43680		-0.331976	4.74183	8.18096	0.00423323	0.107856	23.1886	24.0297	28.8883	30.5771			0.116097	0.192895		-0.17819	-0.130802
TRINITY_DN39118_c0_g2	1153; 1153; 1082; 1023; 997; 992; 926	EIN2 (2)	Ethylene-insensitive protein 2 {ECO:0000303|PubMed:10381874}	ARATH	K14513				AT5G03280	GO:0000160,GO:0001736,GO:0001944,GO:0002237,GO:0003674,GO:0003676,GO:0003723,GO:0003729,GO:0005215,GO:0005488,GO:0005575,GO:0005634,GO:0005789,GO:0006810,GO:0006950,GO:0006952,GO:0006970,GO:0007164,GO:0007165,GO:0007568,GO:0008150,GO:0009266,GO:0009408,GO:0009605,GO:0009607,GO:0009617,GO:0009620,GO:0009628,GO:0009651,GO:0009653,GO:0009734,GO:0009736,GO:0009755,GO:0009756,GO:0009787,GO:0009789,GO:…	-0.546238	2.90927	8.17929	0.00423714	0.107856	5.53759	6.49693	8.86949	8.76276			0.224404	0.210168		-0.303705	-0.130866
TRINITY_DN25318_c0_g1	731	6PGD2	6-phosphogluconate dehydrogenase, decarboxylating 2, chloroplastic	ARATH	K00033				AT5G41670	GO:0003674,GO:0003824,GO:0004616,GO:0005575,GO:0005739,GO:0005829,GO:0005911,GO:0005975,GO:0006082,GO:0006139,GO:0006725,GO:0006732,GO:0006733,GO:0006739,GO:0006753,GO:0006793,GO:0006796,GO:0006807,GO:0008114,GO:0008150,GO:0008152,GO:0009051,GO:0009117,GO:0009506,GO:0009507,GO:0009532,GO:0009536,GO:0009570,GO:0009743,GO:0009744,GO:0009746,GO:0009749,GO:0009750,GO:0009987,GO:0010033,GO:0010035,GO:…	-0.320015	6.59396	8.11854	0.00438149	0.111364	86.6402	85.0831	97.5644	116.785			0.0265624	0.281218		-0.141107	-0.166674
TRINITY_DN41573_c0_g1	3316; 3315	MSH7	DNA mismatch repair protein MSH7	ARATH	K08737				AT3G24495	GO:0000166,GO:0001882,GO:0001883,GO:0003674,GO:0003676,GO:0003677,GO:0003690,GO:0005488,GO:0005524,GO:0005575,GO:0005634,GO:0006139,GO:0006259,GO:0006281,GO:0006298,GO:0006725,GO:0006807,GO:0006950,GO:0006974,GO:0008150,GO:0008152,GO:0009987,GO:0017076,GO:0030554,GO:0030983,GO:0032549,GO:0032550,GO:0032553,GO:0032555,GO:0032559,GO:0033554,GO:0034641,GO:0035639,GO:0036094,GO:0043167,GO:0043168,GO:…	0.378937	4.94347	8.11309	0.00439466	0.111531	34.3407	35.125	30.0751	23.3571			-0.0130025	-0.352066		0.167133	0.197935
TRINITY_DN36060_c0_g1	1657; 1457	SMXL6	Protein SMAX1-LIKE 6 {ECO:0000303|PubMed:23893171}	ARATH					AT1G07200	GO:0005575,GO:0005634,GO:0006139,GO:0006351,GO:0006355,GO:0006725,GO:0006807,GO:0008150,GO:0008152,GO:0009058,GO:0009059,GO:0009889,GO:0009987,GO:0010033,GO:0010468,GO:0010556,GO:0014070,GO:0016070,GO:0018130,GO:0019219,GO:0019222,GO:0019438,GO:0019538,GO:0031323,GO:0031326,GO:0032774,GO:0033993,GO:0034641,GO:0034645,GO:0034654,GO:0042221,GO:0043170,GO:0043226,GO:0043227,GO:0043229,GO:0043231,GO:…	-0.621348	2.28796	8.10384	0.00441716	0.111934	3.73018	3.82696	5.37166	6.26352			0.134472	0.299239		-0.228937	-0.204774
TRINITY_DN29095_c0_g1	926	MPPA1; MPPA	Probable mitochondrial-processing peptidase subunit alpha-1, mitochondrial; Mitochondrial-processing peptidase subunit alpha	ARATH; SOLTU	K01412				AT1G51980	GO:0000166,GO:0001882,GO:0001883,GO:0003674,GO:0003824,GO:0004175,GO:0004222,GO:0005488,GO:0005524,GO:0005575,GO:0005739,GO:0005743,GO:0005750,GO:0005774,GO:0006627,GO:0006950,GO:0006970,GO:0008150,GO:0008152,GO:0008233,GO:0008237,GO:0008270,GO:0009507,GO:0009536,GO:0009628,GO:0009651,GO:0009719,GO:0009725,GO:0009735,GO:0009987,GO:0010033,GO:0016020,GO:0016485,GO:0016491,GO:0016787,GO:0017076,GO:…	-0.332532	5.05124	8.09878	0.00442952	0.11208	31.6489	26.9964	36.3524	37.3652			0.138651	0.176253		-0.0501094	-0.264794
TRINITY_DN37756_c0_g1	2248; 2233; 2222; 2207; 2044; 1915; 1900; 1897	FAFL	Protein FAF-like, chloroplastic	ARATH					AT5G22090	GO:0005575,GO:0009507,GO:0009536,GO:0043226,GO:0043227,GO:0043229,GO:0043231,GO:0044424,GO:0044444,GO:0044464	0.322717	5.36524	8.06869	0.00450366	0.113777	46.9926	44.5589	34.0101	39.1547			-0.251868	-0.0592115		0.192293	0.118786
TRINITY_DN41562_c0_g1	679; 662; 651; 634										0.450005	3.4888	8.06614	0.00451	0.113777	13.2671	12.5785	9.33795	9.56499			-0.20514	-0.176536		0.22413	0.157546
TRINITY_DN39833_c0_g1	1809; 1801; 1798; 1467; 1467; 1364	4CLL9	4-coumarate--CoA ligase-like 9	ARATH					AT5G63380	GO:0000166,GO:0001882,GO:0001883,GO:0003674,GO:0003824,GO:0004321,GO:0005488,GO:0005524,GO:0005575,GO:0005777,GO:0006082,GO:0006629,GO:0006631,GO:0006633,GO:0008150,GO:0008152,GO:0008610,GO:0009058,GO:0009694,GO:0009695,GO:0009987,GO:0016053,GO:0016408,GO:0016740,GO:0016746,GO:0016747,GO:0016874,GO:0017076,GO:0019752,GO:0030554,GO:0031407,GO:0031408,GO:0032549,GO:0032550,GO:0032553,GO:0032555,GO:…	-0.430192	4.54068	8.06061	0.0045238	0.113955	18.4586	21.0038	30.0751	23.172			0.36949	0.0198548		-0.279253	-0.110091
TRINITY_DN30197_c0_g1	556; 556; 542; 542; 530; 530; 516	ACT1 (1)	Actin	TOBAC						GO:0000166,GO:0001882,GO:0001883,GO:0003674,GO:0005488,GO:0005524,GO:0005575,GO:0005737,GO:0005856,GO:0017076,GO:0030554,GO:0032549,GO:0032550,GO:0032553,GO:0032555,GO:0032559,GO:0035639,GO:0036094,GO:0043167,GO:0043168,GO:0043226,GO:0043228,GO:0043229,GO:0043232,GO:0044424,GO:0044464,GO:0097159,GO:0097367,GO:1901265,GO:1901363	-0.302477	5.53371	8.0438	0.00456596	0.114847	40.4936	42.3042	53.7791	48.3803			0.217906	0.0710417		-0.174573	-0.114374
TRINITY_DN21662_c0_g1	1836; 1715	Y8948 (1)	Putative methyltransferase DDB_G0268948	DICDI						GO:0003674,GO:0003824,GO:0005575,GO:0005737,GO:0008150,GO:0008152,GO:0008168,GO:0008757,GO:0016023,GO:0016740,GO:0016741,GO:0030139,GO:0031410,GO:0031982,GO:0031988,GO:0032259,GO:0043226,GO:0043227,GO:0043229,GO:0043231,GO:0044424,GO:0044444,GO:0044464,GO:0045335	0.468413	4.95747	8.04005	0.00457543	0.114915	43.1855	29.0434	27.6703	24.437			-0.126411	-0.292872		0.480429	-0.0611459
TRINITY_DN36682_c0_g1	2695; 2590; 2450; 875										0.422713	3.83088	8.0292	0.00460292	0.115434	15.959	16.5242	11.9613	12.2802			-0.200957	-0.168375		0.162316	0.207016
TRINITY_DN35014_c0_g1	2175; 2172; 1915; 1910	GID1B	Gibberellin receptor GID1B	ARATH	K14493				AT3G63010	GO:0001101,GO:0003006,GO:0003674,GO:0003824,GO:0005488,GO:0005575,GO:0005634,GO:0005737,GO:0007165,GO:0008150,GO:0008152,GO:0008289,GO:0009056,GO:0009653,GO:0009719,GO:0009725,GO:0009739,GO:0009740,GO:0009755,GO:0009886,GO:0009887,GO:0009937,GO:0009939,GO:0009966,GO:0009967,GO:0010033,GO:0010331,GO:0010476,GO:0010646,GO:0010647,GO:0016787,GO:0019840,GO:0022414,GO:0023051,GO:0023056,GO:0031406,GO:…	0.28536	5.80204	8.0137	0.00464249	0.116207	64.1053	58.4427	50.5623	49.9231			-0.128655	-0.146309		0.202081	0.072884
TRINITY_DN25717_c0_g1	2187	ASPA (1)	Aspartyl protease family protein At5g10770	ARATH					AT5G10770	GO:0003674,GO:0003824,GO:0004175,GO:0004190,GO:0005575,GO:0005886,GO:0006508,GO:0008150,GO:0008152,GO:0008233,GO:0009056,GO:0009057,GO:0016020,GO:0016787,GO:0019538,GO:0030163,GO:0031224,GO:0031225,GO:0043170,GO:0044238,GO:0044425,GO:0044464,GO:0070001,GO:0070011,GO:0071704,GO:1901575	-0.334248	7.94356	8.01175	0.00464747	0.116207	225.964	209.504	266.99	281.951			0.126882	0.20497		-0.111864	-0.219989
TRINITY_DN62463_c0_g1	726										1.05984	2.29041	8.00677	0.00466027	0.116223	4.19165	8.75158	1.96753	4.25796			-0.684443	-0.0269902		-0.04236	0.753793
TRINITY_DN17997_c0_g1	1169	U89B2	UDP-glycosyltransferase 89B2 {ECO:0000303|PubMed:15610349}	STERE						GO:0003674,GO:0003824,GO:0008150,GO:0008152,GO:0016740,GO:0016757,GO:0016758	-0.339174	5.68933	8.00431	0.00466661	0.116223	50.8766	40.2276	57.0583	58.007			0.155118	0.17811		-0.0043923	-0.328836
TRINITY_DN30207_c0_g1	681; 616; 616										0.500924	4.05947	8.00351	0.00466867	0.116223	18.6894	20.2621	11.3367	16.1988			-0.455278	-0.00683995		0.178208	0.28391
TRINITY_DN30596_c0_g1	2328										1.34354	3.25874	8.0003	0.00467696	0.116259	23.1117	4.83562	5.24674	5.73899			-0.450878	-0.356064		1.34208	-0.535138
TRINITY_DN38594_c0_g2	960	SAU32 (2)	Auxin-responsive protein SAUR32 {ECO:0000305}	ARATH	K14488				AT2G46690	GO:0005575,GO:0005634,GO:0005737,GO:0007165,GO:0007275,GO:0008150,GO:0009734,GO:0009755,GO:0032501,GO:0032502,GO:0040008,GO:0043226,GO:0043227,GO:0043229,GO:0043231,GO:0044424,GO:0044464,GO:0044699,GO:0044707,GO:0044767,GO:0048580,GO:0050789,GO:0050793,GO:0050794,GO:0051239,GO:0065007,GO:1900140,GO:2000026	-0.355908	4.5803	7.99383	0.0046937	0.116504	21.6889	20.1731	27.6703	25.8563			0.209008	0.117993		-0.115801	-0.2112
TRINITY_DN25489_c0_g1	560										0.574165	2.79303	7.98829	0.00470808	0.116591	9.22931	7.32759	5.62151	5.4613			-0.204975	-0.235624		0.354146	0.0864531
TRINITY_DN41582_c1_g2	1904; 1008	YODA (1)	Mitogen-activated protein kinase kinase kinase YODA	ARATH	K20717				AT1G63700	GO:0000166,GO:0001882,GO:0001883,GO:0003006,GO:0003674,GO:0003824,GO:0004672,GO:0004674,GO:0004702,GO:0004709,GO:0004871,GO:0005057,GO:0005488,GO:0005524,GO:0005575,GO:0005737,GO:0008150,GO:0009653,GO:0009791,GO:0009886,GO:0010098,GO:0010103,GO:0010229,GO:0016301,GO:0016740,GO:0016772,GO:0016773,GO:0017076,GO:0022414,GO:0030554,GO:0032501,GO:0032502,GO:0032549,GO:0032550,GO:0032553,GO:0032555,GO:…	-0.511738	3.29664	7.98718	0.00471098	0.116591	7.38345	8.63291	10.3686	12.527			0.0961408	0.328205		-0.302346	-0.122
TRINITY_DN35539_c0_g1	1771; 1236	TGT2 (1)	Trihelix transcription factor GT-2	ARATH					AT1G76890	GO:0001071,GO:0003674,GO:0003676,GO:0003677,GO:0003700,GO:0005488,GO:0005575,GO:0005634,GO:0006139,GO:0006351,GO:0006725,GO:0006807,GO:0008150,GO:0008152,GO:0009058,GO:0009059,GO:0009987,GO:0016070,GO:0018130,GO:0019438,GO:0032774,GO:0034641,GO:0034645,GO:0034654,GO:0043170,GO:0043226,GO:0043227,GO:0043229,GO:0043231,GO:0044237,GO:0044238,GO:0044249,GO:0044260,GO:0044271,GO:0044424,GO:0044464,GO:…	-0.636441	2.44258	7.97981	0.0047302	0.116756	4.84539	3.58963	6.58966	6.44865			0.242799	0.21892		-0.0846691	-0.377049
TRINITY_DN33998_c0_g1	1270; 1006; 998; 973; 869; 853; 705; 659	TI10A; TI10B	Protein TIFY 10B; Protein TIFY 10a {ECO:0000305}	ARATH; ORYSJ	K13464				AT1G74950	GO:0000988,GO:0000989,GO:0001101,GO:0003674,GO:0003712,GO:0003714,GO:0005575,GO:0005634,GO:0006139,GO:0006351,GO:0006355,GO:0006725,GO:0006807,GO:0006950,GO:0006952,GO:0008150,GO:0008152,GO:0009058,GO:0009059,GO:0009611,GO:0009719,GO:0009725,GO:0009753,GO:0009889,GO:0009890,GO:0009892,GO:0009966,GO:0009987,GO:0010033,GO:0010468,GO:0010556,GO:0010558,GO:0010605,GO:0010646,GO:0016070,GO:0018130,GO:…	0.540216	4.08792	7.97779	0.00473548	0.116756	20.689	19.5501	16.8333	10.83			0.0226595	-0.531101		0.29137	0.217071
TRINITY_DN24833_c0_g1	901	ELIP2; ELIP1	Early light-induced protein 2, chloroplastic {ECO:0000305}; Early light-induced protein 1, chloroplastic {ECO:0000305}	ARATH; ARATH					AT4G14690	GO:0003674,GO:0005215,GO:0005575,GO:0006810,GO:0006950,GO:0008150,GO:0008152,GO:0009266,GO:0009314,GO:0009408,GO:0009411,GO:0009416,GO:0009521,GO:0009522,GO:0009523,GO:0009535,GO:0009628,GO:0009637,GO:0009639,GO:0009642,GO:0009644,GO:0009889,GO:0009987,GO:0010029,GO:0010030,GO:0010114,GO:0010117,GO:0010218,GO:0010224,GO:0010380,GO:0015979,GO:0016020,GO:0016021,GO:0019222,GO:0022857,GO:0022891,GO:…	0.577523	3.22191	7.97671	0.00473829	0.116756	11.5366	10.7392	8.90072	6.01669			-0.0234887	-0.466834		0.288958	0.201365
TRINITY_DN27979_c0_g1	747; 699; 697	H4 (1)	Histone H4	SOYBN	K11254					GO:0000786,GO:0000788,GO:0001101,GO:0003674,GO:0003676,GO:0003677,GO:0005488,GO:0005515,GO:0005575,GO:0005730,GO:0005774,GO:0005829,GO:0005886,GO:0005911,GO:0006325,GO:0006334,GO:0006461,GO:0006950,GO:0008150,GO:0009414,GO:0009415,GO:0009506,GO:0009507,GO:0009536,GO:0009579,GO:0009628,GO:0010035,GO:0016020,GO:0016043,GO:0022607,GO:0030054,GO:0031090,GO:0032991,GO:0032993,GO:0034622,GO:0034728,GO:…	0.304528	7.1103	7.96812	0.00476084	0.117055	149.13	156.134	130.575	116.631			-0.0707484	-0.231076		0.118235	0.183589
TRINITY_DN38144_c0_g1	2153; 2085; 1977; 1336	ALPL (1)	Protein ALP1-like {ECO:0000305}	ARATH					AT3G55350	GO:0003674,GO:0003824,GO:0004518,GO:0005488,GO:0005575,GO:0005634,GO:0016787,GO:0016788,GO:0043167,GO:0043169,GO:0043226,GO:0043227,GO:0043229,GO:0043231,GO:0044424,GO:0044464,GO:0046872	0.845164	5.62063	7.96683	0.00476424	0.117055	78.8722	47.7332	49.0945	21.3515			0.126534	-1.00312		0.789009	0.0875743
TRINITY_DN50296_c0_g1	1227	CXE7 (1)	Probable carboxylesterase 7	ARATH					AT2G03550	GO:0003674,GO:0003824,GO:0005575,GO:0005829,GO:0008150,GO:0008152,GO:0009056,GO:0016787,GO:0016788,GO:0044424,GO:0044444,GO:0044464,GO:0052689	0.548734	3.47564	7.94812	0.00481373	0.1181	15.4206	11.0359	8.21365	9.81183			-0.333006	-0.123272		0.437294	0.0189844
TRINITY_DN37588_c0_g1	1903; 1855; 1848; 1802; 1800; 1754; 1659; 829	TLP8 (1)	Tubby-like protein 8	ARATH					AT1G16070	GO:0003674,GO:0005488,GO:0005543,GO:0008289,GO:0035091,GO:0043167,GO:0043168	0.46044	3.92521	7.94123	0.0048321	0.118272	15.3822	19.6095	13.2105	12.2802			-0.152019	-0.243073		0.0405194	0.354573
TRINITY_DN41226_c1_g2	641	TMN3 (1)	Transmembrane 9 superfamily member 3 {ECO:0000305}	ARATH					AT2G01970	GO:0000139,GO:0005575,GO:0005618,GO:0005768,GO:0005774,GO:0005794,GO:0005802,GO:0005911,GO:0009505,GO:0009506,GO:0010008,GO:0016020,GO:0016021,GO:0030054,GO:0030312,GO:0031090,GO:0031224,GO:0043226,GO:0043227,GO:0043229,GO:0043231,GO:0044422,GO:0044424,GO:0044425,GO:0044431,GO:0044437,GO:0044440,GO:0044444,GO:0044446,GO:0044464,GO:0098588	-0.408959	3.98909	7.94026	0.00483468	0.118272	13.8055	13.3499	17.9888	18.0501			0.17883	0.183243		-0.159935	-0.202138
TRINITY_DN28611_c0_g1	836; 720										0.616345	3.33711	7.91043	0.00491505	0.119987	10.9214	13.3795	6.1212	9.75012			-0.531038	0.00187312		0.138955	0.390209
TRINITY_DN22088_c0_g1	1197; 1186	CER1; CERL1	Protein CER1-like 1; Protein ECERIFERUM 1	ARATH	K15404				AT1G02205	GO:0003674,GO:0003824,GO:0005488,GO:0005506,GO:0005575,GO:0005789,GO:0006082,GO:0006629,GO:0006631,GO:0006633,GO:0008150,GO:0008152,GO:0008610,GO:0009058,GO:0009987,GO:0016020,GO:0016021,GO:0016053,GO:0016491,GO:0019752,GO:0031090,GO:0031224,GO:0032787,GO:0043167,GO:0043169,GO:0043436,GO:0044237,GO:0044238,GO:0044249,GO:0044255,GO:0044281,GO:0044283,GO:0044422,GO:0044424,GO:0044425,GO:0044432,GO:…	0.558955	3.08507	7.909	0.00491894	0.119987	10.9214	9.2559	7.74519	5.92412			-0.0791191	-0.377558		0.327876	0.128801
TRINITY_DN33644_c0_g2	1322; 1048; 849	PYL4; PYL6	Abscisic acid receptor PYL4; Abscisic acid receptor PYL6	ARATH	K14496				AT2G38310,AT2G40330	GO:0003674,GO:0004857,GO:0004864,GO:0004872,GO:0005488,GO:0005515,GO:0005575,GO:0005634,GO:0005737,GO:0005886,GO:0007165,GO:0008150,GO:0008289,GO:0009738,GO:0009755,GO:0010427,GO:0016020,GO:0019208,GO:0019212,GO:0019840,GO:0019888,GO:0030234,GO:0031406,GO:0033293,GO:0036094,GO:0042562,GO:0042802,GO:0042803,GO:0043167,GO:0043168,GO:0043177,GO:0043178,GO:0043226,GO:0043227,GO:0043229,GO:0043231,GO:…	1.06924	5.78679	7.86184	0.00504889	0.12298	117.558	32.5143	35.1032	36.3778			-0.40812	-0.359391		1.27998	-0.512468
TRINITY_DN32739_c0_g1	1646; 1646; 815	DR100 (3)	DNA damage-repair/toleration protein DRT100	ARATH					AT3G12610	GO:0000166,GO:0003674,GO:0005488,GO:0005575,GO:0006139,GO:0006259,GO:0006281,GO:0006725,GO:0006807,GO:0006950,GO:0006974,GO:0008150,GO:0008152,GO:0009507,GO:0009536,GO:0009987,GO:0033554,GO:0034641,GO:0036094,GO:0043170,GO:0043226,GO:0043227,GO:0043229,GO:0043231,GO:0044237,GO:0044238,GO:0044260,GO:0044424,GO:0044444,GO:0044464,GO:0044699,GO:0044710,GO:0044763,GO:0046483,GO:0050896,GO:0051716,GO:…	-0.310167	7.11309	7.85807	0.00505945	0.12306	120.519	126.527	163.68	142.673			0.249328	0.0537242		-0.186057	-0.116996
TRINITY_DN36193_c0_g1	1912	UGT2 (1)	7-deoxyloganetin glucosyltransferase	GARJA						GO:0003674,GO:0003824,GO:0008150,GO:0008152,GO:0008194,GO:0016740,GO:0016757,GO:0016758,GO:0035251,GO:0046527	0.519783	5.38725	7.84621	0.00509273	0.123692	37.0326	61.2907	31.9801	36.6864			-0.321106	-0.133973		-0.121117	0.576196
TRINITY_DN38117_c0_g1	2175	Y1491 (2)	Uncharacterized protein At1g04910	ARATH					AT1G04910	GO:0000139,GO:0003674,GO:0003824,GO:0005575,GO:0005737,GO:0005768,GO:0005794,GO:0005802,GO:0016020,GO:0016021,GO:0016740,GO:0016757,GO:0031090,GO:0031224,GO:0043226,GO:0043227,GO:0043229,GO:0043231,GO:0044422,GO:0044424,GO:0044425,GO:0044431,GO:0044444,GO:0044446,GO:0044464,GO:0098588	-0.348654	4.52176	7.84339	0.00510069	0.123708	20.689	19.6095	25.3905	25.8872			0.14694	0.172868		-0.124738	-0.195071
TRINITY_DN32290_c0_g1	1224; 1206	ENL1 (1)	Early nodulin-like protein 1	ARATH					AT2G25060	GO:0003674,GO:0005575,GO:0005886,GO:0005911,GO:0009055,GO:0009506,GO:0016020,GO:0030054,GO:0031224,GO:0031225,GO:0031226,GO:0044425,GO:0044459,GO:0044464,GO:0046658	-0.330363	7.11681	7.84037	0.00510922	0.123738	134.325	111.575	160.525	148.504			0.220373	0.109512		-0.0332413	-0.296644
TRINITY_DN65837_c0_g1	692										0.611856	2.19554	7.83569	0.00512247	0.123882	5.34531	5.60694	3.52906	3.64087			-0.224739	-0.195856		0.185051	0.235544
TRINITY_DN35094_c0_g1	1758; 1648; 1194	BGAL (1)	Beta-galactosidase	MALDO						GO:0003674,GO:0003824,GO:0004553,GO:0004565,GO:0005575,GO:0005576,GO:0005975,GO:0008150,GO:0008152,GO:0015925,GO:0016787,GO:0016798,GO:0044238,GO:0048046,GO:0071704	-0.568865	2.75449	7.83045	0.00513734	0.124065	5.03767	5.66627	7.27673	8.63934			0.118972	0.316693		-0.279547	-0.156118
TRINITY_DN44715_c0_g1	637	WTR14 (2)	WAT1-related protein At2g39510	ARATH					AT2G39510	GO:0003006,GO:0003333,GO:0003674,GO:0005215,GO:0005342,GO:0005575,GO:0005886,GO:0006810,GO:0006811,GO:0006820,GO:0006835,GO:0006865,GO:0008150,GO:0008324,GO:0008509,GO:0008514,GO:0009791,GO:0009987,GO:0015075,GO:0015171,GO:0015175,GO:0015179,GO:0015186,GO:0015711,GO:0015800,GO:0015807,GO:0015813,GO:0015849,GO:0016020,GO:0016021,GO:0022414,GO:0022857,GO:0022891,GO:0022892,GO:0031224,GO:0032501,GO:…	-0.647774	2.9713	7.81615	0.00517815	0.124872	7.61418	4.56862	9.15056	9.81183			0.223555	0.30667		0.00967451	-0.5399
TRINITY_DN41518_c0_g1	3225; 2871; 1854; 1845	Y2165 (1)	Probable LRR receptor-like serine/threonine-protein kinase At2g16250	ARATH					AT2G16250	GO:0000166,GO:0001882,GO:0001883,GO:0003674,GO:0003824,GO:0004672,GO:0004674,GO:0005488,GO:0005524,GO:0005575,GO:0005618,GO:0005886,GO:0005911,GO:0009505,GO:0009506,GO:0016020,GO:0016021,GO:0016301,GO:0016740,GO:0016772,GO:0016773,GO:0017076,GO:0030054,GO:0030312,GO:0030554,GO:0031224,GO:0032549,GO:0032550,GO:0032553,GO:0032555,GO:0032559,GO:0035639,GO:0036094,GO:0043167,GO:0043168,GO:0044425,GO:…	-0.330715	4.83579	7.80939	0.00519755	0.125162	26.5343	23.9704	33.6041	29.8366			0.23397	0.072612		-0.0853778	-0.221205
TRINITY_DN40161_c1_g1	649; 523										0.38449	6.37782	7.8018	0.00521942	0.125244	108.829	79.5948	69.8941	74.3292			-0.22334	-0.136977		0.401051	-0.0407345
TRINITY_DN13248_c0_g1	1563										0.347477	4.93063	7.79946	0.00522619	0.125244	35.9559	32.3067	28.9195	24.6838			-0.0583057	-0.270858		0.237499	0.0916647
TRINITY_DN33178_c0_g1	1203; 1134; 919	AT101	Autophagy-related protein 101 {ECO:0000303|PubMed:24563201}	ARATH					AT5G66930	GO:0005575,GO:0005773,GO:0005776,GO:0006810,GO:0006914,GO:0008104,GO:0008150,GO:0008152,GO:0009056,GO:0009987,GO:0015031,GO:0031410,GO:0031982,GO:0033036,GO:0043226,GO:0043227,GO:0043229,GO:0043231,GO:0044237,GO:0044248,GO:0044424,GO:0044444,GO:0044464,GO:0045184,GO:0051179,GO:0051234,GO:0071702	0.325334	4.99033	7.79718	0.00523279	0.125244	33.4947	37.0533	26.8895	29.4663			-0.213804	-0.0905421		0.0832532	0.221093
TRINITY_DN2559_c0_g1	1541	PER5 (1)	Peroxidase 5 {ECO:0000250|UniProtKB:P22195}	VITVI						GO:0003674,GO:0003824,GO:0004601,GO:0005488,GO:0005575,GO:0005576,GO:0006950,GO:0006979,GO:0008150,GO:0008152,GO:0009056,GO:0009987,GO:0016209,GO:0016491,GO:0016684,GO:0020037,GO:0042743,GO:0042744,GO:0043167,GO:0043169,GO:0044237,GO:0044248,GO:0044699,GO:0044710,GO:0044712,GO:0044763,GO:0046872,GO:0046906,GO:0050896,GO:0072593,GO:0097159,GO:1901363	0.346605	7.02243	7.79596	0.0052363	0.125244	163.397	127.743	112.399	116.446			-0.190901	-0.140745		0.340961	-0.00931434
TRINITY_DN23085_c0_g1	1517; 1108; 963										0.446329	4.41822	7.79471	0.00523995	0.125244	27.3418	21.9828	15.7715	20.3642			-0.371866	-0.040238		0.351532	0.0605713
TRINITY_DN39971_c0_g1	2571; 2562; 2550; 2541	IQD1; IQD14 (1)	Protein IQ-DOMAIN 1 {ECO:0000303|PubMed:15960618}; Protein IQ-DOMAIN 14	ARATH					AT2G43680		-0.296279	7.45447	7.79288	0.00524526	0.125244	154.168	160.554	194.473	192.04			0.155654	0.137679		-0.175578	-0.117755
TRINITY_DN39866_c0_g1	3082; 3042; 1831	SBT17 (1)	Subtilisin-like protease SBT1.7 {ECO:0000303|PubMed:16193095}	ARATH					AT5G67360	GO:0003006,GO:0003674,GO:0003824,GO:0004175,GO:0004252,GO:0005575,GO:0005576,GO:0005618,GO:0008150,GO:0008152,GO:0008233,GO:0008236,GO:0009505,GO:0009987,GO:0010191,GO:0010214,GO:0016787,GO:0017171,GO:0022414,GO:0030312,GO:0032502,GO:0044237,GO:0044464,GO:0044699,GO:0044702,GO:0048046,GO:0048359,GO:0048609,GO:0048856,GO:0070011,GO:0080001	-0.435318	4.41291	7.77632	0.00529356	0.126128	20.5737	15.6045	26.2962	22.4931			0.304714	0.0964856		-0.0212512	-0.379948
TRINITY_DN3683_c0_g1	2384	PTR18 (1)	Protein NRT1/ PTR FAMILY 3.1	ARATH					AT1G68570	GO:0003674,GO:0005215,GO:0005575,GO:0005886,GO:0006082,GO:0006807,GO:0008150,GO:0008152,GO:0009987,GO:0010336,GO:0016020,GO:0016021,GO:0031224,GO:0042126,GO:0042128,GO:0042592,GO:0043436,GO:0044237,GO:0044281,GO:0044425,GO:0044464,GO:0044699,GO:0044710,GO:0044763,GO:0048878,GO:0050801,GO:0055081,GO:0055088,GO:0065007,GO:0065008,GO:0071704,GO:0071941,GO:0097708,GO:2001057	0.461988	3.90092	7.77508	0.00529718	0.126128	18.8432	15.7528	11.3367	13.7304			-0.323743	-0.0855913		0.32043	0.0889041
TRINITY_DN31558_c0_g1	1760; 1742; 1642; 1547										0.43792	3.91495	7.76636	0.00532283	0.126219	18.6894	15.9902	13.5541	12.0025			-0.117476	-0.269083		0.29412	0.0924394
TRINITY_DN29950_c0_g1	628	IF5 (1)	Eukaryotic translation initiation factor 5	MAIZE	K03262					GO:0000166,GO:0001882,GO:0001883,GO:0003674,GO:0003676,GO:0003723,GO:0003743,GO:0005488,GO:0005525,GO:0008135,GO:0017076,GO:0019001,GO:0032549,GO:0032550,GO:0032553,GO:0032555,GO:0032561,GO:0035639,GO:0036094,GO:0043167,GO:0043168,GO:0097159,GO:0097367,GO:1901265,GO:1901363	-0.453266	3.4222	7.76626	0.00532311	0.126219	8.99858	8.95924	12.5859	12.0025			0.219645	0.160754		-0.187615	-0.192784
TRINITY_DN30500_c0_g1	1184; 1100; 932; 848										0.31593	5.50127	7.76619	0.00532333	0.126219	52.1456	48.2672	43.5979	37.0258			-0.0409961	-0.265537		0.206881	0.0996525
TRINITY_DN40046_c0_g1	2358; 2336	AIR3 (1)	Subtilisin-like protease SBT5.3	ARATH					AT2G04160	GO:0003674,GO:0003824,GO:0004175,GO:0004252,GO:0005575,GO:0005576,GO:0005618,GO:0008150,GO:0008233,GO:0008236,GO:0009653,GO:0009719,GO:0009725,GO:0009733,GO:0009886,GO:0010015,GO:0010033,GO:0010101,GO:0010102,GO:0016787,GO:0017171,GO:0030312,GO:0032502,GO:0042221,GO:0044464,GO:0044699,GO:0044767,GO:0050896,GO:0070011	-0.466419	3.71588	7.76154	0.00533703	0.126367	9.4985	12.3412	14.5847	15.7051			0.160945	0.255257		-0.367461	-0.0487409
TRINITY_DN20759_c0_g1	993; 758	DR100 (4)	DNA damage-repair/toleration protein DRT100	ARATH							-0.584559	2.75638	7.75006	0.00537108	0.126996	6.07596	4.65762	8.46349	7.55943			0.289078	0.15871		-0.0845797	-0.363208
TRINITY_DN6145_c0_g1	533										0.919413	1.73681	7.73741	0.00540883	0.127579	5.49913	3.23363	1.71768	2.8695			-0.473775	-0.0844056		0.538546	0.0196346
TRINITY_DN20654_c0_g1	1069	GEML1 (1)	GEM-like protein 1	ARATH					AT1G28200		0.404009	4.40834	7.73675	0.00541081	0.127579	23.2656	24.9791	16.0525	20.4259			-0.344394	-0.0314301		0.140578	0.235246
TRINITY_DN36434_c0_g1	1851; 1843; 1837; 1829; 1405; 1290; 817	MAKR1	Probable membrane-associated kinase regulator 1	ARATH					AT5G26230	GO:0003674,GO:0004857,GO:0005575,GO:0005829,GO:0005886,GO:0006629,GO:0007165,GO:0008150,GO:0008152,GO:0009536,GO:0009719,GO:0009725,GO:0009741,GO:0009742,GO:0009755,GO:0010033,GO:0014070,GO:0016020,GO:0019207,GO:0019210,GO:0030234,GO:0033993,GO:0042221,GO:0043226,GO:0043227,GO:0043229,GO:0043231,GO:0043401,GO:0044238,GO:0044424,GO:0044444,GO:0044464,GO:0044699,GO:0044710,GO:0050789,GO:0050794,GO:…	-0.270657	5.7836	7.73188	0.00542541	0.127746	48.5693	51.1151	59.9627	60.352			0.126596	0.13563		-0.166544	-0.0956821
TRINITY_DN34221_c0_g1	2422; 2415; 2132; 2037; 2027; 2020	HEN4; RCF3 (1)	KH domain-containing protein HEN4 {ECO:0000305}; RNA-binding KH domain-containing protein RCF3 {ECO:0000305|PubMed:23087326}	ARATH	K13162				AT5G64390	GO:0002831,GO:0003674,GO:0003676,GO:0003723,GO:0005488,GO:0005575,GO:0006139,GO:0006396,GO:0006397,GO:0006725,GO:0006807,GO:0006950,GO:0006970,GO:0007165,GO:0008150,GO:0008152,GO:0008380,GO:0009266,GO:0009408,GO:0009628,GO:0009755,GO:0009867,GO:0009909,GO:0009911,GO:0009987,GO:0010286,GO:0010445,GO:0010468,GO:0016070,GO:0016071,GO:0016604,GO:0016607,GO:0019222,GO:0030154,GO:0031053,GO:0031347,GO:…	-0.40731	3.95235	7.71529	0.00547552	0.128747	13.6517	12.8455	17.8014	17.3095			0.197789	0.161497		-0.141498	-0.217788
TRINITY_DN41014_c3_g1	2504; 2465; 2024; 603	TGT2 (2)	Trihelix transcription factor GT-2	ARATH					AT1G76890	GO:0001071,GO:0003674,GO:0003676,GO:0003677,GO:0003700,GO:0005488,GO:0005575,GO:0005634,GO:0006139,GO:0006351,GO:0006725,GO:0006807,GO:0008150,GO:0008152,GO:0009058,GO:0009059,GO:0009987,GO:0016070,GO:0018130,GO:0019438,GO:0032774,GO:0034641,GO:0034645,GO:0034654,GO:0043170,GO:0043226,GO:0043227,GO:0043229,GO:0043231,GO:0044237,GO:0044238,GO:0044249,GO:0044260,GO:0044271,GO:0044424,GO:0044464,GO:…	-0.312368	5.7116	7.68865	0.00555693	0.13048	50.7997	42.6602	60.0564	55.8472			0.202244	0.10091		-0.0308076	-0.272346
TRINITY_DN38096_c0_g1	2410; 2381; 2379; 2297; 2289; 2137; 1218; 843; 699	SSRA (1)	Translocon-associated protein subunit alpha	ARATH	K13249				AT2G21160	GO:0005575,GO:0005773,GO:0005774,GO:0005783,GO:0005789,GO:0005794,GO:0005886,GO:0006605,GO:0006612,GO:0006613,GO:0006810,GO:0006886,GO:0008104,GO:0008150,GO:0009535,GO:0009987,GO:0015031,GO:0016020,GO:0016021,GO:0016043,GO:0031090,GO:0031224,GO:0033036,GO:0034357,GO:0034613,GO:0042651,GO:0043226,GO:0043227,GO:0043229,GO:0043231,GO:0044422,GO:0044424,GO:0044425,GO:0044432,GO:0044434,GO:0044435,GO:…	-0.465453	3.47886	7.68158	0.00557874	0.130811	8.38329	10.1459	12.5235	13.1441			0.170416	0.23079		-0.313706	-0.087501
TRINITY_DN35640_c0_g1	2400; 1615; 1612; 1447	BBE2 (1)	Berberine bridge enzyme-like 2 {ECO:0000303|PubMed:26037923}	ARATH					AT1G11770	GO:0000166,GO:0003674,GO:0003824,GO:0005488,GO:0005575,GO:0005576,GO:0005618,GO:0016491,GO:0016614,GO:0030312,GO:0036094,GO:0043167,GO:0043168,GO:0044464,GO:0048037,GO:0050660,GO:0050662,GO:0097159,GO:1901265,GO:1901363	-0.359359	4.42674	7.67676	0.00559365	0.130979	19.8815	17.7108	24.4848	23.6656			0.186739	0.141413		-0.0887145	-0.239437
TRINITY_DN15797_c0_g1	2078; 1908										0.417042	4.43653	7.66605	0.00562697	0.131572	22.8041	26.5514	16.2711	20.7344			-0.350079	-0.0347676		0.0909322	0.293915
TRINITY_DN23562_c0_g2	819	C80B1	(S)-N-methylcoclaurine 3'-hydroxylase isozyme 1	ESCCA	K13385					GO:0003674,GO:0003824,GO:0004497,GO:0005488,GO:0005506,GO:0005575,GO:0005789,GO:0016020,GO:0016021,GO:0016491,GO:0016705,GO:0016709,GO:0020037,GO:0031090,GO:0031224,GO:0043167,GO:0043169,GO:0044422,GO:0044424,GO:0044425,GO:0044432,GO:0044444,GO:0044446,GO:0044464,GO:0046872,GO:0046906,GO:0046914,GO:0050593,GO:0097159,GO:0098588,GO:0098589,GO:1901363	-0.84045	3.44235	7.66364	0.00563446	0.131572	4.38392	10.9172	12.7421	14.8103			0.302166	0.491572		-0.905259	0.111521
TRINITY_DN57344_c0_g1	1450										0.786241	1.69721	7.65809	0.00565183	0.131595	4.96076	3.23363	2.37353	2.34496			-0.230003	-0.239455		0.440445	0.0290133
TRINITY_DN31543_c0_g1	1263; 1101; 656	MYB44 (2)	Transcription factor MYB44	ARATH	K09422				AT5G67300	GO:0000975,GO:0000981,GO:0000988,GO:0000989,GO:0001067,GO:0001071,GO:0001076,GO:0001101,GO:0001134,GO:0001135,GO:0003674,GO:0003676,GO:0003677,GO:0003700,GO:0005488,GO:0005575,GO:0005634,GO:0006139,GO:0006351,GO:0006355,GO:0006357,GO:0006725,GO:0006807,GO:0006950,GO:0006952,GO:0006970,GO:0007165,GO:0008150,GO:0008152,GO:0009058,GO:0009059,GO:0009414,GO:0009415,GO:0009605,GO:0009607,GO:0009617,GO:…	0.399811	5.20386	7.65598	0.00565844	0.131595	46.0697	37.7949	36.1963	27.3065			-0.00215948	-0.38437		0.329536	0.0569941
TRINITY_DN63478_c0_g1	662	5BPOR (1)	3-oxo-Delta(4,5)-steroid 5-beta-reductase	DIGLA						GO:0000166,GO:0003674,GO:0003824,GO:0005488,GO:0016491,GO:0016627,GO:0016628,GO:0035671,GO:0036094,GO:0047787,GO:0048037,GO:0050662,GO:0097159,GO:1901265,GO:1901363	-0.472279	3.27177	7.65589	0.00565873	0.131595	8.57557	7.50559	11.1806	11.0769			0.200158	0.188765		-0.117517	-0.271405
TRINITY_DN31398_c0_g1	2212; 2181	REM16; VRN1; Y3896	B3 domain-containing protein At3g18960; B3 domain-containing protein REM16; B3 domain-containing transcription factor VRN1	ARATH					AT4G33280,AT3G18990	GO:0003674,GO:0003676,GO:0003677,GO:0005488,GO:0005575,GO:0005634,GO:0005654,GO:0005773,GO:0006139,GO:0006351,GO:0006355,GO:0006725,GO:0006807,GO:0006950,GO:0008150,GO:0008152,GO:0009058,GO:0009059,GO:0009266,GO:0009409,GO:0009628,GO:0009889,GO:0009909,GO:0009987,GO:0010048,GO:0010468,GO:0010556,GO:0016070,GO:0018130,GO:0019219,GO:0019222,GO:0019438,GO:0031323,GO:0031326,GO:0032774,GO:0034641,GO:…	-0.561621	2.78272	7.64107	0.00570542	0.132499	4.84539	6.0816	7.77642	8.42336			0.174099	0.266541		-0.340075	-0.100566
TRINITY_DN38332_c0_g1	2418; 2397; 2112; 2091; 1119; 1098	ERF55; RA213; RAP24	Ethylene-responsive transcription factor ERF055; Ethylene-responsive transcription factor RAP2-13; Ethylene-responsive transcription factor RAP2-4	ARATH	K09286				AT1G36060,AT1G78080	GO:0000160,GO:0001071,GO:0001101,GO:0003674,GO:0003676,GO:0003677,GO:0003700,GO:0005488,GO:0005575,GO:0005634,GO:0006139,GO:0006351,GO:0006355,GO:0006725,GO:0006807,GO:0006950,GO:0006970,GO:0007165,GO:0008150,GO:0008152,GO:0009058,GO:0009059,GO:0009266,GO:0009314,GO:0009409,GO:0009414,GO:0009415,GO:0009416,GO:0009611,GO:0009628,GO:0009651,GO:0009736,GO:0009755,GO:0009873,GO:0009889,GO:0009987,GO:…	0.375745	7.23561	7.62958	0.00574186	0.133049	193.892	146.611	138.07	124.252			-0.104864	-0.254707		0.379045	-0.0194744
TRINITY_DN29980_c0_g1	1509; 1429	CLV1 (1)	Receptor protein kinase CLAVATA1	ARATH	K00924				AT1G75820	GO:0000166,GO:0000325,GO:0001882,GO:0001883,GO:0003002,GO:0003006,GO:0003674,GO:0003824,GO:0004672,GO:0004674,GO:0004702,GO:0004871,GO:0005057,GO:0005102,GO:0005488,GO:0005515,GO:0005524,GO:0005575,GO:0005773,GO:0005886,GO:0005911,GO:0007389,GO:0008150,GO:0009506,GO:0009909,GO:0009934,GO:0009987,GO:0010075,GO:0010080,GO:0016020,GO:0016021,GO:0016301,GO:0016740,GO:0016772,GO:0016773,GO:0017076,GO:…	0.692327	1.72108	7.62865	0.00574481	0.133049	3.96091	4.06429	2.37353	2.5918			-0.247136	-0.176872		0.199601	0.224407
TRINITY_DN33684_c0_g1	1363; 1360; 1356; 1353; 943; 940	CXE15 (1)	Probable carboxylesterase 15	ARATH					AT5G06570	GO:0003674,GO:0003824,GO:0008150,GO:0008152,GO:0009056,GO:0016787,GO:0016788,GO:0052689	0.565145	3.81493	7.61728	0.00578116	0.133708	19.1893	14.4178	9.21303	13.4527			-0.482733	-0.0200502		0.435426	0.0673568
TRINITY_DN28417_c0_g1	2161	PPO (2)	Polyphenol oxidase A1, chloroplastic	VICFA						GO:0003674,GO:0003824,GO:0004097,GO:0005488,GO:0005575,GO:0008150,GO:0008152,GO:0009058,GO:0009543,GO:0016491,GO:0016679,GO:0016682,GO:0031977,GO:0031978,GO:0042440,GO:0043167,GO:0043169,GO:0044422,GO:0044424,GO:0044434,GO:0044435,GO:0044436,GO:0044444,GO:0044446,GO:0044464,GO:0044699,GO:0044710,GO:0044711,GO:0046148,GO:0046872	-0.478649	4.95992	7.59884	0.00584058	0.134898	20.7275	31.0013	32.0426	40.2038			0.0794214	0.389454		-0.50348	0.0346054
TRINITY_DN36019_c2_g1	2234; 2226; 2217; 2209; 2205; 2188	LAX5	Auxin transporter-like protein 5	MEDTR	K13946					GO:0003674,GO:0005215,GO:0005575,GO:0005886,GO:0006810,GO:0006811,GO:0006820,GO:0006865,GO:0007165,GO:0008150,GO:0009734,GO:0009755,GO:0015291,GO:0015293,GO:0015711,GO:0015849,GO:0016020,GO:0016021,GO:0022804,GO:0022857,GO:0031224,GO:0044425,GO:0044464,GO:0044699,GO:0044765,GO:0046942,GO:0050789,GO:0050794,GO:0051179,GO:0051234,GO:0065007,GO:0071702,GO:0071705,GO:1902578	0.299676	6.26088	7.59263	0.00586074	0.13518	80.1027	88.9694	66.2713	71.1512			-0.194963	-0.0953623		0.0711874	0.219138
TRINITY_DN31144_c0_g1	776; 774; 774										0.316591	4.76379	7.58207	0.00589517	0.135789	30.9182	29.2807	24.6409	23.6656			-0.120765	-0.174572		0.184475	0.110862
TRINITY_DN31561_c1_g1	1376; 598	HAC1 (1)	Histone acetyltransferase HAC1	ARATH	K04498				AT1G79000	GO:0000988,GO:0000989,GO:0003674,GO:0003712,GO:0003824,GO:0004402,GO:0005488,GO:0005575,GO:0005634,GO:0006139,GO:0006351,GO:0006355,GO:0006725,GO:0006807,GO:0008080,GO:0008150,GO:0008152,GO:0008270,GO:0009058,GO:0009059,GO:0009889,GO:0009987,GO:0010468,GO:0010556,GO:0016070,GO:0016407,GO:0016410,GO:0016740,GO:0016746,GO:0016747,GO:0018130,GO:0019219,GO:0019222,GO:0019438,GO:0031323,GO:0031326,GO:…	-0.650213	1.99001	7.56437	0.00595333	0.136845	2.73034	3.29297	5.02813	4.47395			0.274689	0.156194		-0.296508	-0.134375
TRINITY_DN30767_c0_g1	1276; 1256; 1141										0.486175	3.32392	7.56322	0.00595714	0.136845	10.6906	12.5192	7.6515	8.94789			-0.291476	-0.109648		0.103462	0.297662
TRINITY_DN23005_c0_g1	3958	ATPB; ATPE	ATP synthase epsilon chain, chloroplastic {ECO:0000255|HAMAP-Rule:MF_00530}; ATP synthase subunit beta, chloroplastic {ECO:0000255|HAMAP-Rule:MF_01347}	AGAAF; POPAL						GO:0000166,GO:0001882,GO:0001883,GO:0003674,GO:0003824,GO:0005215,GO:0005488,GO:0005524,GO:0005575,GO:0006139,GO:0006163,GO:0006164,GO:0006725,GO:0006753,GO:0006754,GO:0006793,GO:0006796,GO:0006807,GO:0006810,GO:0006811,GO:0006812,GO:0006818,GO:0008150,GO:0008152,GO:0008324,GO:0009058,GO:0009116,GO:0009117,GO:0009119,GO:0009123,GO:0009124,GO:0009126,GO:0009127,GO:0009141,GO:0009142,GO:0009144,GO:…	0.436548	3.91146	7.5537	0.0059887	0.137384	18.6509	15.9308	11.8364	13.6687			-0.282782	-0.103366		0.294955	0.0911928
TRINITY_DN25187_c0_g1	1768	STR4	Rhodanese-like domain-containing protein 4, chloroplastic	ARATH					AT4G01050	GO:0005575,GO:0006091,GO:0006950,GO:0006952,GO:0008150,GO:0008152,GO:0009507,GO:0009526,GO:0009534,GO:0009535,GO:0009536,GO:0009579,GO:0009605,GO:0009607,GO:0009617,GO:0009767,GO:0009772,GO:0009941,GO:0009987,GO:0016020,GO:0016021,GO:0022900,GO:0031224,GO:0031967,GO:0031975,GO:0031976,GO:0031984,GO:0034357,GO:0042651,GO:0042742,GO:0043207,GO:0043226,GO:0043227,GO:0043229,GO:0043231,GO:0044237,GO:…	-0.410089	3.94962	7.5208	0.00609907	0.139726	12.3442	14.0025	17.5516	17.5255			0.184433	0.182508		-0.262386	-0.104555
TRINITY_DN38020_c0_g1	2504; 2492; 1487; 1205	MEB1	Membrane protein of ER body 1	ARATH					AT4G27860	GO:0003674,GO:0005215,GO:0005381,GO:0005384,GO:0005575,GO:0005783,GO:0005789,GO:0006873,GO:0006875,GO:0006880,GO:0008150,GO:0008324,GO:0009987,GO:0010035,GO:0010038,GO:0010039,GO:0010168,GO:0015075,GO:0016020,GO:0016021,GO:0019725,GO:0022857,GO:0022890,GO:0022891,GO:0022892,GO:0030003,GO:0030026,GO:0031090,GO:0031224,GO:0042221,GO:0042592,GO:0043226,GO:0043227,GO:0043229,GO:0043231,GO:0044422,GO:…	-0.274427	6.97066	7.51441	0.00612072	0.140033	112.598	114.304	139.039	135.422			0.153794	0.116314		-0.145719	-0.124389
TRINITY_DN29132_c0_g1	1178; 1173; 1166; 1161										0.297335	5.11204	7.50247	0.00616146	0.140775	36.4173	39.6936	30.8871	31.1016			-0.143981	-0.134599		0.080256	0.198324
TRINITY_DN39210_c0_g1	1941; 1895; 1873; 1869; 1827; 1810; 1801; 892	HERC4; UVR8	Probable E3 ubiquitin-protein ligase HERC4; Ultraviolet-B receptor UVR8	ARATH; HUMAN; MOUSE	K10615				AT5G63860	GO:0000785,GO:0001650,GO:0003674,GO:0003682,GO:0003824,GO:0004842,GO:0004871,GO:0004872,GO:0005085,GO:0005488,GO:0005515,GO:0005575,GO:0005634,GO:0005829,GO:0006464,GO:0007276,GO:0007283,GO:0008150,GO:0008152,GO:0009314,GO:0009411,GO:0009416,GO:0009605,GO:0009628,GO:0009649,GO:0009881,GO:0009987,GO:0010224,GO:0016567,GO:0016740,GO:0018298,GO:0019538,GO:0019787,GO:0022414,GO:0030154,GO:0032446,GO:…	-0.549816	2.87466	7.48831	0.00621008	0.141467	6.34515	5.45861	9.43164	7.80626			0.322833	0.101576		-0.131189	-0.293221
TRINITY_DN29068_c0_g1	1301	ACCH1 (2)	1-aminocyclopropane-1-carboxylate oxidase homolog 1	ARATH					AT1G06620	GO:0003674,GO:0003824,GO:0005488,GO:0016491,GO:0043167,GO:0043169,GO:0046872	-0.306958	4.8943	7.48815	0.00621064	0.141467	25.919	27.0854	31.824	33.786			0.103301	0.18465		-0.173499	-0.114451
TRINITY_DN38605_c0_g1	2026; 2021; 1642; 1637; 1578; 1124; 810; 641	RLP51; RLP55	Receptor-like protein 51 {ECO:0000303|PubMed:18434605}; Receptor-like protein 55 {ECO:0000303|PubMed:18434605}	ARATH					AT4G18760,AT5G45770	GO:0002831,GO:0002833,GO:0005575,GO:0005886,GO:0006950,GO:0006952,GO:0008150,GO:0009605,GO:0009607,GO:0009617,GO:0016020,GO:0016021,GO:0031224,GO:0031347,GO:0031349,GO:0032101,GO:0032103,GO:0043207,GO:0043900,GO:0043902,GO:0044425,GO:0044464,GO:0048518,GO:0048583,GO:0048584,GO:0050789,GO:0050896,GO:0051704,GO:0051707,GO:0065007,GO:0080134,GO:1900424,GO:1900426,GO:1902288,GO:1902290	-0.285993	5.21968	7.48637	0.00621676	0.141467	33.6485	33.3747	41.849	39.8644			0.168837	0.102017		-0.129864	-0.140991
TRINITY_DN27819_c0_g1	585; 582	HSOP1; HSOP2	Hsp70-Hsp90 organizing protein 1; Hsp70-Hsp90 organizing protein 2	ARATH	K09553				AT1G12270	GO:0003674,GO:0005488,GO:0005515,GO:0005575,GO:0005634,GO:0005829,GO:0006461,GO:0008150,GO:0016043,GO:0022607,GO:0031072,GO:0034622,GO:0043226,GO:0043227,GO:0043229,GO:0043231,GO:0043623,GO:0043933,GO:0044424,GO:0044444,GO:0044464,GO:0051131,GO:0051879,GO:0065003,GO:0070678,GO:0071822,GO:0071840	-0.53858	3.1787	7.48136	0.0062341	0.141671	8.53711	6.1706	10.3998	10.8609			0.19599	0.248665		-0.0388451	-0.405811
TRINITY_DN32359_c0_g1	1414	SRK2E	Serine/threonine-protein kinase SRK2E	ARATH	K14498				AT4G33950	GO:0000166,GO:0001101,GO:0001882,GO:0001883,GO:0003674,GO:0003824,GO:0004672,GO:0004674,GO:0005488,GO:0005515,GO:0005524,GO:0005575,GO:0005634,GO:0005737,GO:0005829,GO:0005975,GO:0005984,GO:0005985,GO:0006082,GO:0006464,GO:0006468,GO:0006629,GO:0006631,GO:0006633,GO:0006636,GO:0006638,GO:0006639,GO:0006641,GO:0006793,GO:0006796,GO:0006950,GO:0006952,GO:0006970,GO:0007165,GO:0008150,GO:0008152,GO:…	0.375922	4.34682	7.47173	0.00626752	0.142103	21.7273	24.0891	16.3961	18.9448			-0.2646	-0.0774019		0.102553	0.239449
TRINITY_DN34972_c0_g1	1576; 1567										0.322846	4.76737	7.47106	0.00626988	0.142103	29.4953	30.9123	22.8296	25.4861			-0.224073	-0.0774314		0.119007	0.182497
TRINITY_DN5024_c0_g1	639										1.61049	6.46361	7.46716	0.00628347	0.142221	234.232	32.633	25.1406	62.2341			-1.17906	0.0638212		1.94262	-0.827372
TRINITY_DN54404_c0_g1	637										0.635234	2.28345	7.44893	0.0063474	0.143416	6.61434	5.19161	3.3729	4.19625			-0.326836	-0.121143		0.354202	0.0937768
TRINITY_DN33093_c0_g1	1074; 971; 946; 946; 770	CRR38	Cysteine-rich repeat secretory protein 38	ARATH					AT3G22060	GO:0001101,GO:0005575,GO:0005576,GO:0005618,GO:0005773,GO:0008150,GO:0009719,GO:0009725,GO:0009737,GO:0010033,GO:0030312,GO:0033993,GO:0042221,GO:0043226,GO:0043227,GO:0043229,GO:0043231,GO:0044424,GO:0044444,GO:0044464,GO:0050896,GO:0097305,GO:1901700	0.523276	3.36954	7.4473	0.00635317	0.143416	13.344	11.0062	7.2455	9.65755			-0.389419	-0.0549773		0.341437	0.102959
TRINITY_DN40404_c0_g1	2176; 2059; 1617; 1136	NFD4 (1)	Protein NUCLEAR FUSION DEFECTIVE 4 {ECO:0000303|PubMed:16698901}	ARATH					AT1G31470	GO:0000741,GO:0005575,GO:0006810,GO:0006950,GO:0006970,GO:0006996,GO:0008150,GO:0009628,GO:0009651,GO:0009987,GO:0010197,GO:0016021,GO:0016043,GO:0031224,GO:0044425,GO:0048284,GO:0050896,GO:0051179,GO:0051234,GO:0071840	0.481716	3.5126	7.41147	0.00648093	0.146105	14.4977	12.0742	8.43226	10.5523			-0.34003	-0.0731255		0.321184	0.0919717
TRINITY_DN32132_c0_g1	1935; 1111	CXE17	Probable carboxylesterase 17	ARATH					AT5G16080	GO:0003674,GO:0003824,GO:0008150,GO:0008152,GO:0009056,GO:0016787,GO:0016788,GO:0052689	0.404634	4.24296	7.40143	0.0065172	0.146728	22.3426	20.7368	17.9888	14.5326			-0.0490618	-0.322941		0.23523	0.136773
TRINITY_DN39637_c0_g1	2904; 2834; 2754; 2229; 914										-0.290609	6.74122	7.39315	0.00654727	0.147209	101.33	91.0757	123.673	111.571			0.215424	0.0693417		-0.0669906	-0.217775
TRINITY_DN23093_c0_g1	837	Y5258	Stress-response A/B barrel domain-containing protein At5g22580 {ECO:0000305}	ARATH					AT5G22580	GO:0003674,GO:0005488,GO:0005575,GO:0009507,GO:0009536,GO:0043167,GO:0043169,GO:0043226,GO:0043227,GO:0043229,GO:0043231,GO:0044424,GO:0044444,GO:0044464,GO:0046872	-0.281245	6.83434	7.3876	0.0065675	0.147469	109.637	96.3563	125.547	124.653			0.144325	0.134182		-0.047894	-0.230614
TRINITY_DN41651_c0_g1	2052; 2040; 1936	ADO3	Adagio protein 3	ARATH	K12116				AT1G68050	GO:0000975,GO:0001047,GO:0001067,GO:0003006,GO:0003674,GO:0003676,GO:0003677,GO:0004871,GO:0004872,GO:0005488,GO:0005575,GO:0005634,GO:0005737,GO:0006355,GO:0006464,GO:0007623,GO:0008150,GO:0008152,GO:0009314,GO:0009416,GO:0009628,GO:0009637,GO:0009791,GO:0009881,GO:0009889,GO:0009908,GO:0009909,GO:0009911,GO:0009987,GO:0010468,GO:0010556,GO:0016567,GO:0018298,GO:0019219,GO:0019222,GO:0019538,GO:…	0.40054	4.46833	7.37668	0.00660752	0.148171	21.9196	28.2424	18.3324	19.7471			-0.226064	-0.12902		0.00835331	0.34673
TRINITY_DN19918_c0_g1	1339; 1286; 1286	ATESY; TPS10	Alpha-terpineol synthase, chloroplastic; Terpene synthase 10	MAGGA; RICCO						GO:0000287,GO:0003674,GO:0003824,GO:0005488,GO:0005575,GO:0006629,GO:0006644,GO:0006720,GO:0006721,GO:0006793,GO:0006796,GO:0008150,GO:0008152,GO:0008299,GO:0008610,GO:0009058,GO:0009532,GO:0009570,GO:0009987,GO:0010333,GO:0010334,GO:0016114,GO:0016829,GO:0016835,GO:0016838,GO:0019637,GO:0033383,GO:0042214,GO:0043167,GO:0043169,GO:0043692,GO:0043693,GO:0044237,GO:0044238,GO:0044249,GO:0044255,GO:…	0.788312	1.67245	7.36738	0.00664175	0.148742	3.42254	4.47962	1.78014	2.80779			-0.411232	-0.0642999		0.109295	0.366236
TRINITY_DN28862_c0_g1	908	NLTL2 (2)	Non-specific lipid-transfer protein-like protein At2g13820	ARATH					AT2G13820	GO:0003674,GO:0005488,GO:0005575,GO:0005576,GO:0005886,GO:0006810,GO:0006869,GO:0008150,GO:0008289,GO:0016020,GO:0031224,GO:0031225,GO:0031226,GO:0044425,GO:0044459,GO:0044464,GO:0044699,GO:0044765,GO:0046658,GO:0051179,GO:0051234,GO:0071702,GO:1902578	-0.611634	3.40228	7.35821	0.00667572	0.149305	7.15272	9.37457	15.4591	9.87354			0.526529	-0.0297045		-0.405182	-0.0916422
TRINITY_DN35297_c0_g1	2029; 1571; 1571; 747	PGLR (2)	Probable polygalacturonase	VITVI						GO:0003674,GO:0003824,GO:0004553,GO:0004650,GO:0005575,GO:0005975,GO:0008150,GO:0008152,GO:0016021,GO:0016787,GO:0016798,GO:0031224,GO:0044238,GO:0044425,GO:0071704	-0.278465	6.22567	7.35578	0.00668474	0.14931	68.1816	66.957	81.3557	82.5366			0.12537	0.145665		-0.122819	-0.148215
TRINITY_DN29614_c0_g1	654	GRP1 (1)	Glycine-rich RNA-binding protein GRP1A	SINAL						GO:0000166,GO:0003674,GO:0003676,GO:0003723,GO:0005488,GO:0005575,GO:0005634,GO:0036094,GO:0043226,GO:0043227,GO:0043229,GO:0043231,GO:0044424,GO:0044464,GO:0097159,GO:1901265,GO:1901363	0.390577	8.5296	7.35295	0.00669529	0.149349	391.054	447.309	321.269	318.298			-0.185911	-0.199231		0.0960798	0.289062
TRINITY_DN41090_c2_g1	1694; 1684	GPDL3 (1)	Glycerophosphodiester phosphodiesterase GDPDL3 {ECO:0000305}	ARATH					AT4G26690	GO:0000902,GO:0000904,GO:0003674,GO:0003824,GO:0005575,GO:0005618,GO:0005886,GO:0005975,GO:0005976,GO:0006066,GO:0006071,GO:0006073,GO:0006629,GO:0008081,GO:0008150,GO:0008152,GO:0008889,GO:0009505,GO:0009653,GO:0009826,GO:0009886,GO:0009932,GO:0009987,GO:0010026,GO:0010053,GO:0010383,GO:0010442,GO:0016020,GO:0016043,GO:0016049,GO:0016787,GO:0016788,GO:0019400,GO:0019751,GO:0021700,GO:0030154,GO:…	-0.286129	5.39222	7.34601	0.00672118	0.14973	38.7631	36.8159	46.9396	45.1714			0.162795	0.109706		-0.100943	-0.171558
TRINITY_DN23349_c0_g1	1250	PR5 (1)	Pathogenesis-related protein 5	ARATH					AT1G75040	GO:0002376,GO:0005575,GO:0005576,GO:0005618,GO:0005773,GO:0006950,GO:0006952,GO:0006955,GO:0008150,GO:0009314,GO:0009411,GO:0009416,GO:0009605,GO:0009607,GO:0009615,GO:0009627,GO:0009628,GO:0009814,GO:0009889,GO:0009962,GO:0010035,GO:0010038,GO:0010224,GO:0019222,GO:0030312,GO:0031537,GO:0031540,GO:0042221,GO:0043207,GO:0043226,GO:0043227,GO:0043229,GO:0043231,GO:0044424,GO:0044444,GO:0044464,GO:…	-0.336838	4.64905	7.33334	0.00676873	0.150591	20.6121	23.5254	27.8265	28.0162			0.153752	0.162898		-0.245744	-0.0709062
TRINITY_DN29190_c0_g1	1681; 1660; 1246	MAA3; YGSA	Probable helicase MAGATAMA 3; Uncharacterized ATP-dependent helicase C29A10.10c	ARATH; SCHPO	K10706				AT4G15570	GO:0000166,GO:0001882,GO:0001883,GO:0003674,GO:0003724,GO:0003824,GO:0004004,GO:0004386,GO:0005488,GO:0005524,GO:0005575,GO:0005634,GO:0006139,GO:0006259,GO:0006281,GO:0006302,GO:0006364,GO:0006396,GO:0006397,GO:0006399,GO:0006725,GO:0006807,GO:0006935,GO:0006950,GO:0006974,GO:0007154,GO:0007275,GO:0008026,GO:0008033,GO:0008150,GO:0008152,GO:0008186,GO:0009553,GO:0009875,GO:0009987,GO:0010183,GO:…	0.582207	2.26249	7.32984	0.0067819	0.150686	5.53759	5.84427	4.05998	3.5483			-0.139963	-0.267229		0.174828	0.232364
TRINITY_DN18895_c0_g1	1773; 1686	ACL5 (1)	Thermospermine synthase ACAULIS5	ARATH	K18787				AT5G19530	GO:0003674,GO:0003824,GO:0005575,GO:0005737,GO:0006576,GO:0006595,GO:0006596,GO:0006807,GO:0006810,GO:0008150,GO:0008152,GO:0009058,GO:0009308,GO:0009309,GO:0009888,GO:0009914,GO:0009926,GO:0009987,GO:0010087,GO:0010487,GO:0010817,GO:0016740,GO:0016765,GO:0016768,GO:0030154,GO:0032502,GO:0034641,GO:0042401,GO:0044106,GO:0044237,GO:0044249,GO:0044271,GO:0044424,GO:0044464,GO:0044699,GO:0044763,GO:…	0.524077	5.79209	7.3215	0.00681344	0.151189	77.4109	53.3994	35.7278	55.1684			-0.556885	0.0427041		0.516823	-0.00264185
TRINITY_DN38707_c0_g1	1465; 1355; 1338; 1228; 1155	Y4374; Y5410 (1)	Inactive leucine-rich repeat receptor-like serine/threonine-protein kinase At5g24100; Probable inactive receptor kinase At4g23740	ARATH					AT5G24100,AT4G23740	GO:0000166,GO:0001882,GO:0001883,GO:0003674,GO:0003824,GO:0004672,GO:0005488,GO:0005524,GO:0005575,GO:0005886,GO:0016020,GO:0016021,GO:0016301,GO:0016740,GO:0016772,GO:0016773,GO:0017076,GO:0030554,GO:0031224,GO:0032549,GO:0032550,GO:0032553,GO:0032555,GO:0032559,GO:0035639,GO:0036094,GO:0043167,GO:0043168,GO:0044425,GO:0044464,GO:0097159,GO:0097367,GO:1901265,GO:1901363	-0.460831	3.55478	7.3166	0.00683206	0.151404	11.1136	8.60324	13.1481	13.8847			0.163549	0.232049		-0.0445183	-0.35108
TRINITY_DN30418_c0_g1	1872; 1780; 1642; 1550										0.354573	5.12844	7.30453	0.00687811	0.152225	44.07	34.4723	32.1987	29.1269			-0.0967404	-0.23252		0.333143	-0.00388222
TRINITY_DN24550_c0_g1	2216; 2165; 2070	MICU	Calcium uptake protein, mitochondrial {ECO:0000250|UniProtKB:Q9BPX6}	ARATH						GO:0003674,GO:0005488,GO:0005509,GO:0005575,GO:0005739,GO:0005743,GO:0005758,GO:0006810,GO:0006811,GO:0006812,GO:0006816,GO:0006873,GO:0006874,GO:0006875,GO:0008150,GO:0009987,GO:0016020,GO:0019725,GO:0019866,GO:0030001,GO:0030003,GO:0031090,GO:0031966,GO:0031970,GO:0031974,GO:0042592,GO:0043167,GO:0043169,GO:0043226,GO:0043227,GO:0043229,GO:0043231,GO:0044422,GO:0044424,GO:0044429,GO:0044444,GO:…	-0.382084	7.49139	7.29776	0.00690406	0.1526	178.895	133.588	215.304	191.763			0.277618	0.112195		0.0130565	-0.40287
TRINITY_DN41012_c0_g1	3329; 3266; 2013; 1021	XYL1	Alpha-xylosidase 1	ARATH	K15925				AT1G68560	GO:0000272,GO:0003674,GO:0003824,GO:0004553,GO:0005488,GO:0005575,GO:0005576,GO:0005618,GO:0005911,GO:0005975,GO:0005976,GO:0006073,GO:0008150,GO:0008152,GO:0009044,GO:0009056,GO:0009057,GO:0009505,GO:0009506,GO:0009507,GO:0009536,GO:0009987,GO:0010035,GO:0010038,GO:0010383,GO:0010410,GO:0010411,GO:0016043,GO:0016052,GO:0016787,GO:0016798,GO:0030054,GO:0030246,GO:0030312,GO:0042221,GO:0043170,GO:…	-0.313608	7.89925	7.28499	0.00695329	0.153489	208.89	216.713	256.497	272.479			0.112054	0.198602		-0.181601	-0.129055
TRINITY_DN18030_c0_g1	1149; 1031										0.575765	2.57125	7.28226	0.00696388	0.153522	6.57589	7.50559	4.24736	5.21446			-0.317553	-0.109908		0.139486	0.287976
TRINITY_DN28713_c0_g2	643	XTH16	Probable xyloglucan endotransglucosylase/hydrolase protein 16	ARATH	K08235				AT3G23730	GO:0003674,GO:0003824,GO:0004553,GO:0005575,GO:0005576,GO:0005618,GO:0005975,GO:0005976,GO:0006073,GO:0008150,GO:0008152,GO:0009987,GO:0010383,GO:0010410,GO:0010411,GO:0016043,GO:0016740,GO:0016757,GO:0016758,GO:0016762,GO:0016787,GO:0016798,GO:0030312,GO:0042546,GO:0043170,GO:0044036,GO:0044042,GO:0044085,GO:0044237,GO:0044238,GO:0044260,GO:0044262,GO:0044264,GO:0044464,GO:0045229,GO:0048046,GO:…	0.696239	2.29644	7.26929	0.00701435	0.154434	6.9989	5.13228	4.46597	2.99292			-0.0613475	-0.434333		0.415533	0.0801479
TRINITY_DN27551_c0_g1	1333; 847										-0.616663	2.53809	7.25867	0.00705594	0.154869	3.65327	5.31028	6.52719	7.31259			0.172005	0.299116		-0.420981	-0.05014
TRINITY_DN41055_c0_g1	3129	Y1684 (1)	Probable LRR receptor-like serine/threonine-protein kinase At1g06840	ARATH					AT1G06840	GO:0000166,GO:0001882,GO:0001883,GO:0003674,GO:0003824,GO:0004672,GO:0004674,GO:0005488,GO:0005524,GO:0005575,GO:0005886,GO:0016020,GO:0016021,GO:0016301,GO:0016740,GO:0016772,GO:0016773,GO:0017076,GO:0030554,GO:0031224,GO:0032549,GO:0032550,GO:0032553,GO:0032555,GO:0032559,GO:0035639,GO:0036094,GO:0043167,GO:0043168,GO:0044425,GO:0044464,GO:0097159,GO:0097367,GO:1901265,GO:1901363	0.572505	3.30126	7.25759	0.00706021	0.154869	13.9978	9.6119	6.93319	8.88618			-0.376058	-0.0908076		0.464567	0.00229838
TRINITY_DN27005_c0_g1	531	DNJH (1)	DnaJ protein homolog	CUCSA						GO:0000166,GO:0001882,GO:0001883,GO:0003674,GO:0005488,GO:0005524,GO:0005575,GO:0005886,GO:0006457,GO:0006950,GO:0008150,GO:0008152,GO:0009266,GO:0009408,GO:0009628,GO:0009987,GO:0016020,GO:0017076,GO:0019538,GO:0030554,GO:0032549,GO:0032550,GO:0032553,GO:0032555,GO:0032559,GO:0035639,GO:0036094,GO:0043167,GO:0043168,GO:0043169,GO:0043170,GO:0044237,GO:0044238,GO:0044260,GO:0044267,GO:0044464,GO:…	-0.360258	6.51304	7.25303	0.00707817	0.154869	77.6801	82.1165	87.352	117.804			-0.042677	0.380423		-0.207958	-0.129788
TRINITY_DN28887_c0_g1	685; 682	ARAE2	Putative UDP-arabinose 4-epimerase 2	ARATH	K12448				AT2G34850	GO:0000139,GO:0000271,GO:0003006,GO:0003674,GO:0003824,GO:0003978,GO:0005575,GO:0005975,GO:0005976,GO:0005996,GO:0006012,GO:0006139,GO:0006725,GO:0006753,GO:0006793,GO:0006796,GO:0006807,GO:0008150,GO:0008152,GO:0009058,GO:0009059,GO:0009117,GO:0009165,GO:0009225,GO:0009226,GO:0009790,GO:0009793,GO:0009987,GO:0016020,GO:0016021,GO:0016043,GO:0016051,GO:0016853,GO:0016854,GO:0016857,GO:0018130,GO:…	-0.491969	3.21892	7.25222	0.00708133	0.154869	8.57557	6.82326	10.9619	10.6141			0.221923	0.182673		-0.0716227	-0.332974
TRINITY_DN32374_c0_g1	1284; 1284; 1111; 1111; 827; 654	D14; RMS3	Strigolactone esterase D14 {ECO:0000303|PubMed:25425668}; Strigolactone esterase RMS3 {ECO:0000305}	ARATH; PEA					AT3G03990	GO:0001763,GO:0003674,GO:0003824,GO:0005575,GO:0005634,GO:0005737,GO:0006629,GO:0006714,GO:0006720,GO:0006721,GO:0008150,GO:0008152,GO:0008299,GO:0008610,GO:0009058,GO:0009653,GO:0009987,GO:0010033,GO:0010223,GO:0010346,GO:0014070,GO:0016106,GO:0016114,GO:0016787,GO:0018130,GO:0032501,GO:0032502,GO:0033993,GO:0042221,GO:0043226,GO:0043227,GO:0043229,GO:0043231,GO:0044237,GO:0044238,GO:0044249,GO:…	0.68683	1.75548	7.25221	0.00708137	0.154869	3.69173	4.47962	2.56091	2.53009			-0.204088	-0.213869		0.115457	0.3025
TRINITY_DN41448_c0_g1	2863; 2597; 1108	KIPK1; KIPK2 (1)	Serine/threonine-protein kinase KIPK1 {ECO:0000305}; Serine/threonine-protein kinase KIPK2 {ECO:0000305}	ARATH					AT3G52890,AT2G36350	GO:0000166,GO:0001882,GO:0001883,GO:0003674,GO:0003824,GO:0004672,GO:0004674,GO:0005488,GO:0005515,GO:0005524,GO:0005575,GO:0005634,GO:0005737,GO:0005886,GO:0007165,GO:0008150,GO:0016020,GO:0016301,GO:0016740,GO:0016772,GO:0016773,GO:0017076,GO:0019899,GO:0019900,GO:0019901,GO:0030554,GO:0032549,GO:0032550,GO:0032553,GO:0032555,GO:0032559,GO:0035556,GO:0035639,GO:0036094,GO:0043167,GO:0043168,GO:…	-0.295202	5.35299	7.25031	0.00708889	0.154869	36.2251	37.0236	42.5673	47.3313			0.0666472	0.213164		-0.15482	-0.124991
TRINITY_DN19985_c0_g1	785	YQJG (1)	Glutathionyl-hydroquinone reductase YqjG	ECOLI	K07393					GO:0003674,GO:0003824,GO:0004364,GO:0005575,GO:0005737,GO:0016491,GO:0016740,GO:0016765,GO:0044424,GO:0044464	-0.405821	3.6343	7.24232	0.0071205	0.155359	10.5368	10.6799	13.4916	14.6252			0.123096	0.224977		-0.182223	-0.16585
TRINITY_DN35880_c0_g2	1451; 1406; 1373; 1328	PER17	Peroxidase 17	ARATH	K00430				AT2G22420	GO:0003674,GO:0003824,GO:0004601,GO:0005488,GO:0005575,GO:0005576,GO:0005773,GO:0005829,GO:0006950,GO:0006979,GO:0008150,GO:0008152,GO:0009056,GO:0009987,GO:0016209,GO:0016491,GO:0016684,GO:0020037,GO:0042743,GO:0042744,GO:0043167,GO:0043169,GO:0043226,GO:0043227,GO:0043229,GO:0043231,GO:0044237,GO:0044248,GO:0044424,GO:0044444,GO:0044464,GO:0044699,GO:0044710,GO:0044712,GO:0044763,GO:0046872,GO:…	0.628396	2.82192	7.22946	0.0071717	0.156268	6.9989	9.9679	4.68459	6.32523			-0.396455	-0.0798031		0.0324542	0.443804
TRINITY_DN22984_c0_g1	1847										-0.486046	3.07698	7.22722	0.00718062	0.156268	6.88353	7.03093	10.3373	9.16388			0.267025	0.122833		-0.2068	-0.183059
TRINITY_DN35112_c0_g1	1227; 1216; 1202; 1191; 1150; 1139; 1125; 1114; 1047; 829; 601; 594	Y1222 (1)	Uncharacterized protein At1g32220, chloroplastic	ARATH					AT1G32220	GO:0003674,GO:0003824,GO:0003954,GO:0005575,GO:0006732,GO:0006733,GO:0006743,GO:0006744,GO:0006950,GO:0006979,GO:0008150,GO:0008152,GO:0009058,GO:0009108,GO:0009507,GO:0009536,GO:0009579,GO:0009987,GO:0010287,GO:0016491,GO:0016651,GO:0042180,GO:0042181,GO:0043226,GO:0043227,GO:0043229,GO:0043231,GO:0044237,GO:0044249,GO:0044281,GO:0044283,GO:0044422,GO:0044424,GO:0044434,GO:0044435,GO:0044444,GO:…	0.474844	3.22591	7.207	0.00726196	0.157836	10.2292	11.3919	7.27673	8.29994			-0.269814	-0.118866		0.128823	0.259857
TRINITY_DN34344_c0_g1	1209; 1186; 1091; 1068	HSP7M (1)	Heat shock 70 kDa protein, mitochondrial	PHAVU						GO:0000166,GO:0001882,GO:0001883,GO:0003674,GO:0005488,GO:0005524,GO:0005575,GO:0005739,GO:0006457,GO:0008150,GO:0008152,GO:0009987,GO:0017076,GO:0019538,GO:0030554,GO:0032549,GO:0032550,GO:0032553,GO:0032555,GO:0032559,GO:0035639,GO:0036094,GO:0043167,GO:0043168,GO:0043170,GO:0043226,GO:0043227,GO:0043229,GO:0043231,GO:0044237,GO:0044238,GO:0044260,GO:0044267,GO:0044424,GO:0044444,GO:0044464,GO:…	-0.285857	5.17013	7.19784	0.00729916	0.158091	31.8027	32.9297	40.8184	38.1365			0.182046	0.0887319		-0.159047	-0.111732
TRINITY_DN31642_c0_g1	1094; 871; 869	PR1; PR1C	Pathogenesis-related protein 1C; Pathogenesis-related protein PR-1	MEDTR; TOBAC						GO:0005575,GO:0005576,GO:0005773,GO:0006950,GO:0006952,GO:0008150,GO:0009607,GO:0043226,GO:0043227,GO:0043229,GO:0043231,GO:0044424,GO:0044444,GO:0044464,GO:0050896	-0.429593	4.22636	7.1975	0.00730051	0.158091	18.3048	13.5575	21.5179	21.259			0.206013	0.190042		-0.00592336	-0.390132
TRINITY_DN38829_c0_g1	2596; 2585; 1702	SBT19 (1)	Subtilisin-like protease SBT1.9 {ECO:0000303|PubMed:16193095}	ARATH					AT5G67090	GO:0003674,GO:0003824,GO:0004175,GO:0004252,GO:0005575,GO:0005576,GO:0006508,GO:0008150,GO:0008152,GO:0008233,GO:0008236,GO:0016787,GO:0017171,GO:0019538,GO:0043170,GO:0044238,GO:0070011,GO:0071704	-0.39941	4.14884	7.19691	0.00730294	0.158091	13.7671	16.6132	20.456	19.7162			0.207325	0.158995		-0.302865	-0.0634552
TRINITY_DN43536_c0_g1	961	DRE1E	Dehydration-responsive element-binding protein 1E	ARATH					AT1G63030	GO:0001071,GO:0003674,GO:0003676,GO:0003677,GO:0003700,GO:0005488,GO:0005575,GO:0005634,GO:0006139,GO:0006351,GO:0006725,GO:0006807,GO:0008150,GO:0008152,GO:0009058,GO:0009059,GO:0009889,GO:0009987,GO:0010371,GO:0010565,GO:0016049,GO:0016070,GO:0018130,GO:0019216,GO:0019222,GO:0019438,GO:0019747,GO:0031323,GO:0031326,GO:0032774,GO:0034641,GO:0034645,GO:0034654,GO:0040007,GO:0040034,GO:0043170,GO:…	0.785114	2.05336	7.19493	0.007311	0.158091	5.11458	5.28061	3.99752	2.03642			0.0112956	-0.559994		0.257709	0.29099
TRINITY_DN34302_c0_g1	1298										-0.614455	2.06578	7.18898	0.00733526	0.158413	3.15335	3.32263	4.77828	5.15275			0.166652	0.244231		-0.228757	-0.182127
TRINITY_DN2413_c0_g1	600										-0.52871	4.24705	7.1754	0.00739099	0.159414	11.9212	18.8975	20.1437	24.4679			0.123961	0.381303		-0.545655	0.0403904
TRINITY_DN39163_c0_g1	1994; 1953; 1475										-0.349442	4.32707	7.16895	0.00741764	0.159785	17.5357	17.6218	22.9545	21.8452			0.191407	0.125806		-0.16178	-0.155434
TRINITY_DN57283_c0_g1	520										0.393311	5.9056	7.12207	0.00761407	0.163551	75.1804	60.9644	43.879	59.704			-0.408659	0.0188725		0.341743	0.0480432
TRINITY_DN29110_c0_g1	692	GRXC9	Glutaredoxin-C9	ARATH					AT1G28480	GO:0001101,GO:0003674,GO:0003824,GO:0005575,GO:0005634,GO:0005737,GO:0007165,GO:0008150,GO:0009055,GO:0009751,GO:0009755,GO:0009863,GO:0009867,GO:0009987,GO:0010033,GO:0014070,GO:0015035,GO:0015036,GO:0016491,GO:0016667,GO:0019725,GO:0042221,GO:0042592,GO:0043226,GO:0043227,GO:0043229,GO:0043231,GO:0044424,GO:0044464,GO:0044699,GO:0044763,GO:0045454,GO:0050789,GO:0050794,GO:0050896,GO:0065007,GO:…	0.61225	2.23491	7.12058	0.00762038	0.163551	6.42206	4.92462	3.74767	3.64087			-0.198223	-0.225284		0.352973	0.0705334
TRINITY_DN35527_c0_g1	2829; 2817; 2704; 2692	FTIP1 (1)	FT-interacting protein 1 {ECO:0000303|PubMed:22529749}	ARATH					AT5G06850	GO:0003006,GO:0003674,GO:0003824,GO:0005215,GO:0005575,GO:0005783,GO:0005789,GO:0008150,GO:0008565,GO:0009511,GO:0009791,GO:0009908,GO:0009909,GO:0009911,GO:0010228,GO:0016020,GO:0016021,GO:0016740,GO:0016757,GO:0022414,GO:0022892,GO:0031090,GO:0031224,GO:0032501,GO:0032502,GO:0043226,GO:0043227,GO:0043229,GO:0043231,GO:0044422,GO:0044424,GO:0044425,GO:0044432,GO:0044444,GO:0044446,GO:0044459,GO:…	0.64118	3.47462	7.12035	0.00762138	0.163551	13.7286	13.2905	11.3055	6.01669			0.0722384	-0.658704		0.313609	0.272857
TRINITY_DN32186_c0_g1	925; 733	ERD15 (3)	Protein EARLY RESPONSIVE TO DEHYDRATION 15	ARATH					AT2G41430	GO:0001101,GO:0005575,GO:0005737,GO:0006950,GO:0008150,GO:0009314,GO:0009414,GO:0009415,GO:0009416,GO:0009605,GO:0009607,GO:0009617,GO:0009628,GO:0009642,GO:0009644,GO:0010035,GO:0042221,GO:0043207,GO:0044424,GO:0044464,GO:0050896,GO:0051704,GO:0051707,GO:1901700	0.290702	5.14955	7.10405	0.00769098	0.164836	39.0323	38.9816	30.2937	33.4775			-0.206221	-0.0705701		0.139288	0.137503
TRINITY_DN37913_c0_g1	2016; 1935; 689	PLY13	Probable pectate lyase 13	ARATH	K01728				AT3G54920	GO:0000272,GO:0002376,GO:0003674,GO:0003824,GO:0005488,GO:0005575,GO:0005975,GO:0005976,GO:0006950,GO:0006952,GO:0006955,GO:0008150,GO:0008152,GO:0009056,GO:0009057,GO:0009605,GO:0009607,GO:0009814,GO:0009987,GO:0010393,GO:0016043,GO:0016052,GO:0016829,GO:0016835,GO:0016837,GO:0030570,GO:0031224,GO:0031225,GO:0031226,GO:0042545,GO:0042547,GO:0043167,GO:0043169,GO:0043170,GO:0043207,GO:0044238,GO:…	-0.273198	6.1687	7.0917	0.00774416	0.165766	65.182	64.9693	78.3263	78.9574			0.12722	0.13851		-0.130578	-0.135153
TRINITY_DN37175_c0_g1	2531; 523	M3K3; NPK1	Mitogen-activated protein kinase kinase kinase 3; Mitogen-activated protein kinase kinase kinase NPK1	ARATH; TOBAC					AT3G06030	GO:0000166,GO:0000226,GO:0000919,GO:0001882,GO:0001883,GO:0003674,GO:0003824,GO:0004672,GO:0004674,GO:0004702,GO:0004709,GO:0004871,GO:0005057,GO:0005488,GO:0005524,GO:0005575,GO:0005576,GO:0005634,GO:0005737,GO:0005856,GO:0005874,GO:0006464,GO:0006468,GO:0006793,GO:0006796,GO:0006950,GO:0006952,GO:0006996,GO:0007010,GO:0007017,GO:0008150,GO:0008152,GO:0009524,GO:0009987,GO:0016043,GO:0016301,GO:…	-0.264991	5.64874	7.07495	0.00781688	0.16695	44.7622	46.2202	55.0595	54.3044			0.137294	0.118075		-0.149832	-0.105537
TRINITY_DN27126_c0_g1	684										0.546875	2.50674	7.07234	0.0078283	0.16695	6.42206	6.94193	4.55967	4.59736			-0.203945	-0.195678		0.156606	0.243018
TRINITY_DN20197_c0_g1	682										-1.07693	1.7876	7.07218	0.007829	0.16695	0.999842	3.23363	3.7789	5.27617			0.189127	0.521511		-0.756782	0.0461442
TRINITY_DN28713_c0_g1	539	XTH2 (1)	Xyloglucan endotransglucosylase/hydrolase 2 {ECO:0000250|UniProtKB:Q38857}	SOYBN	K08235					GO:0003674,GO:0003824,GO:0004553,GO:0005575,GO:0005576,GO:0005618,GO:0005975,GO:0005976,GO:0006073,GO:0008150,GO:0008152,GO:0009987,GO:0010383,GO:0010410,GO:0010411,GO:0016740,GO:0016757,GO:0016758,GO:0016762,GO:0016787,GO:0016798,GO:0030312,GO:0042546,GO:0043170,GO:0044036,GO:0044042,GO:0044085,GO:0044237,GO:0044238,GO:0044260,GO:0044262,GO:0044264,GO:0044464,GO:0048046,GO:0071554,GO:0071704,GO:…	0.755494	1.94068	7.06408	0.00786449	0.167496	5.15303	4.42029	3.62275	2.03642			-0.0151103	-0.493311		0.332169	0.176252
TRINITY_DN28295_c0_g1	1567; 916; 540	AT4	Acyl transferase 4 {ECO:0000305}	ORYSJ						GO:0003674,GO:0003824,GO:0006725,GO:0008150,GO:0008152,GO:0009058,GO:0009698,GO:0009699,GO:0009808,GO:0009809,GO:0009987,GO:0016410,GO:0016740,GO:0016746,GO:0016747,GO:0019438,GO:0019748,GO:0044237,GO:0044249,GO:0044550,GO:0044699,GO:0044710,GO:0044711,GO:0044763,GO:0071704,GO:1901360,GO:1901362,GO:1901576	0.735573	1.37476	7.0488	0.00793186	0.168719	3.15335	3.20397	1.62399	2.19069			-0.309893	-0.100284		0.198038	0.212139
TRINITY_DN16379_c0_g1	595										0.729207	1.47935	7.03122	0.00801007	0.170169	3.73018	3.14463	2.34229	1.78958			-0.112078	-0.308499		0.288045	0.132532
TRINITY_DN41020_c2_g2	2039; 2027	CSLD5 (1)	Cellulose synthase-like protein D5	ARATH	K00770				AT1G02730	GO:0000030,GO:0000139,GO:0000271,GO:0000919,GO:0001101,GO:0003674,GO:0003824,GO:0005575,GO:0005794,GO:0005975,GO:0005976,GO:0006073,GO:0006950,GO:0006970,GO:0008150,GO:0008152,GO:0008194,GO:0009058,GO:0009059,GO:0009250,GO:0009414,GO:0009415,GO:0009628,GO:0009651,GO:0009987,GO:0010035,GO:0016020,GO:0016021,GO:0016043,GO:0016051,GO:0016740,GO:0016757,GO:0016758,GO:0016759,GO:0016760,GO:0019187,GO:…	-0.566732	2.75565	7.00237	0.00814021	0.172717	4.76848	5.93327	7.05811	8.85533			0.0876384	0.348759		-0.332741	-0.103656
TRINITY_DN33601_c0_g1	1639; 1592; 1485; 1480	HIP9 (1)	Heavy metal-associated isoprenylated plant protein 9 {ECO:0000303|PubMed:21072340, ECO:0000303|PubMed:23368984}	ARATH					AT5G24580	GO:0003674,GO:0005488,GO:0005575,GO:0005737,GO:0006810,GO:0006811,GO:0006812,GO:0006873,GO:0006875,GO:0008150,GO:0009987,GO:0019725,GO:0030001,GO:0030003,GO:0042592,GO:0043167,GO:0043169,GO:0044424,GO:0044464,GO:0044699,GO:0044763,GO:0044765,GO:0046872,GO:0046914,GO:0046916,GO:0048878,GO:0050801,GO:0051179,GO:0051234,GO:0055065,GO:0055076,GO:0055080,GO:0055082,GO:0065007,GO:0065008,GO:0098771,GO:…	-0.304886	5.36093	6.9997	0.00815234	0.172758	39.7245	33.7603	45.503	45.1406			0.151958	0.140909		-0.0351655	-0.257701
TRINITY_DN38291_c0_g1	2206; 2191; 1711; 1696; 944	WNK2	Probable serine/threonine-protein kinase WNK2	ORYSJ	K08867					GO:0000166,GO:0001882,GO:0001883,GO:0003674,GO:0003824,GO:0004672,GO:0004674,GO:0005488,GO:0005524,GO:0005575,GO:0005829,GO:0006464,GO:0006468,GO:0006793,GO:0006796,GO:0007165,GO:0008150,GO:0008152,GO:0009987,GO:0016301,GO:0016310,GO:0016740,GO:0016772,GO:0016773,GO:0017076,GO:0019538,GO:0030554,GO:0032549,GO:0032550,GO:0032553,GO:0032555,GO:0032559,GO:0035556,GO:0035639,GO:0036094,GO:0036211,GO:…	-0.288323	5.11958	6.99534	0.00817224	0.1729	29.6492	32.7517	37.9452	38.3525			0.130539	0.145176		-0.205315	-0.0704005
TRINITY_DN38990_c3_g2	826; 826; 814; 814	FLA17 (1)	Fasciclin-like arabinogalactan protein 17	ARATH					AT5G06390	GO:0005575,GO:0005576,GO:0005773,GO:0043226,GO:0043227,GO:0043229,GO:0043231,GO:0044424,GO:0044444,GO:0044464	-0.370185	4.42661	6.99311	0.00818243	0.1729	20.766	16.7022	24.3599	23.9433			0.182396	0.159416		-0.0290693	-0.312742
TRINITY_DN39076_c0_g2	1366; 1283; 1283	Y1848 (1)	Probable inactive receptor kinase At1g48480	ARATH					AT1G48480	GO:0000166,GO:0001882,GO:0001883,GO:0003674,GO:0003824,GO:0004672,GO:0005488,GO:0005524,GO:0005575,GO:0005774,GO:0005886,GO:0005911,GO:0009506,GO:0016020,GO:0016021,GO:0016301,GO:0016740,GO:0016772,GO:0016773,GO:0017076,GO:0030054,GO:0030554,GO:0031090,GO:0031224,GO:0032549,GO:0032550,GO:0032553,GO:0032555,GO:0032559,GO:0035639,GO:0036094,GO:0043167,GO:0043168,GO:0044422,GO:0044424,GO:0044425,GO:…	-0.374028	4.08581	6.99153	0.00818961	0.1729	14.5362	14.8925	19.5504	18.6054			0.199525	0.134839		-0.182561	-0.151803
TRINITY_DN35646_c0_g1	1415; 1069; 1052; 867; 706	MYB12; MYBP	Myb-related protein P; Transcription factor MYB12 {ECO:0000303|PubMed:9839469}	ARATH; MAIZE	K09422				AT2G47460	GO:0000975,GO:0000981,GO:0000988,GO:0000989,GO:0001067,GO:0001071,GO:0001076,GO:0001134,GO:0001135,GO:0003674,GO:0003676,GO:0003677,GO:0003700,GO:0005488,GO:0005575,GO:0005634,GO:0006139,GO:0006351,GO:0006355,GO:0006357,GO:0006725,GO:0006807,GO:0006950,GO:0006970,GO:0008150,GO:0008152,GO:0009058,GO:0009059,GO:0009314,GO:0009411,GO:0009416,GO:0009628,GO:0009651,GO:0009719,GO:0009723,GO:0009725,GO:…	-0.639193	1.95644	6.96984	0.00828947	0.17479	2.57652	3.32263	4.37228	4.87506			0.156917	0.266479		-0.320643	-0.102753
TRINITY_DN25930_c0_g1	711	UXS6 (1)	UDP-glucuronic acid decarboxylase 6	ARATH	K08678				AT2G28760	GO:0000166,GO:0003674,GO:0003824,GO:0005488,GO:0005575,GO:0005737,GO:0005886,GO:0005975,GO:0005996,GO:0006139,GO:0006725,GO:0006753,GO:0006793,GO:0006796,GO:0006807,GO:0008150,GO:0008152,GO:0009058,GO:0009117,GO:0009165,GO:0009225,GO:0009226,GO:0009987,GO:0016020,GO:0016829,GO:0016830,GO:0016831,GO:0018130,GO:0019321,GO:0019438,GO:0019637,GO:0033319,GO:0033320,GO:0034641,GO:0034654,GO:0036094,GO:…	-0.318834	4.68151	6.95924	0.00833873	0.17561	24.2654	21.3301	28.5135	28.263			0.153859	0.141965		-0.0624265	-0.233397
TRINITY_DN37734_c0_g1	2419; 2226; 2226; 2124; 2124; 1952; 1917; 1815	SKS2	Monocopper oxidase-like protein SKS2	ARATH					AT5G51480	GO:0003674,GO:0003824,GO:0005488,GO:0005507,GO:0005575,GO:0005886,GO:0005911,GO:0009506,GO:0016020,GO:0016491,GO:0016722,GO:0030054,GO:0031224,GO:0031225,GO:0031226,GO:0043167,GO:0043169,GO:0044425,GO:0044459,GO:0044464,GO:0046658,GO:0046872,GO:0046914	-0.316402	6.57192	6.95542	0.00835656	0.175768	92.9084	76.5392	112.118	98.7354			0.246227	0.0662733		-0.0196888	-0.292812
TRINITY_DN38708_c0_g1	3769	UGGG	UDP-glucose:glycoprotein glucosyltransferase	ARATH	K11718				AT1G71220	GO:0003674,GO:0003824,GO:0003980,GO:0005575,GO:0005788,GO:0005975,GO:0006464,GO:0006486,GO:0008150,GO:0008152,GO:0008194,GO:0009987,GO:0016740,GO:0016757,GO:0016758,GO:0019538,GO:0031974,GO:0035251,GO:0036211,GO:0043170,GO:0043233,GO:0043412,GO:0043413,GO:0044237,GO:0044238,GO:0044260,GO:0044267,GO:0044422,GO:0044424,GO:0044432,GO:0044444,GO:0044446,GO:0044464,GO:0044699,GO:0044710,GO:0044723,GO:…	-0.258668	6.81737	6.95112	0.00837666	0.175972	99.292	105.909	122.924	122.648			0.129237	0.126048		-0.173289	-0.0819958
TRINITY_DN28369_c0_g1	835	CP121	Calvin cycle protein CP12-1, chloroplastic	ARATH					AT2G47400	GO:0003674,GO:0005488,GO:0005507,GO:0005575,GO:0005975,GO:0006109,GO:0008150,GO:0008152,GO:0009058,GO:0009507,GO:0009526,GO:0009532,GO:0009536,GO:0009570,GO:0009743,GO:0009744,GO:0009889,GO:0009890,GO:0009892,GO:0009941,GO:0010033,GO:0010109,GO:0010110,GO:0016051,GO:0016151,GO:0019222,GO:0019253,GO:0019685,GO:0031323,GO:0031324,GO:0031967,GO:0031975,GO:0032991,GO:0034285,GO:0042221,GO:0043167,GO:…	0.632308	1.88279	6.94578	0.00840174	0.176281	4.49929	4.36095	2.62337	3.08548			-0.272269	-0.13483		0.219069	0.18803
TRINITY_DN27039_c0_g1	1122; 1119; 961; 958	GALS2; GALS3 (1)	Galactan beta-1,4-galactosyltransferase GALS2 {ECO:0000305}; Galactan beta-1,4-galactosyltransferase GALS3 {ECO:0000305}	ARATH					AT5G44670,AT4G20170	GO:0000139,GO:0003674,GO:0003824,GO:0005575,GO:0005737,GO:0005773,GO:0008150,GO:0009987,GO:0016020,GO:0016021,GO:0016043,GO:0016740,GO:0016757,GO:0031090,GO:0031224,GO:0042546,GO:0043226,GO:0043227,GO:0043229,GO:0043231,GO:0044085,GO:0044422,GO:0044424,GO:0044425,GO:0044431,GO:0044444,GO:0044446,GO:0044464,GO:0045229,GO:0071554,GO:0071555,GO:0071840,GO:0098588	-0.506197	2.89719	6.9414	0.0084223	0.176398	5.57604	6.55626	8.46349	8.82447			0.176807	0.225739		-0.289041	-0.113505
TRINITY_DN13376_c0_g1	2479	CSLG3	Cellulose synthase-like protein G3	ARATH					AT4G23990	GO:0000139,GO:0000271,GO:0003674,GO:0003824,GO:0005575,GO:0005794,GO:0005886,GO:0005975,GO:0005976,GO:0006073,GO:0008150,GO:0008152,GO:0008194,GO:0009058,GO:0009059,GO:0009250,GO:0009832,GO:0009833,GO:0009987,GO:0016020,GO:0016021,GO:0016043,GO:0016051,GO:0016740,GO:0016757,GO:0016758,GO:0016759,GO:0016760,GO:0030243,GO:0030244,GO:0031090,GO:0031224,GO:0033692,GO:0034637,GO:0034645,GO:0035251,GO:…	0.5945	3.07509	6.94017	0.00842813	0.176398	8.57557	11.5105	5.40289	7.92968			-0.451539	-0.0278809		0.0630349	0.416386
TRINITY_DN36459_c0_g1	1306; 1295	CCR4A (1)	Carbon catabolite repressor protein 4 homolog 1	ARATH	K12603				AT3G58560	GO:0000175,GO:0000271,GO:0000932,GO:0003674,GO:0003676,GO:0003723,GO:0003824,GO:0004518,GO:0004527,GO:0004532,GO:0004535,GO:0004540,GO:0005488,GO:0005575,GO:0005634,GO:0005829,GO:0005975,GO:0005976,GO:0005982,GO:0005984,GO:0005985,GO:0005986,GO:0006073,GO:0006139,GO:0006351,GO:0006355,GO:0006396,GO:0006397,GO:0006725,GO:0006807,GO:0008150,GO:0008152,GO:0008408,GO:0009058,GO:0009059,GO:0009250,GO:…	-0.431141	3.35331	6.91543	0.00854549	0.178008	8.72939	8.54391	11.8364	11.4471			0.200032	0.158862		-0.166868	-0.192026
TRINITY_DN23666_c0_g1	1076; 918; 918; 898; 725	Y5161 (2)	Uncharacterized protein At5g01610	ARATH					AT5G01610		-0.378386	4.34944	6.91474	0.00854882	0.178008	19.4585	15.9308	24.2349	21.6601			0.247006	0.0979709		-0.0429362	-0.302041
TRINITY_DN39492_c0_g1	3313; 3294; 1906; 1702; 1541	RBOHC (1)	Respiratory burst oxidase homolog protein C	SOLTU	K13447					GO:0003674,GO:0003824,GO:0004601,GO:0005488,GO:0005509,GO:0005575,GO:0016021,GO:0016209,GO:0016491,GO:0016651,GO:0016684,GO:0031224,GO:0043167,GO:0043169,GO:0044425,GO:0046872,GO:0050664	0.28989	4.86449	6.91391	0.00855279	0.178008	32.3795	31.6243	26.2337	26.1032			-0.132383	-0.139069		0.151748	0.119705
TRINITY_DN37454_c0_g1	2711; 2688	Y2028	von Willebrand factor A domain-containing protein DDB_G0292028	DICDI							0.27656	5.76987	6.91304	0.00855696	0.178008	57.7601	61.6467	46.5336	52.0829			-0.211873	-0.0556836		0.0883269	0.179229
TRINITY_DN32694_c0_g1	1128	CML23	Probable calcium-binding protein CML23	ARATH	K13448				AT1G66400	GO:0003674,GO:0005488,GO:0005509,GO:0008150,GO:0009909,GO:0019222,GO:0031323,GO:0043167,GO:0043169,GO:0046872,GO:0048580,GO:0048831,GO:0050789,GO:0050793,GO:0050794,GO:0051171,GO:0051239,GO:0065007,GO:0080164,GO:2000026,GO:2000241,GO:2000377	0.346171	4.98655	6.91219	0.008561	0.178008	37.3787	33.5526	31.012	24.7455			-0.0144257	-0.318117		0.240001	0.0925417
TRINITY_DN27901_c0_g1	1960; 1799	DRMH2 (1)	Dormancy-associated protein homolog 2 {ECO:0000305}	ARATH					AT5G44300		0.416316	8.45384	6.91071	0.00856809	0.178008	423.779	377.949	262.743	337.983			-0.3919	-0.031028		0.293613	0.129315
TRINITY_DN39326_c0_g1	3008; 1728	ALF1; YJNA	ATPase-like fidgetin; Uncharacterized AAA domain-containing protein C24B10.10c	SCHPO						GO:0000166,GO:0000226,GO:0001578,GO:0001882,GO:0001883,GO:0003674,GO:0003824,GO:0005488,GO:0005524,GO:0005575,GO:0005634,GO:0005739,GO:0005741,GO:0006810,GO:0006839,GO:0006886,GO:0006996,GO:0007010,GO:0007017,GO:0008104,GO:0008150,GO:0008568,GO:0009987,GO:0015031,GO:0016020,GO:0016043,GO:0016462,GO:0016482,GO:0016787,GO:0016817,GO:0016818,GO:0016887,GO:0017038,GO:0017076,GO:0017111,GO:0019867,GO:…	-0.277255	6.34984	6.90616	0.00858992	0.178243	77.5262	69.8939	89.7255	88.831			0.142871	0.128732		-0.0630212	-0.208582
TRINITY_DN38468_c0_g1	1981; 1923; 1694; 1490	PLRX1	Pollen-specific leucine-rich repeat extensin-like protein 1	ARATH							0.665554	2.78147	6.89876	0.00862558	0.178765	9.99842	6.88259	4.1849	6.4178			-0.480737	-0.0360439		0.475286	0.0414944
TRINITY_DN41703_c1_g1	1356; 1154; 1120; 922; 918; 909; 843; 831; 757; 731; 720; 591; 583										0.273683	6.45113	6.88835	0.00867593	0.179384	96.754	94.695	74.36	83.9868			-0.220735	-0.0494386		0.150286	0.119888
TRINITY_DN40060_c0_g1	2250; 1784	PTR6 (1)	Protein NRT1/ PTR FAMILY 1.2	ARATH					AT1G52190	GO:0003674,GO:0005215,GO:0005575,GO:0005886,GO:0006810,GO:0006811,GO:0006820,GO:0008150,GO:0008509,GO:0015075,GO:0015103,GO:0015112,GO:0015698,GO:0015706,GO:0016020,GO:0016021,GO:0022857,GO:0022891,GO:0022892,GO:0031224,GO:0044425,GO:0044464,GO:0044699,GO:0044765,GO:0051179,GO:0051234,GO:0071705,GO:0080054,GO:0080055,GO:1902578	-0.282359	5.39479	6.88821	0.00867661	0.179384	37.1095	38.6553	48.1263	44.0607			0.195553	0.0735183		-0.162496	-0.106574
TRINITY_DN30959_c0_g1	724; 701	DCTP1	dCTP pyrophosphatase 1	RAT	K16904					GO:0000166,GO:0000287,GO:0003674,GO:0003824,GO:0005488,GO:0005575,GO:0005634,GO:0005739,GO:0005829,GO:0006139,GO:0006220,GO:0006244,GO:0006253,GO:0006259,GO:0006461,GO:0006725,GO:0006753,GO:0006793,GO:0006796,GO:0006807,GO:0006950,GO:0007154,GO:0008150,GO:0008152,GO:0009056,GO:0009117,GO:0009141,GO:0009143,GO:0009147,GO:0009149,GO:0009166,GO:0009200,GO:0009204,GO:0009211,GO:0009213,GO:0009219,GO:…	0.443045	3.68439	6.87733	0.00872958	0.180259	14.1901	15.3078	9.30672	12.4036			-0.370357	-0.0211045		0.147572	0.243889
TRINITY_DN13819_c0_g1	1428										0.907391	2.40717	6.87507	0.00874061	0.180267	7.38345	6.40793	5.34043	2.00556			0.0809301	-0.79293		0.435184	0.276816
TRINITY_DN31274_c1_g1	1361; 1361	VQ22	VQ motif-containing protein 22 {ECO:0000303|PubMed:22535423}	ARATH					AT3G22160	GO:0005575,GO:0005634,GO:0043226,GO:0043227,GO:0043229,GO:0043231,GO:0044424,GO:0044464	0.447503	3.92491	6.87	0.00876547	0.18056	19.9968	15.0705	13.4916	12.1568			-0.128958	-0.258952		0.37685	0.0110599
TRINITY_DN58327_c0_g1	528										-0.25439	6.79175	6.8609	0.00881019	0.181079	102.599	99.3823	118.801	122.092			0.105453	0.144233		-0.10231	-0.147376
TRINITY_DN39174_c0_g1	2070; 1258; 1198; 1139	DNJ36	DnaJ protein P58IPK homolog	ARATH	K09523				AT5G03160	GO:0005575,GO:0005783,GO:0005788,GO:0005886,GO:0008150,GO:0009987,GO:0016020,GO:0016032,GO:0031974,GO:0035821,GO:0043226,GO:0043227,GO:0043229,GO:0043231,GO:0043233,GO:0043900,GO:0043902,GO:0043903,GO:0044403,GO:0044419,GO:0044422,GO:0044424,GO:0044432,GO:0044444,GO:0044446,GO:0044464,GO:0044764,GO:0044788,GO:0044794,GO:0048518,GO:0048522,GO:0048524,GO:0050789,GO:0050792,GO:0050794,GO:0051702,GO:…	-0.287104	5.4713	6.86054	0.00881201	0.181079	42.724	37.1423	49.6566	47.6707			0.166172	0.109613		-0.0417313	-0.234054
TRINITY_DN34960_c0_g1	1675; 1663; 1512; 1509; 1497; 1388	HSPR2	Nematode resistance protein-like HSPRO2	ARATH					AT2G40000	GO:0001101,GO:0002376,GO:0005575,GO:0005737,GO:0006950,GO:0006952,GO:0006955,GO:0006979,GO:0008150,GO:0009605,GO:0009607,GO:0009617,GO:0009751,GO:0009814,GO:0009816,GO:0010033,GO:0014070,GO:0042221,GO:0042742,GO:0043207,GO:0044424,GO:0044464,GO:0045087,GO:0050896,GO:0051704,GO:0051707,GO:0098542,GO:1901700	0.442618	5.65604	6.85361	0.00884625	0.181437	65.7973	50.4328	50.8122	34.6499			0.0442758	-0.482784		0.404633	0.033875
TRINITY_DN1679_c0_g1	1247										0.521671	2.60814	6.85268	0.00885085	0.181437	6.92198	7.32759	4.9032	5.02933			-0.207615	-0.181493		0.162484	0.226624
TRINITY_DN28910_c0_g1	1419; 1200	HMGB2	High mobility group B protein 2	ARATH					AT1G20693	GO:0000785,GO:0001071,GO:0003674,GO:0003676,GO:0003677,GO:0003682,GO:0003700,GO:0005198,GO:0005488,GO:0005575,GO:0005634,GO:0005829,GO:0006325,GO:0006333,GO:0008150,GO:0016043,GO:0030527,GO:0032991,GO:0043226,GO:0043227,GO:0043229,GO:0043231,GO:0043933,GO:0044422,GO:0044424,GO:0044427,GO:0044444,GO:0044446,GO:0044464,GO:0044877,GO:0071840,GO:0097159,GO:1901363	0.342159	8.09639	6.83931	0.00891733	0.182579	286.762	325.054	227.702	254.984			-0.250449	-0.0885355		0.0796689	0.259316
TRINITY_DN40855_c0_g1	2460; 2356; 2076; 1972	PGLR (3)	Probable polygalacturonase	VITVI						GO:0003674,GO:0003824,GO:0004553,GO:0004650,GO:0005575,GO:0005975,GO:0008150,GO:0008152,GO:0016021,GO:0016787,GO:0016798,GO:0031224,GO:0044238,GO:0044425,GO:0071704	-0.287896	5.54471	6.83395	0.0089441	0.182906	39.263	44.5885	53.0295	49.4602			0.188084	0.0913358		-0.227272	-0.0521475
TRINITY_DN62150_c0_g1	1362	PPA8	Purple acid phosphatase 8	ARATH	K14379				AT2G01890	GO:0003674,GO:0003824,GO:0003993,GO:0005488,GO:0005575,GO:0005576,GO:0006793,GO:0006796,GO:0008150,GO:0008152,GO:0009987,GO:0016311,GO:0016787,GO:0016788,GO:0016791,GO:0042578,GO:0043167,GO:0043169,GO:0044237,GO:0046872	-0.386894	5.42912	6.81727	0.00902803	0.1844	30.9951	43.4019	45.1907	52.268			0.0925995	0.2942		-0.42365	0.0368499
TRINITY_DN26302_c0_g1	769; 757; 740	PLDA1 (1)	Phospholipase D alpha 1	RICCO	K01115					GO:0003674,GO:0003824,GO:0004620,GO:0004630,GO:0005488,GO:0005509,GO:0005575,GO:0005773,GO:0005783,GO:0005886,GO:0006066,GO:0006576,GO:0006629,GO:0006644,GO:0006650,GO:0006793,GO:0006796,GO:0006807,GO:0008081,GO:0008150,GO:0008152,GO:0009056,GO:0009308,GO:0009536,GO:0009987,GO:0016020,GO:0016042,GO:0016298,GO:0016787,GO:0016788,GO:0019637,GO:0034641,GO:0042439,GO:0042578,GO:0043167,GO:0043169,GO:…	0.462578	4.68645	6.80579	0.00908625	0.185304	24.3423	35.0953	18.6134	24.5913			-0.392204	-0.0248362		-0.038407	0.455447
TRINITY_DN35563_c1_g1	553; 553	TIP13	Aquaporin TIP1-3	ARATH	K09873				AT4G01470	GO:0000325,GO:0003674,GO:0005215,GO:0005372,GO:0005575,GO:0005773,GO:0005774,GO:0005887,GO:0006810,GO:0006811,GO:0006833,GO:0008150,GO:0009705,GO:0009987,GO:0015204,GO:0015250,GO:0015267,GO:0015840,GO:0016020,GO:0016021,GO:0019755,GO:0022803,GO:0022838,GO:0022857,GO:0022891,GO:0022892,GO:0031090,GO:0031224,GO:0031226,GO:0034220,GO:0042044,GO:0042807,GO:0042886,GO:0042887,GO:0043226,GO:0043227,GO:…	-0.334077	8.04706	6.80131	0.0091091	0.185304	215.428	252.342	290.601	299.168			0.147231	0.188867		-0.281167	-0.0549318
TRINITY_DN39087_c1_g1	2314; 2296; 2187; 2179; 2169; 2161; 1115	CB60B (1)	Calmodulin-binding protein 60 B {ECO:0000303|PubMed:11782485}	ARATH					AT5G57580	GO:0003674,GO:0003676,GO:0003677,GO:0005488,GO:0005575,GO:0005634,GO:0006139,GO:0006351,GO:0006355,GO:0006725,GO:0006807,GO:0006950,GO:0008150,GO:0008152,GO:0009058,GO:0009059,GO:0009889,GO:0009987,GO:0010468,GO:0010556,GO:0016070,GO:0018130,GO:0019219,GO:0019222,GO:0019438,GO:0031323,GO:0031326,GO:0032774,GO:0034641,GO:0034645,GO:0034654,GO:0043170,GO:0043226,GO:0043227,GO:0043229,GO:0043231,GO:…	0.277116	5.44938	6.80101	0.00911063	0.185304	49.2615	46.4278	38.1638	40.7592			-0.178065	-0.0877258		0.173914	0.0918766
TRINITY_DN34559_c0_g1	1468; 1394; 1388; 1314	ANXD3 (1)	Annexin D3	ARATH					AT2G38760	GO:0001101,GO:0003674,GO:0005488,GO:0005509,GO:0005543,GO:0005544,GO:0005575,GO:0005773,GO:0006950,GO:0006970,GO:0008150,GO:0008289,GO:0009266,GO:0009408,GO:0009409,GO:0009414,GO:0009415,GO:0009628,GO:0009651,GO:0010035,GO:0042221,GO:0043167,GO:0043168,GO:0043169,GO:0043226,GO:0043227,GO:0043229,GO:0043231,GO:0044424,GO:0044444,GO:0044464,GO:0046872,GO:0050896,GO:1901700	-0.403514	4.09006	6.79996	0.00911601	0.185304	13.1518	15.9605	18.2074	20.395			0.109292	0.257583		-0.306108	-0.0607671
TRINITY_DN35534_c1_g1	2412; 2385; 2304; 2301; 2300; 2295; 2292; 2157; 529	BIM1	Transcription factor BIM1	ARATH					AT5G08130	GO:0003674,GO:0003676,GO:0003677,GO:0005488,GO:0005575,GO:0005634,GO:0006139,GO:0006351,GO:0006355,GO:0006725,GO:0006807,GO:0008150,GO:0008152,GO:0009058,GO:0009059,GO:0009889,GO:0009987,GO:0010468,GO:0010556,GO:0016070,GO:0018130,GO:0019219,GO:0019222,GO:0019438,GO:0031323,GO:0031326,GO:0032774,GO:0034641,GO:0034645,GO:0034654,GO:0043170,GO:0043226,GO:0043227,GO:0043229,GO:0043231,GO:0044237,GO:…	-0.309829	4.77457	6.7932	0.0091506	0.185785	23.7655	24.9494	31.9801	28.4481			0.223007	0.0646689		-0.176245	-0.111431
TRINITY_DN34418_c0_g1	1526; 1404; 1404	GAE2	UDP-glucuronate 4-epimerase 2	ARATH	K08679				AT1G02000	GO:0000139,GO:0003674,GO:0003824,GO:0005488,GO:0005575,GO:0005975,GO:0008150,GO:0008152,GO:0016020,GO:0016021,GO:0016853,GO:0016854,GO:0016857,GO:0031090,GO:0031224,GO:0032580,GO:0044238,GO:0044422,GO:0044424,GO:0044425,GO:0044431,GO:0044444,GO:0044446,GO:0044464,GO:0048037,GO:0050378,GO:0050662,GO:0071704,GO:0098588	-0.303518	6.6019	6.78743	0.00918018	0.186162	93.8698	79.9805	114.585	99.8461			0.246314	0.0513224		-0.0359203	-0.261716
TRINITY_DN36811_c0_g1	2245; 2216; 1559; 1431; 946; 750	ASO (1)	L-ascorbate oxidase	TOBAC						GO:0003674,GO:0003824,GO:0005488,GO:0005507,GO:0005575,GO:0005576,GO:0008447,GO:0016491,GO:0016679,GO:0016682,GO:0043167,GO:0043169,GO:0046872,GO:0046914	-0.288318	7.73389	6.77255	0.00925705	0.187497	185.471	197.697	234.604	233.386			0.146981	0.139532		-0.188829	-0.0976846
TRINITY_DN37075_c0_g1	1826; 1693; 1364	AATPC	AAA-ATPase At3g50940	ARATH					AT3G50940	GO:0000166,GO:0001882,GO:0001883,GO:0003674,GO:0003824,GO:0005488,GO:0005524,GO:0006950,GO:0006970,GO:0008150,GO:0009628,GO:0009651,GO:0016462,GO:0016787,GO:0016817,GO:0016818,GO:0016887,GO:0017076,GO:0017111,GO:0030554,GO:0032549,GO:0032550,GO:0032553,GO:0032555,GO:0032559,GO:0035639,GO:0036094,GO:0043167,GO:0043168,GO:0050896,GO:0097159,GO:0097367,GO:1901265,GO:1901363	-0.484723	3.39156	6.76899	0.00927553	0.187647	7.26808	9.99756	12.1487	12.1259			0.212645	0.210321		-0.397682	-0.0252838
TRINITY_DN36608_c0_g1	2357; 2329; 2325; 2297; 1277	AVT5; AVT6; S38A1	Sodium-coupled neutral amino acid transporter 1; Vacuolar amino acid transporter 5; Vacuolar amino acid transporter 6	HUMAN; SCHPO; YEAST	K14990					GO:0000322,GO:0000323,GO:0000324,GO:0000329,GO:0001504,GO:0001505,GO:0003333,GO:0003674,GO:0005215,GO:0005283,GO:0005290,GO:0005302,GO:0005310,GO:0005313,GO:0005342,GO:0005343,GO:0005416,GO:0005575,GO:0005773,GO:0005774,GO:0005886,GO:0005887,GO:0006810,GO:0006811,GO:0006820,GO:0006836,GO:0006865,GO:0007034,GO:0008150,GO:0008324,GO:0008509,GO:0008514,GO:0009987,GO:0015075,GO:0015077,GO:0015081,GO:…	-0.322002	7.69819	6.76513	0.00929563	0.187811	196.392	172.718	213.086	248.227			0.0495331	0.267854		-0.0670283	-0.250358
TRINITY_DN31194_c0_g1	1619; 1367	D14	Strigolactone esterase D14 {ECO:0000303|PubMed:25425668}	ARATH					AT3G03990	GO:0001763,GO:0003674,GO:0003824,GO:0005575,GO:0005634,GO:0005737,GO:0006629,GO:0006714,GO:0006720,GO:0006721,GO:0008150,GO:0008152,GO:0008299,GO:0008610,GO:0009058,GO:0009653,GO:0009987,GO:0010033,GO:0010223,GO:0010346,GO:0014070,GO:0016106,GO:0016114,GO:0016787,GO:0018130,GO:0032501,GO:0032502,GO:0033993,GO:0042221,GO:0043226,GO:0043227,GO:0043229,GO:0043231,GO:0044237,GO:0044238,GO:0044249,GO:…	0.377531	4.39096	6.76318	0.0093058	0.187811	23.1502	24.1484	16.0213	20.395			-0.332841	-0.0193654		0.148026	0.20418
TRINITY_DN39512_c0_g1	2598	OPT5 (1)	Oligopeptide transporter 5	ARATH					AT4G26590	GO:0003674,GO:0005215,GO:0005575,GO:0005887,GO:0006810,GO:0008104,GO:0008150,GO:0015031,GO:0015197,GO:0015198,GO:0016020,GO:0016021,GO:0022857,GO:0022891,GO:0022892,GO:0031224,GO:0031226,GO:0033036,GO:0035673,GO:0042887,GO:0044425,GO:0044459,GO:0044464,GO:0045184,GO:0051179,GO:0051234,GO:0071702	0.372893	4.2418	6.75155	0.00936665	0.188805	19.9968	22.5464	15.3342	17.5564			-0.254895	-0.0808787		0.0887786	0.246995
TRINITY_DN31402_c0_g1	585; 515; 515; 503	PME7	Probable pectinesterase/pectinesterase inhibitor 7	ARATH	K01051				AT1G02810	GO:0000272,GO:0003674,GO:0003824,GO:0004857,GO:0005575,GO:0005576,GO:0005618,GO:0005975,GO:0005976,GO:0008150,GO:0008152,GO:0009056,GO:0009057,GO:0009987,GO:0010393,GO:0016043,GO:0016052,GO:0016787,GO:0016788,GO:0030234,GO:0030312,GO:0030599,GO:0042545,GO:0043170,GO:0044238,GO:0044464,GO:0045229,GO:0045330,GO:0045488,GO:0045490,GO:0046910,GO:0052689,GO:0071554,GO:0071555,GO:0071704,GO:0071840,GO:…	-0.392203	3.9318	6.74951	0.00937734	0.188805	13.9593	12.3412	17.2705	17.1861			0.176139	0.169807		-0.0958557	-0.25009
TRINITY_DN37381_c1_g1	2159; 2149; 2061; 2042; 2037; 1858; 1834	AAT1 (1)	Aspartate aminotransferase, mitochondrial	ARATH	K14455				AT2G30970	GO:0003674,GO:0003824,GO:0004069,GO:0005488,GO:0005507,GO:0005575,GO:0005739,GO:0005759,GO:0006082,GO:0006103,GO:0006520,GO:0006531,GO:0006536,GO:0006807,GO:0008150,GO:0008152,GO:0008483,GO:0009058,GO:0009064,GO:0009066,GO:0009987,GO:0010035,GO:0010038,GO:0016740,GO:0016769,GO:0019752,GO:0030170,GO:0031974,GO:0042221,GO:0043167,GO:0043168,GO:0043169,GO:0043226,GO:0043227,GO:0043229,GO:0043231,GO:…	-0.319977	6.27079	6.74419	0.00940536	0.189025	73.3346	63.9607	93.723	77.569			0.287368	0.0207083		-0.0581851	-0.249892
TRINITY_DN32106_c0_g1	941	SBT15 (1)	Subtilisin-like protease SBT1.5 {ECO:0000303|PubMed:16193095}	ARATH					AT3G14240	GO:0003674,GO:0003824,GO:0004175,GO:0004252,GO:0005575,GO:0005576,GO:0008233,GO:0008236,GO:0016787,GO:0017171,GO:0070011	-0.495089	2.84428	6.7432	0.00941056	0.189025	5.65295	6.11127	8.58841	8.02225			0.233041	0.153761		-0.235357	-0.151446
TRINITY_DN30819_c0_g1	545; 532										0.292253	5.18587	6.74068	0.00942389	0.189069	37.148	42.8086	33.042	32.3358			-0.121294	-0.150663		0.0385604	0.233396
TRINITY_DN44641_c0_g1	1687	AOX1A	Ubiquinol oxidase 1a, mitochondrial	ARATH	K17893				AT3G22370	GO:0003674,GO:0003824,GO:0005488,GO:0005575,GO:0005739,GO:0005743,GO:0006091,GO:0006950,GO:0007165,GO:0008150,GO:0008152,GO:0009266,GO:0009409,GO:0009628,GO:0009916,GO:0009987,GO:0015980,GO:0016020,GO:0016021,GO:0016491,GO:0016679,GO:0016682,GO:0019866,GO:0031090,GO:0031224,GO:0031930,GO:0031966,GO:0043167,GO:0043169,GO:0043226,GO:0043227,GO:0043229,GO:0043231,GO:0044237,GO:0044422,GO:0044424,GO:…	0.330648	5.2336	6.7313	0.00947357	0.189652	46.5311	37.3203	35.4155	31.1633			-0.0682164	-0.242263		0.307058	0.00342122
TRINITY_DN26446_c0_g1	1646; 1584; 1572; 1529; 1510; 1508; 1455; 1446; 1434; 1391; 1372; 1317										-0.470084	3.11254	6.73096	0.00947535	0.189652	6.57589	7.74292	9.86887	10.0278			0.183597	0.202789		-0.285227	-0.101159
TRINITY_DN23782_c0_g1	644; 644	PP2A	Serine/threonine-protein phosphatase PP2A catalytic subunit	TOBAC						GO:0003674,GO:0003824,GO:0004721,GO:0005488,GO:0005575,GO:0005737,GO:0016787,GO:0016788,GO:0016791,GO:0042578,GO:0043167,GO:0043169,GO:0044424,GO:0044464,GO:0046872	-0.313703	4.65297	6.72362	0.00951441	0.19021	22.7272	22.0124	26.7022	28.8801			0.0917302	0.197248		-0.123331	-0.165647
TRINITY_DN12371_c0_g1	780										-0.406341	4.76026	6.71504	0.00956029	0.190902	24.65	21.8641	25.5466	36.0384			-0.0527013	0.41288		-0.100444	-0.259735
TRINITY_DN40095_c0_g1	2357; 2287; 1081	CSLA9	Glucomannan 4-beta-mannosyltransferase 9	ARATH	K13680				AT5G03760	GO:0000030,GO:0000139,GO:0003674,GO:0003824,GO:0005575,GO:0008150,GO:0009292,GO:0009294,GO:0009605,GO:0009607,GO:0009617,GO:0009987,GO:0016020,GO:0016021,GO:0016043,GO:0016740,GO:0016757,GO:0016758,GO:0019187,GO:0031090,GO:0031224,GO:0043207,GO:0044422,GO:0044424,GO:0044425,GO:0044431,GO:0044444,GO:0044446,GO:0044464,GO:0044764,GO:0045229,GO:0047259,GO:0050896,GO:0051704,GO:0051707,GO:0051753,GO:…	-0.260025	6.94545	6.70434	0.00961783	0.19182	114.405	109.825	133.729	134.743			0.122585	0.133318		-0.098995	-0.156908
TRINITY_DN40894_c3_g2	2803; 1618; 1117; 1024	TC753 (1)	Protein TOC75-3, chloroplastic	ARATH					AT3G46740	GO:0003674,GO:0005215,GO:0005575,GO:0005774,GO:0006605,GO:0006810,GO:0006886,GO:0006996,GO:0008104,GO:0008150,GO:0008320,GO:0008565,GO:0009507,GO:0009526,GO:0009536,GO:0009653,GO:0009657,GO:0009658,GO:0009719,GO:0009725,GO:0009735,GO:0009941,GO:0009987,GO:0010006,GO:0010033,GO:0015031,GO:0015399,GO:0015405,GO:0015450,GO:0016020,GO:0016021,GO:0016043,GO:0016482,GO:0017038,GO:0022804,GO:0022857,GO:…	-0.263369	7.07919	6.701	0.0096359	0.19182	120.942	124.717	144.723	150.17			0.103497	0.156093		-0.151611	-0.10798
TRINITY_DN37234_c0_g1	1752; 1644; 1446; 1294; 1226										-0.263888	5.56157	6.7002	0.00964023	0.19182	43.6854	42.0372	50.2188	52.6691			0.0931309	0.159288		-0.0997046	-0.152715
TRINITY_DN28896_c0_g1	1949; 1424	RGA3 (1)	Putative disease resistance protein RGA3	SOLBU						GO:0000166,GO:0001882,GO:0001883,GO:0003674,GO:0005488,GO:0005524,GO:0006950,GO:0006952,GO:0008150,GO:0017076,GO:0030554,GO:0032549,GO:0032550,GO:0032553,GO:0032555,GO:0032559,GO:0035639,GO:0036094,GO:0043167,GO:0043168,GO:0043531,GO:0050896,GO:0097159,GO:0097367,GO:1901265,GO:1901363	1.04768	2.66889	6.6898	0.00969661	0.192463	5.65295	11.2139	2.12368	6.04754			-0.884187	0.080428		0.00789685	0.795863
TRINITY_DN41130_c0_g1	1995; 798	IF4G1 (1)	Eukaryotic translation initiation factor isoform 4G-1	ARATH	K03260				AT5G57870	GO:0003674,GO:0003676,GO:0003723,GO:0003729,GO:0003743,GO:0005488,GO:0005575,GO:0005634,GO:0005737,GO:0005829,GO:0006417,GO:0008135,GO:0008150,GO:0009889,GO:0010468,GO:0010556,GO:0010608,GO:0019222,GO:0031323,GO:0031326,GO:0032268,GO:0043226,GO:0043227,GO:0043229,GO:0043231,GO:0044424,GO:0044444,GO:0044464,GO:0044822,GO:0050789,GO:0050794,GO:0051246,GO:0060255,GO:0065007,GO:0080090,GO:0097159,GO:…	-0.275938	5.3594	6.68921	0.00969982	0.192463	37.2634	36.8753	43.473	46.2822			0.0878754	0.174357		-0.123951	-0.138281
TRINITY_DN33363_c0_g1	1095; 917	FTSH8; FTSHA	ATP-dependent zinc metalloprotease FTSH 10, mitochondrial; ATP-dependent zinc metalloprotease FTSH 8, mitochondrial	ARATH; ORYSJ	K08956					GO:0000166,GO:0001882,GO:0001883,GO:0003674,GO:0003824,GO:0004175,GO:0004222,GO:0005488,GO:0005524,GO:0005575,GO:0005739,GO:0008233,GO:0008237,GO:0008270,GO:0016021,GO:0016787,GO:0017076,GO:0030554,GO:0031224,GO:0032549,GO:0032550,GO:0032553,GO:0032555,GO:0032559,GO:0035639,GO:0036094,GO:0043167,GO:0043168,GO:0043169,GO:0043226,GO:0043227,GO:0043229,GO:0043231,GO:0044424,GO:0044425,GO:0044444,GO:…	-0.565135	2.27618	6.68796	0.00970661	0.192463	3.46099	4.18296	5.84012	5.52301			0.230965	0.171398		-0.290748	-0.111615
TRINITY_DN33773_c0_g1	1631; 1419; 1275; 1275	HIP5; HIP6	Heavy metal-associated isoprenylated plant protein 5 {ECO:0000303|PubMed:21072340, ECO:0000303|PubMed:23368984}; Heavy metal-associated isoprenylated plant protein 6 {ECO:0000303|PubMed:21072340, ECO:0000303|PubMed:23368984}	ARATH					AT5G03380	GO:0003674,GO:0005488,GO:0005575,GO:0005737,GO:0005886,GO:0006810,GO:0006811,GO:0006812,GO:0006873,GO:0006875,GO:0008150,GO:0009987,GO:0016020,GO:0019725,GO:0030001,GO:0030003,GO:0042592,GO:0043167,GO:0043169,GO:0044424,GO:0044464,GO:0044699,GO:0044763,GO:0044765,GO:0046872,GO:0046914,GO:0046916,GO:0048878,GO:0050801,GO:0051179,GO:0051234,GO:0055065,GO:0055076,GO:0055080,GO:0055082,GO:0065007,GO:…	0.387642	7.17083	6.68461	0.00972486	0.1926	182.394	144.297	106.84	142.796			-0.399774	0.0120406		0.360813	0.0269206
TRINITY_DN30471_c0_g1	972; 880	MIP1B (1)	B-box domain protein 31 {ECO:0000303|PubMed:19920209}	ARATH					AT3G21890	GO:0001071,GO:0003674,GO:0003700,GO:0005488,GO:0005515,GO:0005575,GO:0005634,GO:0006355,GO:0007623,GO:0008150,GO:0008270,GO:0009314,GO:0009411,GO:0009416,GO:0009628,GO:0009889,GO:0009909,GO:0010224,GO:0010468,GO:0010556,GO:0019219,GO:0019222,GO:0030674,GO:0031323,GO:0031326,GO:0043167,GO:0043169,GO:0043226,GO:0043227,GO:0043229,GO:0043231,GO:0044424,GO:0044464,GO:0046872,GO:0046914,GO:0048511,GO:…	-0.383024	4.0316	6.67888	0.00975621	0.192809	14.69	13.5872	17.4891	19.346			0.103676	0.234969		-0.120011	-0.218633
TRINITY_DN41203_c0_g1	2863; 2837; 961	ORP1D (1)	Oxysterol-binding protein-related protein 1D	ARATH					AT1G13170	GO:0003674,GO:0005488,GO:0006810,GO:0006869,GO:0008150,GO:0008289,GO:0044699,GO:0044765,GO:0051179,GO:0051234,GO:0071702,GO:1902578	-0.271168	6.26652	6.67852	0.00975815	0.192809	70.5273	68.8853	87.3207	80.9013			0.185395	0.0777943		-0.115075	-0.148114
TRINITY_DN33170_c0_g1	1297; 1291	ZAT9	Zinc finger protein ZAT9	ARATH					AT3G60580	GO:0000975,GO:0001067,GO:0001071,GO:0003674,GO:0003676,GO:0003677,GO:0003700,GO:0005488,GO:0005575,GO:0005634,GO:0006139,GO:0006351,GO:0006355,GO:0006725,GO:0006807,GO:0008150,GO:0008152,GO:0009058,GO:0009059,GO:0009889,GO:0009987,GO:0010468,GO:0010556,GO:0016070,GO:0018130,GO:0019219,GO:0019222,GO:0019438,GO:0031323,GO:0031326,GO:0032774,GO:0034641,GO:0034645,GO:0034654,GO:0043167,GO:0043169,GO:…	0.667698	1.63658	6.67458	0.00977973	0.19301	3.34563	4.12362	2.31106	2.40667			-0.212076	-0.180429		0.0982392	0.294266
TRINITY_DN36209_c0_g1	1893; 1877	COL10	Zinc finger protein CONSTANS-LIKE 10	ARATH					AT5G48250	GO:0001071,GO:0003674,GO:0003700,GO:0005488,GO:0005575,GO:0005634,GO:0005886,GO:0008270,GO:0016020,GO:0043167,GO:0043169,GO:0043226,GO:0043227,GO:0043229,GO:0043231,GO:0044424,GO:0044464,GO:0046872,GO:0046914	0.288953	5.15404	6.67057	0.00980177	0.19322	36.8788	41.2659	30.8871	33.1381			-0.183172	-0.0876578		0.0582915	0.212538
TRINITY_DN31394_c0_g1	2509; 1450; 1413; 1407; 1317; 1311; 1103	SPL14; SPL9	Squamosa promoter-binding-like protein 14; Squamosa promoter-binding-like protein 9	ARATH; ORYSJ					AT2G42200	GO:0001071,GO:0003006,GO:0003156,GO:0003674,GO:0003676,GO:0003677,GO:0003700,GO:0005488,GO:0005575,GO:0005634,GO:0005737,GO:0006139,GO:0006351,GO:0006355,GO:0006725,GO:0006807,GO:0008150,GO:0008152,GO:0009058,GO:0009059,GO:0009889,GO:0009987,GO:0010468,GO:0010556,GO:0016070,GO:0018130,GO:0019219,GO:0019222,GO:0019438,GO:0022414,GO:0022603,GO:0031323,GO:0031326,GO:0032502,GO:0032774,GO:0034641,GO:…	-0.284561	5.70275	6.66058	0.00985686	0.194081	49.0692	44.7665	61.087	53.132			0.232803	0.0383484		-0.0720876	-0.199064
TRINITY_DN24379_c0_g1	1021; 956; 955; 938										-0.290515	5.08382	6.65357	0.00989576	0.19462	31.4566	29.4587	35.353	39.093			0.0672585	0.204927		-0.0916771	-0.180508
TRINITY_DN35258_c0_g2	4192	RGA4 (1)	Putative disease resistance protein RGA4	SOLBU						GO:0000166,GO:0001882,GO:0001883,GO:0003674,GO:0005488,GO:0005524,GO:0006950,GO:0006952,GO:0008150,GO:0017076,GO:0030554,GO:0032549,GO:0032550,GO:0032553,GO:0032555,GO:0032559,GO:0035639,GO:0036094,GO:0043167,GO:0043168,GO:0043531,GO:0050896,GO:0097159,GO:0097367,GO:1901265,GO:1901363	-0.311231	6.99324	6.64278	0.00995584	0.195526	100.715	126.438	144.379	137.643			0.191916	0.123953		-0.319148	0.00327917
TRINITY_DN25517_c0_g1	1699										0.6452	1.62969	6.64116	0.00996488	0.195526	3.69173	3.73796	2.31106	2.43753			-0.213757	-0.172045		0.187065	0.198737
TRINITY_DN34364_c0_g1	1328; 1292; 954; 930	NUD18 (1)	Nudix hydrolase 18, mitochondrial	ARATH					AT1G14860	GO:0003674,GO:0003824,GO:0005488,GO:0005575,GO:0005634,GO:0005737,GO:0005739,GO:0006139,GO:0006725,GO:0006807,GO:0008150,GO:0008152,GO:0009056,GO:0009116,GO:0009164,GO:0009987,GO:0016787,GO:0016817,GO:0016818,GO:0019439,GO:0034641,GO:0034655,GO:0043167,GO:0043169,GO:0043226,GO:0043227,GO:0043229,GO:0043231,GO:0044237,GO:0044238,GO:0044248,GO:0044270,GO:0044281,GO:0044424,GO:0044444,GO:0044464,GO:…	0.304945	6.29863	6.62929	0.0100315	0.196606	95.5618	78.4675	72.4862	68.2817			-0.104238	-0.188063		0.285106	0.00719513
TRINITY_DN10468_c0_g1	656										0.650907	1.77653	6.62245	0.0100701	0.197135	3.76864	4.44995	2.77952	2.46838			-0.151668	-0.248782		0.119696	0.280754
TRINITY_DN17326_c0_g1	865										0.683462	3.03035	6.61921	0.0100884	0.197266	10.8444	9.2559	8.27611	4.22711			0.0673554	-0.655304		0.389206	0.198743
TRINITY_DN38944_c0_g1	2255; 2238; 1437	GAUT7	Probable galacturonosyltransferase 7	ARATH	K13648				AT2G38650	GO:0000139,GO:0000271,GO:0003674,GO:0003824,GO:0005575,GO:0005768,GO:0005794,GO:0005802,GO:0005975,GO:0005976,GO:0008150,GO:0008152,GO:0008194,GO:0009058,GO:0009059,GO:0009987,GO:0010393,GO:0016020,GO:0016021,GO:0016043,GO:0016051,GO:0016740,GO:0016757,GO:0016758,GO:0031090,GO:0031224,GO:0043170,GO:0043226,GO:0043227,GO:0043229,GO:0043231,GO:0044238,GO:0044422,GO:0044424,GO:0044425,GO:0044431,GO:…	-0.268499	5.9542	6.61473	0.0101139	0.197535	59.1061	53.3104	67.6767	67.6337			0.130844	0.129954		-0.0585169	-0.202281
TRINITY_DN51629_c0_g1	536										0.467324	2.96211	6.61079	0.0101363	0.197745	9.1524	8.84057	6.33981	6.66464			-0.213187	-0.158062		0.206081	0.165168
TRINITY_DN30341_c0_g1	1055; 1023; 858										0.291522	5.0537	6.59672	0.0102167	0.198925	37.6864	35.3623	28.1388	31.5027			-0.214911	-0.0622521		0.182112	0.0950516
TRINITY_DN50826_c0_g1	513										0.697761	1.56016	6.59465	0.0102285	0.198925	4.19165	3.05563	2.27983	2.15984			-0.18302	-0.224048		0.349749	0.0573181
TRINITY_DN20668_c0_g1	727	B3GT3 (1)	Probable beta-1,3-galactosyltransferase 3	ARATH							-0.398496	4.48447	6.59301	0.010238	0.198925	17.1896	21.2114	28.2949	22.4314			0.338332	0.027995		-0.320419	-0.0459075
TRINITY_DN25213_c0_g1	786	NDK4 (1)	Nucleoside diphosphate kinase 4, chloroplastic	SPIOL						GO:0000166,GO:0001882,GO:0001883,GO:0003674,GO:0003824,GO:0004550,GO:0005488,GO:0005524,GO:0005575,GO:0006139,GO:0006163,GO:0006164,GO:0006183,GO:0006213,GO:0006220,GO:0006221,GO:0006228,GO:0006241,GO:0006725,GO:0006753,GO:0006793,GO:0006796,GO:0006807,GO:0008150,GO:0008152,GO:0009058,GO:0009116,GO:0009117,GO:0009119,GO:0009141,GO:0009142,GO:0009144,GO:0009145,GO:0009147,GO:0009148,GO:0009150,GO:…	-0.256562	5.98558	6.59201	0.0102437	0.198925	57.3371	57.9977	69.1445	68.6519			0.129422	0.119398		-0.132396	-0.116423
TRINITY_DN14478_c0_g2	549										0.645661	2.34547	6.57904	0.0103187	0.200152	4.73002	7.44626	3.93505	3.8877			-0.210069	-0.221625		-0.0287187	0.460412
TRINITY_DN32482_c0_g1	1917; 1280; 930	RAP24	Ethylene-responsive transcription factor RAP2-4	ARATH	K09286				AT1G78080	GO:0000160,GO:0001071,GO:0001101,GO:0003674,GO:0003676,GO:0003677,GO:0003700,GO:0005488,GO:0005575,GO:0005634,GO:0006139,GO:0006351,GO:0006725,GO:0006807,GO:0006950,GO:0006970,GO:0007165,GO:0008150,GO:0008152,GO:0009058,GO:0009059,GO:0009266,GO:0009314,GO:0009409,GO:0009414,GO:0009415,GO:0009416,GO:0009611,GO:0009628,GO:0009651,GO:0009736,GO:0009755,GO:0009873,GO:0009987,GO:0010035,GO:0016070,GO:…	0.398811	5.95514	6.57635	0.0103343	0.200225	77.9108	63.219	62.7423	44.2458			0.0427797	-0.442606		0.346462	0.0533644
[truncated: 16,078 more rows]
