# Supplementary material for: Flax (Linum usitatissimum L.) response to non-optimal soil acidity and zinc deficiency
Source: BMC Plant Biol. 2019 Feb 15;19(Suppl 1):54. doi: 10.1186/s12870-019-1641-1 (PMC6393972; doi:10.1186/s12870-019-1641-1)
Supplement: Supplementary file 4 — Gene expression alterations in flax cultivar Mogilevsky under pH 7.5. (XLSX 6673 kb) [file 12870_2019_1641_MOESM4_ESM.xlsx]

## Sheet: Mog alkali treat w_Zn
Additional file 4. Gene expression alterations in flax cultivar Mogilevsky under pH 7.5.
Gene ID	Transcript lengths	Blast symbol	Blast name	Blast species	KEGG Orthology		Zn+ pH5.5	Zn+ pH7.5	KEGG A.Thaliana	Gene Ontology	logFC	logCPM	LR	PValue	FDR	Mogilevsky Zn+ pH5.5 r1	Mogilevsky Zn+ pH5.5 r2	Mogilevsky Zn+ pH7.5 r1	Mogilevsky Zn+ pH7.5 r2			(log-R) Mogilevsky Zn+ pH5.5 r1	(log-R) Mogilevsky Zn+ pH5.5 r2		(log-R) Mogilevsky Zn+ pH7.5 r1	(log-R) Mogilevsky Zn+ pH7.5 r2
TRINITY_DN41849_c0_g1	593										3.67661	5.65944	476.407	1.29315e-105	2.19111e-101	7.55688	7.09926	90.3427	96.8658			-1.64311	-1.7139		1.62927	1.72775
TRINITY_DN16284_c0_g1	857										3.86601	5.84064	455.812	3.92017e-101	3.32116e-97	6.73463	7.90079	99.1242	115.145			-1.86486	-1.68406		1.66838	1.88054
TRINITY_DN9171_c0_g1	2880; 2720	FRO2; FRO4	Ferric reduction oxidase 2; Ferric reduction oxidase 4	ARATH					AT1G01580,AT5G23980	GO:0000293,GO:0003674,GO:0003824,GO:0005488,GO:0005575,GO:0005886,GO:0006810,GO:0006811,GO:0008150,GO:0009605,GO:0009607,GO:0009617,GO:0015688,GO:0016020,GO:0016021,GO:0016491,GO:0016722,GO:0016723,GO:0031224,GO:0042592,GO:0043167,GO:0043169,GO:0043207,GO:0044425,GO:0044464,GO:0044699,GO:0044765,GO:0046872,GO:0048878,GO:0050801,GO:0050896,GO:0051179,GO:0051234,GO:0051704,GO:0051707,GO:0055065,GO:…	11.1583	5.93006	365.284	1.99123e-81	1.12464e-77	0	0.0858782	175.355	68.2024			-2.91615	-2.8555		3.55435	2.2173
TRINITY_DN35815_c0_g1	2077; 1988; 1971; 1721; 1721	NRAM5	Metal transporter Nramp5	ORYSJ						GO:0003674,GO:0005215,GO:0005575,GO:0006810,GO:0006811,GO:0008150,GO:0016021,GO:0031224,GO:0042592,GO:0044425,GO:0044699,GO:0044765,GO:0048878,GO:0050801,GO:0051179,GO:0051234,GO:0055065,GO:0055072,GO:0055076,GO:0055080,GO:0065007,GO:0065008,GO:0098771,GO:1902578	10.8805	8.99765	355.253	3.04247e-79	1.28879e-75	0.430703	0.629773	1534.73	508.636			-4.28315	-4.16959		5.02112	3.43162
TRINITY_DN18033_c0_g1	1593	ZIP10	Probable zinc transporter 10	ARATH	K14709				AT1G31260	GO:0003674,GO:0005215,GO:0005385,GO:0005575,GO:0005886,GO:0008324,GO:0015075,GO:0016020,GO:0016021,GO:0022857,GO:0022890,GO:0022891,GO:0022892,GO:0031224,GO:0044425,GO:0044464,GO:0046873,GO:0046915,GO:0072509	11.4892	8.01366	349.661	5.02394e-78	1.70251e-74	0	0.314887	756.706	276.479			-3.97494	-3.764		4.59246	3.14648
TRINITY_DN2264_c0_g1	1016	PR4B	Pathogenesis-related protein PR-4B	TOBAC						GO:0005575,GO:0005576,GO:0005618,GO:0006950,GO:0006952,GO:0008150,GO:0009605,GO:0009607,GO:0009617,GO:0009620,GO:0030312,GO:0042742,GO:0043207,GO:0044464,GO:0050832,GO:0050896,GO:0051704,GO:0051707,GO:0098542	4.02083	5.89413	346.897	2.00846e-77	5.67189e-74	5.2859	8.38744	120.616	103.286			-2.10941	-1.59775		1.96349	1.74366
TRINITY_DN36228_c0_g1	2040; 1881; 1881; 1881; 1591; 1427	RIBA1 (1)	Bifunctional riboflavin biosynthesis protein RIBA 1, chloroplastic	ARATH	K14652				AT5G64300	GO:0000166,GO:0001882,GO:0001883,GO:0003674,GO:0003824,GO:0003933,GO:0003935,GO:0005488,GO:0005525,GO:0005575,GO:0006766,GO:0006767,GO:0006771,GO:0006807,GO:0008150,GO:0008152,GO:0008686,GO:0009058,GO:0009110,GO:0009231,GO:0009507,GO:0009532,GO:0009536,GO:0009570,GO:0009987,GO:0016020,GO:0016787,GO:0016810,GO:0016814,GO:0016829,GO:0016830,GO:0017076,GO:0018130,GO:0019001,GO:0019238,GO:0032549,GO:…	11.5137	8.18838	337.887	1.84087e-75	4.45596e-72	0.117464	0.257635	883.917	282.31			-3.96754	-3.87506		4.74115	3.10144
TRINITY_DN20561_c0_g1	1737; 1557	ALMT2; ALMT7; ALMTA	Aluminum-activated malate transporter 10; Aluminum-activated malate transporter 2; Aluminum-activated malate transporter 7	ARATH					AT1G08440,AT2G27240	GO:0003674,GO:0005215,GO:0005310,GO:0005342,GO:0005575,GO:0005774,GO:0008509,GO:0008514,GO:0009705,GO:0015075,GO:0015140,GO:0015556,GO:0016020,GO:0016021,GO:0022857,GO:0022891,GO:0022892,GO:0031090,GO:0031224,GO:0044422,GO:0044424,GO:0044425,GO:0044437,GO:0044444,GO:0044446,GO:0044464,GO:0046943,GO:0098588	7.37697	3.67969	329.025	1.56711e-73	3.31915e-70	0.117464	0.171756	30.6837	20.0152			-1.84069	-1.80417		2.10747	1.5374
TRINITY_DN21357_c1_g1	581										12.2657	6.50766	314.049	2.86566e-70	5.39509e-67	0	0.0572521	276.051	87.628			-3.16145	-3.12073		3.95776	2.32443
TRINITY_DN63379_c0_g1	943	PER27 (1)	Peroxidase 27	ARATH	K00430				AT3G01190	GO:0003674,GO:0003824,GO:0004601,GO:0005488,GO:0005575,GO:0005576,GO:0005618,GO:0006950,GO:0006979,GO:0008150,GO:0008152,GO:0009056,GO:0009505,GO:0009664,GO:0009987,GO:0016043,GO:0016209,GO:0016491,GO:0016684,GO:0020037,GO:0030312,GO:0042743,GO:0042744,GO:0043167,GO:0043169,GO:0044237,GO:0044248,GO:0044464,GO:0044699,GO:0044710,GO:0044712,GO:0044763,GO:0045229,GO:0046872,GO:0046906,GO:0050896,GO:…	10.2298	6.49322	310.792	1.46753e-69	2.48659e-66	0.0391548	0.229009	267.133	92.7055			-3.17751	-3.04908		3.86669	2.3599
TRINITY_DN37622_c0_g1	951; 931; 930; 725; 717; 715; 695; 694; 659	ML423 (1)	MLP-like protein 423	ARATH					AT1G24020	GO:0005575,GO:0006950,GO:0006952,GO:0008150,GO:0009607,GO:0016020,GO:0050896	2.98725	7.18304	282.3	2.36862e-63	3.64854e-60	34.0255	31.0593	256.336	259.543			-1.39454	-1.5185		1.44762	1.46542
TRINITY_DN32129_c0_g1	2053; 1951										5.41334	4.46661	264.384	1.90038e-59	2.68334e-56	1.2138	0.830156	56.0371	30.1047			-1.82792	-2.01131		2.34671	1.49252
TRINITY_DN50358_c0_g1	1447	ACCH1 (1)	1-aminocyclopropane-1-carboxylate oxidase homolog 1	ARATH					AT1G06620	GO:0003674,GO:0003824,GO:0005488,GO:0016491,GO:0043167,GO:0043169,GO:0046872	10.9448	6.10633	262.125	5.90572e-59	7.69742e-56	0.0391548	0.0858782	213.351	61.8801			-2.93115	-2.89846		3.79143	2.03818
TRINITY_DN27147_c0_g1	1956; 1913; 812	YSL3 (1)	Metal-nicotianamine transporter YSL3	ARATH					AT5G53550	GO:0003006,GO:0005575,GO:0005886,GO:0006810,GO:0006811,GO:0008150,GO:0009605,GO:0009607,GO:0009624,GO:0009791,GO:0009987,GO:0010035,GO:0010038,GO:0010039,GO:0016020,GO:0016021,GO:0022414,GO:0031224,GO:0032501,GO:0032502,GO:0042221,GO:0042592,GO:0043207,GO:0044425,GO:0044464,GO:0044699,GO:0044702,GO:0044707,GO:0044763,GO:0044765,GO:0044767,GO:0048316,GO:0048608,GO:0048856,GO:0048878,GO:0050801,GO:…	4.83893	4.64974	257.504	6.00469e-58	7.26739e-55	1.68366	1.68894	62.9051	33.8719			-1.85621	-1.85414		2.28291	1.42744
TRINITY_DN17161_c0_g1	3919; 3677; 1241	ORG2	Transcription factor ORG2	ARATH					AT3G56970	GO:0000975,GO:0000976,GO:0000977,GO:0001012,GO:0001067,GO:0001071,GO:0003674,GO:0003676,GO:0003677,GO:0003700,GO:0005488,GO:0005575,GO:0005667,GO:0006139,GO:0006351,GO:0006355,GO:0006357,GO:0006725,GO:0006807,GO:0006950,GO:0007154,GO:0008150,GO:0008152,GO:0009058,GO:0009059,GO:0009267,GO:0009605,GO:0009889,GO:0009987,GO:0009991,GO:0010106,GO:0010468,GO:0010556,GO:0016070,GO:0018130,GO:0019219,GO:…	6.22452	7.18239	256.098	1.21668e-57	1.37436e-54	4.9335	2.77673	387.886	185.149			-2.50756	-3.04512		3.30577	2.2469
TRINITY_DN21085_c0_g1	1141	PER1	Cationic peroxidase 1	ARAHY						GO:0003674,GO:0003824,GO:0004601,GO:0005488,GO:0005575,GO:0005576,GO:0006950,GO:0006979,GO:0008150,GO:0008152,GO:0009056,GO:0009987,GO:0016209,GO:0016491,GO:0016684,GO:0020037,GO:0042743,GO:0042744,GO:0043167,GO:0043169,GO:0044237,GO:0044248,GO:0044699,GO:0044710,GO:0044712,GO:0044763,GO:0046872,GO:0046906,GO:0050896,GO:0072593,GO:0097159,GO:1901363	2.70488	5.22479	254.456	2.77304e-57	2.93665e-54	8.80983	10.9638	62.5634	66.9249			-1.3783	-1.11616		1.20007	1.29438
TRINITY_DN7730_c0_g1	1252	ATCA7	Alpha carbonic anhydrase 7	ARATH	K01674				AT1G08080	GO:0003674,GO:0003824,GO:0004089,GO:0005488,GO:0005575,GO:0006730,GO:0008150,GO:0008152,GO:0008270,GO:0009532,GO:0009570,GO:0009987,GO:0016829,GO:0016835,GO:0016836,GO:0043167,GO:0043169,GO:0044237,GO:0044281,GO:0044422,GO:0044424,GO:0044434,GO:0044435,GO:0044444,GO:0044446,GO:0044464,GO:0044699,GO:0044710,GO:0044763,GO:0046872,GO:0046914	5.8872	3.8738	247.953	7.25645e-56	7.23255e-53	0.509012	0.458017	37.0733	20.3428			-1.7715	-1.80112		2.1895	1.38312
TRINITY_DN26108_c0_g1	1470	RISB (1)	6,7-dimethyl-8-ribityllumazine synthase, chloroplastic	ARATH	K00794				AT2G44050	GO:0003674,GO:0003824,GO:0005575,GO:0006766,GO:0006767,GO:0006771,GO:0006807,GO:0008150,GO:0008152,GO:0009058,GO:0009110,GO:0009231,GO:0009349,GO:0009507,GO:0009532,GO:0009536,GO:0009570,GO:0009987,GO:0016740,GO:0018130,GO:0032991,GO:0034641,GO:0042364,GO:0042726,GO:0042727,GO:0043226,GO:0043227,GO:0043229,GO:0043231,GO:0043234,GO:0044237,GO:0044249,GO:0044271,GO:0044281,GO:0044283,GO:0044422,GO:…	8.04016	8.52941	242.482	1.13094e-54	1.06459e-51	2.38844	3.17749	1117.91	354.279			-3.64429	-3.40574		4.35116	2.69887
TRINITY_DN29605_c0_g1	1010; 895; 683	ZRAB2	Zinc finger Ran-binding domain-containing protein 2	CHICK						GO:0003674,GO:0003676,GO:0003723,GO:0005488,GO:0005575,GO:0005654,GO:0008270,GO:0043167,GO:0043169,GO:0044422,GO:0044424,GO:0044428,GO:0044446,GO:0044464,GO:0046872,GO:0046914,GO:0097159,GO:1901363	11.2931	5.5505	240.707	2.75809e-54	2.45963e-51	0.0391548	0.0286261	146.79	40.3908			-2.63985	-2.64732		3.54931	1.73786
TRINITY_DN36861_c0_g1	1709; 1562; 1529; 1091	DTX14 (1)	Protein DETOXIFICATION 14 {ECO:0000303|PubMed:11739388}	ARATH	K03327				AT1G71140	GO:0003674,GO:0005215,GO:0005575,GO:0005774,GO:0015238,GO:0015291,GO:0015297,GO:0016020,GO:0016021,GO:0022804,GO:0022857,GO:0031090,GO:0031224,GO:0044422,GO:0044424,GO:0044425,GO:0044437,GO:0044444,GO:0044446,GO:0044464,GO:0090484,GO:0098588	9.54639	5.98637	240.497	3.06359e-54	2.59548e-51	0.156619	0.171756	196.403	56.6388			-2.82466	-2.81457		3.69886	1.94036
TRINITY_DN2056_c0_g1	504										11.715	5.1324	239.909	4.11618e-54	3.32117e-51	0.0391548	0	108.726	31.3168			-2.44128	-2.46925		3.3216	1.58893
TRINITY_DN24469_c0_g1	1188	VESTR	Vestitone reductase	MEDSA	K13265					GO:0003674,GO:0003824,GO:0005488,GO:0006950,GO:0006952,GO:0008150,GO:0008152,GO:0009058,GO:0009812,GO:0009813,GO:0016491,GO:0048037,GO:0050662,GO:0050896,GO:0071704,GO:1901576	5.38386	3.97973	220.479	7.1122e-50	5.47769e-47	0.783096	0.687026	40.3535	21.0307			-1.73146	-1.78214		2.19626	1.31734
TRINITY_DN22070_c0_g1	760; 598										4.94083	4.67149	214.42	1.49141e-48	1.09871e-45	1.72281	1.48856	66.732	31.7426			-1.82322	-1.91698		2.3833	1.35689
TRINITY_DN15886_c1_g1	1787	NIA (1)	Nitrate reductase [NADH]	CUCMA						GO:0003674,GO:0003824,GO:0005488,GO:0006082,GO:0006807,GO:0006809,GO:0008150,GO:0008152,GO:0008940,GO:0009058,GO:0009703,GO:0009987,GO:0016491,GO:0016661,GO:0020037,GO:0030151,GO:0034641,GO:0042126,GO:0042128,GO:0043167,GO:0043169,GO:0043436,GO:0043546,GO:0044237,GO:0044249,GO:0044271,GO:0044281,GO:0044699,GO:0044710,GO:0044763,GO:0046209,GO:0046857,GO:0046872,GO:0046906,GO:0046914,GO:0048037,GO:…	-4.89109	3.47433	210.386	1.13176e-47	7.9902e-45	19.4599	23.2444	0.34169	1.08102			1.44047	1.67478		-1.75556	-1.3597
TRINITY_DN10366_c0_g1	555	NIA (2)	Nitrate reductase [NADH]	CUCMA						GO:0003674,GO:0003824,GO:0005488,GO:0006082,GO:0006807,GO:0006809,GO:0008150,GO:0008152,GO:0008940,GO:0009058,GO:0009703,GO:0009987,GO:0016491,GO:0016661,GO:0020037,GO:0030151,GO:0034641,GO:0042126,GO:0042128,GO:0043167,GO:0043169,GO:0043436,GO:0043546,GO:0044237,GO:0044249,GO:0044271,GO:0044281,GO:0044699,GO:0044710,GO:0044763,GO:0046209,GO:0046857,GO:0046872,GO:0046906,GO:0046914,GO:0048037,GO:…	-2.33179	5.67255	207.331	5.24945e-47	3.55787e-44	77.9572	91.9755	17.2895	16.4773			0.982956	1.21601		-1.06846	-1.13051
TRINITY_DN33591_c1_g1	1515; 1427; 1371; 1286	EXL3	GDSL esterase/lipase EXL3	ARATH					AT1G75900	GO:0003674,GO:0003824,GO:0005575,GO:0005576,GO:0006629,GO:0008150,GO:0008152,GO:0009056,GO:0016042,GO:0016298,GO:0016787,GO:0016788,GO:0044238,GO:0044699,GO:0044710,GO:0044712,GO:0071704,GO:1901575	8.28292	6.56233	206.072	9.88098e-47	6.43936e-44	0.274084	0.887408	285.072	91.559			-3.17175	-2.82726		3.80823	2.19077
TRINITY_DN29165_c0_g1	1215	GL113	Germin-like protein subfamily 1 member 13	ARATH						GO:0003674,GO:0005488,GO:0005575,GO:0005576,GO:0005618,GO:0030145,GO:0030312,GO:0043167,GO:0043169,GO:0044464,GO:0045735,GO:0046872,GO:0046914,GO:0048046	3.58123	9.27887	204.237	2.48456e-46	1.5592e-43	104.661	86.9374	1419.28	873.594			-1.62779	-1.88996		2.1083	1.40944
TRINITY_DN3468_c0_g1	703; 608										7.47231	4.79598	200.583	1.55853e-45	9.43136e-43	0.469858	0.171756	82.2105	28.041			-2.12759	-2.31316		2.96391	1.47684
TRINITY_DN30702_c0_g1	1182; 1103; 1093; 1056; 1014; 1003; 977	MFL1; NAATA; NAATB	Nicotianamine aminotransferase A {ECO:0000312|EMBL:BAA87052.2}; Nicotianamine aminotransferase B {ECO:0000312|EMBL:BAA87053.1}; Protein MITOFERRINLIKE 1, chloroplastic	ARATH; HORVU	K14271				AT5G42130	GO:0000041,GO:0003674,GO:0003824,GO:0005215,GO:0005488,GO:0005575,GO:0005743,GO:0006082,GO:0006520,GO:0006807,GO:0006810,GO:0006811,GO:0006812,GO:0006826,GO:0006839,GO:0008150,GO:0008152,GO:0008483,GO:0009058,GO:0009507,GO:0009526,GO:0009528,GO:0009536,GO:0009706,GO:0009941,GO:0009987,GO:0010035,GO:0010038,GO:0010039,GO:0016020,GO:0016021,GO:0016740,GO:0016769,GO:0019752,GO:0019866,GO:0022857,GO:…	12.7071	3.80287	196.29	1.34765e-44	7.874e-42	0	0	42.3353	13.267			-1.85068	-1.85068		2.6197	1.08167
TRINITY_DN9434_c0_g1	1541	DSEL (1)	Phospholipase A1-IIgamma	ARATH					AT4G18550	GO:0003674,GO:0003824,GO:0004620,GO:0005575,GO:0005737,GO:0006629,GO:0006638,GO:0006639,GO:0008150,GO:0008152,GO:0008970,GO:0009056,GO:0009987,GO:0010029,GO:0010187,GO:0016042,GO:0016298,GO:0016787,GO:0016788,GO:0019915,GO:0044237,GO:0044238,GO:0044242,GO:0044248,GO:0044255,GO:0044424,GO:0044464,GO:0044699,GO:0044710,GO:0044712,GO:0044763,GO:0046339,GO:0046340,GO:0046461,GO:0046462,GO:0046464,GO:…	2.45532	8.15038	190.225	2.83934e-43	1.60366e-40	87.7067	87.5099	455.848	505.13			-1.21187	-1.21504		1.13971	1.2872
TRINITY_DN41238_c0_g2	814	BTSL1 (1)	Zinc finger protein BRUTUS-like At1g18910 {ECO:0000305}	ARATH					AT1G18910	GO:0003674,GO:0003824,GO:0005488,GO:0005575,GO:0005634,GO:0006950,GO:0007154,GO:0008150,GO:0008270,GO:0009267,GO:0009605,GO:0009987,GO:0009991,GO:0010106,GO:0016021,GO:0016874,GO:0031224,GO:0031667,GO:0031668,GO:0031669,GO:0033554,GO:0042594,GO:0043167,GO:0043169,GO:0043226,GO:0043227,GO:0043229,GO:0043231,GO:0044424,GO:0044425,GO:0044464,GO:0044699,GO:0044763,GO:0046872,GO:0046914,GO:0050896,GO:…	5.61588	3.27038	183.538	8.18483e-42	4.47367e-39	0.352393	0.400765	25.08	12.5136			-1.5449	-1.51553		1.98013	1.08031
TRINITY_DN26068_c0_g1	2088	E70A1 (1)	Exocyst complex component EXO70A1	ARATH	K07195				AT5G03540	GO:0000145,GO:0005575,GO:0005576,GO:0005618,GO:0005829,GO:0005856,GO:0005886,GO:0006810,GO:0006887,GO:0008150,GO:0009524,GO:0009987,GO:0016020,GO:0016192,GO:0030312,GO:0032940,GO:0032991,GO:0043226,GO:0043228,GO:0043229,GO:0043232,GO:0043234,GO:0044424,GO:0044444,GO:0044448,GO:0044464,GO:0044699,GO:0044763,GO:0044765,GO:0046903,GO:0051179,GO:0051234,GO:0051649,GO:1902578	6.78075	1.61206	182.472	1.39871e-41	7.40617e-39	0.0783096	0.0286261	6.28709	5.56888			-0.956304	-0.991212		1.03915	0.908365
TRINITY_DN29272_c0_g1	2556; 2536; 2442	DTX42 (1)	Protein DETOXIFICATION 42 {ECO:0000303|PubMed:11739388}	ARATH					AT1G51340	GO:0003674,GO:0005215,GO:0005342,GO:0005575,GO:0005886,GO:0006810,GO:0006811,GO:0006820,GO:0006842,GO:0008150,GO:0008509,GO:0008514,GO:0010035,GO:0010038,GO:0010044,GO:0015075,GO:0015137,GO:0015142,GO:0015238,GO:0015291,GO:0015297,GO:0015711,GO:0015746,GO:0015849,GO:0016020,GO:0016021,GO:0022804,GO:0022857,GO:0022891,GO:0022892,GO:0031224,GO:0042221,GO:0044425,GO:0044464,GO:0044699,GO:0044765,GO:…	-2.30023	4.72236	181.832	1.92984e-41	9.90885e-39	43.6968	43.8838	8.26889	9.49986			1.0346	1.04049		-1.11921	-0.955877
TRINITY_DN32430_c0_g1	2064; 1955	STP7	Sugar transport protein 7	ARATH					AT4G02050	GO:0003674,GO:0005215,GO:0005351,GO:0005355,GO:0005402,GO:0005575,GO:0005886,GO:0006810,GO:0008150,GO:0008324,GO:0008643,GO:0008645,GO:0009987,GO:0015075,GO:0015144,GO:0015145,GO:0015149,GO:0015291,GO:0015293,GO:0015294,GO:0015295,GO:0015749,GO:0015758,GO:0016020,GO:0016021,GO:0022804,GO:0022857,GO:0022891,GO:0022892,GO:0031224,GO:0034219,GO:0035428,GO:0044425,GO:0044464,GO:0044699,GO:0044763,GO:…	4.85567	6.30661	175.148	5.55771e-40	2.7697e-37	5.16843	5.3817	219.741	86.0884			-2.15315	-2.11085		2.79792	1.46607
TRINITY_DN34282_c0_g1	1914; 1872; 1847; 1592; 1398; 1398; 1006	GME1	GDP-mannose 3,5-epimerase 1	ORYSI; ORYSJ	K10046					GO:0000166,GO:0003674,GO:0003824,GO:0005488,GO:0005975,GO:0005996,GO:0006082,GO:0006766,GO:0006767,GO:0008150,GO:0008152,GO:0009058,GO:0009110,GO:0009987,GO:0016051,GO:0016053,GO:0016853,GO:0016854,GO:0016857,GO:0019752,GO:0019852,GO:0019853,GO:0036094,GO:0042364,GO:0043436,GO:0044237,GO:0044238,GO:0044249,GO:0044281,GO:0044283,GO:0044699,GO:0044710,GO:0044711,GO:0044723,GO:0044763,GO:0046364,GO:…	5.15174	9.31045	173.078	1.57346e-39	7.61733e-37	35.2393	34.2368	1795.51	674.49			-2.43421	-2.47358		3.15882	1.74896
TRINITY_DN30865_c0_g1	1065; 830; 545; 545	LYPA2 (1)	Acyl-protein thioesterase 2	RAT	K06130					GO:0002084,GO:0003674,GO:0003824,GO:0005575,GO:0005737,GO:0006082,GO:0006464,GO:0006629,GO:0006631,GO:0008150,GO:0008152,GO:0008474,GO:0009056,GO:0009057,GO:0009987,GO:0016787,GO:0016788,GO:0016790,GO:0019538,GO:0019752,GO:0030163,GO:0031982,GO:0031988,GO:0032787,GO:0035601,GO:0036211,GO:0042157,GO:0042159,GO:0043170,GO:0043226,GO:0043227,GO:0043230,GO:0043412,GO:0043436,GO:0044237,GO:0044238,GO:…	8.3809	3.87824	169.118	1.15279e-38	5.42579e-36	0.117464	0.0572521	44.8297	13.5946			-1.82651	-1.86813		2.64051	1.05413
TRINITY_DN34483_c0_g1	1491; 1482; 1477; 1468; 1301; 1293; 1292; 1287; 1284; 1279; 1278; 1270; 1251; 1242; 1237; 1228; 1152; 1143; 1138; 1129; 1069										3.26483	6.6793	168.185	1.84365e-38	8.44292e-36	20.9087	17.7195	235.971	135.095			-1.43544	-1.65171		1.94138	1.14577
TRINITY_DN25830_c0_g1	1203; 1203; 1200	NAS	Nicotianamine synthase	SOLLC	K05953					GO:0003674,GO:0003824,GO:0006082,GO:0006576,GO:0006807,GO:0008150,GO:0008152,GO:0009058,GO:0009308,GO:0009309,GO:0009987,GO:0016053,GO:0016740,GO:0016765,GO:0018130,GO:0019752,GO:0030410,GO:0030417,GO:0030418,GO:0032787,GO:0034641,GO:0042401,GO:0043436,GO:0044106,GO:0044237,GO:0044249,GO:0044271,GO:0044281,GO:0044283,GO:0044699,GO:0044710,GO:0044711,GO:0044763,GO:0046394,GO:0046483,GO:0071704,GO:…	6.79966	6.30725	167.514	2.58282e-38	1.15167e-35	0.665632	2.0897	228.59	85.1711			-3.02088	-2.40336		3.41383	2.01042
TRINITY_DN6580_c0_g1	1593	OMT3	Probable O-methyltransferase 3 {ECO:0000303|PubMed:18223037}	HUMLU						GO:0003674,GO:0003824,GO:0008168,GO:0008171,GO:0016740,GO:0016741	2.43229	8.88957	166.589	4.11377e-38	1.78727e-35	161.709	134.829	843.461	756.811			-1.08061	-1.33938		1.28799	1.13199
TRINITY_DN3188_c0_g1	732	YSL2	Metal-nicotianamine transporter YSL2	ARATH					AT5G24380	GO:0003006,GO:0003674,GO:0005215,GO:0005575,GO:0005886,GO:0006810,GO:0006811,GO:0008150,GO:0009791,GO:0010035,GO:0010038,GO:0010039,GO:0010043,GO:0015603,GO:0016020,GO:0016021,GO:0022414,GO:0022857,GO:0031224,GO:0032501,GO:0032502,GO:0042221,GO:0042592,GO:0044425,GO:0044464,GO:0044699,GO:0044702,GO:0044707,GO:0044765,GO:0044767,GO:0048316,GO:0048608,GO:0048856,GO:0048878,GO:0050801,GO:0050896,GO:…	4.56235	4.14673	163.837	1.64208e-37	6.95583e-35	1.33126	1.51718	46.2306	21.5221			-1.68851	-1.61016		2.1673	1.13137
TRINITY_DN30149_c0_g1	1867; 686	NFD4 (1)	Protein NUCLEAR FUSION DEFECTIVE 4 {ECO:0000303|PubMed:16698901}	ARATH					AT1G31470	GO:0000741,GO:0005575,GO:0006810,GO:0006950,GO:0006970,GO:0006996,GO:0008150,GO:0009628,GO:0009651,GO:0009987,GO:0010197,GO:0016021,GO:0016043,GO:0031224,GO:0044425,GO:0048284,GO:0050896,GO:0051179,GO:0051234,GO:0071840	9.87251	3.29759	162.328	3.50751e-37	1.44954e-34	0.0391548	0	29.932	9.13952			-1.59766	-1.62563		2.3713	0.851986
TRINITY_DN30596_c0_g1	2328										2.68929	4.10909	161.226	6.10638e-37	2.46349e-34	4.11125	5.06681	30.7179	28.8272			-1.2412	-1.03161		1.17934	1.09346
TRINITY_DN27029_c0_g1	1664	C7D55 (1)	Premnaspirodiene oxygenase	HYOMU	K15472					GO:0003674,GO:0003824,GO:0004497,GO:0005488,GO:0005506,GO:0005575,GO:0016021,GO:0016491,GO:0016705,GO:0020037,GO:0031224,GO:0043167,GO:0043169,GO:0044425,GO:0046872,GO:0046906,GO:0046914,GO:0097159,GO:1901363	3.23516	4.99464	160.451	9.01835e-37	3.55365e-34	6.65632	5.58208	73.5316	41.5046			-1.31586	-1.50702		1.8094	1.01348
TRINITY_DN50006_c0_g1	1367	ML423 (2)	MLP-like protein 423	ARATH					AT1G24020	GO:0005575,GO:0006950,GO:0006952,GO:0008150,GO:0009607,GO:0016020,GO:0050896	2.15997	5.1765	159.559	1.41269e-36	5.44015e-34	14.4873	11.9657	63.7935	54.1492			-0.881259	-1.12073		1.11533	0.886653
TRINITY_DN16126_c0_g1	1531; 1422	IP5P9	Type IV inositol polyphosphate 5-phosphatase 9 {ECO:0000303|PubMed:23658066}	ARATH					AT2G01900	GO:0003674,GO:0003824,GO:0004439,GO:0006629,GO:0006644,GO:0006650,GO:0006793,GO:0006796,GO:0006950,GO:0006970,GO:0008150,GO:0008152,GO:0009628,GO:0009651,GO:0009987,GO:0016311,GO:0016787,GO:0016788,GO:0016791,GO:0019222,GO:0019637,GO:0030100,GO:0030258,GO:0031323,GO:0032879,GO:0033554,GO:0034485,GO:0034593,GO:0034594,GO:0034595,GO:0042578,GO:0044237,GO:0044238,GO:0044255,GO:0044699,GO:0044710,GO:…	2.52502	5.64705	159.232	1.66505e-36	6.26948e-34	16.8366	12.8531	99.0558	71.4455			-1.01098	-1.35375		1.41257	0.95216
TRINITY_DN36776_c0_g1	2906; 2818; 2813; 1164	OPT3 (1)	Oligopeptide transporter 3	ARATH					AT4G16370	GO:0005575,GO:0006810,GO:0007275,GO:0008104,GO:0008150,GO:0009987,GO:0015031,GO:0015833,GO:0016021,GO:0031224,GO:0032501,GO:0032502,GO:0033036,GO:0042886,GO:0044425,GO:0044699,GO:0044707,GO:0044763,GO:0044765,GO:0044767,GO:0045184,GO:0051179,GO:0051234,GO:0055085,GO:0071702,GO:0071705,GO:1902578	3.31555	6.13404	158.71	2.1654e-36	7.97621e-34	11.6681	13.9123	165.514	89.5607			-1.64466	-1.42534		1.97074	1.09925
TRINITY_DN28612_c0_g1	1967	DTX40 (1)	Protein DETOXIFICATION 40 {ECO:0000303|PubMed:11739388}	ARATH	K03327				AT3G21690	GO:0003674,GO:0005215,GO:0005575,GO:0005773,GO:0005774,GO:0015238,GO:0015291,GO:0015297,GO:0016020,GO:0016021,GO:0022804,GO:0022857,GO:0031090,GO:0031224,GO:0043226,GO:0043227,GO:0043229,GO:0043231,GO:0044422,GO:0044424,GO:0044425,GO:0044437,GO:0044444,GO:0044446,GO:0044464,GO:0090484,GO:0098588	2.55068	7.14225	157.682	3.63105e-36	1.30903e-33	41.6607	40.6776	282.782	199.661			-1.22003	-1.25289		1.48542	0.987493
TRINITY_DN22754_c0_g1	1167; 954	SYP71; SYP72	Syntaxin-71; Syntaxin-72	ARATH	K08506				AT3G09740,AT3G45280	GO:0000149,GO:0003674,GO:0005215,GO:0005484,GO:0005488,GO:0005515,GO:0005575,GO:0005783,GO:0005886,GO:0005911,GO:0006605,GO:0006612,GO:0006810,GO:0006886,GO:0006906,GO:0006996,GO:0008104,GO:0008150,GO:0008565,GO:0009506,GO:0009987,GO:0012505,GO:0015031,GO:0016020,GO:0016021,GO:0016043,GO:0016050,GO:0022406,GO:0022892,GO:0030054,GO:0031201,GO:0031224,GO:0032991,GO:0033036,GO:0034613,GO:0043226,GO:…	3.18097	3.58823	154.832	1.52352e-35	5.37804e-33	2.62337	2.14695	23.6449	19.4256			-1.13177	-1.28866		1.33989	1.08055
TRINITY_DN44695_c0_g1	736										3.74492	8.27462	154.111	2.19e-35	7.57292e-33	44.7148	41.2502	776.661	375.834			-1.74092	-1.85209		2.31813	1.27488
TRINITY_DN27918_c0_g1	1346	EXP17 (1)	Putative expansin-A17	ARATH					AT4G01630	GO:0005575,GO:0005576,GO:0005618,GO:0008150,GO:0009664,GO:0009791,GO:0009827,GO:0009828,GO:0009987,GO:0010311,GO:0016020,GO:0016043,GO:0030312,GO:0032501,GO:0032502,GO:0042545,GO:0044464,GO:0044699,GO:0044707,GO:0044767,GO:0045229,GO:0048645,GO:0048646,GO:0071554,GO:0071555,GO:0071669,GO:0071840	2.17153	6.46256	153.001	3.82954e-35	1.29776e-32	33.5948	30.4581	127.143	161.268			-0.980911	-1.114		0.878316	1.21659
TRINITY_DN44768_c0_g1	1417	PER15	Peroxidase 15 {ECO:0000303|PubMed:17936696}	IPOBA						GO:0003674,GO:0003824,GO:0004601,GO:0005488,GO:0005575,GO:0005576,GO:0006950,GO:0006979,GO:0008150,GO:0008152,GO:0009056,GO:0009987,GO:0016209,GO:0016491,GO:0016684,GO:0020037,GO:0042743,GO:0042744,GO:0043167,GO:0043169,GO:0044237,GO:0044248,GO:0044699,GO:0044710,GO:0044712,GO:0044763,GO:0046872,GO:0046906,GO:0050896,GO:0072593,GO:0097159,GO:1901363	1.92948	5.64403	150.797	1.16105e-34	3.85741e-32	19.734	21.7558	84.4999	73.7386			-0.980535	-0.85221		1.01221	0.820538
TRINITY_DN25106_c0_g1	1841	UGT2 (1)	7-deoxyloganetin glucosyltransferase	GARJA						GO:0003674,GO:0003824,GO:0008150,GO:0008152,GO:0008194,GO:0016740,GO:0016757,GO:0016758,GO:0035251,GO:0046527	3.63435	3.60774	149.268	2.5057e-34	8.16472e-32	2.34929	1.3168	25.3534	19.4911			-1.14169	-1.53268		1.51118	1.1632
TRINITY_DN26556_c0_g1	1588	AHNL	Aliphatic (R)-hydroxynitrile lyase	LINUS	K14577					GO:0003674,GO:0003824,GO:0005488,GO:0008150,GO:0008152,GO:0016829,GO:0016830,GO:0016832,GO:0043167,GO:0043169,GO:0044699,GO:0044710,GO:0046872,GO:0052919,GO:0052920,GO:0052921,GO:0055114	2.2514	6.71564	146.291	1.12158e-33	3.58567e-31	33.2424	39.6185	192.986	154.258			-1.21411	-0.9742		1.25388	0.934434
TRINITY_DN39262_c0_g1	2176; 2155; 2111; 2090; 1734; 1314	NFD4 (2)	Protein NUCLEAR FUSION DEFECTIVE 4 {ECO:0000303|PubMed:16698901}	ARATH					AT1G31470	GO:0000741,GO:0005575,GO:0006810,GO:0006950,GO:0006970,GO:0006996,GO:0008150,GO:0009628,GO:0009651,GO:0009987,GO:0010197,GO:0016021,GO:0016043,GO:0031224,GO:0044425,GO:0048284,GO:0050896,GO:0051179,GO:0051234,GO:0071840	4.81503	6.85606	145.009	2.13807e-33	6.7088e-31	8.77067	7.12789	329.423	117.831			-2.04514	-2.28389		2.89835	1.43068
TRINITY_DN12552_c0_g1	600										8.89572	3.1627	144.721	2.47146e-33	7.61389e-31	0.0391548	0.0286261	27.5744	7.96023			-1.53476	-1.54223		2.32354	0.753447
TRINITY_DN2401_c0_g1	757; 746	ARG7; SAU15	Auxin-responsive protein SAUR15 {ECO:0000305}; Indole-3-acetic acid-induced protein ARG7	ARATH; VIGRR						GO:0008150,GO:0009719,GO:0009725,GO:0009733,GO:0010033,GO:0042221,GO:0050896	2.86487	3.72824	144.321	3.02294e-33	9.14655e-31	3.05407	3.292	25.285	21.0962			-1.17277	-1.10641		1.25982	1.01937
TRINITY_DN40817_c0_g1	2189; 2080; 2066; 1479; 765; 656	CB24	Chlorophyll a-b binding protein P4, chloroplastic	PEA						GO:0003674,GO:0005488,GO:0005575,GO:0006091,GO:0006464,GO:0008150,GO:0008152,GO:0009521,GO:0009522,GO:0009523,GO:0009535,GO:0009765,GO:0009987,GO:0016020,GO:0016021,GO:0016168,GO:0018298,GO:0019538,GO:0031224,GO:0032991,GO:0034357,GO:0036211,GO:0042651,GO:0043167,GO:0043169,GO:0043170,GO:0043234,GO:0043412,GO:0044237,GO:0044238,GO:0044260,GO:0044267,GO:0044422,GO:0044424,GO:0044425,GO:0044434,GO:…	3.75148	5.88353	143.973	3.6013e-33	1.07053e-30	9.55377	6.78438	148.943	70.6265			-1.49109	-1.88644		2.21648	1.16105
TRINITY_DN26084_c0_g1	742; 591										6.48164	1.33119	143.399	4.80825e-33	1.40467e-30	0.117464	0	5.60371	4.09477			-0.821815	-0.904153		1.02255	0.703418
TRINITY_DN12489_c0_g1	669	MAD27 (1)	MADS-box transcription factor 27	ORYSJ	K09264					GO:0000165,GO:0000975,GO:0000976,GO:0000977,GO:0001012,GO:0001067,GO:0001071,GO:0003674,GO:0003676,GO:0003677,GO:0003700,GO:0005488,GO:0005575,GO:0005634,GO:0006139,GO:0006351,GO:0006355,GO:0006357,GO:0006725,GO:0006793,GO:0006796,GO:0006807,GO:0007165,GO:0008150,GO:0008152,GO:0009058,GO:0009059,GO:0009889,GO:0009891,GO:0009893,GO:0009987,GO:0010468,GO:0010556,GO:0010557,GO:0010604,GO:0010628,GO:…	3.4095	3.15299	142.634	7.06706e-33	2.02956e-30	1.84028	1.23092	17.8704	14.3808			-1.0537	-1.30296		1.31764	1.03903
TRINITY_DN32129_c0_g2	1507										3.4526	4.36682	141.626	1.17415e-32	3.3158e-30	4.15041	2.77673	48.0074	27.353			-1.22837	-1.59303		1.79502	1.02638
TRINITY_DN62841_c0_g1	1425	COMT1 (1)	Caffeic acid 3-O-methyltransferase 1	POPTM						GO:0003674,GO:0003824,GO:0006725,GO:0008150,GO:0008152,GO:0008168,GO:0008171,GO:0009058,GO:0009698,GO:0009699,GO:0009808,GO:0009809,GO:0009987,GO:0016740,GO:0016741,GO:0019438,GO:0019748,GO:0044237,GO:0044249,GO:0044550,GO:0044699,GO:0044710,GO:0044711,GO:0044763,GO:0047763,GO:0071704,GO:1901360,GO:1901362,GO:1901576	5.53251	3.79617	140.817	1.76401e-32	4.89989e-30	0.391548	0.744278	39.0551	15.1343			-1.78522	-1.58674		2.31632	1.05564
TRINITY_DN39205_c1_g1	2210; 2199; 2135; 2119; 2058; 2042; 1576; 1560	PAP14	Probable plastid-lipid-associated protein 14, chloroplastic	ARATH					AT5G53450	GO:0000166,GO:0001882,GO:0001883,GO:0003674,GO:0003824,GO:0004672,GO:0004674,GO:0004693,GO:0005488,GO:0005524,GO:0005575,GO:0005634,GO:0006464,GO:0006468,GO:0006793,GO:0006796,GO:0007346,GO:0008150,GO:0008152,GO:0009507,GO:0009536,GO:0009987,GO:0010468,GO:0016301,GO:0016310,GO:0016740,GO:0016772,GO:0016773,GO:0017076,GO:0019222,GO:0019538,GO:0030554,GO:0032549,GO:0032550,GO:0032553,GO:0032555,GO:…	3.29247	6.496	138.635	5.29204e-32	1.44626e-29	17.5022	15.9161	218.545	108.823			-1.47088	-1.59326		2.02848	1.03566
TRINITY_DN26712_c0_g1	758; 672	ALMT8	Aluminum-activated malate transporter 8	ARATH					AT3G11680	GO:0003674,GO:0005215,GO:0005310,GO:0005342,GO:0005575,GO:0005774,GO:0008509,GO:0008514,GO:0009705,GO:0015075,GO:0015140,GO:0015556,GO:0016020,GO:0016021,GO:0022857,GO:0022891,GO:0022892,GO:0031090,GO:0031224,GO:0044422,GO:0044424,GO:0044425,GO:0044437,GO:0044444,GO:0044446,GO:0044464,GO:0046943,GO:0098588	8.75754	3.54487	138.569	5.47117e-32	1.47148e-29	0.0391548	0.0572521	37.0392	9.33607			-1.68663	-1.67388		2.57225	0.788251
TRINITY_DN35054_c0_g1	1170; 1170; 636; 584	PTR27 (1)	Protein NRT1/ PTR FAMILY 6.2	ARATH					AT2G26690	GO:0001101,GO:0003674,GO:0005215,GO:0005575,GO:0006082,GO:0006807,GO:0006810,GO:0006857,GO:0006950,GO:0008150,GO:0008152,GO:0009611,GO:0009719,GO:0009725,GO:0009753,GO:0009987,GO:0010033,GO:0015291,GO:0015293,GO:0015833,GO:0016021,GO:0022804,GO:0022857,GO:0031224,GO:0042126,GO:0042128,GO:0042221,GO:0042886,GO:0043436,GO:0044237,GO:0044281,GO:0044425,GO:0044699,GO:0044710,GO:0044763,GO:0044765,GO:…	2.47418	4.48321	138.114	6.88122e-32	1.8218e-29	7.3611	6.26911	43.6338	31.9392			-0.991152	-1.1701		1.2942	0.86705
TRINITY_DN26742_c0_g1	3865	BXL1	Beta-D-xylosidase 1	ARATH					AT5G49360	GO:0003006,GO:0003674,GO:0003824,GO:0004553,GO:0005575,GO:0005576,GO:0005578,GO:0005618,GO:0005975,GO:0008150,GO:0008152,GO:0009505,GO:0010214,GO:0016787,GO:0016798,GO:0022414,GO:0030312,GO:0031012,GO:0032502,GO:0044238,GO:0044421,GO:0044464,GO:0046556,GO:0048046,GO:0048856,GO:0071704	2.17569	8.11077	136.665	1.42736e-31	3.72079e-29	100.393	99.9336	502.352	402.761			-1.0692	-1.07568		1.23112	0.913759
TRINITY_DN33035_c0_g1	3317	NIA (3)	Nitrate reductase [NADH]	CUCMA						GO:0003674,GO:0003824,GO:0005488,GO:0006082,GO:0006807,GO:0006809,GO:0008150,GO:0008152,GO:0008940,GO:0009058,GO:0009703,GO:0009987,GO:0016491,GO:0016661,GO:0020037,GO:0030151,GO:0034641,GO:0042126,GO:0042128,GO:0043167,GO:0043169,GO:0043436,GO:0043546,GO:0044237,GO:0044249,GO:0044271,GO:0044281,GO:0044699,GO:0044710,GO:0044763,GO:0046209,GO:0046857,GO:0046872,GO:0046906,GO:0046914,GO:0048037,GO:…	-2.09424	8.09827	136.573	1.49513e-31	3.83842e-29	427.14	460.822	96.7323	111.214			0.983309	1.09232		-1.13654	-0.939087
TRINITY_DN41387_c0_g1	3358; 546; 543; 531	LOX15; LOX16	Linoleate 9S-lipoxygenase 6; Probable linoleate 9S-lipoxygenase 5	SOLTU	K15718					GO:0003674,GO:0003824,GO:0005488,GO:0005575,GO:0005737,GO:0006082,GO:0006629,GO:0006631,GO:0006633,GO:0008150,GO:0008152,GO:0008610,GO:0009058,GO:0009987,GO:0016053,GO:0016491,GO:0016701,GO:0016702,GO:0019752,GO:0031407,GO:0031408,GO:0032787,GO:0043167,GO:0043169,GO:0043436,GO:0044237,GO:0044238,GO:0044249,GO:0044255,GO:0044281,GO:0044283,GO:0044424,GO:0044464,GO:0044699,GO:0044710,GO:0044711,GO:…	2.02247	4.56764	136.416	1.61786e-31	4.09151e-29	9.0056	9.64698	36.4583	39.4408			-0.949897	-0.868179		0.855159	0.962916
TRINITY_DN63338_c0_g1	577	EXP17 (2)	Putative expansin-A17	ARATH					AT4G01630	GO:0005575,GO:0005576,GO:0005618,GO:0008150,GO:0009664,GO:0009791,GO:0009827,GO:0009828,GO:0009987,GO:0010311,GO:0016020,GO:0016043,GO:0030312,GO:0032501,GO:0032502,GO:0042545,GO:0044464,GO:0044699,GO:0044707,GO:0044767,GO:0045229,GO:0048645,GO:0048646,GO:0071554,GO:0071555,GO:0071669,GO:0071840	4.11665	2.72184	134.23	4.86572e-31	1.21242e-28	0.391548	0.973286	10.2507	14.4463			-1.36318	-1.04906		0.993669	1.41857
TRINITY_DN19586_c0_g1	940; 792	KAT3 (1)	Potassium channel KAT3	ARATH					AT4G32650	GO:0003674,GO:0005215,GO:0005216,GO:0005244,GO:0005249,GO:0005261,GO:0005267,GO:0005575,GO:0005783,GO:0005886,GO:0005887,GO:0006810,GO:0006811,GO:0006812,GO:0006813,GO:0008150,GO:0008324,GO:0009605,GO:0009607,GO:0009624,GO:0009987,GO:0010163,GO:0015075,GO:0015077,GO:0015079,GO:0015267,GO:0015672,GO:0016020,GO:0016021,GO:0022803,GO:0022832,GO:0022836,GO:0022838,GO:0022843,GO:0022857,GO:0022890,GO:…	5.46863	4.58793	131.755	1.69311e-30	4.15768e-28	0.704786	1.37405	70.5589	23.3238			-2.07286	-1.75389		2.67271	1.15405
TRINITY_DN39341_c0_g1	1835; 1776; 1758; 1731; 1704; 1628; 1524; 1497	WRK42; WRK47	Probable WRKY transcription factor 47; WRKY transcription factor 42 {ECO:0000303|Ref.1}	ARATH					AT4G04450,AT4G01720	GO:0000975,GO:0001067,GO:0001071,GO:0003674,GO:0003676,GO:0003677,GO:0003700,GO:0005488,GO:0005575,GO:0005634,GO:0006139,GO:0006351,GO:0006355,GO:0006725,GO:0006807,GO:0008150,GO:0008152,GO:0009058,GO:0009059,GO:0009889,GO:0009890,GO:0009892,GO:0009987,GO:0010468,GO:0010556,GO:0010558,GO:0010605,GO:0010629,GO:0016070,GO:0018130,GO:0019219,GO:0019222,GO:0019438,GO:0031323,GO:0031324,GO:0031326,GO:…	3.60827	3.3437	131.523	1.90304e-30	4.60645e-28	1.56619	1.48856	23.4741	13.8239			-1.23862	-1.27037		1.59796	0.911034
TRINITY_DN26777_c0_g1	1439	MAD27 (2)	MADS-box transcription factor 27	ORYSJ	K09264					GO:0000165,GO:0000975,GO:0000976,GO:0000977,GO:0001012,GO:0001067,GO:0001071,GO:0003674,GO:0003676,GO:0003677,GO:0003700,GO:0005488,GO:0005575,GO:0005634,GO:0006139,GO:0006351,GO:0006355,GO:0006357,GO:0006725,GO:0006793,GO:0006796,GO:0006807,GO:0007165,GO:0008150,GO:0008152,GO:0009058,GO:0009059,GO:0009889,GO:0009891,GO:0009893,GO:0009987,GO:0010468,GO:0010556,GO:0010557,GO:0010604,GO:0010628,GO:…	1.8769	4.95156	131.155	2.28995e-30	5.46493e-28	13.9783	12.481	51.1509	45.8941			-0.793943	-0.935895		0.940042	0.789796
TRINITY_DN23355_c0_g1	856; 845; 830	SAU50 (1)	Auxin-responsive protein SAUR50 {ECO:0000303|PubMed:12036261}	ARATH	K14488				AT4G34760	GO:0007165,GO:0008150,GO:0009734,GO:0009755,GO:0040008,GO:0050789,GO:0050794,GO:0065007	5.43174	4.09647	129.754	4.63821e-30	1.09153e-27	0.665632	0.858782	50.1942	16.4773			-1.79637	-1.69544		2.49497	0.99684
TRINITY_DN18055_c0_g1	1178	YOAA (1)	Uncharacterized N-acetyltransferase YoaA	BACSU	K03790					GO:0003674,GO:0003824,GO:0008080,GO:0016407,GO:0016410,GO:0016740,GO:0016746,GO:0016747	2.04326	6.24443	129.186	6.1762e-30	1.43356e-27	28.9354	30.2005	139.512	104.335			-1.00817	-0.95035		1.18542	0.773107
TRINITY_DN169_c0_g1	1592										-3.03825	5.80007	129.004	6.76725e-30	1.54952e-27	111.16	87.4526	8.09805	16.0515			1.61839	1.27922		-1.86783	-1.02979
TRINITY_DN23746_c0_g1	885; 849	MLP28; MLP34	MLP-like protein 28; MLP-like protein 34	ARATH							2.14806	8.5466	128.159	1.0362e-29	2.34098e-27	135.397	139.867	680.817	539.33			-1.08437	-1.03819		1.22877	0.893783
TRINITY_DN62114_c0_g1	2648	VICHY	Vicianin hydrolase {ECO:0000312|EMBL:ABD03937.1}	VICSN						GO:0003674,GO:0003824,GO:0004553,GO:0005975,GO:0008150,GO:0008152,GO:0008422,GO:0009056,GO:0015926,GO:0016052,GO:0016787,GO:0016798,GO:0044238,GO:0050392,GO:0071704,GO:1901575	2.03182	8.92494	126.871	1.98247e-29	4.41988e-27	198.084	183.894	832.322	729.589			-0.956074	-1.0622		1.10392	0.914353
TRINITY_DN30976_c0_g1	1341; 613	MIOX2	Inositol oxygenase 2	ARATH	K00469				AT2G19800	GO:0003674,GO:0003824,GO:0005488,GO:0005506,GO:0005575,GO:0005737,GO:0005975,GO:0005996,GO:0006020,GO:0006066,GO:0006082,GO:0006766,GO:0006767,GO:0008150,GO:0008152,GO:0009056,GO:0009058,GO:0009110,GO:0009987,GO:0016051,GO:0016052,GO:0016053,GO:0016491,GO:0016701,GO:0019310,GO:0019751,GO:0019752,GO:0019852,GO:0019853,GO:0042364,GO:0043167,GO:0043169,GO:0043436,GO:0044237,GO:0044238,GO:0044248,GO:…	4.15522	4.06212	126.576	2.29991e-29	5.061e-27	1.72281	1.80344	44.1121	18.9342			-1.53825	-1.50733		2.09243	0.953149
TRINITY_DN34557_c0_g1	1786; 1771; 1734; 1719; 1190; 1064	HPXO (1)	FAD-dependent urate hydroxylase {ECO:0000305|PubMed:23760935}	ACIAD; MYCVP	K16839					GO:0000166,GO:0003674,GO:0003824,GO:0004497,GO:0005488,GO:0006082,GO:0006139,GO:0006144,GO:0006725,GO:0006807,GO:0008150,GO:0008152,GO:0009056,GO:0009112,GO:0009987,GO:0016491,GO:0016705,GO:0016709,GO:0019439,GO:0019628,GO:0034641,GO:0036094,GO:0043167,GO:0043168,GO:0044237,GO:0044238,GO:0044248,GO:0044270,GO:0044281,GO:0044282,GO:0044699,GO:0044710,GO:0044712,GO:0044763,GO:0046415,GO:0046483,GO:…	3.7767	6.70724	124.197	7.62888e-29	1.65723e-26	14.7222	13.6833	275.846	113.474			-1.68741	-1.77995		2.36704	1.10032
TRINITY_DN35391_c0_g1	704										7.26524	4.04051	123.484	1.09241e-28	2.34301e-26	0.0783096	0.314887	52.1418	13.0705			-1.92926	-1.77373		2.774	0.928985
TRINITY_DN34922_c0_g1	1504; 1441; 1243; 1180	CHIT1	Chitotriosidase-1	HUMAN; MOUSE	K01183					GO:0000272,GO:0000323,GO:0001775,GO:0002252,GO:0002263,GO:0002274,GO:0002275,GO:0002283,GO:0002366,GO:0002376,GO:0003674,GO:0003824,GO:0004553,GO:0004568,GO:0005488,GO:0005575,GO:0005576,GO:0005615,GO:0005764,GO:0005773,GO:0005975,GO:0005976,GO:0006022,GO:0006026,GO:0006030,GO:0006032,GO:0006040,GO:0006807,GO:0006810,GO:0006887,GO:0006955,GO:0008061,GO:0008150,GO:0008152,GO:0008843,GO:0009056,GO:…	4.72326	2.56284	123.161	1.28557e-28	2.72284e-26	0.587322	0.286261	14.7952	7.73092			-1.10779	-1.28626		1.59072	0.803326
TRINITY_DN34740_c0_g1	2142; 2056; 2033; 1805; 1719; 1696; 1628; 1537	PDCB3 (1)	PLASMODESMATA CALLOSE-BINDING PROTEIN 3	ARATH							5.90876	3.83298	122.596	1.70929e-28	3.57559e-26	0.430703	0.486643	43.1212	12.7429			-1.71194	-1.67911		2.50242	0.888635
TRINITY_DN7596_c0_g1	1562	GDL52	GDSL esterase/lipase At3g14820	ARATH					AT3G14820	GO:0003674,GO:0003824,GO:0005575,GO:0005576,GO:0006629,GO:0008150,GO:0008152,GO:0009056,GO:0016042,GO:0016298,GO:0016787,GO:0016788,GO:0044238,GO:0044699,GO:0044710,GO:0044712,GO:0071704,GO:1901575	5.97188	3.94447	121.309	3.26999e-28	6.75692e-26	0.234929	0.687026	45.7522	14.6756			-1.89562	-1.62984		2.52165	1.00382
TRINITY_DN12812_c0_g1	1007	ML328 (1)	MLP-like protein 328	ARATH					AT2G01520	GO:0003006,GO:0003674,GO:0005488,GO:0005507,GO:0005575,GO:0005829,GO:0006950,GO:0006952,GO:0008150,GO:0009607,GO:0010033,GO:0010035,GO:0010038,GO:0010043,GO:0010228,GO:0014070,GO:0022414,GO:0032502,GO:0042221,GO:0043167,GO:0043169,GO:0044424,GO:0044444,GO:0044464,GO:0046872,GO:0046914,GO:0050896,GO:0080184,GO:1990267	2.20056	9.28483	120.591	4.69698e-28	9.58863e-26	258.422	187.415	1029.68	1019.24			-0.874543	-1.33384		1.11153	1.09685
TRINITY_DN22480_c0_g1	1592	C71D8	Cytochrome P450 71D8	SOYBN						GO:0003674,GO:0003824,GO:0004497,GO:0005488,GO:0005506,GO:0005575,GO:0008150,GO:0008152,GO:0009058,GO:0016020,GO:0016491,GO:0016705,GO:0016709,GO:0019748,GO:0020037,GO:0043167,GO:0043169,GO:0044550,GO:0044699,GO:0044710,GO:0044711,GO:0046872,GO:0046906,GO:0046914,GO:0097159,GO:1901363	1.99363	4.83876	120.065	6.12358e-28	1.23521e-25	11.9422	10.9924	51.5951	39.6701			-0.855101	-0.956892		1.08754	0.724452
TRINITY_DN34659_c0_g1	2550; 2524; 2448; 2422; 2398; 1693; 1504	EXP13; ORG2	Expansin-A13; Transcription factor ORG2	ARATH					AT3G56970,AT3G03220	GO:0000975,GO:0000976,GO:0000977,GO:0001012,GO:0001067,GO:0001071,GO:0003674,GO:0003676,GO:0003677,GO:0003700,GO:0005488,GO:0005575,GO:0005576,GO:0005618,GO:0005667,GO:0006139,GO:0006351,GO:0006355,GO:0006357,GO:0006725,GO:0006807,GO:0006950,GO:0007154,GO:0008150,GO:0008152,GO:0009058,GO:0009059,GO:0009267,GO:0009605,GO:0009664,GO:0009889,GO:0009987,GO:0009991,GO:0010106,GO:0010468,GO:0010556,GO:…	3.87942	6.88955	119.324	8.89667e-28	1.77347e-25	15.1529	15.0001	319.753	124.121			-1.7737	-1.78661		2.45573	1.10458
TRINITY_DN25210_c1_g1	537	SUCA1	Succinate--CoA ligase [ADP-forming] subunit alpha-1, mitochondrial {ECO:0000255|HAMAP-Rule:MF_03222}	SOLLC						GO:0000166,GO:0003674,GO:0003824,GO:0004774,GO:0004775,GO:0005488,GO:0005575,GO:0005739,GO:0006082,GO:0006099,GO:0006101,GO:0006104,GO:0006105,GO:0006637,GO:0006732,GO:0006790,GO:0006793,GO:0008150,GO:0008152,GO:0009987,GO:0016405,GO:0016874,GO:0016877,GO:0016878,GO:0019752,GO:0035383,GO:0036094,GO:0043226,GO:0043227,GO:0043229,GO:0043231,GO:0043436,GO:0043648,GO:0044237,GO:0044238,GO:0044281,GO:…	7.3997	2.57867	116.315	4.05567e-27	7.99061e-25	0.0391548	0.0858782	18.1779	5.37233			-1.29839	-1.26571		2.00834	0.555759
TRINITY_DN20138_c0_g1	600										2.68653	9.18751	116.125	4.46161e-27	8.68936e-25	121.223	192.224	1165.54	852.956			-1.67379	-1.01734		1.57034	1.12079
TRINITY_DN24588_c0_g1	1691	C83B1 (1)	Cytochrome P450 83B1	ARATH	K11818				AT4G31500	GO:0000162,GO:0002376,GO:0003674,GO:0003824,GO:0004497,GO:0005488,GO:0005506,GO:0005575,GO:0005739,GO:0005783,GO:0005886,GO:0006082,GO:0006520,GO:0006568,GO:0006576,GO:0006586,GO:0006725,GO:0006790,GO:0006807,GO:0006950,GO:0006952,GO:0006955,GO:0008150,GO:0008152,GO:0008652,GO:0009058,GO:0009072,GO:0009073,GO:0009308,GO:0009309,GO:0009314,GO:0009416,GO:0009605,GO:0009607,GO:0009617,GO:0009628,GO:…	2.47812	3.95235	114.991	7.90499e-27	1.52207e-24	4.89435	4.49429	29.7612	22.5048			-0.986779	-1.07302		1.217	0.842801
TRINITY_DN79_c0_g1	592										7.12471	1.93447	114.715	9.08736e-27	1.73007e-24	0.0391548	0.0572521	10.9682	3.99649			-1.05946	-1.04671		1.60948	0.496689
TRINITY_DN11090_c0_g1	2172; 2136	BIP; BIP5	Luminal-binding protein; Luminal-binding protein 5	SPIOL; TOBAC						GO:0000166,GO:0001882,GO:0001883,GO:0003674,GO:0005488,GO:0005524,GO:0005575,GO:0005788,GO:0017076,GO:0030554,GO:0031974,GO:0032549,GO:0032550,GO:0032553,GO:0032555,GO:0032559,GO:0035639,GO:0036094,GO:0043167,GO:0043168,GO:0043233,GO:0044422,GO:0044424,GO:0044432,GO:0044444,GO:0044446,GO:0044464,GO:0070013,GO:0097159,GO:0097367,GO:1901265,GO:1901363	4.28567	2.6571	113.842	1.41124e-26	2.6569e-24	0.509012	0.687026	15.8886	7.89471			-1.22807	-1.12918		1.60578	0.751469
TRINITY_DN33953_c0_g1	1401; 1398; 1300; 716	FIT	Transcription factor FER-LIKE IRON DEFICIENCY-INDUCED TRANSCRIPTION FACTOR	ARATH					AT2G28160	GO:0000302,GO:0001071,GO:0003674,GO:0003676,GO:0003677,GO:0003700,GO:0005488,GO:0005575,GO:0005634,GO:0006139,GO:0006351,GO:0006355,GO:0006725,GO:0006807,GO:0006950,GO:0006979,GO:0008150,GO:0008152,GO:0009058,GO:0009059,GO:0009719,GO:0009723,GO:0009725,GO:0009889,GO:0009987,GO:0010033,GO:0010035,GO:0010038,GO:0010039,GO:0010468,GO:0010556,GO:0010959,GO:0016070,GO:0018130,GO:0019219,GO:0019222,GO:…	3.02507	4.6508	112.553	2.70312e-26	5.03315e-24	5.52083	5.43895	59.659	29.6134			-1.27278	-1.28857		1.76257	0.798789
TRINITY_DN14398_c0_g1	621										10.9267	2.0356	111.42	4.78703e-26	8.81646e-24	0	0	12.745	3.4396			-1.08141	-1.08141		1.80074	0.362087
TRINITY_DN29766_c1_g1	1276; 1264; 1225; 741										2.79639	8.36928	110.916	6.17423e-26	1.12491e-23	75.1381	91.2313	744.918	411.147			-1.49249	-1.21912		1.78295	0.928655
TRINITY_DN39926_c0_g1	1939; 538; 537	1A1C	1-aminocyclopropane-1-carboxylate synthase	SOYBN	K20772					GO:0003006,GO:0003674,GO:0003824,GO:0005488,GO:0007568,GO:0008150,GO:0008152,GO:0009058,GO:0009692,GO:0009693,GO:0009835,GO:0009987,GO:0016829,GO:0016846,GO:0016847,GO:0021700,GO:0022414,GO:0030170,GO:0032502,GO:0043167,GO:0043168,GO:0043449,GO:0043450,GO:0044237,GO:0044249,GO:0044699,GO:0044702,GO:0044767,GO:0048037,GO:0071695,GO:0071704,GO:0097159,GO:1900673,GO:1900674,GO:1901363,GO:1901576	2.94738	6.12828	109.115	1.53153e-25	2.76066e-23	16.1318	15.9447	167.189	80.2902			-1.34732	-1.36228		1.87472	0.83488
TRINITY_DN62982_c0_g1	692	OPT3 (2)	Oligopeptide transporter 3	ARATH					AT4G16370	GO:0005575,GO:0006810,GO:0007275,GO:0008104,GO:0008150,GO:0009987,GO:0015031,GO:0015833,GO:0016021,GO:0031224,GO:0032501,GO:0032502,GO:0033036,GO:0042886,GO:0044425,GO:0044699,GO:0044707,GO:0044763,GO:0044765,GO:0044767,GO:0045184,GO:0051179,GO:0051234,GO:0055085,GO:0071702,GO:0071705,GO:1902578	2.96017	4.38972	108.782	1.81193e-25	3.23172e-23	4.69858	4.80918	48.8958	25.191			-1.24261	-1.21899		1.68301	0.778591
TRINITY_DN41255_c0_g2	3094; 3084; 1190	AMO1; AMO2	Copper methylamine oxidase; Primary amine oxidase	ARTS1						GO:0003674,GO:0003824,GO:0005488,GO:0005507,GO:0006807,GO:0008131,GO:0008150,GO:0008152,GO:0009308,GO:0016491,GO:0016638,GO:0016641,GO:0043167,GO:0043169,GO:0046872,GO:0046914,GO:0048037,GO:0048038,GO:0052593,GO:0052594,GO:0052595,GO:0052596,GO:0071704,GO:1901564	2.10338	7.11456	107.424	3.59438e-25	6.34408e-23	53.0939	51.4983	266.074	183.38			-0.997697	-1.0401		1.28497	0.752825
TRINITY_DN27001_c0_g1	2027	ENPP1	Ectonucleotide pyrophosphatase/phosphodiesterase family member 1	HUMAN	K01513					GO:0000166,GO:0001558,GO:0001871,GO:0001882,GO:0001883,GO:0001932,GO:0001933,GO:0002376,GO:0003674,GO:0003676,GO:0003824,GO:0004518,GO:0004527,GO:0004528,GO:0004551,GO:0004872,GO:0005044,GO:0005102,GO:0005158,GO:0005488,GO:0005509,GO:0005515,GO:0005524,GO:0005575,GO:0005615,GO:0005765,GO:0005774,GO:0005886,GO:0005887,GO:0005979,GO:0006082,GO:0006091,GO:0006109,GO:0006139,GO:0006163,GO:0006725,GO:…	1.8924	6.49401	106.687	5.21215e-25	9.1046e-23	32.381	43.9696	150.275	133.588			-1.1364	-0.717333		1.01059	0.84314
TRINITY_DN31963_c0_g1	756; 719	RD21A	Cysteine proteinase RD21A {ECO:0000305}	ARATH					AT1G47128	GO:0000323,GO:0000932,GO:0003674,GO:0003824,GO:0004175,GO:0004197,GO:0005575,GO:0005576,GO:0005615,GO:0005764,GO:0005773,GO:0005794,GO:0005911,GO:0006508,GO:0006950,GO:0006952,GO:0008150,GO:0008152,GO:0008233,GO:0008234,GO:0009506,GO:0009507,GO:0009536,GO:0009605,GO:0009607,GO:0009620,GO:0010494,GO:0016787,GO:0019538,GO:0030054,GO:0030529,GO:0032991,GO:0035770,GO:0036464,GO:0043170,GO:0043207,GO:…	1.80658	5.14713	106.06	7.15376e-25	1.23687e-22	15.1921	16.231	62.7684	47.27			-0.879291	-0.794641		1.03426	0.639676
TRINITY_DN62156_c0_g1	1416	CHI5 (1)	Chitinase 5	ORYSJ	K01183					GO:0000272,GO:0003674,GO:0003824,GO:0004553,GO:0004568,GO:0005488,GO:0005975,GO:0005976,GO:0006022,GO:0006026,GO:0006030,GO:0006032,GO:0006040,GO:0006807,GO:0006950,GO:0006952,GO:0008061,GO:0008150,GO:0008152,GO:0009056,GO:0009057,GO:0009987,GO:0016052,GO:0016787,GO:0016798,GO:0016998,GO:0043170,GO:0044036,GO:0044237,GO:0044238,GO:0044248,GO:0044260,GO:0046348,GO:0050896,GO:0071704,GO:0097367,GO:…	2.15488	6.49242	105.566	9.17778e-25	1.57079e-22	34.2213	31.7749	114.739	179.089			-0.977321	-1.07821		0.711061	1.34447
TRINITY_DN25911_c0_g1	791; 743	BABL (1)	Basic blue protein	CUCSA						GO:0003674,GO:0005488,GO:0008150,GO:0008152,GO:0009055,GO:0043167,GO:0043169,GO:0044699,GO:0044710,GO:0046872,GO:0055114	1.92447	5.99337	104.893	1.28934e-24	2.18466e-22	27.6433	25.4486	117.678	83.7953			-0.8589	-0.969874		1.15448	0.674294
TRINITY_DN28178_c0_g1	737; 718	MPI2	Mannose-6-phosphate isomerase 2	ARATH	K01809				AT1G67070	GO:0000032,GO:0001101,GO:0003674,GO:0003824,GO:0004476,GO:0005488,GO:0005575,GO:0005737,GO:0005975,GO:0005996,GO:0006056,GO:0006057,GO:0006082,GO:0006139,GO:0006464,GO:0006486,GO:0006725,GO:0006753,GO:0006766,GO:0006767,GO:0006793,GO:0006796,GO:0006807,GO:0007584,GO:0008150,GO:0008152,GO:0008270,GO:0009058,GO:0009059,GO:0009100,GO:0009101,GO:0009110,GO:0009117,GO:0009165,GO:0009225,GO:0009226,GO:…	4.70292	4.2862	103.474	2.63815e-24	4.42582e-22	1.25295	1.60306	57.3014	17.6566			-1.73273	-1.58526		2.45552	0.862467
TRINITY_DN21173_c0_g1	1753	TMVRN (1)	TMV resistance protein N	NICGU						GO:0000166,GO:0001882,GO:0001883,GO:0002376,GO:0003674,GO:0005488,GO:0005524,GO:0005575,GO:0005737,GO:0006950,GO:0006952,GO:0006955,GO:0007165,GO:0008150,GO:0008219,GO:0009626,GO:0009987,GO:0012501,GO:0016265,GO:0017076,GO:0030554,GO:0032549,GO:0032550,GO:0032553,GO:0032555,GO:0032559,GO:0033554,GO:0034050,GO:0035639,GO:0036094,GO:0043167,GO:0043168,GO:0043531,GO:0044424,GO:0044464,GO:0044699,GO:…	4.22625	1.54213	103.255	2.94641e-24	4.89451e-22	0.391548	0.200382	6.45793	4.35683			-0.778133	-0.898324		1.04423	0.63223
TRINITY_DN9168_c0_g1	1850	DTX7	Protein DETOXIFICATION 7 {ECO:0000303|PubMed:11739388}	ARATH	K03327				AT1G64820	GO:0003674,GO:0005215,GO:0005575,GO:0015238,GO:0015291,GO:0015297,GO:0016021,GO:0022804,GO:0022857,GO:0031224,GO:0044425,GO:0090484	1.63113	5.21876	102.803	3.7024e-24	6.09063e-22	18.8726	17.4333	60.8891	51.4958			-0.711483	-0.814565		0.879716	0.646331
TRINITY_DN14153_c0_g1	800	SABP2 (1)	Salicylic acid-binding protein 2	TOBAC						GO:0003674,GO:0003824,GO:0007165,GO:0008150,GO:0008152,GO:0009862,GO:0009863,GO:0016298,GO:0016787,GO:0016788,GO:0050789,GO:0050794,GO:0052689,GO:0065007,GO:0080031	8.38476	2.63301	102.706	3.88779e-24	6.3341e-22	0	0.0572521	20.0914	4.45511			-1.29914	-1.25842		2.16627	0.391298
TRINITY_DN35675_c1_g1	1541; 1502; 1292	UGE1 (1)	Bifunctional UDP-glucose 4-epimerase and UDP-xylose 4-epimerase 1	ARATH; PEA	K01784				AT1G12780	GO:0000271,GO:0003674,GO:0003824,GO:0003978,GO:0005575,GO:0005829,GO:0005886,GO:0005975,GO:0005976,GO:0005996,GO:0006012,GO:0006139,GO:0006725,GO:0006753,GO:0006793,GO:0006796,GO:0006807,GO:0008150,GO:0008152,GO:0009058,GO:0009059,GO:0009117,GO:0009165,GO:0009225,GO:0009226,GO:0009987,GO:0016020,GO:0016043,GO:0016051,GO:0016853,GO:0016854,GO:0016857,GO:0018130,GO:0019318,GO:0019438,GO:0019637,GO:…	2.12461	8.57565	102.493	4.32993e-24	6.98727e-22	137.551	147.052	732.959	508.275			-1.0906	-0.99557		1.30628	0.779889
TRINITY_DN38718_c0_g1	1826; 1432	ALMTA	Aluminum-activated malate transporter 10	ARATH						GO:0003674,GO:0005215,GO:0005310,GO:0005342,GO:0005575,GO:0005774,GO:0008509,GO:0008514,GO:0009705,GO:0015075,GO:0015140,GO:0015556,GO:0016020,GO:0016021,GO:0022857,GO:0022891,GO:0022892,GO:0031090,GO:0031224,GO:0044422,GO:0044424,GO:0044425,GO:0044437,GO:0044444,GO:0044446,GO:0044464,GO:0046943,GO:0098588	7.04054	5.61493	102.265	4.85664e-24	7.7633e-22	0.195774	1.23092	153.726	40.6528			-2.7463	-2.18908		3.40184	1.53354
TRINITY_DN19484_c0_g1	765	6OMT	(RS)-norcoclaurine 6-O-methyltransferase {ECO:0000303|PubMed:12946416}	PAPSO						GO:0003674,GO:0003824,GO:0005488,GO:0005515,GO:0006807,GO:0008150,GO:0008152,GO:0008168,GO:0008171,GO:0008757,GO:0009058,GO:0009820,GO:0009821,GO:0009987,GO:0016740,GO:0016741,GO:0030786,GO:0034641,GO:0042802,GO:0044237,GO:0044249,GO:0044271,GO:0071704,GO:1901564,GO:1901566,GO:1901576	2.74662	3.60606	101.649	6.62871e-24	1.04969e-21	3.99379	2.34734	22.0048	20.1135			-0.855458	-1.31879		1.14633	1.02793
TRINITY_DN30705_c1_g1	1240; 1240	BNM2A; BNM2C	BURP domain-containing protein BNM2A {ECO:0000303|PubMed:19714473}; BURP domain-containing protein BNM2C {ECO:0000303|PubMed:19714473}	BRANA						GO:0000322,GO:0000325,GO:0000326,GO:0005575,GO:0005773,GO:0043226,GO:0043227,GO:0043229,GO:0043231,GO:0044424,GO:0044444,GO:0044464	1.73795	6.50345	101.517	7.08446e-24	1.11147e-21	42.0131	41.6223	156.938	122.057			-0.833647	-0.846514		1.01881	0.661349
TRINITY_DN41876_c0_g1	1324	SRG1 (1)	Protein SRG1	ARATH					AT1G17020	GO:0003674,GO:0003824,GO:0005488,GO:0007568,GO:0008150,GO:0010150,GO:0010260,GO:0016491,GO:0016679,GO:0016682,GO:0032502,GO:0043167,GO:0043169,GO:0044699,GO:0044767,GO:0046872	2.08089	6.28339	99.5763	1.88752e-23	2.93415e-21	25.2548	34.1795	147.849	103.974			-1.20668	-0.798018		1.25225	0.752451
TRINITY_DN30451_c0_g1	826; 736	NFYB5	Nuclear transcription factor Y subunit B-5	ARATH					AT2G47810	GO:0001071,GO:0003674,GO:0003676,GO:0003677,GO:0003700,GO:0005488,GO:0005575,GO:0005634,GO:0006139,GO:0006351,GO:0006725,GO:0006807,GO:0008150,GO:0008152,GO:0009058,GO:0009059,GO:0009987,GO:0016070,GO:0018130,GO:0019438,GO:0032774,GO:0034641,GO:0034645,GO:0034654,GO:0043170,GO:0043226,GO:0043227,GO:0043229,GO:0043231,GO:0043565,GO:0044237,GO:0044238,GO:0044249,GO:0044260,GO:0044271,GO:0044424,GO:…	-4.40319	1.2079	99.2764	2.19608e-23	3.38276e-21	5.20759	3.49238	0.170845	0.229307			0.954067	0.561981		-0.777193	-0.738855
TRINITY_DN9435_c0_g1	3597	CSLE1	Cellulose synthase-like protein E1	ARATH					AT1G55850	GO:0000139,GO:0000271,GO:0003674,GO:0003824,GO:0005575,GO:0005783,GO:0005789,GO:0005794,GO:0005886,GO:0005975,GO:0005976,GO:0006073,GO:0008150,GO:0008152,GO:0008194,GO:0009058,GO:0009059,GO:0009250,GO:0009832,GO:0009833,GO:0009987,GO:0016020,GO:0016021,GO:0016043,GO:0016051,GO:0016740,GO:0016757,GO:0016758,GO:0016759,GO:0016760,GO:0030243,GO:0030244,GO:0031090,GO:0031224,GO:0033692,GO:0034637,GO:…	1.62794	5.22692	98.6082	3.0774e-23	4.67412e-21	18.5202	18.0344	62.5292	50.4475			-0.743042	-0.777608		0.909864	0.610786
TRINITY_DN27824_c0_g1	501	MPI1 (1)	Mannose-6-phosphate isomerase 1	ARATH	K01809				AT3G02570	GO:0000032,GO:0001101,GO:0003006,GO:0003674,GO:0003824,GO:0004476,GO:0005488,GO:0005575,GO:0005737,GO:0005975,GO:0006056,GO:0006057,GO:0006139,GO:0006464,GO:0006486,GO:0006725,GO:0006753,GO:0006793,GO:0006796,GO:0006807,GO:0007584,GO:0008150,GO:0008152,GO:0008270,GO:0009058,GO:0009059,GO:0009100,GO:0009101,GO:0009117,GO:0009165,GO:0009225,GO:0009226,GO:0009298,GO:0009314,GO:0009416,GO:0009605,GO:…	4.99501	1.8671	98.6004	3.0896e-23	4.67412e-21	0.195774	0.229009	9.70399	4.2258			-0.98485	-0.963178		1.42935	0.518679
TRINITY_DN8603_c0_g1	656										2.56932	4.42823	97.3039	5.94643e-23	8.91649e-21	7.3611	5.06681	45.5472	27.9099			-0.903717	-1.30934		1.44089	0.772157
TRINITY_DN18563_c0_g1	1797	UGT2 (2)	7-deoxyloganetin glucosyltransferase	GARJA						GO:0003674,GO:0003824,GO:0008150,GO:0008152,GO:0008194,GO:0016740,GO:0016757,GO:0016758,GO:0035251,GO:0046527	1.47615	6.30959	96.7227	7.97503e-23	1.18534e-20	42.7179	41.107	117.336	115.833			-0.690249	-0.743178		0.725859	0.707568
TRINITY_DN33461_c0_g1	975; 920	COL5 (1)	Zinc finger protein CONSTANS-LIKE 5	ARATH					AT5G57660	GO:0001071,GO:0003674,GO:0003700,GO:0005488,GO:0005575,GO:0005634,GO:0006355,GO:0008150,GO:0008270,GO:0009314,GO:0009416,GO:0009628,GO:0009889,GO:0009909,GO:0010468,GO:0010556,GO:0019219,GO:0019222,GO:0031323,GO:0031326,GO:0043167,GO:0043169,GO:0043226,GO:0043227,GO:0043229,GO:0043231,GO:0044424,GO:0044464,GO:0046872,GO:0046914,GO:0048580,GO:0048831,GO:0050789,GO:0050793,GO:0050794,GO:0050896,GO:…	3.52993	4.13092	96.1663	1.05625e-22	1.55627e-20	2.77999	2.77673	45.5131	18.7704			-1.35793	-1.35891		1.95532	0.761523
TRINITY_DN57506_c0_g1	2055	NRX1	Probable nucleoredoxin 1	ARATH	K17609				AT1G60420	GO:0000902,GO:0000904,GO:0001558,GO:0003006,GO:0003674,GO:0003824,GO:0004791,GO:0005575,GO:0005829,GO:0006935,GO:0008150,GO:0009653,GO:0009826,GO:0009860,GO:0009932,GO:0009987,GO:0010035,GO:0010038,GO:0010183,GO:0010769,GO:0016043,GO:0016049,GO:0016209,GO:0016491,GO:0016651,GO:0016667,GO:0016668,GO:0019725,GO:0022414,GO:0022603,GO:0022604,GO:0032502,GO:0032989,GO:0040007,GO:0040008,GO:0040011,GO:…	1.75161	4.9242	95.568	1.42898e-22	2.0873e-20	12.4512	15.2291	51.7318	41.7339			-0.936449	-0.682796		0.958136	0.66111
TRINITY_DN23985_c0_g1	858; 852										-2.04583	4.46153	95.2003	1.72068e-22	2.49189e-20	30.3058	40.3341	7.44883	9.66365			0.713333	1.10336		-1.06025	-0.756441
TRINITY_DN33176_c0_g1	1347; 1343; 1272; 1272; 1268; 1268; 1268; 1264	BAG1 (1)	BAG family molecular chaperone regulator 1	ARATH					AT5G52060	GO:0005575,GO:0005634,GO:0005739,GO:0005829,GO:0006508,GO:0006511,GO:0006515,GO:0008150,GO:0008152,GO:0009056,GO:0009057,GO:0009987,GO:0010498,GO:0019538,GO:0019941,GO:0030163,GO:0043161,GO:0043170,GO:0043226,GO:0043227,GO:0043229,GO:0043231,GO:0043632,GO:0044237,GO:0044238,GO:0044248,GO:0044260,GO:0044265,GO:0044424,GO:0044444,GO:0044464,GO:0044699,GO:0044710,GO:0044712,GO:0044763,GO:0051603,GO:…	1.55309	5.24341	94.8959	2.00669e-22	2.88148e-20	17.2673	21.0974	57.7797	55.0664			-0.865393	-0.603814		0.768111	0.701097
TRINITY_DN26269_c0_g1	837; 676; 676; 530	MPI1 (2)	Mannose-6-phosphate isomerase 1	ARATH	K01809				AT3G02570	GO:0000032,GO:0001101,GO:0003006,GO:0003674,GO:0003824,GO:0004476,GO:0005488,GO:0005575,GO:0005737,GO:0005975,GO:0006056,GO:0006057,GO:0006139,GO:0006464,GO:0006486,GO:0006725,GO:0006753,GO:0006793,GO:0006796,GO:0006807,GO:0007584,GO:0008150,GO:0008152,GO:0008270,GO:0009058,GO:0009059,GO:0009100,GO:0009101,GO:0009117,GO:0009165,GO:0009225,GO:0009226,GO:0009298,GO:0009314,GO:0009416,GO:0009605,GO:…	5.01426	3.44335	94.8529	2.05076e-22	2.92e-20	0.469858	0.80153	32.0847	9.92571			-1.56	-1.37821		2.22663	0.711579
TRINITY_DN37169_c0_g1	2344; 1881; 957	YSL3 (2)	Metal-nicotianamine transporter YSL3	ARATH					AT5G53550	GO:0003006,GO:0005575,GO:0005886,GO:0006810,GO:0006811,GO:0008150,GO:0009605,GO:0009607,GO:0009624,GO:0009791,GO:0009987,GO:0010035,GO:0010038,GO:0010039,GO:0016020,GO:0016021,GO:0022414,GO:0031224,GO:0032501,GO:0032502,GO:0042221,GO:0042592,GO:0043207,GO:0044425,GO:0044464,GO:0044699,GO:0044702,GO:0044707,GO:0044763,GO:0044765,GO:0044767,GO:0048316,GO:0048608,GO:0048856,GO:0048878,GO:0050801,GO:…	-1.52553	5.64167	94.1229	2.96536e-22	4.18709e-20	75.7254	72.3381	23.2007	28.2048			0.763204	0.698919		-0.861717	-0.600406
TRINITY_DN32142_c0_g1	1177; 1078; 696	SAG39	Senescence-specific cysteine protease SAG39 {ECO:0000305}	ORYSI						GO:0000323,GO:0000325,GO:0001101,GO:0003674,GO:0003824,GO:0005575,GO:0005773,GO:0007568,GO:0008150,GO:0008219,GO:0008233,GO:0008234,GO:0009719,GO:0009723,GO:0009725,GO:0009737,GO:0009739,GO:0009987,GO:0010033,GO:0010150,GO:0010260,GO:0010282,GO:0010623,GO:0012501,GO:0016265,GO:0016787,GO:0032502,GO:0033993,GO:0042221,GO:0043226,GO:0043227,GO:0043229,GO:0043231,GO:0044424,GO:0044444,GO:0044464,GO:…	2.08826	4.32153	94.0863	3.02056e-22	4.22979e-20	9.12307	6.12598	33.7931	30.6944			-0.697168	-1.15011		0.988959	0.858319
TRINITY_DN31998_c0_g1	2116; 1426; 1426	SLAH1	S-type anion channel SLAH1	ARATH					AT1G62280	GO:0001101,GO:0003674,GO:0005215,GO:0005216,GO:0005244,GO:0005253,GO:0005575,GO:0005886,GO:0006810,GO:0006811,GO:0006820,GO:0006821,GO:0006873,GO:0006950,GO:0006970,GO:0008150,GO:0008308,GO:0008509,GO:0009414,GO:0009415,GO:0009628,GO:0009651,GO:0009987,GO:0010035,GO:0010359,GO:0015075,GO:0015267,GO:0015698,GO:0016020,GO:0016021,GO:0019725,GO:0022803,GO:0022832,GO:0022836,GO:0022838,GO:0022857,GO:…	4.33862	4.89766	94.0357	3.09889e-22	4.3039e-20	1.68366	3.86452	83.0306	30.3995			-2.0841	-1.41323		2.44467	1.05266
TRINITY_DN20587_c0_g1	2212; 2127; 1943; 1917; 796	AA5GT; BGL11	Beta-glucosidase 11; Cyanidin 3-O-glucoside 5-O-glucosyltransferase (acyl-glucose)	ARATH; DIACA	K01188,K17194				AT1G02850	GO:0000325,GO:0003674,GO:0003824,GO:0004553,GO:0005575,GO:0005773,GO:0005975,GO:0008150,GO:0008152,GO:0008422,GO:0009058,GO:0009718,GO:0009812,GO:0009813,GO:0015926,GO:0016740,GO:0016757,GO:0016758,GO:0016787,GO:0016798,GO:0042440,GO:0043226,GO:0043227,GO:0043229,GO:0043231,GO:0043473,GO:0044238,GO:0044424,GO:0044444,GO:0044464,GO:0044699,GO:0044710,GO:0044711,GO:0046148,GO:0046283,GO:0071704,GO:…	2.89482	4.18665	92.6904	6.11481e-22	8.42352e-20	4.15041	4.43704	42.5404	21.4566			-1.21333	-1.14761		1.64303	0.71791
TRINITY_DN22888_c0_g1	1709	LIP; LIP	Lipase; Lipase	RHIOR; RHIMI						GO:0003674,GO:0003824,GO:0004806,GO:0005488,GO:0005575,GO:0005615,GO:0006629,GO:0008150,GO:0008152,GO:0009056,GO:0016042,GO:0016298,GO:0016787,GO:0016788,GO:0043167,GO:0043169,GO:0044238,GO:0044421,GO:0044699,GO:0044710,GO:0044712,GO:0046872,GO:0052689,GO:0071704,GO:1901575	3.7328	4.01508	91.9403	8.93299e-22	1.22065e-19	1.84028	2.6336	42.8479	17.0997			-1.53274	-1.26182		2.01302	0.781533
TRINITY_DN28575_c0_g1	3174	LOX21 (1)	Linoleate 13S-lipoxygenase 2-1, chloroplastic	SOLTU	K00454					GO:0003674,GO:0003824,GO:0005488,GO:0005575,GO:0006082,GO:0006629,GO:0006631,GO:0006633,GO:0006690,GO:0008150,GO:0008152,GO:0008610,GO:0009058,GO:0009532,GO:0009534,GO:0009570,GO:0009579,GO:0009987,GO:0010597,GO:0016053,GO:0016165,GO:0016491,GO:0016701,GO:0016702,GO:0019372,GO:0019752,GO:0031407,GO:0031408,GO:0031976,GO:0031984,GO:0032787,GO:0043167,GO:0043169,GO:0043436,GO:0044237,GO:0044238,GO:…	1.68794	10.0338	91.6693	1.02441e-21	1.38861e-19	541.589	451.548	1609.26	1590.41			-0.714239	-0.975502		0.853358	0.836382
TRINITY_DN31563_c2_g1	1944	C89A2 (1)	Cytochrome P450 89A2	ARATH					AT1G64900	GO:0003674,GO:0003824,GO:0004497,GO:0005488,GO:0005506,GO:0005575,GO:0008150,GO:0008152,GO:0009058,GO:0016020,GO:0016021,GO:0016491,GO:0016705,GO:0016709,GO:0019748,GO:0020037,GO:0031224,GO:0043167,GO:0043169,GO:0044425,GO:0044550,GO:0044699,GO:0044710,GO:0044711,GO:0046872,GO:0046906,GO:0046914,GO:0097159,GO:1901363	2.55089	3.29311	91.4672	1.13457e-21	1.52573e-19	2.4276	3.20612	19.1346	14.1515			-1.08894	-0.855258		1.16607	0.778131
TRINITY_DN35307_c0_g1	1673; 1541; 1188	PIRL	Pirin-like protein	SOLLC	K06911					GO:0005575,GO:0005634,GO:0043226,GO:0043227,GO:0043229,GO:0043231,GO:0044424,GO:0044464	1.60811	4.69616	91.4504	1.14424e-21	1.52661e-19	12.5295	12.9962	41.652	36.2305			-0.757101	-0.71149		0.829957	0.638634
TRINITY_DN38831_c0_g1	2542; 2492; 2223; 2173; 790	NRAM2; NRAM3	Metal transporter Nramp2; Metal transporter Nramp3	ARATH					AT1G47240	GO:0003674,GO:0005215,GO:0005575,GO:0006810,GO:0006811,GO:0008150,GO:0016021,GO:0031224,GO:0042592,GO:0044425,GO:0044699,GO:0044765,GO:0048878,GO:0050801,GO:0051179,GO:0051234,GO:0055065,GO:0055072,GO:0055076,GO:0055080,GO:0065007,GO:0065008,GO:0098771,GO:1902578	3.14037	7.35363	91.0961	1.36864e-21	1.81174e-19	31.872	34.7234	414.606	172.766			-1.5261	-1.40949		2.09442	0.841165
TRINITY_DN32904_c0_g1	1311; 1133	MIZ1 (1)	Protein MIZU-KUSSEI 1	ARATH					AT2G41660	GO:0005575,GO:0005737,GO:0005783,GO:0005789,GO:0006996,GO:0008150,GO:0009605,GO:0009606,GO:0009657,GO:0009658,GO:0009987,GO:0010274,GO:0016020,GO:0016043,GO:0031090,GO:0032541,GO:0043226,GO:0043227,GO:0043229,GO:0043231,GO:0044422,GO:0044424,GO:0044425,GO:0044432,GO:0044444,GO:0044446,GO:0044448,GO:0044464,GO:0050896,GO:0071782,GO:0071840,GO:0098588,GO:0098589	3.33847	4.22911	89.9007	2.50414e-21	3.28916e-19	3.24985	3.46375	48.0757	19.9825			-1.34435	-1.28673		1.90942	0.721659
TRINITY_DN41238_c0_g1	4262; 3788; 3577	BTSL2	Zinc finger protein BRUTUS-like At1g74770 {ECO:0000305}	ARATH					AT1G74770	GO:0003674,GO:0003824,GO:0005488,GO:0005575,GO:0005634,GO:0008270,GO:0016021,GO:0016874,GO:0031224,GO:0043167,GO:0043169,GO:0043226,GO:0043227,GO:0043229,GO:0043231,GO:0044424,GO:0044425,GO:0044464,GO:0046872,GO:0046914	3.04942	7.53244	89.6929	2.78158e-21	3.62546e-19	39.468	40.3055	463.024	197.499			-1.4456	-1.41675		2.04164	0.820712
TRINITY_DN19094_c0_g1	542										3.92473	2.76166	89.5191	3.03695e-21	3.9281e-19	1.01802	0.6584	17.4603	7.76368			-1.04991	-1.23296		1.63895	0.643912
TRINITY_DN27741_c0_g1	2499	CHX20 (1)	Cation/H(+) antiporter 20	ARATH					AT3G53720	GO:0003674,GO:0005215,GO:0005575,GO:0005783,GO:0006605,GO:0006623,GO:0006810,GO:0006811,GO:0006812,GO:0006813,GO:0006873,GO:0006875,GO:0006885,GO:0006886,GO:0007034,GO:0008104,GO:0008150,GO:0008324,GO:0009987,GO:0012505,GO:0015031,GO:0015075,GO:0015077,GO:0015078,GO:0015291,GO:0015297,GO:0015298,GO:0015299,GO:0015672,GO:0016021,GO:0016482,GO:0019725,GO:0022804,GO:0022857,GO:0022890,GO:0022891,GO:…	4.12684	2.06708	88.6568	4.69607e-21	6.02804e-19	0.391548	0.486643	10.6265	5.01199			-1.00214	-0.94589		1.3983	0.549735
TRINITY_DN39457_c0_g1	3775; 2380; 1835; 1355	RIBD	Riboflavin biosynthesis protein PYRD, chloroplastic	MAIZE	K11752					GO:0003674,GO:0003824,GO:0005488,GO:0005575,GO:0006766,GO:0006767,GO:0006771,GO:0006807,GO:0008150,GO:0008152,GO:0008270,GO:0008835,GO:0009058,GO:0009110,GO:0009231,GO:0009507,GO:0009536,GO:0009987,GO:0016787,GO:0016810,GO:0016814,GO:0018130,GO:0019239,GO:0034641,GO:0042364,GO:0042726,GO:0042727,GO:0043167,GO:0043169,GO:0043226,GO:0043227,GO:0043229,GO:0043231,GO:0044237,GO:0044249,GO:0044271,GO:…	2.99325	6.36497	88.4602	5.18689e-21	6.60802e-19	17.5022	19.2367	206.483	86.2194			-1.42965	-1.30673		1.98857	0.747808
TRINITY_DN39865_c0_g1	2593; 2581	CHUP1 (1)	Protein CHUP1, chloroplastic	ARATH					AT3G25690	GO:0005575,GO:0006996,GO:0008150,GO:0009507,GO:0009527,GO:0009536,GO:0009657,GO:0009658,GO:0009707,GO:0009902,GO:0009987,GO:0016020,GO:0016043,GO:0019867,GO:0031090,GO:0031968,GO:0031969,GO:0042170,GO:0043226,GO:0043227,GO:0043229,GO:0043231,GO:0044422,GO:0044424,GO:0044434,GO:0044435,GO:0044444,GO:0044446,GO:0044464,GO:0051179,GO:0051234,GO:0051649,GO:0051656,GO:0051667,GO:0071840,GO:0098588	1.99014	5.14167	88.0003	6.54434e-21	8.27517e-19	14.0174	14.313	69.568	43.0442			-0.919439	-0.893056		1.24023	0.57226
TRINITY_DN25919_c0_g1	837; 830										3.08857	2.21564	87.5621	8.16734e-21	1.02509e-18	0.743941	1.14504	9.4648	6.94472			-0.991127	-0.794297		1.07176	0.71366
TRINITY_DN63145_c0_g1	837	PAO2 (1)	Probable polyamine oxidase 2	ARATH	K17839				AT2G43020	GO:0003674,GO:0003824,GO:0005575,GO:0005777,GO:0006576,GO:0006595,GO:0006598,GO:0006807,GO:0008150,GO:0008152,GO:0009056,GO:0009308,GO:0009310,GO:0009987,GO:0016491,GO:0016645,GO:0016647,GO:0034641,GO:0042402,GO:0042579,GO:0043226,GO:0043227,GO:0043229,GO:0043231,GO:0044106,GO:0044237,GO:0044424,GO:0044444,GO:0044464,GO:0046592,GO:0071704,GO:1901564,GO:1901565,GO:1901575	2.11352	4.20554	87.4378	8.69704e-21	1.08355e-18	8.10504	5.75384	32.8705	26.8289			-0.72932	-1.11141		1.05761	0.78312
TRINITY_DN32978_c0_g1	1661; 1271; 1265										-1.62478	4.52161	86.9634	1.1055e-20	1.36727e-18	36.4923	32.7482	11.8566	10.5809			0.80874	0.66111		-0.665253	-0.804597
TRINITY_DN29301_c0_g1	1461; 1428; 1324										3.44946	6.10428	85.9895	1.80898e-20	2.22111e-18	9.82785	13.1966	184.957	66.9576			-1.72188	-1.36032		2.26056	0.82164
TRINITY_DN37903_c0_g1	1864; 1806; 1700; 1696; 935	DTX16; DTX17 (1)	Protein DETOXIFICATION 16 {ECO:0000303|PubMed:11739388}; Protein DETOXIFICATION 17 {ECO:0000303|PubMed:11739388}	ARATH	K03327				AT1G73700,AT5G52450	GO:0003674,GO:0005215,GO:0005575,GO:0005774,GO:0008150,GO:0009605,GO:0009607,GO:0009624,GO:0015238,GO:0015291,GO:0015297,GO:0016020,GO:0016021,GO:0022804,GO:0022857,GO:0031090,GO:0031224,GO:0043207,GO:0044422,GO:0044424,GO:0044425,GO:0044437,GO:0044444,GO:0044446,GO:0044464,GO:0050896,GO:0051704,GO:0051707,GO:0090484,GO:0098588	2.97882	3.25736	85.6485	2.14938e-20	2.62008e-18	1.68366	2.54772	21.3898	12.3498			-1.23312	-0.929119		1.43354	0.728698
TRINITY_DN27351_c0_g1	1539; 1524	WRK70 (1)	Probable WRKY transcription factor 70	ARATH					AT3G56400	GO:0001071,GO:0001101,GO:0002218,GO:0002252,GO:0002253,GO:0002376,GO:0002682,GO:0002684,GO:0003674,GO:0003676,GO:0003677,GO:0003700,GO:0005488,GO:0005575,GO:0005634,GO:0006139,GO:0006351,GO:0006355,GO:0006725,GO:0006807,GO:0006950,GO:0006952,GO:0007165,GO:0008150,GO:0008152,GO:0009058,GO:0009059,GO:0009605,GO:0009607,GO:0009617,GO:0009620,GO:0009719,GO:0009725,GO:0009751,GO:0009753,GO:0009755,GO:…	2.22908	3.54892	84.6427	3.57469e-20	4.32639e-18	3.52393	4.6088	20.2964	18.0825			-1.03348	-0.774784		0.979565	0.828695
TRINITY_DN28679_c1_g1	910; 801	PRU1	Major allergen Pru ar 1	PRUAR						GO:0006950,GO:0006952,GO:0008150,GO:0009607,GO:0050896	4.35517	1.61338	84.1999	4.47188e-20	5.37387e-18	0.156619	0.372139	7.72219	3.73443			-0.930201	-0.792784		1.24231	0.480677
TRINITY_DN41003_c0_g1	2590; 2377; 2304; 2255; 2182; 1535; 659	RIBRX	Riboflavin biosynthesis protein PYRR, chloroplastic	ARATH	K11752				AT3G47390	GO:0000166,GO:0003674,GO:0003824,GO:0005488,GO:0005575,GO:0006139,GO:0006725,GO:0006732,GO:0006753,GO:0006766,GO:0006767,GO:0006771,GO:0006793,GO:0006796,GO:0006807,GO:0006996,GO:0008150,GO:0008152,GO:0008270,GO:0008703,GO:0008835,GO:0009058,GO:0009110,GO:0009117,GO:0009231,GO:0009314,GO:0009416,GO:0009507,GO:0009536,GO:0009628,GO:0009642,GO:0009644,GO:0009657,GO:0009658,GO:0009987,GO:0016043,GO:…	3.29503	6.40113	83.7917	5.4975e-20	6.54031e-18	15.1921	16.0306	225.652	80.9453			-1.51653	-1.44783		2.21048	0.753884
TRINITY_DN57379_c0_g1	1314	CSE (1)	Caffeoylshikimate esterase	ARATH	K18368				AT1G52760	GO:0000302,GO:0003674,GO:0003824,GO:0003846,GO:0004620,GO:0004622,GO:0005575,GO:0005783,GO:0005794,GO:0005886,GO:0005911,GO:0006629,GO:0006725,GO:0006950,GO:0006979,GO:0008150,GO:0008152,GO:0008374,GO:0009058,GO:0009506,GO:0009698,GO:0009699,GO:0009808,GO:0009809,GO:0009987,GO:0010035,GO:0010038,GO:0010043,GO:0016020,GO:0016298,GO:0016411,GO:0016740,GO:0016746,GO:0016747,GO:0016787,GO:0016788,GO:…	2.07414	6.13407	83.7837	5.51974e-20	6.54031e-18	25.7247	28.1108	142.963	83.8608			-1.03409	-0.914985		1.35235	0.596734
TRINITY_DN18146_c0_g1	820	MSRB5	Peptide methionine sulfoxide reductase B5	ARATH	K07305				AT4G04830	GO:0003674,GO:0003824,GO:0005488,GO:0005575,GO:0005829,GO:0006950,GO:0006979,GO:0008150,GO:0008152,GO:0009987,GO:0016491,GO:0016667,GO:0016671,GO:0019538,GO:0030091,GO:0033743,GO:0043167,GO:0043169,GO:0043170,GO:0044237,GO:0044238,GO:0044260,GO:0044267,GO:0044424,GO:0044444,GO:0044464,GO:0046872,GO:0050896,GO:0071704	1.64982	5.02234	83.7018	5.75328e-20	6.76969e-18	15.3878	15.9447	56.7547	41.6356			-0.782383	-0.736902		0.974242	0.545044
TRINITY_DN31259_c0_g1	1174; 1013; 997; 722; 561; 545										-3.37891	1.45363	83.0528	7.98909e-20	9.33567e-18	5.67745	4.17941	0.444197	0.491372			0.897028	0.583869		-0.754238	-0.726658
TRINITY_DN38841_c1_g1	1986; 1966; 1715	CINV2 (1)	Alkaline/neutral invertase CINV2 {ECO:0000305}	ARATH					AT4G09510	GO:0003674,GO:0003824,GO:0004553,GO:0004564,GO:0004575,GO:0005575,GO:0005829,GO:0005975,GO:0005984,GO:0005985,GO:0005987,GO:0008150,GO:0008152,GO:0009056,GO:0009311,GO:0009313,GO:0009987,GO:0015926,GO:0016052,GO:0016787,GO:0016798,GO:0032502,GO:0033926,GO:0044237,GO:0044238,GO:0044248,GO:0044262,GO:0044275,GO:0044424,GO:0044444,GO:0044464,GO:0044699,GO:0044710,GO:0044712,GO:0044723,GO:0044724,GO:…	2.01299	5.88827	82.7784	9.17869e-20	1.06523e-17	24.5892	22.4142	118.976	70.692			-0.878412	-1.00153		1.3074	0.572544
TRINITY_DN24120_c0_g1	703; 600	ALFC3 (1)	Fructose-bisphosphate aldolase 3, cytoplasmic {ECO:0000305}	ORYSJ	K01623					GO:0003674,GO:0003824,GO:0004332,GO:0005575,GO:0005829,GO:0005975,GO:0005996,GO:0006006,GO:0006082,GO:0006090,GO:0006091,GO:0006094,GO:0006096,GO:0008150,GO:0008152,GO:0009056,GO:0009058,GO:0009987,GO:0016051,GO:0016052,GO:0016829,GO:0016830,GO:0016832,GO:0019318,GO:0019319,GO:0019752,GO:0032787,GO:0043436,GO:0044237,GO:0044238,GO:0044281,GO:0044424,GO:0044444,GO:0044464,GO:0044699,GO:0044710,GO:…	3.1754	6.34095	82.0738	1.31098e-19	1.5111e-17	14.3698	17.8913	211.608	80.1264			-1.57844	-1.29734		2.12742	0.748367
TRINITY_DN36217_c0_g1	1554; 1473; 1473; 1289	HHO5	Transcription factor HHO5 {ECO:0000305}	ARATH						GO:0000975,GO:0001067,GO:0001071,GO:0003006,GO:0003674,GO:0003676,GO:0003677,GO:0003700,GO:0005488,GO:0005575,GO:0005634,GO:0005829,GO:0006139,GO:0006351,GO:0006355,GO:0006725,GO:0006807,GO:0008150,GO:0008152,GO:0009058,GO:0009059,GO:0009889,GO:0009892,GO:0009987,GO:0010468,GO:0010556,GO:0010605,GO:0010629,GO:0016070,GO:0018130,GO:0019219,GO:0019222,GO:0019438,GO:0022414,GO:0031323,GO:0031326,GO:…	1.39852	6.45918	81.9832	1.37245e-19	1.57127e-17	50.9404	45.8017	131.038	123.891			-0.607957	-0.755264		0.72144	0.64178
TRINITY_DN32266_c0_g1	1738; 1731; 1616; 1609	HQGT (1)	Hydroquinone glucosyltransferase	RAUSE	K08237					GO:0003674,GO:0003824,GO:0008150,GO:0008152,GO:0008194,GO:0016740,GO:0016757,GO:0016758,GO:0035251,GO:0046527,GO:0050505	1.45507	4.74573	81.2092	2.03047e-19	2.30902e-17	14.0174	14.5707	40.9344	37.5081			-0.693497	-0.644507		0.728996	0.609008
TRINITY_DN39044_c0_g1	2487; 2372; 1229	ACOX2	Acyl-coenzyme A oxidase 2, peroxisomal	ARATH	K00232				AT5G65110	GO:0000166,GO:0001676,GO:0003674,GO:0003824,GO:0003995,GO:0003997,GO:0005488,GO:0005575,GO:0005777,GO:0006082,GO:0006629,GO:0006631,GO:0006635,GO:0008150,GO:0008152,GO:0009056,GO:0009062,GO:0009987,GO:0016042,GO:0016054,GO:0016491,GO:0016627,GO:0016634,GO:0019395,GO:0019752,GO:0030258,GO:0032787,GO:0034440,GO:0036094,GO:0042579,GO:0043167,GO:0043168,GO:0043226,GO:0043227,GO:0043229,GO:0043231,GO:…	1.59949	4.98732	80.4794	2.93745e-19	3.31814e-17	17.5022	13.9695	52.4494	42.7166			-0.597534	-0.88585		0.883744	0.59964
TRINITY_DN15582_c0_g1	611; 542										1.47583	4.96687	80.4609	2.96512e-19	3.32722e-17	17.8546	15.2004	43.2237	48.5476			-0.582188	-0.789214		0.605421	0.765981
TRINITY_DN37404_c0_g2	1877	BBE28	Berberine bridge enzyme-like 28 {ECO:0000303|PubMed:26037923}	ARATH					AT5G44440	GO:0000166,GO:0003674,GO:0003824,GO:0005488,GO:0005575,GO:0005576,GO:0005618,GO:0006950,GO:0006970,GO:0008150,GO:0009628,GO:0009651,GO:0016491,GO:0016614,GO:0030312,GO:0036094,GO:0043167,GO:0043168,GO:0044464,GO:0048037,GO:0050660,GO:0050662,GO:0050896,GO:0097159,GO:1901265,GO:1901363	1.68026	4.28073	80.1288	3.50784e-19	3.91032e-17	8.92729	9.47523	30.7862	28.2703			-0.781427	-0.71084		0.803728	0.688539
TRINITY_DN33459_c0_g1	1725; 1692; 1172; 942; 788; 780; 663; 647	RAP27; TOE2	AP2-like ethylene-responsive transcription factor TOE2; Ethylene-responsive transcription factor RAP2-7	ARATH	K09284				AT2G28550,AT5G60120	GO:0000160,GO:0001071,GO:0003674,GO:0003676,GO:0003677,GO:0003700,GO:0005488,GO:0005575,GO:0005634,GO:0006139,GO:0006351,GO:0006725,GO:0006807,GO:0007165,GO:0007275,GO:0008150,GO:0008152,GO:0009058,GO:0009059,GO:0009755,GO:0009873,GO:0009987,GO:0016070,GO:0018130,GO:0019438,GO:0032501,GO:0032502,GO:0032774,GO:0034641,GO:0034645,GO:0034654,GO:0035556,GO:0043170,GO:0043226,GO:0043227,GO:0043229,GO:…	1.7119	4.51673	80.0143	3.71718e-19	4.1166e-17	10.8459	10.5058	39.8752	30.072			-0.746521	-0.785233		0.958269	0.573486
TRINITY_DN28100_c0_g1	1555	JGB (1)	Protein JINGUBANG {ECO:0000303|PubMed:27468890}	ARATH					AT2G26490	GO:0005575,GO:0005634,GO:0005737,GO:0008150,GO:0009846,GO:0032501,GO:0043226,GO:0043227,GO:0043229,GO:0043231,GO:0044424,GO:0044464,GO:0044699,GO:0044707	2.57	4.47397	79.6487	4.47264e-19	4.92107e-17	6.89124	5.89697	50.7409	25.1255			-1.00164	-1.17273		1.56682	0.607549
TRINITY_DN28683_c1_g1	901; 707; 561; 525										1.54616	4.90699	79.5209	4.77163e-19	5.21616e-17	16.1709	14.3989	49.545	39.6373			-0.638103	-0.786136		0.866097	0.558142
TRINITY_DN35396_c0_g1	2096; 2017; 2000; 1942; 1863; 1846; 1245; 1245; 1245; 1228	IOLG; MOCA; YRBE	Inositol 2-dehydrogenase {ECO:0000255|HAMAP-Rule:MF_01671}; Rhizopine catabolism protein MocA; Uncharacterized oxidoreductase YrbE	BACSU; RHIML; SALTY	K00010					GO:0003674,GO:0003824,GO:0004022,GO:0005975,GO:0006020,GO:0006066,GO:0008150,GO:0008152,GO:0009056,GO:0009987,GO:0016052,GO:0016491,GO:0016614,GO:0016616,GO:0019310,GO:0019751,GO:0044237,GO:0044238,GO:0044248,GO:0044262,GO:0044275,GO:0044281,GO:0044282,GO:0044699,GO:0044710,GO:0044712,GO:0044723,GO:0044724,GO:0044763,GO:0046164,GO:0046174,GO:0050112,GO:0071704,GO:1901575,GO:1901615,GO:1901616	2.00148	4.94342	79.222	5.55072e-19	6.02893e-17	11.0417	13.4543	60.8549	37.4425			-1.0276	-0.782724		1.2413	0.569025
TRINITY_DN39088_c0_g1	2492; 2272; 2259; 2249; 1903; 1898; 1786; 1683; 976	MARH7	E3 ubiquitin-protein ligase MARCH7	RAT	K10662					GO:0002643,GO:0002682,GO:0002683,GO:0002694,GO:0002695,GO:0003674,GO:0003824,GO:0005488,GO:0006464,GO:0007162,GO:0008150,GO:0008152,GO:0008270,GO:0008285,GO:0009987,GO:0016567,GO:0016740,GO:0019538,GO:0022407,GO:0022408,GO:0030155,GO:0032446,GO:0032944,GO:0032945,GO:0034110,GO:0034111,GO:0036211,GO:0042127,GO:0042129,GO:0042130,GO:0043167,GO:0043169,GO:0043170,GO:0043412,GO:0044237,GO:0044238,GO:…	2.91724	7.79391	78.8072	6.84774e-19	7.39032e-17	53.1331	50.6109	553.776	229.929			-1.33466	-1.40222		1.99885	0.738032
TRINITY_DN40301_c1_g1	4002; 3758; 2237; 1662; 1400	RIBA1 (2)	Bifunctional riboflavin biosynthesis protein RIBA 1, chloroplastic	ARATH	K14652				AT5G64300	GO:0000166,GO:0001882,GO:0001883,GO:0003674,GO:0003824,GO:0003933,GO:0003935,GO:0005488,GO:0005525,GO:0005575,GO:0006766,GO:0006767,GO:0006771,GO:0006807,GO:0008150,GO:0008152,GO:0008686,GO:0009058,GO:0009110,GO:0009231,GO:0009507,GO:0009532,GO:0009536,GO:0009570,GO:0009987,GO:0016020,GO:0016787,GO:0016810,GO:0016814,GO:0016829,GO:0016830,GO:0017076,GO:0018130,GO:0019001,GO:0019238,GO:0032549,GO:…	3.19644	8.56281	77.8847	1.09234e-18	1.17143e-16	71.8491	76.8896	995.547	368.07			-1.54403	-1.44878		2.2117	0.781114
TRINITY_DN57313_c0_g1	1206	MLP28	MLP-like protein 28	ARATH					AT1G70830	GO:0006950,GO:0006952,GO:0008150,GO:0009607,GO:0050896	2.0432	6.62963	77.7709	1.15715e-18	1.23313e-16	32.4985	44.7139	194.831	123.727			-1.20384	-0.766523		1.30851	0.661852
TRINITY_DN38734_c0_g1	2070; 2053; 2046; 2029; 1243; 1053; 1053; 885										3.35621	3.85641	77.2598	1.49883e-18	1.58726e-16	2.15351	2.94848	37.415	15.167			-1.38656	-1.1339		1.85978	0.660677
TRINITY_DN24461_c0_g1	1431	GDL9	GDSL esterase/lipase At1g28600	ARATH					AT1G28600	GO:0003674,GO:0003824,GO:0005575,GO:0005576,GO:0005618,GO:0006629,GO:0008150,GO:0008152,GO:0009056,GO:0016042,GO:0016787,GO:0016788,GO:0030312,GO:0044238,GO:0044464,GO:0044699,GO:0044710,GO:0044712,GO:0071704,GO:1901575	1.684	4.59204	77.0677	1.65195e-18	1.73855e-16	12.9602	9.93324	40.3194	33.0202			-0.600273	-0.92642		0.899912	0.626781
TRINITY_DN37944_c2_g1	1432; 1416; 1101; 1085	NC100 (1)	NAC domain-containing protein 100	ARATH					AT5G61430	GO:0001071,GO:0003674,GO:0003676,GO:0003677,GO:0003700,GO:0005488,GO:0005575,GO:0005634,GO:0006139,GO:0006351,GO:0006725,GO:0006807,GO:0008150,GO:0008152,GO:0009058,GO:0009059,GO:0009987,GO:0016070,GO:0018130,GO:0019438,GO:0032774,GO:0034641,GO:0034645,GO:0034654,GO:0043170,GO:0043226,GO:0043227,GO:0043229,GO:0043231,GO:0044237,GO:0044238,GO:0044249,GO:0044260,GO:0044271,GO:0044424,GO:0044464,GO:…	1.53248	5.59089	76.223	2.53371e-18	2.65007e-16	21.8092	27.5669	79.7504	63.3542			-0.887232	-0.574769		0.892473	0.569528
TRINITY_DN32242_c0_g1	1848; 1482	C71E7	2-methylbutanal oxime monooxygenase	MANES	K16265					GO:0003674,GO:0003824,GO:0004497,GO:0005488,GO:0005506,GO:0005575,GO:0005783,GO:0016020,GO:0016021,GO:0016491,GO:0016705,GO:0020037,GO:0031090,GO:0031224,GO:0043167,GO:0043169,GO:0043226,GO:0043227,GO:0043229,GO:0043231,GO:0044422,GO:0044424,GO:0044425,GO:0044444,GO:0044464,GO:0046872,GO:0046906,GO:0046914,GO:0097159,GO:1901363	1.64924	6.90627	75.9608	2.89358e-18	3.0079e-16	57.0485	58.8552	211.028	152.587			-0.820749	-0.77727		1.03032	0.567701
TRINITY_DN24557_c0_g1	1950	C89A9; C89A2	Cytochrome P450 89A9; Cytochrome P450 89A2	ARATH; ARATH					AT3G03470	GO:0003674,GO:0003824,GO:0004497,GO:0005488,GO:0005506,GO:0005575,GO:0005789,GO:0008150,GO:0008152,GO:0009058,GO:0016020,GO:0016021,GO:0016491,GO:0016705,GO:0016709,GO:0019748,GO:0020037,GO:0031090,GO:0031224,GO:0043167,GO:0043169,GO:0044422,GO:0044424,GO:0044425,GO:0044432,GO:0044444,GO:0044446,GO:0044464,GO:0044550,GO:0044699,GO:0044710,GO:0044711,GO:0046872,GO:0046906,GO:0046914,GO:0097159,GO:…	2.40586	4.23036	75.6922	3.31519e-18	3.42516e-16	5.2859	6.55537	40.5586	22.4066			-1.13052	-0.898798		1.41575	0.613569
TRINITY_DN57929_c0_g1	532	GSTX6 (1)	Probable glutathione S-transferase	SOYBN	K00799					GO:0001101,GO:0003674,GO:0003824,GO:0004364,GO:0006950,GO:0008150,GO:0009266,GO:0009408,GO:0009628,GO:0009719,GO:0009725,GO:0009733,GO:0009735,GO:0009737,GO:0009739,GO:0010033,GO:0010035,GO:0010038,GO:0016740,GO:0016765,GO:0033993,GO:0042221,GO:0050896,GO:0097305,GO:1901700	1.56067	6.2001	74.9952	4.7186e-18	4.84557e-16	37.7452	36.6414	127.45	91.9848			-0.726139	-0.766774		0.977405	0.515508
TRINITY_DN31284_c0_g1	1622; 871	PER10 (1)	Peroxidase 10	ARATH	K00430				AT1G49570	GO:0003674,GO:0003824,GO:0004601,GO:0005488,GO:0005575,GO:0005576,GO:0006950,GO:0006979,GO:0008150,GO:0008152,GO:0009056,GO:0009987,GO:0016209,GO:0016491,GO:0016684,GO:0020037,GO:0042743,GO:0042744,GO:0043167,GO:0043169,GO:0044237,GO:0044248,GO:0044699,GO:0044710,GO:0044712,GO:0044763,GO:0046872,GO:0046906,GO:0050896,GO:0072593,GO:0097159,GO:1901363	3.37277	8.04266	74.9317	4.87288e-18	4.97386e-16	35.2785	57.5098	698.892	262.786			-1.93399	-1.25921		2.29878	0.894418
TRINITY_DN50414_c0_g1	788	PAO2 (2)	Probable polyamine oxidase 2	ARATH	K17839				AT2G43020	GO:0003674,GO:0003824,GO:0005575,GO:0005777,GO:0006576,GO:0006595,GO:0006598,GO:0006807,GO:0008150,GO:0008152,GO:0009056,GO:0009308,GO:0009310,GO:0009987,GO:0016491,GO:0016645,GO:0016647,GO:0034641,GO:0042402,GO:0042579,GO:0043226,GO:0043227,GO:0043229,GO:0043231,GO:0044106,GO:0044237,GO:0044424,GO:0044444,GO:0044464,GO:0046592,GO:0071704,GO:1901564,GO:1901565,GO:1901575	2.74949	3.30445	74.7657	5.30039e-18	5.37783e-16	3.48478	1.66031	19.4421	14.7084			-0.747637	-1.3311		1.21931	0.859432
TRINITY_DN25910_c0_g1	1213; 1137; 942; 750; 742; 662	PME53; PME68	Probable pectinesterase 53; Probable pectinesterase 68	ARATH	K01051				AT5G47500,AT5G19730	GO:0000272,GO:0003674,GO:0003824,GO:0005575,GO:0005576,GO:0005618,GO:0005737,GO:0005975,GO:0005976,GO:0008150,GO:0008152,GO:0009056,GO:0009057,GO:0009987,GO:0010393,GO:0016043,GO:0016052,GO:0016787,GO:0016788,GO:0030312,GO:0030599,GO:0042545,GO:0043170,GO:0044238,GO:0044424,GO:0044464,GO:0045229,GO:0045330,GO:0045488,GO:0045490,GO:0052689,GO:0071554,GO:0071555,GO:0071704,GO:0071840,GO:1901575	2.90143	1.76935	74.6914	5.50358e-18	5.55076e-16	0.665632	0.887408	6.76546	5.04475			-0.80868	-0.693383		0.908671	0.593391
TRINITY_DN39110_c0_g1	2312; 2265; 1082	LAHY; PPO	(+)-larreatricin hydroxylase, chloroplastic; Polyphenol oxidase, chloroplastic	LARTR; MALDO	K00422					GO:0003674,GO:0003824,GO:0004097,GO:0005488,GO:0005575,GO:0006725,GO:0008150,GO:0008152,GO:0009058,GO:0009543,GO:0009698,GO:0009699,GO:0009806,GO:0009807,GO:0009987,GO:0016491,GO:0016679,GO:0016682,GO:0018130,GO:0018958,GO:0019438,GO:0019748,GO:0031977,GO:0031978,GO:0042440,GO:0043167,GO:0043169,GO:0044237,GO:0044249,GO:0044422,GO:0044424,GO:0044434,GO:0044435,GO:0044436,GO:0044444,GO:0044446,GO:…	1.52985	10.2157	74.6678	5.56975e-18	5.58426e-16	566.335	657.083	1643.8	1889.06			-0.87052	-0.656802		0.663457	0.863865
TRINITY_DN33637_c0_g1	1906; 1894; 559	WRK57	Probable WRKY transcription factor 57	ARATH					AT1G69310	GO:0000975,GO:0001067,GO:0001071,GO:0001101,GO:0003674,GO:0003676,GO:0003677,GO:0003700,GO:0005488,GO:0005575,GO:0005634,GO:0006139,GO:0006351,GO:0006725,GO:0006807,GO:0006950,GO:0006970,GO:0008150,GO:0008152,GO:0009058,GO:0009059,GO:0009414,GO:0009415,GO:0009628,GO:0009651,GO:0009987,GO:0010035,GO:0016070,GO:0018130,GO:0019438,GO:0032774,GO:0034641,GO:0034645,GO:0034654,GO:0042221,GO:0043170,GO:…	2.21532	4.18251	74.57	5.85265e-18	5.83337e-16	6.34308	6.46949	37.3808	22.1773			-0.948884	-0.927189		1.28996	0.586115
TRINITY_DN23562_c0_g1	873	C80B2; C80B3	(S)-N-methylcoclaurine 3'-hydroxylase isozyme 1 {ECO:0000305}; (S)-N-methylcoclaurine 3'-hydroxylase isozyme 2	ESCCA; PAPSO	K13385					GO:0003674,GO:0003824,GO:0004497,GO:0005488,GO:0005506,GO:0005575,GO:0005789,GO:0016020,GO:0016021,GO:0016491,GO:0016705,GO:0016709,GO:0020037,GO:0031090,GO:0031224,GO:0043167,GO:0043169,GO:0044422,GO:0044424,GO:0044425,GO:0044432,GO:0044444,GO:0044446,GO:0044464,GO:0046872,GO:0046906,GO:0046914,GO:0050593,GO:0097159,GO:0098588,GO:0098589,GO:1901363	4.75238	1.80166	74.1229	7.3402e-18	7.27324e-16	0.117464	0.343513	9.73816	3.50512			-0.998892	-0.852557		1.4719	0.379544
TRINITY_DN35748_c0_g1	1660; 1657; 1631; 1630; 1624; 1621; 1621; 930; 888	SCP18; SCP8	Serine carboxypeptidase-like 18; Serine carboxypeptidase-like 8	ARATH						GO:0003674,GO:0003824,GO:0004180,GO:0005575,GO:0005576,GO:0008150,GO:0008152,GO:0008233,GO:0008238,GO:0016740,GO:0016746,GO:0016747,GO:0016787,GO:0019748,GO:0044699,GO:0044710,GO:0070011	2.14567	4.54005	74.0416	7.64866e-18	7.53482e-16	7.55688	9.50385	47.8707	27.8444			-1.07348	-0.805978		1.3101	0.569365
TRINITY_DN29774_c0_g1	1250; 1217; 995; 798	NAC29	NAC transcription factor 29	ARATH					AT1G69490	GO:0001071,GO:0003006,GO:0003674,GO:0003676,GO:0003677,GO:0003700,GO:0005488,GO:0005575,GO:0005634,GO:0006139,GO:0006351,GO:0006725,GO:0006807,GO:0007568,GO:0008150,GO:0008152,GO:0009058,GO:0009059,GO:0009791,GO:0009825,GO:0009835,GO:0009908,GO:0009987,GO:0010150,GO:0010260,GO:0016049,GO:0016070,GO:0018130,GO:0019438,GO:0021700,GO:0022414,GO:0032501,GO:0032502,GO:0032774,GO:0034641,GO:0034645,GO:…	2.57603	4.04348	73.9148	8.15634e-18	7.9885e-16	5.24674	4.20803	37.0733	19.1963			-0.938997	-1.16219		1.49178	0.609408
TRINITY_DN37343_c0_g2	1744; 1070	U76C4; U76F1; UGT7	UDP-glucose iridoid glucosyltransferase; UDP-glycosyltransferase 76C4; UDP-glycosyltransferase 76F1	ARATH; CATRO					AT3G55700,AT5G05880	GO:0003674,GO:0003824,GO:0005575,GO:0005829,GO:0006629,GO:0006720,GO:0006721,GO:0008150,GO:0008152,GO:0008194,GO:0008299,GO:0008610,GO:0009058,GO:0009987,GO:0016098,GO:0016099,GO:0016114,GO:0016137,GO:0016138,GO:0016740,GO:0016757,GO:0016758,GO:0018130,GO:0035251,GO:0043226,GO:0043227,GO:0043229,GO:0043231,GO:0044237,GO:0044238,GO:0044249,GO:0044255,GO:0044424,GO:0044444,GO:0044464,GO:0044699,GO:…	1.52499	4.74582	73.5713	9.70665e-18	9.45227e-16	13.8608	13.7405	44.7613	34.6909			-0.689706	-0.700689		0.870145	0.52025
TRINITY_DN38656_c0_g1	1901; 1878; 1777; 1239	WNK5	Probable serine/threonine-protein kinase WNK5	ARATH	K08867				AT3G51630	GO:0000166,GO:0001882,GO:0001883,GO:0003674,GO:0003824,GO:0004672,GO:0004674,GO:0005488,GO:0005515,GO:0005524,GO:0005575,GO:0005829,GO:0006464,GO:0006468,GO:0006793,GO:0006796,GO:0007165,GO:0008150,GO:0008152,GO:0009314,GO:0009416,GO:0009628,GO:0009648,GO:0009987,GO:0016301,GO:0016310,GO:0016740,GO:0016772,GO:0016773,GO:0017076,GO:0019538,GO:0019899,GO:0019900,GO:0019901,GO:0030554,GO:0032549,GO:…	1.98329	5.20233	73.4907	1.01111e-17	9.78989e-16	14.6047	15.0573	74.7959	42.5528			-0.918038	-0.879242		1.2914	0.505884
TRINITY_DN14425_c0_g1	1178	HSP7E (1)	Heat shock 70 kDa protein 5	ARATH	K03283				AT1G16030	GO:0000166,GO:0001882,GO:0001883,GO:0003674,GO:0005488,GO:0005524,GO:0005575,GO:0005618,GO:0005886,GO:0006950,GO:0008150,GO:0009266,GO:0009408,GO:0009507,GO:0009536,GO:0009605,GO:0009607,GO:0009615,GO:0009628,GO:0016020,GO:0017076,GO:0030312,GO:0030554,GO:0032549,GO:0032550,GO:0032553,GO:0032555,GO:0032559,GO:0035639,GO:0036094,GO:0043167,GO:0043168,GO:0043207,GO:0043226,GO:0043227,GO:0043229,GO:…	3.2205	4.14551	73.3993	1.05902e-17	1.01955e-15	3.60224	3.23475	46.299	17.4273			-1.20101	-1.2989		1.90691	0.593001
TRINITY_DN58327_c0_g1	528										-1.27893	5.40455	73.1778	1.18483e-17	1.13422e-15	63.0392	56.8227	23.7133	25.6496			0.679446	0.53451		-0.659351	-0.554605
TRINITY_DN32589_c4_g2	1177; 1177; 1124; 1124; 1124; 1124; 702	EXP16; EXPA4	Expansin-A16; Expansin-A4	ARATH					AT2G39700,AT3G55500	GO:0005575,GO:0005576,GO:0005618,GO:0005829,GO:0005911,GO:0006949,GO:0008150,GO:0009505,GO:0009506,GO:0009664,GO:0009987,GO:0016020,GO:0016043,GO:0030054,GO:0030312,GO:0032502,GO:0044424,GO:0044444,GO:0044464,GO:0044699,GO:0044763,GO:0044767,GO:0045229,GO:0048646,GO:0071554,GO:0071555,GO:0071669,GO:0071840	2.39879	2.7507	72.9897	1.3033e-17	1.24062e-15	1.99689	2.23283	13.0184	9.40158			-0.876201	-0.793457		1.03358	0.636082
TRINITY_DN21628_c0_g1	3057	LOX6	Lipoxygenase 6, chloroplastic	ARATH	K00454				AT1G67560	GO:0003674,GO:0003824,GO:0005488,GO:0005575,GO:0005886,GO:0006082,GO:0006629,GO:0006631,GO:0006633,GO:0006950,GO:0008150,GO:0008152,GO:0008610,GO:0009058,GO:0009507,GO:0009536,GO:0009611,GO:0009694,GO:0009695,GO:0009987,GO:0016020,GO:0016053,GO:0016165,GO:0016491,GO:0016701,GO:0016702,GO:0019752,GO:0030258,GO:0031407,GO:0031408,GO:0032787,GO:0034440,GO:0043167,GO:0043169,GO:0043226,GO:0043227,GO:…	2.29642	6.76666	72.607	1.58214e-17	1.49764e-15	35.4742	38.1299	241.028	120.648			-1.12662	-1.02784		1.57053	0.583934
TRINITY_DN41905_c0_g1	1040										-1.35711	5.71588	72.5295	1.64555e-17	1.54901e-15	78.8578	72.2236	26.4809	32.4633			0.714806	0.591297		-0.790583	-0.515519
TRINITY_DN26983_c0_g1	2007; 1982; 1913; 1206; 1181; 830	ALMTC	Aluminum-activated malate transporter 12	ARATH					AT4G17970	GO:0003674,GO:0005215,GO:0005310,GO:0005342,GO:0005575,GO:0005774,GO:0005886,GO:0006810,GO:0006811,GO:0006820,GO:0008150,GO:0008272,GO:0008509,GO:0008514,GO:0009705,GO:0009987,GO:0010118,GO:0012505,GO:0015075,GO:0015140,GO:0015556,GO:0015698,GO:0016020,GO:0016021,GO:0022857,GO:0022891,GO:0022892,GO:0031090,GO:0031224,GO:0044422,GO:0044424,GO:0044425,GO:0044437,GO:0044444,GO:0044446,GO:0044464,GO:…	2.199	4.26082	72.3182	1.83148e-17	1.71451e-15	7.59603	6.09735	39.3626	23.3893			-0.816636	-1.06162		1.29118	0.587076
TRINITY_DN21530_c0_g1	1099; 1011; 846; 758	TRNH; TRNHF	Tropinone reductase homolog; Tropinone reductase homolog At5g06060 {ECO:0000305}	ARATH; DATST	K08081				AT5G06060	GO:0003674,GO:0003824,GO:0005575,GO:0005829,GO:0016491,GO:0044424,GO:0044444,GO:0044464	3.06423	1.94591	72.1754	1.96899e-17	1.83311e-15	0.743941	0.858782	8.4739	5.07751			-0.839655	-0.780504		1.09282	0.527337
TRINITY_DN14342_c0_g1	1256	SOT5	Cytosolic sulfotransferase 5	ARATH					AT3G45070	GO:0003674,GO:0003824,GO:0005575,GO:0005737,GO:0008146,GO:0008150,GO:0008152,GO:0009812,GO:0016740,GO:0016782,GO:0044424,GO:0044464,GO:0071704,GO:1990135	2.26545	5.83864	71.8754	2.29222e-17	2.12237e-15	18.7943	20.5535	126.801	62.5025			-1.0953	-0.97814		1.53558	0.537863
TRINITY_DN24885_c0_g1	642	THI42 (1)	Thiamine thiazole synthase 2, chloroplastic {ECO:0000255|HAMAP-Rule:MF_03158}	VITVI							-1.61621	5.61161	71.4752	2.8076e-17	2.58543e-15	59.1629	87.9679	24.7725	23.2583			0.477763	1.03452		-0.714142	-0.798138
TRINITY_DN35285_c0_g1	1843; 1840; 506	U91C1 (1)	UDP-glycosyltransferase 91C1	ARATH					AT5G49690	GO:0003674,GO:0003824,GO:0005575,GO:0005829,GO:0008150,GO:0008152,GO:0008194,GO:0016740,GO:0016757,GO:0016758,GO:0035251,GO:0043226,GO:0043227,GO:0043229,GO:0043231,GO:0044424,GO:0044444,GO:0044464,GO:0046527,GO:0080043,GO:0080044	1.44026	4.61486	70.7606	4.03311e-17	3.69389e-15	12.8428	13.4543	38.5084	32.9219			-0.685269	-0.627026		0.763192	0.549103
TRINITY_DN34333_c0_g1	1968; 1775; 635; 633	RISA	Riboflavin synthase	SCHPO	K00793					GO:0003674,GO:0003824,GO:0004746,GO:0005575,GO:0005634,GO:0005829,GO:0006766,GO:0006767,GO:0006771,GO:0006807,GO:0008150,GO:0008152,GO:0009058,GO:0009110,GO:0009231,GO:0009987,GO:0016491,GO:0016740,GO:0016765,GO:0018130,GO:0034641,GO:0042364,GO:0042726,GO:0042727,GO:0043226,GO:0043227,GO:0043229,GO:0043231,GO:0044237,GO:0044249,GO:0044271,GO:0044281,GO:0044283,GO:0044424,GO:0044444,GO:0044464,GO:…	2.66782	7.01372	70.7343	4.08725e-17	3.72335e-15	33.2424	36.9849	313.808	132.605			-1.31065	-1.16505		1.85301	0.622694
TRINITY_DN27426_c0_g1	544; 537; 505	GLTP2	Glycolipid transfer protein 2 {ECO:0000303|PubMed:16309699}	ARATH					AT1G21360	GO:0003674,GO:0005215,GO:0005319,GO:0005488,GO:0005575,GO:0005737,GO:0008289,GO:0017089,GO:0022892,GO:0044424,GO:0044464,GO:0051861,GO:0097367,GO:1901505	4.17357	2.78493	70.7174	4.12237e-17	3.73143e-15	1.09633	0.372139	18.5537	7.33782			-0.98473	-1.3691		1.74604	0.607795
TRINITY_DN34030_c0_g1	1350; 1350; 1300; 1300	SDI2	Protein SULFUR DEFICIENCY-INDUCED 2 {ECO:0000305}	ARATH					AT1G04770	GO:0005575,GO:0005634,GO:0006950,GO:0006996,GO:0007154,GO:0008150,GO:0009267,GO:0009605,GO:0009657,GO:0009658,GO:0009987,GO:0009991,GO:0010438,GO:0016043,GO:0031667,GO:0031668,GO:0031669,GO:0033554,GO:0042594,GO:0043226,GO:0043227,GO:0043229,GO:0043231,GO:0044424,GO:0044464,GO:0044699,GO:0044763,GO:0050896,GO:0051716,GO:0071496,GO:0071840	1.63881	5.28097	70.7089	4.14016e-17	3.73143e-15	17.5413	20.1528	69.9439	47.5976			-0.851259	-0.670303		1.02908	0.49248
TRINITY_DN27806_c0_g1	656; 647; 599	GLTP3	Glycolipid transfer protein 3 {ECO:0000303|PubMed:16309699}	ARATH					AT3G21260	GO:0003674,GO:0005215,GO:0005319,GO:0005488,GO:0005575,GO:0005737,GO:0008289,GO:0017089,GO:0022892,GO:0044424,GO:0044464,GO:0051861,GO:0097367,GO:1901505	3.99521	2.1633	70.5758	4.42926e-17	3.97087e-15	0.587322	0.458017	12.0616	4.58614			-0.929061	-1.00303		1.51317	0.418913
TRINITY_DN25648_c0_g1	1358; 1093										-2.37821	6.14359	70.4593	4.69851e-17	4.19008e-15	130.385	106.689	14.4535	31.1202			1.32294	1.03841		-1.68534	-0.676017
TRINITY_DN32563_c0_g1	1831; 1823	C81E8 (1)	Cytochrome P450 81E8 {ECO:0000303|PubMed:14617078}	MEDTR						GO:0003674,GO:0003824,GO:0004497,GO:0005488,GO:0005506,GO:0005575,GO:0016021,GO:0016491,GO:0016705,GO:0020037,GO:0031224,GO:0043167,GO:0043169,GO:0044425,GO:0046872,GO:0046906,GO:0046914,GO:0097159,GO:1901363	1.49182	4.52511	69.7439	6.75268e-17	5.99044e-15	12.1771	11.9084	37.2783	30.4651			-0.659471	-0.687076		0.810697	0.535851
TRINITY_DN32536_c0_g1	1445	ATHB7 (1)	Homeobox-leucine zipper protein ATHB-7	ARATH					AT2G46680	GO:0001071,GO:0001101,GO:0003674,GO:0003676,GO:0003677,GO:0003700,GO:0005488,GO:0005575,GO:0005634,GO:0006139,GO:0006351,GO:0006355,GO:0006725,GO:0006807,GO:0006950,GO:0008150,GO:0008152,GO:0009058,GO:0009059,GO:0009414,GO:0009415,GO:0009628,GO:0009719,GO:0009725,GO:0009737,GO:0009889,GO:0009891,GO:0009893,GO:0009987,GO:0010033,GO:0010035,GO:0010468,GO:0010556,GO:0010557,GO:0010604,GO:0010628,GO:…	1.89218	3.82782	69.4105	7.99628e-17	7.05671e-15	6.34308	5.66796	24.875	19.6549			-0.735479	-0.857216		0.952134	0.640561
TRINITY_DN57447_c0_g1	2114	INV3	Beta-fructofuranosidase, insoluble isoenzyme CWINV3	ARATH					AT1G55120	GO:0003674,GO:0003824,GO:0004553,GO:0005575,GO:0005576,GO:0005618,GO:0005773,GO:0005975,GO:0008150,GO:0008152,GO:0016787,GO:0016798,GO:0030312,GO:0043226,GO:0043227,GO:0043229,GO:0043231,GO:0044238,GO:0044424,GO:0044444,GO:0044464,GO:0048046,GO:0051669,GO:0071704	1.24781	5.6618	69.3908	8.07651e-17	7.09059e-15	28.2698	31.6032	70.3881	71.9369			-0.674253	-0.523533		0.583622	0.614164
TRINITY_DN25041_c1_g1	623; 623; 563	EXTN	Extensin	DAUCA						GO:0003674,GO:0005198,GO:0005199,GO:0005575,GO:0005576,GO:0005618,GO:0008150,GO:0009505,GO:0009530,GO:0009664,GO:0009987,GO:0016043,GO:0030312,GO:0044464,GO:0045229,GO:0071554,GO:0071555,GO:0071669,GO:0071840	3.775	7.47995	69.3137	8.3985e-17	7.33527e-15	13.665	34.8665	474.949	190.325			-2.44523	-1.21046		2.48299	1.1727
TRINITY_DN39937_c0_g1	2180; 1803; 1553; 1544; 1344	SLAH3	S-type anion channel SLAH3	ARATH					AT5G24030	GO:0001101,GO:0003674,GO:0005215,GO:0005216,GO:0005244,GO:0005253,GO:0005575,GO:0005886,GO:0006810,GO:0006811,GO:0006820,GO:0006821,GO:0006873,GO:0006950,GO:0006970,GO:0008150,GO:0008308,GO:0008509,GO:0009414,GO:0009415,GO:0009628,GO:0009651,GO:0009987,GO:0010035,GO:0015075,GO:0015267,GO:0015698,GO:0016020,GO:0016021,GO:0019725,GO:0022803,GO:0022832,GO:0022836,GO:0022838,GO:0022857,GO:0022891,GO:…	2.0048	4.98292	68.5988	1.20675e-16	1.04857e-14	13.3126	11.8798	65.0577	36.0012			-0.825067	-0.966801		1.30561	0.486255
TRINITY_DN36537_c0_g1	1984; 1971; 1536	TPPG	Probable trehalose-phosphate phosphatase G	ARATH	K01087				AT4G22590	GO:0003674,GO:0003824,GO:0004805,GO:0005975,GO:0005984,GO:0005991,GO:0005992,GO:0008150,GO:0008152,GO:0009058,GO:0009311,GO:0009312,GO:0009987,GO:0016051,GO:0016787,GO:0016788,GO:0016791,GO:0019203,GO:0034637,GO:0042578,GO:0044237,GO:0044238,GO:0044249,GO:0044262,GO:0044699,GO:0044710,GO:0044711,GO:0044723,GO:0044763,GO:0046351,GO:0071704,GO:1901576	1.39243	4.95223	68.5044	1.26594e-16	1.0944e-14	18.5594	15.5726	48.1099	41.3408			-0.533689	-0.76016		0.75161	0.542239
TRINITY_DN14174_c0_g1	1160	ALS3	Protein ALUMINUM SENSITIVE 3	ARATH	K02069				AT2G37330	GO:0003674,GO:0005215,GO:0005338,GO:0005460,GO:0005575,GO:0005886,GO:0005887,GO:0008150,GO:0008509,GO:0008514,GO:0010035,GO:0010038,GO:0010044,GO:0012506,GO:0015075,GO:0015165,GO:0015215,GO:0015605,GO:0015932,GO:0016020,GO:0016021,GO:0022857,GO:0022891,GO:0022892,GO:0031090,GO:0031224,GO:0031226,GO:0042221,GO:0044422,GO:0044425,GO:0044459,GO:0044464,GO:0050896,GO:1901505,GO:1901677	-1.88065	3.36214	68.3483	1.37024e-16	1.17854e-14	15.8577	16.2882	4.20278	4.52062			0.736163	0.770533		-0.789395	-0.717301
TRINITY_DN33194_c0_g1	1560; 1483; 1010; 898; 846	GLIP1; GLIP5	GDSL esterase/lipase 1 {ECO:0000303|PubMed:16126835}; GDSL esterase/lipase 5	ARATH					AT1G53920	GO:0003674,GO:0003824,GO:0005575,GO:0005576,GO:0006629,GO:0008150,GO:0008152,GO:0009056,GO:0016042,GO:0016298,GO:0016787,GO:0016788,GO:0044238,GO:0044699,GO:0044710,GO:0044712,GO:0071704,GO:1901575	4.77676	3.23734	68.0206	1.618e-16	1.38461e-14	0.274084	1.00191	27.9844	8.22229			-1.57245	-1.17186		2.1484	0.595908
TRINITY_DN31745_c0_g1	982; 673; 673										5.33463	2.02306	67.678	1.92498e-16	1.63904e-14	0.0391548	0.314887	12.2325	3.4396			-1.10041	-0.917441		1.70273	0.315119
TRINITY_DN31483_c0_g1	974; 891	CSPL7; CSPL9	CASP-like protein 1E1	POPTR; RICCO						GO:0005575,GO:0005886,GO:0016020,GO:0016021,GO:0031224,GO:0044425,GO:0044464	2.12491	3.08852	67.3281	2.29884e-16	1.94758e-14	2.54506	3.69276	14.0093	13.4636			-0.976967	-0.652138		0.839569	0.789536
TRINITY_DN27986_c0_g1	2019	SAMT	Salicylate carboxymethyltransferase	CLABR						GO:0003674,GO:0003824,GO:0005488,GO:0008168,GO:0016740,GO:0016741,GO:0043167,GO:0043169,GO:0046872	1.4187	7.46609	67.1271	2.54553e-16	2.14585e-14	89.7819	102.624	249.16	265.374			-0.795959	-0.607022		0.656366	0.746615
TRINITY_DN27985_c0_g1	2118	BGL24 (1)	Beta-glucosidase 24	ORYSJ	K01188					GO:0003674,GO:0003824,GO:0004553,GO:0005975,GO:0008150,GO:0008152,GO:0008422,GO:0015926,GO:0016787,GO:0016798,GO:0044238,GO:0044699,GO:0044710,GO:0071704,GO:0102483,GO:1901135,GO:1901657	2.44162	7.25003	66.757	3.07123e-16	2.57619e-14	34.3388	60.2006	328.261	185.771			-1.58221	-0.806791		1.60182	0.787185
TRINITY_DN14359_c0_g1	757										3.83131	1.92331	66.659	3.22781e-16	2.69419e-14	0.352393	0.601147	9.909	4.06201			-0.962634	-0.817615		1.37722	0.403032
TRINITY_DN50296_c0_g1	1227	CXE7 (1)	Probable carboxylesterase 7	ARATH					AT2G03550	GO:0003674,GO:0003824,GO:0005575,GO:0005829,GO:0008150,GO:0008152,GO:0009056,GO:0016787,GO:0016788,GO:0044424,GO:0044444,GO:0044464,GO:0052689	2.30542	3.99502	66.4231	3.63817e-16	3.02182e-14	5.20759	5.46758	34.3056	18.5411			-0.973664	-0.92254		1.35894	0.537262
TRINITY_DN35661_c0_g1	2168	AEE7 (1)	Acetate/butyrate--CoA ligase AAE7, peroxisomal	ARATH					AT3G16910	GO:0003674,GO:0003824,GO:0003987,GO:0005575,GO:0005777,GO:0005975,GO:0006081,GO:0006082,GO:0006083,GO:0006097,GO:0006629,GO:0006631,GO:0008150,GO:0008152,GO:0009987,GO:0016405,GO:0016874,GO:0016877,GO:0016878,GO:0019605,GO:0019752,GO:0032787,GO:0042579,GO:0043226,GO:0043227,GO:0043229,GO:0043231,GO:0043436,GO:0044237,GO:0044238,GO:0044255,GO:0044262,GO:0044281,GO:0044424,GO:0044444,GO:0044464,GO:…	1.43976	6.62699	66.1753	4.12546e-16	3.40984e-14	52.2325	54.1605	163.84	124.841			-0.722189	-0.671791		0.890375	0.503605
TRINITY_DN39714_c2_g1	2373; 2373; 2284; 2284; 2267; 2267; 1752; 964	ILVB1; ILVB3	Acetolactate synthase 1, chloroplastic; Acetolactate synthase 3, chloroplastic	BRANA	K01652					GO:0000166,GO:0000287,GO:0003674,GO:0003824,GO:0003984,GO:0005488,GO:0005575,GO:0006082,GO:0006520,GO:0006549,GO:0006573,GO:0006807,GO:0006950,GO:0008150,GO:0008152,GO:0008652,GO:0009058,GO:0009081,GO:0009082,GO:0009097,GO:0009099,GO:0009507,GO:0009536,GO:0009635,GO:0009636,GO:0009987,GO:0016053,GO:0016740,GO:0016744,GO:0019752,GO:0019842,GO:0030976,GO:0036094,GO:0042221,GO:0043167,GO:0043168,GO:…	2.01043	4.2457	65.8549	4.85377e-16	3.99234e-14	6.30392	8.6737	36.595	24.0117			-1.05651	-0.694315		1.16004	0.590787
TRINITY_DN38461_c0_g1	2199; 1432	YZ37 (1)	Uncharacterized sugar kinase slr0537	SYNY3						GO:0003674,GO:0003824,GO:0016301,GO:0016740,GO:0016772,GO:0016773	2.61243	6.11323	65.7653	5.0795e-16	4.14508e-14	19.9298	18.9505	169.649	68.1369			-1.14497	-1.21088		1.82353	0.532315
TRINITY_DN38250_c0_g1	1760; 1051	C78A9	Cytochrome P450 78A9	ARATH					AT3G61880	GO:0003006,GO:0003674,GO:0003824,GO:0004497,GO:0005488,GO:0005506,GO:0005575,GO:0008150,GO:0008152,GO:0009058,GO:0009791,GO:0010154,GO:0016020,GO:0016021,GO:0016491,GO:0016705,GO:0016709,GO:0019748,GO:0020037,GO:0022414,GO:0031224,GO:0032501,GO:0032502,GO:0040008,GO:0043167,GO:0043169,GO:0044425,GO:0044550,GO:0044699,GO:0044702,GO:0044707,GO:0044710,GO:0044711,GO:0044767,GO:0046872,GO:0046906,GO:…	-2.54017	2.23478	65.7618	5.08838e-16	4.14508e-14	6.46054	9.27485	1.26425	1.44136			0.564371	0.978657		-0.809627	-0.733401
TRINITY_DN39858_c0_g1	2670; 1587	IP5P2 (1)	Type I inositol polyphosphate 5-phosphatase 2 {ECO:0000303|PubMed:11402208}	ARATH					AT4G18010	GO:0001101,GO:0003674,GO:0003824,GO:0004439,GO:0004445,GO:0005975,GO:0006066,GO:0006629,GO:0006644,GO:0006650,GO:0006793,GO:0006796,GO:0007165,GO:0008150,GO:0008152,GO:0009056,GO:0009719,GO:0009725,GO:0009737,GO:0009738,GO:0009755,GO:0009791,GO:0009845,GO:0009987,GO:0010033,GO:0016311,GO:0016787,GO:0016788,GO:0016791,GO:0019637,GO:0019751,GO:0030258,GO:0032501,GO:0032502,GO:0032957,GO:0033993,GO:…	1.64875	5.5054	65.6485	5.38959e-16	4.36944e-14	21.7309	22.1279	84.6707	52.9044			-0.775717	-0.751779		1.09306	0.434437
TRINITY_DN34982_c0_g1	2025; 1788	ACR3	ACT domain-containing protein ACR3 {ECO:0000305}	ARATH					AT1G76990	GO:0003674,GO:0005488,GO:0005575,GO:0005829,GO:0008150,GO:0008152,GO:0016597,GO:0031406,GO:0036094,GO:0043167,GO:0043168,GO:0043177,GO:0044424,GO:0044444,GO:0044464	1.21583	5.37896	65.5227	5.74476e-16	4.6352e-14	24.041	25.9352	60.8549	55.3285			-0.62775	-0.526453		0.643488	0.510715
TRINITY_DN26804_c0_g1	724; 696; 557										-1.32105	6.59975	65.4188	6.05581e-16	4.86302e-14	134.888	141.985	50.5359	60.275			0.611244	0.684166		-0.770379	-0.525031
TRINITY_DN31194_c0_g1	1619; 1367	D14 (1)	Strigolactone esterase D14 {ECO:0000303|PubMed:25425668}	ARATH					AT3G03990	GO:0001763,GO:0003674,GO:0003824,GO:0005575,GO:0005634,GO:0005737,GO:0006629,GO:0006714,GO:0006720,GO:0006721,GO:0008150,GO:0008152,GO:0008299,GO:0008610,GO:0009058,GO:0009653,GO:0009987,GO:0010033,GO:0010223,GO:0010346,GO:0014070,GO:0016106,GO:0016114,GO:0016787,GO:0018130,GO:0032501,GO:0032502,GO:0033993,GO:0042221,GO:0043226,GO:0043227,GO:0043229,GO:0043231,GO:0044237,GO:0044238,GO:0044249,GO:…	1.62304	4.67968	65.3195	6.36871e-16	5.09016e-14	11.4724	13.5401	45.2397	31.9719			-0.837584	-0.631588		0.972414	0.496757
TRINITY_DN6706_c0_g1	1852; 1752	GSTL3 (1)	Glutathione S-transferase L3	ARATH	K00799				AT5G02790	GO:0003674,GO:0003824,GO:0004364,GO:0005575,GO:0005829,GO:0008150,GO:0009636,GO:0010035,GO:0010038,GO:0016740,GO:0016765,GO:0042221,GO:0044424,GO:0044444,GO:0044464,GO:0046686,GO:0050896	2.48085	6.55406	65.2631	6.55359e-16	5.21333e-14	21.7309	35.2673	213.283	105.285			-1.50229	-0.851142		1.67911	0.674319
TRINITY_DN30861_c0_g1	1219	CSPLE (1)	CASP-like protein 4D1	RICCO						GO:0005575,GO:0005886,GO:0016020,GO:0016021,GO:0031224,GO:0044425,GO:0044464	1.71789	4.19686	65.1625	6.89701e-16	5.46088e-14	9.27969	7.78629	24.5333	31.4806			-0.649695	-0.854589		0.584383	0.919901
TRINITY_DN21152_c0_g1	1927	C82A4	Cytochrome P450 82A4	SOYBN						GO:0003674,GO:0003824,GO:0004497,GO:0005488,GO:0005506,GO:0005575,GO:0008150,GO:0008152,GO:0009058,GO:0016020,GO:0016491,GO:0016705,GO:0016709,GO:0019748,GO:0020037,GO:0043167,GO:0043169,GO:0044550,GO:0044699,GO:0044710,GO:0044711,GO:0046872,GO:0046906,GO:0046914,GO:0097159,GO:1901363	2.99795	3.37102	65.0833	7.17992e-16	5.65845e-14	2.31013	2.26146	25.8317	10.7447			-1.05966	-1.07604		1.63127	0.504432
TRINITY_DN39943_c0_g1	2616; 2549; 1903; 1246	TSS (1)	Protein TSS {ECO:0000303|PubMed:21185286}	ARATH	K03255				AT4G28080	GO:0007049,GO:0007275,GO:0008150,GO:0009987,GO:0032501,GO:0032502,GO:0044699,GO:0044707,GO:0044763,GO:0044767	3.03475	5.1103	64.9331	7.74828e-16	6.07809e-14	6.02984	8.93133	90.6844	32.2668			-1.51682	-1.07179		2.01206	0.576548
TRINITY_DN33560_c1_g1	2996; 2778; 2616; 2378; 2328; 2254; 2204; 1281	FB333	Probable F-box protein At4g22030	ARATH					AT4G22030		-1.28979	5.27775	64.5186	9.56265e-16	7.4668e-14	56.7745	53.2159	20.1939	24.7651			0.657492	0.567386		-0.747536	-0.477341
TRINITY_DN58015_c0_g1	1039										3.52672	3.32113	64.4907	9.69894e-16	7.53848e-14	2.11436	1.08779	26.4468	10.1223			-0.983588	-1.39768		1.80594	0.575331
TRINITY_DN33837_c0_g1	1155; 1136; 974; 955	GL24 (1)	Germin-like protein subfamily 2 member 4	ARATH					AT3G62020	GO:0003674,GO:0005488,GO:0005575,GO:0005576,GO:0005618,GO:0005911,GO:0006810,GO:0008150,GO:0009505,GO:0009506,GO:0009987,GO:0010496,GO:0010497,GO:0030054,GO:0030145,GO:0030312,GO:0043167,GO:0043169,GO:0044464,GO:0045735,GO:0046872,GO:0046914,GO:0048046,GO:0050789,GO:0050793,GO:0051179,GO:0051234,GO:0051239,GO:0065007,GO:2000026,GO:2000280	2.50693	8.04622	64.3159	1.05988e-15	8.2003e-14	77.0958	81.0404	628.401	270.549			-1.21241	-1.1422		1.78218	0.572431
TRINITY_DN37519_c0_g1	1981; 1796; 1096	HGNAT (1)	Heparan-alpha-glucosaminide N-acetyltransferase	MOUSE	K10532					GO:0003674,GO:0003824,GO:0005575,GO:0005765,GO:0005774,GO:0006461,GO:0006810,GO:0007034,GO:0007041,GO:0008080,GO:0008150,GO:0015019,GO:0016020,GO:0016021,GO:0016043,GO:0016407,GO:0016410,GO:0016740,GO:0016746,GO:0016747,GO:0022607,GO:0031090,GO:0031224,GO:0043933,GO:0044422,GO:0044424,GO:0044425,GO:0044437,GO:0044444,GO:0044446,GO:0044464,GO:0044699,GO:0044765,GO:0046907,GO:0051179,GO:0051234,GO:…	2.44301	5.6505	63.9548	1.27305e-15	9.80483e-14	14.4873	16.6604	118.942	50.5786			-1.18166	-1.00304		1.69323	0.491462
TRINITY_DN7668_c0_g1	1537	PER51	Peroxidase 51	ARATH	K00430				AT4G37530	GO:0003674,GO:0003824,GO:0004601,GO:0005488,GO:0005575,GO:0005576,GO:0006950,GO:0006970,GO:0006979,GO:0008150,GO:0008152,GO:0009056,GO:0009628,GO:0009651,GO:0009987,GO:0016209,GO:0016491,GO:0016684,GO:0020037,GO:0042743,GO:0042744,GO:0043167,GO:0043169,GO:0044237,GO:0044248,GO:0044699,GO:0044710,GO:0044712,GO:0044763,GO:0046872,GO:0046906,GO:0050896,GO:0072593,GO:0097159,GO:1901363	1.15805	5.71594	63.1737	1.89254e-15	1.451e-13	31.9503	33.0059	74.1808	70.8231			-0.577786	-0.533615		0.588217	0.523185
TRINITY_DN31993_c0_g1	1245; 887	FRI; FRI2; FRI3	Ferritin, chloroplastic; Ferritin-2, chloroplastic; Ferritin-3, chloroplastic	MALBX; SOYBN; TOBAC	K00522					GO:0000041,GO:0003674,GO:0003824,GO:0004322,GO:0005488,GO:0005506,GO:0005575,GO:0005737,GO:0006810,GO:0006811,GO:0006812,GO:0006826,GO:0006873,GO:0006875,GO:0006879,GO:0006880,GO:0008150,GO:0008199,GO:0009507,GO:0009536,GO:0009987,GO:0016491,GO:0016722,GO:0016724,GO:0019725,GO:0030001,GO:0030003,GO:0042592,GO:0043167,GO:0043169,GO:0043226,GO:0043227,GO:0043229,GO:0043231,GO:0044424,GO:0044444,GO:…	-1.80179	5.33053	62.2324	3.05223e-15	2.32959e-13	66.2108	58.7407	12.7792	23.029			0.955042	0.787706		-1.25139	-0.491358
TRINITY_DN39724_c0_g1	1983; 1003	ALP1 (1)	Protein ANTAGONIST OF LIKE HETEROCHROMATIN PROTEIN 1 {ECO:0000303|PubMed:26642436}	ARATH					AT3G63270	GO:0000151,GO:0000152,GO:0003674,GO:0003682,GO:0003824,GO:0004518,GO:0005488,GO:0005575,GO:0005634,GO:0006139,GO:0006351,GO:0006355,GO:0006725,GO:0006807,GO:0008150,GO:0008152,GO:0009058,GO:0009059,GO:0009889,GO:0009891,GO:0009893,GO:0009987,GO:0010468,GO:0010556,GO:0010557,GO:0010604,GO:0010628,GO:0016070,GO:0016787,GO:0016788,GO:0018130,GO:0019219,GO:0019222,GO:0019438,GO:0031323,GO:0031325,GO:…	2.07813	3.40287	61.9173	3.58197e-15	2.72165e-13	3.48478	4.52292	20.023	13.9877			-0.949763	-0.699678		1.05574	0.593697
TRINITY_DN31533_c0_g1	779; 661	C84A1	Cytochrome P450 84A1	ARATH	K09755				AT4G36220	GO:0003674,GO:0003824,GO:0004497,GO:0005488,GO:0005506,GO:0005575,GO:0005783,GO:0006725,GO:0008150,GO:0008152,GO:0009058,GO:0009314,GO:0009411,GO:0009416,GO:0009628,GO:0009698,GO:0009699,GO:0009808,GO:0009809,GO:0009987,GO:0010224,GO:0016020,GO:0016021,GO:0016491,GO:0016705,GO:0016709,GO:0019438,GO:0019748,GO:0020037,GO:0031224,GO:0043167,GO:0043169,GO:0043226,GO:0043227,GO:0043229,GO:0043231,GO:…	2.5691	1.76824	61.7091	3.98137e-15	3.01162e-13	0.97887	0.94466	6.66295	4.78269			-0.67763	-0.694294		0.862463	0.509462
TRINITY_DN44654_c0_g1	1472	NSP5	Nitrile-specifier protein 5	ARATH					AT5G48180	GO:0005575,GO:0005829,GO:0006082,GO:0006790,GO:0006807,GO:0008150,GO:0008152,GO:0009056,GO:0009058,GO:0009987,GO:0016143,GO:0016145,GO:0019748,GO:0019757,GO:0019759,GO:0019760,GO:0019762,GO:0034641,GO:0043436,GO:0044237,GO:0044248,GO:0044249,GO:0044271,GO:0044273,GO:0044281,GO:0044424,GO:0044444,GO:0044464,GO:0044699,GO:0044710,GO:0044712,GO:0044763,GO:0050898,GO:0071704,GO:0080028,GO:1901135,GO:…	2.0959	7.42373	61.5888	4.23228e-15	3.18719e-13	64.2139	65.9258	368.957	187.442			-1.00986	-0.973029		1.47619	0.506695
TRINITY_DN33143_c0_g2	1117; 1108										2.11263	6.13216	61.5315	4.3572e-15	3.26674e-13	18.9118	33.6356	139.17	88.5125			-1.40946	-0.640459		1.34558	0.704338
TRINITY_DN57762_c0_g1	591	CHI59	Endochitinase At2g43590 {ECO:0000305}	ARATH	K01183				AT2G43590	GO:0000272,GO:0003674,GO:0003824,GO:0004553,GO:0004568,GO:0005488,GO:0005975,GO:0005976,GO:0006022,GO:0006026,GO:0006030,GO:0006032,GO:0006040,GO:0006807,GO:0006950,GO:0006952,GO:0008061,GO:0008150,GO:0008152,GO:0009056,GO:0009057,GO:0009987,GO:0016052,GO:0016787,GO:0016798,GO:0016998,GO:0043170,GO:0044036,GO:0044237,GO:0044238,GO:0044248,GO:0044260,GO:0046348,GO:0050896,GO:0071704,GO:0097367,GO:…	2.21673	3.15793	61.2152	5.11659e-15	3.81918e-13	3.21069	3.06299	17.9387	11.236			-0.809866	-0.851352		1.12616	0.535058
TRINITY_DN33717_c0_g1	1388; 1336; 1327; 1327; 1275; 1055	PER59	Peroxidase 59	ARATH	K00430				AT5G19890	GO:0003674,GO:0003824,GO:0004601,GO:0005488,GO:0005575,GO:0005576,GO:0005634,GO:0005737,GO:0006950,GO:0006979,GO:0008150,GO:0008152,GO:0009056,GO:0009987,GO:0016209,GO:0016491,GO:0016684,GO:0020037,GO:0042743,GO:0042744,GO:0043167,GO:0043169,GO:0043226,GO:0043227,GO:0043229,GO:0043231,GO:0044237,GO:0044248,GO:0044424,GO:0044464,GO:0044699,GO:0044710,GO:0044712,GO:0044763,GO:0046872,GO:0046906,GO:…	1.66987	6.7412	61.0211	5.64666e-15	4.19636e-13	50.2356	52.0136	199.547	125.857			-0.82193	-0.773642		1.12608	0.469493
TRINITY_DN30171_c0_g1	1057; 992										-1.79885	5.83674	60.9873	5.7444e-15	4.25035e-13	90.9957	86.4221	18.0754	32.8892			0.92472	0.851962		-1.28702	-0.489666
TRINITY_DN58334_c0_g1	652	PAO2 (3)	Probable polyamine oxidase 2	ARATH	K17839				AT2G43020	GO:0003674,GO:0003824,GO:0005575,GO:0005777,GO:0006576,GO:0006595,GO:0006598,GO:0006807,GO:0008150,GO:0008152,GO:0009056,GO:0009308,GO:0009310,GO:0009987,GO:0016491,GO:0016645,GO:0016647,GO:0034641,GO:0042402,GO:0042579,GO:0043226,GO:0043227,GO:0043229,GO:0043231,GO:0044106,GO:0044237,GO:0044424,GO:0044444,GO:0044464,GO:0046592,GO:0071704,GO:1901564,GO:1901565,GO:1901575	2.60433	1.88225	60.3748	7.84104e-15	5.77646e-13	1.37042	0.715652	6.66295	5.76543			-0.56361	-0.875239		0.798321	0.640529
TRINITY_DN38884_c0_g2	2671; 2507; 2000	APRR2 (1)	Two-component response regulator-like APRR2	ARATH					AT4G18020	GO:0000160,GO:0001071,GO:0003674,GO:0003676,GO:0003677,GO:0003700,GO:0005488,GO:0005575,GO:0005634,GO:0006139,GO:0006351,GO:0006725,GO:0006807,GO:0007165,GO:0008150,GO:0008152,GO:0009058,GO:0009059,GO:0009987,GO:0016070,GO:0018130,GO:0019438,GO:0032774,GO:0034641,GO:0034645,GO:0034654,GO:0035556,GO:0043170,GO:0043226,GO:0043227,GO:0043229,GO:0043231,GO:0044237,GO:0044238,GO:0044249,GO:0044260,GO:…	1.59137	5.23995	60.1658	8.71935e-15	6.3957e-13	17.5805	19.981	69.2605	44.0597			-0.816153	-0.649314		1.04753	0.417934
TRINITY_DN32785_c0_g1	1635; 1572; 1545; 808	LHW; LHWL2; LHWL3	Transcription factor LHW; Transcription factor bHLH155; Transcription factor bHLH157	ARATH					AT1G64625,AT2G27230,AT2G31280	GO:0000280,GO:0001071,GO:0003006,GO:0003674,GO:0003676,GO:0003677,GO:0003700,GO:0003824,GO:0004672,GO:0004674,GO:0005488,GO:0005575,GO:0005634,GO:0005829,GO:0006139,GO:0006351,GO:0006355,GO:0006464,GO:0006468,GO:0006725,GO:0006793,GO:0006796,GO:0006807,GO:0006996,GO:0007049,GO:0007126,GO:0007140,GO:0007165,GO:0008150,GO:0008152,GO:0009058,GO:0009059,GO:0009719,GO:0009725,GO:0009733,GO:0009791,GO:…	2.21799	2.33174	60.0639	9.18276e-15	6.70658e-13	1.95774	1.57443	8.88393	7.46885			-0.642751	-0.789713		0.816701	0.615763
TRINITY_DN14324_c0_g1	674	ML328 (2)	MLP-like protein 328	ARATH					AT2G01520	GO:0003006,GO:0003674,GO:0005488,GO:0005507,GO:0005575,GO:0005829,GO:0006950,GO:0006952,GO:0008150,GO:0009607,GO:0010033,GO:0010035,GO:0010038,GO:0010043,GO:0010228,GO:0014070,GO:0022414,GO:0032502,GO:0042221,GO:0043167,GO:0043169,GO:0044424,GO:0044444,GO:0044464,GO:0046872,GO:0046914,GO:0050896,GO:0080184,GO:1990267	1.82125	4.46304	59.6008	1.1619e-14	8.44945e-13	9.86701	9.53248	42.9504	25.6169			-0.774679	-0.815933		1.1467	0.443914
TRINITY_DN39728_c0_g1	1076; 1070	CRK2 (1)	Cysteine-rich receptor-like protein kinase 2	ARATH					AT1G70520	GO:0000166,GO:0000302,GO:0001101,GO:0001882,GO:0001883,GO:0003674,GO:0003824,GO:0004672,GO:0004674,GO:0005488,GO:0005524,GO:0005575,GO:0005886,GO:0005911,GO:0006464,GO:0006468,GO:0006793,GO:0006796,GO:0006950,GO:0006979,GO:0008150,GO:0008152,GO:0009506,GO:0009987,GO:0010035,GO:0010193,GO:0016020,GO:0016021,GO:0016301,GO:0016310,GO:0016740,GO:0016772,GO:0016773,GO:0017076,GO:0019538,GO:0030054,GO:…	2.87151	2.03043	59.5496	1.19248e-14	8.63479e-13	0.822251	1.08779	9.19145	4.97924			-0.855858	-0.726129		1.13162	0.450365
TRINITY_DN37477_c0_g1	1510; 1270; 811	WTR17	WAT1-related protein At3g18200	ARATH					AT3G18200	GO:0003674,GO:0005215,GO:0005575,GO:0005886,GO:0006810,GO:0008150,GO:0016020,GO:0016021,GO:0022857,GO:0031224,GO:0044425,GO:0044464,GO:0051179,GO:0051234	1.30202	4.71384	59.0706	1.52114e-14	1.09677e-12	13.6259	16.5172	36.1166	38.3925			-0.725392	-0.480459		0.561091	0.64476
TRINITY_DN35160_c0_g1	1678; 1662; 1639; 1626; 1610; 1587; 1262; 1210; 834; 818	AGL19	Agamous-like MADS-box protein AGL19	ARATH					AT4G22950	GO:0000165,GO:0000975,GO:0000976,GO:0000977,GO:0001012,GO:0001067,GO:0001071,GO:0003006,GO:0003674,GO:0003676,GO:0003677,GO:0003700,GO:0005488,GO:0005575,GO:0005634,GO:0006139,GO:0006351,GO:0006355,GO:0006357,GO:0006725,GO:0006793,GO:0006796,GO:0006807,GO:0006950,GO:0007165,GO:0008150,GO:0008152,GO:0009058,GO:0009059,GO:0009266,GO:0009409,GO:0009628,GO:0009791,GO:0009889,GO:0009891,GO:0009893,GO:…	-1.58767	6.02767	58.818	1.7295e-14	1.24172e-12	100.824	94.8382	24.9092	40.1615			0.826675	0.740151		-1.10733	-0.459499
TRINITY_DN36740_c0_g1	2097; 2048; 1786; 1719	PHL6	Myb family transcription factor PHL6 {ECO:0000305}	ARATH					AT3G13040	GO:0001071,GO:0003674,GO:0003676,GO:0003677,GO:0003700,GO:0005488,GO:0005575,GO:0005634,GO:0006139,GO:0006351,GO:0006355,GO:0006725,GO:0006807,GO:0008150,GO:0008152,GO:0009058,GO:0009059,GO:0009889,GO:0009987,GO:0010468,GO:0010556,GO:0016070,GO:0018130,GO:0019219,GO:0019222,GO:0019438,GO:0031323,GO:0031326,GO:0032774,GO:0034641,GO:0034645,GO:0034654,GO:0043170,GO:0043226,GO:0043227,GO:0043229,GO:…	-1.15865	5.13386	58.7374	1.80187e-14	1.28822e-12	49.6483	47.2044	20.3305	23.029			0.581189	0.511256		-0.628513	-0.463932
TRINITY_DN9007_c0_g1	1440	DR102	DNA damage-repair/toleration protein DRT102	ARATH							2.96995	1.28116	58.5088	2.0238e-14	1.44081e-12	0.587322	0.486643	5.19368	3.2103			-0.606979	-0.664239		0.868292	0.402927
TRINITY_DN7720_c0_g1	1924	C79D1	Valine N-monooxygenase 1	MANES	K13401					GO:0003674,GO:0003824,GO:0004497,GO:0005488,GO:0005506,GO:0005575,GO:0005783,GO:0008150,GO:0008152,GO:0009058,GO:0016020,GO:0016021,GO:0016137,GO:0016138,GO:0016491,GO:0019748,GO:0019756,GO:0020037,GO:0031090,GO:0031224,GO:0042341,GO:0043167,GO:0043169,GO:0043226,GO:0043227,GO:0043229,GO:0043231,GO:0044422,GO:0044424,GO:0044425,GO:0044444,GO:0044464,GO:0044550,GO:0044699,GO:0044710,GO:0044711,GO:…	1.29926	6.92396	58.4847	2.04875e-14	1.45247e-12	69.5389	70.7064	156.938	188.228			-0.646487	-0.623134		0.505177	0.764444
TRINITY_DN28083_c0_g1	777	OSS2	Organ-specific protein S2	PEA							1.75926	3.56261	57.847	2.83312e-14	2.00019e-12	5.59914	5.12407	16.5036	19.7532			-0.677021	-0.770155		0.606879	0.840297
TRINITY_DN39417_c0_g1	1749; 1711; 1707; 1692; 1681; 1642; 1639; 1634; 1615; 818; 784; 728; 727; 691	U86A1; U86A2	UDP-glycosyltransferase 86A1; UDP-glycosyltransferase 86A2	ARATH					AT2G36970,AT2G28080	GO:0003674,GO:0003824,GO:0005575,GO:0008150,GO:0008152,GO:0008194,GO:0016740,GO:0016757,GO:0016758,GO:0035251,GO:0043226,GO:0043227,GO:0043229,GO:0043231,GO:0044424,GO:0044464,GO:0046527,GO:0080043,GO:0080044	1.79585	3.77531	57.512	3.3593e-14	2.36182e-12	6.9304	5.29582	23.3032	18.9997			-0.611111	-0.902765		0.891414	0.622462
TRINITY_DN44939_c0_g1	719	ELF4	Protein EARLY FLOWERING 4	ARATH					AT2G40080	GO:0003006,GO:0003674,GO:0005488,GO:0005515,GO:0005575,GO:0005634,GO:0007165,GO:0007602,GO:0008150,GO:0009314,GO:0009416,GO:0009581,GO:0009582,GO:0009583,GO:0009585,GO:0009605,GO:0009628,GO:0009639,GO:0009648,GO:0009649,GO:0009791,GO:0009908,GO:0009909,GO:0009987,GO:0010017,GO:0010114,GO:0022414,GO:0032501,GO:0032502,GO:0042752,GO:0042753,GO:0042802,GO:0042803,GO:0043226,GO:0043227,GO:0043229,GO:…	1.91158	4.35199	57.4474	3.47148e-14	2.43061e-12	6.53885	10.4771	38.3717	25.9772			-1.12514	-0.577962		1.1161	0.587002
TRINITY_DN40507_c0_g1	3006	THIC	Phosphomethylpyrimidine synthase, chloroplastic	ARATH	K03147				AT2G29630	GO:0003674,GO:0003824,GO:0005488,GO:0005575,GO:0006725,GO:0006732,GO:0006766,GO:0006767,GO:0006772,GO:0006790,GO:0006793,GO:0006796,GO:0006807,GO:0007584,GO:0008150,GO:0008152,GO:0009058,GO:0009108,GO:0009110,GO:0009228,GO:0009229,GO:0009507,GO:0009532,GO:0009536,GO:0009570,GO:0009605,GO:0009719,GO:0009987,GO:0009991,GO:0010033,GO:0010243,GO:0010266,GO:0014070,GO:0016462,GO:0016787,GO:0016817,GO:…	1.99325	7.04175	57.3249	3.6945e-14	2.57612e-12	46.4767	59.2273	275.402	145.643			-1.11506	-0.778177		1.40155	0.491685
TRINITY_DN21516_c0_g1	956; 817										5.7638	7.6225	57.288	3.7645e-14	2.61417e-12	2.66253	11.5363	649.313	124.514			-3.35645	-1.8188		3.76965	1.40559
TRINITY_DN28419_c0_g1	991; 909; 788	RPP1 (1)	Probable disease resistance protein RPP1 {ECO:0000305}	ARATH					AT3G44480	GO:0000139,GO:0000166,GO:0001882,GO:0001883,GO:0002239,GO:0002376,GO:0003674,GO:0005488,GO:0005515,GO:0005524,GO:0005575,GO:0005789,GO:0005886,GO:0006950,GO:0006952,GO:0006955,GO:0007165,GO:0008150,GO:0009605,GO:0009607,GO:0009620,GO:0009814,GO:0009817,GO:0016020,GO:0017076,GO:0019904,GO:0030275,GO:0030554,GO:0031090,GO:0032549,GO:0032550,GO:0032553,GO:0032555,GO:0032559,GO:0035639,GO:0036094,GO:…	2.894	1.552	57.18	3.97686e-14	2.75036e-12	0.90056	0.486643	6.18458	3.93098			-0.576596	-0.798728		0.919982	0.455342
TRINITY_DN31492_c0_g1	1108; 601	GDAP2 (1)	Ganglioside-induced differentiation-associated protein 2	MOUSE						GO:0001101,GO:0005575,GO:0005765,GO:0005774,GO:0008150,GO:0010033,GO:0016020,GO:0031090,GO:0032526,GO:0033993,GO:0042221,GO:0044422,GO:0044424,GO:0044437,GO:0044444,GO:0044446,GO:0044464,GO:0050896,GO:0098588,GO:1901700	1.54252	6.44902	56.9009	4.58342e-14	3.15697e-12	43.1877	46.0307	158.92	101.059			-0.777457	-0.689432		1.05488	0.412007
TRINITY_DN37980_c0_g1	1822; 1738; 1734; 1038	MTP10	Metal tolerance protein 10	ARATH					AT1G16310	GO:0003674,GO:0005215,GO:0005575,GO:0005774,GO:0008324,GO:0015075,GO:0016020,GO:0016021,GO:0022857,GO:0022891,GO:0022892,GO:0031090,GO:0031224,GO:0044422,GO:0044424,GO:0044425,GO:0044437,GO:0044444,GO:0044446,GO:0044464,GO:0098588	2.66074	7.01884	56.8208	4.7739e-14	3.27485e-12	34.5737	36.212	328.432	119.272			-1.24202	-1.1788		1.93346	0.487356
TRINITY_DN37944_c0_g1	546; 514	NC100 (2)	NAC domain-containing protein 100	ARATH					AT5G61430	GO:0001071,GO:0003674,GO:0003676,GO:0003677,GO:0003700,GO:0005488,GO:0005575,GO:0005634,GO:0006139,GO:0006351,GO:0006725,GO:0006807,GO:0008150,GO:0008152,GO:0009058,GO:0009059,GO:0009987,GO:0016070,GO:0018130,GO:0019438,GO:0032774,GO:0034641,GO:0034645,GO:0034654,GO:0043170,GO:0043226,GO:0043227,GO:0043229,GO:0043231,GO:0044237,GO:0044238,GO:0044249,GO:0044260,GO:0044271,GO:0044424,GO:0044464,GO:…	2.06178	2.32588	56.4396	5.79524e-14	3.95946e-12	1.80112	2.00382	8.30306	7.6654			-0.714984	-0.64003		0.723592	0.631421
TRINITY_DN28554_c0_g1	731; 659										1.68545	7.19463	56.232	6.44062e-14	4.38273e-12	79.0927	59.8571	177.713	269.01			-0.624529	-1.01516		0.52352	1.11617
TRINITY_DN38687_c0_g1	1829; 1806; 1587; 741; 641; 618										2.10923	4.09059	55.7675	8.1568e-14	5.52835e-12	5.63829	7.09926	35.7407	19.3928			-1.01078	-0.758276		1.29402	0.475028
TRINITY_DN31563_c0_g1	2118	C89A2 (2)	Cytochrome P450 89A2	ARATH					AT1G64900	GO:0003674,GO:0003824,GO:0004497,GO:0005488,GO:0005506,GO:0005575,GO:0008150,GO:0008152,GO:0009058,GO:0016020,GO:0016021,GO:0016491,GO:0016705,GO:0016709,GO:0019748,GO:0020037,GO:0031224,GO:0043167,GO:0043169,GO:0044425,GO:0044550,GO:0044699,GO:0044710,GO:0044711,GO:0046872,GO:0046906,GO:0046914,GO:0097159,GO:1901363	2.26459	2.14421	55.6804	8.52656e-14	5.73941e-12	1.40957	1.57443	8.30306	6.12577			-0.729112	-0.660988		0.866298	0.523802
TRINITY_DN33743_c0_g1	2113; 1017; 547	PPCK1 (1)	Phosphoenolpyruvate carboxylase kinase 1	ARATH					AT1G08650	GO:0000166,GO:0001882,GO:0001883,GO:0003674,GO:0003824,GO:0004672,GO:0004674,GO:0004683,GO:0005488,GO:0005515,GO:0005516,GO:0005524,GO:0005575,GO:0005634,GO:0005737,GO:0006464,GO:0006468,GO:0006793,GO:0006796,GO:0007165,GO:0008150,GO:0008152,GO:0009314,GO:0009416,GO:0009628,GO:0009719,GO:0009931,GO:0009987,GO:0010033,GO:0010243,GO:0010857,GO:0014070,GO:0016301,GO:0016310,GO:0016740,GO:0016772,GO:…	1.68442	5.53897	55.6782	8.53594e-14	5.73941e-12	18.6377	25.3627	87.8826	53.7889			-0.991096	-0.584167		1.13166	0.443599
TRINITY_DN26202_c0_g1	1493; 1404; 1300	XTH10	Probable xyloglucan endotransglucosylase/hydrolase protein 10	ARATH	K08235				AT2G14620	GO:0003674,GO:0003824,GO:0004553,GO:0005575,GO:0005576,GO:0005618,GO:0005975,GO:0005976,GO:0006073,GO:0008150,GO:0008152,GO:0009987,GO:0010383,GO:0010410,GO:0010411,GO:0016043,GO:0016740,GO:0016757,GO:0016758,GO:0016762,GO:0016787,GO:0016798,GO:0030312,GO:0042546,GO:0043170,GO:0044036,GO:0044042,GO:0044085,GO:0044237,GO:0044238,GO:0044260,GO:0044262,GO:0044264,GO:0044464,GO:0045229,GO:0048046,GO:…	2.98544	3.0228	55.6691	8.57573e-14	5.74337e-12	1.25295	2.31871	19.8863	8.77918			-1.22187	-0.81302		1.52834	0.506554
TRINITY_DN27120_c0_g1	887	C96AF	Alkane hydroxylase MAH1 {ECO:0000303|PubMed:17905869}	ARATH	K15405				AT1G57750	GO:0003674,GO:0003824,GO:0004497,GO:0005488,GO:0005506,GO:0005575,GO:0005783,GO:0005789,GO:0008150,GO:0008152,GO:0009058,GO:0010025,GO:0010166,GO:0016020,GO:0016021,GO:0016491,GO:0016705,GO:0016713,GO:0020037,GO:0031090,GO:0031224,GO:0043167,GO:0043169,GO:0043226,GO:0043227,GO:0043229,GO:0043231,GO:0044422,GO:0044424,GO:0044425,GO:0044432,GO:0044444,GO:0044446,GO:0044464,GO:0046872,GO:0046906,GO:…	1.93321	2.85728	55.5767	8.98843e-14	5.99606e-12	3.44562	2.54772	11.3099	11.4326			-0.582987	-0.842941		0.706347	0.719581
TRINITY_DN24499_c0_g1	1097										2.13899	3.67676	55.3687	9.9915e-14	6.63905e-12	4.77689	4.63742	26.5835	14.9049			-0.84131	-0.871309		1.23518	0.477442
TRINITY_DN25018_c0_g1	1192; 1079	SRG1 (2)	Protein SRG1	ARATH					AT1G17020	GO:0003674,GO:0003824,GO:0005488,GO:0007568,GO:0008150,GO:0010150,GO:0010260,GO:0016491,GO:0016679,GO:0016682,GO:0032502,GO:0043167,GO:0043169,GO:0044699,GO:0044767,GO:0046872	2.79602	5.57535	55.0589	1.16972e-13	7.72681e-12	9.59293	14.3417	123.418	43.1097			-1.47273	-0.977424		1.9627	0.48746
TRINITY_DN25329_c0_g1	1581; 1197; 1130	SALR; SDR1; SDR2B	(+)-neomenthol dehydrogenase {ECO:0000303|PubMed:18599651}; Salutaridine reductase {ECO:0000312|EMBL:ABO93462.1}; Short-chain dehydrogenase/reductase 2b	ARATH; PAPBR						GO:0003674,GO:0003824,GO:0006807,GO:0008150,GO:0008152,GO:0009820,GO:0016491,GO:0016614,GO:0016616,GO:0047037,GO:0071704,GO:1901564	1.29237	5.48522	55.0551	1.17197e-13	7.72681e-12	27.7999	24.1031	72.7799	54.2475			-0.513185	-0.704269		0.814158	0.403296
TRINITY_DN23602_c0_g1	1431	EP1G (1)	Epidermis-specific secreted glycoprotein EP1	DAUCA						GO:0003674,GO:0005488,GO:0005575,GO:0005576,GO:0006810,GO:0006833,GO:0008150,GO:0030246,GO:0042044,GO:0044699,GO:0044765,GO:0051179,GO:0051234,GO:1902578	1.42021	4.93519	54.6444	1.44435e-13	9.48571e-12	15.8968	17.2901	52.5177	36.3943			-0.704091	-0.595933		0.902928	0.397095
TRINITY_DN40318_c0_g1	2406; 2358; 1910	GLRX; GLRX3	Glutaredoxin; Glutaredoxin 3	ECOLI; PSEAE	K03676					GO:0003674,GO:0003824,GO:0005575,GO:0005737,GO:0008150,GO:0009055,GO:0009987,GO:0015035,GO:0015036,GO:0016491,GO:0016667,GO:0019725,GO:0042592,GO:0044424,GO:0044464,GO:0044699,GO:0044763,GO:0045454,GO:0050789,GO:0050794,GO:0065007,GO:0065008	1.54927	5.02687	54.5452	1.51915e-13	9.93842e-12	17.3847	15.773	59.659	37.3443			-0.641347	-0.766583		1.02804	0.379886
TRINITY_DN23486_c0_g1	965; 884	HIP39 (1)	Heavy metal-associated isoprenylated plant protein 39 {ECO:0000303|PubMed:21072340, ECO:0000303|PubMed:23368984}	ARATH					AT1G01490	GO:0003674,GO:0005488,GO:0005575,GO:0005737,GO:0006810,GO:0006811,GO:0006812,GO:0006873,GO:0006875,GO:0008150,GO:0009987,GO:0019725,GO:0030001,GO:0030003,GO:0042592,GO:0043167,GO:0043169,GO:0044424,GO:0044464,GO:0044699,GO:0044763,GO:0044765,GO:0046872,GO:0046914,GO:0046916,GO:0048878,GO:0050801,GO:0051179,GO:0051234,GO:0055065,GO:0055076,GO:0055080,GO:0055082,GO:0065007,GO:0065008,GO:0098771,GO:…	2.03094	4.96118	54.5317	1.52964e-13	9.96856e-12	11.8639	12.5668	67.552	32.365			-0.926931	-0.855576		1.39983	0.382677
TRINITY_DN33674_c0_g1	1028; 942	VITH4	Vacuolar iron transporter homolog 4	ARATH					AT3G43660	GO:0000041,GO:0003674,GO:0005215,GO:0005381,GO:0005384,GO:0005575,GO:0005774,GO:0006810,GO:0006811,GO:0006812,GO:0006828,GO:0006873,GO:0006875,GO:0006880,GO:0008150,GO:0008324,GO:0009987,GO:0010035,GO:0010038,GO:0010039,GO:0015075,GO:0016020,GO:0016021,GO:0019725,GO:0022857,GO:0022890,GO:0022891,GO:0022892,GO:0030001,GO:0030003,GO:0030026,GO:0031090,GO:0031224,GO:0034220,GO:0042221,GO:0042592,GO:…	2.14808	3.3059	54.2619	1.75469e-13	1.13914e-11	3.13238	4.0649	20.0914	11.9895			-0.948319	-0.707464		1.15746	0.498322
TRINITY_DN27416_c0_g1	1403; 1355										2.47394	4.39646	54.2385	1.7757e-13	1.14838e-11	4.5028	8.24431	47.9049	23.291			-1.38881	-0.733118		1.55124	0.570685
TRINITY_DN33309_c0_g1	1454; 1113; 830	P2C58	Probable protein phosphatase 2C 58	ARATH					AT4G28400	GO:0003674,GO:0003824,GO:0004721,GO:0004722,GO:0005488,GO:0016787,GO:0016788,GO:0016791,GO:0042578,GO:0043167,GO:0043169,GO:0046872	1.38109	5.12731	54.1681	1.84054e-13	1.18579e-11	19.0292	19.6661	59.864	40.9804			-0.657758	-0.614714		0.898947	0.373526
TRINITY_DN40981_c0_g1	3215; 3038; 2545; 2358										1.38146	4.71655	54.1435	1.8637e-13	1.19616e-11	14.4873	14.5993	43.9071	31.9064			-0.631835	-0.622066		0.84553	0.408371
TRINITY_DN33072_c0_g1	1720	DSEL (2)	Phospholipase A1-IIgamma	ARATH					AT4G18550	GO:0003674,GO:0003824,GO:0004620,GO:0005575,GO:0005737,GO:0006629,GO:0006638,GO:0006639,GO:0008150,GO:0008152,GO:0008970,GO:0009056,GO:0009987,GO:0010029,GO:0010187,GO:0016042,GO:0016298,GO:0016787,GO:0016788,GO:0019915,GO:0044237,GO:0044238,GO:0044242,GO:0044248,GO:0044255,GO:0044424,GO:0044464,GO:0044699,GO:0044710,GO:0044712,GO:0044763,GO:0046339,GO:0046340,GO:0046461,GO:0046462,GO:0046464,GO:…	1.59582	7.76594	53.8905	2.11985e-13	1.35542e-11	121.889	94.5233	268.397	385.563			-0.60283	-0.962928		0.523204	1.04255
TRINITY_DN29641_c0_g1	973; 829; 789; 788	SAU32 (1)	Auxin-responsive protein SAUR32 {ECO:0000305}	ARATH	K14488				AT2G46690	GO:0005575,GO:0005634,GO:0005737,GO:0007165,GO:0007275,GO:0008150,GO:0009734,GO:0009755,GO:0032501,GO:0032502,GO:0040008,GO:0043226,GO:0043227,GO:0043229,GO:0043231,GO:0044424,GO:0044464,GO:0044699,GO:0044707,GO:0044767,GO:0048580,GO:0050789,GO:0050793,GO:0050794,GO:0051239,GO:0065007,GO:1900140,GO:2000026	2.04055	5.45735	53.8518	2.16199e-13	1.37717e-11	12.9994	21.2405	91.4362	49.7596			-1.26443	-0.632695		1.37464	0.522488
TRINITY_DN37395_c0_g1	2222; 2037; 1372	NHX2 (1)	Sodium/hydrogen exchanger 2	ARATH					AT3G05030	GO:0003674,GO:0005215,GO:0005451,GO:0005575,GO:0005774,GO:0005886,GO:0006810,GO:0006811,GO:0006812,GO:0006813,GO:0006814,GO:0006873,GO:0006885,GO:0006950,GO:0006970,GO:0008150,GO:0008324,GO:0009628,GO:0009651,GO:0009987,GO:0010107,GO:0010119,GO:0015075,GO:0015077,GO:0015078,GO:0015079,GO:0015081,GO:0015291,GO:0015297,GO:0015298,GO:0015299,GO:0015385,GO:0015386,GO:0015491,GO:0015672,GO:0016020,GO:…	1.19542	7.07306	53.8303	2.18576e-13	1.3871e-11	85.4358	78.2064	190.424	184.264			-0.526135	-0.650641		0.611855	0.564922
TRINITY_DN62358_c0_g1	1097	GSTX6 (2)	Probable glutathione S-transferase	SOYBN	K00799					GO:0001101,GO:0003674,GO:0003824,GO:0004364,GO:0006950,GO:0008150,GO:0009266,GO:0009408,GO:0009628,GO:0009719,GO:0009725,GO:0009733,GO:0009735,GO:0009737,GO:0009739,GO:0010033,GO:0010035,GO:0010038,GO:0016740,GO:0016765,GO:0033993,GO:0042221,GO:0050896,GO:0097305,GO:1901700	1.56771	4.46229	53.424	2.68799e-13	1.69945e-11	11.12	11.0497	39.636	26.1082			-0.689386	-0.697138		0.976681	0.409843
TRINITY_DN20667_c0_g1	1174; 1148	OPR11	Putative 12-oxophytodienoate reductase 11	ORYSJ						GO:0000166,GO:0003674,GO:0003824,GO:0005488,GO:0005575,GO:0005622,GO:0006082,GO:0006629,GO:0006631,GO:0006633,GO:0008150,GO:0008152,GO:0008610,GO:0009058,GO:0009987,GO:0010181,GO:0016053,GO:0016491,GO:0019752,GO:0031407,GO:0031408,GO:0032553,GO:0032787,GO:0036094,GO:0043167,GO:0043168,GO:0043436,GO:0044237,GO:0044238,GO:0044249,GO:0044255,GO:0044281,GO:0044283,GO:0044464,GO:0044699,GO:0044710,GO:…	1.47126	4.99685	53.1872	3.03235e-13	1.91004e-11	13.1169	20.5535	49.545	44.158			-0.989322	-0.412128		0.780352	0.621099
TRINITY_DN8318_c0_g1	1118	GLOB	Floral homeotic protein GLOBOSA	ANTMA						GO:0000165,GO:0000975,GO:0000976,GO:0000977,GO:0001012,GO:0001067,GO:0001071,GO:0003674,GO:0003676,GO:0003677,GO:0003700,GO:0005488,GO:0005575,GO:0005634,GO:0006139,GO:0006351,GO:0006355,GO:0006357,GO:0006725,GO:0006793,GO:0006796,GO:0006807,GO:0007165,GO:0007275,GO:0008150,GO:0008152,GO:0009058,GO:0009059,GO:0009889,GO:0009891,GO:0009893,GO:0009987,GO:0010468,GO:0010556,GO:0010557,GO:0010604,GO:…	2.00569	3.16243	53.1661	3.06507e-13	1.9235e-11	4.11125	3.00574	11.72	16.7066			-0.623215	-0.911101		0.54352	0.990796
TRINITY_DN33422_c0_g1	2589	SBT11 (1)	Subtilisin-like protease SBT1.1 {ECO:0000303|PubMed:16193095}	ARATH					AT1G01900	GO:0003674,GO:0003824,GO:0004175,GO:0004252,GO:0005575,GO:0005578,GO:0005618,GO:0006508,GO:0008150,GO:0008152,GO:0008233,GO:0008236,GO:0016787,GO:0017171,GO:0019538,GO:0030312,GO:0031012,GO:0043170,GO:0044238,GO:0044421,GO:0044464,GO:0070011,GO:0071704	1.45477	4.17391	52.9464	3.42782e-13	2.14321e-11	9.24053	9.96187	28.6678	24.0445			-0.687503	-0.59777		0.76051	0.524764
TRINITY_DN21164_c0_g1	1979	7SBG2 (1)	Basic 7S globulin 2	SOYBN						GO:0003674,GO:0003824,GO:0004175,GO:0004190,GO:0006508,GO:0008150,GO:0008152,GO:0008233,GO:0009056,GO:0009057,GO:0016787,GO:0019538,GO:0030163,GO:0043170,GO:0044238,GO:0045735,GO:0070001,GO:0070011,GO:0071704,GO:1901575	1.9795	3.56813	52.9064	3.49819e-13	2.17917e-11	5.75576	3.83589	21.9706	15.6584			-0.601158	-1.01147		1.02677	0.585857
TRINITY_DN10104_c0_g1	1133	GLB1; AMP22	Globulin-1 S allele; Vicilin-like antimicrobial peptides 2-2	MAIZE; MACIN						GO:0003674,GO:0045735	2.63362	1.48678	52.8823	3.54146e-13	2.19804e-11	0.939715	0.601147	5.60371	3.8327			-0.545747	-0.722275		0.825281	0.442741
TRINITY_DN28153_c0_g1	1046; 1028										1.17417	6.3636	52.7732	3.74371e-13	2.31509e-11	54.386	46.7177	105.855	122.155			-0.465883	-0.676774		0.469807	0.672851
TRINITY_DN27317_c0_g1	1721; 1588										1.29774	5.34001	52.7243	3.83804e-13	2.36479e-11	21.8484	24.8761	66.4245	48.5803			-0.694434	-0.522004		0.826187	0.390251
TRINITY_DN28105_c0_g1	1703	UNE10	Transcription factor UNE10	ARATH					AT4G00050	GO:0001071,GO:0003674,GO:0003676,GO:0003677,GO:0003700,GO:0005488,GO:0005575,GO:0005634,GO:0005911,GO:0006139,GO:0006351,GO:0006355,GO:0006725,GO:0006807,GO:0008150,GO:0008152,GO:0009058,GO:0009059,GO:0009506,GO:0009566,GO:0009567,GO:0009889,GO:0009987,GO:0010468,GO:0010556,GO:0016070,GO:0018130,GO:0019219,GO:0019222,GO:0019438,GO:0022414,GO:0030054,GO:0031323,GO:0031326,GO:0032774,GO:0034641,GO:…	2.4181	2.70379	52.6799	3.92583e-13	2.41012e-11	2.15351	1.91795	14.2485	7.50161			-0.769376	-0.853611		1.19852	0.424464
TRINITY_DN44689_c0_g1	2559	CRSP	CO(2)-response secreted protease {ECO:0000303|PubMed:25043023}	ARATH					AT1G20160	GO:0002831,GO:0002832,GO:0003674,GO:0003824,GO:0004175,GO:0004252,GO:0005575,GO:0005576,GO:0005618,GO:0006508,GO:0008150,GO:0008152,GO:0008233,GO:0008236,GO:0010033,GO:0010037,GO:0016787,GO:0017171,GO:0019538,GO:0030312,GO:0031347,GO:0031348,GO:0032101,GO:0032102,GO:0042221,GO:0043170,GO:0043900,GO:0043901,GO:0044238,GO:0044464,GO:0045682,GO:0045683,GO:0048046,GO:0048519,GO:0048580,GO:0048581,GO:…	1.97881	7.86691	52.4927	4.31843e-13	2.64157e-11	89.6645	99.2179	495.587	249.027			-1.00924	-0.866208		1.43127	0.444171
TRINITY_DN36703_c0_g1	1762; 1603; 1600	FAEA; LIP (1)	Feruloyl esterase A; Lipase	ASPNG; RHIOR						GO:0000272,GO:0001871,GO:0003674,GO:0003824,GO:0005488,GO:0005575,GO:0005576,GO:0005975,GO:0005976,GO:0006073,GO:0006629,GO:0008150,GO:0008152,GO:0009056,GO:0009057,GO:0009251,GO:0009987,GO:0010383,GO:0010393,GO:0010410,GO:0016052,GO:0016787,GO:0016788,GO:0016998,GO:0030243,GO:0030245,GO:0030246,GO:0030247,GO:0030248,GO:0030600,GO:0043170,GO:0044036,GO:0044042,GO:0044237,GO:0044238,GO:0044247,GO:…	2.25131	1.59845	52.2664	4.84585e-13	2.95353e-11	1.01802	1.03054	4.57864	5.20854			-0.596564	-0.590595		0.527621	0.659539
TRINITY_DN24999_c0_g1	2104	GSTX6 (3)	Probable glutathione S-transferase	SOYBN	K00799					GO:0001101,GO:0003674,GO:0003824,GO:0004364,GO:0006950,GO:0008150,GO:0009266,GO:0009408,GO:0009628,GO:0009719,GO:0009725,GO:0009733,GO:0009735,GO:0009737,GO:0009739,GO:0010033,GO:0010035,GO:0010038,GO:0016740,GO:0016765,GO:0033993,GO:0042221,GO:0050896,GO:0097305,GO:1901700	1.37104	6.79136	52.1865	5.04727e-13	3.06527e-11	63.235	60.2292	185.879	133.457			-0.628037	-0.69609		0.89805	0.426076
TRINITY_DN27313_c0_g1	1086; 762; 715										1.49066	4.56809	51.8539	5.97865e-13	3.61794e-11	13.3518	11.5077	41.447	28.3358			-0.574709	-0.759336		0.92614	0.407905
TRINITY_DN30660_c0_g1	1186; 934	FQRL1 (1)	Probable NAD(P)H dehydrogenase (quinone) FQR1-like 1 {ECO:0000305}	ARATH	K03809				AT4G27270	GO:0000166,GO:0003674,GO:0003824,GO:0003955,GO:0005488,GO:0005575,GO:0005737,GO:0005886,GO:0005911,GO:0009506,GO:0010181,GO:0016020,GO:0016491,GO:0016651,GO:0016655,GO:0030054,GO:0032553,GO:0036094,GO:0043167,GO:0043168,GO:0044424,GO:0044464,GO:0048037,GO:0050662,GO:0097159,GO:0097367,GO:1901265,GO:1901363	1.40865	8.16625	51.8034	6.13467e-13	3.69914e-11	152.586	161.709	483.423	351.069			-0.731271	-0.648553		0.919558	0.460266
TRINITY_DN21210_c0_g1	1101	GSTX1; GST23	Probable glutathione S-transferase; Glutathione transferase GST 23	TOBAC; MAIZE						GO:0003674,GO:0003824,GO:0004364,GO:0007165,GO:0008150,GO:0009734,GO:0009755,GO:0016740,GO:0016765,GO:0050789,GO:0050794,GO:0065007	1.42884	6.50494	51.6819	6.5261e-13	3.92121e-11	44.9889	53.2731	106.949	157.73			-0.803192	-0.568933		0.410069	0.962056
TRINITY_DN24781_c0_g1	745										2.35919	2.2611	51.5978	6.81195e-13	4.07851e-11	2.0752	1.05916	8.64475	7.17403			-0.535537	-0.949271		0.849661	0.635147
TRINITY_DN30696_c0_g1	1198; 1099	SPER1; SPER3	Protein SPEAR1 {ECO:0000303|PubMed:25527103}; Protein SPEAR3 {ECO:0000303|PubMed:25527103}	ARATH					AT2G20080	GO:0006139,GO:0006351,GO:0006355,GO:0006725,GO:0006807,GO:0008150,GO:0008152,GO:0009058,GO:0009059,GO:0009889,GO:0009987,GO:0010468,GO:0010556,GO:0016070,GO:0018130,GO:0019219,GO:0019222,GO:0019438,GO:0031323,GO:0031326,GO:0032774,GO:0034641,GO:0034645,GO:0034654,GO:0043170,GO:0044237,GO:0044238,GO:0044249,GO:0044260,GO:0044271,GO:0046483,GO:0050789,GO:0050794,GO:0051171,GO:0051252,GO:0060255,GO:…	1.63722	3.35391	51.4946	7.17961e-13	4.2835e-11	4.73773	5.12407	14.556	16.1825			-0.702418	-0.62198		0.594599	0.729799
TRINITY_DN31637_c0_g1	1345; 1331; 1311; 1297	ORYA	Oryzain alpha chain	ORYSJ						GO:0000323,GO:0003674,GO:0003824,GO:0004175,GO:0004197,GO:0005575,GO:0005615,GO:0005764,GO:0005773,GO:0006508,GO:0008150,GO:0008152,GO:0008233,GO:0008234,GO:0016787,GO:0019538,GO:0043170,GO:0043226,GO:0043227,GO:0043229,GO:0043231,GO:0044238,GO:0044421,GO:0044424,GO:0044444,GO:0044464,GO:0051603,GO:0070011,GO:0071704	1.41736	7.40947	51.4176	7.4666e-13	4.43909e-11	93.9715	91.2026	289.992	204.607			-0.667307	-0.709542		0.937944	0.438906
TRINITY_DN25576_c0_g1	1578	DIOX3	Probable 2-oxoglutarate-dependent dioxygenase JRG21 {ECO:0000305}	ARATH						GO:0003674,GO:0003824,GO:0005488,GO:0008150,GO:0008152,GO:0009058,GO:0009812,GO:0009813,GO:0016491,GO:0043167,GO:0043169,GO:0046872,GO:0051213,GO:0071704,GO:1901576	4.10432	3.94307	51.2836	7.99399e-13	4.73602e-11	1.76197	1.60306	48.6224	9.33607			-1.31983	-1.38209		2.43039	0.271533
TRINITY_DN33528_c0_g1	1090	RD19A	Cysteine protease RD19A {ECO:0000305}	ARATH	K01373				AT4G39090	GO:0000323,GO:0003674,GO:0003824,GO:0004175,GO:0004197,GO:0005575,GO:0005615,GO:0005634,GO:0005764,GO:0005773,GO:0006508,GO:0006950,GO:0006952,GO:0006970,GO:0008150,GO:0008152,GO:0008233,GO:0008234,GO:0009605,GO:0009607,GO:0009617,GO:0009628,GO:0009651,GO:0016787,GO:0019538,GO:0042742,GO:0043170,GO:0043207,GO:0043226,GO:0043227,GO:0043229,GO:0043231,GO:0044238,GO:0044421,GO:0044424,GO:0044444,GO:…	1.23052	6.64189	51.2694	8.05192e-13	4.75372e-11	60.6899	58.5976	156.699	123.203			-0.572245	-0.621219		0.767741	0.425722
TRINITY_DN36328_c0_g1	1624; 1285	CNGC4	Cyclic nucleotide-gated ion channel 4	ARATH					AT5G54250	GO:0000166,GO:0002376,GO:0003674,GO:0005215,GO:0005216,GO:0005244,GO:0005249,GO:0005261,GO:0005267,GO:0005488,GO:0005575,GO:0005887,GO:0006950,GO:0006952,GO:0006955,GO:0008150,GO:0008219,GO:0008324,GO:0009626,GO:0009987,GO:0012501,GO:0015075,GO:0015077,GO:0015079,GO:0015267,GO:0016020,GO:0016021,GO:0016265,GO:0017076,GO:0019001,GO:0022803,GO:0022832,GO:0022836,GO:0022838,GO:0022843,GO:0022857,GO:…	2.18592	2.35641	51.0055	9.21057e-13	5.41888e-11	1.6445	1.9752	9.909	6.68266			-0.771495	-0.64619		0.936764	0.48092
TRINITY_DN30058_c0_g1	1162; 1055	MARH2	E3 ubiquitin-protein ligase MARCH2	BOVIN	K10657					GO:0003674,GO:0003824,GO:0004842,GO:0005488,GO:0005575,GO:0005765,GO:0005774,GO:0005783,GO:0005789,GO:0006464,GO:0006810,GO:0006897,GO:0008150,GO:0008152,GO:0008270,GO:0009987,GO:0010008,GO:0016020,GO:0016021,GO:0016192,GO:0016567,GO:0016740,GO:0019538,GO:0019787,GO:0031090,GO:0031224,GO:0031410,GO:0031982,GO:0032446,GO:0036211,GO:0043167,GO:0043169,GO:0043170,GO:0043226,GO:0043227,GO:0043229,GO:…	1.56439	4.04135	50.997	9.25067e-13	5.42364e-11	8.53575	8.04392	28.1552	20.8669			-0.641529	-0.710499		0.875587	0.476441
TRINITY_DN31022_c0_g1	1392; 1392; 1363										1.91811	2.37756	50.8904	9.76697e-13	5.7066e-11	2.0752	2.20421	8.20055	8.02574			-0.666857	-0.621896		0.656846	0.631908
TRINITY_DN32803_c0_g1	1871	C94A1	Cytochrome P450 94A1	VICSA	K13407					GO:0003674,GO:0003824,GO:0004497,GO:0005488,GO:0005506,GO:0005575,GO:0005789,GO:0016020,GO:0016021,GO:0016491,GO:0016705,GO:0020037,GO:0031090,GO:0031224,GO:0043167,GO:0043169,GO:0044422,GO:0044424,GO:0044425,GO:0044432,GO:0044444,GO:0044446,GO:0044464,GO:0046872,GO:0046906,GO:0046914,GO:0097159,GO:0098588,GO:0098589,GO:1901363	2.21689	3.66633	50.7714	1.03776e-12	6.04255e-11	4.89435	4.0649	27.5744	14.0205			-0.78309	-0.968021		1.31777	0.433341
TRINITY_DN42281_c0_g1	1118	CHI5 (2)	Endochitinase EP3 {ECO:0000303|PubMed:11525512}	ARATH	K01183				AT3G54420	GO:0000272,GO:0003006,GO:0003674,GO:0003824,GO:0004553,GO:0004568,GO:0005488,GO:0005575,GO:0005618,GO:0005975,GO:0005976,GO:0006022,GO:0006026,GO:0006030,GO:0006032,GO:0006040,GO:0006807,GO:0006950,GO:0006952,GO:0008061,GO:0008150,GO:0008152,GO:0009056,GO:0009057,GO:0009605,GO:0009607,GO:0009611,GO:0009617,GO:0009790,GO:0009793,GO:0009987,GO:0010262,GO:0016052,GO:0016787,GO:0016798,GO:0016998,GO:…	3.12513	3.67402	50.5402	1.16752e-12	6.77479e-11	2.0752	3.12024	34.4423	11.1705			-1.29559	-0.966255		1.86508	0.396774
TRINITY_DN25922_c0_g1	2197	PTR27 (2)	Protein NRT1/ PTR FAMILY 6.2	ARATH					AT2G26690	GO:0001101,GO:0003674,GO:0005215,GO:0005575,GO:0006082,GO:0006807,GO:0006810,GO:0006857,GO:0006950,GO:0008150,GO:0008152,GO:0009611,GO:0009719,GO:0009725,GO:0009753,GO:0009987,GO:0010033,GO:0015291,GO:0015293,GO:0015833,GO:0016021,GO:0022804,GO:0022857,GO:0031224,GO:0042126,GO:0042128,GO:0042221,GO:0042886,GO:0043436,GO:0044237,GO:0044281,GO:0044425,GO:0044699,GO:0044710,GO:0044763,GO:0044765,GO:…	1.20532	6.86955	50.4507	1.22197e-12	7.06657e-11	69.8522	71.5365	179.182	146.887			-0.604721	-0.571292		0.729615	0.446398
TRINITY_DN31915_c0_g1	1125; 1125	ERF17	Ethylene-responsive transcription factor ERF017	ARATH					AT1G19210	GO:0000160,GO:0001071,GO:0003674,GO:0003676,GO:0003677,GO:0003700,GO:0005488,GO:0005575,GO:0005634,GO:0006139,GO:0006351,GO:0006725,GO:0006807,GO:0007165,GO:0008150,GO:0008152,GO:0009058,GO:0009059,GO:0009755,GO:0009873,GO:0009987,GO:0016070,GO:0018130,GO:0019438,GO:0032774,GO:0034641,GO:0034645,GO:0034654,GO:0035556,GO:0043170,GO:0043226,GO:0043227,GO:0043229,GO:0043231,GO:0044237,GO:0044238,GO:…	-3.17578	1.49339	50.4185	1.24218e-12	7.159e-11	5.63829	4.35116	0.170845	0.917228			0.867469	0.601239		-0.947525	-0.521183
TRINITY_DN9483_c0_g1	1443	CXE17; CXE6	Probable carboxylesterase 17; Probable carboxylesterase 6	ARATH; ARATH					AT5G16080	GO:0003674,GO:0003824,GO:0008150,GO:0008152,GO:0009056,GO:0016787,GO:0016788,GO:0052689	2.77857	1.9664	50.2067	1.38377e-12	7.94802e-11	0.783096	1.14504	8.98644	4.45511			-0.842775	-0.666386		1.13819	0.370975
TRINITY_DN30663_c0_g1	1270; 1246; 1246; 1161; 1137; 1121; 1097	MAKR6	Probable membrane-associated kinase regulator 6	ARATH					AT5G52900	GO:0005575,GO:0005886,GO:0007165,GO:0008150,GO:0009738,GO:0009755,GO:0016020,GO:0044464,GO:0050789,GO:0050794,GO:0065007	2.71177	3.43908	50.1926	1.39373e-12	7.97814e-11	2.66253	3.03436	26.9935	10.4498			-1.04105	-0.930349		1.5955	0.375897
TRINITY_DN31336_c0_g1	774; 774	SAU50 (2)	Auxin-responsive protein SAUR50 {ECO:0000305}	HELAN						GO:0007165,GO:0008150,GO:0009734,GO:0009755,GO:0040008,GO:0050789,GO:0050794,GO:0065007	2.61245	2.10788	50.1004	1.46077e-12	8.33376e-11	1.37042	1.03054	9.56731	5.04475			-0.672331	-0.825684		1.10672	0.391291
TRINITY_DN35573_c0_g1	1394; 1323; 1226; 912; 815; 625	ML423 (3)	MLP-like protein 423	ARATH					AT1G24020	GO:0005575,GO:0006950,GO:0006952,GO:0008150,GO:0009607,GO:0016020,GO:0050896	1.75609	3.69562	49.9335	1.59046e-12	9.04321e-11	4.54196	7.15652	20.433	19.3601			-0.992507	-0.507431		0.785324	0.714614
TRINITY_DN35939_c0_g1	1003; 863; 863; 612	SDI1	Protein SULFUR DEFICIENCY-INDUCED 1 {ECO:0000303|PubMed:19154231}	ARATH					AT5G48850	GO:0005575,GO:0005634,GO:0006792,GO:0006950,GO:0007154,GO:0008150,GO:0009267,GO:0009605,GO:0009987,GO:0009991,GO:0010438,GO:0031667,GO:0031668,GO:0031669,GO:0033554,GO:0042594,GO:0043226,GO:0043227,GO:0043229,GO:0043231,GO:0044424,GO:0044464,GO:0044699,GO:0044763,GO:0050789,GO:0050896,GO:0051716,GO:0065007,GO:0071496	3.60898	3.13781	49.5909	1.89389e-12	1.07324e-10	1.44873	1.20229	25.7976	6.55163			-1.0535	-1.16046		1.95732	0.256635
TRINITY_DN26146_c0_g1	634	PPO (1)	Polyphenol oxidase, chloroplastic	MALDO	K00422					GO:0003674,GO:0003824,GO:0004097,GO:0005488,GO:0005575,GO:0008150,GO:0008152,GO:0009058,GO:0009543,GO:0016491,GO:0016679,GO:0016682,GO:0031977,GO:0031978,GO:0042440,GO:0043167,GO:0043169,GO:0044422,GO:0044424,GO:0044434,GO:0044435,GO:0044436,GO:0044444,GO:0044446,GO:0044464,GO:0044699,GO:0044710,GO:0044711,GO:0046148,GO:0046872	1.26452	7.65914	49.4414	2.04385e-12	1.15437e-10	110.456	127.042	264.809	305.895			-0.724507	-0.526017		0.521947	0.728577
TRINITY_DN31765_c0_g1	1972; 1862	HQGT (2)	Hydroquinone glucosyltransferase	RAUSE	K08237					GO:0003674,GO:0003824,GO:0008150,GO:0008152,GO:0008194,GO:0016740,GO:0016757,GO:0016758,GO:0035251,GO:0046527,GO:0050505	1.33238	6.8619	49.3932	2.09472e-12	1.17917e-10	72.2406	59.9716	190.184	142.629			-0.518422	-0.779023		0.85379	0.443654
TRINITY_DN26498_c0_g1	1194	COPT1; COPT6 (1)	Copper transporter 1; Copper transporter 6	ARATH	K14686				AT2G26975	GO:0003674,GO:0005215,GO:0005375,GO:0005575,GO:0005773,GO:0008324,GO:0015075,GO:0016021,GO:0022857,GO:0022890,GO:0022891,GO:0022892,GO:0031224,GO:0043226,GO:0043227,GO:0043229,GO:0043231,GO:0044424,GO:0044425,GO:0044444,GO:0044464,GO:0046873,GO:0046915	1.68028	5.45351	49.3621	2.12813e-12	1.19401e-10	21.3002	20.3245	86.8917	46.5165			-0.732031	-0.793746		1.19967	0.326103
TRINITY_DN36964_c0_g1	2348; 2327	LRKS2	Receptor like protein kinase S.2	ARATH					AT2G32800	GO:0000166,GO:0001101,GO:0001882,GO:0001883,GO:0003674,GO:0003824,GO:0004672,GO:0004674,GO:0005488,GO:0005524,GO:0005575,GO:0005886,GO:0006950,GO:0008150,GO:0009605,GO:0009607,GO:0009611,GO:0009617,GO:0009719,GO:0009725,GO:0009751,GO:0009753,GO:0009987,GO:0010033,GO:0014070,GO:0016020,GO:0016301,GO:0016740,GO:0016772,GO:0016773,GO:0017076,GO:0030554,GO:0032549,GO:0032550,GO:0032553,GO:0032555,GO:…	2.06869	3.94859	49.1756	2.34045e-12	1.3088e-10	5.63829	6.18323	32.9731	16.7066			-0.896643	-0.797222		1.29828	0.395586
TRINITY_DN31794_c0_g1	732; 669	HIP3; HIP5; HIP6	Heavy metal-associated isoprenylated plant protein 3 {ECO:0000303|PubMed:21072340, ECO:0000303|PubMed:23368984}; Heavy metal-associated isoprenylated plant protein 5 {ECO:0000303|PubMed:21072340, ECO:0000303|PubMed:23368984}; Heavy metal-associated isoprenylated plant protein 6 {ECO:0000303|PubMed:21072340, ECO:0000303|PubMed:23368984}	ARATH					AT5G03380	GO:0003674,GO:0005488,GO:0005575,GO:0005737,GO:0005886,GO:0006810,GO:0006811,GO:0006812,GO:0006873,GO:0006875,GO:0008150,GO:0009987,GO:0016020,GO:0019725,GO:0030001,GO:0030003,GO:0042592,GO:0043167,GO:0043169,GO:0044424,GO:0044464,GO:0044699,GO:0044763,GO:0044765,GO:0046872,GO:0046914,GO:0046916,GO:0048878,GO:0050801,GO:0051179,GO:0051234,GO:0055065,GO:0055076,GO:0055080,GO:0055082,GO:0065007,GO:…	1.87867	2.49748	49.1187	2.40928e-12	1.34285e-10	2.23182	2.51909	9.4648	8.09126			-0.696592	-0.601838		0.741268	0.557162
TRINITY_DN6990_c0_g1	627										2.14035	2.48357	49.0663	2.47457e-12	1.37473e-10	1.44873	2.57635	9.87483	8.15677			-0.937552	-0.52942		0.846219	0.620754
TRINITY_DN4050_c0_g1	1332; 1254	AAT3 (1)	Aspartate aminotransferase 3, chloroplastic	ARATH	K14454				AT5G11520	GO:0003674,GO:0003824,GO:0004069,GO:0005488,GO:0005575,GO:0005777,GO:0006082,GO:0006103,GO:0006520,GO:0006531,GO:0006536,GO:0006807,GO:0007568,GO:0008150,GO:0008152,GO:0008483,GO:0009058,GO:0009064,GO:0009066,GO:0009507,GO:0009536,GO:0009987,GO:0010150,GO:0010260,GO:0016020,GO:0016740,GO:0016769,GO:0019752,GO:0030170,GO:0032502,GO:0042579,GO:0043167,GO:0043168,GO:0043226,GO:0043227,GO:0043229,GO:…	1.69856	5.05061	49.049	2.49643e-12	1.38234e-10	15.7011	15.4581	65.9461	35.215			-0.748165	-0.768107		1.19239	0.323882
TRINITY_DN24759_c0_g1	671; 656										1.35652	5.02706	49.0405	2.50734e-12	1.38386e-10	18.8726	17.6909	55.9688	37.6391			-0.578724	-0.662805		0.894941	0.346589
TRINITY_DN37329_c0_g1	3779	AB10C (1)	ABC transporter C family member 10	ARATH					AT3G59140	GO:0000166,GO:0000325,GO:0001882,GO:0001883,GO:0003674,GO:0003824,GO:0005215,GO:0005488,GO:0005524,GO:0005575,GO:0005773,GO:0005774,GO:0006810,GO:0008150,GO:0008559,GO:0009987,GO:0015238,GO:0015399,GO:0015405,GO:0016020,GO:0016021,GO:0016462,GO:0016787,GO:0016817,GO:0016818,GO:0016820,GO:0016887,GO:0017076,GO:0017111,GO:0022804,GO:0022857,GO:0030554,GO:0031090,GO:0031224,GO:0032549,GO:0032550,GO:…	1.15532	6.28994	48.8556	2.75523e-12	1.51573e-10	47.4948	49.38	120.275	95.5555			-0.584414	-0.530484		0.720365	0.394533
TRINITY_DN3103_c0_g1	1832	C82C4	Cytochrome P450 82C4	ARATH					AT4G31940	GO:0003674,GO:0003824,GO:0004497,GO:0005488,GO:0005506,GO:0005575,GO:0008150,GO:0008152,GO:0009058,GO:0009987,GO:0010035,GO:0010038,GO:0010039,GO:0016020,GO:0016021,GO:0016491,GO:0016705,GO:0016709,GO:0019748,GO:0020037,GO:0031224,GO:0042221,GO:0043167,GO:0043169,GO:0044425,GO:0044550,GO:0044699,GO:0044710,GO:0044711,GO:0046872,GO:0046906,GO:0046914,GO:0050896,GO:0051716,GO:0070887,GO:0071241,GO:…	1.12767	4.74978	48.7849	2.85635e-12	1.56628e-10	16.2101	17.4619	38.4743	35.1822			-0.569514	-0.4736		0.582753	0.460361
TRINITY_DN40201_c0_g1	2079; 2077; 1568; 1271	AAE5	Probable acyl-activating enzyme 5, peroxisomal	ARATH					AT5G16370	GO:0003674,GO:0003824,GO:0005575,GO:0005777,GO:0006082,GO:0006629,GO:0006631,GO:0008150,GO:0008152,GO:0009987,GO:0016874,GO:0019752,GO:0032787,GO:0042579,GO:0043226,GO:0043227,GO:0043229,GO:0043231,GO:0043436,GO:0044237,GO:0044238,GO:0044255,GO:0044281,GO:0044424,GO:0044444,GO:0044464,GO:0044699,GO:0044710,GO:0044763,GO:0071704	1.23432	4.99536	48.6851	3.00546e-12	1.64273e-10	19.1075	18.8646	51.2876	38.0649			-0.56098	-0.577683		0.775062	0.363602
TRINITY_DN29759_c0_g1	918; 893	CCD31 (1)	Cyclin-D3-1	ARATH	K14505				AT4G34160	GO:0000082,GO:0003006,GO:0005575,GO:0005634,GO:0008150,GO:0009719,GO:0009725,GO:0009735,GO:0009743,GO:0009744,GO:0009791,GO:0009987,GO:0010033,GO:0010444,GO:0022402,GO:0022414,GO:0030154,GO:0032501,GO:0032502,GO:0034285,GO:0042221,GO:0043226,GO:0043227,GO:0043229,GO:0043231,GO:0044424,GO:0044464,GO:0044699,GO:0044702,GO:0044707,GO:0044763,GO:0044767,GO:0044770,GO:0044772,GO:0044843,GO:0048316,GO:…	-1.13084	4.86907	48.5556	3.21058e-12	1.7492e-10	40.0945	39.9906	16.6061	19.9497			0.530213	0.526648		-0.647642	-0.409218
TRINITY_DN37756_c0_g1	2248; 2233; 2222; 2207; 2044; 1915; 1900; 1897	FAFL	Protein FAF-like, chloroplastic	ARATH					AT5G22090	GO:0005575,GO:0009507,GO:0009536,GO:0043226,GO:0043227,GO:0043229,GO:0043231,GO:0044424,GO:0044444,GO:0044464	1.21786	4.84983	48.4995	3.30369e-12	1.79416e-10	16.6799	17.8913	45.4106	35.084			-0.605918	-0.515271		0.737801	0.383388
TRINITY_DN14458_c0_g1	3055	DTX43	Protein DETOXIFICATION 43 {ECO:0000303|PubMed:11739388}	ARATH					AT3G08040	GO:0000302,GO:0001101,GO:0003674,GO:0005215,GO:0005342,GO:0005575,GO:0005886,GO:0006810,GO:0006811,GO:0006812,GO:0006873,GO:0006875,GO:0006879,GO:0006950,GO:0006979,GO:0007154,GO:0008150,GO:0008324,GO:0008509,GO:0008514,GO:0009267,GO:0009605,GO:0009719,GO:0009723,GO:0009725,GO:0009737,GO:0009987,GO:0009991,GO:0010033,GO:0010035,GO:0010038,GO:0010039,GO:0015075,GO:0015137,GO:0015142,GO:0015238,GO:…	2.11292	5.19048	48.3818	3.50812e-12	1.89741e-10	13.1952	14.1699	83.2698	35.1822			-0.96728	-0.877582		1.52114	0.323721
TRINITY_DN34855_c2_g3	1943; 795; 505	SBT25	Subtilisin-like protease SBT2.5 {ECO:0000303|PubMed:16193095}	ARATH					AT2G19170	GO:0003674,GO:0003824,GO:0004175,GO:0004252,GO:0005575,GO:0005618,GO:0008233,GO:0008236,GO:0016020,GO:0016787,GO:0017171,GO:0030312,GO:0044464,GO:0070011	-1.89172	3.32496	48.3773	3.5162e-12	1.89741e-10	16.8366	14.5993	3.10938	5.33958			0.856124	0.673711		-1.02619	-0.503643
TRINITY_DN41338_c1_g1	2370; 2370	SUT41; SUT42 (1)	Probable sulfate transporter 4.2; Sulfate transporter 4.1, chloroplastic	ARATH	K18059				AT3G12520,AT5G13550	GO:0003674,GO:0005215,GO:0005575,GO:0005887,GO:0008271,GO:0008509,GO:0015075,GO:0015103,GO:0015116,GO:0015291,GO:0015293,GO:0016020,GO:0016021,GO:0022804,GO:0022857,GO:0022891,GO:0022892,GO:0031090,GO:0031224,GO:0031226,GO:0031969,GO:0042170,GO:0044422,GO:0044424,GO:0044425,GO:0044434,GO:0044435,GO:0044444,GO:0044446,GO:0044459,GO:0044464,GO:1901682	1.04313	5.05353	48.0665	4.12002e-12	2.21618e-10	21.3394	21.9562	46.709	42.5528			-0.507952	-0.470318		0.553471	0.424799
TRINITY_DN39431_c2_g1	1684; 1652; 1339; 892	DJ1E	DJ-1 protein homolog E	ARATH	K18881				AT2G38860		1.02487	5.59992	47.9037	4.47679e-12	2.40046e-10	32.8509	31.002	68.1671	61.7163			-0.450357	-0.528997		0.559243	0.420111
TRINITY_DN31521_c0_g1	1338; 1302	ATHB7 (2)	Homeobox-leucine zipper protein ATHB-7	ARATH					AT2G46680	GO:0001071,GO:0001101,GO:0003674,GO:0003676,GO:0003677,GO:0003700,GO:0005488,GO:0005575,GO:0005634,GO:0006139,GO:0006351,GO:0006355,GO:0006725,GO:0006807,GO:0006950,GO:0008150,GO:0008152,GO:0009058,GO:0009059,GO:0009414,GO:0009415,GO:0009628,GO:0009719,GO:0009725,GO:0009737,GO:0009889,GO:0009891,GO:0009893,GO:0009987,GO:0010033,GO:0010035,GO:0010468,GO:0010556,GO:0010557,GO:0010604,GO:0010628,GO:…	1.22799	4.54666	47.8945	4.49774e-12	2.40409e-10	14.4481	13.4543	35.7749	29.5478			-0.512301	-0.60222		0.687204	0.427317
TRINITY_DN9363_c0_g1	575										2.02116	2.1572	47.8032	4.71229e-12	2.51085e-10	1.52704	1.91795	7.79052	6.32232			-0.715775	-0.564134		0.757155	0.522754
TRINITY_DN37654_c0_g1	1609; 1289; 1288; 1280; 1255; 1252; 1243; 909; 530	NAC2 (1)	NAC domain-containing protein 2	ARATH					AT1G01720	GO:0001071,GO:0003674,GO:0003676,GO:0003677,GO:0003700,GO:0005488,GO:0005575,GO:0005634,GO:0006139,GO:0006351,GO:0006725,GO:0006807,GO:0006950,GO:0008150,GO:0008152,GO:0009058,GO:0009059,GO:0009611,GO:0009787,GO:0009788,GO:0009966,GO:0009968,GO:0009987,GO:0010646,GO:0010648,GO:0016070,GO:0018130,GO:0019438,GO:0023051,GO:0023057,GO:0032774,GO:0034641,GO:0034645,GO:0034654,GO:0043170,GO:0043226,GO:…	1.1451	6.24794	47.7942	4.73379e-12	2.5144e-10	50.3531	44.2559	114.637	94.5072			-0.464851	-0.643488		0.690827	0.417512
TRINITY_DN30836_c0_g1	1664	UFOG5	Anthocyanidin 3-O-glucosyltransferase 5	MANES						GO:0003674,GO:0003824,GO:0008150,GO:0008152,GO:0008194,GO:0009058,GO:0009718,GO:0009812,GO:0009813,GO:0016740,GO:0016757,GO:0016758,GO:0035251,GO:0042440,GO:0044699,GO:0044710,GO:0044711,GO:0046148,GO:0046283,GO:0046527,GO:0047213,GO:0071704,GO:1901576	2.34024	2.55258	47.7748	4.78096e-12	2.53152e-10	1.37042	2.40459	11.9933	7.40334			-0.980016	-0.593936		1.07372	0.50023
TRINITY_DN44757_c0_g1	546										-1.24042	4.50518	47.693	4.98479e-12	2.63122e-10	35.0435	28.6833	13.7701	13.1688			0.697979	0.426212		-0.534052	-0.590139
TRINITY_DN38383_c0_g1	2572	LHWL2	Transcription factor bHLH157	ARATH					AT1G64625	GO:0000280,GO:0001071,GO:0003006,GO:0003674,GO:0003676,GO:0003677,GO:0003700,GO:0003824,GO:0004672,GO:0004674,GO:0005488,GO:0005575,GO:0005634,GO:0005829,GO:0006139,GO:0006351,GO:0006464,GO:0006468,GO:0006725,GO:0006793,GO:0006796,GO:0006807,GO:0006996,GO:0007049,GO:0007126,GO:0007140,GO:0007165,GO:0008150,GO:0008152,GO:0009058,GO:0009059,GO:0009719,GO:0009725,GO:0009733,GO:0009791,GO:0009888,GO:…	-1.18591	4.71561	47.6167	5.18258e-12	2.72713e-10	35.4351	37.3856	14.2143	17.7877			0.513409	0.586688		-0.693716	-0.406381
TRINITY_DN38102_c0_g2	1708; 797	AB14G (1)	ABC transporter G family member 14	ARATH					AT1G31770	GO:0000166,GO:0001882,GO:0001883,GO:0003002,GO:0003674,GO:0003824,GO:0005215,GO:0005488,GO:0005524,GO:0005575,GO:0005886,GO:0007389,GO:0008150,GO:0010051,GO:0010222,GO:0010588,GO:0015399,GO:0015405,GO:0016020,GO:0016021,GO:0016462,GO:0016787,GO:0016817,GO:0016818,GO:0016820,GO:0016887,GO:0017076,GO:0017111,GO:0022804,GO:0022857,GO:0030554,GO:0031224,GO:0032501,GO:0032502,GO:0032549,GO:0032550,GO:…	1.72786	4.45903	47.5276	5.42337e-12	2.845e-10	8.5749	11.7081	42.3353	25.06			-0.949427	-0.575047		1.11839	0.406089
TRINITY_DN30705_c0_g1	1314	BNM2C; BNM2A (1)	BURP domain-containing protein BNM2C {ECO:0000303|PubMed:19714473}; BURP domain-containing protein BNM2A {ECO:0000303|PubMed:19714473}	BRANA; BRANA						GO:0000322,GO:0000325,GO:0000326,GO:0005575,GO:0005773,GO:0043226,GO:0043227,GO:0043229,GO:0043231,GO:0044424,GO:0044444,GO:0044464	0.991595	5.55414	47.0939	6.7666e-12	3.53861e-10	32.4202	30.4009	59.659	65.1887			-0.4297	-0.516921		0.411358	0.535264
TRINITY_DN36923_c0_g1	1664; 903	BGAL (1)	Beta-galactosidase	MALDO						GO:0003674,GO:0003824,GO:0004553,GO:0004565,GO:0005575,GO:0005576,GO:0005975,GO:0008150,GO:0008152,GO:0015925,GO:0016787,GO:0016798,GO:0044238,GO:0048046,GO:0071704	1.2775	7.2129	47.0879	6.78734e-12	3.53861e-10	85.6707	87.5385	239.729	180.202			-0.637254	-0.606841		0.825973	0.418122
TRINITY_DN39139_c0_g1	1413; 1413; 1048	AT21A	Putative RING-H2 finger protein ATL21A	ARATH					AT2G46495	GO:0001871,GO:0003674,GO:0003824,GO:0004842,GO:0005488,GO:0005575,GO:0006508,GO:0006511,GO:0008150,GO:0008152,GO:0008270,GO:0009056,GO:0009057,GO:0009987,GO:0010498,GO:0016021,GO:0016740,GO:0019538,GO:0019787,GO:0019941,GO:0030163,GO:0030246,GO:0030247,GO:0031224,GO:0043161,GO:0043167,GO:0043169,GO:0043170,GO:0043632,GO:0044237,GO:0044238,GO:0044248,GO:0044260,GO:0044265,GO:0044425,GO:0046872,GO:…	1.76326	3.0186	46.9836	7.15841e-12	3.72062e-10	3.21069	4.0649	13.8384	11.0067			-0.785651	-0.566642		0.818232	0.534061
TRINITY_DN57339_c0_g1	981	MLP31	MLP-like protein 31	ARATH					AT1G70840	GO:0006950,GO:0006952,GO:0008150,GO:0009607,GO:0050896	1.3257	7.22965	46.8462	7.67809e-12	3.97852e-10	77.8397	93.2351	244.342	184.625			-0.776208	-0.521822		0.849277	0.448754
TRINITY_DN31860_c0_g1	1281; 1252; 1230; 628	HIP39 (2)	Heavy metal-associated isoprenylated plant protein 39 {ECO:0000303|PubMed:21072340, ECO:0000303|PubMed:23368984}	ARATH					AT1G01490	GO:0003674,GO:0005488,GO:0005575,GO:0005737,GO:0006810,GO:0006811,GO:0006812,GO:0006873,GO:0006875,GO:0008150,GO:0009987,GO:0019725,GO:0030001,GO:0030003,GO:0042592,GO:0043167,GO:0043169,GO:0044424,GO:0044464,GO:0044699,GO:0044763,GO:0044765,GO:0046872,GO:0046914,GO:0046916,GO:0048878,GO:0050801,GO:0051179,GO:0051234,GO:0055065,GO:0055076,GO:0055080,GO:0055082,GO:0065007,GO:0065008,GO:0098771,GO:…	1.94132	6.74894	46.8117	7.81467e-12	4.03694e-10	39.3506	49.4372	230.436	110.722			-1.06314	-0.748233		1.42771	0.383658
TRINITY_DN34495_c1_g1	1035; 1023; 972; 964	BCP	Blue copper protein	PEA						GO:0003674,GO:0005488,GO:0008150,GO:0008152,GO:0009055,GO:0043167,GO:0043169,GO:0044699,GO:0044710,GO:0046872,GO:0055114	1.23558	6.5786	46.8056	7.83907e-12	4.03724e-10	50.1964	63.6071	148.362	119.829			-0.769788	-0.439887		0.756625	0.453049
TRINITY_DN27693_c0_g1	2311; 2223	SUT21	Sulfate transporter 2.1	ARATH	K17469				AT5G10180	GO:0003674,GO:0005215,GO:0005575,GO:0005887,GO:0006810,GO:0006811,GO:0006820,GO:0008150,GO:0008271,GO:0008272,GO:0008509,GO:0009987,GO:0015075,GO:0015103,GO:0015116,GO:0015291,GO:0015293,GO:0015698,GO:0016021,GO:0022804,GO:0022857,GO:0022891,GO:0022892,GO:0031224,GO:0031226,GO:0034220,GO:0044425,GO:0044459,GO:0044464,GO:0044699,GO:0044763,GO:0044765,GO:0051179,GO:0051234,GO:0055085,GO:0072348,GO:…	1.8032	4.52284	46.7917	7.89464e-12	4.05354e-10	10.9633	9.47523	46.8457	24.4376			-0.691507	-0.867422		1.22229	0.336644
TRINITY_DN24014_c1_g1	1368	HIR1 (1)	Hypersensitive-induced response protein 1 {ECO:0000303|PubMed:15060130}	ARATH					AT5G62740	GO:0003674,GO:0005488,GO:0005515,GO:0005575,GO:0005773,GO:0005774,GO:0005794,GO:0005886,GO:0005911,GO:0009506,GO:0016020,GO:0019899,GO:0019900,GO:0019901,GO:0030054,GO:0031090,GO:0043226,GO:0043227,GO:0043229,GO:0043231,GO:0043424,GO:0044422,GO:0044424,GO:0044437,GO:0044444,GO:0044446,GO:0044464,GO:0098588	1.04526	5.21947	46.6538	8.4703e-12	4.33597e-10	22.8272	25.6776	52.0393	48.1872			-0.573569	-0.416775		0.548517	0.441827
TRINITY_DN35223_c0_g1	2246; 2169; 2107; 1950; 1879; 930										1.38839	5.68604	46.5291	9.02695e-12	4.60701e-10	28.2698	28.5688	91.5728	57.2612			-0.652902	-0.638718		0.975311	0.316309
TRINITY_DN32157_c0_g1	1999; 1981; 1975; 583	CGT; LGT	Cinnamate beta-D-glucosyltransferase {ECO:0000303|PubMed:16443693, ECO:0000303|PubMed:17323078}; Limonoid UDP-glucosyltransferase	CITUN; FRAAN						GO:0003674,GO:0003824,GO:0008150,GO:0008152,GO:0008194,GO:0009636,GO:0016740,GO:0016757,GO:0016758,GO:0035251,GO:0042221,GO:0046527,GO:0050412,GO:0050645,GO:0050896	1.38369	5.31887	46.4967	9.17727e-12	4.66966e-10	16.8757	27.1661	60.7866	54.4768			-0.985703	-0.357941		0.748222	0.595423
TRINITY_DN24127_c0_g1	592										1.61696	4.00677	46.3512	9.88455e-12	5.01449e-10	8.61406	7.15652	28.7361	19.5566			-0.585752	-0.798857		0.948206	0.436402
TRINITY_DN31949_c0_g1	1148; 1065	AVP (1)	Pyrophosphate-energized vacuolar membrane proton pump	VIGRR						GO:0003674,GO:0003824,GO:0004427,GO:0005215,GO:0005488,GO:0005575,GO:0005774,GO:0006810,GO:0006811,GO:0006812,GO:0006818,GO:0008150,GO:0009678,GO:0015399,GO:0015405,GO:0015672,GO:0015992,GO:0016020,GO:0016021,GO:0016462,GO:0016787,GO:0016817,GO:0016818,GO:0022804,GO:0022857,GO:0031090,GO:0031224,GO:0043167,GO:0043169,GO:0044422,GO:0044424,GO:0044425,GO:0044437,GO:0044444,GO:0044446,GO:0044464,GO:…	1.55571	3.52268	46.3111	1.00892e-11	5.10305e-10	5.59914	5.98285	18.4171	15.6911			-0.679014	-0.607946		0.746855	0.540106
TRINITY_DN33632_c0_g1	1485; 1474; 712	SWT10 (1)	Bidirectional sugar transporter SWEET10 {ECO:0000303|PubMed:21107422}	ARATH	K15382				AT5G50790	GO:0003674,GO:0005215,GO:0005575,GO:0005887,GO:0006810,GO:0008150,GO:0008515,GO:0008643,GO:0015144,GO:0015154,GO:0015157,GO:0015766,GO:0015770,GO:0015772,GO:0016021,GO:0022857,GO:0022891,GO:0022892,GO:0031224,GO:0031226,GO:0044425,GO:0044459,GO:0044464,GO:0044699,GO:0044765,GO:0051119,GO:0051179,GO:0051234,GO:0071702,GO:1901476,GO:1902578	1.32824	8.11618	46.2672	1.03174e-11	5.20293e-10	137.942	178.026	437.739	355.852			-0.842428	-0.479059		0.809386	0.512101
TRINITY_DN32148_c0_g1	1446; 1446	Y1500 (1)	Probable tyrosine-protein phosphatase At1g05000	ARATH	K18045				AT1G05000	GO:0003674,GO:0003824,GO:0004721,GO:0004725,GO:0005575,GO:0005737,GO:0016787,GO:0016788,GO:0016791,GO:0042578,GO:0044424,GO:0044464	2.41745	5.58791	46.2535	1.03902e-11	5.22411e-10	14.0174	16.2596	120.104	41.7666			-1.1424	-0.953386		1.788	0.307789
TRINITY_DN471_c0_g1	900	STR18	Thiosulfate sulfurtransferase 18	ARATH					AT5G66170	GO:0003674,GO:0003824,GO:0004792,GO:0005575,GO:0005737,GO:0016740,GO:0016782,GO:0016783,GO:0044424,GO:0044464	2.24645	4.35941	46.1929	1.07165e-11	5.37222e-10	7.7918	6.46949	47.8707	19.7532			-0.822706	-1.03201		1.52584	0.328872
TRINITY_DN58124_c0_g1	925	DF322	Defensin-like protein P322	SOLTU						GO:0001906,GO:0005575,GO:0005576,GO:0006950,GO:0006952,GO:0008150,GO:0009605,GO:0009607,GO:0009620,GO:0031640,GO:0035821,GO:0043207,GO:0044364,GO:0050832,GO:0050896,GO:0051704,GO:0051707,GO:0065007,GO:0065008,GO:0098542	-1.01963	5.56547	46.1409	1.10045e-11	5.5003e-10	66.8764	59.8571	32.9047	29.5806			0.565157	0.410087		-0.41543	-0.559814
TRINITY_DN13376_c0_g1	2479	CSLG3	Cellulose synthase-like protein G3	ARATH					AT4G23990	GO:0000139,GO:0000271,GO:0003674,GO:0003824,GO:0005575,GO:0005794,GO:0005886,GO:0005975,GO:0005976,GO:0006073,GO:0008150,GO:0008152,GO:0008194,GO:0009058,GO:0009059,GO:0009250,GO:0009832,GO:0009833,GO:0009987,GO:0016020,GO:0016021,GO:0016043,GO:0016051,GO:0016740,GO:0016757,GO:0016758,GO:0016759,GO:0016760,GO:0030243,GO:0030244,GO:0031090,GO:0031224,GO:0033692,GO:0034637,GO:0034645,GO:0035251,GO:…	1.57843	4.01171	45.8889	1.25155e-11	6.23714e-10	6.9304	9.13171	27.7794	20.3756			-0.845131	-0.527251		0.892386	0.479996
TRINITY_DN35085_c0_g1	2053; 2047; 538	CAP1; CAP2	Probable clathrin assembly protein At4g32285; Putative clathrin assembly protein At2g25430	ARATH					AT4G32285,AT2G25430	GO:0003674,GO:0005488,GO:0005543,GO:0005545,GO:0005575,GO:0005634,GO:0005794,GO:0005829,GO:0005886,GO:0005905,GO:0006461,GO:0006810,GO:0006897,GO:0006901,GO:0006996,GO:0008150,GO:0008289,GO:0009987,GO:0016020,GO:0016023,GO:0016043,GO:0016050,GO:0016192,GO:0022607,GO:0030135,GO:0030136,GO:0031410,GO:0031982,GO:0031988,GO:0034622,GO:0035091,GO:0043167,GO:0043168,GO:0043226,GO:0043227,GO:0043229,GO:…	3.31165	2.18553	45.877	1.25916e-11	6.25668e-10	0.90056	0.744278	12.4033	3.93098			-0.816008	-0.895913		1.49599	0.21593
TRINITY_DN36067_c0_g1	1714; 1714; 1619; 1619	HPPD	4-hydroxyphenylpyruvate dioxygenase	ARATH	K00457				AT1G06570	GO:0003674,GO:0003824,GO:0003868,GO:0005488,GO:0005515,GO:0005575,GO:0005737,GO:0006082,GO:0006520,GO:0006558,GO:0006559,GO:0006570,GO:0006572,GO:0006725,GO:0006807,GO:0008150,GO:0008152,GO:0009056,GO:0009063,GO:0009072,GO:0009074,GO:0009987,GO:0016054,GO:0016491,GO:0016701,GO:0016702,GO:0019439,GO:0019752,GO:0042802,GO:0043167,GO:0043169,GO:0043436,GO:0044237,GO:0044238,GO:0044248,GO:0044281,GO:…	1.09331	6.64796	45.8303	1.28956e-11	6.38896e-10	63.8223	64.0938	146.927	126.021			-0.535904	-0.529967		0.642048	0.423822
TRINITY_DN30649_c0_g1	902	HSP41 (1)	22.7 kDa class IV heat shock protein	PEA						GO:0005575,GO:0005788,GO:0031974,GO:0043233,GO:0044422,GO:0044424,GO:0044432,GO:0044444,GO:0044446,GO:0044464,GO:0070013	1.98565	2.28585	45.784	1.32034e-11	6.52242e-10	1.95774	1.91795	8.9181	6.45335			-0.63606	-0.650639		0.827913	0.458787
TRINITY_DN13844_c0_g1	921	LOR6	Protein LURP-one-related 6	ARATH					AT2G05910		1.63017	2.97471	45.6021	1.44889e-11	7.13665e-10	3.79802	3.80727	12.13	11.4326			-0.624884	-0.622584		0.660245	0.587222
TRINITY_DN11596_c0_g1	3013	MSP1 (1)	Leucine-rich repeat receptor protein kinase MSP1 {ECO:0000305}	ORYSJ						GO:0000166,GO:0001882,GO:0001883,GO:0003006,GO:0003674,GO:0003824,GO:0004672,GO:0004674,GO:0005488,GO:0005524,GO:0005575,GO:0005886,GO:0007049,GO:0008150,GO:0009554,GO:0009556,GO:0009987,GO:0016020,GO:0016021,GO:0016301,GO:0016740,GO:0016772,GO:0016773,GO:0017076,GO:0022414,GO:0030554,GO:0031224,GO:0032502,GO:0032549,GO:0032550,GO:0032553,GO:0032555,GO:0032559,GO:0035639,GO:0036094,GO:0043167,GO:…	1.66765	5.32013	45.4671	1.55222e-11	7.6234e-10	17.463	20.6966	79.2378	42.127			-0.86602	-0.644278		1.19539	0.314903
TRINITY_DN32710_c0_g1	1503	PIF1 (1)	Transcription factor PIF1	ARATH					AT2G20180	GO:0001071,GO:0003674,GO:0003676,GO:0003677,GO:0003700,GO:0005488,GO:0005515,GO:0005575,GO:0005634,GO:0006139,GO:0006351,GO:0006355,GO:0006725,GO:0006778,GO:0006779,GO:0006783,GO:0006807,GO:0007165,GO:0008150,GO:0008152,GO:0009058,GO:0009059,GO:0009314,GO:0009416,GO:0009605,GO:0009606,GO:0009628,GO:0009629,GO:0009630,GO:0009639,GO:0009740,GO:0009755,GO:0009889,GO:0009959,GO:0009987,GO:0010017,GO:…	2.34612	1.14391	45.399	1.60715e-11	7.87037e-10	0.822251	0.601147	3.86109	3.30857			-0.462026	-0.579724		0.592298	0.449452
TRINITY_DN38426_c0_g1	2172	ACR4 (1)	ACT domain-containing protein ACR4 {ECO:0000305}	ARATH					AT1G69040	GO:0003674,GO:0005488,GO:0005575,GO:0005911,GO:0008150,GO:0008152,GO:0009506,GO:0016597,GO:0030054,GO:0031406,GO:0036094,GO:0043167,GO:0043168,GO:0043177	-1.02297	6.21252	45.3599	1.63957e-11	8.00603e-10	104.817	93.8649	49.8184	47.9251			0.574248	0.418176		-0.469363	-0.52306
TRINITY_DN34559_c0_g1	1468; 1394; 1388; 1314	ANXD3 (1)	Annexin D3	ARATH					AT2G38760	GO:0001101,GO:0003674,GO:0005488,GO:0005509,GO:0005543,GO:0005544,GO:0005575,GO:0005773,GO:0006950,GO:0006970,GO:0008150,GO:0008289,GO:0009266,GO:0009408,GO:0009409,GO:0009414,GO:0009415,GO:0009628,GO:0009651,GO:0010035,GO:0042221,GO:0043167,GO:0043168,GO:0043169,GO:0043226,GO:0043227,GO:0043229,GO:0043231,GO:0044424,GO:0044444,GO:0044464,GO:0046872,GO:0050896,GO:1901700	1.30474	4.23551	45.345	1.65213e-11	8.04415e-10	10.8067	10.8207	29.0436	24.4048			-0.580716	-0.579147		0.69668	0.463183
TRINITY_DN30142_c0_g1	1356; 1322	G2OX8 (1)	Gibberellin 2-beta-dioxygenase 8	ARATH	K04125				AT4G21200	GO:0003674,GO:0003824,GO:0005488,GO:0006082,GO:0006629,GO:0006720,GO:0006721,GO:0008150,GO:0008152,GO:0008299,GO:0008610,GO:0009058,GO:0009685,GO:0009686,GO:0009987,GO:0016053,GO:0016101,GO:0016102,GO:0016114,GO:0016491,GO:0016705,GO:0016706,GO:0019752,GO:0043167,GO:0043169,GO:0043436,GO:0044237,GO:0044238,GO:0044249,GO:0044255,GO:0044281,GO:0044283,GO:0044699,GO:0044710,GO:0044711,GO:0044763,GO:…	1.73484	2.60169	45.1949	1.78372e-11	8.65998e-10	2.8583	2.69085	9.12311	9.33607			-0.591708	-0.64231		0.603329	0.630689
TRINITY_DN32658_c0_g1	1035; 924	BGA12; BGAL	Beta-galactosidase; Beta-galactosidase 12	ARATH; MALDO						GO:0003674,GO:0003824,GO:0004553,GO:0004565,GO:0005575,GO:0005576,GO:0005975,GO:0008150,GO:0008152,GO:0015925,GO:0016787,GO:0016798,GO:0044238,GO:0048046,GO:0071704	1.56742	3.32127	45.1721	1.80461e-11	8.7364e-10	4.97266	5.03819	16.3669	13.3326			-0.636911	-0.623416		0.760419	0.499907
TRINITY_DN36279_c0_g1	1639; 1555; 1553; 926; 840	HAT5; HOX16	Homeobox-leucine zipper protein HAT5; Homeobox-leucine zipper protein HOX16	ARATH; ORYSJ	K09338				AT3G01470	GO:0001071,GO:0003674,GO:0003676,GO:0003677,GO:0003700,GO:0005488,GO:0005515,GO:0005575,GO:0005634,GO:0006139,GO:0006351,GO:0006355,GO:0006725,GO:0006807,GO:0006950,GO:0006970,GO:0008150,GO:0008152,GO:0009058,GO:0009059,GO:0009314,GO:0009416,GO:0009628,GO:0009637,GO:0009651,GO:0009653,GO:0009887,GO:0009889,GO:0009891,GO:0009893,GO:0009965,GO:0009987,GO:0010468,GO:0010556,GO:0010557,GO:0010604,GO:…	2.78377	3.98076	44.9513	2.01996e-11	9.75106e-10	3.01492	4.92368	40.8319	14.1188			-1.31104	-0.845722		1.78335	0.373406
TRINITY_DN41514_c0_g1	3478; 3431; 2771; 2303; 2036; 1677; 665	CAPP; CAPP2; CAPPC	Phosphoenolpyruvate carboxylase; Phosphoenolpyruvate carboxylase 2	FLATR; MESCR; TOBAC						GO:0003674,GO:0003824,GO:0004611,GO:0005575,GO:0005737,GO:0006082,GO:0006099,GO:0006101,GO:0008150,GO:0008152,GO:0008964,GO:0009987,GO:0015977,GO:0015979,GO:0016829,GO:0016830,GO:0016831,GO:0019752,GO:0043436,GO:0044237,GO:0044238,GO:0044281,GO:0044424,GO:0044464,GO:0044699,GO:0044710,GO:0044763,GO:0071704,GO:0072350	1.88997	9.78726	44.829	2.15015e-11	1.035e-09	347.695	403.227	1881.86	901.373			-1.00285	-0.790211		1.42668	0.366381
TRINITY_DN30168_c0_g1	1037; 790; 725	MYB36 (1)	Transcription factor MYB36 {ECO:0000303|PubMed:9839469}	ARATH	K09422				AT5G57620	GO:0000975,GO:0000981,GO:0000988,GO:0000989,GO:0001067,GO:0001071,GO:0001076,GO:0001134,GO:0001135,GO:0003674,GO:0003676,GO:0003677,GO:0003700,GO:0005488,GO:0005575,GO:0005634,GO:0006139,GO:0006351,GO:0006355,GO:0006357,GO:0006725,GO:0006807,GO:0008150,GO:0008152,GO:0008285,GO:0009058,GO:0009059,GO:0009889,GO:0009890,GO:0009891,GO:0009892,GO:0009893,GO:0009987,GO:0010468,GO:0010556,GO:0010557,GO:…	1.78718	3.91744	44.7244	2.26809e-11	1.08868e-09	7.7135	5.83972	28.9411	17.7221			-0.596007	-0.905196		1.07546	0.425747
TRINITY_DN30005_c0_g1	1535	SRC2 (1)	Protein SRC2 {ECO:0000305}	SOYBN						GO:0005575,GO:0005774,GO:0005789,GO:0005886,GO:0009705,GO:0016020,GO:0016021,GO:0031090,GO:0031224,GO:0032586,GO:0044422,GO:0044424,GO:0044425,GO:0044432,GO:0044437,GO:0044444,GO:0044446,GO:0044464,GO:0098588,GO:0098589	3.25628	2.05111	44.6364	2.37245e-11	1.13556e-09	0.704786	0.830156	11.2074	3.60339			-0.850979	-0.785612		1.43678	0.199808
TRINITY_DN21545_c0_g1	1656	LYK4 (1)	LysM domain receptor-like kinase 4	ARATH					AT2G23770	GO:0000166,GO:0001882,GO:0001883,GO:0002237,GO:0002376,GO:0003674,GO:0003824,GO:0004672,GO:0004674,GO:0004675,GO:0004871,GO:0004872,GO:0004888,GO:0005488,GO:0005524,GO:0005575,GO:0005886,GO:0006464,GO:0006468,GO:0006793,GO:0006796,GO:0006950,GO:0006952,GO:0006955,GO:0007165,GO:0007166,GO:0008061,GO:0008150,GO:0008152,GO:0009605,GO:0009607,GO:0009719,GO:0009987,GO:0010033,GO:0010200,GO:0010243,GO:…	2.37392	1.27193	44.5448	2.48605e-11	1.18658e-09	0.704786	0.80153	4.68115	3.2103			-0.575283	-0.524583		0.729298	0.370568
TRINITY_DN35266_c0_g1	1615; 1612; 1393; 1390; 1356; 1353	WRK70 (2)	Probable WRKY transcription factor 70	ARATH					AT3G56400	GO:0001071,GO:0001101,GO:0002218,GO:0002252,GO:0002253,GO:0002376,GO:0002682,GO:0002684,GO:0003674,GO:0003676,GO:0003677,GO:0003700,GO:0005488,GO:0005575,GO:0005634,GO:0006139,GO:0006351,GO:0006355,GO:0006725,GO:0006807,GO:0006950,GO:0006952,GO:0007165,GO:0008150,GO:0008152,GO:0009058,GO:0009059,GO:0009605,GO:0009607,GO:0009617,GO:0009620,GO:0009719,GO:0009725,GO:0009751,GO:0009753,GO:0009755,GO:…	1.0386	4.91977	44.3324	2.77092e-11	1.31883e-09	20.3605	19.2081	38.7134	42.5201			-0.44543	-0.521767		0.419123	0.548074
TRINITY_DN32393_c0_g1	975; 965										1.94526	2.67232	44.2532	2.88528e-11	1.36942e-09	2.15351	3.00574	11.8908	8.15677			-0.825253	-0.556003		0.916472	0.464785
TRINITY_DN29358_c0_g1	1503	EP1G (2)	Epidermis-specific secreted glycoprotein EP1	DAUCA						GO:0003674,GO:0005488,GO:0005575,GO:0005576,GO:0006810,GO:0006833,GO:0008150,GO:0030246,GO:0042044,GO:0044699,GO:0044765,GO:0051179,GO:0051234,GO:1902578	1.20774	9.35132	44.2107	2.94868e-11	1.39315e-09	423.185	366.156	834.338	988.739			-0.497159	-0.704932		0.478836	0.723255
TRINITY_DN35220_c0_g1	2168; 2088	XYLA	Xylose isomerase	ARATH	K01805				AT5G57655	GO:0003674,GO:0003824,GO:0005488,GO:0005575,GO:0005737,GO:0005773,GO:0005774,GO:0005783,GO:0005794,GO:0005975,GO:0005996,GO:0006081,GO:0006098,GO:0006139,GO:0006725,GO:0006732,GO:0006733,GO:0006739,GO:0006753,GO:0006793,GO:0006796,GO:0006807,GO:0008150,GO:0008152,GO:0009045,GO:0009056,GO:0009117,GO:0009987,GO:0016020,GO:0016853,GO:0016860,GO:0016861,GO:0019321,GO:0019362,GO:0019637,GO:0019682,GO:…	1.24199	8.26316	44.2087	2.95172e-11	1.39315e-09	178.663	186.413	487.454	376.096			-0.640979	-0.580384		0.796892	0.424471
TRINITY_DN45163_c0_g1	896										1.73066	3.63648	44.1889	2.98171e-11	1.40339e-09	5.36421	6.06873	23.1324	14.9049			-0.7754	-0.643589		0.995546	0.423444
TRINITY_DN30226_c0_g1	1238; 1223; 1210; 1195; 716										-1.8389	3.3393	44.1199	3.08858e-11	1.44967e-09	15.9752	15.4867	3.10938	5.66716			0.770943	0.731197		-1.04384	-0.458298
TRINITY_DN28559_c0_g1	1472; 1436	ML423 (4)	MLP-like protein 423	ARATH					AT1G24020	GO:0005575,GO:0006950,GO:0006952,GO:0008150,GO:0009607,GO:0016020,GO:0050896	2.19789	1.46464	44.0298	3.23414e-11	1.51379e-09	0.97887	0.94466	3.79276	5.04475			-0.546151	-0.562815		0.413333	0.695633
TRINITY_DN19073_c0_g1	1727										2.02844	1.80734	44.0208	3.2491e-11	1.51661e-09	1.05718	1.60306	5.46703	5.56888			-0.708309	-0.471287		0.580026	0.59957
TRINITY_DN22830_c0_g1	734; 635	RL10 (1)	60S ribosomal protein L10	VITRI						GO:0003674,GO:0003735,GO:0005198,GO:0005575,GO:0005840,GO:0006412,GO:0008150,GO:0008152,GO:0009058,GO:0009059,GO:0009987,GO:0019538,GO:0030529,GO:0032991,GO:0034645,GO:0043170,GO:0043226,GO:0043228,GO:0043229,GO:0043232,GO:0044237,GO:0044238,GO:0044249,GO:0044260,GO:0044267,GO:0044424,GO:0044444,GO:0044464,GO:0071704,GO:1901576	1.26245	4.78432	43.9514	3.36636e-11	1.56702e-09	16.4059	15.9447	45.5131	32.103			-0.555321	-0.591927		0.812838	0.334411
TRINITY_DN29815_c1_g1	1824; 1824; 1797; 896										0.992939	5.42962	43.8168	3.60588e-11	1.67392e-09	29.0529	28.5116	61.3675	53.1992			-0.458392	-0.483762		0.570624	0.37153
TRINITY_DN29079_c0_g1	1253; 1160	SYM1 (1)	Protein sym-1	NEUCR	K13348					GO:0005575,GO:0005743,GO:0006066,GO:0006067,GO:0008150,GO:0008152,GO:0016020,GO:0016021,GO:0019866,GO:0031090,GO:0031224,GO:0031966,GO:0034308,GO:0044281,GO:0044422,GO:0044424,GO:0044425,GO:0044429,GO:0044444,GO:0044446,GO:0044464,GO:0044699,GO:0044710,GO:0071704,GO:1901615	1.94312	4.86885	43.7769	3.68015e-11	1.70373e-09	12.2163	11.8512	64.1693	28.4013			-0.819417	-0.856953		1.3992	0.27717
TRINITY_DN31612_c0_g1	1031; 1025	WNK7; WNK8	Probable serine/threonine-protein kinase WNK7; Probable serine/threonine-protein kinase WNK8	ORYSJ	K08867					GO:0000166,GO:0001882,GO:0001883,GO:0003674,GO:0003824,GO:0004672,GO:0004674,GO:0005488,GO:0005524,GO:0005575,GO:0005829,GO:0006464,GO:0006468,GO:0006793,GO:0006796,GO:0007165,GO:0008150,GO:0008152,GO:0009987,GO:0016301,GO:0016310,GO:0016740,GO:0016772,GO:0016773,GO:0017076,GO:0019538,GO:0030554,GO:0032549,GO:0032550,GO:0032553,GO:0032555,GO:0032559,GO:0035556,GO:0035639,GO:0036094,GO:0036211,GO:…	1.69078	5.71438	43.6939	3.83957e-11	1.77269e-09	23.8844	25.7062	106.676	53.494			-0.817061	-0.718936		1.25281	0.283187
TRINITY_DN30707_c0_g1	1216; 1196	COP51; COPT5	Copper transporter 5; Copper transporter 5.1	ARATH; ORYSJ	K14686				AT5G20650	GO:0000041,GO:0001101,GO:0003674,GO:0005215,GO:0005375,GO:0005575,GO:0005768,GO:0005770,GO:0005773,GO:0005774,GO:0005794,GO:0005911,GO:0006810,GO:0006811,GO:0006812,GO:0006825,GO:0008150,GO:0008324,GO:0009506,GO:0009719,GO:0009725,GO:0009737,GO:0010033,GO:0015075,GO:0015680,GO:0016020,GO:0016021,GO:0022857,GO:0022890,GO:0022891,GO:0022892,GO:0030001,GO:0030054,GO:0031090,GO:0031224,GO:0033993,GO:…	-1.15788	6.42978	43.6433	3.94034e-11	1.81427e-09	110.456	127.443	45.9573	60.6681			0.467532	0.670495		-0.762004	-0.376023
TRINITY_DN11580_c0_g1	1259	CIP8 (1)	E3 ubiquitin-protein ligase CIP8	ARATH							2.3069	1.32306	43.6321	3.96292e-11	1.81972e-09	0.665632	0.94466	4.68115	3.4396			-0.624567	-0.480943		0.701052	0.404458
TRINITY_DN26274_c0_g1	2943	POT5	Potassium transporter 5	ARATH	K03549				AT4G13420	GO:0003674,GO:0005215,GO:0005575,GO:0005886,GO:0006810,GO:0006811,GO:0006812,GO:0006813,GO:0008150,GO:0008324,GO:0009674,GO:0009987,GO:0010107,GO:0015075,GO:0015077,GO:0015079,GO:0015291,GO:0015293,GO:0015672,GO:0016020,GO:0016021,GO:0022804,GO:0022820,GO:0022857,GO:0022890,GO:0022891,GO:0022892,GO:0030001,GO:0031224,GO:0034220,GO:0044425,GO:0044464,GO:0044699,GO:0044763,GO:0044765,GO:0046873,GO:…	1.50214	3.84294	43.5898	4.04948e-11	1.85444e-09	8.02673	6.89888	18.3829	23.8152			-0.55393	-0.726086		0.469578	0.810437
TRINITY_DN31910_c0_g1	1469; 1468	ANXD4	Annexin D4	ARATH					AT2G38750	GO:0001101,GO:0003674,GO:0003676,GO:0003723,GO:0003729,GO:0005488,GO:0005509,GO:0005543,GO:0005544,GO:0005575,GO:0005911,GO:0006950,GO:0006970,GO:0008150,GO:0008289,GO:0009266,GO:0009408,GO:0009409,GO:0009414,GO:0009415,GO:0009506,GO:0009628,GO:0009651,GO:0009719,GO:0009725,GO:0009737,GO:0010033,GO:0010035,GO:0030054,GO:0033993,GO:0042221,GO:0043167,GO:0043168,GO:0043169,GO:0044822,GO:0046872,GO:…	1.08788	4.84324	43.5606	4.11033e-11	1.87637e-09	19.5382	17.147	41.7545	36.1322			-0.419215	-0.588996		0.603315	0.404895
TRINITY_DN2287_c0_g1	1446	PER47	Peroxidase 47	ARATH						GO:0003674,GO:0003824,GO:0004601,GO:0005488,GO:0005575,GO:0005576,GO:0005618,GO:0006950,GO:0006979,GO:0008150,GO:0008152,GO:0009056,GO:0009505,GO:0009664,GO:0009987,GO:0016043,GO:0016209,GO:0016491,GO:0016684,GO:0020037,GO:0030312,GO:0042743,GO:0042744,GO:0043167,GO:0043169,GO:0044237,GO:0044248,GO:0044464,GO:0044699,GO:0044710,GO:0044712,GO:0044763,GO:0045229,GO:0046872,GO:0046906,GO:0050896,GO:…	1.49039	6.08278	43.5562	4.1195e-11	1.87637e-09	32.381	38.6738	125.844	73.9351			-0.820087	-0.577599		1.07462	0.323068
TRINITY_DN30514_c0_g1	1540; 1344										1.29836	5.51199	43.4885	4.26453e-11	1.93722e-09	29.5227	23.2157	77.2219	52.3475			-0.448315	-0.770383		0.881192	0.337506
TRINITY_DN30652_c0_g1	1345; 1345	PER44	Peroxidase 44	ARATH	K00430				AT4G26010	GO:0003674,GO:0003824,GO:0004601,GO:0005488,GO:0005575,GO:0005576,GO:0005618,GO:0006950,GO:0006979,GO:0008150,GO:0008152,GO:0009056,GO:0009505,GO:0009664,GO:0009987,GO:0016043,GO:0016209,GO:0016491,GO:0016684,GO:0020037,GO:0030312,GO:0042743,GO:0042744,GO:0043167,GO:0043169,GO:0044237,GO:0044248,GO:0044464,GO:0044699,GO:0044710,GO:0044712,GO:0044763,GO:0045229,GO:0046872,GO:0046906,GO:0050896,GO:…	1.30415	5.32195	43.4471	4.35581e-11	1.97339e-09	21.1436	24.8474	45.3764	68.3007			-0.712663	-0.498492		0.320892	0.890263
TRINITY_DN38829_c0_g1	2596; 2585; 1702	SBT19 (1)	Subtilisin-like protease SBT1.9 {ECO:0000303|PubMed:16193095}	ARATH					AT5G67090	GO:0003674,GO:0003824,GO:0004175,GO:0004252,GO:0005575,GO:0005576,GO:0006508,GO:0008150,GO:0008152,GO:0008233,GO:0008236,GO:0016787,GO:0017171,GO:0019538,GO:0043170,GO:0044238,GO:0070011,GO:0071704	1.10911	4.45228	43.3827	4.5014e-11	2.03391e-09	13.5476	14.084	30.0004	29.6461			-0.52892	-0.47998		0.51248	0.49642
TRINITY_DN41829_c0_g1	705	NCS2; NCS1	S-norcoclaurine synthase 2 {ECO:0000303|PubMed:15925393}; S-norcoclaurine synthase 1 {ECO:0000303|PubMed:15925393}	PAPSO; PAPSO						GO:0002238,GO:0003674,GO:0003824,GO:0005575,GO:0005774,GO:0005789,GO:0006725,GO:0006807,GO:0006950,GO:0006952,GO:0008150,GO:0008152,GO:0009605,GO:0009607,GO:0009820,GO:0009987,GO:0010033,GO:0016020,GO:0016021,GO:0016829,GO:0016835,GO:0016836,GO:0031090,GO:0031224,GO:0033076,GO:0034641,GO:0042221,GO:0043207,GO:0044237,GO:0044422,GO:0044424,GO:0044425,GO:0044432,GO:0044437,GO:0044444,GO:0044446,GO:…	1.70908	4.87344	43.3015	4.69232e-11	2.11454e-09	16.8757	10.5916	56.1738	33.4133			-0.486883	-1.07095		1.13695	0.420876
TRINITY_DN57374_c0_g1	1404	PER21	Peroxidase 21	ARATH	K00430				AT2G37130	GO:0003674,GO:0003824,GO:0004601,GO:0005488,GO:0005575,GO:0005618,GO:0005829,GO:0006950,GO:0006952,GO:0006979,GO:0008150,GO:0008152,GO:0009056,GO:0009505,GO:0009605,GO:0009607,GO:0009620,GO:0009664,GO:0009987,GO:0016043,GO:0016209,GO:0016491,GO:0016684,GO:0020037,GO:0030312,GO:0042743,GO:0042744,GO:0043167,GO:0043169,GO:0043207,GO:0044237,GO:0044248,GO:0044424,GO:0044444,GO:0044464,GO:0044699,GO:…	1.25837	7.88035	43.1781	4.99768e-11	2.24617e-09	135.985	141.756	378.763	285.716			-0.645911	-0.586793		0.818475	0.414229
TRINITY_DN31750_c0_g1	1935; 1762; 1537; 1364	TPT (1)	Triose phosphate/phosphate translocator, chloroplastic	SOLTU; SPIOL	K15283					GO:0003674,GO:0005215,GO:0005575,GO:0016020,GO:0016021,GO:0031090,GO:0031224,GO:0031969,GO:0042170,GO:0044422,GO:0044424,GO:0044425,GO:0044434,GO:0044435,GO:0044444,GO:0044446,GO:0044464	1.81494	3.21896	43.1533	5.06134e-11	2.2663e-09	3.99379	4.17941	17.8362	10.974			-0.721169	-0.677169		1.00543	0.392911
TRINITY_DN36873_c0_g1	3496; 3346	NET1D; SDR1	(+)-neomenthol dehydrogenase {ECO:0000303|PubMed:18599651}; Protein NETWORKED 1D {ECO:0000303|PubMed:22840520}	ARATH	K15095				AT1G03080,AT3G61220	GO:0003674,GO:0003676,GO:0003677,GO:0003824,GO:0005488,GO:0005575,GO:0005886,GO:0006139,GO:0006259,GO:0006281,GO:0006302,GO:0006310,GO:0006725,GO:0006807,GO:0006950,GO:0006952,GO:0006974,GO:0008150,GO:0008152,GO:0009987,GO:0016020,GO:0016491,GO:0016614,GO:0016616,GO:0033554,GO:0034641,GO:0043170,GO:0044237,GO:0044238,GO:0044260,GO:0044464,GO:0044699,GO:0044710,GO:0044763,GO:0046483,GO:0047501,GO:…	1.30217	4.50912	43.1503	5.06922e-11	2.2663e-09	13.3518	12.8531	37.825	26.7962			-0.558774	-0.606416		0.816495	0.348695
TRINITY_DN33739_c0_g1	1365	NAC83 (1)	NAC domain-containing protein 83 {ECO:0000303|PubMed:15029955}	ARATH					AT5G13180	GO:0001071,GO:0001101,GO:0003674,GO:0003676,GO:0003677,GO:0003700,GO:0005488,GO:0005575,GO:0005634,GO:0006139,GO:0006351,GO:0006355,GO:0006725,GO:0006807,GO:0006950,GO:0006970,GO:0007568,GO:0008150,GO:0008152,GO:0009058,GO:0009059,GO:0009628,GO:0009651,GO:0009719,GO:0009725,GO:0009737,GO:0009888,GO:0009889,GO:0009890,GO:0009892,GO:0009987,GO:0010033,GO:0010087,GO:0010089,GO:0010150,GO:0010260,GO:…	1.40754	5.53772	43.1146	5.16265e-11	2.302e-09	25.0199	25.7635	84.9782	49.7924			-0.666128	-0.626964		1.0205	0.272588
TRINITY_DN38240_c0_g1	2304; 2206; 1851; 1694; 1405	NIR	Ferredoxin--nitrite reductase, chloroplastic	ARATH; BETPN; SPIOL	K00366				AT2G15620	GO:0001101,GO:0003674,GO:0003824,GO:0005488,GO:0005575,GO:0005576,GO:0005739,GO:0006082,GO:0006807,GO:0008150,GO:0008152,GO:0009507,GO:0009532,GO:0009536,GO:0009570,GO:0009987,GO:0010035,GO:0010167,GO:0016020,GO:0016491,GO:0016661,GO:0016662,GO:0016664,GO:0020037,GO:0042126,GO:0042128,GO:0042221,GO:0043167,GO:0043169,GO:0043226,GO:0043227,GO:0043229,GO:0043231,GO:0043436,GO:0044237,GO:0044281,GO:…	-1.49493	7.76069	43.0913	5.2244e-11	2.32342e-09	284.969	355.078	88.2243	138.862			0.595143	0.910489		-1.07416	-0.43147
TRINITY_DN23894_c0_g1	509	GDL12	GDSL esterase/lipase At1g28660	ARATH					AT1G28660	GO:0003674,GO:0003824,GO:0005575,GO:0005576,GO:0006629,GO:0008150,GO:0008152,GO:0009056,GO:0016042,GO:0016787,GO:0016788,GO:0044238,GO:0044699,GO:0044710,GO:0044712,GO:0071704,GO:1901575	1.97853	2.28923	43.0282	5.39565e-11	2.3933e-09	1.40957	2.43322	7.72219	7.6654			-0.848423	-0.46966		0.663267	0.654816
TRINITY_DN20752_c0_g1	820										2.41596	1.75386	42.9546	5.60245e-11	2.47853e-09	0.626477	1.40268	4.5103	6.61714			-0.849305	-0.475763		0.460291	0.864776
TRINITY_DN22655_c0_g1	640										1.83276	2.29434	42.7877	6.10159e-11	2.69233e-09	2.31013	1.94657	8.23472	6.87921			-0.540808	-0.667941		0.706859	0.50189
TRINITY_DN31126_c0_g1	1808	ACCH4	1-aminocyclopropane-1-carboxylate oxidase homolog 4	ARATH					AT1G03400	GO:0003674,GO:0003824,GO:0005488,GO:0009815,GO:0016491,GO:0016638,GO:0016641,GO:0043167,GO:0043169,GO:0046872	1.43805	4.14876	42.7778	6.13226e-11	2.69883e-09	10.0236	9.04584	30.3079	21.3255			-0.564921	-0.68729		0.861093	0.391118
TRINITY_DN29110_c0_g1	692	GRXC9	Glutaredoxin-C9	ARATH					AT1G28480	GO:0001101,GO:0003674,GO:0003824,GO:0005575,GO:0005634,GO:0005737,GO:0007165,GO:0008150,GO:0009055,GO:0009751,GO:0009755,GO:0009863,GO:0009867,GO:0009987,GO:0010033,GO:0014070,GO:0015035,GO:0015036,GO:0016491,GO:0016667,GO:0019725,GO:0042221,GO:0042592,GO:0043226,GO:0043227,GO:0043229,GO:0043231,GO:0044424,GO:0044464,GO:0044699,GO:0044763,GO:0045454,GO:0050789,GO:0050794,GO:0050896,GO:0065007,GO:…	1.92238	2.36667	42.6839	6.43407e-11	2.82432e-09	1.68366	2.51909	8.9181	7.20679			-0.795992	-0.501096		0.77152	0.525568
TRINITY_DN42099_c0_g1	1893	F3PH (1)	Flavonoid 3'-monooxygenase	ARATH	K05280				AT5G07990	GO:0003674,GO:0003824,GO:0004497,GO:0005488,GO:0005506,GO:0005575,GO:0005789,GO:0008150,GO:0008152,GO:0009058,GO:0009719,GO:0009725,GO:0009733,GO:0009812,GO:0009813,GO:0010033,GO:0016020,GO:0016021,GO:0016491,GO:0016705,GO:0016709,GO:0016711,GO:0019748,GO:0020037,GO:0031090,GO:0031224,GO:0042221,GO:0043167,GO:0043169,GO:0044422,GO:0044424,GO:0044425,GO:0044432,GO:0044444,GO:0044446,GO:0044464,GO:…	0.958567	5.84684	42.6164	6.65983e-11	2.91055e-09	39.977	38.1585	75.5476	76.2609			-0.43007	-0.493963		0.455411	0.468622
TRINITY_DN28596_c0_g1	1137										1.58452	4.64314	42.6149	6.66485e-11	2.91055e-09	12.7645	12.1661	48.0757	26.6979			-0.665277	-0.724966		1.09671	0.293538
TRINITY_DN25877_c0_g1	1013	ERF26	Ethylene-responsive transcription factor ERF026	ARATH						GO:0000160,GO:0001071,GO:0003674,GO:0003676,GO:0003677,GO:0003700,GO:0005488,GO:0005575,GO:0005634,GO:0006139,GO:0006351,GO:0006725,GO:0006807,GO:0007165,GO:0008150,GO:0008152,GO:0009058,GO:0009059,GO:0009755,GO:0009873,GO:0009987,GO:0016070,GO:0018130,GO:0019438,GO:0032774,GO:0034641,GO:0034645,GO:0034654,GO:0035556,GO:0043170,GO:0043226,GO:0043227,GO:0043229,GO:0043231,GO:0044237,GO:0044238,GO:…	1.73176	2.92966	42.4871	7.11489e-11	3.09909e-09	3.21069	3.75001	9.80649	13.3981			-0.721332	-0.579241		0.458702	0.841871
TRINITY_DN36554_c0_g1	2277; 2266; 1799; 997	UVB31 (1)	UV-B-induced protein At3g17800, chloroplastic {ECO:0000305}	ARATH					AT3G17800	GO:0000302,GO:0001101,GO:0005575,GO:0006950,GO:0006979,GO:0008150,GO:0009314,GO:0009411,GO:0009416,GO:0009507,GO:0009536,GO:0009611,GO:0009628,GO:0010035,GO:0010193,GO:0010224,GO:0042221,GO:0043226,GO:0043227,GO:0043229,GO:0043231,GO:0044424,GO:0044444,GO:0044464,GO:0050896,GO:1901700	0.965603	5.76721	42.4498	7.25185e-11	3.15065e-09	37.2754	36.4124	74.2492	69.6438			-0.448065	-0.480119		0.509032	0.419152
TRINITY_DN34932_c0_g1	1698; 1024	NAS4	Probable nicotianamine synthase 4	ARATH	K05953				AT1G56430	GO:0000902,GO:0000904,GO:0003006,GO:0003674,GO:0003824,GO:0006082,GO:0006576,GO:0006807,GO:0006810,GO:0007275,GO:0008150,GO:0008152,GO:0009058,GO:0009308,GO:0009309,GO:0009555,GO:0009653,GO:0009826,GO:0009860,GO:0009932,GO:0009987,GO:0010232,GO:0010233,GO:0016043,GO:0016049,GO:0016053,GO:0016740,GO:0016765,GO:0018130,GO:0019752,GO:0022414,GO:0030410,GO:0030417,GO:0030418,GO:0032501,GO:0032502,GO:…	1.92693	5.23513	42.4153	7.38109e-11	3.1986e-09	13.7042	17.5764	82.3814	36.7219			-1.01144	-0.693469		1.41434	0.290564
TRINITY_DN13801_c0_g1	671										2.54338	2.51069	42.351	7.62759e-11	3.29699e-09	2.15351	1.17367	6.25292	12.9395			-0.612279	-1.00046		0.378294	1.23445
TRINITY_DN23928_c0_g1	2285; 2051	PME3; PMEU1	Pectinesterase 3; Pectinesterase/pectinesterase inhibitor U1	CITSI; SOLLC	K01051					GO:0000272,GO:0003674,GO:0003824,GO:0004857,GO:0005575,GO:0005576,GO:0005618,GO:0005975,GO:0005976,GO:0008150,GO:0008152,GO:0009056,GO:0009057,GO:0009987,GO:0010393,GO:0016043,GO:0016052,GO:0016787,GO:0016788,GO:0030234,GO:0030312,GO:0030599,GO:0042545,GO:0043170,GO:0044238,GO:0044464,GO:0045229,GO:0045330,GO:0045488,GO:0045490,GO:0046910,GO:0052689,GO:0071554,GO:0071555,GO:0071704,GO:0071840,GO:…	-1.04435	5.19113	42.2593	7.99409e-11	3.44661e-09	48.0821	50.1529	21.2531	26.3703			0.467083	0.525535		-0.639788	-0.35283
TRINITY_DN26353_c0_g1	1134; 1041	BIP2	Heat shock 70 kDa protein BIP2 {ECO:0000305}	ORYSJ						GO:0000166,GO:0001882,GO:0001883,GO:0003674,GO:0005488,GO:0005524,GO:0005575,GO:0005783,GO:0017076,GO:0030554,GO:0032549,GO:0032550,GO:0032553,GO:0032555,GO:0032559,GO:0035639,GO:0036094,GO:0043167,GO:0043168,GO:0043226,GO:0043227,GO:0043229,GO:0043231,GO:0044424,GO:0044444,GO:0044464,GO:0097159,GO:0097367,GO:1901265,GO:1901363	1.86087	2.12359	42.2231	8.14343e-11	3.50209e-09	1.6445	2.03245	7.24382	6.22405			-0.665707	-0.519772		0.67706	0.508419
TRINITY_DN29134_c0_g2	942	COP51	Copper transporter 5.1	ORYSJ	K14686					GO:0003674,GO:0005215,GO:0005375,GO:0005575,GO:0008324,GO:0015075,GO:0016021,GO:0022857,GO:0022890,GO:0022891,GO:0022892,GO:0031224,GO:0044425,GO:0046873,GO:0046915	-1.09453	6.16002	42.1073	8.64016e-11	3.7063e-09	94.7155	99.905	39.6018	51.5285			0.498783	0.574189		-0.718317	-0.354655
TRINITY_DN28801_c0_g1	2675; 2544; 2516; 2463; 2332; 1527; 1315; 795	AOP1L; C93A1	3,9-dihydroxypterocarpan 6A-monooxygenase; Probable 2-oxoglutarate-dependent dioxygenase AOP1.2	ARATH; SOYBN	K13261					GO:0003674,GO:0003824,GO:0004497,GO:0005488,GO:0005506,GO:0005575,GO:0006950,GO:0006952,GO:0008150,GO:0008152,GO:0009058,GO:0016020,GO:0016491,GO:0016705,GO:0016709,GO:0019748,GO:0020037,GO:0043167,GO:0043169,GO:0044550,GO:0044699,GO:0044710,GO:0044711,GO:0046872,GO:0046906,GO:0046914,GO:0047082,GO:0050896,GO:0051213,GO:0097159,GO:1901363	1.18226	4.89651	42.084	8.74346e-11	3.74062e-09	16.7583	19.5516	47.2557	35.2805			-0.645983	-0.445713		0.746782	0.344913
TRINITY_DN27411_c0_g1	705; 700; 678	SP1L2; SP1L5	Protein SPIRAL1-like 2; Protein SPIRAL1-like 5	ARATH	K18635				AT1G69230	GO:0005575,GO:0005874,GO:0032991,GO:0043234,GO:0044422,GO:0044424,GO:0044430,GO:0044446,GO:0044464	2.79737	3.00893	42.0794	8.76431e-11	3.74062e-09	1.91859	2.0897	21.0139	6.94472			-0.951617	-0.889954		1.60248	0.239087
TRINITY_DN41249_c0_g1	3642; 3423	BTS	Zinc finger protein BRUTUS {ECO:0000303|PubMed:20675571}	ARATH	K16276				AT3G18290	GO:0003674,GO:0003824,GO:0004842,GO:0005488,GO:0005506,GO:0005575,GO:0005634,GO:0006464,GO:0006950,GO:0007154,GO:0008150,GO:0008152,GO:0008270,GO:0009267,GO:0009605,GO:0009987,GO:0009991,GO:0010106,GO:0016021,GO:0016567,GO:0016740,GO:0016874,GO:0019538,GO:0019787,GO:0031224,GO:0031667,GO:0031668,GO:0031669,GO:0032446,GO:0032501,GO:0033554,GO:0036211,GO:0042592,GO:0042594,GO:0043167,GO:0043169,GO:…	1.20543	5.74669	42.0024	9.11624e-11	3.88105e-09	32.8509	32.0326	88.7368	60.8974			-0.549505	-0.583784		0.830988	0.3023
TRINITY_DN29854_c0_g1	863; 784; 775	Y5566 (1)	Uncharacterized protein At5g65660	ARATH					AT5G65660	GO:0005575,GO:0005886,GO:0016020,GO:0016021,GO:0031224,GO:0044425,GO:0044464	2.24699	3.34526	41.9913	9.16813e-11	3.89335e-09	3.17154	3.83589	23.1666	10.2205			-0.924461	-0.750101		1.35838	0.316181
TRINITY_DN38456_c4_g1	523										-1.15802	4.61558	41.9229	9.49429e-11	4.02178e-09	33.2424	34.294	13.1209	17.1325			0.51491	0.557329		-0.705861	-0.366378
TRINITY_DN27601_c0_g1	870; 864										2.15491	5.78118	41.8348	9.93207e-11	4.19673e-09	21.9267	18.3779	130.184	49.2682			-0.833421	-1.06503		1.63243	0.266023
TRINITY_DN29356_c0_g1	2732; 2504; 819; 591	RGA3; RGA4	Putative disease resistance protein RGA3; Putative disease resistance protein RGA4	SOLBU						GO:0000166,GO:0001882,GO:0001883,GO:0003674,GO:0005488,GO:0005524,GO:0006950,GO:0006952,GO:0008150,GO:0017076,GO:0030554,GO:0032549,GO:0032550,GO:0032553,GO:0032555,GO:0032559,GO:0035639,GO:0036094,GO:0043167,GO:0043168,GO:0043531,GO:0050896,GO:0097159,GO:0097367,GO:1901265,GO:1901363	1.27632	5.4284	41.7614	1.03121e-10	4.34646e-09	24.8241	25.4199	74.215	47.532			-0.605767	-0.574073		0.900776	0.279064
TRINITY_DN6730_c0_g1	1407	YCF36	Uncharacterized protein ycf36	PORPU						GO:0005575,GO:0009507,GO:0009536,GO:0043226,GO:0043227,GO:0043229,GO:0043231,GO:0044424,GO:0044444,GO:0044464	1.9033	1.83074	41.7149	1.05599e-10	4.43988e-09	1.44873	1.48856	5.97957	5.04475			-0.564324	-0.547759		0.645922	0.466161
TRINITY_DN47123_c0_g1	808	AAT3 (2)	Aspartate aminotransferase 3, chloroplastic	ARATH	K14454				AT5G11520	GO:0003674,GO:0003824,GO:0004069,GO:0005488,GO:0005575,GO:0005777,GO:0006082,GO:0006103,GO:0006520,GO:0006531,GO:0006536,GO:0006807,GO:0007568,GO:0008150,GO:0008152,GO:0008483,GO:0009058,GO:0009064,GO:0009066,GO:0009507,GO:0009536,GO:0009987,GO:0010150,GO:0010260,GO:0016020,GO:0016740,GO:0016769,GO:0019752,GO:0030170,GO:0032502,GO:0042579,GO:0043167,GO:0043168,GO:0043226,GO:0043227,GO:0043229,GO:…	1.73003	3.53985	41.5778	1.13275e-10	4.7508e-09	4.9335	5.75384	21.7998	13.7584			-0.781271	-0.619945		0.998022	0.403195
TRINITY_DN14555_c0_g1	516	GL24 (2)	Germin-like protein subfamily 2 member 4	ARATH					AT3G62020	GO:0003674,GO:0005488,GO:0005575,GO:0005576,GO:0005618,GO:0005911,GO:0006810,GO:0008150,GO:0009505,GO:0009506,GO:0009987,GO:0010496,GO:0010497,GO:0030054,GO:0030145,GO:0030312,GO:0043167,GO:0043169,GO:0044464,GO:0045735,GO:0046872,GO:0046914,GO:0048046,GO:0050789,GO:0050793,GO:0051179,GO:0051234,GO:0051239,GO:0065007,GO:2000026,GO:2000280	1.87185	4.8708	41.234	1.35053e-10	5.64665e-09	13.8608	11.2214	62.9734	28.7616			-0.681866	-0.944454		1.35252	0.273801
TRINITY_DN32267_c0_g1	2346	SUT31 (1)	Sulfate transporter 3.1	ARATH	K17471				AT3G51895	GO:0003674,GO:0005215,GO:0005575,GO:0005887,GO:0006810,GO:0006811,GO:0006820,GO:0008150,GO:0008271,GO:0008272,GO:0008509,GO:0009507,GO:0009536,GO:0015075,GO:0015103,GO:0015116,GO:0015291,GO:0015293,GO:0015698,GO:0016021,GO:0022804,GO:0022857,GO:0022891,GO:0022892,GO:0031224,GO:0031226,GO:0043226,GO:0043227,GO:0043229,GO:0043231,GO:0044424,GO:0044425,GO:0044444,GO:0044459,GO:0044464,GO:0044699,GO:…	-2.06439	2.13765	41.2304	1.35301e-10	5.64665e-09	6.1473	7.78629	1.19591	2.12928			0.516522	0.780961		-0.833572	-0.463911
TRINITY_DN37529_c0_g1	1385; 1370	DGAT3	Diacylglycerol O-acyltransferase 3, cytosolic {ECO:0000305}	ARATH					AT1G48300	GO:0003674,GO:0003824,GO:0004144,GO:0005575,GO:0005829,GO:0005975,GO:0006066,GO:0006071,GO:0006629,GO:0006638,GO:0006639,GO:0006641,GO:0008150,GO:0008152,GO:0008374,GO:0008610,GO:0009058,GO:0009987,GO:0016411,GO:0016740,GO:0016746,GO:0016747,GO:0019400,GO:0019432,GO:0019751,GO:0044237,GO:0044238,GO:0044249,GO:0044255,GO:0044262,GO:0044281,GO:0044424,GO:0044444,GO:0044464,GO:0044699,GO:0044710,GO:…	1.19591	6.38496	41.1338	1.42157e-10	5.91821e-09	52.2717	49.2368	137.53	94.9986			-0.529263	-0.612281		0.833042	0.308502
TRINITY_DN17595_c0_g1	554										2.41606	2.53345	41.1079	1.44056e-10	5.98255e-09	2.27098	1.37405	12.95	6.35508			-0.608878	-0.948963		1.19863	0.359208
TRINITY_DN41282_c0_g1	2729; 2722; 2709; 2702; 2654; 2634; 2418; 2411; 2343; 1788; 1214	MUT7 (1)	Exonuclease mut-7 homolog	HUMAN						GO:0003674,GO:0003676,GO:0003824,GO:0004518,GO:0004527,GO:0005488,GO:0005575,GO:0005634,GO:0005737,GO:0008408,GO:0016787,GO:0016788,GO:0043167,GO:0043169,GO:0043226,GO:0043227,GO:0043229,GO:0043231,GO:0044424,GO:0044464,GO:0046872,GO:0097159,GO:1901363	1.62369	4.09304	40.9702	1.5457e-10	6.37946e-09	8.02673	8.61645	32.2897	19.0652			-0.731846	-0.649397		1.04208	0.339166
TRINITY_DN39875_c0_g1	932; 929; 778; 565; 565; 555	NHL10 (1)	NDR1/HIN1-like protein 10 {ECO:0000303|PubMed:14666423}	ARATH					AT2G35980	GO:0002252,GO:0002376,GO:0003674,GO:0004871,GO:0005575,GO:0005911,GO:0006950,GO:0006952,GO:0007568,GO:0008150,GO:0009506,GO:0009507,GO:0009536,GO:0009605,GO:0009607,GO:0009615,GO:0010150,GO:0010260,GO:0016021,GO:0030054,GO:0031224,GO:0031225,GO:0031226,GO:0032502,GO:0043207,GO:0043226,GO:0043227,GO:0043229,GO:0043231,GO:0044424,GO:0044425,GO:0044444,GO:0044459,GO:0044464,GO:0044699,GO:0044767,GO:…	2.37986	2.78638	40.9692	1.54648e-10	6.37946e-09	1.6445	2.71948	15.581	7.37058			-1.00139	-0.628482		1.26884	0.361029
TRINITY_DN25021_c0_g1	2177	GUN7	Endoglucanase 7	ARATH					AT1G65610	GO:0000272,GO:0003674,GO:0003824,GO:0004553,GO:0005575,GO:0005975,GO:0005976,GO:0006073,GO:0008150,GO:0008152,GO:0008810,GO:0009056,GO:0009057,GO:0009251,GO:0009987,GO:0016021,GO:0016043,GO:0016052,GO:0016787,GO:0016798,GO:0030243,GO:0030245,GO:0031224,GO:0043170,GO:0044042,GO:0044237,GO:0044238,GO:0044247,GO:0044248,GO:0044260,GO:0044262,GO:0044264,GO:0044275,GO:0044425,GO:0045229,GO:0051273,GO:…	1.89698	1.78513	40.968	1.54743e-10	6.37946e-09	1.29211	1.54581	5.02284	5.6344			-0.603412	-0.496309		0.48963	0.610091
TRINITY_DN29334_c0_g1	786; 780	OHP2	Light-harvesting complex-like protein OHP2, chloroplastic {ECO:0000305}	ARATH					AT1G34000	GO:0005575,GO:0008150,GO:0009314,GO:0009416,GO:0009507,GO:0009534,GO:0009535,GO:0009536,GO:0009579,GO:0009628,GO:0009642,GO:0016020,GO:0016021,GO:0031224,GO:0031976,GO:0031984,GO:0034357,GO:0042651,GO:0043226,GO:0043227,GO:0043229,GO:0043231,GO:0044422,GO:0044424,GO:0044425,GO:0044434,GO:0044435,GO:0044436,GO:0044444,GO:0044446,GO:0044464,GO:0050896,GO:0055035	1.57177	3.16101	40.9359	1.57308e-10	6.46946e-09	5.05097	3.92177	14.2485	12.3171			-0.493615	-0.745407		0.710795	0.528227
TRINITY_DN32487_c0_g1	1525; 1440; 1406; 1321; 1232; 864	GDL86	GDSL esterase/lipase At5g45960	ARATH					AT5G45960	GO:0003674,GO:0003824,GO:0005575,GO:0005576,GO:0006629,GO:0008150,GO:0008152,GO:0009056,GO:0016042,GO:0016787,GO:0016788,GO:0044238,GO:0044699,GO:0044710,GO:0044712,GO:0071704,GO:1901575	1.93544	3.34884	40.8956	1.60582e-10	6.58814e-09	3.87632	4.49429	20.9797	11.1378			-0.818092	-0.673834		1.14928	0.342642
TRINITY_DN47622_c0_g1	981	STP12	Sugar transport protein 12	ARATH					AT4G21480	GO:0003674,GO:0005215,GO:0005351,GO:0005355,GO:0005402,GO:0005575,GO:0006810,GO:0008150,GO:0008324,GO:0008643,GO:0008645,GO:0009987,GO:0015075,GO:0015144,GO:0015145,GO:0015149,GO:0015291,GO:0015293,GO:0015294,GO:0015295,GO:0015749,GO:0015758,GO:0016021,GO:0022804,GO:0022857,GO:0022891,GO:0022892,GO:0031224,GO:0034219,GO:0035428,GO:0044425,GO:0044699,GO:0044763,GO:0044765,GO:0046323,GO:0051119,GO:…	1.6545	3.03956	40.7916	1.69361e-10	6.93152e-09	3.87632	3.97902	14.351	10.4171			-0.645181	-0.620186		0.831208	0.434159
TRINITY_DN35636_c0_g1	1683; 1670	AGAL3	Alpha-galactosidase 3 {ECO:0000303|PubMed:15034167}	ARATH	K07407				AT3G56310	GO:0003674,GO:0003824,GO:0004553,GO:0004557,GO:0005575,GO:0005576,GO:0005618,GO:0005773,GO:0005975,GO:0008150,GO:0008152,GO:0009505,GO:0009987,GO:0015925,GO:0016043,GO:0016787,GO:0016798,GO:0030312,GO:0043226,GO:0043227,GO:0043229,GO:0043231,GO:0044238,GO:0044424,GO:0044444,GO:0044464,GO:0045229,GO:0048046,GO:0052692,GO:0071554,GO:0071555,GO:0071704,GO:0071840	1.13146	6.95054	40.3695	2.10201e-10	8.58226e-09	86.4146	68.6167	180.31	159.172			-0.3965	-0.720776		0.647534	0.469742
TRINITY_DN33967_c0_g1	1633; 1630; 1630; 1627	EF112; EF114	Ethylene-responsive transcription factor ERF112; Ethylene-responsive transcription factor ERF114 {ECO:0000303|PubMed:16407444}	ARATH					AT5G61890,AT2G33710	GO:0000160,GO:0001071,GO:0003674,GO:0003676,GO:0003677,GO:0003700,GO:0005488,GO:0005575,GO:0005634,GO:0006139,GO:0006351,GO:0006725,GO:0006807,GO:0006950,GO:0006952,GO:0007165,GO:0007275,GO:0008150,GO:0008152,GO:0009058,GO:0009059,GO:0009605,GO:0009607,GO:0009620,GO:0009755,GO:0009873,GO:0009987,GO:0016070,GO:0018130,GO:0019438,GO:0032501,GO:0032502,GO:0032774,GO:0034641,GO:0034645,GO:0034654,GO:…	1.90276	1.8649	40.3464	2.12692e-10	8.66313e-09	1.33126	1.66031	6.21875	5.07751			-0.63148	-0.495583		0.67137	0.455693
TRINITY_DN39434_c0_g1	1983; 1871; 1774; 1623; 1623	PLT5 (1)	Polyol transporter 5	ARATH					AT3G18830	GO:0003674,GO:0005215,GO:0005351,GO:0005354,GO:0005355,GO:0005365,GO:0005402,GO:0005575,GO:0005886,GO:0006810,GO:0008150,GO:0008324,GO:0008643,GO:0008645,GO:0009791,GO:0010311,GO:0015075,GO:0015144,GO:0015145,GO:0015146,GO:0015148,GO:0015149,GO:0015166,GO:0015168,GO:0015291,GO:0015293,GO:0015294,GO:0015295,GO:0015575,GO:0015576,GO:0015591,GO:0015665,GO:0015749,GO:0015758,GO:0016020,GO:0016021,GO:…	1.05638	4.896	40.338	2.13612e-10	8.67974e-09	20.5563	18.063	43.8046	36.427			-0.405393	-0.57438		0.616572	0.363201
TRINITY_DN62133_c0_g1	1333	GGPPS (1)	Geranylgeranyl pyrophosphate synthase, chloroplastic	HEVBR						GO:0003674,GO:0003824,GO:0004161,GO:0004311,GO:0004337,GO:0004659,GO:0005488,GO:0005575,GO:0006629,GO:0006644,GO:0006720,GO:0006721,GO:0006793,GO:0006796,GO:0008150,GO:0008152,GO:0008299,GO:0008610,GO:0008654,GO:0009058,GO:0009507,GO:0009536,GO:0009987,GO:0016108,GO:0016109,GO:0016114,GO:0016116,GO:0016117,GO:0016740,GO:0016765,GO:0019637,GO:0033383,GO:0033384,GO:0033385,GO:0033386,GO:0042440,GO:…	-1.3135	5.23695	40.2587	2.22464e-10	9.01779e-09	54.1902	53.2159	16.2303	26.9599			0.651371	0.626134		-0.972614	-0.30489
TRINITY_DN6858_c0_g1	795										1.43632	3.35381	40.0629	2.45918e-10	9.94137e-09	5.09012	5.83972	15.6836	13.9877			-0.65915	-0.514159		0.659376	0.513932
TRINITY_DN29419_c0_g1	1942; 1931; 793	TCP4	Transcription factor TCP4	ARATH					AT3G15030	GO:0001071,GO:0003006,GO:0003674,GO:0003676,GO:0003677,GO:0003700,GO:0005488,GO:0005575,GO:0005634,GO:0006139,GO:0006351,GO:0006355,GO:0006725,GO:0006807,GO:0008150,GO:0008152,GO:0009058,GO:0009059,GO:0009653,GO:0009790,GO:0009793,GO:0009887,GO:0009889,GO:0009965,GO:0009987,GO:0010468,GO:0010556,GO:0016070,GO:0018130,GO:0019219,GO:0019222,GO:0019438,GO:0022414,GO:0030154,GO:0031323,GO:0031326,GO:…	-2.37225	1.72517	40.0589	2.46422e-10	9.94137e-09	5.55998	5.32445	0.546703	1.53963			0.677549	0.631887		-0.892202	-0.417234
TRINITY_DN34853_c0_g2	1134; 955	SDT1; YAI5	Suppressor of disruption of TFIIS; Uncharacterized protein C24B11.05	SCHPO; YEAST	K18551					GO:0003674,GO:0003824,GO:0005575,GO:0005634,GO:0005737,GO:0005829,GO:0006139,GO:0006206,GO:0006725,GO:0006807,GO:0008150,GO:0008152,GO:0008252,GO:0009112,GO:0009987,GO:0016787,GO:0016788,GO:0016791,GO:0016798,GO:0016799,GO:0034641,GO:0042578,GO:0043226,GO:0043227,GO:0043229,GO:0043231,GO:0044237,GO:0044238,GO:0044281,GO:0044424,GO:0044444,GO:0044464,GO:0044699,GO:0044710,GO:0044763,GO:0046483,GO:…	2.12932	6.58829	40.0436	2.48355e-10	9.98999e-09	34.9652	36.5841	228.385	84.7125			-0.982929	-0.921092		1.65688	0.247142
TRINITY_DN22851_c0_g1	1423; 543	NTPR	Protein NtpR	ENTHA	K07010					GO:0003674,GO:0003824,GO:0006082,GO:0006520,GO:0006541,GO:0006807,GO:0008150,GO:0008152,GO:0009064,GO:0009987,GO:0016787,GO:0019752,GO:0043436,GO:0044237,GO:0044238,GO:0044281,GO:0044699,GO:0044710,GO:0044763,GO:0071704,GO:1901564,GO:1901605	2.36415	1.44378	40.0401	2.48806e-10	9.98999e-09	0.665632	1.03054	5.56954	3.34133			-0.673387	-0.48829		0.832342	0.329335
TRINITY_DN31668_c0_g1	1250; 756										1.90665	3.29181	39.9321	2.62953e-10	1.0533e-08	4.30703	3.89314	20.023	10.7119			-0.679301	-0.777224		1.12468	0.331847
TRINITY_DN38698_c0_g1	1883; 1804; 1043	HMT3	Homocysteine S-methyltransferase 3	ARATH	K00547				AT3G22740	GO:0000096,GO:0000097,GO:0003674,GO:0003824,GO:0005488,GO:0005575,GO:0005886,GO:0006082,GO:0006520,GO:0006555,GO:0006790,GO:0006807,GO:0008150,GO:0008152,GO:0008168,GO:0008652,GO:0009058,GO:0009066,GO:0009067,GO:0009086,GO:0009987,GO:0016020,GO:0016053,GO:0016740,GO:0016741,GO:0019752,GO:0043167,GO:0043169,GO:0043436,GO:0044237,GO:0044238,GO:0044249,GO:0044272,GO:0044281,GO:0044283,GO:0044464,GO:…	0.955601	5.21949	39.911	2.65799e-10	1.06219e-08	24.3543	26.2215	51.356	46.8114			-0.501387	-0.402631		0.516225	0.387793
TRINITY_DN32761_c0_g1	951	MIRA	Miraculin	SYNDU						GO:0003674,GO:0004857,GO:0004866,GO:0030234,GO:0030414,GO:0061134,GO:0061135	2.26183	2.18795	39.8104	2.79854e-10	1.11573e-08	1.6445	1.45993	9.84066	5.04475			-0.643951	-0.71893		1.05601	0.306876
TRINITY_DN22877_c0_g1	944; 782	HAT5 (1)	Homeobox-leucine zipper protein HAT5	ARATH	K09338				AT3G01470	GO:0001071,GO:0003674,GO:0003676,GO:0003677,GO:0003700,GO:0005488,GO:0005515,GO:0005575,GO:0005634,GO:0006139,GO:0006351,GO:0006355,GO:0006725,GO:0006807,GO:0006950,GO:0006970,GO:0008150,GO:0008152,GO:0009058,GO:0009059,GO:0009314,GO:0009416,GO:0009628,GO:0009637,GO:0009651,GO:0009653,GO:0009887,GO:0009889,GO:0009891,GO:0009893,GO:0009965,GO:0009987,GO:0010468,GO:0010556,GO:0010557,GO:0010604,GO:…	1.08811	5.82181	39.578	3.1521e-10	1.25374e-08	35.2002	37.0708	88.2584	65.4507			-0.552015	-0.481234		0.726738	0.306511
TRINITY_DN29174_c0_g1	1924	WRK71	Probable WRKY transcription factor 71	ARATH					AT1G29860	GO:0001071,GO:0003006,GO:0003674,GO:0003700,GO:0005575,GO:0005634,GO:0006139,GO:0006351,GO:0006355,GO:0006725,GO:0006807,GO:0008150,GO:0008152,GO:0009058,GO:0009059,GO:0009889,GO:0009891,GO:0009893,GO:0009987,GO:0010228,GO:0010468,GO:0010556,GO:0010557,GO:0010604,GO:0010628,GO:0016070,GO:0018130,GO:0019219,GO:0019222,GO:0019438,GO:0022414,GO:0031323,GO:0031325,GO:0031326,GO:0031328,GO:0032502,GO:…	-2.10745	1.38739	39.5244	3.23987e-10	1.28563e-08	3.68055	4.55154	1.12758	0.786195			0.420729	0.626533		-0.440257	-0.607005
TRINITY_DN32097_c0_g1	1297; 1297	CHI4 (1)	Chitinase 4	ORYSJ						GO:0000272,GO:0003674,GO:0003824,GO:0004553,GO:0004568,GO:0005488,GO:0005975,GO:0005976,GO:0006022,GO:0006026,GO:0006030,GO:0006032,GO:0006040,GO:0006807,GO:0006950,GO:0006952,GO:0008061,GO:0008150,GO:0008152,GO:0009056,GO:0009057,GO:0009987,GO:0016052,GO:0016787,GO:0016798,GO:0016998,GO:0043170,GO:0044036,GO:0044237,GO:0044238,GO:0044248,GO:0044260,GO:0046348,GO:0050896,GO:0071704,GO:0097367,GO:…	4.20892	6.07569	39.4625	3.34414e-10	1.32391e-08	5.36421	8.44469	226.95	28.8272			-1.88203	-1.37786		3.07633	0.183568
TRINITY_DN32441_c0_g1	1720; 1696	EXG	Glucan 1,3-beta-glucosidase	YARLI	K01210					GO:0000272,GO:0000935,GO:0003674,GO:0003824,GO:0004338,GO:0004553,GO:0005575,GO:0005576,GO:0005975,GO:0005976,GO:0006073,GO:0008150,GO:0008152,GO:0008422,GO:0009056,GO:0009057,GO:0009251,GO:0009986,GO:0009987,GO:0010383,GO:0015926,GO:0016052,GO:0016787,GO:0016798,GO:0030428,GO:0034406,GO:0043170,GO:0044036,GO:0044042,GO:0044237,GO:0044238,GO:0044260,GO:0044262,GO:0044264,GO:0044464,GO:0044699,GO:…	1.10908	6.21741	39.4035	3.44686e-10	1.36139e-08	45.6153	48.5498	117.302	85.8918			-0.573926	-0.487646		0.751195	0.310377
TRINITY_DN50026_c0_g1	1206	OS13	Osmotin-like protein OSML13	SOLCO							1.18855	7.13024	39.3218	3.59413e-10	1.41626e-08	71.575	99.1321	198.932	190.39			-0.82378	-0.364827		0.625638	0.562969
TRINITY_DN35367_c0_g1	1844; 1824; 1298; 1116; 1086	Y3136 (1)	Clavaminate synthase-like protein At3g21360	ARATH					AT3G21360	GO:0003674,GO:0003824,GO:0005488,GO:0005575,GO:0005634,GO:0016491,GO:0043167,GO:0043169,GO:0043226,GO:0043227,GO:0043229,GO:0043231,GO:0044424,GO:0044464,GO:0046872	1.27127	5.09165	39.2915	3.65021e-10	1.43502e-08	18.5985	21.2405	58.6681	37.6063			-0.668922	-0.49482		0.889475	0.274268
TRINITY_DN32202_c0_g1	2250; 2176; 1552; 1478	Y4276 (1)	Uncharacterized protein At4g22758	ARATH					AT4G22758		1.47248	7.21827	39.154	3.91655e-10	1.53616e-08	71.5358	86.1358	275.026	162.644			-0.834404	-0.573122		1.0791	0.328428
TRINITY_DN37517_c0_g1	2855; 2324	PUB50	Putative U-box domain-containing protein 50	ARATH					AT5G65500	GO:0000166,GO:0001882,GO:0001883,GO:0003674,GO:0003824,GO:0004672,GO:0004842,GO:0005488,GO:0005524,GO:0016301,GO:0016740,GO:0016772,GO:0016773,GO:0017076,GO:0019787,GO:0030554,GO:0032549,GO:0032550,GO:0032553,GO:0032555,GO:0032559,GO:0035639,GO:0036094,GO:0043167,GO:0043168,GO:0097159,GO:0097367,GO:1901265,GO:1901363	1.24169	4.39499	39.0917	4.04367e-10	1.58236e-08	13.0385	11.9084	33.964	24.9945			-0.497295	-0.609999		0.760591	0.346703
TRINITY_DN33108_c0_g1	1705; 1688; 1329	ERF80 (1)	Ethylene-responsive transcription factor 9	ARATH	K09286				AT5G44210	GO:0000160,GO:0001071,GO:0003674,GO:0003676,GO:0003677,GO:0003700,GO:0005488,GO:0005575,GO:0005634,GO:0006082,GO:0006139,GO:0006351,GO:0006725,GO:0006790,GO:0006807,GO:0006950,GO:0006952,GO:0007165,GO:0008150,GO:0008152,GO:0009058,GO:0009059,GO:0009755,GO:0009873,GO:0009987,GO:0016020,GO:0016070,GO:0016143,GO:0018130,GO:0019438,GO:0019748,GO:0019757,GO:0019760,GO:0032774,GO:0034641,GO:0034645,GO:…	-1.74418	4.13632	39.0746	4.07919e-10	1.59258e-08	29.6402	24.418	5.36453	10.7447			0.918798	0.658563		-1.18429	-0.393066
TRINITY_DN21662_c0_g1	1836; 1715	Y8948 (1)	Putative methyltransferase DDB_G0268948	DICDI						GO:0003674,GO:0003824,GO:0005575,GO:0005737,GO:0008150,GO:0008152,GO:0008168,GO:0008757,GO:0016023,GO:0016740,GO:0016741,GO:0030139,GO:0031410,GO:0031982,GO:0031988,GO:0032259,GO:0043226,GO:0043227,GO:0043229,GO:0043231,GO:0044424,GO:0044444,GO:0044464,GO:0045335	1.11234	5.0759	38.9147	4.42734e-10	1.72452e-08	17.5413	24.9333	45.4447	46.6476			-0.764604	-0.301743		0.515113	0.551234
TRINITY_DN25625_c0_g1	1079; 1060; 730; 711	Y3720 (1)	UPF0481 protein At3g47200	ARATH					AT3G47200	GO:0005575,GO:0005886,GO:0016020,GO:0016021,GO:0031224,GO:0044425,GO:0044464	1.46136	7.15223	38.7833	4.73551e-10	1.84033e-08	71.6141	79.8667	264.536	152.686			-0.770214	-0.616919		1.08606	0.301071
TRINITY_DN35350_c0_g1	1500; 1494; 1442; 1442; 1425; 1425; 1321; 1315; 1094; 1094; 518; 503; 503	GLK1; GLK2	Probable transcription factor GLK1; Probable transcription factor GLK2; Transcription activator GLK1	ARATH; ORYSJ					AT2G20570	GO:0003674,GO:0003676,GO:0003677,GO:0005488,GO:0005575,GO:0005634,GO:0006139,GO:0006351,GO:0006355,GO:0006725,GO:0006807,GO:0006996,GO:0008150,GO:0008152,GO:0009058,GO:0009059,GO:0009657,GO:0009658,GO:0009889,GO:0009891,GO:0009893,GO:0009909,GO:0009910,GO:0009987,GO:0010380,GO:0010468,GO:0010556,GO:0010557,GO:0010604,GO:0010628,GO:0010638,GO:0016043,GO:0016070,GO:0018130,GO:0019219,GO:0019222,GO:…	1.52951	3.13219	38.7583	4.7967e-10	1.85985e-08	4.69858	4.26528	14.4193	11.4326			-0.550201	-0.646675		0.743266	0.45361
TRINITY_DN57283_c0_g1	520										1.81096	5.06691	38.7499	4.81746e-10	1.86363e-08	11.9031	17.7195	70.2514	33.9047			-1.06265	-0.558431		1.31497	0.306115
TRINITY_DN10081_c0_g1	1391	C83B1 (2)	Cytochrome P450 83B1	ARATH	K11818				AT4G31500	GO:0000162,GO:0002376,GO:0003674,GO:0003824,GO:0004497,GO:0005488,GO:0005506,GO:0005575,GO:0005739,GO:0005783,GO:0005886,GO:0006082,GO:0006520,GO:0006568,GO:0006576,GO:0006586,GO:0006725,GO:0006790,GO:0006807,GO:0006950,GO:0006952,GO:0006955,GO:0008150,GO:0008152,GO:0008652,GO:0009058,GO:0009072,GO:0009073,GO:0009308,GO:0009309,GO:0009314,GO:0009416,GO:0009605,GO:0009607,GO:0009617,GO:0009628,GO:…	2.16898	2.53398	38.7229	4.88451e-10	1.88527e-08	1.76197	2.37596	12.4033	6.35508			-0.826531	-0.608417		1.11031	0.324635
TRINITY_DN34242_c0_g1	1093; 1085	CIPKE (1)	CBL-interacting serine/threonine-protein kinase 14	ARATH					AT5G01820	GO:0000166,GO:0001882,GO:0001883,GO:0003674,GO:0003824,GO:0004672,GO:0004674,GO:0005488,GO:0005524,GO:0005575,GO:0005634,GO:0005773,GO:0005911,GO:0006464,GO:0006468,GO:0006793,GO:0006796,GO:0007165,GO:0008150,GO:0008152,GO:0009506,GO:0009987,GO:0016301,GO:0016310,GO:0016740,GO:0016772,GO:0016773,GO:0017076,GO:0018105,GO:0018107,GO:0018193,GO:0018209,GO:0018210,GO:0019538,GO:0030054,GO:0030554,GO:…	2.06241	2.4518	38.7161	4.90154e-10	1.88754e-08	1.80112	2.34734	11.1733	6.28956			-0.777923	-0.584216		1.01519	0.346948
TRINITY_DN24542_c0_g1	1368	PME68	Probable pectinesterase 68	ARATH					AT5G47500	GO:0000272,GO:0003674,GO:0003824,GO:0005575,GO:0005576,GO:0005618,GO:0005975,GO:0005976,GO:0008150,GO:0008152,GO:0009056,GO:0009057,GO:0009987,GO:0010393,GO:0016043,GO:0016052,GO:0016787,GO:0016788,GO:0030312,GO:0030599,GO:0042545,GO:0043170,GO:0044238,GO:0044464,GO:0045229,GO:0045330,GO:0045488,GO:0045490,GO:0052689,GO:0071554,GO:0071555,GO:0071704,GO:0071840,GO:1901575	-1.45055	3.29977	38.6392	5.09835e-10	1.95888e-08	14.5264	14.1413	4.57864	5.89646			0.607108	0.573087		-0.721806	-0.458389
TRINITY_DN32253_c0_g1	1896; 1889; 1814; 1813; 1806; 1731; 1731; 1649; 1649; 1648; 1566	NAATB; TAT; TAT2	Nicotianamine aminotransferase B {ECO:0000312|EMBL:BAA87053.1}; Probable aminotransferase TAT2; Tyrosine aminotransferase	ARATH; HORVU	K00815,K14271				AT5G36160,AT5G53970	GO:0003674,GO:0003824,GO:0004838,GO:0005488,GO:0005575,GO:0005829,GO:0006082,GO:0006520,GO:0006558,GO:0006559,GO:0006570,GO:0006572,GO:0006725,GO:0006766,GO:0006775,GO:0006807,GO:0008150,GO:0008152,GO:0008483,GO:0009056,GO:0009058,GO:0009063,GO:0009072,GO:0009074,GO:0009110,GO:0009987,GO:0010189,GO:0016054,GO:0016740,GO:0016769,GO:0018130,GO:0019439,GO:0019752,GO:0030170,GO:0033855,GO:0042360,GO:…	0.925151	5.83633	38.6069	5.18353e-10	1.9871e-08	39.1156	39.6185	78.3494	71.1834			-0.453992	-0.436455		0.512609	0.377838
TRINITY_DN50114_c0_g1	1771	ASD (1)	AAA-ATPase ASD, mitochondrial	ARATH					AT5G40010	GO:0000166,GO:0001101,GO:0001882,GO:0001883,GO:0003006,GO:0003674,GO:0003824,GO:0005488,GO:0005524,GO:0005575,GO:0005739,GO:0005783,GO:0006950,GO:0006970,GO:0008150,GO:0009266,GO:0009409,GO:0009414,GO:0009415,GO:0009628,GO:0009651,GO:0009719,GO:0009725,GO:0009737,GO:0010033,GO:0010035,GO:0010154,GO:0010431,GO:0016020,GO:0016021,GO:0016462,GO:0016787,GO:0016817,GO:0016818,GO:0016887,GO:0017076,GO:…	2.99985	3.82269	38.563	5.30139e-10	2.02769e-08	2.4276	3.80727	39.6702	10.4498			-1.27932	-0.887986		1.9551	0.21221
TRINITY_DN34144_c0_g1	1672; 1672; 1610	7SB1 (1)	Basic 7S globulin	SOYBN						GO:0003674,GO:0003824,GO:0004175,GO:0004190,GO:0005488,GO:0005515,GO:0006508,GO:0008150,GO:0008152,GO:0008233,GO:0009056,GO:0009057,GO:0016787,GO:0019538,GO:0030163,GO:0042802,GO:0043170,GO:0044238,GO:0045735,GO:0070001,GO:0070011,GO:0071704,GO:1901575	1.13965	4.47838	38.4709	5.55756e-10	2.12088e-08	12.4904	15.2004	28.3261	32.8236			-0.644446	-0.397096		0.421017	0.620526
TRINITY_DN28536_c0_g1	1871										1.5067	5.96758	38.3783	5.82765e-10	2.21896e-08	30.4233	34.6375	120.411	64.5663			-0.782673	-0.60638		1.13396	0.255089
TRINITY_DN30949_c0_g1	1073; 1065										1.29756	4.99784	38.2716	6.15524e-10	2.33844e-08	17.2673	19.5802	55.6954	34.9857			-0.67167	-0.508111		0.910635	0.269146
TRINITY_DN40161_c2_g1	2399; 1041	EBF1 (1)	EIN3-binding F-box protein 1	ARATH	K14515				AT2G25490	GO:0000160,GO:0005575,GO:0005634,GO:0006464,GO:0006508,GO:0006511,GO:0007165,GO:0008150,GO:0008152,GO:0009056,GO:0009057,GO:0009719,GO:0009723,GO:0009725,GO:0009755,GO:0009873,GO:0009966,GO:0009968,GO:0009987,GO:0010033,GO:0010104,GO:0010105,GO:0010646,GO:0010648,GO:0016567,GO:0019538,GO:0019941,GO:0023051,GO:0023057,GO:0032446,GO:0035556,GO:0036211,GO:0042221,GO:0043170,GO:0043226,GO:0043227,GO:…	0.957073	6.54306	38.2611	6.1884e-10	2.34578e-08	60.8466	65.84	118.327	127.691			-0.523133	-0.412832		0.413923	0.522042
TRINITY_DN6940_c0_g1	1465	GDL22 (1)	GDSL esterase/lipase At1g54790	ARATH					AT1G54790	GO:0003674,GO:0003824,GO:0005575,GO:0005576,GO:0006629,GO:0008150,GO:0008152,GO:0009056,GO:0016042,GO:0016787,GO:0016788,GO:0044238,GO:0044699,GO:0044710,GO:0044712,GO:0071704,GO:1901575	-1.4728	3.17729	38.2392	6.2581e-10	2.3669e-08	14.0957	12.3665	4.30529	5.20854			0.668729	0.504756		-0.683315	-0.49017
TRINITY_DN25736_c0_g1	653	KIC	Calcium-binding protein KIC	ARATH					AT2G46600	GO:0000902,GO:0000904,GO:0003674,GO:0005488,GO:0005509,GO:0008150,GO:0009653,GO:0009987,GO:0010091,GO:0016043,GO:0032502,GO:0032989,GO:0043167,GO:0043169,GO:0044699,GO:0044763,GO:0044767,GO:0046872,GO:0048869,GO:0071840	1.70661	4.20126	38.206	6.36575e-10	2.40225e-08	7.47857	9.67561	36.3558	19.7859			-0.879529	-0.578772		1.13717	0.321126
TRINITY_DN37644_c0_g1	2224	ZIFL1 (1)	Protein ZINC INDUCED FACILITATOR-LIKE 1	ARATH					AT5G13750	GO:0001101,GO:0003674,GO:0005215,GO:0005575,GO:0005774,GO:0005886,GO:0006810,GO:0006950,GO:0008150,GO:0008324,GO:0009414,GO:0009415,GO:0009605,GO:0009606,GO:0009628,GO:0009629,GO:0009630,GO:0009705,GO:0009914,GO:0009926,GO:0010035,GO:0010119,GO:0010540,GO:0010817,GO:0015075,GO:0015077,GO:0015079,GO:0015291,GO:0015297,GO:0016020,GO:0016021,GO:0022804,GO:0022821,GO:0022857,GO:0022890,GO:0022891,GO:…	1.01665	5.00708	38.1189	6.65607e-10	2.50239e-08	19.734	22.6718	46.8457	39.0805			-0.567421	-0.38451		0.600855	0.351076
TRINITY_DN27680_c0_g1	1074; 1053; 1051; 783										1.39365	4.80784	38.1148	6.67027e-10	2.50239e-08	16.8757	13.9695	50.4676	30.4978			-0.504374	-0.745584		0.970521	0.279438
TRINITY_DN6046_c0_g1	652										2.06044	2.51744	38.1133	6.67541e-10	2.50239e-08	2.0752	2.29009	11.9591	6.32232			-0.720128	-0.645994		1.05614	0.309985
TRINITY_DN26812_c0_g1	848; 830	ATB16; HAT5	Homeobox-leucine zipper protein ATHB-16; Homeobox-leucine zipper protein HAT5	ARATH	K09338				AT4G40060	GO:0001071,GO:0001558,GO:0003674,GO:0003676,GO:0003677,GO:0003700,GO:0005488,GO:0005575,GO:0005634,GO:0006139,GO:0006351,GO:0006355,GO:0006725,GO:0006807,GO:0008150,GO:0008152,GO:0009058,GO:0009059,GO:0009314,GO:0009416,GO:0009628,GO:0009637,GO:0009648,GO:0009889,GO:0009891,GO:0009893,GO:0009987,GO:0010468,GO:0010556,GO:0010557,GO:0010604,GO:0010628,GO:0016070,GO:0018130,GO:0019219,GO:0019222,GO:…	1.09527	4.57541	38.0345	6.95032e-10	2.5997e-08	15.3487	14.9714	36.1849	28.5978			-0.481266	-0.512984		0.656912	0.337338
TRINITY_DN2347_c0_g1	1426	DAT; SALAT; VINSY	Deacetylvindoline O-acetyltransferase; Salutaridinol 7-O-acetyltransferase {ECO:0000303|PubMed:11404355}; Vinorine synthase	CATRO; PAPSO; RAUSE	K13393,K12698					GO:0003674,GO:0003824,GO:0006807,GO:0008150,GO:0008152,GO:0008374,GO:0009820,GO:0016407,GO:0016413,GO:0016740,GO:0016746,GO:0016747,GO:0047162,GO:0047180,GO:0071704,GO:1901564	1.87023	1.74807	37.9922	7.10275e-10	2.65086e-08	1.68366	1.17367	5.22785	5.11027			-0.426552	-0.641539		0.545877	0.522214
TRINITY_DN24586_c0_g1	1620; 998										1.22557	3.97704	37.9263	7.34698e-10	2.73598e-08	9.24053	9.53248	21.4239	22.5048			-0.555156	-0.518163		0.504118	0.569201
TRINITY_DN32359_c0_g1	1414	SRK2E	Serine/threonine-protein kinase SRK2E	ARATH	K14498				AT4G33950	GO:0000166,GO:0001101,GO:0001882,GO:0001883,GO:0003674,GO:0003824,GO:0004672,GO:0004674,GO:0005488,GO:0005515,GO:0005524,GO:0005575,GO:0005634,GO:0005737,GO:0005829,GO:0005975,GO:0005984,GO:0005985,GO:0006082,GO:0006464,GO:0006468,GO:0006629,GO:0006631,GO:0006633,GO:0006636,GO:0006638,GO:0006639,GO:0006641,GO:0006793,GO:0006796,GO:0006950,GO:0006952,GO:0006970,GO:0007165,GO:0008150,GO:0008152,GO:…	1.02239	5.12521	37.8606	7.59831e-10	2.82337e-08	23.532	22.4428	52.6544	40.7184			-0.44442	-0.507317		0.653609	0.298128
TRINITY_DN37824_c0_g1	2037; 1384; 1342	DTX27	Protein DETOXIFICATION 27 {ECO:0000303|PubMed:11739388}	ARATH	K03327				AT5G65380	GO:0003674,GO:0005215,GO:0005575,GO:0015238,GO:0015291,GO:0015297,GO:0016021,GO:0022804,GO:0022857,GO:0031224,GO:0044425,GO:0090484	1.01992	5.85831	37.8264	7.73296e-10	2.86712e-08	34.4562	42.0231	84.6365	70.6265			-0.628809	-0.356715		0.620001	0.365522
TRINITY_DN35536_c0_g1	1881; 698	FB253	F-box protein At5g07610	ARATH					AT5G07610		2.38661	2.24896	37.7552	8.02017e-10	2.96711e-08	1.01802	1.94657	10.4215	5.33958			-0.927564	-0.540568		1.1136	0.354528
TRINITY_DN29658_c0_g1	1174; 1171	PMEI9 (1)	Pectinesterase inhibitor 9 {ECO:0000305}	ARATH					AT1G62770	GO:0003674,GO:0004857,GO:0005575,GO:0005576,GO:0030234,GO:0048046	-2.01186	6.34535	37.7352	8.10277e-10	2.99114e-08	155.445	105.144	18.6904	45.8941			1.30001	0.744709		-1.6278	-0.416915
TRINITY_DN37981_c0_g1	1384; 1318; 1031; 965; 775	GDL80	GDSL esterase/lipase At5g37690	ARATH					AT5G37690	GO:0003674,GO:0003824,GO:0005575,GO:0005576,GO:0006629,GO:0008150,GO:0008152,GO:0009056,GO:0016042,GO:0016787,GO:0016788,GO:0044238,GO:0044699,GO:0044710,GO:0044712,GO:0071704,GO:1901575	-1.79135	1.77956	37.7075	8.21899e-10	3.02745e-08	5.09012	5.35307	1.64011	1.37584			0.494964	0.547501		-0.466865	-0.5756
TRINITY_DN34902_c0_g1	1891; 1878; 1875	CRCB; FEX2	Fluoride export protein 2 {ECO:0000250|UniProtKB:Q08913}; Putative fluoride ion transporter CrcB {ECO:0000255|HAMAP-Rule:MF_00454}	GEOMG; GEOUR; SCHPO	K06199					GO:0003674,GO:0005215,GO:0005575,GO:0005783,GO:0005886,GO:0005887,GO:0006810,GO:0006811,GO:0006820,GO:0008150,GO:0008509,GO:0009987,GO:0015075,GO:0015103,GO:0015698,GO:0016020,GO:0016021,GO:0022857,GO:0022891,GO:0022892,GO:0031224,GO:0031226,GO:0034220,GO:0043226,GO:0043227,GO:0043229,GO:0043231,GO:0044424,GO:0044425,GO:0044444,GO:0044459,GO:0044464,GO:0044699,GO:0044763,GO:0044765,GO:0051179,GO:…	1.83333	4.35532	37.7007	8.24734e-10	3.0313e-08	8.30082	9.56111	43.7021	20.048			-0.853478	-0.686957		1.29602	0.24441
TRINITY_DN33644_c0_g1	1870; 1617; 703	PYL4 (1)	Abscisic acid receptor PYL4	ARATH	K14496				AT2G38310	GO:0003674,GO:0004857,GO:0004864,GO:0004872,GO:0005488,GO:0005515,GO:0005575,GO:0005634,GO:0005737,GO:0005886,GO:0007165,GO:0008150,GO:0008289,GO:0009738,GO:0009755,GO:0010427,GO:0016020,GO:0019208,GO:0019212,GO:0019840,GO:0019888,GO:0030234,GO:0031406,GO:0033293,GO:0036094,GO:0042562,GO:0042802,GO:0042803,GO:0043167,GO:0043168,GO:0043177,GO:0043178,GO:0043226,GO:0043227,GO:0043229,GO:0043231,GO:…	1.02434	6.50181	37.654	8.44738e-10	3.0981e-08	63.3133	56.1071	133.84	108.986			-0.413182	-0.581845		0.643276	0.351751
TRINITY_DN33543_c0_g1	1675; 791	AB8B	Putative ABC transporter B family member 8	ARATH						GO:0000166,GO:0001882,GO:0001883,GO:0003674,GO:0003824,GO:0005215,GO:0005488,GO:0005524,GO:0005575,GO:0015399,GO:0015405,GO:0016021,GO:0016462,GO:0016787,GO:0016817,GO:0016818,GO:0016820,GO:0016887,GO:0017076,GO:0017111,GO:0022804,GO:0022857,GO:0030554,GO:0031224,GO:0032549,GO:0032550,GO:0032553,GO:0032555,GO:0032559,GO:0035639,GO:0036094,GO:0042623,GO:0042626,GO:0043167,GO:0043168,GO:0043492,GO:…	2.34245	2.16896	37.6275	8.56298e-10	3.12807e-08	1.6445	1.28817	10.114	4.71717			-0.616645	-0.76508		1.11624	0.265487
TRINITY_DN37893_c0_g1	2586; 2548	GGAP1	GDP-L-galactose phosphorylase 1	ARATH	K14190				AT4G26850	GO:0000166,GO:0001101,GO:0003674,GO:0003824,GO:0004645,GO:0005085,GO:0005488,GO:0005575,GO:0005634,GO:0005737,GO:0005975,GO:0005996,GO:0006006,GO:0006082,GO:0006766,GO:0006767,GO:0006950,GO:0006952,GO:0008150,GO:0008152,GO:0008194,GO:0008905,GO:0008928,GO:0009058,GO:0009110,GO:0009266,GO:0009408,GO:0009605,GO:0009607,GO:0009617,GO:0009628,GO:0009719,GO:0009725,GO:0009753,GO:0009987,GO:0010033,GO:…	1.51475	7.08606	37.6268	8.56601e-10	3.12807e-08	69.6172	71.193	261.939	140.467			-0.726369	-0.694969		1.15546	0.265879
TRINITY_DN35395_c0_g1	2196; 2103; 1337; 1337	PME34	Probable pectinesterase/pectinesterase inhibitor 34	ARATH					AT3G49220	GO:0000272,GO:0003674,GO:0003824,GO:0004857,GO:0005575,GO:0005618,GO:0005975,GO:0005976,GO:0008150,GO:0008152,GO:0009056,GO:0009057,GO:0009987,GO:0010393,GO:0016021,GO:0016043,GO:0016052,GO:0016787,GO:0016788,GO:0030234,GO:0030312,GO:0030599,GO:0031224,GO:0042545,GO:0043170,GO:0044238,GO:0044425,GO:0044464,GO:0045229,GO:0045330,GO:0045488,GO:0045490,GO:0046910,GO:0052689,GO:0071554,GO:0071555,GO:…	1.18819	4.3144	37.5992	8.68784e-10	3.16574e-08	10.4935	13.626	27.096	28.041			-0.702043	-0.37927		0.517601	0.563712
TRINITY_DN40387_c0_g1	2637; 2637; 2492; 802	HAK5; POT5	Potassium transporter 5	ARATH; ORYSJ	K03549				AT4G13420	GO:0003674,GO:0005215,GO:0005575,GO:0005886,GO:0006810,GO:0006811,GO:0006812,GO:0006813,GO:0008150,GO:0008324,GO:0009674,GO:0009987,GO:0010107,GO:0015075,GO:0015077,GO:0015079,GO:0015291,GO:0015293,GO:0015672,GO:0016020,GO:0016021,GO:0022804,GO:0022820,GO:0022857,GO:0022890,GO:0022891,GO:0022892,GO:0030001,GO:0031224,GO:0034220,GO:0044425,GO:0044464,GO:0044699,GO:0044763,GO:0044765,GO:0046873,GO:…	-1.25269	6.47461	37.5255	9.0226e-10	3.28066e-08	131.873	118.569	40.7977	64.2715			0.70267	0.551662		-0.942592	-0.31174
TRINITY_DN36034_c0_g1	2010; 2004; 1969; 842	TYDC1	Tyrosine decarboxylase 1	ARATH	K01592				AT2G20340	GO:0003674,GO:0003824,GO:0004837,GO:0005488,GO:0006082,GO:0006520,GO:0006558,GO:0006559,GO:0006725,GO:0006807,GO:0006950,GO:0008150,GO:0008152,GO:0009056,GO:0009063,GO:0009072,GO:0009074,GO:0009611,GO:0009987,GO:0016054,GO:0016829,GO:0016830,GO:0016831,GO:0019439,GO:0019752,GO:0030170,GO:0043167,GO:0043168,GO:0043436,GO:0044237,GO:0044238,GO:0044248,GO:0044281,GO:0044282,GO:0044699,GO:0044710,GO:…	0.95692	6.21623	37.4977	9.15215e-10	3.32064e-08	47.8472	53.13	104.66	91.4607			-0.537401	-0.392075		0.560029	0.369448
TRINITY_DN24572_c0_g1	1902	C71BA; C71BV	Cytochrome P450 71B10; Cytochrome P450 71B34	ARATH; ARATH					AT5G57260	GO:0003674,GO:0003824,GO:0004497,GO:0005488,GO:0005506,GO:0005575,GO:0008150,GO:0008152,GO:0009058,GO:0016020,GO:0016021,GO:0016491,GO:0016705,GO:0016709,GO:0019748,GO:0020037,GO:0031224,GO:0043167,GO:0043169,GO:0044425,GO:0044550,GO:0044699,GO:0044710,GO:0044711,GO:0046872,GO:0046906,GO:0046914,GO:0097159,GO:1901363	2.03877	4.14519	37.4211	9.51889e-10	3.44633e-08	3.79802	9.90462	30.8204	25.8789			-1.4511	-0.413209		1.04986	0.814445
TRINITY_DN29106_c0_g1	928; 785	ZAT11	Zinc finger protein ZAT11	ARATH					AT2G37430	GO:0001071,GO:0003674,GO:0003676,GO:0003700,GO:0005488,GO:0005575,GO:0005634,GO:0006139,GO:0006351,GO:0006355,GO:0006725,GO:0006807,GO:0008150,GO:0008152,GO:0009058,GO:0009059,GO:0009719,GO:0009889,GO:0009987,GO:0010033,GO:0010035,GO:0010038,GO:0010045,GO:0010200,GO:0010243,GO:0010468,GO:0010556,GO:0016070,GO:0018130,GO:0019219,GO:0019222,GO:0019438,GO:0031323,GO:0031326,GO:0032774,GO:0034641,GO:…	1.67888	2.39771	37.3113	1.00698e-09	3.63801e-08	2.0752	2.83398	8.16638	7.69816			-0.70401	-0.457671		0.614852	0.546829
TRINITY_DN17997_c0_g1	1169	U89B2	UDP-glycosyltransferase 89B2 {ECO:0000303|PubMed:15610349}	STERE						GO:0003674,GO:0003824,GO:0008150,GO:0008152,GO:0016740,GO:0016757,GO:0016758	0.940677	5.62815	36.97	1.19959e-09	4.32464e-08	33.7123	33.9505	70.9348	58.9646			-0.452833	-0.443241		0.577354	0.31872
TRINITY_DN62177_c0_g1	1784	CHIT2	Chitinase 2	TULBA						GO:0000272,GO:0003674,GO:0003824,GO:0004553,GO:0004568,GO:0005488,GO:0005975,GO:0005976,GO:0006022,GO:0006026,GO:0006030,GO:0006032,GO:0006040,GO:0006807,GO:0008061,GO:0008150,GO:0008152,GO:0009056,GO:0009057,GO:0016052,GO:0016787,GO:0016798,GO:0043170,GO:0044238,GO:0046348,GO:0071704,GO:0097367,GO:1901071,GO:1901072,GO:1901135,GO:1901136,GO:1901564,GO:1901565,GO:1901575	-2.10383	1.07275	36.7918	1.31443e-09	4.7286e-08	3.52393	3.12024	0.615041	0.917228			0.527361	0.417877		-0.551501	-0.393737
TRINITY_DN34581_c0_g1	1308; 1293; 1290; 1275; 1257; 1239; 1200; 1182; 1164; 1149; 1146										0.886315	5.14341	36.6223	1.4338e-09	5.14709e-08	25.3332	24.2177	45.1372	46.4183			-0.38775	-0.447864		0.398464	0.43715
TRINITY_DN44857_c0_g1	765	7OMT	(R,S)-reticuline 7-O-methyltransferase {ECO:0000303|PubMed:14675446}	PAPSO	K13390					GO:0003674,GO:0003824,GO:0005488,GO:0005515,GO:0006807,GO:0008150,GO:0008152,GO:0008168,GO:0008171,GO:0009058,GO:0009820,GO:0009821,GO:0009987,GO:0016740,GO:0016741,GO:0034641,GO:0042802,GO:0044237,GO:0044249,GO:0044271,GO:0071704,GO:0102917,GO:0102918,GO:1901564,GO:1901566,GO:1901576	1.76914	2.40494	36.5699	1.47285e-09	5.27611e-08	2.58422	2.17558	9.53314	6.6499			-0.528087	-0.662785		0.802951	0.387921
TRINITY_DN27380_c0_g1	2451; 2316; 1443	RPP5; TMVRN	Disease resistance protein RPP5 {ECO:0000305}; TMV resistance protein N	ARATH; NICGU					AT4G16950	GO:0000166,GO:0001882,GO:0001883,GO:0002376,GO:0003674,GO:0005488,GO:0005524,GO:0005575,GO:0005737,GO:0006950,GO:0006952,GO:0006955,GO:0007165,GO:0008150,GO:0008219,GO:0009605,GO:0009607,GO:0009620,GO:0009626,GO:0009814,GO:0009817,GO:0009987,GO:0012501,GO:0016265,GO:0017076,GO:0030554,GO:0032549,GO:0032550,GO:0032553,GO:0032555,GO:0032559,GO:0033554,GO:0034050,GO:0035639,GO:0036094,GO:0043167,GO:…	1.91119	2.55401	36.5173	1.51319e-09	5.40918e-08	2.19267	2.66222	11.6174	6.74818			-0.728445	-0.575295		0.971071	0.332669
TRINITY_DN22644_c0_g1	2179; 1892; 1482	KCS11; KCS2	3-ketoacyl-CoA synthase 11 {ECO:0000303|PubMed:18465198}; 3-ketoacyl-CoA synthase 2 {ECO:0000303|PubMed:18465198}	ARATH	K15397				AT1G04220,AT2G26640	GO:0003674,GO:0003824,GO:0004312,GO:0005575,GO:0006082,GO:0006629,GO:0006631,GO:0006633,GO:0006725,GO:0006950,GO:0006970,GO:0008150,GO:0008152,GO:0008610,GO:0009058,GO:0009266,GO:0009314,GO:0009409,GO:0009416,GO:0009611,GO:0009628,GO:0009698,GO:0009699,GO:0009922,GO:0009987,GO:0010345,GO:0016021,GO:0016053,GO:0016740,GO:0016746,GO:0016747,GO:0019438,GO:0019748,GO:0019752,GO:0031224,GO:0032787,GO:…	1.74769	5.45097	36.493	1.53212e-09	5.46531e-08	19.9298	20.1528	93.828	40.8166			-0.776857	-0.762263		1.3507	0.188422
TRINITY_DN24113_c0_g1	1109	BIC1	Protein BIC1 {ECO:0000303|PubMed:27846570}	ARATH					AT3G52740	GO:0005575,GO:0005634,GO:0008150,GO:0009628,GO:0043226,GO:0043227,GO:0043229,GO:0043231,GO:0044424,GO:0044464,GO:0050896,GO:0080167	1.10486	5.90094	36.4813	1.54136e-09	5.48673e-08	31.5588	44.1128	88.0534	74.9506			-0.769953	-0.311476		0.654139	0.42729
TRINITY_DN41370_c0_g1	4269; 3914	AASS	Alpha-aminoadipic semialdehyde synthase	ARATH	K14157				AT4G33150	GO:0003674,GO:0003824,GO:0004753,GO:0005575,GO:0005737,GO:0006082,GO:0006084,GO:0006520,GO:0006553,GO:0006554,GO:0006637,GO:0006732,GO:0006790,GO:0006793,GO:0006807,GO:0008150,GO:0008152,GO:0009056,GO:0009063,GO:0009066,GO:0009068,GO:0009987,GO:0016054,GO:0016491,GO:0016645,GO:0016646,GO:0019474,GO:0019477,GO:0019752,GO:0033512,GO:0035383,GO:0043436,GO:0044237,GO:0044238,GO:0044248,GO:0044281,GO:…	0.94328	6.61747	36.4433	1.57176e-09	5.5832e-08	70.0088	64.2941	131.38	126.807			-0.402242	-0.521533		0.487053	0.436722
TRINITY_DN28485_c0_g1	956; 956; 954	USPAL (1)	Universal stress protein A-like protein	ARATH					AT3G01520	GO:0000166,GO:0001882,GO:0001883,GO:0003674,GO:0005488,GO:0005575,GO:0005886,GO:0006950,GO:0008150,GO:0016020,GO:0016208,GO:0017076,GO:0030554,GO:0032549,GO:0032550,GO:0032553,GO:0032555,GO:0032559,GO:0036094,GO:0043167,GO:0043168,GO:0043169,GO:0044464,GO:0050896,GO:0097159,GO:0097367,GO:1901265,GO:1901363	1.11869	4.66157	36.4374	1.57653e-09	5.58843e-08	14.0174	17.7482	38.2009	30.9564			-0.667645	-0.365569		0.659941	0.373273
TRINITY_DN31855_c0_g1	1150; 1034	SAPK1; SAPK2	Serine/threonine-protein kinase SAPK1; Serine/threonine-protein kinase SAPK2	ORYSI; ORYSJ	K14498					GO:0000166,GO:0001882,GO:0001883,GO:0003674,GO:0003824,GO:0004672,GO:0004674,GO:0005488,GO:0005524,GO:0005575,GO:0005634,GO:0005737,GO:0006464,GO:0006468,GO:0006793,GO:0006796,GO:0007165,GO:0008150,GO:0008152,GO:0009738,GO:0009755,GO:0009987,GO:0016301,GO:0016310,GO:0016740,GO:0016772,GO:0016773,GO:0017076,GO:0019538,GO:0030554,GO:0032549,GO:0032550,GO:0032553,GO:0032555,GO:0032559,GO:0035556,GO:…	1.3093	4.09627	36.1896	1.79026e-09	6.3328e-08	10.4543	9.16034	28.0186	20.5393			-0.491685	-0.649951		0.777522	0.364114
TRINITY_DN26357_c0_g1	851	RBS	Ribulose bisphosphate carboxylase small chain, chloroplastic	LACSA						GO:0003674,GO:0003824,GO:0004497,GO:0005575,GO:0005975,GO:0008150,GO:0008152,GO:0009058,GO:0009507,GO:0009536,GO:0009853,GO:0009987,GO:0016051,GO:0016491,GO:0016829,GO:0016830,GO:0016831,GO:0016984,GO:0019253,GO:0019685,GO:0043094,GO:0043226,GO:0043227,GO:0043229,GO:0043231,GO:0044237,GO:0044238,GO:0044249,GO:0044424,GO:0044444,GO:0044464,GO:0044699,GO:0044710,GO:0044711,GO:0044723,GO:0071704,GO:…	1.67532	4.72554	36.114	1.86107e-09	6.56958e-08	13.3909	11.7939	54.5337	25.8789			-0.644019	-0.802066		1.23301	0.213075
TRINITY_DN19042_c0_g1	531										1.66301	2.65027	36.1062	1.86854e-09	6.58224e-08	3.13238	2.83398	7.79052	11.0722			-0.548537	-0.634954		0.383221	0.80027
TRINITY_DN38525_c0_g1	2524; 2355; 2332; 2282	GRDP1 (1)	Glycine-rich domain-containing protein 1 {ECO:0000303|Ref.4}	ARATH					AT2G22660	GO:0005575,GO:0005886,GO:0006950,GO:0006970,GO:0007165,GO:0008150,GO:0009628,GO:0009738,GO:0009755,GO:0009787,GO:0009966,GO:0009987,GO:0010646,GO:0016020,GO:0023051,GO:0033554,GO:0044464,GO:0048583,GO:0050789,GO:0050794,GO:0050896,GO:0051716,GO:0065007,GO:0071214,GO:0071470,GO:1901419	-1.1558	7.80843	36.01	1.96304e-09	6.90079e-08	323.575	295.192	118.84	158.844			0.644705	0.513109		-0.785192	-0.372622
TRINITY_DN28435_c0_g1	1402	SILD (1)	Secoisolariciresinol dehydrogenase	FORIN						GO:0003674,GO:0003824,GO:0016491	0.97889	4.74903	35.9211	2.05467e-09	7.19704e-08	17.6588	18.4352	33.0756	38.0977			-0.479878	-0.423999		0.355412	0.548465
TRINITY_DN34734_c0_g1	1203; 1153; 1153; 1149; 1099; 1099; 1073; 955; 813; 788	FHY1C	Flavin mononucleotide hydrolase 1, chloroplatic {ECO:0000303|PubMed:22002057}	ARATH						GO:0003674,GO:0005488,GO:0005515,GO:0005575,GO:0009507,GO:0009536,GO:0043226,GO:0043227,GO:0043229,GO:0043231,GO:0043621,GO:0044424,GO:0044444,GO:0044464,GO:0090711	1.43736	5.68017	35.9201	2.05581e-09	7.19704e-08	27.9565	27.2806	97.7574	51.8561			-0.637218	-0.670141		1.09834	0.209022
TRINITY_DN40957_c0_g1	3019; 2984; 2798; 2763; 2380; 2345; 1852										0.866273	5.3827	35.7871	2.20098e-09	7.67761e-08	30.0317	28.9982	53.2353	54.3457			-0.388394	-0.435711		0.397694	0.426411
TRINITY_DN28617_c0_g1	955	S38AA	Putative sodium-coupled neutral amino acid transporter 10	RAT	K14996					GO:0003333,GO:0003674,GO:0005215,GO:0005342,GO:0005575,GO:0005794,GO:0006810,GO:0006811,GO:0006812,GO:0006814,GO:0006820,GO:0006865,GO:0008150,GO:0008509,GO:0008514,GO:0009987,GO:0015075,GO:0015171,GO:0015672,GO:0015711,GO:0015849,GO:0016021,GO:0022857,GO:0022891,GO:0022892,GO:0030001,GO:0031224,GO:0032502,GO:0034220,GO:0043226,GO:0043227,GO:0043229,GO:0043231,GO:0044424,GO:0044425,GO:0044444,GO:…	0.961688	6.13825	35.7861	2.20215e-09	7.67761e-08	48.5519	46.9467	101.926	84.0574			-0.440174	-0.486728		0.599544	0.327358
TRINITY_DN32293_c0_g1	2535; 2368; 772	RSGI6 (1)	Anti-sigma-I factor RsgI6 {ECO:0000305}	CLOTH						GO:0000272,GO:0003674,GO:0003824,GO:0004553,GO:0005575,GO:0005886,GO:0005975,GO:0005976,GO:0008150,GO:0008152,GO:0009056,GO:0009057,GO:0009987,GO:0010383,GO:0010410,GO:0016020,GO:0016021,GO:0016052,GO:0016787,GO:0016798,GO:0031176,GO:0031224,GO:0043170,GO:0044036,GO:0044237,GO:0044238,GO:0044260,GO:0044425,GO:0044464,GO:0045491,GO:0045493,GO:0071704,GO:0097599,GO:1901575	1.62322	5.35555	35.6008	2.42192e-09	8.42648e-08	20.987	19.0936	83.9873	39.4735			-0.657668	-0.78168		1.24564	0.193707
TRINITY_DN32051_c0_g1	1515; 1512	C3H20	Zinc finger CCCH domain-containing protein 20	ARATH					AT2G19810	GO:0001071,GO:0003674,GO:0003676,GO:0003677,GO:0003700,GO:0005488,GO:0005575,GO:0005886,GO:0006355,GO:0006950,GO:0006979,GO:0008150,GO:0009889,GO:0010468,GO:0010556,GO:0016020,GO:0019219,GO:0019222,GO:0031323,GO:0031326,GO:0043167,GO:0043169,GO:0044464,GO:0046872,GO:0050789,GO:0050794,GO:0050896,GO:0051171,GO:0051252,GO:0060255,GO:0065007,GO:0080090,GO:0097159,GO:1901363,GO:1903506,GO:2000112,GO:…	-0.876986	5.39739	35.5564	2.47767e-09	8.6028e-08	55.4823	53.5307	28.0527	31.284			0.443436	0.393604		-0.492187	-0.344853
TRINITY_DN36605_c0_g1	1836; 1713; 1185; 598; 573	AATP5; AATP7; AATPA; ASD	AAA-ATPase ASD, mitochondrial; AAA-ATPase At3g28510; AAA-ATPase At3g28540; AAA-ATPase At3g28600	ARATH					AT3G28600,AT5G40010,AT3G28510	GO:0000166,GO:0001101,GO:0001882,GO:0001883,GO:0003006,GO:0003674,GO:0003824,GO:0005488,GO:0005524,GO:0005575,GO:0005739,GO:0005783,GO:0006950,GO:0006970,GO:0008150,GO:0009266,GO:0009409,GO:0009414,GO:0009415,GO:0009628,GO:0009651,GO:0009719,GO:0009725,GO:0009737,GO:0010033,GO:0010035,GO:0010154,GO:0010431,GO:0016020,GO:0016021,GO:0016462,GO:0016787,GO:0016817,GO:0016818,GO:0016887,GO:0017076,GO:…	2.32856	2.55876	35.5458	2.49129e-09	8.63239e-08	1.48788	2.34734	13.5309	5.92922			-0.914332	-0.596551		1.24039	0.270496
TRINITY_DN39384_c0_g1	1808; 1775; 1749; 1721; 1558; 1337; 1307; 1040; 1040; 902; 633; 633	PLP7	Patatin-like protein 7	ARATH					AT3G54950	GO:0003674,GO:0003824,GO:0004620,GO:0005575,GO:0005886,GO:0006629,GO:0006643,GO:0006644,GO:0006664,GO:0006793,GO:0006796,GO:0008150,GO:0008152,GO:0009056,GO:0009605,GO:0009607,GO:0009987,GO:0016020,GO:0016042,GO:0016289,GO:0016298,GO:0016787,GO:0016788,GO:0016790,GO:0019374,GO:0019637,GO:0040008,GO:0043207,GO:0044237,GO:0044238,GO:0044255,GO:0044464,GO:0044699,GO:0044710,GO:0044712,GO:0044763,GO:…	0.903648	5.53279	35.525	2.51803e-09	8.70723e-08	35.3959	29.0841	58.9073	61.5525			-0.300524	-0.56723		0.40321	0.464544
TRINITY_DN37403_c0_g1	2100; 1760; 1747; 782	APR1	5'-adenylylsulfate reductase 1, chloroplastic	ARATH	K05907				AT4G04610	GO:0000096,GO:0000097,GO:0000103,GO:0003674,GO:0003824,GO:0004604,GO:0005488,GO:0005575,GO:0006082,GO:0006520,GO:0006534,GO:0006790,GO:0006807,GO:0008150,GO:0008152,GO:0008652,GO:0009058,GO:0009069,GO:0009070,GO:0009507,GO:0009532,GO:0009536,GO:0009570,GO:0009973,GO:0009987,GO:0016053,GO:0016491,GO:0016667,GO:0016671,GO:0019344,GO:0019419,GO:0019725,GO:0019752,GO:0033741,GO:0042592,GO:0043167,GO:…	1.14156	7.17466	35.5135	2.53293e-09	8.74092e-08	84.9659	95.153	168.077	229.372			-0.634793	-0.474984		0.332874	0.776902
TRINITY_DN36295_c0_g1	1446; 1446	PPO (2)	Polyphenol oxidase, chloroplastic	MALDO	K00422					GO:0003674,GO:0003824,GO:0004097,GO:0005488,GO:0005575,GO:0008150,GO:0008152,GO:0009058,GO:0009543,GO:0016491,GO:0016679,GO:0016682,GO:0031977,GO:0031978,GO:0042440,GO:0043167,GO:0043169,GO:0044422,GO:0044424,GO:0044434,GO:0044435,GO:0044436,GO:0044444,GO:0044446,GO:0044464,GO:0044699,GO:0044710,GO:0044711,GO:0046148,GO:0046872	1.72198	3.40182	35.4877	2.5667e-09	8.83945e-08	3.48478	6.21186	18.5879	13.6601			-1.00104	-0.418765		0.907253	0.512552
TRINITY_DN31886_c0_g1	1302; 1048; 1048										1.78962	3.76412	35.3779	2.71545e-09	9.33279e-08	5.91237	6.21186	27.916	14.0532			-0.748254	-0.694656		1.17048	0.272428
TRINITY_DN9830_c0_g1	519										-1.84856	3.89895	35.371	2.7251e-09	9.34699e-08	24.6284	21.9276	3.92943	8.97573			0.899984	0.745694		-1.26701	-0.378663
TRINITY_DN45048_c0_g1	1932	AAP7 (1)	Probable amino acid permease 7	ARATH					AT5G23810	GO:0003333,GO:0003674,GO:0005215,GO:0005575,GO:0005886,GO:0006810,GO:0006811,GO:0006820,GO:0006865,GO:0008150,GO:0009987,GO:0015291,GO:0015293,GO:0015711,GO:0015849,GO:0016020,GO:0016021,GO:0022804,GO:0022857,GO:0031224,GO:0034220,GO:0044425,GO:0044464,GO:0044699,GO:0044763,GO:0044765,GO:0046942,GO:0051179,GO:0051234,GO:0055085,GO:0071702,GO:0071705,GO:0098656,GO:1902578,GO:1903825	1.08714	4.33379	35.3143	2.80566e-09	9.60386e-08	11.8247	13.855	28.6678	26.01			-0.591461	-0.393775		0.558009	0.427226
TRINITY_DN28275_c0_g1	802; 630	CASP6	Casparian strip membrane protein 6	ARALL						GO:0005575,GO:0005886,GO:0008150,GO:0009987,GO:0016020,GO:0016021,GO:0016043,GO:0031224,GO:0044425,GO:0044464,GO:0045229,GO:0071554,GO:0071555,GO:0071840	1.60039	3.52857	35.2841	2.84952e-09	9.73434e-08	5.55998	5.81109	21.4239	13.1033			-0.669269	-0.622127		0.96226	0.329136
TRINITY_DN40137_c0_g1	2456; 2233; 2216; 2202; 2167; 2150; 2136; 1346; 764; 667	G6PI; G6PI1	Glucose-6-phosphate isomerase, cytosolic; Glucose-6-phosphate isomerase, cytosolic 1	ARAHG; CLARO; OENSH; SPIOL						GO:0003674,GO:0003824,GO:0004347,GO:0005575,GO:0005737,GO:0005975,GO:0005996,GO:0006006,GO:0006082,GO:0006090,GO:0006091,GO:0006094,GO:0006096,GO:0008150,GO:0008152,GO:0009056,GO:0009058,GO:0009987,GO:0016051,GO:0016052,GO:0016853,GO:0016860,GO:0016861,GO:0019318,GO:0019319,GO:0019752,GO:0032787,GO:0043436,GO:0044237,GO:0044238,GO:0044281,GO:0044424,GO:0044464,GO:0044699,GO:0044710,GO:0044711,GO:…	1.75815	7.62051	35.0913	3.14596e-09	1.07254e-07	85.5532	93.9794	419.732	187.639			-0.878919	-0.746355		1.38917	0.236101
TRINITY_DN29842_c0_g1	700	PUMP1 (1)	Mitochondrial uncoupling protein 1	ARATH	K15103				AT3G54110	GO:0003674,GO:0005215,GO:0005575,GO:0005739,GO:0005743,GO:0005774,GO:0005911,GO:0006810,GO:0006839,GO:0008150,GO:0008152,GO:0009058,GO:0009506,GO:0009507,GO:0009536,GO:0009853,GO:0009987,GO:0016020,GO:0016021,GO:0017077,GO:0019866,GO:0022857,GO:0030054,GO:0031090,GO:0031224,GO:0031966,GO:0043094,GO:0043226,GO:0043227,GO:0043229,GO:0043231,GO:0044237,GO:0044249,GO:0044422,GO:0044424,GO:0044425,GO:…	1.19909	4.42406	35.0591	3.19843e-09	1.08824e-07	12.138	13.7978	34.784	24.8634			-0.616428	-0.456284		0.763074	0.309638
TRINITY_DN34898_c0_g1	1428; 1423	HIR1; HIR2; HIRL2	Hypersensitive-induced response protein 1 {ECO:0000303|PubMed:19712067}; Hypersensitive-induced response protein 2; Hypersensitive-induced response protein-like protein 2	ARATH; ORYSJ							1.70785	4.00225	35.0528	3.2088e-09	1.08958e-07	6.65632	8.27293	32.1872	16.7066			-0.835095	-0.588072		1.14654	0.276631
TRINITY_DN37330_c0_g1	1848; 1315; 715; 627; 615	NAC35; NAC94	NAC domain-containing protein 35 {ECO:0000303|PubMed:15029955}; Putative NAC domain-containing protein 94	ARATH					AT5G39820,AT2G02450	GO:0001071,GO:0003006,GO:0003674,GO:0003676,GO:0003677,GO:0003700,GO:0005488,GO:0005575,GO:0005634,GO:0006139,GO:0006351,GO:0006355,GO:0006725,GO:0006807,GO:0008150,GO:0008152,GO:0009058,GO:0009059,GO:0009791,GO:0009889,GO:0009908,GO:0009987,GO:0010468,GO:0010556,GO:0016070,GO:0018130,GO:0019219,GO:0019222,GO:0019438,GO:0022414,GO:0031323,GO:0031326,GO:0032501,GO:0032502,GO:0032774,GO:0034641,GO:…	-1.7161	2.17314	35.0022	3.29329e-09	1.11603e-07	6.26477	7.32827	1.74262	2.39134			0.470151	0.644786		-0.672776	-0.442161
TRINITY_DN33250_c0_g1	1007; 1006; 1005	APT5	Adenine phosphoribosyltransferase 5	ARATH	K00759				AT5G11160	GO:0003674,GO:0003824,GO:0003999,GO:0005575,GO:0005829,GO:0006139,GO:0006144,GO:0006163,GO:0006164,GO:0006166,GO:0006167,GO:0006168,GO:0006725,GO:0006753,GO:0006793,GO:0006796,GO:0006807,GO:0008150,GO:0008152,GO:0009058,GO:0009112,GO:0009113,GO:0009116,GO:0009117,GO:0009119,GO:0009123,GO:0009124,GO:0009126,GO:0009127,GO:0009150,GO:0009152,GO:0009156,GO:0009161,GO:0009163,GO:0009165,GO:0009167,GO:…	-1.13462	4.08331	34.9778	3.33477e-09	1.12783e-07	23.023	23.3875	10.4557	10.6792			0.491596	0.512458		-0.514853	-0.489202
TRINITY_DN30080_c0_g1	1292	CB4C (1)	Chlorophyll a-b binding protein CP29.3, chloroplastic	ARATH	K08915				AT2G40100	GO:0003674,GO:0005488,GO:0005575,GO:0006091,GO:0006464,GO:0008150,GO:0008152,GO:0009314,GO:0009416,GO:0009507,GO:0009521,GO:0009522,GO:0009523,GO:0009526,GO:0009534,GO:0009535,GO:0009536,GO:0009579,GO:0009628,GO:0009637,GO:0009639,GO:0009765,GO:0009768,GO:0009941,GO:0009987,GO:0010114,GO:0010218,GO:0010287,GO:0016020,GO:0016021,GO:0016168,GO:0018298,GO:0019538,GO:0031224,GO:0031409,GO:0031967,GO:…	1.47212	3.95156	34.9564	3.37167e-09	1.13804e-07	8.84898	7.50003	27.7452	17.5584			-0.528442	-0.719998		0.926655	0.321784
TRINITY_DN28163_c0_g1	1821; 1744; 1717; 1640; 1135; 1058; 1031; 990; 954	CEN; CET2; CET4; TFL1	CEN-like protein 2; CEN-like protein 4; Protein CENTRORADIALIS; Protein CENTRORADIALIS-like; Protein TERMINAL FLOWER 1	ANTMA; ARATH; TOBAC					AT5G03840	GO:0000988,GO:0000989,GO:0003006,GO:0003674,GO:0003712,GO:0005575,GO:0005634,GO:0005737,GO:0005773,GO:0005886,GO:0006605,GO:0006623,GO:0006810,GO:0006886,GO:0007034,GO:0008104,GO:0008150,GO:0009743,GO:0009744,GO:0009791,GO:0009908,GO:0009909,GO:0009910,GO:0009987,GO:0010033,GO:0015031,GO:0016020,GO:0016482,GO:0022414,GO:0030154,GO:0031982,GO:0032501,GO:0032502,GO:0033036,GO:0033365,GO:0034285,GO:…	-1.59189	4.07606	34.9264	3.42415e-09	1.15346e-07	31.7937	18.8646	6.97047	9.79468			1.03195	0.336255		-0.881545	-0.486664
TRINITY_DN1792_c0_g1	1287	ENL1 (1)	Early nodulin-like protein 1	ORYSJ						GO:0003674,GO:0005575,GO:0005773,GO:0009055,GO:0012506,GO:0016020,GO:0030659,GO:0031090,GO:0031224,GO:0031225,GO:0031226,GO:0032578,GO:0043226,GO:0043227,GO:0043229,GO:0043231,GO:0044422,GO:0044424,GO:0044425,GO:0044433,GO:0044444,GO:0044446,GO:0044459,GO:0044464,GO:0046658,GO:0098588	2.46302	2.18991	34.8932	3.48298e-09	1.17094e-07	1.13549	1.60306	10.8657	4.38959			-0.816084	-0.615552		1.22069	0.210949
TRINITY_DN28558_c0_g1	967	PYL4 (2)	Abscisic acid receptor PYL4	ARATH							1.54072	3.64963	34.8532	3.55526e-09	1.19288e-07	6.26477	6.49812	22.8932	14.2825			-0.652289	-0.61212		0.938417	0.325991
TRINITY_DN29773_c0_g1	1979; 1894; 610	CIPK1; CIPKL	CBL-interacting protein kinase 1; CBL-interacting protein kinase 21; CBL-interacting serine/threonine-protein kinase 1	ARATH; ORYSJ	K07198				AT3G17510	GO:0000166,GO:0001101,GO:0001882,GO:0001883,GO:0003674,GO:0003824,GO:0004672,GO:0004674,GO:0005488,GO:0005524,GO:0005575,GO:0005634,GO:0005737,GO:0005886,GO:0006464,GO:0006468,GO:0006793,GO:0006796,GO:0006950,GO:0006970,GO:0007165,GO:0008150,GO:0008152,GO:0009628,GO:0009651,GO:0009719,GO:0009725,GO:0009737,GO:0009987,GO:0010033,GO:0016020,GO:0016301,GO:0016310,GO:0016740,GO:0016772,GO:0016773,GO:…	1.71675	1.91878	34.7644	3.72116e-09	1.24607e-07	1.84028	1.63169	5.15951	6.22405			-0.47918	-0.55975		0.419472	0.619458
TRINITY_DN41329_c0_g1	3627; 3518; 3395; 2937; 2778										0.934223	5.51916	34.7568	3.73572e-09	1.24848e-07	31.0498	31.8608	67.4837	52.7734			-0.458962	-0.423985		0.613074	0.269873
TRINITY_DN37041_c0_g1	1684; 1581; 1467; 763	PUB26 (1)	U-box domain-containing protein 26	ARATH					AT1G49780	GO:0003674,GO:0003824,GO:0004842,GO:0016740,GO:0019787	-0.982898	4.85284	34.7404	3.76737e-09	1.25658e-07	41.3866	35.2673	17.9045	20.8342			0.567387	0.348048		-0.556766	-0.358669
TRINITY_DN20599_c0_g1	629; 595										-1.72143	1.9914	34.7318	3.784e-09	1.25965e-07	6.81293	5.2672	1.81096	1.83446			0.672074	0.39385		-0.537396	-0.528527
TRINITY_DN34190_c0_g1	1660; 1609; 1206; 1182; 1099; 1077; 1075; 1026; 976; 835; 564										1.01263	4.52924	34.702	3.84228e-09	1.27437e-07	14.9571	15.544	33.2806	28.303			-0.485908	-0.436827		0.571074	0.351661
TRINITY_DN8321_c0_g1	2616	RFS6	Probable galactinol--sucrose galactosyltransferase 6	ARATH	K06617				AT5G20250	GO:0003674,GO:0003824,GO:0005975,GO:0008150,GO:0008152,GO:0008378,GO:0016740,GO:0016757,GO:0016758,GO:0044238,GO:0047274,GO:0071704	0.96634	4.87774	34.7015	3.84327e-09	1.27437e-07	17.7763	21.8703	37.9276	39.7029			-0.590359	-0.318912		0.423255	0.486016
TRINITY_DN2559_c0_g1	1541	PER5 (1)	Peroxidase 5 {ECO:0000250|UniProtKB:P22195}	VITVI						GO:0003674,GO:0003824,GO:0004601,GO:0005488,GO:0005575,GO:0005576,GO:0006950,GO:0006979,GO:0008150,GO:0008152,GO:0009056,GO:0009987,GO:0016209,GO:0016491,GO:0016684,GO:0020037,GO:0042743,GO:0042744,GO:0043167,GO:0043169,GO:0044237,GO:0044248,GO:0044699,GO:0044710,GO:0044712,GO:0044763,GO:0046872,GO:0046906,GO:0050896,GO:0072593,GO:0097159,GO:1901363	1.05163	6.09794	34.6872	3.87161e-09	1.28126e-07	37.8235	51.1548	98.68	85.9901			-0.724595	-0.308017		0.613488	0.419124
TRINITY_DN26547_c0_g1	967; 967	HAT22	Homeobox-leucine zipper protein HAT22	ARATH	K09338				AT4G37790	GO:0001071,GO:0001101,GO:0003674,GO:0003676,GO:0003677,GO:0003700,GO:0005488,GO:0005575,GO:0005634,GO:0006139,GO:0006351,GO:0006725,GO:0006807,GO:0006950,GO:0007165,GO:0008150,GO:0008152,GO:0009058,GO:0009059,GO:0009414,GO:0009415,GO:0009628,GO:0009719,GO:0009725,GO:0009735,GO:0009737,GO:0009738,GO:0009755,GO:0009987,GO:0010033,GO:0010035,GO:0016070,GO:0018130,GO:0019438,GO:0032774,GO:0033993,GO:…	1.93597	2.68981	34.6481	3.95022e-09	1.30473e-07	2.77999	2.51909	13.3942	6.87921			-0.62494	-0.705914		1.06237	0.268483
TRINITY_DN35121_c0_g2	1542; 1312; 791; 772; 615	PER55; PER73	Peroxidase 55; Peroxidase 73	ARATH	K00430				AT5G14130,AT5G67400	GO:0003674,GO:0003824,GO:0004601,GO:0005488,GO:0005575,GO:0005576,GO:0006950,GO:0006979,GO:0008150,GO:0008152,GO:0009056,GO:0009987,GO:0016209,GO:0016491,GO:0016684,GO:0020037,GO:0042743,GO:0042744,GO:0043167,GO:0043169,GO:0044237,GO:0044248,GO:0044699,GO:0044710,GO:0044712,GO:0044763,GO:0046872,GO:0046906,GO:0050896,GO:0072593,GO:0097159,GO:1901363	1.68569	3.1654	34.457	4.35769e-09	1.43651e-07	3.95463	4.46567	10.0457	17.0997			-0.704171	-0.585385		0.312259	0.977297
TRINITY_DN19919_c0_g1	938	CIA2 (1)	Protein CHLOROPLAST IMPORT APPARATUS 2	ARATH					AT5G57180	GO:0005575,GO:0005634,GO:0006355,GO:0006605,GO:0006810,GO:0006886,GO:0008104,GO:0008150,GO:0009507,GO:0009536,GO:0009889,GO:0010468,GO:0010556,GO:0015031,GO:0016482,GO:0019219,GO:0019222,GO:0031323,GO:0031326,GO:0033036,GO:0033365,GO:0034613,GO:0043226,GO:0043227,GO:0043229,GO:0043231,GO:0044424,GO:0044444,GO:0044464,GO:0044699,GO:0044765,GO:0045036,GO:0045184,GO:0046907,GO:0050789,GO:0050794,GO:…	1.75003	2.49047	34.4483	4.37717e-09	1.44013e-07	2.81915	2.29009	10.3532	6.78093			-0.513965	-0.681736		0.84407	0.351632
TRINITY_DN32490_c0_g1	964; 837; 767	USPAL (2)	Universal stress protein A-like protein	ARATH					AT3G01520	GO:0000166,GO:0001882,GO:0001883,GO:0003674,GO:0005488,GO:0005575,GO:0005886,GO:0006950,GO:0008150,GO:0016020,GO:0016208,GO:0017076,GO:0030554,GO:0032549,GO:0032550,GO:0032553,GO:0032555,GO:0032559,GO:0036094,GO:0043167,GO:0043168,GO:0043169,GO:0044464,GO:0050896,GO:0097159,GO:0097367,GO:1901265,GO:1901363	1.4323	6.20853	34.4388	4.39872e-09	1.44442e-07	29.1312	50.6681	126.391	89.2659			-1.0886	-0.330029		0.955513	0.463116
TRINITY_DN36445_c0_g2	1050; 999; 606; 500										1.92837	3.09898	34.4314	4.41541e-09	1.44709e-07	3.24985	3.80727	18.1096	8.8447			-0.78244	-0.636856		1.15509	0.264202
TRINITY_DN36398_c0_g1	1573; 1489	P2C54	Probable protein phosphatase 2C 54	ORYSJ	K14803					GO:0003674,GO:0003824,GO:0004721,GO:0004722,GO:0005488,GO:0016787,GO:0016788,GO:0016791,GO:0042578,GO:0043167,GO:0043169,GO:0046872	1.01588	4.39246	34.426	4.42763e-09	1.4483e-07	14.0566	13.6546	28.8044	27.222			-0.441823	-0.478397		0.498151	0.422068
TRINITY_DN1086_c0_g1	623										3.41852	2.43335	34.3406	4.62625e-09	1.51035e-07	0.783096	1.03054	16.2986	3.27581			-0.940639	-0.817756		1.77633	-0.0179364
TRINITY_DN30988_c0_g1	1008; 986; 736	HIP6	Heavy metal-associated isoprenylated plant protein 6 {ECO:0000303|PubMed:21072340, ECO:0000303|PubMed:23368984}	ARATH					AT5G03380	GO:0003674,GO:0005488,GO:0005575,GO:0005737,GO:0005886,GO:0006810,GO:0006811,GO:0006812,GO:0006873,GO:0006875,GO:0008150,GO:0009987,GO:0016020,GO:0019725,GO:0030001,GO:0030003,GO:0042592,GO:0043167,GO:0043169,GO:0044424,GO:0044464,GO:0044699,GO:0044763,GO:0044765,GO:0046872,GO:0046914,GO:0046916,GO:0048878,GO:0050801,GO:0051179,GO:0051234,GO:0055065,GO:0055076,GO:0055080,GO:0055082,GO:0065007,GO:…	1.27998	4.13559	34.2881	4.75272e-09	1.54866e-07	9.90616	10.5058	29.2145	20.4083			-0.593429	-0.522544		0.797077	0.318896
TRINITY_DN37449_c0_g1	1518; 1479; 923	NFYA1 (1)	Nuclear transcription factor Y subunit A-1	ARATH	K08064				AT5G12840	GO:0001071,GO:0003006,GO:0003674,GO:0003676,GO:0003677,GO:0003700,GO:0005488,GO:0005575,GO:0005667,GO:0006139,GO:0006351,GO:0006355,GO:0006725,GO:0006807,GO:0008150,GO:0008152,GO:0009058,GO:0009059,GO:0009790,GO:0009791,GO:0009793,GO:0009889,GO:0009987,GO:0010262,GO:0010468,GO:0010556,GO:0016070,GO:0016602,GO:0018130,GO:0019219,GO:0019222,GO:0019438,GO:0022414,GO:0031323,GO:0031326,GO:0032501,GO:…	-0.928269	4.88809	34.2749	4.7851e-09	1.55621e-07	38.8416	38.6452	18.6904	22.0135			0.438556	0.431602		-0.542519	-0.327639
TRINITY_DN33894_c0_g1	1588	PDR1 (1)	Pleiotropic drug resistance protein 1	TOBAC						GO:0000166,GO:0001882,GO:0001883,GO:0003674,GO:0003824,GO:0005488,GO:0005524,GO:0005575,GO:0006810,GO:0008150,GO:0016021,GO:0016462,GO:0016787,GO:0016817,GO:0016818,GO:0016887,GO:0017076,GO:0017111,GO:0030554,GO:0031224,GO:0032549,GO:0032550,GO:0032553,GO:0032555,GO:0032559,GO:0035639,GO:0036094,GO:0043167,GO:0043168,GO:0044425,GO:0051179,GO:0051234,GO:0097159,GO:0097367,GO:1901265,GO:1901363	1.51453	2.98476	34.2628	4.81489e-09	1.5629e-07	3.75886	4.35116	9.94317	13.2998			-0.650806	-0.509569		0.401524	0.758851
TRINITY_DN32896_c0_g1	1111; 1031; 1027; 984; 904; 723; 596; 528										2.0304	2.44601	34.2393	4.87347e-09	1.57889e-07	2.97576	1.3168	7.65385	9.63089			-0.399008	-0.984134		0.557178	0.825964
TRINITY_DN50032_c0_g1	1644	E13B (1)	Glucan endo-1,3-beta-glucosidase, basic vacuolar isoform	HEVBR						GO:0003674,GO:0003824,GO:0004553,GO:0005575,GO:0005773,GO:0005975,GO:0006950,GO:0006952,GO:0008150,GO:0008152,GO:0008422,GO:0015926,GO:0016787,GO:0016798,GO:0042973,GO:0043226,GO:0043227,GO:0043229,GO:0043231,GO:0044238,GO:0044424,GO:0044444,GO:0044464,GO:0050896,GO:0071704	0.92931	5.31372	34.1551	5.08899e-09	1.64557e-07	24.4326	30.1719	53.9186	50.251			-0.586908	-0.303426		0.494103	0.396232
TRINITY_DN38144_c0_g1	2153; 2085; 1977; 1336	ALPL (1)	Protein ALP1-like {ECO:0000305}	ARATH					AT3G55350	GO:0003674,GO:0003824,GO:0004518,GO:0005488,GO:0005575,GO:0005634,GO:0016787,GO:0016788,GO:0043167,GO:0043169,GO:0043226,GO:0043227,GO:0043229,GO:0043231,GO:0044424,GO:0044464,GO:0046872	-1.8867	4.65386	34.1168	5.19021e-09	1.6751e-07	49.6091	29.6566	6.62878	14.7739			1.22673	0.521611		-1.35367	-0.394676
TRINITY_DN33644_c0_g2	1322; 1048; 849	PYL4; PYL6	Abscisic acid receptor PYL4; Abscisic acid receptor PYL6	ARATH	K14496				AT2G38310,AT2G40330	GO:0003674,GO:0004857,GO:0004864,GO:0004872,GO:0005488,GO:0005515,GO:0005575,GO:0005634,GO:0005737,GO:0005886,GO:0007165,GO:0008150,GO:0008289,GO:0009738,GO:0009755,GO:0010427,GO:0016020,GO:0019208,GO:0019212,GO:0019840,GO:0019888,GO:0030234,GO:0031406,GO:0033293,GO:0036094,GO:0042562,GO:0042802,GO:0042803,GO:0043167,GO:0043168,GO:0043177,GO:0043178,GO:0043226,GO:0043227,GO:0043229,GO:0043231,GO:…	0.959863	5.92646	34.0458	5.38297e-09	1.73401e-07	42.9137	39.6185	89.1127	71.38			-0.4047	-0.51463		0.615798	0.303532
TRINITY_DN36900_c0_g1	1799; 1791; 1598; 1584	KPYC (1)	Probable pyruvate kinase, cytosolic isozyme; Pyruvate kinase, cytosolic isozyme	ARATH; TOBAC	K00873				AT4G26390	GO:0000166,GO:0000287,GO:0001882,GO:0001883,GO:0003674,GO:0003824,GO:0004743,GO:0005488,GO:0005524,GO:0005575,GO:0005737,GO:0005829,GO:0005975,GO:0006082,GO:0006090,GO:0006091,GO:0006096,GO:0008150,GO:0008152,GO:0009056,GO:0009987,GO:0016052,GO:0016301,GO:0016740,GO:0016772,GO:0016773,GO:0017076,GO:0019752,GO:0030554,GO:0030955,GO:0031420,GO:0032549,GO:0032550,GO:0032553,GO:0032555,GO:0032559,GO:…	1.38616	7.32742	33.8955	5.81526e-09	1.86971e-07	88.7248	88.9698	297.065	167.427			-0.656469	-0.652578		1.06442	0.244625
TRINITY_DN31220_c1_g1	1388; 1387; 1379; 1378										1.46443	4.94853	33.8845	5.84838e-09	1.8768e-07	16.2884	16.4886	59.6932	30.7926			-0.653084	-0.637375		1.1011	0.18936
TRINITY_DN23029_c0_g1	1116; 973; 889										1.12792	4.7882	33.8797	5.86285e-09	1.87789e-07	19.8515	14.8283	42.5745	33.053			-0.333363	-0.710205		0.695126	0.348442
TRINITY_DN20653_c0_g1	909	MT1	Metallothionein-like protein 1	PEA						GO:0003674,GO:0005488,GO:0043167,GO:0043169,GO:0046872	1.65792	5.71437	33.8713	5.88805e-09	1.8824e-07	26.4686	24.0173	110.297	49.0062			-0.672818	-0.802722		1.30706	0.16848
TRINITY_DN32695_c1_g1	1236; 1117; 984; 973	BH047	Transcription factor bHLH47	ARATH					AT3G47640	GO:0001071,GO:0003674,GO:0003676,GO:0003677,GO:0003700,GO:0005488,GO:0005575,GO:0005634,GO:0006139,GO:0006351,GO:0006355,GO:0006725,GO:0006807,GO:0006950,GO:0007154,GO:0008150,GO:0008152,GO:0009058,GO:0009059,GO:0009267,GO:0009605,GO:0009889,GO:0009987,GO:0009991,GO:0010106,GO:0010468,GO:0010556,GO:0016070,GO:0018130,GO:0019219,GO:0019222,GO:0019438,GO:0031323,GO:0031326,GO:0031667,GO:0031668,GO:…	1.26239	4.36302	33.8329	6.00539e-09	1.9163e-07	11.7856	12.3378	35.0232	22.8979			-0.5837	-0.527034		0.841568	0.269165
TRINITY_DN37410_c0_g1	1567; 1521; 1008	PUB4 (1)	U-box domain-containing protein 4	ARATH					AT2G23140	GO:0003674,GO:0003824,GO:0004842,GO:0005575,GO:0005634,GO:0016740,GO:0019787,GO:0043226,GO:0043227,GO:0043229,GO:0043231,GO:0044424,GO:0044464	1.29919	4.78947	33.8178	6.05222e-09	1.92761e-07	15.1138	16.7462	49.1691	29.3185			-0.645856	-0.51441		0.934262	0.226004
TRINITY_DN14303_c0_g1	1690	P2B10 (1)	F-box protein PP2-B10	ARATH					AT2G02360	GO:0003674,GO:0005488,GO:0006464,GO:0008150,GO:0008152,GO:0009987,GO:0016567,GO:0019538,GO:0030246,GO:0032446,GO:0036211,GO:0043170,GO:0043412,GO:0044237,GO:0044238,GO:0044260,GO:0044267,GO:0070647,GO:0071704	1.54558	2.5564	33.6832	6.48585e-09	2.06184e-07	2.8583	3.06299	9.66982	7.6654			-0.579044	-0.519506		0.685215	0.413335
TRINITY_DN36019_c2_g1	2234; 2226; 2217; 2209; 2205; 2188	LAX5	Auxin transporter-like protein 5	MEDTR	K13946					GO:0003674,GO:0005215,GO:0005575,GO:0005886,GO:0006810,GO:0006811,GO:0006820,GO:0006865,GO:0007165,GO:0008150,GO:0009734,GO:0009755,GO:0015291,GO:0015293,GO:0015711,GO:0015849,GO:0016020,GO:0016021,GO:0022804,GO:0022857,GO:0031224,GO:0044425,GO:0044464,GO:0044699,GO:0044765,GO:0046942,GO:0050789,GO:0050794,GO:0051179,GO:0051234,GO:0065007,GO:0071702,GO:0071705,GO:1902578	-1.1801	5.87459	33.6503	6.59632e-09	2.09303e-07	77.8397	84.7904	27.4718	44.289			0.525945	0.646373		-0.911825	-0.260493
TRINITY_DN35328_c0_g2	2207; 2202; 2167; 2162; 1280; 1201	BT4	BTB/POZ and TAZ domain-containing protein 4	ARATH					AT5G67480	GO:0000151,GO:0000302,GO:0000988,GO:0000989,GO:0001101,GO:0003674,GO:0003712,GO:0003824,GO:0004402,GO:0005488,GO:0005515,GO:0005516,GO:0005575,GO:0005634,GO:0005737,GO:0005774,GO:0006355,GO:0006464,GO:0006508,GO:0006511,GO:0006950,GO:0006970,GO:0006979,GO:0008080,GO:0008150,GO:0008152,GO:0008270,GO:0009056,GO:0009057,GO:0009611,GO:0009628,GO:0009651,GO:0009719,GO:0009725,GO:0009733,GO:0009739,GO:…	0.951706	4.84758	33.6392	6.63413e-09	2.1011e-07	20.1647	19.0077	34.4423	41.2752			-0.40132	-0.478666		0.31603	0.563957
TRINITY_DN33649_c0_g1	1891; 1865; 1810	C71A1 (1)	Cytochrome P450 71A1	PERAE						GO:0003006,GO:0003674,GO:0003824,GO:0004497,GO:0005488,GO:0005506,GO:0005575,GO:0005789,GO:0007568,GO:0008150,GO:0009835,GO:0016020,GO:0016021,GO:0016491,GO:0016705,GO:0020037,GO:0021700,GO:0022414,GO:0031090,GO:0031224,GO:0032502,GO:0043167,GO:0043169,GO:0044422,GO:0044424,GO:0044425,GO:0044432,GO:0044444,GO:0044446,GO:0044464,GO:0044699,GO:0044702,GO:0044767,GO:0046872,GO:0046906,GO:0046914,GO:…	3.1099	1.99515	33.5455	6.96173e-09	2.20074e-07	0.195774	1.37405	9.08895	4.97924			-1.1561	-0.536351		1.18022	0.512236
TRINITY_DN34893_c0_g1	1981; 1950; 1634; 1603; 1518; 1487	ATL54	RING-H2 finger protein ATL54	ARATH					AT1G72220	GO:0003674,GO:0003824,GO:0004842,GO:0005488,GO:0005575,GO:0006508,GO:0006511,GO:0008150,GO:0008152,GO:0008270,GO:0009056,GO:0009057,GO:0009987,GO:0010498,GO:0016021,GO:0016740,GO:0019538,GO:0019787,GO:0019941,GO:0030163,GO:0031224,GO:0043161,GO:0043167,GO:0043169,GO:0043170,GO:0043632,GO:0044237,GO:0044238,GO:0044248,GO:0044260,GO:0044265,GO:0044425,GO:0046872,GO:0046914,GO:0051603,GO:0061630,GO:…	1.11053	4.76705	33.4629	7.26358e-09	2.29188e-07	17.1498	17.2329	43.7704	30.4978			-0.506587	-0.50034		0.7505	0.256427
TRINITY_DN44883_c0_g1	996	ZFP7	Zinc finger protein 7 {ECO:0000305}	ARATH					AT1G24625	GO:0000975,GO:0001067,GO:0001071,GO:0003674,GO:0003676,GO:0003677,GO:0003700,GO:0005488,GO:0005515,GO:0005575,GO:0005634,GO:0006082,GO:0006355,GO:0006790,GO:0007165,GO:0008150,GO:0008152,GO:0009738,GO:0009755,GO:0009889,GO:0009987,GO:0010468,GO:0010556,GO:0016143,GO:0019219,GO:0019222,GO:0019748,GO:0019757,GO:0019760,GO:0031323,GO:0031326,GO:0043167,GO:0043169,GO:0043226,GO:0043227,GO:0043229,GO:…	1.84623	3.47412	33.4061	7.4789e-09	2.35544e-07	3.99379	5.58208	22.9274	11.6619			-0.895983	-0.556858		1.16021	0.292634
TRINITY_DN35324_c1_g1	2047; 2016; 1641	CAX1; CAX3 (1)	Vacuolar cation/proton exchanger 1; Vacuolar cation/proton exchanger 3	ARATH	K07300				AT2G38170	GO:0003674,GO:0005215,GO:0005575,GO:0005773,GO:0005774,GO:0006810,GO:0006811,GO:0006812,GO:0006816,GO:0006873,GO:0006875,GO:0006882,GO:0006950,GO:0006970,GO:0008150,GO:0008324,GO:0009266,GO:0009409,GO:0009628,GO:0009631,GO:0009651,GO:0009705,GO:0009987,GO:0015075,GO:0015077,GO:0015078,GO:0015085,GO:0015291,GO:0015297,GO:0015298,GO:0015299,GO:0015368,GO:0015369,GO:0015491,GO:0016020,GO:0016021,GO:…	0.871999	6.03941	33.3661	7.63447e-09	2.39997e-07	48.317	44.5708	85.4566	84.4832			-0.366818	-0.47844		0.430702	0.414556
TRINITY_DN34243_c0_g1	1881	CCS (1)	Capsanthin/capsorubin synthase, chromoplastic	CITSI						GO:0003674,GO:0003824,GO:0005575,GO:0006629,GO:0006720,GO:0006721,GO:0008150,GO:0008152,GO:0008299,GO:0008610,GO:0009058,GO:0009509,GO:0009536,GO:0009987,GO:0016108,GO:0016109,GO:0016114,GO:0016116,GO:0016117,GO:0016491,GO:0016705,GO:0016853,GO:0016860,GO:0042440,GO:0043226,GO:0043227,GO:0043229,GO:0043231,GO:0044237,GO:0044238,GO:0044249,GO:0044255,GO:0044424,GO:0044444,GO:0044464,GO:0044699,GO:…	1.80275	2.77863	33.3452	7.71669e-09	2.42133e-07	2.31013	3.69276	12.9842	8.15677			-0.858918	-0.457522		0.93872	0.37772
TRINITY_DN40685_c0_g2	1861	IRE1A (1)	Serine/threonine-protein kinase/endoribonuclease IRE1a	ARATH	K08852				AT2G17520	GO:0000166,GO:0001101,GO:0001882,GO:0001883,GO:0001932,GO:0001934,GO:0002376,GO:0003674,GO:0003824,GO:0004518,GO:0004519,GO:0004521,GO:0004540,GO:0004672,GO:0004674,GO:0005488,GO:0005524,GO:0005575,GO:0005783,GO:0006139,GO:0006351,GO:0006355,GO:0006396,GO:0006397,GO:0006464,GO:0006468,GO:0006725,GO:0006793,GO:0006796,GO:0006807,GO:0006950,GO:0006952,GO:0006955,GO:0006984,GO:0006987,GO:0007165,GO:…	1.75347	2.51445	33.3015	7.8923e-09	2.47185e-07	3.05407	2.14695	10.4557	6.97748			-0.461189	-0.746584		0.840098	0.367675
TRINITY_DN34890_c0_g1	1097; 1097; 740; 740; 527	ATCA4; ATCA7; NEC3	Alpha carbonic anhydrase 4; Alpha carbonic anhydrase 7; Bifunctional monodehydroascorbate reductase and carbonic anhydrase nectarin-3	ARATH; NICLS	K01674				AT4G20990,AT1G08080	GO:0000302,GO:0000305,GO:0003674,GO:0003824,GO:0004089,GO:0005488,GO:0005575,GO:0005576,GO:0006730,GO:0006885,GO:0006950,GO:0006979,GO:0008150,GO:0008152,GO:0008270,GO:0009532,GO:0009535,GO:0009570,GO:0009987,GO:0010035,GO:0016020,GO:0016491,GO:0016651,GO:0016655,GO:0016656,GO:0016829,GO:0016835,GO:0016836,GO:0034357,GO:0042221,GO:0042592,GO:0042651,GO:0043167,GO:0043169,GO:0044237,GO:0044281,GO:…	1.33637	4.2061	33.2722	8.01179e-09	2.50464e-07	11.5115	9.38935	31.5038	21.1945			-0.460807	-0.70731		0.849329	0.318788
TRINITY_DN36278_c0_g2	1718; 1704; 1332; 1318	PGIP (1)	Polygalacturonase inhibitor	PYRCO							1.05156	4.53165	33.1932	8.34439e-09	2.60382e-07	13.3518	16.6031	33.5539	28.6961			-0.622098	-0.34496		0.589505	0.377552
TRINITY_DN62526_c0_g1	895	AB19A	Auxin-binding protein ABP19a	PRUPE						GO:0003674,GO:0005488,GO:0005575,GO:0005576,GO:0005618,GO:0007165,GO:0008150,GO:0009734,GO:0009755,GO:0030145,GO:0030312,GO:0043167,GO:0043169,GO:0044464,GO:0045735,GO:0046872,GO:0046914,GO:0048046,GO:0050789,GO:0050794,GO:0065007	1.38262	3.3907	33.1842	8.3827e-09	2.61096e-07	5.52083	6.01147	12.95	17.1653			-0.607973	-0.516797		0.383213	0.741557
TRINITY_DN21009_c0_g1	2845	GTE3	Transcription factor GTE3, chloroplastic	ARATH					AT1G73150	GO:0005575,GO:0006139,GO:0006325,GO:0006351,GO:0006355,GO:0006725,GO:0006807,GO:0008150,GO:0008152,GO:0009058,GO:0009059,GO:0009507,GO:0009536,GO:0009889,GO:0009987,GO:0010468,GO:0010556,GO:0016043,GO:0016070,GO:0016568,GO:0016569,GO:0018130,GO:0019219,GO:0019222,GO:0019438,GO:0031323,GO:0031326,GO:0032774,GO:0034641,GO:0034645,GO:0034654,GO:0043170,GO:0043226,GO:0043227,GO:0043229,GO:0043231,GO:…	-0.90778	4.98446	33.1513	8.52607e-09	2.65075e-07	44.2841	38.2158	21.4581	22.4721			0.52564	0.322887		-0.454789	-0.393739
TRINITY_DN31760_c0_g1	1218	EIN4 (1)	Protein EIN4	ARATH	K14509				AT3G04580	GO:0000155,GO:0000166,GO:0001882,GO:0001883,GO:0003674,GO:0003824,GO:0004672,GO:0004673,GO:0004674,GO:0004871,GO:0004872,GO:0005057,GO:0005488,GO:0005524,GO:0005575,GO:0005783,GO:0005789,GO:0008150,GO:0009966,GO:0009968,GO:0010104,GO:0010105,GO:0010646,GO:0010648,GO:0016020,GO:0016021,GO:0016301,GO:0016740,GO:0016772,GO:0016773,GO:0016775,GO:0017076,GO:0023051,GO:0023057,GO:0030554,GO:0031090,GO:…	1.48574	3.26494	33.1282	8.62764e-09	2.67741e-07	4.97266	5.06681	16.9136	11.236			-0.595922	-0.576571		0.843724	0.328769
TRINITY_DN41880_c0_g1	1360										-1.08695	4.15483	33.112	8.70008e-09	2.69496e-07	25.294	23.0154	11.6858	11.0395			0.546843	0.421073		-0.449063	-0.518853
TRINITY_DN28011_c0_g1	1736; 1545; 767; 576										-1.81819	2.29245	33.0884	8.80625e-09	2.72287e-07	7.04786	7.98667	1.46927	2.78444			0.539937	0.682364		-0.84301	-0.37929
TRINITY_DN32601_c0_g1	1811; 1778; 1155; 1049	ZHD8; ZHD9	Zinc-finger homeodomain protein 8; Zinc-finger homeodomain protein 9	ARATH					AT5G15210	GO:0000975,GO:0001067,GO:0003674,GO:0003676,GO:0003677,GO:0005488,GO:0005515,GO:0005575,GO:0005634,GO:0006082,GO:0006139,GO:0006351,GO:0006355,GO:0006725,GO:0006790,GO:0006807,GO:0008150,GO:0008152,GO:0009058,GO:0009059,GO:0009889,GO:0009987,GO:0010468,GO:0010556,GO:0016070,GO:0016143,GO:0018130,GO:0019219,GO:0019222,GO:0019438,GO:0019748,GO:0019757,GO:0019760,GO:0031323,GO:0031326,GO:0032774,GO:…	1.1167	5.80188	33.0703	8.8888e-09	2.74338e-07	39.194	31.2024	89.9669	62.568			-0.373981	-0.685126		0.784701	0.274406
TRINITY_DN20747_c0_g1	2554	TBL37	Protein trichome birefringence-like 37	ARATH					AT2G34070	GO:0003674,GO:0003824,GO:0005575,GO:0005794,GO:0008150,GO:0008374,GO:0009987,GO:0016021,GO:0016407,GO:0016413,GO:0016740,GO:0016746,GO:0016747,GO:0031224,GO:0043226,GO:0043227,GO:0043229,GO:0043231,GO:0044424,GO:0044425,GO:0044444,GO:0044464,GO:0071554	1.45049	5.28838	33.0448	9.00614e-09	2.77455e-07	17.1498	24.5898	73.2924	40.9804			-0.903767	-0.430224		1.07141	0.262583
TRINITY_DN36499_c0_g1	1383; 1286; 1271; 1241; 1241; 1219; 1162; 1147; 1117; 1117; 995; 953; 928; 508	LSH10	Protein LIGHT-DEPENDENT SHORT HYPOCOTYLS 10	ARATH					AT2G42610	GO:0003674,GO:0003676,GO:0003677,GO:0005488,GO:0005575,GO:0005634,GO:0006139,GO:0006351,GO:0006355,GO:0006725,GO:0006807,GO:0007275,GO:0008150,GO:0008152,GO:0009058,GO:0009059,GO:0009299,GO:0009314,GO:0009416,GO:0009628,GO:0009889,GO:0009987,GO:0010468,GO:0010556,GO:0016070,GO:0018130,GO:0019219,GO:0019222,GO:0019438,GO:0031323,GO:0031326,GO:0032501,GO:0032502,GO:0032774,GO:0034641,GO:0034645,GO:…	0.96038	4.7287	33.0335	9.05851e-09	2.78561e-07	16.5625	19.294	37.1075	32.7909			-0.544858	-0.346802		0.530198	0.361462
TRINITY_DN41703_c1_g1	1356; 1154; 1120; 922; 918; 909; 843; 831; 757; 731; 720; 591; 583										-1.08681	6.2416	32.9919	9.25427e-09	2.84066e-07	109.085	96.5843	39.4652	57.3267			0.624712	0.452475		-0.796984	-0.280202
TRINITY_DN14283_c0_g1	663; 663										1.34736	6.3815	32.9636	9.39002e-09	2.87711e-07	51.9976	42.0517	152.906	86.3177			-0.484135	-0.777832		1.03629	0.225673
TRINITY_DN40245_c0_g1	2714; 2691; 1553	EFGC1; EFGC2	Elongation factor G-1, chloroplastic; Elongation factor G-2, chloroplastic	SOYBN	K02355					GO:0000166,GO:0001882,GO:0001883,GO:0003674,GO:0003676,GO:0003723,GO:0003746,GO:0003824,GO:0003924,GO:0005488,GO:0005525,GO:0005575,GO:0008135,GO:0009507,GO:0009536,GO:0016462,GO:0016787,GO:0016817,GO:0016818,GO:0017076,GO:0017111,GO:0019001,GO:0032549,GO:0032550,GO:0032553,GO:0032555,GO:0032561,GO:0035639,GO:0036094,GO:0043167,GO:0043168,GO:0043226,GO:0043227,GO:0043229,GO:0043231,GO:0044424,GO:…	0.882059	5.66583	32.9111	9.64708e-09	2.95054e-07	37.3537	34.0078	70.5589	60.8974			-0.357741	-0.485932		0.524913	0.31876
TRINITY_DN34582_c0_g1	1287; 1281	ERF81	Ethylene-responsive transcription factor 12	ARATH					AT1G28360	GO:0000160,GO:0001071,GO:0003674,GO:0003676,GO:0003677,GO:0003700,GO:0005488,GO:0005575,GO:0005634,GO:0006139,GO:0006351,GO:0006725,GO:0006807,GO:0006950,GO:0006952,GO:0007165,GO:0008150,GO:0008152,GO:0009058,GO:0009059,GO:0009755,GO:0009873,GO:0009987,GO:0016070,GO:0018130,GO:0019438,GO:0032774,GO:0034641,GO:0034645,GO:0034654,GO:0035556,GO:0043170,GO:0043226,GO:0043227,GO:0043229,GO:0043231,GO:…	-1.62663	2.10685	32.8781	9.8121e-09	2.99561e-07	5.91237	6.87026	1.84512	2.29307			0.439579	0.604444		-0.601501	-0.442522
TRINITY_DN53655_c0_g1	763										1.75618	1.58704	32.8	1.02146e-08	3.11289e-07	1.13549	1.51718	4.78366	4.29132			-0.570943	-0.405214		0.542429	0.433728
TRINITY_DN16942_c0_g1	1412; 1381; 1296	PER4 (1)	Peroxidase 4 {ECO:0000250|UniProtKB:Q42578}	VITVI	K00430					GO:0003674,GO:0003824,GO:0004601,GO:0005488,GO:0005575,GO:0005576,GO:0006950,GO:0006979,GO:0008150,GO:0008152,GO:0009056,GO:0009987,GO:0016209,GO:0016491,GO:0016684,GO:0020037,GO:0042743,GO:0042744,GO:0043167,GO:0043169,GO:0044237,GO:0044248,GO:0044699,GO:0044710,GO:0044712,GO:0044763,GO:0046872,GO:0046906,GO:0050896,GO:0072593,GO:0097159,GO:1901363	2.42762	2.55619	32.7887	1.02741e-08	3.1254e-07	0.822251	2.7481	7.65385	11.924			-1.20685	-0.456349		0.567404	1.0958
TRINITY_DN29861_c0_g1	2139	NPC1 (1)	Non-specific phospholipase C1	ARATH	K01114				AT1G07230	GO:0003674,GO:0003824,GO:0003993,GO:0005575,GO:0005576,GO:0006629,GO:0006644,GO:0006793,GO:0006796,GO:0008150,GO:0008152,GO:0009056,GO:0009395,GO:0009987,GO:0016042,GO:0016787,GO:0016788,GO:0016791,GO:0019637,GO:0042578,GO:0044237,GO:0044238,GO:0044242,GO:0044248,GO:0044255,GO:0044699,GO:0044710,GO:0044712,GO:0044763,GO:0046434,GO:0071704,GO:1901575	1.24807	4.5076	32.7713	1.03665e-08	3.14786e-07	13.7433	13.1394	39.0893	24.7651			-0.5233	-0.579736		0.860722	0.242315
TRINITY_DN35582_c0_g1	1766; 1758; 1740; 1729; 1238	PUMP4; PUMP5	Mitochondrial uncoupling protein 4; Mitochondrial uncoupling protein 5	ARATH	K13577				AT4G24570	GO:0003674,GO:0005215,GO:0005310,GO:0005342,GO:0005575,GO:0005743,GO:0006810,GO:0006811,GO:0006817,GO:0006820,GO:0006835,GO:0006839,GO:0008150,GO:0008272,GO:0008509,GO:0008514,GO:0009987,GO:0015075,GO:0015103,GO:0015116,GO:0015117,GO:0015131,GO:0015140,GO:0015141,GO:0015291,GO:0015297,GO:0015556,GO:0015698,GO:0015709,GO:0015711,GO:0015729,GO:0015740,GO:0015743,GO:0015744,GO:0015849,GO:0016020,GO:…	-1.28476	5.37386	32.7573	1.04412e-08	3.16485e-07	62.6868	54.7903	17.3578	30.8254			0.72676	0.538933		-1.01379	-0.251899
TRINITY_DN29715_c0_g1	1362; 1359	CCS (2)	Copper chaperone for superoxide dismutase, chloroplastic/cytosolic	ARATH	K04569				AT1G12520	GO:0003674,GO:0005488,GO:0005507,GO:0005575,GO:0005829,GO:0006801,GO:0006810,GO:0006811,GO:0006812,GO:0006873,GO:0006875,GO:0006878,GO:0008047,GO:0008150,GO:0008152,GO:0008270,GO:0009507,GO:0009532,GO:0009536,GO:0009570,GO:0009987,GO:0016530,GO:0016531,GO:0016532,GO:0019430,GO:0019725,GO:0030001,GO:0030003,GO:0030234,GO:0042592,GO:0043167,GO:0043169,GO:0043226,GO:0043227,GO:0043229,GO:0043231,GO:…	0.964717	6.41578	32.7472	1.04956e-08	3.17567e-07	58.0666	57.5384	127.758	97.8813			-0.458024	-0.470766		0.653163	0.275628
TRINITY_DN41189_c0_g1	2938; 2935; 2629	CLPD	Chaperone protein ClpD, chloroplastic {ECO:0000303|PubMed:11299370}	ARATH					AT5G51070	GO:0000166,GO:0001882,GO:0001883,GO:0003674,GO:0003824,GO:0005488,GO:0005515,GO:0005524,GO:0005575,GO:0006461,GO:0008150,GO:0008152,GO:0009507,GO:0009526,GO:0009532,GO:0009536,GO:0009570,GO:0009941,GO:0016043,GO:0016462,GO:0016787,GO:0016817,GO:0016818,GO:0016887,GO:0017076,GO:0017111,GO:0019538,GO:0022607,GO:0030554,GO:0031967,GO:0031975,GO:0032549,GO:0032550,GO:0032553,GO:0032555,GO:0032559,GO:…	1.1651	4.04484	32.7348	1.05628e-08	3.1903e-07	9.74954	10.5058	24.9433	20.5393			-0.556788	-0.4668		0.640536	0.383053
TRINITY_DN24130_c0_g1	2001; 1936; 1919; 1854	U73C1; U73C3; U73C5; U73C7	UDP-glycosyltransferase 73C1; UDP-glycosyltransferase 73C3; UDP-glycosyltransferase 73C5; UDP-glycosyltransferase 73C7	ARATH	K13496				AT2G36780,AT2G36800,AT3G53160,AT2G36750	GO:0003674,GO:0003824,GO:0005575,GO:0006066,GO:0006629,GO:0008150,GO:0008152,GO:0008194,GO:0008202,GO:0009314,GO:0009411,GO:0009416,GO:0009605,GO:0009607,GO:0009628,GO:0009636,GO:0010224,GO:0010817,GO:0016021,GO:0016128,GO:0016131,GO:0016740,GO:0016757,GO:0016758,GO:0031224,GO:0035251,GO:0042221,GO:0042445,GO:0043207,GO:0043226,GO:0043227,GO:0043229,GO:0043231,GO:0044238,GO:0044281,GO:0044424,GO:…	1.71291	2.66876	32.7011	1.07479e-08	3.24042e-07	3.05407	2.83398	12.0958	7.20679			-0.570191	-0.634426		0.909557	0.29506
TRINITY_DN27799_c0_g1	942; 929	P21; TLP	Protein P21; Thaumatin-like protein	ACTDE; SOYBN						GO:0001906,GO:0005575,GO:0005576,GO:0006950,GO:0006952,GO:0008150,GO:0009605,GO:0009607,GO:0009620,GO:0031640,GO:0035821,GO:0043207,GO:0044364,GO:0050832,GO:0050896,GO:0051704,GO:0051707,GO:0065007,GO:0065008,GO:0098542	1.75031	3.6439	32.6401	1.10901e-08	3.33768e-07	5.20759	6.1546	12.8134	25.4858			-0.787127	-0.609029		0.252184	1.14397
TRINITY_DN7686_c0_g1	1102; 1003										1.14071	7.38761	32.6098	1.12644e-08	3.3841e-07	100.941	107.949	272.156	188.49			-0.599023	-0.504008		0.814155	0.288876
TRINITY_DN35272_c0_g1	2387; 2382; 2290; 1983	GAGT3 (1)	Gamma-glutamyltranspeptidase 3	ARATH	K18592				AT4G29210	GO:0003674,GO:0003824,GO:0003840,GO:0005575,GO:0005773,GO:0005774,GO:0006518,GO:0006575,GO:0006749,GO:0006751,GO:0006790,GO:0006805,GO:0006807,GO:0008150,GO:0008152,GO:0008233,GO:0008238,GO:0008242,GO:0009056,GO:0009636,GO:0009987,GO:0016020,GO:0016021,GO:0016740,GO:0016746,GO:0016755,GO:0016756,GO:0016787,GO:0031090,GO:0031224,GO:0034641,GO:0036374,GO:0042219,GO:0042221,GO:0043171,GO:0043226,GO:…	0.855635	5.6238	32.5588	1.15642e-08	3.46802e-07	34.7695	35.3246	68.1671	58.7026			-0.419288	-0.397671		0.512998	0.303961
TRINITY_DN34461_c0_g1	1706; 1476	S38A6; S38A7	Probable sodium-coupled neutral amino acid transporter 6; Putative sodium-coupled neutral amino acid transporter 7	DANRE; RAT; XENTR	K14994,K14993					GO:0000099,GO:0003333,GO:0003674,GO:0005215,GO:0005290,GO:0005310,GO:0005313,GO:0005342,GO:0005575,GO:0005886,GO:0005887,GO:0006810,GO:0006811,GO:0006812,GO:0006814,GO:0006820,GO:0006835,GO:0006865,GO:0006867,GO:0008150,GO:0008324,GO:0008509,GO:0008514,GO:0009987,GO:0015075,GO:0015171,GO:0015172,GO:0015174,GO:0015175,GO:0015179,GO:0015180,GO:0015182,GO:0015183,GO:0015186,GO:0015190,GO:0015191,GO:…	0.957957	6.05333	32.5023	1.19053e-08	3.56403e-07	46.3984	43.7979	98.3383	76.8506			-0.41908	-0.49876		0.63276	0.285081
TRINITY_DN40057_c0_g1	2519; 2489; 2380; 2350; 1838	POT8	Potassium transporter 8	ARATH	K03549				AT5G14880	GO:0003674,GO:0005215,GO:0005575,GO:0005886,GO:0008324,GO:0015075,GO:0015077,GO:0015079,GO:0016020,GO:0016021,GO:0022857,GO:0022890,GO:0022891,GO:0022892,GO:0031224,GO:0044425,GO:0044464,GO:0046873	1.34012	4.88455	32.4145	1.24551e-08	3.72203e-07	15.7794	17.5764	54.2945	30.2358			-0.665039	-0.526128		0.99775	0.193418
TRINITY_DN27463_c0_g1	728	PUMP1 (2)	Mitochondrial uncoupling protein 1	ARATH	K15103				AT3G54110	GO:0003674,GO:0005215,GO:0005575,GO:0005739,GO:0005743,GO:0005774,GO:0005911,GO:0006810,GO:0006839,GO:0008150,GO:0008152,GO:0009058,GO:0009506,GO:0009507,GO:0009536,GO:0009853,GO:0009987,GO:0016020,GO:0016021,GO:0017077,GO:0019866,GO:0022857,GO:0030054,GO:0031090,GO:0031224,GO:0031966,GO:0043094,GO:0043226,GO:0043227,GO:0043229,GO:0043231,GO:0044237,GO:0044249,GO:0044422,GO:0044424,GO:0044425,GO:…	0.99288	5.14882	32.3505	1.28724e-08	3.83996e-07	21.8092	25.5058	53.6111	40.6856			-0.568575	-0.360358		0.655278	0.273654
TRINITY_DN33781_c0_g1	1820; 1787; 627	C71A6	Cytochrome P450 71A6	NEPRA						GO:0003674,GO:0003824,GO:0004497,GO:0005488,GO:0005506,GO:0005575,GO:0016021,GO:0016491,GO:0016705,GO:0020037,GO:0031224,GO:0043167,GO:0043169,GO:0044425,GO:0046872,GO:0046906,GO:0046914,GO:0097159,GO:1901363	1.83792	2.08141	32.3435	1.29191e-08	3.84713e-07	1.48788	2.11833	7.89303	5.14303			-0.694488	-0.454781		0.809573	0.339696
TRINITY_DN33773_c0_g1	1631; 1419; 1275; 1275	HIP5; HIP6	Heavy metal-associated isoprenylated plant protein 5 {ECO:0000303|PubMed:21072340, ECO:0000303|PubMed:23368984}; Heavy metal-associated isoprenylated plant protein 6 {ECO:0000303|PubMed:21072340, ECO:0000303|PubMed:23368984}	ARATH					AT5G03380	GO:0003674,GO:0005488,GO:0005575,GO:0005737,GO:0005886,GO:0006810,GO:0006811,GO:0006812,GO:0006873,GO:0006875,GO:0008150,GO:0009987,GO:0016020,GO:0019725,GO:0030001,GO:0030003,GO:0042592,GO:0043167,GO:0043169,GO:0044424,GO:0044464,GO:0044699,GO:0044763,GO:0044765,GO:0046872,GO:0046914,GO:0046916,GO:0048878,GO:0050801,GO:0051179,GO:0051234,GO:0055065,GO:0055076,GO:0055080,GO:0055082,GO:0065007,GO:…	1.33887	7.11418	32.3063	1.31686e-08	3.91453e-07	72.7105	84.1893	252.064	144.922			-0.73692	-0.530722		1.02889	0.238748
TRINITY_DN39947_c0_g2	616; 520										2.22246	2.99434	32.1842	1.40223e-08	4.16102e-07	3.13238	2.46184	18.8613	7.20679			-0.666051	-0.868041		1.35707	0.177018
TRINITY_DN30624_c0_g1	845; 825										2.35205	2.19812	32.1336	1.43929e-08	4.26351e-07	1.40957	1.54581	10.9341	4.2258			-0.712176	-0.655653		1.21134	0.156492
TRINITY_DN26182_c0_g1	661; 660										1.92137	1.61205	31.9815	1.55645e-08	4.60253e-07	1.33126	1.17367	5.87706	3.60339			-0.480476	-0.550393		0.761113	0.269756
TRINITY_DN33733_c0_g1	1893; 1893; 1881; 1881; 1881; 1869	MTK	Methylthioribose kinase	ARATH	K00899				AT1G49820	GO:0000096,GO:0000097,GO:0000166,GO:0000302,GO:0001882,GO:0001883,GO:0003674,GO:0003824,GO:0005488,GO:0005515,GO:0005524,GO:0005575,GO:0005829,GO:0006082,GO:0006520,GO:0006555,GO:0006790,GO:0006807,GO:0006950,GO:0006979,GO:0008150,GO:0008152,GO:0008652,GO:0009058,GO:0009066,GO:0009067,GO:0009086,GO:0009719,GO:0009723,GO:0009725,GO:0009987,GO:0010033,GO:0010035,GO:0010038,GO:0010039,GO:0016053,GO:…	0.876416	6.34358	31.976	1.56088e-08	4.60758e-07	56.3829	58.0537	112.997	97.1279			-0.445607	-0.4049		0.532369	0.318138
TRINITY_DN14286_c0_g1	1885	F3PH (2)	Flavonoid 3'-monooxygenase	ARATH; PETHY	K05280				AT5G07990	GO:0003674,GO:0003824,GO:0004497,GO:0005488,GO:0005506,GO:0005575,GO:0005789,GO:0008150,GO:0008152,GO:0009058,GO:0009719,GO:0009725,GO:0009733,GO:0009812,GO:0009813,GO:0010033,GO:0016020,GO:0016021,GO:0016491,GO:0016705,GO:0016709,GO:0016711,GO:0019748,GO:0020037,GO:0031090,GO:0031224,GO:0042221,GO:0043167,GO:0043169,GO:0044422,GO:0044424,GO:0044425,GO:0044432,GO:0044444,GO:0044446,GO:0044464,GO:…	1.80975	2.44619	31.9498	1.58207e-08	4.662e-07	1.84028	2.89123	10.2165	6.55163			-0.793382	-0.444394		0.87617	0.361607
TRINITY_DN6188_c0_g1	1200	GL32	Germin-like protein subfamily 3 member 2	ARATH					AT3G10080	GO:0003674,GO:0005488,GO:0005575,GO:0005576,GO:0005618,GO:0030145,GO:0030312,GO:0043167,GO:0043169,GO:0044464,GO:0045735,GO:0046872,GO:0046914,GO:0048046	1.00936	4.58549	31.8185	1.69274e-08	4.97948e-07	14.6439	17.0898	28.7019	35.2805			-0.561143	-0.363337		0.322194	0.602286
TRINITY_DN23161_c0_g1	1244; 1141	LOX21 (2)	Linoleate 13S-lipoxygenase 2-1, chloroplastic	SOLTU							1.82735	1.39416	31.7978	1.71087e-08	5.02408e-07	0.90056	1.3168	4.20278	3.79994			-0.572438	-0.378978		0.524146	0.427269
TRINITY_DN21084_c0_g1	2562; 798	PTR14 (1)	Protein NRT1/ PTR FAMILY 7.3	ARATH					AT1G32450	GO:0001101,GO:0003674,GO:0005215,GO:0005575,GO:0005886,GO:0006810,GO:0006811,GO:0006820,GO:0007568,GO:0008150,GO:0008509,GO:0010035,GO:0010150,GO:0010167,GO:0010260,GO:0015075,GO:0015103,GO:0015112,GO:0015291,GO:0015293,GO:0015698,GO:0015706,GO:0016020,GO:0016021,GO:0022804,GO:0022857,GO:0022891,GO:0022892,GO:0031224,GO:0032502,GO:0042221,GO:0042592,GO:0044425,GO:0044464,GO:0044699,GO:0044765,GO:…	3.92016	6.57158	31.6418	1.85399e-08	5.43495e-07	3.44562	20.0669	283.261	73.411			-2.88034	-0.861627		2.8307	0.911266
TRINITY_DN32878_c1_g1	1329; 1234; 897; 893	AGL42	MADS-box protein AGL42	ARATH					AT5G62165	GO:0000165,GO:0000975,GO:0000976,GO:0000977,GO:0001012,GO:0001067,GO:0001071,GO:0003006,GO:0003674,GO:0003676,GO:0003677,GO:0003700,GO:0005488,GO:0005575,GO:0005634,GO:0006139,GO:0006351,GO:0006355,GO:0006357,GO:0006725,GO:0006793,GO:0006796,GO:0006807,GO:0007165,GO:0007568,GO:0008150,GO:0008152,GO:0009058,GO:0009059,GO:0009838,GO:0009889,GO:0009891,GO:0009893,GO:0009909,GO:0009987,GO:0010150,GO:…	-1.24349	3.86869	31.5033	1.99105e-08	5.82664e-07	20.5563	20.3531	9.94317	7.33782			0.550691	0.53764		-0.366652	-0.721679
TRINITY_DN38009_c0_g1	2374; 1810	DTX14 (2)	Protein DETOXIFICATION 14 {ECO:0000303|PubMed:11739388}	ARATH	K03327				AT1G71140	GO:0003674,GO:0005215,GO:0005575,GO:0005774,GO:0015238,GO:0015291,GO:0015297,GO:0016020,GO:0016021,GO:0022804,GO:0022857,GO:0031090,GO:0031224,GO:0044422,GO:0044424,GO:0044425,GO:0044437,GO:0044444,GO:0044446,GO:0044464,GO:0090484,GO:0098588	1.3703	4.89312	31.4826	2.01239e-08	5.87896e-07	12.4904	20.4963	51.6293	33.9047			-0.957898	-0.323308		0.930028	0.351178
TRINITY_DN30245_c0_g1	3341	Y5343	Probable LRR receptor-like serine/threonine-protein kinase At1g53430	ARATH						GO:0000166,GO:0001882,GO:0001883,GO:0003674,GO:0003824,GO:0004672,GO:0004674,GO:0005488,GO:0005524,GO:0005575,GO:0005886,GO:0016020,GO:0016021,GO:0016301,GO:0016740,GO:0016772,GO:0016773,GO:0017076,GO:0030554,GO:0031224,GO:0032549,GO:0032550,GO:0032553,GO:0032555,GO:0032559,GO:0035639,GO:0036094,GO:0043167,GO:0043168,GO:0044425,GO:0044464,GO:0097159,GO:0097367,GO:1901265,GO:1901363	0.893979	4.74196	31.44	2.05704e-08	5.99906e-07	18.9509	18.4066	36.4241	32.9874			-0.39421	-0.432191		0.480788	0.345613
TRINITY_DN23407_c0_g1	1669	PRPX (1)	Pathogen-related protein	HORVU						GO:0006950,GO:0006952,GO:0008150,GO:0009607,GO:0050896	1.64961	5.70064	31.3075	2.20224e-08	6.41147e-07	23.8061	26.3932	110.468	47.1062			-0.79744	-0.659606		1.32629	0.130752
TRINITY_DN50696_c0_g1	546										-1.80552	3.35603	31.1554	2.38177e-08	6.92224e-07	18.8726	12.9104	2.93853	6.12577			0.981447	0.496151		-1.09801	-0.379588
TRINITY_DN40029_c0_g1	2783	BLH6	BEL1-like homeodomain protein 6	ARATH					AT4G34610	GO:0000975,GO:0001067,GO:0001071,GO:0003674,GO:0003676,GO:0003677,GO:0003700,GO:0005488,GO:0005575,GO:0005634,GO:0006139,GO:0006351,GO:0006725,GO:0006807,GO:0008150,GO:0008152,GO:0009058,GO:0009059,GO:0009987,GO:0016070,GO:0018130,GO:0019438,GO:0032774,GO:0034641,GO:0034645,GO:0034654,GO:0043170,GO:0043226,GO:0043227,GO:0043229,GO:0043231,GO:0044212,GO:0044237,GO:0044238,GO:0044249,GO:0044260,GO:…	0.963033	4.50743	31.0469	2.51874e-08	7.3078e-07	16.2101	14.5707	31.6405	28.303			-0.371019	-0.507126		0.51444	0.363705
TRINITY_DN38431_c0_g1	1692; 1649; 1562; 1358	PAE8 (1)	Pectin acetylesterase 8 {ECO:0000303|PubMed:25115560}	ARATH					AT4G19420	GO:0003674,GO:0003824,GO:0005575,GO:0005576,GO:0005618,GO:0008150,GO:0009505,GO:0009987,GO:0016043,GO:0016787,GO:0016788,GO:0030312,GO:0044464,GO:0045229,GO:0052689,GO:0052793,GO:0071554,GO:0071555,GO:0071840	1.72457	1.99513	30.9041	2.71097e-08	7.85208e-07	1.29211	2.29009	5.9454	6.09301			-0.737692	-0.355697		0.533416	0.559973
TRINITY_DN31503_c0_g1	1170; 1150; 1144; 1108	PILR1	Bifunctional pinoresinol-lariciresinol reductase; Bifunctional pinoresinol-lariciresinol reductase 1	LINPE; LINUS						GO:0003674,GO:0003824,GO:0006066,GO:0006725,GO:0008150,GO:0008152,GO:0009056,GO:0009058,GO:0009698,GO:0009699,GO:0009806,GO:0009807,GO:0009987,GO:0010283,GO:0010284,GO:0016491,GO:0016627,GO:0016628,GO:0018130,GO:0018904,GO:0018958,GO:0019336,GO:0019438,GO:0019439,GO:0019748,GO:0019751,GO:0034308,GO:0034309,GO:0034311,GO:0034312,GO:0044237,GO:0044248,GO:0044249,GO:0044281,GO:0044283,GO:0044550,GO:…	1.62218	2.22956	30.8944	2.72461e-08	7.87812e-07	1.76197	2.71948	7.3805	6.58438			-0.708886	-0.381746		0.609291	0.481342
TRINITY_DN31645_c0_g1	1028; 913	FQRL1 (2)	Probable NAD(P)H dehydrogenase (quinone) FQR1-like 1 {ECO:0000305}	ARATH	K03809				AT4G27270	GO:0000166,GO:0003674,GO:0003824,GO:0003955,GO:0005488,GO:0005575,GO:0005737,GO:0005886,GO:0005911,GO:0009506,GO:0010181,GO:0016020,GO:0016491,GO:0016651,GO:0016655,GO:0030054,GO:0032553,GO:0036094,GO:0043167,GO:0043168,GO:0044424,GO:0044464,GO:0048037,GO:0050662,GO:0097159,GO:0097367,GO:1901265,GO:1901363	1.11506	4.9411	30.8511	2.78602e-08	8.04195e-07	16.5233	22.1279	48.8275	35.084			-0.70977	-0.328408		0.746495	0.291682
TRINITY_DN29221_c0_g1	877	MCU2 (1)	Calcium uniporter protein 2, mitochondrial	ARATH	K20858				AT2G23790	GO:0003674,GO:0005215,GO:0005216,GO:0005261,GO:0005262,GO:0005575,GO:0005743,GO:0008324,GO:0015075,GO:0015085,GO:0015267,GO:0015291,GO:0015292,GO:0016020,GO:0016021,GO:0019866,GO:0022803,GO:0022804,GO:0022838,GO:0022857,GO:0022890,GO:0022891,GO:0022892,GO:0031090,GO:0031224,GO:0031966,GO:0044422,GO:0044424,GO:0044425,GO:0044429,GO:0044444,GO:0044446,GO:0044464,GO:0046873,GO:0072509	-1.39682	3.38109	30.7754	2.89686e-08	8.34769e-07	17.2673	12.8531	4.92033	6.48611			0.758901	0.383513		-0.718338	-0.424076
TRINITY_DN35432_c0_g1	1498; 1498; 1392; 1392; 903										-1.00029	5.06585	30.7235	2.97533e-08	8.55925e-07	44.1275	45.0288	18.2804	26.272			0.465968	0.493887		-0.719572	-0.240283
TRINITY_DN28215_c0_g1	1248	GLOD5	Glyoxalase domain-containing protein 5	XENLA							1.16383	5.66337	30.6813	3.04074e-08	8.7326e-07	23.3363	39.0173	73.5658	66.4335			-0.926265	-0.231235		0.650265	0.507234
TRINITY_DN23989_c0_g1	1206; 1195; 1111; 1100										-1.89375	1.30531	30.6059	3.16134e-08	9.06358e-07	3.68055	3.89314	0.717548	1.31033			0.447444	0.500451		-0.616281	-0.331614
TRINITY_DN13843_c0_g1	2019	C71A1 (2)	Cytochrome P450 71A1	PERAE						GO:0003006,GO:0003674,GO:0003824,GO:0004497,GO:0005488,GO:0005506,GO:0005575,GO:0005789,GO:0007568,GO:0008150,GO:0009835,GO:0016020,GO:0016021,GO:0016491,GO:0016705,GO:0020037,GO:0021700,GO:0022414,GO:0031090,GO:0031224,GO:0032502,GO:0043167,GO:0043169,GO:0044422,GO:0044424,GO:0044425,GO:0044432,GO:0044444,GO:0044446,GO:0044464,GO:0044699,GO:0044702,GO:0044767,GO:0046872,GO:0046906,GO:0046914,GO:…	2.03736	3.44744	30.4916	3.35319e-08	9.59739e-07	2.97576	5.46758	23.8499	11.0395			-1.0882	-0.502475		1.28897	0.3017
TRINITY_DN28299_c0_g1	1643	Y4744 (1)	Uncharacterized protein At4g06744	ARATH					AT4G06744	GO:0005575,GO:0005576	1.03712	4.41276	30.4676	3.39483e-08	9.68483e-07	14.8005	13.0535	31.8113	25.2893			-0.387605	-0.546013		0.621395	0.312223
TRINITY_DN40427_c0_g1	2794; 2782; 2659; 2086; 2071; 1545	TCP8; WRK42; WRKY6	Transcription factor TCP8; WRKY transcription factor 42 {ECO:0000303|Ref.1}; WRKY transcription factor 6 {ECO:0000303|PubMed:11722756}	ARATH					AT1G62300,AT4G04450,AT1G58100	GO:0000160,GO:0000975,GO:0001047,GO:0001067,GO:0001071,GO:0003674,GO:0003676,GO:0003677,GO:0003700,GO:0005488,GO:0005575,GO:0005634,GO:0006139,GO:0006351,GO:0006355,GO:0006725,GO:0006807,GO:0006950,GO:0007154,GO:0007165,GO:0008150,GO:0008152,GO:0009058,GO:0009059,GO:0009267,GO:0009605,GO:0009719,GO:0009755,GO:0009873,GO:0009889,GO:0009890,GO:0009892,GO:0009987,GO:0009991,GO:0010033,GO:0010036,GO:…	0.959642	5.24439	30.4674	3.39518e-08	9.68483e-07	25.6855	25.7062	57.7797	42.1925			-0.446567	-0.445491		0.663956	0.228101
TRINITY_DN13524_c0_g1	1235; 589	LPPE1	Lipid phosphate phosphatase epsilon 1, chloroplastic	ARATH					AT3G50920	GO:0003674,GO:0003824,GO:0005575,GO:0006629,GO:0006638,GO:0006639,GO:0006651,GO:0008150,GO:0008152,GO:0008195,GO:0008610,GO:0009058,GO:0009507,GO:0009528,GO:0009536,GO:0009706,GO:0009987,GO:0016020,GO:0016021,GO:0016787,GO:0016788,GO:0016791,GO:0019866,GO:0031090,GO:0031224,GO:0031969,GO:0042170,GO:0042578,GO:0043226,GO:0043227,GO:0043229,GO:0043231,GO:0044237,GO:0044238,GO:0044249,GO:0044255,GO:…	0.927776	5.06807	30.3923	3.52918e-08	1.00502e-06	23.2971	22.8436	37.9617	49.7924			-0.416829	-0.442927		0.242818	0.616938
TRINITY_DN28137_c1_g1	1761; 1689; 1674	HAT1; HAT4	Homeobox-leucine zipper protein HAT1; Homeobox-leucine zipper protein HAT4	ARATH	K09338				AT4G16780,AT4G17460	GO:0000902,GO:0001071,GO:0003006,GO:0003674,GO:0003676,GO:0003677,GO:0003700,GO:0005488,GO:0005515,GO:0005575,GO:0005634,GO:0006139,GO:0006351,GO:0006355,GO:0006725,GO:0006807,GO:0007165,GO:0007602,GO:0008150,GO:0008152,GO:0008283,GO:0009058,GO:0009059,GO:0009314,GO:0009416,GO:0009581,GO:0009582,GO:0009583,GO:0009585,GO:0009605,GO:0009628,GO:0009639,GO:0009641,GO:0009653,GO:0009719,GO:0009725,GO:…	-0.826389	5.3229	30.3021	3.69722e-08	1.05007e-06	52.5457	49.6948	27.1985	30.4323			0.432263	0.354817		-0.469309	-0.317772
TRINITY_DN35703_c1_g2	2287	BLH8; BLH9	BEL1-like homeodomain protein 8; BEL1-like homeodomain protein 9	ARATH					AT5G02030	GO:0001071,GO:0001763,GO:0003002,GO:0003006,GO:0003674,GO:0003676,GO:0003677,GO:0003700,GO:0005488,GO:0005575,GO:0005634,GO:0005829,GO:0006139,GO:0006351,GO:0006355,GO:0006725,GO:0006807,GO:0007389,GO:0008150,GO:0008152,GO:0009058,GO:0009059,GO:0009653,GO:0009886,GO:0009888,GO:0009889,GO:0009890,GO:0009892,GO:0009987,GO:0010051,GO:0010074,GO:0010076,GO:0010077,GO:0010087,GO:0010089,GO:0010154,GO:…	1.47368	2.73138	30.2975	3.70598e-08	1.05007e-06	2.93661	3.97902	10.7291	8.61539			-0.686872	-0.410483		0.679661	0.417693
TRINITY_DN40476_c0_g1	2670; 2284; 2116; 2045	CNGC2	Cyclic nucleotide-gated ion channel 2	ARATH	K05391				AT5G15410	GO:0000166,GO:0002376,GO:0003674,GO:0005215,GO:0005216,GO:0005217,GO:0005221,GO:0005222,GO:0005242,GO:0005244,GO:0005249,GO:0005261,GO:0005262,GO:0005267,GO:0005488,GO:0005515,GO:0005516,GO:0005575,GO:0005622,GO:0005887,GO:0006950,GO:0006952,GO:0006955,GO:0007165,GO:0007263,GO:0008150,GO:0008219,GO:0008324,GO:0009626,GO:0009987,GO:0012501,GO:0015075,GO:0015077,GO:0015079,GO:0015085,GO:0015267,GO:…	1.08072	4.27473	30.2975	3.70599e-08	1.05007e-06	10.7284	13.9695	26.7201	25.6824			-0.655548	-0.32828		0.518461	0.465367
TRINITY_DN35566_c0_g1	1910; 1910; 1910; 1739; 1557; 1549; 1520; 1520; 1520; 1520; 1520	C82A1; C82A3; C82A4	Cytochrome P450 82A1; Cytochrome P450 82A3; Cytochrome P450 82A4	PEA; SOYBN						GO:0003674,GO:0003824,GO:0004497,GO:0005488,GO:0005506,GO:0005575,GO:0008150,GO:0008152,GO:0009058,GO:0016020,GO:0016491,GO:0016705,GO:0016709,GO:0019748,GO:0020037,GO:0043167,GO:0043169,GO:0044550,GO:0044699,GO:0044710,GO:0044711,GO:0046872,GO:0046906,GO:0046914,GO:0097159,GO:1901363	0.979894	6.63513	30.2388	3.81997e-08	1.08056e-06	63.1567	70.4774	149.831	113.835			-0.551044	-0.397427		0.669436	0.279035
TRINITY_DN39429_c0_g1	2657; 2401; 1460; 1023	PEK13; RBK2; WAKLH	Proline-rich receptor-like protein kinase PERK13; Receptor-like cytosolic serine/threonine-protein kinase RBK2; Wall-associated receptor kinase-like 9	ARATH					AT3G05140,AT1G69730,AT1G70460	GO:0000166,GO:0001871,GO:0001882,GO:0001883,GO:0003674,GO:0003824,GO:0004672,GO:0004674,GO:0004675,GO:0004871,GO:0004872,GO:0004888,GO:0005488,GO:0005509,GO:0005515,GO:0005524,GO:0005575,GO:0005634,GO:0005737,GO:0005886,GO:0006464,GO:0006468,GO:0006793,GO:0006796,GO:0007165,GO:0007166,GO:0008150,GO:0008152,GO:0009987,GO:0016020,GO:0016021,GO:0016301,GO:0016310,GO:0016740,GO:0016772,GO:0016773,GO:…	0.999195	4.65284	30.2195	3.8581e-08	1.08953e-06	18.8726	14.6565	36.0141	30.8582			-0.29851	-0.624032		0.566413	0.35613
TRINITY_DN33264_c0_g1	1083; 1068										-1.54347	2.68309	30.2046	3.8879e-08	1.09612e-06	9.98447	8.98858	2.46017	4.02925			0.635569	0.510408		-0.790429	-0.355547
TRINITY_DN27843_c0_g1	1114; 1111; 1069	WOX5	WUSCHEL-related homeobox 5	ARATH					AT3G11260	GO:0001071,GO:0003674,GO:0003676,GO:0003677,GO:0003700,GO:0005488,GO:0005575,GO:0005634,GO:0006139,GO:0006351,GO:0006725,GO:0006807,GO:0008150,GO:0008152,GO:0009058,GO:0009059,GO:0009719,GO:0009725,GO:0009733,GO:0009987,GO:0010033,GO:0010074,GO:0010078,GO:0010720,GO:0016070,GO:0018130,GO:0019438,GO:0019827,GO:0032501,GO:0032502,GO:0032774,GO:0034641,GO:0034645,GO:0034654,GO:0042221,GO:0043170,GO:…	-1.65191	1.92385	30.1489	4.00121e-08	1.12619e-06	6.18646	5.18132	1.46927	2.12928			0.603737	0.414747		-0.634872	-0.383612
TRINITY_DN23625_c0_g1	1956	SD18	Receptor-like serine/threonine-protein kinase SD1-8	ARATH					AT4G21380	GO:0000166,GO:0001882,GO:0001883,GO:0003674,GO:0003824,GO:0004672,GO:0004674,GO:0004675,GO:0004871,GO:0004872,GO:0004888,GO:0005488,GO:0005515,GO:0005524,GO:0005575,GO:0005773,GO:0005886,GO:0005911,GO:0006464,GO:0006468,GO:0006793,GO:0006796,GO:0008037,GO:0008150,GO:0008152,GO:0009506,GO:0009987,GO:0016020,GO:0016021,GO:0016301,GO:0016310,GO:0016740,GO:0016772,GO:0016773,GO:0017076,GO:0019199,GO:…	1.55423	1.90982	30.1308	4.03864e-08	1.13484e-06	1.91859	1.83207	5.80872	5.20854			-0.46048	-0.492689		0.534274	0.418895
TRINITY_DN30650_c0_g1	1626; 1494; 1494	PSKR1	Phytosulfokine receptor 1	DAUCA							1.29574	4.80559	30.1207	4.05966e-08	1.13885e-06	15.9752	16.3169	50.9801	28.3358			-0.585407	-0.55824		0.974039	0.169609
TRINITY_DN22144_c0_g1	520	H2B3	Histone H2B.3	SOLLC						GO:0000786,GO:0003674,GO:0003676,GO:0003677,GO:0005488,GO:0005575,GO:0005634,GO:0032991,GO:0032993,GO:0043226,GO:0043227,GO:0043229,GO:0043231,GO:0043234,GO:0044422,GO:0044424,GO:0044427,GO:0044446,GO:0044464,GO:0044815,GO:0097159,GO:1901363,GO:1990104	2.31079	3.92768	30.1151	4.07155e-08	1.1399e-06	5.24674	4.92368	38.9526	11.5309			-0.833402	-0.899195		1.66515	0.0674473
TRINITY_DN32656_c0_g1	1560; 1538; 1336; 1336	GDL53 (1)	GDSL esterase/lipase At3g26430	ARATH					AT3G26430	GO:0003674,GO:0003824,GO:0005575,GO:0005576,GO:0006629,GO:0008150,GO:0008152,GO:0009056,GO:0016042,GO:0016298,GO:0016787,GO:0016788,GO:0044238,GO:0044699,GO:0044710,GO:0044712,GO:0071704,GO:1901575	1.31428	3.3056	30.1126	4.07684e-08	1.1399e-06	4.73773	6.46949	14.6585	13.3653			-0.70632	-0.376307		0.599603	0.483023
TRINITY_DN39352_c0_g1	1685; 1676; 1352; 1213; 1198; 824	RSC5 (1)	Random slug protein 5	DICDI							-1.28412	3.0398	30.1046	4.09355e-08	1.14269e-06	11.6681	11.4791	4.71532	4.78269			0.514068	0.493971		-0.51122	-0.496819
TRINITY_DN50372_c0_g1	1089	NHL1 (1)	NDR1/HIN1-like protein 1 {ECO:0000303|Ref.1}	ARATH					AT3G11660	GO:0002252,GO:0002376,GO:0003674,GO:0004871,GO:0005575,GO:0005911,GO:0006950,GO:0006952,GO:0008150,GO:0009506,GO:0009605,GO:0009607,GO:0009615,GO:0016021,GO:0030054,GO:0031224,GO:0031225,GO:0031226,GO:0043207,GO:0044425,GO:0044459,GO:0044464,GO:0046658,GO:0050896,GO:0051607,GO:0051704,GO:0051707,GO:0060089,GO:0098542	-1.20812	4.3567	30.1007	4.1018e-08	1.14311e-06	28.3089	28.7119	9.43063	15.2325			0.550597	0.569654		-0.85624	-0.264011
TRINITY_DN19930_c1_g1	1031	SRG1 (3)	Protein SRG1	ARATH					AT1G17020	GO:0003674,GO:0003824,GO:0005488,GO:0007568,GO:0008150,GO:0010150,GO:0010260,GO:0016491,GO:0016679,GO:0016682,GO:0032502,GO:0043167,GO:0043169,GO:0044699,GO:0044767,GO:0046872	1.29586	3.5583	30.0956	4.11254e-08	1.14422e-06	5.83406	7.67179	17.9387	15.3636			-0.699998	-0.395976		0.647741	0.448233
TRINITY_DN62119_c0_g1	1545	ORLIK (1)	Protein ORANGE-LIKE, chloroplastic {ECO:0000305}	ARATH					AT5G06130	GO:0003674,GO:0005488,GO:0005575,GO:0008150,GO:0010468,GO:0010608,GO:0016020,GO:0016021,GO:0019222,GO:0031090,GO:0031224,GO:0031647,GO:0031969,GO:0042170,GO:0043167,GO:0043169,GO:0044422,GO:0044424,GO:0044425,GO:0044434,GO:0044435,GO:0044444,GO:0044446,GO:0044464,GO:0046872,GO:0050789,GO:0050821,GO:0060255,GO:0065007,GO:0065008,GO:1904143	0.916167	4.98491	30.0173	4.28216e-08	1.18946e-06	22.5532	21.2405	46.0939	36.5253			-0.385145	-0.46441		0.584801	0.264753
TRINITY_DN4790_c0_g1	551										1.6439	1.96565	29.9748	4.37699e-08	1.21381e-06	1.76197	1.94657	6.76546	4.88096			-0.540145	-0.471031		0.680197	0.330979
TRINITY_DN40814_c0_g1	591; 589										-0.857492	4.80738	29.7454	4.92674e-08	1.36403e-06	37.432	34.6089	19.8522	19.8842			0.45206	0.344888		-0.39953	-0.397418
TRINITY_DN13410_c0_g1	792	LSU2	Protein RESPONSE TO LOW SULFUR 2 {ECO:0000303|PubMed:25628631}	ARATH					AT5G24660	GO:0002229,GO:0002239,GO:0006355,GO:0006950,GO:0006952,GO:0006970,GO:0006996,GO:0007154,GO:0008150,GO:0009267,GO:0009605,GO:0009607,GO:0009617,GO:0009628,GO:0009651,GO:0009657,GO:0009658,GO:0009889,GO:0009891,GO:0009893,GO:0009987,GO:0009991,GO:0010438,GO:0010468,GO:0010556,GO:0010557,GO:0010604,GO:0010628,GO:0016043,GO:0019219,GO:0019222,GO:0031323,GO:0031325,GO:0031326,GO:0031328,GO:0031347,GO:…	1.41399	4.76386	29.7079	5.02307e-08	1.38843e-06	14.1349	15.4294	52.3469	26.5013			-0.671051	-0.559707		1.08096	0.149795
TRINITY_DN20654_c0_g1	1069	GEML1 (1)	GEM-like protein 1	ARATH					AT1G28200		1.88848	3.24166	29.6984	5.04776e-08	1.39299e-06	3.289	4.66605	20.3305	9.27055			-0.875819	-0.541983		1.20213	0.215671
TRINITY_DN27563_c0_g1	2139; 2059; 1160	TRIP4 (1)	Activating signal cointegrator 1 {ECO:0000303|PubMed:12077347}	MOUSE						GO:0000988,GO:0000989,GO:0002020,GO:0003674,GO:0003712,GO:0003713,GO:0005102,GO:0005488,GO:0005515,GO:0005575,GO:0005634,GO:0005654,GO:0005737,GO:0005815,GO:0005829,GO:0006139,GO:0006351,GO:0006355,GO:0006725,GO:0006807,GO:0006810,GO:0007165,GO:0008150,GO:0008152,GO:0008270,GO:0009058,GO:0009059,GO:0009889,GO:0009891,GO:0009893,GO:0009987,GO:0010468,GO:0010556,GO:0010557,GO:0010604,GO:0010628,GO:…	1.37084	2.71823	29.6567	5.15748e-08	1.42095e-06	3.40647	3.83589	10.1482	8.64815			-0.564023	-0.453756		0.603959	0.413821
TRINITY_DN26474_c0_g1	1833; 1752	C83B1 (3)	Cytochrome P450 83B1	ARATH	K11818				AT4G31500	GO:0000162,GO:0002376,GO:0003674,GO:0003824,GO:0004497,GO:0005488,GO:0005506,GO:0005575,GO:0005739,GO:0005783,GO:0005886,GO:0006082,GO:0006520,GO:0006568,GO:0006576,GO:0006586,GO:0006725,GO:0006790,GO:0006807,GO:0006950,GO:0006952,GO:0006955,GO:0008150,GO:0008152,GO:0008652,GO:0009058,GO:0009072,GO:0009073,GO:0009308,GO:0009309,GO:0009314,GO:0009416,GO:0009605,GO:0009607,GO:0009617,GO:0009628,GO:…	1.16191	3.74808	29.6338	5.21868e-08	1.43548e-06	7.63519	8.84545	18.5196	18.4428			-0.586633	-0.415927		0.503984	0.498577
TRINITY_DN38781_c0_g1	1895; 1886; 1793	YUC3 (1)	Probable indole-3-pyruvate monooxygenase YUCCA3	ARATH	K11816				AT1G04610	GO:0000166,GO:0003674,GO:0003824,GO:0004497,GO:0004499,GO:0005488,GO:0008150,GO:0008152,GO:0009058,GO:0009850,GO:0009851,GO:0009987,GO:0010817,GO:0016491,GO:0016705,GO:0016709,GO:0036094,GO:0042445,GO:0042446,GO:0043167,GO:0043168,GO:0044237,GO:0044249,GO:0048037,GO:0050660,GO:0050661,GO:0050662,GO:0065007,GO:0065008,GO:0097159,GO:0103075,GO:1901265,GO:1901363	2.01196	2.71165	29.628	5.23428e-08	1.43743e-06	2.81915	2.34734	14.6243	6.19129			-0.600778	-0.749424		1.18567	0.164534
TRINITY_DN31725_c0_g1	1208	PCP (1)	Pyrrolidone-carboxylate peptidase	PYRFU	K01304					GO:0003674,GO:0003824,GO:0005575,GO:0005829,GO:0008233,GO:0008234,GO:0008238,GO:0008242,GO:0016787,GO:0016920,GO:0044424,GO:0044444,GO:0044464,GO:0070011	1.12324	7.253	29.5535	5.43933e-08	1.49133e-06	86.1406	105.687	247.11	170.899			-0.689983	-0.40101		0.808922	0.282071
TRINITY_DN35775_c0_g1	1628; 631	PLY15 (1)	Probable pectate lyase 15	ARATH	K01728				AT4G13710	GO:0000272,GO:0003674,GO:0003824,GO:0005488,GO:0005975,GO:0005976,GO:0008150,GO:0008152,GO:0009056,GO:0009057,GO:0010393,GO:0016052,GO:0016829,GO:0016835,GO:0016837,GO:0030570,GO:0043167,GO:0043169,GO:0043170,GO:0044238,GO:0045488,GO:0045490,GO:0046872,GO:0071704,GO:1901575	-0.848839	4.8135	29.4966	5.60163e-08	1.53334e-06	36.8838	35.2959	19.7497	20.31			0.424951	0.3648		-0.413226	-0.376525
TRINITY_DN33561_c0_g2	1009; 513										-0.981806	5.16247	29.4495	5.73916e-08	1.56846e-06	50.0398	44.9429	19.818	28.2375			0.546521	0.397812		-0.707577	-0.236756
TRINITY_DN36135_c0_g2	1272; 1272; 1239; 1239	GATA9	GATA transcription factor 9	ARATH					AT4G32890	GO:0000975,GO:0000976,GO:0000977,GO:0000981,GO:0001012,GO:0001067,GO:0001071,GO:0001085,GO:0001228,GO:0003674,GO:0003676,GO:0003677,GO:0003682,GO:0003700,GO:0005488,GO:0005515,GO:0005575,GO:0005634,GO:0005667,GO:0007623,GO:0008134,GO:0008150,GO:0008270,GO:0009314,GO:0009416,GO:0009628,GO:0009987,GO:0030154,GO:0032502,GO:0032991,GO:0043167,GO:0043169,GO:0043226,GO:0043227,GO:0043229,GO:0043231,GO:…	-1.09107	6.20989	29.3897	5.91907e-08	1.61502e-06	108.302	93.092	37.0392	57.4578			0.651014	0.436948		-0.847453	-0.24051
TRINITY_DN35622_c0_g1	1880	GLNA2 (1)	Glutamine synthetase leaf isozyme, chloroplastic	PEA						GO:0000166,GO:0001882,GO:0001883,GO:0003674,GO:0003824,GO:0004356,GO:0005488,GO:0005524,GO:0005575,GO:0006082,GO:0006520,GO:0006541,GO:0006542,GO:0006807,GO:0008150,GO:0008152,GO:0008652,GO:0009058,GO:0009064,GO:0009084,GO:0009399,GO:0009507,GO:0009536,GO:0009987,GO:0016053,GO:0016211,GO:0016874,GO:0016879,GO:0016880,GO:0017076,GO:0019752,GO:0030554,GO:0032549,GO:0032550,GO:0032553,GO:0032555,GO:…	-0.969047	7.84727	29.2263	6.43995e-08	1.75432e-06	295.814	313.684	140.981	170.375			0.440846	0.524915		-0.617743	-0.348017
TRINITY_DN41452_c0_g1	3802; 3105; 2508; 2267; 2232; 2088; 1133; 1043	PMA1; PMA3; PMA4	Plasma membrane ATPase; Plasma membrane ATPase 3; Plasma membrane ATPase 4	NICPL; ORYSJ	K01535					GO:0000166,GO:0001882,GO:0001883,GO:0003674,GO:0003824,GO:0005215,GO:0005488,GO:0005524,GO:0005575,GO:0005886,GO:0006139,GO:0006163,GO:0006164,GO:0006725,GO:0006753,GO:0006754,GO:0006793,GO:0006796,GO:0006807,GO:0008150,GO:0008152,GO:0008324,GO:0008553,GO:0009058,GO:0009116,GO:0009117,GO:0009119,GO:0009123,GO:0009124,GO:0009126,GO:0009127,GO:0009141,GO:0009142,GO:0009144,GO:0009145,GO:0009150,GO:…	1.01856	9.74146	29.171	6.62651e-08	1.80224e-06	551.574	579.878	1312.4	979.861			-0.53656	-0.464618		0.710993	0.290184
TRINITY_DN31180_c0_g1	1245; 1242; 1240; 1237; 835; 832	PR5 (1)	Pathogenesis-related protein 5	ARATH					AT1G75040	GO:0002376,GO:0005575,GO:0005576,GO:0005618,GO:0005773,GO:0006950,GO:0006952,GO:0006955,GO:0008150,GO:0009314,GO:0009411,GO:0009416,GO:0009605,GO:0009607,GO:0009615,GO:0009627,GO:0009628,GO:0009814,GO:0009889,GO:0009962,GO:0010035,GO:0010038,GO:0010224,GO:0019222,GO:0030312,GO:0031537,GO:0031540,GO:0042221,GO:0043207,GO:0043226,GO:0043227,GO:0043229,GO:0043231,GO:0044424,GO:0044444,GO:0044464,GO:…	-0.866884	5.55847	29.1625	6.65544e-08	1.80721e-06	59.3978	62.1758	29.1803	37.4753			0.387737	0.451579		-0.589816	-0.2495
TRINITY_DN27179_c0_g1	939	CASP5; CASP6	Casparian strip membrane protein 5; Casparian strip membrane protein 6	RICCO; POPTR						GO:0005575,GO:0005886,GO:0008150,GO:0009987,GO:0016020,GO:0016021,GO:0016043,GO:0031224,GO:0044425,GO:0044464,GO:0045229,GO:0071554,GO:0071555,GO:0071840	-0.912316	4.85032	29.1588	6.66814e-08	1.80776e-06	36.9621	38.2158	17.5287	22.4066			0.406398	0.452088		-0.59008	-0.268405
TRINITY_DN35177_c0_g1	1775; 1775; 1711; 1677; 1677; 1512										0.830237	6.02637	29.152	6.69159e-08	1.81122e-06	47.1815	46.5746	78.0078	88.6763			-0.391679	-0.409594		0.310344	0.490929
TRINITY_DN36193_c0_g1	1912	UGT2 (3)	7-deoxyloganetin glucosyltransferase	GARJA						GO:0003674,GO:0003824,GO:0008150,GO:0008152,GO:0008194,GO:0016740,GO:0016757,GO:0016758,GO:0035251,GO:0046527	1.19999	5.52173	29.1244	6.78782e-08	1.83274e-06	23.2579	32.3188	78.9987	48.8751			-0.783412	-0.341149		0.897749	0.226812
TRINITY_DN27160_c0_g1	501	EXLB1 (1)	Expansin-like B1	ARATH					AT4G17030	GO:0000003,GO:0005575,GO:0005576,GO:0008150,GO:0019953,GO:0022414,GO:0044703,GO:0051704	2.06925	1.82856	29.123	6.79274e-08	1.83274e-06	0.665632	1.94657	6.08208	5.17578			-0.898758	-0.332635		0.701491	0.529902
TRINITY_DN41423_c0_g1	3367; 2779; 2767; 2270; 1213	PUB30; PUB31	U-box domain-containing protein 30; U-box domain-containing protein 31	ARATH					AT3G49810,AT5G65920	GO:0003674,GO:0003824,GO:0004842,GO:0006950,GO:0006970,GO:0008150,GO:0009628,GO:0009651,GO:0009987,GO:0016740,GO:0019787,GO:0033554,GO:0047484,GO:0048519,GO:0048583,GO:0048585,GO:0050789,GO:0050896,GO:0051716,GO:0061630,GO:0061659,GO:0065007,GO:0071214,GO:0071470,GO:0071472,GO:0080134,GO:1901000,GO:1901001	-0.825377	5.44006	29.1177	6.8111e-08	1.83477e-06	57.9883	52.901	28.6678	33.8719			0.459408	0.331559		-0.508549	-0.282418
TRINITY_DN37533_c0_g1	1760; 1720; 1686; 1677; 1646; 1637; 1249; 1213; 1171; 762	WAT1; WTR17; WTR26	Protein WALLS ARE THIN 1; WAT1-related protein At3g18200; WAT1-related protein At3g53210	ARATH					AT1G75500,AT3G53210	GO:0000162,GO:0000902,GO:0003674,GO:0005215,GO:0005575,GO:0005774,GO:0005886,GO:0006082,GO:0006520,GO:0006521,GO:0006568,GO:0006576,GO:0006586,GO:0006725,GO:0006807,GO:0006810,GO:0006950,GO:0006952,GO:0007165,GO:0008150,GO:0008152,GO:0008652,GO:0009058,GO:0009072,GO:0009073,GO:0009308,GO:0009309,GO:0009653,GO:0009705,GO:0009734,GO:0009755,GO:0009826,GO:0009832,GO:0009834,GO:0009850,GO:0009851,GO:…	-0.856715	6.26442	29.1029	6.8634e-08	1.84593e-06	100.197	97.758	49.4425	59.8491			0.437426	0.402576		-0.552897	-0.287104
TRINITY_DN24528_c0_g1	1163	PHOT1	Phototropin-1	ARATH	K20715				AT3G45780	GO:0000155,GO:0000166,GO:0001882,GO:0001883,GO:0003674,GO:0003676,GO:0003723,GO:0003729,GO:0003824,GO:0004672,GO:0004673,GO:0004674,GO:0004871,GO:0004872,GO:0005057,GO:0005488,GO:0005515,GO:0005524,GO:0005575,GO:0005634,GO:0005737,GO:0005773,GO:0006464,GO:0006468,GO:0006793,GO:0006796,GO:0006996,GO:0007165,GO:0007623,GO:0008150,GO:0008152,GO:0009314,GO:0009416,GO:0009605,GO:0009606,GO:0009628,GO:…	1.73172	1.6569	29.0767	6.95703e-08	1.86815e-06	1.29211	1.54581	5.67205	3.8327			-0.538214	-0.431111		0.682386	0.286939
TRINITY_DN32752_c0_g1	1107; 1030										1.78534	1.44997	29.032	7.11918e-08	1.90866e-06	0.861406	1.48856	4.37363	3.89822			-0.621213	-0.335307		0.534178	0.422342
TRINITY_DN32860_c0_g1	1727	WRI1 (1)	Ethylene-responsive transcription factor WRI1	ARATH					AT3G54320	GO:0000160,GO:0001071,GO:0003674,GO:0003676,GO:0003677,GO:0003700,GO:0005488,GO:0005575,GO:0005634,GO:0006109,GO:0006110,GO:0006139,GO:0006351,GO:0006629,GO:0006638,GO:0006639,GO:0006641,GO:0006725,GO:0006807,GO:0007165,GO:0007275,GO:0008150,GO:0008152,GO:0008610,GO:0009058,GO:0009059,GO:0009743,GO:0009744,GO:0009755,GO:0009873,GO:0009889,GO:0009891,GO:0009893,GO:0009894,GO:0009987,GO:0010033,GO:…	1.73052	2.21253	29.0221	7.15558e-08	1.91539e-06	1.44873	2.71948	7.79052	6.2568			-0.804351	-0.351788		0.700971	0.455168
TRINITY_DN35168_c0_g1	2144; 2144; 1340	MOT1; MOT2 (1)	Molybdate transporter 1; Molybdate transporter 2	ARATH					AT1G80310	GO:0003674,GO:0005215,GO:0005575,GO:0005774,GO:0008509,GO:0015075,GO:0015098,GO:0015103,GO:0016020,GO:0016021,GO:0022857,GO:0022891,GO:0022892,GO:0031090,GO:0031224,GO:0044422,GO:0044424,GO:0044425,GO:0044437,GO:0044444,GO:0044446,GO:0044464,GO:0098588	-0.859489	5.95381	28.9843	7.29691e-08	1.95014e-06	74.5507	85.0767	40.6952	47.3027			0.322805	0.508675		-0.519536	-0.311943
TRINITY_DN9114_c0_g1	654	EXP17 (3)	Putative expansin-A17	ARATH					AT4G01630	GO:0005575,GO:0005576,GO:0005618,GO:0008150,GO:0009664,GO:0009791,GO:0009827,GO:0009828,GO:0009987,GO:0010311,GO:0016020,GO:0016043,GO:0030312,GO:0032501,GO:0032502,GO:0042545,GO:0044464,GO:0044699,GO:0044707,GO:0044767,GO:0045229,GO:0048645,GO:0048646,GO:0071554,GO:0071555,GO:0071669,GO:0071840	1.84398	2.17925	28.9799	7.31336e-08	1.95146e-06	1.2138	2.60497	6.15041	7.79644			-0.867371	-0.348458		0.475223	0.740606
TRINITY_DN31314_c0_g1	1462; 1122	TM45B (1)	Transmembrane protein 45B	BOVIN						GO:0005575,GO:0016021,GO:0031224,GO:0044425	1.58848	4.09372	28.9654	7.36814e-08	1.96298e-06	5.99068	10.9065	31.5038	19.5566			-1.04785	-0.356135		1.02009	0.383893
TRINITY_DN36256_c0_g1	1656; 1632; 1468; 1444; 1047	NAC22	NAC domain-containing protein 21/22	ARATH					AT1G56010	GO:0001071,GO:0003006,GO:0003674,GO:0003676,GO:0003677,GO:0003700,GO:0005488,GO:0005575,GO:0005634,GO:0006139,GO:0006351,GO:0006725,GO:0006807,GO:0007165,GO:0008150,GO:0008152,GO:0009058,GO:0009059,GO:0009734,GO:0009755,GO:0009791,GO:0009987,GO:0010014,GO:0010072,GO:0016070,GO:0018130,GO:0019438,GO:0022414,GO:0032501,GO:0032502,GO:0032774,GO:0034641,GO:0034645,GO:0034654,GO:0043170,GO:0043226,GO:…	1.17421	3.6896	28.9422	7.45717e-08	1.98358e-06	8.33997	7.44278	19.0321	16.5429			-0.434011	-0.56496		0.590351	0.40862
TRINITY_DN16319_c0_g1	910	HA22C; HA22A	HVA22-like protein c; HVA22-like protein a	ARATH; ARATH					AT1G69700	GO:0001101,GO:0005575,GO:0005911,GO:0006950,GO:0006970,GO:0006972,GO:0008150,GO:0009414,GO:0009415,GO:0009506,GO:0009628,GO:0009651,GO:0009719,GO:0009725,GO:0009737,GO:0010033,GO:0010035,GO:0016021,GO:0030054,GO:0031224,GO:0033993,GO:0042221,GO:0042538,GO:0044425,GO:0050896,GO:0097305,GO:1901700	-1.50284	2.22476	28.8632	7.76733e-08	2.06285e-06	6.85209	6.78438	2.01597	2.78444			0.509754	0.498676		-0.630516	-0.377914
TRINITY_DN30189_c0_g1	1232; 609	CHIX	Endochitinase	PEA						GO:0000272,GO:0003674,GO:0003824,GO:0004553,GO:0004568,GO:0005488,GO:0005975,GO:0005976,GO:0006022,GO:0006026,GO:0006030,GO:0006032,GO:0006040,GO:0006807,GO:0006950,GO:0006952,GO:0008061,GO:0008150,GO:0008152,GO:0009056,GO:0009057,GO:0009987,GO:0016052,GO:0016787,GO:0016798,GO:0016998,GO:0043170,GO:0044036,GO:0044237,GO:0044238,GO:0044248,GO:0044260,GO:0046348,GO:0050896,GO:0071704,GO:0097367,GO:…	2.38846	2.04791	28.8416	7.85443e-08	2.08271e-06	0.509012	2.03245	7.99554	5.66716			-1.07257	-0.388031		0.921596	0.539004
TRINITY_DN28350_c0_g1	1206; 1113	CSP4	Cold shock domain-containing protein 4	ARATH					AT2G21060	GO:0003006,GO:0003674,GO:0003676,GO:0003677,GO:0003723,GO:0003729,GO:0005488,GO:0005575,GO:0005634,GO:0005730,GO:0005829,GO:0006355,GO:0006950,GO:0008150,GO:0008270,GO:0009266,GO:0009409,GO:0009628,GO:0009790,GO:0009793,GO:0009889,GO:0010154,GO:0010468,GO:0010556,GO:0019219,GO:0019222,GO:0022414,GO:0031323,GO:0031326,GO:0032502,GO:0043167,GO:0043169,GO:0043226,GO:0043227,GO:0043228,GO:0043229,GO:…	-0.871233	6.73217	28.83	7.90178e-08	2.092e-06	140.174	134.628	70.1147	80.0936			0.457253	0.399851		-0.52204	-0.335064
TRINITY_DN34387_c0_g1	1537; 1531; 920	ELMOA; ELMOC	ELMO domain-containing protein A; ELMO domain-containing protein C	DICDI						GO:0003006,GO:0003674,GO:0005488,GO:0005515,GO:0005575,GO:0005737,GO:0006928,GO:0006950,GO:0008064,GO:0008092,GO:0008150,GO:0009605,GO:0009987,GO:0009991,GO:0010639,GO:0016043,GO:0017022,GO:0022414,GO:0030100,GO:0030582,GO:0030587,GO:0030832,GO:0030833,GO:0030837,GO:0031333,GO:0031667,GO:0032271,GO:0032272,GO:0032502,GO:0032535,GO:0032879,GO:0032956,GO:0032970,GO:0033043,GO:0040011,GO:0042594,GO:…	-1.14731	4.05346	28.8036	8.01041e-08	2.11745e-06	23.9236	21.6986	8.71309	11.8584			0.576964	0.447498		-0.697927	-0.326536
TRINITY_DN39248_c0_g1	2901; 2691; 1887	ML423 (5)	MLP-like protein 423	ARATH					AT1G24020	GO:0005575,GO:0006950,GO:0006952,GO:0008150,GO:0009607,GO:0016020,GO:0050896	1.09159	4.216	28.7882	8.07418e-08	2.13098e-06	10.2194	13.3684	26.4809	23.9462			-0.659491	-0.3287		0.561333	0.426858
TRINITY_DN18805_c0_g1	735; 666	PLY11; PLY18	Probable pectate lyase 18; Putative pectate lyase 11	ARATH	K01728				AT3G27400	GO:0000272,GO:0003674,GO:0003824,GO:0005488,GO:0005975,GO:0005976,GO:0008150,GO:0008152,GO:0009056,GO:0009057,GO:0009605,GO:0009607,GO:0009624,GO:0010393,GO:0016052,GO:0016829,GO:0016835,GO:0016837,GO:0030570,GO:0043167,GO:0043169,GO:0043170,GO:0043207,GO:0044238,GO:0045488,GO:0045490,GO:0046872,GO:0050896,GO:0051704,GO:0051707,GO:0071704,GO:1901575	1.35784	3.68874	28.7696	8.15204e-08	2.14818e-06	6.06899	8.27293	15.2735	21.6204			-0.749015	-0.400628		0.349087	0.800556
TRINITY_DN21084_c1_g1	1003	PTR14 (2)	Protein NRT1/ PTR FAMILY 7.3	ARATH					AT1G32450	GO:0001101,GO:0003674,GO:0005215,GO:0005575,GO:0005886,GO:0006810,GO:0006811,GO:0006820,GO:0007568,GO:0008150,GO:0008509,GO:0010035,GO:0010150,GO:0010167,GO:0010260,GO:0015075,GO:0015103,GO:0015112,GO:0015291,GO:0015293,GO:0015698,GO:0015706,GO:0016020,GO:0016021,GO:0022804,GO:0022857,GO:0022891,GO:0022892,GO:0031224,GO:0032502,GO:0042221,GO:0042592,GO:0044425,GO:0044464,GO:0044699,GO:0044765,GO:…	3.44652	2.50333	28.7508	8.23152e-08	2.16576e-06	0.234929	1.60306	15.6494	4.91372			-1.32489	-0.635892		1.65643	0.304347
TRINITY_DN27011_c0_g1	691; 691; 620; 595; 595; 542										1.53311	4.09751	28.7363	8.29366e-08	2.17872e-06	6.73463	10.7061	18.5537	32.103			-0.935093	-0.394384		0.299491	1.02999
TRINITY_DN15676_c0_g1	1202	SDR1 (1)	(+)-neomenthol dehydrogenase {ECO:0000303|PubMed:18599651}	ARATH	K15095				AT3G61220	GO:0003674,GO:0003824,GO:0006950,GO:0006952,GO:0008150,GO:0016491,GO:0016614,GO:0016616,GO:0047501,GO:0050896	2.74482	3.17025	28.7149	8.38544e-08	2.19942e-06	2.23182	2.40459	25.4559	5.69991			-0.904764	-0.847036		1.793	-0.0412007
TRINITY_DN38497_c0_g1	2231	AL7B4	Aldehyde dehydrogenase family 7 member B4	ARATH	K14085				AT1G54100	GO:0001101,GO:0003674,GO:0003824,GO:0004029,GO:0005575,GO:0005829,GO:0006081,GO:0006950,GO:0006970,GO:0008150,GO:0008152,GO:0009269,GO:0009414,GO:0009415,GO:0009628,GO:0009651,GO:0009719,GO:0009725,GO:0009737,GO:0009987,GO:0010033,GO:0010035,GO:0016491,GO:0016620,GO:0016903,GO:0033993,GO:0042221,GO:0044237,GO:0044424,GO:0044444,GO:0044464,GO:0044699,GO:0044710,GO:0044763,GO:0050896,GO:0071704,GO:…	0.938974	8.75398	28.6456	8.69131e-08	2.27613e-06	292.016	299.858	612	522.754			-0.484015	-0.446042		0.578327	0.35173
TRINITY_DN31845_c0_g1	1120; 945; 820										1.45153	2.89644	28.5798	8.99155e-08	2.35112e-06	3.6414	4.23666	12.8475	8.77918			-0.618736	-0.474015		0.777363	0.315387
TRINITY_DN13219_c0_g1	1012; 927	C76B6; C80B2; C80B3	(S)-N-methylcoclaurine 3'-hydroxylase isozyme 1 {ECO:0000305}; (S)-N-methylcoclaurine 3'-hydroxylase isozyme 2; Geraniol 8-hydroxylase	CATRO; ESCCA; PAPSO	K15099					GO:0002238,GO:0003674,GO:0003824,GO:0004497,GO:0005488,GO:0005506,GO:0005575,GO:0005783,GO:0005789,GO:0006629,GO:0006720,GO:0006721,GO:0006725,GO:0006807,GO:0008150,GO:0008152,GO:0008299,GO:0008610,GO:0009058,GO:0009605,GO:0009607,GO:0009708,GO:0009820,GO:0009821,GO:0009987,GO:0010033,GO:0016020,GO:0016021,GO:0016098,GO:0016099,GO:0016114,GO:0016491,GO:0016705,GO:0016709,GO:0018130,GO:0019438,GO:…	2.13979	3.48186	28.5476	9.1421e-08	2.38681e-06	4.89435	3.34925	26.686	9.56537			-0.609277	-0.975354		1.44758	0.137049
TRINITY_DN41638_c1_g2	3695; 3273; 1888; 1309	T11L1; TCP11	T-complex protein 11 homolog; T-complex protein 11-like protein 1	HUMAN						GO:0001669,GO:0005575,GO:0005929,GO:0007165,GO:0007275,GO:0007276,GO:0007283,GO:0008150,GO:0009966,GO:0009987,GO:0010646,GO:0010737,GO:0016021,GO:0016023,GO:0017157,GO:0017158,GO:0022414,GO:0023051,GO:0030141,GO:0030154,GO:0030856,GO:0031224,GO:0031410,GO:0031514,GO:0031982,GO:0031988,GO:0032501,GO:0032502,GO:0032879,GO:0035556,GO:0036126,GO:0042995,GO:0043226,GO:0043227,GO:0043229,GO:0043231,GO:…	0.819641	5.62903	28.5208	9.2698e-08	2.41642e-06	35.2393	36.2406	68.6113	57.5888			-0.409891	-0.371613		0.513181	0.268323
TRINITY_DN3683_c0_g1	2384	PTR18 (1)	Protein NRT1/ PTR FAMILY 3.1	ARATH					AT1G68570	GO:0003674,GO:0005215,GO:0005575,GO:0005886,GO:0006082,GO:0006807,GO:0008150,GO:0008152,GO:0009987,GO:0010336,GO:0016020,GO:0016021,GO:0031224,GO:0042126,GO:0042128,GO:0042592,GO:0043436,GO:0044237,GO:0044281,GO:0044425,GO:0044464,GO:0044699,GO:0044710,GO:0044763,GO:0048878,GO:0050801,GO:0055081,GO:0055088,GO:0065007,GO:0065008,GO:0071704,GO:0071941,GO:0097708,GO:2001057	1.67325	2.73205	28.4577	9.57679e-08	2.49261e-06	2.54506	3.69276	12.6083	7.4361			-0.765785	-0.440956		0.918636	0.288105
TRINITY_DN21716_c0_g1	1158	EPHA (1)	Epoxide hydrolase A {ECO:0000303|PubMed:16511284}	MYCTU						GO:0003674,GO:0003824,GO:0004301,GO:0005488,GO:0005515,GO:0008150,GO:0009636,GO:0016787,GO:0016801,GO:0016803,GO:0018742,GO:0042221,GO:0042802,GO:0042803,GO:0046983,GO:0050896	1.37135	3.50892	28.395	9.89182e-08	2.57066e-06	5.32505	7.24239	19.0663	13.5946			-0.737398	-0.40197		0.786627	0.35274
TRINITY_DN38857_c0_g1	1728; 1562; 1562; 1198; 1193; 1128	PPAF2 (1)	Purple acid phosphatase 2	IPOBA						GO:0003674,GO:0003824,GO:0003993,GO:0005488,GO:0005575,GO:0005576,GO:0016787,GO:0016788,GO:0016791,GO:0042578,GO:0043167,GO:0043169,GO:0046872	0.975991	4.70513	28.3613	1.00656e-07	2.6118e-06	15.8968	19.1222	38.7818	30.2358			-0.569058	-0.330002		0.619161	0.279899
TRINITY_DN35529_c0_g1	1725; 1694; 1694	MTP4	Metal tolerance protein 4	ORYSJ						GO:0003674,GO:0005215,GO:0005575,GO:0005774,GO:0008324,GO:0015075,GO:0016020,GO:0016021,GO:0022857,GO:0022891,GO:0022892,GO:0031090,GO:0031224,GO:0044422,GO:0044424,GO:0044425,GO:0044437,GO:0044444,GO:0044446,GO:0044464,GO:0098588	0.816916	4.94939	28.3317	1.0221e-07	2.64807e-06	22.0833	22.5573	40.8661	37.8029			-0.396191	-0.36807		0.435612	0.328649
TRINITY_DN27094_c0_g1	617; 617	FB76 (1)	F-box protein At1g67340	ARATH					AT1G67340	GO:0005575,GO:0005634,GO:0006464,GO:0008150,GO:0008152,GO:0009987,GO:0016567,GO:0019538,GO:0032446,GO:0036211,GO:0043170,GO:0043226,GO:0043227,GO:0043229,GO:0043231,GO:0043412,GO:0044237,GO:0044238,GO:0044260,GO:0044267,GO:0044424,GO:0044464,GO:0070647,GO:0071704	1.92742	3.03693	28.3113	1.03294e-07	2.67207e-06	3.24985	3.52101	18.2462	7.56713			-0.721443	-0.648787		1.22586	0.144367
TRINITY_DN34499_c0_g1	1875; 1828	AB14G; WTR43	ABC transporter G family member 14; WAT1-related protein At5g45370	ARATH					AT5G45370,AT1G31770	GO:0000166,GO:0001882,GO:0001883,GO:0003002,GO:0003674,GO:0003824,GO:0005215,GO:0005488,GO:0005524,GO:0005575,GO:0005886,GO:0006810,GO:0007389,GO:0008150,GO:0010051,GO:0010222,GO:0010588,GO:0015399,GO:0015405,GO:0016020,GO:0016021,GO:0016462,GO:0016787,GO:0016817,GO:0016818,GO:0016820,GO:0016887,GO:0017076,GO:0017111,GO:0022804,GO:0022857,GO:0030554,GO:0031224,GO:0032501,GO:0032502,GO:0032549,GO:…	1.38614	4.50134	28.2897	1.04448e-07	2.6978e-06	9.51462	15.4008	40.3194	25.0272			-0.926122	-0.330433		0.95173	0.304824
TRINITY_DN34807_c0_g1	1705; 1676	PMAT1 (1)	Phenolic glucoside malonyltransferase 1	ARATH					AT5G39050	GO:0003674,GO:0003824,GO:0005575,GO:0005829,GO:0008150,GO:0008374,GO:0009636,GO:0016420,GO:0016740,GO:0016746,GO:0016747,GO:0042221,GO:0044424,GO:0044444,GO:0044464,GO:0050736,GO:0050896	1.62697	1.74265	28.2578	1.06185e-07	2.73851e-06	1.56619	1.63169	4.16861	5.73267			-0.48335	-0.457095		0.307212	0.633233
TRINITY_DN30128_c0_g1	779; 685; 664										2.30146	2.85777	28.1621	1.11565e-07	2.87289e-06	1.56619	3.23475	17.2553	6.6499			-1.06621	-0.512474		1.36659	0.21209
TRINITY_DN35154_c0_g1	1858	BGL17 (1)	Beta-glucosidase 17	ARATH	K01188				AT2G44480	GO:0003674,GO:0003824,GO:0004553,GO:0005975,GO:0008150,GO:0008152,GO:0008422,GO:0015926,GO:0016787,GO:0016798,GO:0044238,GO:0044699,GO:0044710,GO:0071704,GO:0102483,GO:1901135,GO:1901657	0.855138	6.46624	28.1494	1.12303e-07	2.88749e-06	67.1113	58.7407	122.188	105.383			-0.323761	-0.51002		0.521773	0.312009
TRINITY_DN17768_c0_g1	651	PMEI9 (2)	Pectinesterase inhibitor 9 {ECO:0000305}	ARATH					AT1G62770	GO:0003674,GO:0004857,GO:0005575,GO:0005576,GO:0030234,GO:0048046	1.80084	1.10031	28.0635	1.17397e-07	3.01389e-06	1.13549	0.744278	3.34856	3.11202			-0.32085	-0.513114		0.44961	0.384354
TRINITY_DN31980_c0_g1	968; 964	Y1725	Putative receptor-like protein kinase At1g72540	ARATH					AT1G72540	GO:0000166,GO:0001882,GO:0001883,GO:0003674,GO:0003824,GO:0004672,GO:0004674,GO:0004675,GO:0004871,GO:0004872,GO:0004888,GO:0005488,GO:0005524,GO:0005575,GO:0005886,GO:0006464,GO:0006468,GO:0006793,GO:0006796,GO:0007165,GO:0007166,GO:0008150,GO:0008152,GO:0009987,GO:0016020,GO:0016301,GO:0016310,GO:0016740,GO:0016772,GO:0016773,GO:0017076,GO:0019199,GO:0019538,GO:0030554,GO:0032549,GO:0032550,GO:…	1.71558	1.56766	28.0467	1.18425e-07	3.03569e-06	1.29211	1.40268	5.29619	3.60339			-0.49077	-0.443111		0.657362	0.276519
TRINITY_DN25068_c0_g1	502	TKPR1 (1)	Tetraketide alpha-pyrone reductase 1	ARATH					AT4G35420	GO:0003006,GO:0003674,GO:0003824,GO:0005488,GO:0005575,GO:0005634,GO:0005783,GO:0006725,GO:0007275,GO:0008150,GO:0008152,GO:0009058,GO:0009555,GO:0009791,GO:0009987,GO:0010208,GO:0010584,GO:0010927,GO:0016043,GO:0016491,GO:0019438,GO:0022414,GO:0032501,GO:0032502,GO:0043226,GO:0043227,GO:0043229,GO:0043231,GO:0044237,GO:0044249,GO:0044424,GO:0044444,GO:0044464,GO:0044699,GO:0044702,GO:0044707,GO:…	1.84045	1.58601	28.0293	1.19494e-07	3.05846e-06	1.72281	0.887408	5.19368	3.99649			-0.317862	-0.684479		0.632476	0.369865
TRINITY_DN26701_c0_g1	2485	TOLB (1)	Protein TolB {ECO:0000255|HAMAP-Rule:MF_00671}	PELCD	K03641					GO:0005575,GO:0006810,GO:0008104,GO:0008150,GO:0015031,GO:0017038,GO:0033036,GO:0042597,GO:0044464,GO:0044699,GO:0044765,GO:0045184,GO:0051179,GO:0051234,GO:0071702,GO:1902578	0.94686	5.11773	28.0046	1.21028e-07	3.09306e-06	20.9087	26.3646	51.5951	39.7029			-0.599665	-0.291466		0.626544	0.264588
TRINITY_DN41331_c0_g1	3130; 3111; 3109; 3093; 3090	AMPD (1)	AMP deaminase {ECO:0000303|PubMed:15918887}	ARATH	K01490				AT2G38280	GO:0000166,GO:0001101,GO:0001882,GO:0001883,GO:0003006,GO:0003674,GO:0003824,GO:0003876,GO:0005488,GO:0005515,GO:0005524,GO:0005575,GO:0005634,GO:0005783,GO:0005829,GO:0006139,GO:0006163,GO:0006164,GO:0006188,GO:0006725,GO:0006753,GO:0006793,GO:0006796,GO:0006807,GO:0008150,GO:0008152,GO:0009058,GO:0009117,GO:0009123,GO:0009124,GO:0009126,GO:0009127,GO:0009150,GO:0009152,GO:0009156,GO:0009161,GO:…	1.04542	7.35038	27.989	1.2201e-07	3.11346e-06	101.998	110.926	258.454	181.087			-0.564815	-0.445996		0.759655	0.251155
TRINITY_DN9085_c0_g1	730										1.58478	3.45906	27.9756	1.22858e-07	3.13038e-06	4.5028	6.38361	20.9797	11.8257			-0.818989	-0.452479		1.00224	0.269228
TRINITY_DN27206_c0_g1	1322	PER61 (1)	Probable peroxidase 61	ARATH	K00430				AT5G24070	GO:0003674,GO:0003824,GO:0004601,GO:0005488,GO:0005575,GO:0005576,GO:0005618,GO:0006950,GO:0006979,GO:0008150,GO:0008152,GO:0009056,GO:0009505,GO:0009664,GO:0009987,GO:0016043,GO:0016209,GO:0016491,GO:0016684,GO:0020037,GO:0030312,GO:0042743,GO:0042744,GO:0043167,GO:0043169,GO:0044237,GO:0044248,GO:0044464,GO:0044699,GO:0044710,GO:0044712,GO:0044763,GO:0045229,GO:0046872,GO:0046906,GO:0050896,GO:…	-1.16963	7.11181	27.8873	1.28594e-07	3.27161e-06	199.572	183.293	64.0326	106.136			0.657494	0.536005		-0.95255	-0.24095
TRINITY_DN29447_c0_g1	578	AVP (2)	Pyrophosphate-energized vacuolar membrane proton pump	VIGRR						GO:0003674,GO:0003824,GO:0004427,GO:0005215,GO:0005488,GO:0005575,GO:0005774,GO:0006810,GO:0006811,GO:0006812,GO:0006818,GO:0008150,GO:0009678,GO:0015399,GO:0015405,GO:0015672,GO:0015992,GO:0016020,GO:0016021,GO:0016462,GO:0016787,GO:0016817,GO:0016818,GO:0022804,GO:0022857,GO:0031090,GO:0031224,GO:0043167,GO:0043169,GO:0044422,GO:0044424,GO:0044425,GO:0044437,GO:0044444,GO:0044446,GO:0044464,GO:…	1.69802	1.29469	27.85	1.31092e-07	3.33017e-06	1.09633	1.14504	3.99777	3.30857			-0.438536	-0.416018		0.515328	0.339226
TRINITY_DN40894_c3_g1	1112; 725										2.09375	3.14143	27.8059	1.34114e-07	3.40184e-06	3.32816	3.32062	21.0139	7.40334			-0.732073	-0.734115		1.37872	0.087463
TRINITY_DN36844_c0_g1	1880; 1844; 1802; 1642										-0.873926	5.85776	27.7632	1.37112e-07	3.47268e-06	77.1741	72.7675	35.4332	46.3528			0.46869	0.386071		-0.61202	-0.242741
TRINITY_DN41589_c0_g2	3071; 3008; 2580; 571	LHY (1)	Protein LHY {ECO:0000303|PubMed:9657154}	ARATH	K12133				AT1G01060	GO:0000975,GO:0001067,GO:0001071,GO:0001101,GO:0003674,GO:0003676,GO:0003677,GO:0003700,GO:0005488,GO:0005575,GO:0005634,GO:0006139,GO:0006351,GO:0006355,GO:0006725,GO:0006807,GO:0006950,GO:0006970,GO:0007623,GO:0008150,GO:0008152,GO:0009058,GO:0009059,GO:0009266,GO:0009314,GO:0009409,GO:0009416,GO:0009628,GO:0009648,GO:0009651,GO:0009719,GO:0009723,GO:0009725,GO:0009733,GO:0009737,GO:0009739,GO:…	-1.16218	3.45553	27.7494	1.38088e-07	3.49217e-06	15.3095	14.8569	6.4921	6.97748			0.503195	0.464971		-0.524177	-0.443988
TRINITY_DN29495_c0_g1	2103; 639	LGT; U84A2	Limonoid UDP-glucosyltransferase; UDP-glycosyltransferase 84A2	ARATH; CITUN	K13068				AT3G21560	GO:0003674,GO:0003824,GO:0005575,GO:0005737,GO:0006725,GO:0008150,GO:0008152,GO:0008194,GO:0009058,GO:0009628,GO:0009636,GO:0009698,GO:0009718,GO:0009801,GO:0009812,GO:0009813,GO:0009987,GO:0016740,GO:0016757,GO:0016758,GO:0019748,GO:0035251,GO:0042221,GO:0042440,GO:0043226,GO:0043227,GO:0043229,GO:0043231,GO:0044237,GO:0044424,GO:0044464,GO:0044699,GO:0044710,GO:0044711,GO:0044763,GO:0046148,GO:…	0.91114	4.98194	27.6985	1.41773e-07	3.58004e-06	22.9447	20.8684	35.7066	46.6148			-0.358341	-0.48372		0.237741	0.604321
TRINITY_DN30344_c0_g1	1374	WRKY3	Probable WRKY transcription factor 3	ARATH							1.28674	2.91002	27.6719	1.43733e-07	3.62412e-06	4.15041	4.49429	11.3783	9.76192			-0.533749	-0.455259		0.587388	0.401621
TRINITY_DN26420_c0_g1	3153	DDL (1)	D-alanine--D-alanine ligase {ECO:0000255|HAMAP-Rule:MF_00047}	STRT1	K01921					GO:0000166,GO:0000270,GO:0001882,GO:0001883,GO:0003674,GO:0003824,GO:0005488,GO:0005524,GO:0005575,GO:0005737,GO:0006022,GO:0006023,GO:0006024,GO:0006807,GO:0008150,GO:0008152,GO:0008360,GO:0008716,GO:0009058,GO:0009059,GO:0009252,GO:0009987,GO:0016043,GO:0016874,GO:0016879,GO:0016881,GO:0017076,GO:0022603,GO:0022604,GO:0030203,GO:0030554,GO:0032549,GO:0032550,GO:0032553,GO:0032555,GO:0032559,GO:…	1.00523	6.98152	27.6662	1.44159e-07	3.62946e-06	77.7223	90.2294	195.754	141.482			-0.592179	-0.381935		0.718474	0.25564
TRINITY_DN28728_c0_g1	870	Y4320	Uncharacterized protein At4g13200, chloroplastic	ARATH					AT4G13200	GO:0005575,GO:0009507,GO:0009535,GO:0009536,GO:0009579,GO:0010287,GO:0016020,GO:0034357,GO:0042651,GO:0043226,GO:0043227,GO:0043229,GO:0043231,GO:0044422,GO:0044424,GO:0044434,GO:0044435,GO:0044436,GO:0044444,GO:0044446,GO:0044464,GO:0055035	0.923142	5.08987	27.6491	1.45439e-07	3.65626e-06	21.6134	25.2768	50.8776	38.1632			-0.534345	-0.326279		0.628703	0.231921
TRINITY_DN37349_c0_g1	2330; 2313	PTGR3	Prostaglandin reductase-3 {ECO:0000303|PubMed:23821743}	MOUSE	K07119					GO:0003674,GO:0003824,GO:0005488,GO:0005575,GO:0005739,GO:0005777,GO:0008150,GO:0008270,GO:0016491,GO:0016614,GO:0016616,GO:0016627,GO:0016628,GO:0036132,GO:0042579,GO:0043167,GO:0043169,GO:0043226,GO:0043227,GO:0043229,GO:0043231,GO:0044424,GO:0044444,GO:0044464,GO:0045595,GO:0045596,GO:0045598,GO:0045599,GO:0046872,GO:0046914,GO:0047522,GO:0048519,GO:0048523,GO:0050789,GO:0050793,GO:0050794,GO:…	0.830698	6.26872	27.6384	1.46243e-07	3.67102e-06	54.895	55.9926	107.461	89.79			-0.415412	-0.387846		0.528636	0.274623
TRINITY_DN34032_c0_g1	1682; 1519; 1423; 1309; 1306; 1260; 731; 695	K502	Fruit protein pKIWI502	ACTDE						GO:0003674,GO:0003824,GO:0016491	1.04396	6.20261	27.607	1.48638e-07	3.72562e-06	46.5551	49.5517	120.651	77.5713			-0.533972	-0.447572		0.80289	0.178654
TRINITY_DN38627_c0_g1	2035; 1906; 1539; 792	JMJ30	Lysine-specific demethylase JMJ30 {ECO:0000303|PubMed:18713399}	ARATH	K10277				AT3G20810	GO:0001071,GO:0003006,GO:0003674,GO:0003700,GO:0003824,GO:0005488,GO:0005575,GO:0005634,GO:0005737,GO:0006325,GO:0006464,GO:0006482,GO:0006996,GO:0007623,GO:0008150,GO:0008152,GO:0008168,GO:0008170,GO:0008214,GO:0008276,GO:0008757,GO:0009791,GO:0009908,GO:0009987,GO:0016043,GO:0016278,GO:0016279,GO:0016491,GO:0016568,GO:0016569,GO:0016570,GO:0016577,GO:0016740,GO:0016741,GO:0018024,GO:0019538,GO:…	0.945095	6.03298	27.5617	1.5216e-07	3.80828e-06	39.9379	49.4372	97.3816	74.8523			-0.603279	-0.308721		0.641445	0.270556
TRINITY_DN34916_c0_g1	1078; 1051; 1030; 677; 630										0.859561	11.0085	27.4776	1.58928e-07	3.9718e-06	1516.54	1411.27	2786.45	2525.98			-0.377103	-0.480759		0.499669	0.358193
TRINITY_DN39091_c0_g1	2047; 1163	CAAT2 (1)	Cationic amino acid transporter 2, vacuolar	ARATH					AT1G58030	GO:0003674,GO:0005215,GO:0005342,GO:0005575,GO:0005773,GO:0005774,GO:0008150,GO:0008509,GO:0008514,GO:0009705,GO:0015075,GO:0015171,GO:0016020,GO:0016021,GO:0022857,GO:0022891,GO:0022892,GO:0031090,GO:0031224,GO:0042592,GO:0043226,GO:0043227,GO:0043229,GO:0043231,GO:0044422,GO:0044424,GO:0044425,GO:0044437,GO:0044444,GO:0044446,GO:0044464,GO:0046943,GO:0048878,GO:0050801,GO:0055081,GO:0065007,GO:…	1.07486	4.64556	27.3486	1.69887e-07	4.23941e-06	17.3456	14.8283	40.5244	27.1892			-0.382152	-0.583266		0.754135	0.211282
TRINITY_DN24901_c0_g1	964; 863	FLA11 (1)	Fasciclin-like arabinogalactan protein 11	ARATH					AT5G03170	GO:0005575,GO:0005886,GO:0008150,GO:0009832,GO:0009834,GO:0009987,GO:0016020,GO:0031224,GO:0031225,GO:0042546,GO:0044085,GO:0044425,GO:0044464,GO:0071554,GO:0071669,GO:0071840	1.371	2.41531	27.3452	1.70183e-07	4.2403e-06	3.17154	2.71948	7.79052	7.40334			-0.412851	-0.544818		0.507941	0.449728
TRINITY_DN5494_c0_g1	872	MOT1	Molybdate transporter 1	ARATH					AT2G25680	GO:0003674,GO:0005215,GO:0005575,GO:0005739,GO:0005773,GO:0006810,GO:0006811,GO:0006820,GO:0008150,GO:0008509,GO:0015075,GO:0015098,GO:0015103,GO:0015689,GO:0015698,GO:0016020,GO:0016021,GO:0022857,GO:0022891,GO:0022892,GO:0031090,GO:0031224,GO:0031966,GO:0043226,GO:0043227,GO:0043229,GO:0043231,GO:0044422,GO:0044424,GO:0044425,GO:0044429,GO:0044444,GO:0044446,GO:0044464,GO:0044699,GO:0044765,GO:…	-1.60099	1.64513	27.3425	1.70423e-07	4.2403e-06	4.89435	4.35116	1.23008	1.8017			0.517752	0.399358		-0.576091	-0.341019
TRINITY_DN35900_c0_g1	1701; 1634; 1603; 1212	GAOX3	Gibberellin 20 oxidase 3	ARATH	K05282				AT5G07200	GO:0000902,GO:0003006,GO:0003674,GO:0003824,GO:0005488,GO:0006082,GO:0006629,GO:0006720,GO:0006721,GO:0007165,GO:0008150,GO:0008152,GO:0008299,GO:0008610,GO:0009058,GO:0009314,GO:0009416,GO:0009628,GO:0009653,GO:0009685,GO:0009686,GO:0009740,GO:0009755,GO:0009791,GO:0009826,GO:0009908,GO:0009987,GO:0010476,GO:0016043,GO:0016049,GO:0016053,GO:0016101,GO:0016102,GO:0016114,GO:0016491,GO:0016705,GO:…	0.89478	4.696	27.3052	1.73747e-07	4.31666e-06	18.2461	17.9199	37.2442	30.0064			-0.398028	-0.421463		0.556804	0.262688
TRINITY_DN38227_c1_g2	1902; 1467	SHR (1)	Protein SHORT-ROOT	ARATH					AT4G37650	GO:0001071,GO:0003002,GO:0003674,GO:0003676,GO:0003677,GO:0003700,GO:0005488,GO:0005575,GO:0005634,GO:0005768,GO:0005769,GO:0005770,GO:0006139,GO:0006351,GO:0006725,GO:0006807,GO:0007346,GO:0007389,GO:0008150,GO:0008152,GO:0008356,GO:0009058,GO:0009059,GO:0009956,GO:0009987,GO:0016070,GO:0018130,GO:0019222,GO:0019438,GO:0032350,GO:0032501,GO:0032502,GO:0032774,GO:0034641,GO:0034645,GO:0034654,GO:…	1.0833	4.16662	27.3004	1.74172e-07	4.32089e-06	10.8067	12.1088	27.4718	21.1618			-0.549244	-0.409547		0.653192	0.305599
TRINITY_DN44653_c0_g1	742										1.58814	7.98878	27.2637	1.77514e-07	4.39737e-06	114.841	138.665	531.02	231.272			-0.863706	-0.595993		1.32594	0.133763
TRINITY_DN15612_c0_g1	759										1.39205	3.11636	27.2276	1.80862e-07	4.47377e-06	3.6414	5.78247	11.6174	13.2998			-0.793724	-0.329549		0.477608	0.645665
TRINITY_DN29998_c0_g1	2321; 2137; 1282	LYK5; NFP	Protein LYK5; Serine/threonine receptor-like kinase NFP {ECO:0000303|PubMed:16723404}	ARATH; MEDTR	K04733				AT2G33580	GO:0000166,GO:0001882,GO:0001883,GO:0002237,GO:0002376,GO:0002831,GO:0002833,GO:0003674,GO:0003824,GO:0004672,GO:0004674,GO:0004675,GO:0004713,GO:0004871,GO:0004872,GO:0004888,GO:0005488,GO:0005515,GO:0005524,GO:0005575,GO:0005775,GO:0005886,GO:0005975,GO:0006464,GO:0006468,GO:0006486,GO:0006793,GO:0006796,GO:0006950,GO:0006952,GO:0006955,GO:0007165,GO:0007166,GO:0008061,GO:0008150,GO:0008152,GO:…	1.421	2.5472	27.1576	1.8753e-07	4.63193e-06	2.81915	3.43513	9.53314	7.30506			-0.595428	-0.421891		0.663508	0.353811
TRINITY_DN37483_c0_g1	1976; 1972; 1895; 1854; 1854; 1414	P2C34	Probable protein phosphatase 2C 34	ARATH					AT3G05640	GO:0001101,GO:0003674,GO:0003824,GO:0004721,GO:0004722,GO:0005488,GO:0005575,GO:0005886,GO:0006464,GO:0006470,GO:0006793,GO:0006796,GO:0006950,GO:0008150,GO:0008152,GO:0009414,GO:0009415,GO:0009628,GO:0009987,GO:0010035,GO:0016020,GO:0016311,GO:0016787,GO:0016788,GO:0016791,GO:0019538,GO:0036211,GO:0040008,GO:0042221,GO:0042578,GO:0043167,GO:0043169,GO:0043170,GO:0043412,GO:0044237,GO:0044238,GO:…	1.11987	4.46449	27.1463	1.88623e-07	4.64878e-06	14.683	13.0821	36.4583	23.8479			-0.422758	-0.568303		0.782153	0.208907
TRINITY_DN41385_c0_g1	1590; 1580; 907; 844	CNGC1 (1)	Cyclic nucleotide-gated ion channel 1	ARATH	K05391				AT5G53130	GO:0000166,GO:0003674,GO:0005215,GO:0005216,GO:0005488,GO:0005575,GO:0005886,GO:0005887,GO:0008150,GO:0015075,GO:0015267,GO:0016020,GO:0016021,GO:0017076,GO:0019001,GO:0022803,GO:0022838,GO:0022857,GO:0022891,GO:0022892,GO:0030551,GO:0030552,GO:0030553,GO:0030554,GO:0031224,GO:0031226,GO:0032553,GO:0032555,GO:0032559,GO:0032561,GO:0036094,GO:0042391,GO:0043167,GO:0043168,GO:0044425,GO:0044459,GO:…	1.12339	4.48346	27.1449	1.88761e-07	4.64878e-06	14.4481	13.626	37.21	23.9462			-0.459231	-0.533205		0.794068	0.198369
TRINITY_DN25717_c0_g1	2187	ASPA (1)	Aspartyl protease family protein At5g10770	ARATH					AT5G10770	GO:0003674,GO:0003824,GO:0004175,GO:0004190,GO:0005575,GO:0005886,GO:0006508,GO:0008150,GO:0008152,GO:0008233,GO:0009056,GO:0009057,GO:0016020,GO:0016787,GO:0019538,GO:0030163,GO:0031224,GO:0031225,GO:0043170,GO:0044238,GO:0044425,GO:0044464,GO:0070001,GO:0070011,GO:0071704,GO:1901575	1.05225	7.27712	27.1095	1.92255e-07	4.72797e-06	90.1735	111.527	243.556	174.863			-0.663613	-0.362999		0.750018	0.276595
TRINITY_DN36628_c0_g1	1893; 1773; 1761; 1671; 1551; 1539	TGA9 (1)	Transcription factor TGA9 {ECO:0000303|PubMed:20805327}	ARATH	K14431				AT1G08320	GO:0001071,GO:0002237,GO:0003006,GO:0003674,GO:0003676,GO:0003677,GO:0003700,GO:0005488,GO:0005515,GO:0005575,GO:0005634,GO:0006139,GO:0006351,GO:0006725,GO:0006807,GO:0007165,GO:0008150,GO:0008152,GO:0009058,GO:0009059,GO:0009605,GO:0009607,GO:0009987,GO:0010033,GO:0016070,GO:0018130,GO:0019438,GO:0022414,GO:0032502,GO:0032774,GO:0034641,GO:0034645,GO:0034654,GO:0042221,GO:0042802,GO:0042803,GO:…	2.11798	1.8258	27.0715	1.96068e-07	4.81474e-06	1.09633	1.48856	7.96137	3.37409			-0.663327	-0.491259		1.02246	0.132131
TRINITY_DN27150_c0_g1	1464; 1378; 1356; 939; 810; 730; 686										-1.6166	2.6742	26.9996	2.03493e-07	4.98985e-06	10.4152	8.70232	2.08431	4.12752			0.709213	0.495032		-0.894729	-0.309516
TRINITY_DN25494_c0_g1	963										1.69395	1.18857	26.9627	2.07416e-07	5.07869e-06	1.05718	1.03054	3.69025	3.07926			-0.40402	-0.416648		0.49227	0.328398
TRINITY_DN31729_c0_g1	1201; 1181; 991	GPX4; GPX6 (1)	Probable phospholipid hydroperoxide glutathione peroxidase; Probable phospholipid hydroperoxide glutathione peroxidase 6, mitochondrial	ARATH; NICSY	K00432				AT4G11600	GO:0003674,GO:0003824,GO:0004601,GO:0004602,GO:0005575,GO:0005576,GO:0005737,GO:0005739,GO:0005829,GO:0005886,GO:0006950,GO:0006970,GO:0006979,GO:0008150,GO:0009507,GO:0009536,GO:0009628,GO:0009651,GO:0010035,GO:0010038,GO:0016020,GO:0016209,GO:0016491,GO:0016684,GO:0042221,GO:0043226,GO:0043227,GO:0043229,GO:0043231,GO:0044424,GO:0044444,GO:0044464,GO:0046686,GO:0047066,GO:0048046,GO:0050896	0.940812	7.15102	26.9245	2.1156e-07	5.17268e-06	92.9143	101.68	210.618	163.004			-0.522202	-0.394765		0.641361	0.275606
TRINITY_DN29253_c0_g1	1527; 1516; 536	SSL6	Protein STRICTOSIDINE SYNTHASE-LIKE 6 {ECO:0000303|PubMed:10777701}	ARATH					AT3G51440	GO:0001101,GO:0003674,GO:0003824,GO:0005575,GO:0005773,GO:0005783,GO:0006950,GO:0008150,GO:0008152,GO:0009058,GO:0009605,GO:0009607,GO:0009611,GO:0009615,GO:0009620,GO:0009719,GO:0009723,GO:0009725,GO:0009751,GO:0009753,GO:0010033,GO:0014070,GO:0016020,GO:0016787,GO:0016788,GO:0042221,GO:0043207,GO:0043226,GO:0043227,GO:0043229,GO:0043231,GO:0044424,GO:0044444,GO:0044464,GO:0050896,GO:0051704,GO:…	1.07724	4.01826	26.893	2.15036e-07	5.25009e-06	11.4332	9.36072	23.5082	20.2773			-0.353296	-0.595044		0.571865	0.376475
TRINITY_DN25519_c0_g1	1727	C94A1; C94A2 (1)	Cytochrome P450 94A1; Cytochrome P450 94A2	VICSA	K13407					GO:0003674,GO:0003824,GO:0004497,GO:0005488,GO:0005506,GO:0005575,GO:0005789,GO:0016020,GO:0016021,GO:0016491,GO:0016705,GO:0020037,GO:0031090,GO:0031224,GO:0043167,GO:0043169,GO:0044422,GO:0044424,GO:0044425,GO:0044432,GO:0044444,GO:0044446,GO:0044464,GO:0046872,GO:0046906,GO:0046914,GO:0097159,GO:0098588,GO:0098589,GO:1901363	1.4661	4.07557	26.8847	2.15963e-07	5.26514e-06	8.65321	9.18897	32.768	16.5756			-0.644846	-0.574057		1.06163	0.157276
TRINITY_DN24039_c0_g1	571	G3PC (1)	Glyceraldehyde-3-phosphate dehydrogenase, cytosolic	DIACA							1.40371	8.42732	26.8475	2.20165e-07	5.35987e-06	186.22	191.394	669.951	329.186			-0.672569	-0.633449		1.16337	0.142653
TRINITY_DN38873_c0_g2	1983; 918	AAP2; AAP3	Amino acid permease 2; Amino acid permease 3	ARATH					AT1G77380,AT5G09220	GO:0003333,GO:0003674,GO:0005215,GO:0005342,GO:0005575,GO:0005886,GO:0005887,GO:0006810,GO:0006811,GO:0006820,GO:0006865,GO:0008150,GO:0008509,GO:0008514,GO:0009987,GO:0015075,GO:0015171,GO:0015291,GO:0015293,GO:0015711,GO:0015800,GO:0015802,GO:0015804,GO:0015849,GO:0016020,GO:0016021,GO:0022804,GO:0022857,GO:0022891,GO:0022892,GO:0031090,GO:0031224,GO:0031226,GO:0031965,GO:0034220,GO:0044422,GO:…	0.965423	6.51316	26.8334	2.21772e-07	5.39124e-06	54.386	69.1892	137.393	104.073			-0.638429	-0.302108		0.667324	0.273213
TRINITY_DN35143_c0_g1	1774; 1639; 947	DCR	BAHD acyltransferase DCR	ARATH	K19747				AT5G23940	GO:0000902,GO:0000904,GO:0003674,GO:0003824,GO:0005575,GO:0005737,GO:0005829,GO:0008150,GO:0008152,GO:0009058,GO:0009059,GO:0009653,GO:0009987,GO:0010090,GO:0010143,GO:0016043,GO:0016740,GO:0016746,GO:0016747,GO:0032502,GO:0032989,GO:0043170,GO:0044424,GO:0044444,GO:0044464,GO:0044699,GO:0044763,GO:0044767,GO:0048869,GO:0051179,GO:0071704,GO:0071840,GO:0090626,GO:1901576	0.760901	5.58185	26.8053	2.25024e-07	5.46247e-06	34.0647	36.899	62.9392	57.3922			-0.419335	-0.310188		0.429169	0.300354
TRINITY_DN32797_c0_g2	1545; 1536	AAT	Aspartate aminotransferase	AQUAE; PYRAB	K00812					GO:0003674,GO:0003824,GO:0004069,GO:0005488,GO:0005575,GO:0005737,GO:0008150,GO:0008152,GO:0008483,GO:0009058,GO:0016740,GO:0016769,GO:0030170,GO:0043167,GO:0043168,GO:0044424,GO:0044464,GO:0048037,GO:0070546,GO:0080130,GO:0097159,GO:1901363	0.793609	6.13536	26.7694	2.29244e-07	5.55695e-06	51.2928	51.4697	94.5797	83.566			-0.386414	-0.381634		0.471365	0.296683
TRINITY_DN40161_c1_g1	649; 523										0.825248	6.5926	26.7181	2.35411e-07	5.69829e-06	67.6986	71.4507	132.576	114.031			-0.440042	-0.364397		0.509172	0.295267
TRINITY_DN39189_c1_g4	2275; 512	CSA1; SNC1	Disease resistance-like protein CSA1 {ECO:0000305}; Protein SUPPRESSOR OF npr1-1, CONSTITUTIVE 1 {ECO:0000303|PubMed:14576290}	ARATH					AT5G17880	GO:0000166,GO:0001882,GO:0001883,GO:0003674,GO:0005488,GO:0005524,GO:0005575,GO:0005634,GO:0005737,GO:0005783,GO:0005829,GO:0006950,GO:0006952,GO:0007165,GO:0007275,GO:0008150,GO:0009314,GO:0009416,GO:0009605,GO:0009607,GO:0009617,GO:0009628,GO:0009639,GO:0009719,GO:0009725,GO:0009733,GO:0009862,GO:0009863,GO:0010033,GO:0010114,GO:0017076,GO:0030554,GO:0032501,GO:0032502,GO:0032549,GO:0032550,GO:…	1.37554	2.26143	26.6648	2.41984e-07	5.84904e-06	2.77999	2.49047	6.86796	6.78093			-0.419705	-0.509847		0.47189	0.457662
TRINITY_DN25317_c0_g1	710	PLAS; PLAS	Plastocyanin, chloroplastic; Plastocyanin, chloroplastic	PEA; SOLLC						GO:0003674,GO:0005488,GO:0005507,GO:0005575,GO:0008150,GO:0008152,GO:0009055,GO:0009535,GO:0016020,GO:0034357,GO:0042651,GO:0043167,GO:0043169,GO:0044422,GO:0044424,GO:0044434,GO:0044435,GO:0044436,GO:0044444,GO:0044446,GO:0044464,GO:0044699,GO:0044710,GO:0046872,GO:0046914,GO:0055035,GO:0055114	1.68596	1.53622	26.6457	2.4439e-07	5.89879e-06	1.56619	1.14504	5.02284	3.63615			-0.364173	-0.545478		0.613497	0.296153
TRINITY_DN34504_c0_g1	1065; 921; 919; 834; 799; 716										0.895168	6.09606	26.6393	2.45209e-07	5.91013e-06	46.5551	49.0078	101.755	76.0316			-0.462756	-0.391659		0.632734	0.221681
TRINITY_DN34384_c0_g1	1564; 1523; 1481; 1473; 1432; 1032	C74B2; HPL	Fatty acid hydroperoxide lyase, chloroplastic {ECO:0000303|PubMed:10859201}; Linolenate hydroperoxide lyase, chloroplastic {ECO:0000305|PubMed:9701595}	ARATH; SOLLC	K10528					GO:0003674,GO:0003824,GO:0004497,GO:0005488,GO:0005506,GO:0005575,GO:0006066,GO:0006082,GO:0006629,GO:0006631,GO:0006633,GO:0006690,GO:0006950,GO:0006952,GO:0008150,GO:0008152,GO:0008202,GO:0008610,GO:0009058,GO:0009507,GO:0009526,GO:0009527,GO:0009536,GO:0009707,GO:0009941,GO:0009987,GO:0010597,GO:0016020,GO:0016021,GO:0016053,GO:0016125,GO:0016491,GO:0016705,GO:0016829,GO:0019372,GO:0019752,GO:…	1.56403	1.55503	26.6305	2.46327e-07	5.92863e-06	1.37042	1.51718	3.92943	4.65165			-0.464311	-0.402819		0.350655	0.516475
TRINITY_DN25445_c0_g1	2237; 2173; 2145; 2128; 2081; 2064; 1609; 913	AAED1; DAZP1; RBP1; RNP1	DAZ-associated protein 1; Heterogeneous nuclear ribonucleoprotein 1; RNA-binding protein 1; Thioredoxin-like protein AAED1, chloroplastic	ARATH; XENLA	K14411				AT1G58470,AT2G37240	GO:0000166,GO:0003674,GO:0003676,GO:0003723,GO:0003727,GO:0003729,GO:0005488,GO:0005575,GO:0008150,GO:0008152,GO:0008283,GO:0009507,GO:0009536,GO:0016209,GO:0036094,GO:0043226,GO:0043227,GO:0043229,GO:0043231,GO:0044424,GO:0044444,GO:0044464,GO:0044699,GO:0044710,GO:0044822,GO:0055114,GO:0097159,GO:1901265,GO:1901363	1.43807	3.46682	26.6194	2.4774e-07	5.9542e-06	5.95153	5.89697	20.3989	11.7274			-0.567986	-0.577919		0.926136	0.219769
TRINITY_DN34426_c0_g3	2118; 2106; 1822; 1810; 1795; 1783; 964; 952; 800	GRF3; GRF4	Growth-regulating factor 3; Growth-regulating factor 4	ARATH					AT2G36400,AT3G52910	GO:0000166,GO:0000975,GO:0001067,GO:0001882,GO:0001883,GO:0003674,GO:0003676,GO:0003677,GO:0005488,GO:0005524,GO:0005575,GO:0005634,GO:0006139,GO:0006351,GO:0006355,GO:0006725,GO:0006807,GO:0008150,GO:0008152,GO:0008285,GO:0009058,GO:0009059,GO:0009605,GO:0009607,GO:0009624,GO:0009889,GO:0009987,GO:0010468,GO:0010556,GO:0016070,GO:0017076,GO:0018130,GO:0019219,GO:0019222,GO:0019438,GO:0030554,GO:…	-0.803873	5.90914	26.6144	2.48391e-07	5.96137e-06	74.1592	78.4927	39.9094	47.532			0.350641	0.43048		-0.511105	-0.270015
TRINITY_DN53656_c0_g1	1360										-0.870097	4.56973	26.5963	2.50724e-07	6.00888e-06	31.1672	30.086	15.4102	18.0825			0.425365	0.37755		-0.50446	-0.298455
TRINITY_DN40711_c0_g1	1773; 1703; 1440; 1366; 980										0.815757	5.34368	26.5635	2.55018e-07	6.10314e-06	27.2909	31.4028	56.0029	47.4338			-0.482559	-0.293042		0.503115	0.272486
TRINITY_DN29179_c0_g1	1217; 846										1.76595	1.54092	26.5426	2.57792e-07	6.16083e-06	1.48788	1.11642	5.3987	3.40685			-0.388723	-0.551186		0.696197	0.243713
TRINITY_DN34810_c0_g2	2016	UGT1	Crocetin glucosyltransferase, chloroplastic	GARJA						GO:0003674,GO:0003824,GO:0005575,GO:0008150,GO:0008152,GO:0009507,GO:0009536,GO:0016740,GO:0016757,GO:0016758,GO:0043226,GO:0043227,GO:0043229,GO:0043231,GO:0044424,GO:0044444,GO:0044464	0.811816	6.08253	26.4475	2.70792e-07	6.4624e-06	45.8111	52.4143	91.402	81.1419			-0.487744	-0.301104		0.478363	0.310485
TRINITY_DN30479_c0_g2	892; 889	MYB44 (1)	Transcription factor MYB44	ARATH	K09422				AT5G67300	GO:0000975,GO:0000981,GO:0000988,GO:0000989,GO:0001067,GO:0001071,GO:0001076,GO:0001101,GO:0001134,GO:0001135,GO:0003674,GO:0003676,GO:0003677,GO:0003700,GO:0005488,GO:0005575,GO:0005634,GO:0006139,GO:0006351,GO:0006355,GO:0006357,GO:0006725,GO:0006807,GO:0006950,GO:0006952,GO:0006970,GO:0007165,GO:0008150,GO:0008152,GO:0009058,GO:0009059,GO:0009414,GO:0009415,GO:0009605,GO:0009607,GO:0009617,GO:…	1.00291	4.39403	26.4047	2.76869e-07	6.59138e-06	13.7825	14.1127	32.1872	23.7496			-0.462807	-0.432938		0.652323	0.243421
TRINITY_DN33829_c0_g1	1402; 1387; 1382; 1380; 1367; 1365; 1360; 1345										-0.789728	5.01597	26.4039	2.76975e-07	6.59138e-06	41.8956	39.962	21.9706	25.3548			0.405022	0.340027		-0.467787	-0.277262
TRINITY_DN35994_c0_g1	2105; 2099; 792	CB60B; CB60D; CB60G	Calmodulin-binding protein 60 B {ECO:0000303|PubMed:11782485}; Calmodulin-binding protein 60 D {ECO:0000303|PubMed:11782485}; Calmodulin-binding protein 60 G {ECO:0000303|PubMed:11782485}	ARATH					AT5G26920,AT4G25800	GO:0001071,GO:0001666,GO:0002229,GO:0002237,GO:0002239,GO:0002376,GO:0002682,GO:0002831,GO:0003674,GO:0003676,GO:0003677,GO:0003700,GO:0005488,GO:0005515,GO:0005516,GO:0005575,GO:0005634,GO:0006082,GO:0006139,GO:0006351,GO:0006355,GO:0006725,GO:0006807,GO:0006950,GO:0006952,GO:0006955,GO:0007165,GO:0008150,GO:0008152,GO:0008219,GO:0009058,GO:0009059,GO:0009314,GO:0009411,GO:0009416,GO:0009605,GO:…	1.34496	2.3549	26.3548	2.84112e-07	6.75175e-06	2.74084	2.94848	7.483	7.01024			-0.497118	-0.435273		0.503085	0.429306
TRINITY_DN33012_c0_g1	622; 622; 562	PMA4 (1)	Plasma membrane ATPase 4	NICPL						GO:0000166,GO:0001882,GO:0001883,GO:0003674,GO:0003824,GO:0005215,GO:0005488,GO:0005524,GO:0005575,GO:0005886,GO:0006139,GO:0006163,GO:0006164,GO:0006725,GO:0006753,GO:0006754,GO:0006793,GO:0006796,GO:0006807,GO:0008150,GO:0008152,GO:0008324,GO:0008553,GO:0009058,GO:0009116,GO:0009117,GO:0009119,GO:0009123,GO:0009124,GO:0009126,GO:0009127,GO:0009141,GO:0009142,GO:0009144,GO:0009145,GO:0009150,GO:…	1.14411	8.54073	26.3403	2.86253e-07	6.79309e-06	228.155	235.793	633.527	391.886			-0.571904	-0.524805		0.893443	0.203266
TRINITY_DN32523_c0_g1	1335; 1312	MTND2; MTND3	1,2-dihydroxy-3-keto-5-methylthiopentene dioxygenase 2 {ECO:0000255|HAMAP-Rule:MF_03154}; 1,2-dihydroxy-3-keto-5-methylthiopentene dioxygenase 3 {ECO:0000255|HAMAP-Rule:MF_03154}	ARATH; VITVI	K08967				AT4G14710	GO:0000096,GO:0000097,GO:0003674,GO:0003824,GO:0005488,GO:0005575,GO:0005634,GO:0005737,GO:0006082,GO:0006520,GO:0006555,GO:0006790,GO:0006807,GO:0008150,GO:0008152,GO:0008652,GO:0009058,GO:0009066,GO:0009067,GO:0009086,GO:0009987,GO:0010309,GO:0016053,GO:0016491,GO:0016701,GO:0016702,GO:0019509,GO:0019752,GO:0043094,GO:0043102,GO:0043167,GO:0043169,GO:0043226,GO:0043227,GO:0043229,GO:0043231,GO:…	1.01	8.21236	26.316	2.89876e-07	6.86945e-06	191.428	202.1	462.545	330.038			-0.530265	-0.452784		0.733759	0.249289
TRINITY_DN25002_c0_g1	1050	USPAL (3)	Universal stress protein A-like protein	ARATH					AT3G01520	GO:0000166,GO:0001882,GO:0001883,GO:0003674,GO:0005488,GO:0005575,GO:0005886,GO:0006950,GO:0008150,GO:0016020,GO:0016208,GO:0017076,GO:0030554,GO:0032549,GO:0032550,GO:0032553,GO:0032555,GO:0032559,GO:0036094,GO:0043167,GO:0043168,GO:0043169,GO:0044464,GO:0050896,GO:0097159,GO:0097367,GO:1901265,GO:1901363	1.46729	5.06437	26.309	2.90925e-07	6.88468e-06	13.6259	21.7844	65.0577	33.053			-0.968287	-0.362206		1.13318	0.197313
TRINITY_DN50128_c0_g1	911	TIR (1)	Toll/interleukin-1 receptor-like protein	ARATH					AT1G72930	GO:0005575,GO:0005737,GO:0005911,GO:0006950,GO:0006952,GO:0007165,GO:0008150,GO:0009506,GO:0030054,GO:0044424,GO:0044464,GO:0050789,GO:0050794,GO:0050896,GO:0065007	2.22046	1.87008	26.2808	2.9521e-07	6.97635e-06	1.37042	1.17367	8.67892	3.17754			-0.549082	-0.635858		1.11468	0.0702567
TRINITY_DN40427_c0_g2	1170; 1167; 1155; 1113; 1110	WRK31	Probable WRKY transcription factor 31	ARATH					AT4G22070	GO:0001071,GO:0003674,GO:0003676,GO:0003677,GO:0003700,GO:0005488,GO:0005575,GO:0005634,GO:0006139,GO:0006351,GO:0006725,GO:0006807,GO:0008150,GO:0008152,GO:0009058,GO:0009059,GO:0009987,GO:0016070,GO:0018130,GO:0019438,GO:0032774,GO:0034641,GO:0034645,GO:0034654,GO:0043170,GO:0043226,GO:0043227,GO:0043229,GO:0043231,GO:0043565,GO:0044237,GO:0044238,GO:0044249,GO:0044260,GO:0044271,GO:0044424,GO:…	1.25735	2.68174	26.2388	3.01695e-07	7.11967e-06	3.6414	3.83589	9.29396	8.61539			-0.49059	-0.441689		0.510837	0.421443
TRINITY_DN20870_c0_g1	1589; 891	FBK9	F-box/kelch-repeat protein At1g23390	ARATH					AT1G23390		0.849284	5.07745	26.1866	3.09966e-07	7.30468e-06	23.8844	24.2177	37.7225	48.9406			-0.403265	-0.384811		0.214608	0.573468
TRINITY_DN402_c0_g1	769; 615										-1.65041	1.14799	26.1573	3.14707e-07	7.40611e-06	3.32816	3.20612	1.05924	1.0155			0.413783	0.380354		-0.386682	-0.407456
TRINITY_DN31694_c0_g1	1218; 1072; 1061	RHA2B (1)	E3 ubiquitin-protein ligase RHA2B {ECO:0000305}	ARATH						GO:0003674,GO:0003824,GO:0004842,GO:0005488,GO:0005575,GO:0005634,GO:0005737,GO:0006464,GO:0006508,GO:0006511,GO:0007165,GO:0008150,GO:0008152,GO:0008270,GO:0009056,GO:0009057,GO:0009628,GO:0009738,GO:0009755,GO:0009787,GO:0009789,GO:0009966,GO:0009967,GO:0009987,GO:0010498,GO:0010646,GO:0010647,GO:0016567,GO:0016740,GO:0019538,GO:0019787,GO:0019941,GO:0023051,GO:0023056,GO:0030163,GO:0032446,GO:…	0.791058	5.77781	26.1451	3.16696e-07	7.44258e-06	42.3263	37.9868	73.8733	65.0249			-0.30583	-0.454471		0.469598	0.290703
TRINITY_DN38361_c0_g2	2573; 1392; 1052; 602	MDAR5	Monodehydroascorbate reductase 5, mitochondrial {ECO:0000303|PubMed:16146528}	ARATH	K08232				AT1G63940	GO:0000166,GO:0001882,GO:0001883,GO:0003674,GO:0003824,GO:0005488,GO:0005524,GO:0005575,GO:0005739,GO:0006950,GO:0008150,GO:0009266,GO:0009409,GO:0009507,GO:0009532,GO:0009536,GO:0009570,GO:0009628,GO:0010035,GO:0010038,GO:0010319,GO:0016491,GO:0016651,GO:0016655,GO:0016656,GO:0017076,GO:0030554,GO:0032549,GO:0032550,GO:0032553,GO:0032555,GO:0032559,GO:0035639,GO:0036094,GO:0042221,GO:0043167,GO:…	-0.993657	8.54526	26.1408	3.17398e-07	7.44874e-06	532.035	462.597	214.41	285.061			0.599924	0.39897		-0.703242	-0.295652
TRINITY_DN26302_c0_g1	769; 757; 740	PLDA1 (1)	Phospholipase D alpha 1	RICCO	K01115					GO:0003674,GO:0003824,GO:0004620,GO:0004630,GO:0005488,GO:0005509,GO:0005575,GO:0005773,GO:0005783,GO:0005886,GO:0006066,GO:0006576,GO:0006629,GO:0006644,GO:0006650,GO:0006793,GO:0006796,GO:0006807,GO:0008081,GO:0008150,GO:0008152,GO:0009056,GO:0009308,GO:0009536,GO:0009987,GO:0016020,GO:0016042,GO:0016298,GO:0016787,GO:0016788,GO:0019637,GO:0034641,GO:0042439,GO:0042578,GO:0043167,GO:0043169,GO:…	0.924224	4.77614	26.0839	3.26903e-07	7.66119e-06	17.0323	20.6394	40.0802	31.5461			-0.553191	-0.302808		0.591498	0.264501
TRINITY_DN29719_c0_g1	2087; 1641	HQGT (3)	Hydroquinone glucosyltransferase	RAUSE	K08237					GO:0003674,GO:0003824,GO:0008150,GO:0008152,GO:0008194,GO:0016740,GO:0016757,GO:0016758,GO:0035251,GO:0046527,GO:0050505	1.73781	5.78136	26.0332	3.35588e-07	7.85387e-06	17.1498	33.4639	116.345	52.7078			-1.25776	-0.368739		1.36984	0.256658
TRINITY_DN28611_c0_g1	836; 720										1.71861	3.24464	26.0217	3.37605e-07	7.89019e-06	4.03294	4.7233	19.9547	8.94297			-0.719743	-0.563435		1.14385	0.139327
TRINITY_DN35544_c0_g1	1932; 1919; 1856; 1834										1.03579	4.4154	26.0086	3.39897e-07	7.93281e-06	15.0746	12.8531	33.2806	23.9134			-0.361946	-0.563033		0.685076	0.239903
TRINITY_DN22638_c0_g1	518										1.59017	7.67482	26.0002	3.41376e-07	7.95636e-06	96.6732	107.033	432.34	181.054			-0.793417	-0.649384		1.34468	0.0981237
TRINITY_DN36434_c0_g1	1851; 1843; 1837; 1829; 1405; 1290; 817	MAKR1	Probable membrane-associated kinase regulator 1	ARATH					AT5G26230	GO:0003674,GO:0004857,GO:0005575,GO:0005829,GO:0005886,GO:0006629,GO:0007165,GO:0008150,GO:0008152,GO:0009536,GO:0009719,GO:0009725,GO:0009741,GO:0009742,GO:0009755,GO:0010033,GO:0014070,GO:0016020,GO:0019207,GO:0019210,GO:0030234,GO:0033993,GO:0042221,GO:0043226,GO:0043227,GO:0043229,GO:0043231,GO:0043401,GO:0044238,GO:0044424,GO:0044444,GO:0044464,GO:0044699,GO:0044710,GO:0050789,GO:0050794,GO:…	-0.82372	5.75302	25.9585	3.4884e-07	8.11916e-06	67.1896	70.4774	34.2715	43.5028			0.367337	0.434311		-0.564384	-0.237264
TRINITY_DN20811_c0_g1	1293	PR1 (1)	Pathogenesis-related protein 1	ARATH	K13449				AT2G14610	GO:0001101,GO:0002376,GO:0005575,GO:0005576,GO:0005618,GO:0006950,GO:0006952,GO:0006955,GO:0007584,GO:0008150,GO:0009414,GO:0009415,GO:0009605,GO:0009607,GO:0009627,GO:0009628,GO:0009719,GO:0009814,GO:0009991,GO:0010033,GO:0010035,GO:0010243,GO:0010266,GO:0014070,GO:0030312,GO:0031667,GO:0033273,GO:0042221,GO:0043207,GO:0044464,GO:0045087,GO:0048046,GO:0050896,GO:0051704,GO:0051707,GO:0098542,GO:…	1.61139	3.52156	25.9202	3.5583e-07	8.27047e-06	6.38223	4.89506	11.4124	22.9635			-0.492701	-0.774473		0.185464	1.08171
TRINITY_DN36787_c0_g1	1520; 1504; 1314; 1142; 1123	CSE (2)	Caffeoylshikimate esterase	ARATH	K18368				AT1G52760	GO:0000302,GO:0003674,GO:0003824,GO:0003846,GO:0004620,GO:0004622,GO:0005575,GO:0005783,GO:0005794,GO:0005886,GO:0005911,GO:0006629,GO:0006725,GO:0006950,GO:0006979,GO:0008150,GO:0008152,GO:0008374,GO:0009058,GO:0009506,GO:0009698,GO:0009699,GO:0009808,GO:0009809,GO:0009987,GO:0010035,GO:0010038,GO:0010043,GO:0016020,GO:0016298,GO:0016411,GO:0016740,GO:0016746,GO:0016747,GO:0016787,GO:0016788,GO:…	1.22747	2.86349	25.9012	3.59338e-07	8.34057e-06	4.58111	4.0649	10.2165	9.99123			-0.41004	-0.527887		0.48239	0.455537
TRINITY_DN34911_c0_g1	1269; 1257; 1231; 928; 903; 711	CML21	Probable calcium-binding protein CML21	ARATH	K13448				AT4G26470	GO:0003674,GO:0005488,GO:0005509,GO:0005575,GO:0005737,GO:0043167,GO:0043169,GO:0044424,GO:0044464,GO:0046872	0.918492	4.63591	25.8932	3.60833e-07	8.36383e-06	19.0292	15.3436	35.4674	29.384			-0.28322	-0.561215		0.550019	0.294415
TRINITY_DN36927_c0_g1	1614; 1602; 1545; 1439	PP1; PP19	Serine/threonine-protein phosphatase PP1; Serine/threonine-protein phosphatase PP1 isozyme 9	ARATH; PHAVU	K06269				AT3G05580	GO:0003674,GO:0003824,GO:0004721,GO:0004722,GO:0005488,GO:0016787,GO:0016788,GO:0016791,GO:0042578,GO:0043167,GO:0043169,GO:0046872	1.06261	5.32992	25.8096	3.76809e-07	8.72221e-06	25.6855	26.3074	67.6887	40.9477			-0.499321	-0.467277		0.832472	0.134126
TRINITY_DN35189_c0_g1	1290; 1271; 1262; 1243	M2K9	Mitogen-activated protein kinase kinase 9	ARATH	K20604				AT1G73500	GO:0000160,GO:0000166,GO:0001882,GO:0001883,GO:0003674,GO:0003824,GO:0004672,GO:0004674,GO:0004702,GO:0004708,GO:0004712,GO:0004871,GO:0005057,GO:0005488,GO:0005524,GO:0005575,GO:0005634,GO:0005737,GO:0006355,GO:0006464,GO:0006468,GO:0006725,GO:0006790,GO:0006793,GO:0006796,GO:0006807,GO:0006950,GO:0006970,GO:0007165,GO:0007568,GO:0008047,GO:0008150,GO:0008152,GO:0009058,GO:0009403,GO:0009404,GO:…	1.03573	4.50107	25.7874	3.81162e-07	8.80812e-06	14.3307	15.2577	36.0824	24.6341			-0.501723	-0.422066		0.71982	0.20397
TRINITY_DN18368_c0_g1	1074; 1062										0.869573	4.49142	25.7854	3.8156e-07	8.80812e-06	16.0143	15.7157	30.7862	27.1892			-0.384032	-0.408146		0.479915	0.312262
TRINITY_DN13827_c0_g1	1843	U71K2	UDP-glycosyltransferase 71K2 {ECO:0000303|Ref.1}	PYRCO						GO:0003674,GO:0003824,GO:0008150,GO:0008152,GO:0008194,GO:0016740,GO:0016757,GO:0016758,GO:0035251,GO:0046527	1.20477	3.45896	25.682	4.02565e-07	9.28035e-06	5.52083	7.64316	14.8977	15.5929			-0.688126	-0.329511		0.479735	0.537902
TRINITY_DN40057_c0_g3	3091; 1236	POT2 (1)	Potassium transporter 2	ARATH	K03549				AT2G40540	GO:0003674,GO:0005215,GO:0005575,GO:0005886,GO:0008324,GO:0015075,GO:0015077,GO:0015079,GO:0016020,GO:0016021,GO:0022857,GO:0022890,GO:0022891,GO:0022892,GO:0031224,GO:0044425,GO:0044464,GO:0046873	0.860523	6.23638	25.5222	4.37324e-07	1.0068e-05	51.097	55.8781	110.161	84.1556			-0.475392	-0.351005		0.603474	0.222923
TRINITY_DN29145_c0_g1	970; 550; 531	JGB (2)	Protein JINGUBANG {ECO:0000303|PubMed:27468890}	ARATH					AT2G26490	GO:0005575,GO:0005634,GO:0005737,GO:0008150,GO:0009846,GO:0032501,GO:0043226,GO:0043227,GO:0043229,GO:0043231,GO:0044424,GO:0044464,GO:0044699,GO:0044707	1.54118	1.5764	25.3499	4.78181e-07	1.09936e-05	1.48788	1.48856	3.79276	4.88096			-0.428109	-0.427831		0.303789	0.55215
TRINITY_DN44827_c0_g1	1768	2NPD	Probable nitronate monooxygenase	BACSU	K00459					GO:0003674,GO:0003824,GO:0004497,GO:0016491,GO:0016701,GO:0016703,GO:0018580	0.84549	5.3404	25.3332	4.82339e-07	1.10742e-05	27.056	30.7444	58.5656	45.4028			-0.484554	-0.31214		0.575111	0.221583
TRINITY_DN25053_c0_g1	1828	UGT8 (1)	7-deoxyloganetic acid glucosyltransferase	CATRO						GO:0003674,GO:0003824,GO:0006629,GO:0006720,GO:0006721,GO:0008150,GO:0008152,GO:0008194,GO:0008299,GO:0008610,GO:0009058,GO:0009987,GO:0016098,GO:0016099,GO:0016114,GO:0016137,GO:0016138,GO:0016740,GO:0016757,GO:0016758,GO:0018130,GO:0035251,GO:0044237,GO:0044238,GO:0044249,GO:0044255,GO:0044699,GO:0044710,GO:0044711,GO:0044763,GO:0046483,GO:0046527,GO:0071704,GO:0102970,GO:1900992,GO:1900994,GO:…	1.58401	2.39624	25.2891	4.93493e-07	1.13149e-05	2.62337	2.57635	9.909	5.69991			-0.521546	-0.536295		0.843489	0.214351
TRINITY_DN29534_c0_g1	1172; 1092; 1087; 1007; 976; 975; 895	Y3721 (1)	Uncharacterized protein At3g27210	ARATH					AT3G27210	GO:0005575,GO:0005886,GO:0016020,GO:0044464	0.800247	4.8417	25.2734	4.97522e-07	1.13919e-05	19.8906	21.8131	38.4059	34.2978			-0.433815	-0.312375		0.450438	0.295752
TRINITY_DN16431_c0_g1	843										1.3164	2.77327	25.229	5.09105e-07	1.16414e-05	3.79802	3.9504	11.2074	8.12402			-0.507324	-0.469897		0.680394	0.296827
TRINITY_DN21928_c0_g1	2091; 2055	BHLHW	Basic helix-loop-helix protein A	PEA						GO:0005575,GO:0005634,GO:0006139,GO:0006351,GO:0006355,GO:0006725,GO:0006807,GO:0008150,GO:0008152,GO:0009058,GO:0009059,GO:0009812,GO:0009813,GO:0009889,GO:0009987,GO:0010468,GO:0010556,GO:0016070,GO:0018130,GO:0019219,GO:0019222,GO:0019438,GO:0031323,GO:0031326,GO:0032774,GO:0034641,GO:0034645,GO:0034654,GO:0043170,GO:0043226,GO:0043227,GO:0043229,GO:0043231,GO:0044237,GO:0044238,GO:0044249,GO:…	1.16675	3.65547	25.148	5.30942e-07	1.21244e-05	7.59603	7.84354	19.9547	14.7412			-0.508412	-0.471672		0.685607	0.294478
TRINITY_DN62154_c0_g1	1937	DR100 (1)	DNA damage-repair/toleration protein DRT100	ARATH					AT3G12610	GO:0000166,GO:0003674,GO:0005488,GO:0005575,GO:0006139,GO:0006259,GO:0006281,GO:0006725,GO:0006807,GO:0006950,GO:0006974,GO:0008150,GO:0008152,GO:0009507,GO:0009536,GO:0009987,GO:0033554,GO:0034641,GO:0036094,GO:0043170,GO:0043226,GO:0043227,GO:0043229,GO:0043231,GO:0044237,GO:0044238,GO:0044260,GO:0044424,GO:0044444,GO:0044464,GO:0044699,GO:0044710,GO:0044763,GO:0046483,GO:0050896,GO:0051716,GO:…	0.738996	5.28582	25.1276	5.36603e-07	1.22372e-05	28.8962	29.4562	47.2557	50.1527			-0.363521	-0.337607		0.309338	0.39179
TRINITY_DN34883_c0_g1	1299										-1.32945	4.47508	25.1229	5.37898e-07	1.22502e-05	36.3357	27.2234	8.67892	16.5756			0.82019	0.428627		-1.02373	-0.225086
TRINITY_DN37831_c0_g1	1491; 1485; 1310; 1201	Y3721 (2)	Uncharacterized protein At3g27210	ARATH					AT3G27210	GO:0005575,GO:0005886,GO:0016020,GO:0044464	0.987115	4.91719	25.1053	5.42841e-07	1.23462e-05	18.0504	22.3283	47.2899	32.8892			-0.593956	-0.314946		0.703707	0.205195
TRINITY_DN604_c0_g1	528	TRE (1)	Probable trehalase	ORYSJ						GO:0003674,GO:0003824,GO:0004553,GO:0004555,GO:0005575,GO:0005886,GO:0005975,GO:0005984,GO:0005991,GO:0005993,GO:0008150,GO:0008152,GO:0009056,GO:0009311,GO:0009313,GO:0009987,GO:0015927,GO:0016020,GO:0016052,GO:0016787,GO:0016798,GO:0044237,GO:0044238,GO:0044248,GO:0044262,GO:0044275,GO:0044464,GO:0044699,GO:0044710,GO:0044712,GO:0044723,GO:0044724,GO:0044763,GO:0046352,GO:0071704,GO:1901575	1.46871	2.04757	25.0632	5.54812e-07	1.26015e-05	1.72281	2.54772	6.35543	5.60164			-0.621248	-0.332497		0.545074	0.408671
TRINITY_DN35474_c0_g1	1194; 1114; 918; 678; 672; 575	APT3; APT4	Adenine phosphoribosyltransferase 3; Adenine phosphoribosyltransferase 4	ARATH	K00759				AT4G22570,AT4G12440	GO:0003674,GO:0003824,GO:0003999,GO:0005575,GO:0005829,GO:0006139,GO:0006144,GO:0006163,GO:0006164,GO:0006166,GO:0006167,GO:0006168,GO:0006725,GO:0006753,GO:0006793,GO:0006796,GO:0006807,GO:0008150,GO:0008152,GO:0009058,GO:0009112,GO:0009113,GO:0009116,GO:0009117,GO:0009119,GO:0009123,GO:0009124,GO:0009126,GO:0009127,GO:0009150,GO:0009152,GO:0009156,GO:0009161,GO:0009163,GO:0009165,GO:0009167,GO:…	1.27003	3.62181	25.0464	5.59671e-07	1.26949e-05	6.65632	7.67179	20.8089	13.8239			-0.607021	-0.446992		0.790751	0.263262
TRINITY_DN7789_c0_g1	540										-1.81104	1.50339	25.0151	5.68829e-07	1.28853e-05	4.97266	3.72139	0.785886	1.67066			0.633646	0.348302		-0.689927	-0.292022
TRINITY_DN18895_c0_g1	1773; 1686	ACL5 (1)	Thermospermine synthase ACAULIS5	ARATH	K18787				AT5G19530	GO:0003674,GO:0003824,GO:0005575,GO:0005737,GO:0006576,GO:0006595,GO:0006596,GO:0006807,GO:0006810,GO:0008150,GO:0008152,GO:0009058,GO:0009308,GO:0009309,GO:0009888,GO:0009914,GO:0009926,GO:0009987,GO:0010087,GO:0010487,GO:0010817,GO:0016740,GO:0016765,GO:0016768,GO:0030154,GO:0032502,GO:0034641,GO:0042401,GO:0044106,GO:0044237,GO:0044249,GO:0044271,GO:0044424,GO:0044464,GO:0044699,GO:0044763,GO:…	0.842687	4.80874	24.9858	5.7754e-07	1.30652e-05	17.7763	22.1852	36.9708	34.8547			-0.541763	-0.25141		0.43686	0.356313
TRINITY_DN33094_c0_g1	1758; 1746; 1329; 1317	Y3720 (2)	UPF0481 protein At3g47200	ARATH					AT3G47200	GO:0005575,GO:0005886,GO:0016020,GO:0016021,GO:0031224,GO:0044425,GO:0044464	1.56269	1.41386	24.9766	5.80318e-07	1.31105e-05	1.17464	1.4313	4.13444	3.63615			-0.472654	-0.360492		0.477684	0.355462
TRINITY_DN34828_c0_g1	1643; 1643; 1637; 1338; 721										1.50069	4.02659	24.9721	5.81649e-07	1.31231e-05	8.30082	8.64507	32.6314	15.3636			-0.637513	-0.590086		1.11181	0.115791
TRINITY_DN26132_c0_g1	2210; 2121; 2047	GLR27; GLR28; GLR32	Glutamate receptor 2.7; Glutamate receptor 2.8; Glutamate receptor 3.2	ARATH	K05387				AT2G29110,AT2G29120,AT4G35290	GO:0001101,GO:0003674,GO:0004871,GO:0004872,GO:0004888,GO:0004970,GO:0005215,GO:0005216,GO:0005230,GO:0005261,GO:0005262,GO:0005575,GO:0005622,GO:0005773,GO:0005886,GO:0006810,GO:0006811,GO:0006812,GO:0006816,GO:0007165,GO:0008066,GO:0008150,GO:0008324,GO:0009719,GO:0009987,GO:0010033,GO:0010243,GO:0015075,GO:0015085,GO:0015267,GO:0015276,GO:0016020,GO:0016021,GO:0019722,GO:0019932,GO:0022803,GO:…	1.6133	1.56959	24.96	5.85319e-07	1.31884e-05	1.68366	1.20229	5.05701	3.70167			-0.341533	-0.543565		0.596385	0.288713
TRINITY_DN37765_c0_g1	2425; 2345	PDS	15-cis-phytoene desaturase, chloroplastic/chromoplastic	ARATH; CAPAN	K02293				AT4G14210	GO:0003674,GO:0003824,GO:0005575,GO:0006629,GO:0006720,GO:0006721,GO:0008150,GO:0008152,GO:0008299,GO:0008610,GO:0009058,GO:0009507,GO:0009509,GO:0009526,GO:0009534,GO:0009536,GO:0009579,GO:0009941,GO:0009987,GO:0016108,GO:0016109,GO:0016114,GO:0016116,GO:0016117,GO:0016166,GO:0016491,GO:0016627,GO:0016705,GO:0031967,GO:0031975,GO:0031976,GO:0031984,GO:0042440,GO:0043226,GO:0043227,GO:0043229,GO:…	0.730309	5.64316	24.9571	5.86196e-07	1.31906e-05	36.3748	38.6738	64.7844	59.7836			-0.392589	-0.308648		0.406762	0.294475
TRINITY_DN28820_c0_g1	1124; 1007	IPT5	Adenylate isopentenyltransferase 5, chloroplastic	ARATH	K10760				AT5G19040	GO:0000166,GO:0001882,GO:0001883,GO:0003674,GO:0003824,GO:0005488,GO:0005524,GO:0005575,GO:0006139,GO:0006399,GO:0006725,GO:0006807,GO:0008033,GO:0008150,GO:0008152,GO:0009058,GO:0009308,GO:0009507,GO:0009536,GO:0009690,GO:0009691,GO:0009824,GO:0009987,GO:0010817,GO:0016070,GO:0016740,GO:0016765,GO:0017076,GO:0030554,GO:0032549,GO:0032550,GO:0032553,GO:0032555,GO:0032559,GO:0034470,GO:0034641,GO:…	1.71153	2.67156	24.9375	5.92196e-07	1.33079e-05	3.13238	2.77673	13.1551	6.19129			-0.533238	-0.636844		1.02886	0.141223
TRINITY_DN22352_c0_g1	1277; 1171; 1156; 685; 670										-0.891063	4.46867	24.9323	5.93787e-07	1.3326e-05	28.074	29.2845	17.1187	13.8239			0.380753	0.437684		-0.272782	-0.545655
TRINITY_DN27550_c0_g1	731; 719										-1.6055	3.29833	24.9025	6.03052e-07	1.3516e-05	14.4481	14.9714	2.90436	6.74818			0.652867	0.698053		-1.09292	-0.258002
TRINITY_DN33542_c0_g1	1109	YCF39	Uncharacterized protein ycf39	CYAPA						GO:0003674,GO:0003824,GO:0005575,GO:0009536,GO:0009842,GO:0016491,GO:0043226,GO:0043227,GO:0043229,GO:0043231,GO:0044424,GO:0044444,GO:0044464	1.38507	2.55329	24.8335	6.25007e-07	1.39896e-05	3.83717	2.6336	9.12311	7.6654			-0.331161	-0.664297		0.599059	0.3964
TRINITY_DN29347_c0_g1	966; 962; 928; 924	USPAL (4)	Universal stress protein A-like protein	ARATH					AT3G01520	GO:0000166,GO:0001882,GO:0001883,GO:0003674,GO:0005488,GO:0005575,GO:0005886,GO:0006950,GO:0008150,GO:0016020,GO:0016208,GO:0017076,GO:0030554,GO:0032549,GO:0032550,GO:0032553,GO:0032555,GO:0032559,GO:0036094,GO:0043167,GO:0043168,GO:0043169,GO:0044464,GO:0050896,GO:0097159,GO:0097367,GO:1901265,GO:1901363	0.857057	6.05117	24.8116	6.32155e-07	1.41309e-05	49.8832	44.399	96.3907	74.3282			-0.329757	-0.49093		0.593496	0.227191
TRINITY_DN35170_c0_g2	550										2.80126	1.50079	24.8067	6.33759e-07	1.41481e-05	1.29211	0.14313	4.33946	5.33958			-0.370685	-0.989977		0.574663	0.786
TRINITY_DN40298_c0_g1	1339	ACOX1 (1)	Peroxisomal acyl-coenzyme A oxidase 1	ARATH	K00232				AT4G16760	GO:0000166,GO:0001676,GO:0003674,GO:0003824,GO:0003995,GO:0003997,GO:0005488,GO:0005575,GO:0005777,GO:0005911,GO:0006082,GO:0006629,GO:0006631,GO:0006635,GO:0006950,GO:0008150,GO:0008152,GO:0009056,GO:0009058,GO:0009062,GO:0009506,GO:0009605,GO:0009607,GO:0009611,GO:0009620,GO:0009694,GO:0009695,GO:0009987,GO:0010035,GO:0010038,GO:0016042,GO:0016053,GO:0016054,GO:0016491,GO:0016627,GO:0016634,GO:…	0.838831	5.30668	24.7223	6.62127e-07	1.4762e-05	29.092	27.5955	57.6772	43.6993			-0.356275	-0.42744		0.584361	0.199354
TRINITY_DN49991_c0_g1	737										0.972469	4.96942	24.6991	6.7017e-07	1.49216e-05	19.6166	22.5573	49.4083	33.4461			-0.536843	-0.352825		0.713023	0.176646
TRINITY_DN30559_c0_g1	1356; 1353; 538										0.829689	5.71248	24.6681	6.81005e-07	1.5143e-05	33.0858	42.2521	72.2674	61.8146			-0.569924	-0.235067		0.511917	0.293075
TRINITY_DN29693_c0_g1	939; 938	RK12	50S ribosomal protein L12, chloroplastic {ECO:0000303|PubMed:10874046}	SPIOL						GO:0003674,GO:0003676,GO:0003723,GO:0003735,GO:0005198,GO:0005488,GO:0005575,GO:0005840,GO:0006412,GO:0008150,GO:0008152,GO:0009058,GO:0009059,GO:0009507,GO:0009536,GO:0009987,GO:0019538,GO:0030529,GO:0032991,GO:0034645,GO:0043170,GO:0043226,GO:0043227,GO:0043228,GO:0043229,GO:0043231,GO:0043232,GO:0044237,GO:0044238,GO:0044249,GO:0044260,GO:0044267,GO:0044424,GO:0044444,GO:0044464,GO:0071704,GO:…	0.799458	5.61974	24.6614	6.83381e-07	1.51759e-05	35.8266	35.8398	70.0464	54.7061			-0.378532	-0.378029		0.550992	0.205569
TRINITY_DN14454_c0_g1	1235; 1197; 1072										1.0974	4.38916	24.5839	7.11445e-07	1.57784e-05	14.683	11.9657	34.4081	22.5376			-0.356498	-0.612994		0.76938	0.200112
TRINITY_DN41760_c0_g1	1761	U74F1	UDP-glycosyltransferase 74F1	ARATH	K13691				AT2G43840	GO:0003674,GO:0003824,GO:0005575,GO:0008150,GO:0008152,GO:0008194,GO:0016740,GO:0016757,GO:0016758,GO:0035251,GO:0043226,GO:0043227,GO:0043229,GO:0043231,GO:0044424,GO:0044464,GO:0046527,GO:0080043	3.87788	3.11754	24.537	7.28983e-07	1.61463e-05	0.509012	1.66031	29.2145	3.11202			-1.30216	-0.757314		2.33486	-0.275387
TRINITY_DN53714_c0_g1	1129	CSPLD	CASP-like protein 1D1	POPTR						GO:0005575,GO:0005886,GO:0016020,GO:0016021,GO:0031224,GO:0044425,GO:0044464	0.759596	5.48997	24.5308	7.31327e-07	1.6177e-05	32.4202	34.2081	51.2535	61.5853			-0.39703	-0.32397		0.232591	0.488409
TRINITY_DN53851_c0_g1	764; 763; 751; 746; 734										-0.997412	4.75957	24.4746	7.52973e-07	1.66341e-05	41.3866	30.7444	15.2394	20.8342			0.665901	0.259898		-0.665644	-0.260155
TRINITY_DN26364_c0_g1	734; 679										-0.959396	4.02603	24.4656	7.56468e-07	1.66884e-05	21.4568	21.4123	11.0024	11.0395			0.425273	0.422531		-0.425956	-0.421848
TRINITY_DN36128_c1_g1	1658; 1457; 965	LHWL1; LHWL3	Transcription factor EMB1444 {ECO:0000303|PubMed:12586866}; Transcription factor bHLH155	ARATH					AT1G06150,AT2G31280	GO:0003674,GO:0003676,GO:0003677,GO:0003824,GO:0004672,GO:0004674,GO:0005488,GO:0005575,GO:0005634,GO:0005829,GO:0006139,GO:0006351,GO:0006355,GO:0006464,GO:0006468,GO:0006725,GO:0006793,GO:0006796,GO:0006807,GO:0007165,GO:0008150,GO:0008152,GO:0009058,GO:0009059,GO:0009889,GO:0009987,GO:0010468,GO:0010556,GO:0016070,GO:0016301,GO:0016310,GO:0016740,GO:0016772,GO:0016773,GO:0018130,GO:0019219,GO:…	-0.830481	7.1819	24.4633	7.574e-07	1.66884e-05	188.139	183.464	97.279	111.672			0.428893	0.392983		-0.508599	-0.313277
TRINITY_DN34849_c0_g1	1780; 1766; 1677	HTPX2	Protease HtpX homolog 2 {ECO:0000255|HAMAP-Rule:MF_00188}	METAC; METMA	K03799					GO:0003674,GO:0003824,GO:0004175,GO:0004222,GO:0005488,GO:0005575,GO:0005886,GO:0008233,GO:0008237,GO:0016020,GO:0016021,GO:0016787,GO:0031224,GO:0043167,GO:0043169,GO:0044425,GO:0044464,GO:0046872,GO:0070011	1.61769	2.81222	24.4476	7.63582e-07	1.68028e-05	2.70168	4.09353	13.5992	7.40334			-0.776081	-0.40198		0.954147	0.223915
TRINITY_DN21378_c0_g1	707; 681										1.46293	2.66762	24.395	7.84702e-07	1.72451e-05	2.50591	4.12215	7.79052	10.6464			-0.762657	-0.320435		0.356912	0.72618
TRINITY_DN26391_c0_g2	1935	OCT4 (1)	Organic cation/carnitine transporter 4	ARATH					AT3G20660	GO:0000166,GO:0001101,GO:0001882,GO:0001883,GO:0003674,GO:0005215,GO:0005488,GO:0005524,GO:0005575,GO:0005774,GO:0006950,GO:0007154,GO:0008150,GO:0008509,GO:0008514,GO:0009414,GO:0009415,GO:0009535,GO:0009605,GO:0009628,GO:0009705,GO:0009987,GO:0009991,GO:0010035,GO:0015075,GO:0016020,GO:0016021,GO:0017076,GO:0022857,GO:0022891,GO:0022892,GO:0030554,GO:0031090,GO:0031224,GO:0031668,GO:0032549,GO:…	0.739453	4.99578	24.377	7.92088e-07	1.73849e-05	23.532	24.1604	40.0802	39.5718			-0.364802	-0.329726		0.356031	0.338496
TRINITY_DN38665_c0_g1	2027; 2015; 2012; 2000; 1937; 1928; 1922; 1913	HBP1B; HBP1C; PAN; TGAL3	Transcription factor HBP-1b(c1); Transcription factor HBP-1b(c38); Transcription factor PERIANTHIA; Transcription factor TGAL3 {ECO:0000305}	ARATH; ORYSJ; WHEAT	K14431				AT1G68640	GO:0001071,GO:0003674,GO:0003676,GO:0003677,GO:0003700,GO:0005488,GO:0005575,GO:0005634,GO:0006139,GO:0006351,GO:0006725,GO:0006807,GO:0006950,GO:0006952,GO:0008150,GO:0008152,GO:0009058,GO:0009059,GO:0009909,GO:0009987,GO:0016070,GO:0018130,GO:0019438,GO:0032774,GO:0034641,GO:0034645,GO:0034654,GO:0043170,GO:0043226,GO:0043227,GO:0043229,GO:0043231,GO:0043565,GO:0044237,GO:0044238,GO:0044249,GO:…	-1.01029	4.17719	24.3731	7.93684e-07	1.73974e-05	24.5892	23.6165	10.2849	13.6274			0.483623	0.429856		-0.630337	-0.283142
TRINITY_DN35300_c0_g1	2087; 1987; 1559; 742	CP74 (1)	Allene oxide synthase, chloroplastic	LINUS						GO:0003674,GO:0003824,GO:0004497,GO:0005488,GO:0005506,GO:0005575,GO:0006082,GO:0006629,GO:0006631,GO:0006633,GO:0008150,GO:0008152,GO:0008610,GO:0009058,GO:0009507,GO:0009536,GO:0009987,GO:0016053,GO:0016491,GO:0016705,GO:0016829,GO:0016835,GO:0016836,GO:0019752,GO:0020037,GO:0031407,GO:0031408,GO:0032787,GO:0043167,GO:0043169,GO:0043226,GO:0043227,GO:0043229,GO:0043231,GO:0043436,GO:0044237,GO:…	0.815076	6.8193	24.2921	8.27769e-07	1.81211e-05	81.9901	81.6129	131.448	156.387			-0.394164	-0.400658		0.273822	0.521001
TRINITY_DN35507_c0_g1	2018; 2018; 1751; 1751	C04C1 (1)	Cytochrome P450 704C1	PINTA						GO:0003674,GO:0003824,GO:0004497,GO:0005488,GO:0005506,GO:0005575,GO:0016021,GO:0016491,GO:0016705,GO:0020037,GO:0031224,GO:0043167,GO:0043169,GO:0044425,GO:0046872,GO:0046906,GO:0046914,GO:0097159,GO:1901363	1.28702	3.18657	24.2716	8.36635e-07	1.82915e-05	5.87322	4.66605	15.1369	10.5154			-0.387657	-0.627779		0.734419	0.281017
TRINITY_DN38055_c1_g1	2106; 2049; 2037; 1637	GMPP1 (1)	Mannose-1-phosphate guanylyltransferase 1	ARATH	K00966				AT2G39770	GO:0000166,GO:0000271,GO:0000302,GO:0001101,GO:0001882,GO:0001883,GO:0003674,GO:0003824,GO:0004475,GO:0005488,GO:0005525,GO:0005575,GO:0005634,GO:0005829,GO:0005975,GO:0005976,GO:0005996,GO:0006073,GO:0006082,GO:0006139,GO:0006725,GO:0006753,GO:0006766,GO:0006767,GO:0006793,GO:0006796,GO:0006807,GO:0006950,GO:0006952,GO:0006970,GO:0006979,GO:0008150,GO:0008152,GO:0008905,GO:0009058,GO:0009059,GO:…	1.33801	8.87666	24.2673	8.38491e-07	1.83085e-05	265.626	267.224	904.623	442.464			-0.62518	-0.616591		1.1351	0.106667
TRINITY_DN33565_c0_g1	1213; 1179; 1148; 1114	PCP (2)	Pyrrolidone-carboxylate peptidase	PYRFU	K01304					GO:0003674,GO:0003824,GO:0005575,GO:0005829,GO:0008233,GO:0008234,GO:0008238,GO:0008242,GO:0016787,GO:0016920,GO:0044424,GO:0044444,GO:0044464,GO:0070011	0.79315	6.94718	24.2312	8.54382e-07	1.86315e-05	89.1555	91.3458	163.533	149.279			-0.406445	-0.372189		0.45427	0.324364
TRINITY_DN7948_c0_g1	595										-1.75501	1.25858	24.1827	8.76173e-07	1.90821e-05	4.18956	3.06299	0.751717	1.37584			0.583486	0.293638		-0.586019	-0.291104
TRINITY_DN29485_c0_g1	2096; 1084										1.15817	8.11831	24.1418	8.94969e-07	1.94664e-05	164.92	178.913	486.737	280.672			-0.606503	-0.490364		0.943399	0.153468
TRINITY_DN25893_c0_g1	2025	CAAT1	Cationic amino acid transporter 1	ARATH					AT4G21120	GO:0003674,GO:0005215,GO:0005342,GO:0005575,GO:0005886,GO:0008509,GO:0008514,GO:0015075,GO:0015171,GO:0016020,GO:0016021,GO:0022857,GO:0022891,GO:0022892,GO:0031224,GO:0044425,GO:0044464,GO:0046943	-1.24801	3.28719	24.0033	9.61705e-07	2.08912e-05	14.4873	12.8531	4.5103	6.97748			0.592029	0.44144		-0.748527	-0.284941
TRINITY_DN18538_c0_g1	1643	FDM1 (1)	Factor of DNA methylation 1 {ECO:0000303|PubMed:22302148}	ARATH					AT1G15910	GO:0003674,GO:0003676,GO:0003677,GO:0003723,GO:0003725,GO:0005488,GO:0005515,GO:0005575,GO:0005655,GO:0005911,GO:0006139,GO:0006259,GO:0006304,GO:0006305,GO:0006306,GO:0006725,GO:0006807,GO:0008150,GO:0008152,GO:0009506,GO:0009892,GO:0009987,GO:0010468,GO:0010605,GO:0010629,GO:0016458,GO:0019222,GO:0030054,GO:0030529,GO:0030677,GO:0030681,GO:0031047,GO:0032259,GO:0032991,GO:0034641,GO:0040029,GO:…	-1.2426	3.12678	23.9651	9.8096e-07	2.12822e-05	12.4904	11.9084	4.16861	6.12577			0.531433	0.472298		-0.700645	-0.303086
TRINITY_DN30903_c0_g1	1793	C70B2	Cytochrome P450 709B2 {ECO:0000305}	ARATH	K20660				AT2G46950	GO:0003674,GO:0003824,GO:0004497,GO:0005488,GO:0005506,GO:0005575,GO:0016021,GO:0016491,GO:0016705,GO:0020037,GO:0031224,GO:0043167,GO:0043169,GO:0044425,GO:0046872,GO:0046906,GO:0046914,GO:0097159,GO:1901363	0.818337	6.16514	23.9537	9.86826e-07	2.13821e-05	47.4948	56.2216	100.867	82.1574			-0.51388	-0.279602		0.541549	0.251934
TRINITY_DN30090_c0_g1	1141; 1095; 1093; 1047	ZAT5 (1)	Zinc finger protein ZAT5	ARATH					AT2G28200	GO:0001071,GO:0003674,GO:0003676,GO:0003677,GO:0003700,GO:0005488,GO:0005575,GO:0005634,GO:0006139,GO:0006351,GO:0006355,GO:0006725,GO:0006807,GO:0008150,GO:0008152,GO:0009058,GO:0009059,GO:0009889,GO:0009987,GO:0010468,GO:0010556,GO:0016070,GO:0018130,GO:0019219,GO:0019222,GO:0019438,GO:0031323,GO:0031326,GO:0032774,GO:0034641,GO:0034645,GO:0034654,GO:0043167,GO:0043169,GO:0043170,GO:0043226,GO:…	0.920106	4.46993	23.9324	9.97776e-07	2.15917e-05	17.0715	13.5401	31.4696	26.3375			-0.271828	-0.567247		0.539606	0.299469
TRINITY_DN35493_c0_g1	2791; 2637; 2591; 1757; 505										0.7999	6.33773	23.9246	1.00183e-06	2.16517e-05	56.2654	61.6319	113.748	91.5917			-0.450283	-0.323173		0.539998	0.233458
TRINITY_DN32396_c0_g1	1195; 1181; 668	MARD1 (1)	Protein MARD1 {ECO:0000303|PubMed:15159630}	ARATH					AT3G63210	GO:0003674,GO:0005488,GO:0043167,GO:0043169,GO:0046872	-0.866608	5.03872	23.8865	1.02187e-06	2.20568e-05	41.6607	43.0822	19.3396	27.1237			0.392679	0.438903		-0.640121	-0.191461
TRINITY_DN31712_c0_g1	1094; 1054; 837; 639	NHL1 (2)	NDR1/HIN1-like protein 1 {ECO:0000303|Ref.1}	ARATH					AT3G11660	GO:0002252,GO:0002376,GO:0003674,GO:0004871,GO:0005575,GO:0005911,GO:0006950,GO:0006952,GO:0008150,GO:0009506,GO:0009605,GO:0009607,GO:0009615,GO:0016021,GO:0030054,GO:0031224,GO:0031225,GO:0031226,GO:0043207,GO:0044425,GO:0044459,GO:0044464,GO:0046658,GO:0050896,GO:0051607,GO:0051704,GO:0051707,GO:0060089,GO:0098542	0.833208	4.93934	23.8513	1.0407e-06	2.24345e-05	21.8875	22.1279	44.2146	34.2322			-0.391889	-0.377442		0.560203	0.209127
TRINITY_DN30024_c0_g1	1086; 1067; 1067	PRX2B (1)	Peroxiredoxin-2B	ARATH					AT1G65980	GO:0003674,GO:0003824,GO:0004601,GO:0005575,GO:0005829,GO:0005886,GO:0008150,GO:0009507,GO:0009536,GO:0009987,GO:0010035,GO:0010038,GO:0016020,GO:0016209,GO:0016491,GO:0016684,GO:0019725,GO:0042221,GO:0042592,GO:0043226,GO:0043227,GO:0043229,GO:0043231,GO:0044424,GO:0044444,GO:0044464,GO:0044699,GO:0044763,GO:0045454,GO:0046686,GO:0050789,GO:0050794,GO:0050896,GO:0051920,GO:0065007,GO:0065008	1.08618	8.0445	23.805	1.06607e-06	2.29524e-05	162.766	175.277	444.333	273.432			-0.57114	-0.465554		0.866559	0.170134
TRINITY_DN37885_c1_g2	888; 881; 802; 767										1.40694	2.07356	23.8004	1.06861e-06	2.29778e-05	2.11436	2.40459	6.83379	5.20854			-0.502436	-0.404096		0.599929	0.306604
TRINITY_DN26208_c0_g1	2123	GGLO6 (1)	Probable L-gulonolactone oxidase 6 {ECO:0000303|PubMed:20622436}	ARATH					AT2G46760	GO:0000166,GO:0003674,GO:0003824,GO:0003885,GO:0005488,GO:0005575,GO:0005975,GO:0005996,GO:0006082,GO:0006766,GO:0006767,GO:0008150,GO:0008152,GO:0009058,GO:0009110,GO:0009987,GO:0016020,GO:0016051,GO:0016053,GO:0016491,GO:0016614,GO:0016899,GO:0019752,GO:0019852,GO:0019853,GO:0036094,GO:0042364,GO:0043167,GO:0043168,GO:0043436,GO:0044237,GO:0044238,GO:0044249,GO:0044281,GO:0044283,GO:0044699,GO:…	-1.11252	3.78564	23.7633	1.08938e-06	2.33806e-05	16.0143	21.4409	8.33723	9.00849			0.282984	0.66287		-0.51831	-0.427544
TRINITY_DN33483_c0_g1	1583; 1540; 1415; 1176; 1176; 879	DLO1; DMR6; HY6H	Hyoscyamine 6-dioxygenase; Protein DMR6-LIKE OXYGENASE 1 {ECO:0000303|PubMed:25376907}; Protein DOWNY MILDEW RESISTANCE 6 {ECO:0000303|PubMed:15986928}	ARATH; HYONI	K12692				AT5G24530,AT4G10500	GO:0001101,GO:0002229,GO:0002239,GO:0003674,GO:0003824,GO:0005488,GO:0006082,GO:0006725,GO:0006950,GO:0006952,GO:0007568,GO:0008150,GO:0008152,GO:0009056,GO:0009058,GO:0009605,GO:0009607,GO:0009617,GO:0009620,GO:0009696,GO:0009751,GO:0009812,GO:0009813,GO:0009987,GO:0010033,GO:0010150,GO:0010260,GO:0014070,GO:0016054,GO:0016491,GO:0016705,GO:0016706,GO:0018958,GO:0019336,GO:0019439,GO:0019752,GO:…	0.727435	6.02453	23.7621	1.0901e-06	2.33806e-05	48.0038	49.9239	82.313	79.8643			-0.379819	-0.325459		0.373899	0.331379
TRINITY_DN31049_c0_g1	2098; 1960	C14A1; C14C2	Cytochrome P450 714A1; Cytochrome P450 714C2	ARATH; ORYSJ	K20661				AT5G24910	GO:0003674,GO:0003824,GO:0004497,GO:0005488,GO:0005506,GO:0005575,GO:0005789,GO:0016020,GO:0016021,GO:0016491,GO:0016705,GO:0020037,GO:0031090,GO:0031224,GO:0043167,GO:0043169,GO:0044422,GO:0044424,GO:0044425,GO:0044432,GO:0044444,GO:0044446,GO:0044464,GO:0046872,GO:0046906,GO:0046914,GO:0097159,GO:0098588,GO:0098589,GO:1901363	0.910147	4.87669	23.6973	1.12743e-06	2.41506e-05	18.4811	22.1852	44.2488	32.2995			-0.539714	-0.29988		0.635411	0.204183
TRINITY_DN35739_c2_g1	1090; 990; 843; 574; 516	PGIP (2)	Polygalacturonase inhibitor	PYRCO						GO:0005575,GO:0005576,GO:0005618,GO:0030312,GO:0044464,GO:0048046	0.739325	6.31982	23.6704	1.14325e-06	2.44587e-05	57.2443	62.3189	104.318	95.3589			-0.41971	-0.301143		0.423926	0.296927
TRINITY_DN53844_c0_g1	1073	LOR12 (1)	Protein LURP-one-related 12	ARATH					AT3G15810		2.07697	2.85555	23.6636	1.14731e-06	2.45145e-05	1.99689	3.46375	17.0845	6.12577			-0.932522	-0.481509		1.32293	0.0911034
TRINITY_DN30917_c0_g1	991	LOR11; LOR4	Protein LURP-one-related 11; Protein LURP-one-related 4	ARATH; ARATH					AT3G14260		1.54592	3.02528	23.6578	1.15077e-06	2.45575e-05	3.60224	4.6088	15.8544	8.22229			-0.694557	-0.456174		0.977646	0.173085
TRINITY_DN24981_c0_g1	1126	PMS1 (1)	DNA mismatch repair protein PMS1	ARATH	K10858				AT4G02460	GO:0000166,GO:0001882,GO:0001883,GO:0003006,GO:0003674,GO:0003676,GO:0003677,GO:0003690,GO:0003697,GO:0003824,GO:0005488,GO:0005524,GO:0005575,GO:0005634,GO:0006139,GO:0006259,GO:0006281,GO:0006298,GO:0006310,GO:0006725,GO:0006807,GO:0006950,GO:0006974,GO:0007275,GO:0008150,GO:0008152,GO:0009555,GO:0009791,GO:0009987,GO:0010154,GO:0016462,GO:0016787,GO:0016817,GO:0016818,GO:0016887,GO:0017076,GO:…	1.16356	2.96421	23.6498	1.15557e-06	2.46289e-05	4.58111	4.95231	11.3441	10.0567			-0.493099	-0.413938		0.526699	0.380338
TRINITY_DN32339_c0_g1	1773	PPF1	Inner membrane protein PPF-1, chloroplastic	PEA						GO:0005575,GO:0008150,GO:0009535,GO:0016020,GO:0016021,GO:0031224,GO:0034357,GO:0042651,GO:0044422,GO:0044424,GO:0044425,GO:0044434,GO:0044435,GO:0044436,GO:0044444,GO:0044446,GO:0044464,GO:0045184,GO:0051179,GO:0051205,GO:0051234,GO:0055035,GO:0090150	0.858416	4.97111	23.6434	1.15945e-06	2.46807e-05	24.4326	20.1241	45.1372	35.5426			-0.271015	-0.527713		0.563533	0.235195
TRINITY_DN3729_c0_g1	1751; 1676										-0.86742	4.73452	23.6006	1.18553e-06	2.5204e-05	37.1971	31.4887	16.5378	21.0635			0.518121	0.291049		-0.562156	-0.247014
TRINITY_DN41072_c0_g2	3682; 3682; 3075; 3075; 2950; 2950; 1388; 1388; 1055	AB17I (1)	ABC transporter I family member 17	ARATH					AT1G67940	GO:0000166,GO:0001882,GO:0001883,GO:0003674,GO:0003824,GO:0005215,GO:0005315,GO:0005488,GO:0005524,GO:0005575,GO:0005774,GO:0005886,GO:0006810,GO:0006811,GO:0006817,GO:0006820,GO:0008150,GO:0009987,GO:0015291,GO:0015698,GO:0016020,GO:0016462,GO:0016787,GO:0016817,GO:0016818,GO:0016887,GO:0017076,GO:0017111,GO:0022804,GO:0022857,GO:0030554,GO:0031090,GO:0032549,GO:0032550,GO:0032553,GO:0032555,GO:…	-0.785562	4.8035	23.5654	1.2074e-06	2.56368e-05	34.8869	35.6395	18.8613	22.0462			0.352611	0.381748		-0.469671	-0.264688
TRINITY_DN26344_c0_g1	965; 708										-1.61592	1.26609	23.5467	1.21915e-06	2.5854e-05	3.79802	3.292	0.888393	1.4086			0.475855	0.344108		-0.529437	-0.290525
TRINITY_DN33754_c0_g1	2118; 2106; 2082; 2070	MOCOS (1)	Molybdenum cofactor sulfurase {ECO:0000255|HAMAP-Rule:MF_03050}	HUMAN	K15631					GO:0003674,GO:0003824,GO:0005488,GO:0005575,GO:0005829,GO:0006732,GO:0006777,GO:0006793,GO:0006796,GO:0006807,GO:0008150,GO:0008152,GO:0008265,GO:0009058,GO:0009108,GO:0009987,GO:0018130,GO:0019538,GO:0019637,GO:0019720,GO:0030151,GO:0030170,GO:0032324,GO:0043167,GO:0043168,GO:0043169,GO:0043170,GO:0043545,GO:0044237,GO:0044238,GO:0044249,GO:0044424,GO:0044444,GO:0044464,GO:0046483,GO:0046872,GO:…	1.11443	3.7218	23.5285	1.23076e-06	2.60675e-05	7.7135	8.84545	20.4672	15.4618			-0.553732	-0.394704		0.656026	0.292411
TRINITY_DN36251_c0_g1	1425; 1359	XTH28	Probable xyloglucan endotransglucosylase/hydrolase protein 28	ARATH	K08235				AT1G14720	GO:0003006,GO:0003674,GO:0003824,GO:0004553,GO:0005575,GO:0005576,GO:0005618,GO:0005975,GO:0005976,GO:0006073,GO:0008150,GO:0008152,GO:0009987,GO:0010154,GO:0010383,GO:0010410,GO:0010411,GO:0016043,GO:0016740,GO:0016757,GO:0016758,GO:0016762,GO:0016787,GO:0016798,GO:0022414,GO:0030312,GO:0032502,GO:0042546,GO:0043170,GO:0044036,GO:0044042,GO:0044085,GO:0044237,GO:0044238,GO:0044260,GO:0044262,GO:…	0.776802	6.9412	23.4467	1.28423e-06	2.71661e-05	87.0803	93.9507	152.462	157.763			-0.436005	-0.328817		0.358069	0.406752
TRINITY_DN35034_c0_g1	2195; 1889; 920	INVA (1)	Acid beta-fructofuranosidase {ECO:0000303|Ref.1}	VIGRR						GO:0003674,GO:0003824,GO:0004553,GO:0004564,GO:0004575,GO:0005575,GO:0005775,GO:0005975,GO:0005984,GO:0005985,GO:0008150,GO:0008152,GO:0009311,GO:0009987,GO:0015926,GO:0016021,GO:0016787,GO:0016798,GO:0031224,GO:0031974,GO:0043233,GO:0044237,GO:0044238,GO:0044262,GO:0044422,GO:0044424,GO:0044425,GO:0044437,GO:0044444,GO:0044446,GO:0044464,GO:0044699,GO:0044710,GO:0044723,GO:0044763,GO:0070013,GO:…	1.86185	3.41134	23.3659	1.33934e-06	2.82965e-05	3.44562	5.63933	23.7816	9.40158			-0.949397	-0.461047		1.29378	0.116668
TRINITY_DN27407_c0_g1	2104; 2032	AL2C4	Aldehyde dehydrogenase family 2 member C4	ARATH	K12355				AT3G24503	GO:0003674,GO:0003824,GO:0004029,GO:0004030,GO:0005575,GO:0005829,GO:0006725,GO:0008150,GO:0008152,GO:0009058,GO:0009698,GO:0009699,GO:0009987,GO:0016491,GO:0016620,GO:0016903,GO:0019438,GO:0019748,GO:0044237,GO:0044249,GO:0044424,GO:0044444,GO:0044464,GO:0044550,GO:0044699,GO:0044710,GO:0044711,GO:0044763,GO:0050269,GO:0071704,GO:1901360,GO:1901362,GO:1901576	-1.07809	3.90471	23.3614	1.34249e-06	2.83277e-05	21.1044	19.4085	7.99554	11.1705			0.532415	0.422427		-0.676399	-0.278442
TRINITY_DN34840_c0_g1	1521; 954; 844; 812	PIN5	Auxin efflux carrier component 5 {ECO:0000303|PubMed:15817418}	ARATH	K13947				AT5G16530	GO:0003674,GO:0005215,GO:0005575,GO:0005783,GO:0005789,GO:0005886,GO:0006810,GO:0007165,GO:0007275,GO:0008150,GO:0009555,GO:0009734,GO:0009755,GO:0009914,GO:0009926,GO:0010252,GO:0010329,GO:0010817,GO:0015562,GO:0016020,GO:0016021,GO:0022857,GO:0022891,GO:0022892,GO:0031090,GO:0031224,GO:0032501,GO:0032502,GO:0042592,GO:0043226,GO:0043227,GO:0043229,GO:0043231,GO:0044422,GO:0044424,GO:0044425,GO:…	1.83177	2.37783	23.3446	1.35423e-06	2.85398e-05	2.54506	1.9752	11.2074	4.8482			-0.484282	-0.677555		1.05469	0.107143
TRINITY_DN30467_c0_g1	1505; 1428; 1379	Y9096	Transmembrane protein DDB_G0269096	DICDI						GO:0005575,GO:0016021,GO:0031224,GO:0044425	-0.888194	7.05556	23.2992	1.3866e-06	2.91857e-05	188.178	157.186	81.5272	105.023			0.568277	0.311638		-0.618756	-0.261158
TRINITY_DN38122_c0_g1	1759; 1705; 725; 680										0.947056	4.145	23.275	1.40413e-06	2.94954e-05	12.0205	12.0516	25.5926	20.8342			-0.420896	-0.417705		0.555843	0.282758
TRINITY_DN36339_c0_g1	1578; 1550; 1177	THI42 (2)	Thiamine thiazole synthase 2, chloroplastic {ECO:0000255|HAMAP-Rule:MF_03158}	VITVI	K03146					GO:0003674,GO:0003824,GO:0005488,GO:0005575,GO:0006725,GO:0006766,GO:0006767,GO:0006772,GO:0006790,GO:0006807,GO:0006950,GO:0008150,GO:0008152,GO:0009058,GO:0009110,GO:0009228,GO:0009507,GO:0009536,GO:0009987,GO:0016491,GO:0018130,GO:0019438,GO:0034641,GO:0042364,GO:0042723,GO:0042724,GO:0043167,GO:0043169,GO:0043226,GO:0043227,GO:0043229,GO:0043231,GO:0044237,GO:0044249,GO:0044271,GO:0044272,GO:…	-0.984298	6.85096	23.2741	1.40479e-06	2.94954e-05	127.801	178.627	87.9509	66.9904			0.241056	0.717763		-0.288038	-0.670781
TRINITY_DN28958_c0_g1	2159	CE101	G-type lectin S-receptor-like serine/threonine-protein kinase CES101	ARATH					AT3G16030	GO:0000166,GO:0001882,GO:0001883,GO:0002376,GO:0003674,GO:0003824,GO:0004672,GO:0004674,GO:0005488,GO:0005515,GO:0005516,GO:0005524,GO:0005575,GO:0005886,GO:0006464,GO:0006468,GO:0006793,GO:0006796,GO:0006950,GO:0006952,GO:0006955,GO:0008150,GO:0008152,GO:0009605,GO:0009607,GO:0009620,GO:0009987,GO:0016020,GO:0016021,GO:0016301,GO:0016310,GO:0016740,GO:0016772,GO:0016773,GO:0017076,GO:0019538,GO:…	1.29176	2.2838	23.2152	1.44848e-06	3.03752e-05	2.50591	3.03436	6.62878	7.01024			-0.52427	-0.364278		0.413069	0.475478
TRINITY_DN53721_c0_g1	871	BTSL1 (2)	Zinc finger protein BRUTUS-like At1g18910 {ECO:0000305}	ARATH					AT1G18910	GO:0003674,GO:0003824,GO:0005488,GO:0005575,GO:0005634,GO:0006950,GO:0007154,GO:0008150,GO:0008270,GO:0009267,GO:0009605,GO:0009987,GO:0009991,GO:0010106,GO:0016021,GO:0016874,GO:0031224,GO:0031667,GO:0031668,GO:0031669,GO:0033554,GO:0042594,GO:0043167,GO:0043169,GO:0043226,GO:0043227,GO:0043229,GO:0043231,GO:0044424,GO:0044425,GO:0044464,GO:0044699,GO:0044763,GO:0046872,GO:0046914,GO:0050896,GO:…	1.72944	2.3094	23.2021	1.45836e-06	3.05445e-05	2.70168	1.86069	10.0457	5.01199			-0.4124	-0.696716		0.944867	0.164248
TRINITY_DN37134_c0_g1	1627; 1356; 830	WTR6	WAT1-related protein At1g25270	ARATH					AT1G25270	GO:0003674,GO:0005215,GO:0005575,GO:0005886,GO:0006810,GO:0008150,GO:0016020,GO:0016021,GO:0022857,GO:0031224,GO:0044425,GO:0044464,GO:0051179,GO:0051234	1.31434	3.30303	23.1723	1.48115e-06	3.09835e-05	4.03294	7.12789	14.8293	13.136			-0.851128	-0.253709		0.628915	0.475922
TRINITY_DN36285_c0_g1	1647; 1331; 1200	MTP5	Metal tolerance protein 5	ORYSJ						GO:0003674,GO:0005215,GO:0005575,GO:0005774,GO:0008324,GO:0015075,GO:0016020,GO:0016021,GO:0022857,GO:0022891,GO:0022892,GO:0031090,GO:0031224,GO:0044422,GO:0044424,GO:0044425,GO:0044437,GO:0044444,GO:0044446,GO:0044464,GO:0098588	0.786021	4.93757	23.1158	1.52535e-06	3.18686e-05	22.005	22.8722	42.5062	34.9202			-0.390737	-0.339536		0.499935	0.230338
TRINITY_DN26107_c0_g1	1613; 1611	PUB33 (1)	U-box domain-containing protein 33	ARATH					AT2G45910	GO:0000166,GO:0001882,GO:0001883,GO:0003674,GO:0003824,GO:0004672,GO:0004674,GO:0004842,GO:0005488,GO:0005524,GO:0016301,GO:0016740,GO:0016772,GO:0016773,GO:0017076,GO:0019787,GO:0030554,GO:0032549,GO:0032550,GO:0032553,GO:0032555,GO:0032559,GO:0035639,GO:0036094,GO:0043167,GO:0043168,GO:0097159,GO:0097367,GO:1901265,GO:1901363	1.54318	1.23078	23.0869	1.54843e-06	3.23111e-05	1.01802	1.28817	3.58774	3.2103			-0.450026	-0.326344		0.438635	0.337735
TRINITY_DN35880_c0_g1	1372; 1372; 1137; 1137	PER4; PER52	Peroxidase 4 {ECO:0000250|UniProtKB:Q42578}; Peroxidase 52	ARATH; VITVI	K00430					GO:0003674,GO:0003824,GO:0004601,GO:0005488,GO:0005575,GO:0005576,GO:0006950,GO:0006979,GO:0008150,GO:0008152,GO:0009056,GO:0009987,GO:0016209,GO:0016491,GO:0016684,GO:0020037,GO:0042743,GO:0042744,GO:0043167,GO:0043169,GO:0044237,GO:0044248,GO:0044699,GO:0044710,GO:0044712,GO:0044763,GO:0046872,GO:0046906,GO:0050896,GO:0072593,GO:0097159,GO:1901363	1.25396	5.19108	23.083	1.55156e-06	3.23366e-05	14.6047	28.3684	43.1212	59.6198			-1.05125	-0.18027		0.390965	0.840552
TRINITY_DN37084_c1_g2	1579; 1567; 990	CADH	Probable cinnamyl alcohol dehydrogenase	MEDSA						GO:0003674,GO:0003824,GO:0005488,GO:0006725,GO:0008150,GO:0008152,GO:0008270,GO:0009058,GO:0009698,GO:0009699,GO:0009808,GO:0009809,GO:0009987,GO:0016491,GO:0016614,GO:0016616,GO:0019438,GO:0019748,GO:0043167,GO:0043169,GO:0044237,GO:0044249,GO:0044550,GO:0044699,GO:0044710,GO:0044711,GO:0044763,GO:0045551,GO:0046872,GO:0046914,GO:0052747,GO:0071704,GO:1901360,GO:1901362,GO:1901576	0.828544	6.69644	23.0661	1.5653e-06	3.25828e-05	70.6744	78.6358	146.858	118.388			-0.478141	-0.328168		0.556279	0.25003
TRINITY_DN35692_c0_g1	1624; 1582; 693	LYK4; LYK5	LysM domain receptor-like kinase 4; Protein LYK5	ARATH					AT2G23770,AT2G33580	GO:0000166,GO:0001882,GO:0001883,GO:0002237,GO:0002376,GO:0003674,GO:0003824,GO:0004672,GO:0004674,GO:0004675,GO:0004871,GO:0004872,GO:0004888,GO:0005488,GO:0005515,GO:0005524,GO:0005575,GO:0005886,GO:0006464,GO:0006468,GO:0006793,GO:0006796,GO:0006950,GO:0006952,GO:0006955,GO:0007165,GO:0007166,GO:0008061,GO:0008150,GO:0008152,GO:0009605,GO:0009607,GO:0009719,GO:0009987,GO:0010033,GO:0010200,GO:…	1.84302	1.97367	23.0483	1.57978e-06	3.28439e-05	1.80112	1.57443	8.40557	3.70167			-0.487277	-0.575987		0.965582	0.0976824
TRINITY_DN40008_c0_g1	2158	FTIP1 (1)	FT-interacting protein 1 {ECO:0000303|PubMed:22529749}	ARATH					AT5G06850	GO:0003006,GO:0003674,GO:0003824,GO:0005215,GO:0005575,GO:0005783,GO:0005789,GO:0008150,GO:0008565,GO:0009511,GO:0009791,GO:0009908,GO:0009909,GO:0009911,GO:0010228,GO:0016020,GO:0016021,GO:0016740,GO:0016757,GO:0022414,GO:0022892,GO:0031090,GO:0031224,GO:0032501,GO:0032502,GO:0043226,GO:0043227,GO:0043229,GO:0043231,GO:0044422,GO:0044424,GO:0044425,GO:0044432,GO:0044444,GO:0044446,GO:0044459,GO:…	0.698239	5.36002	23.0454	1.58223e-06	3.28546e-05	30.7757	31.7463	52.2102	49.2682			-0.353371	-0.311266		0.372568	0.292069
TRINITY_DN39959_c0_g1	2509; 2509; 2496; 2496; 1927; 1927	PLET2	AP2-like ethylene-responsive transcription factor PLT2	ARATH	K09285				AT1G51190	GO:0000160,GO:0000723,GO:0001071,GO:0003674,GO:0003676,GO:0003677,GO:0003700,GO:0005488,GO:0005575,GO:0005634,GO:0006139,GO:0006259,GO:0006351,GO:0006725,GO:0006807,GO:0006996,GO:0007165,GO:0007389,GO:0008150,GO:0008152,GO:0009058,GO:0009059,GO:0009734,GO:0009755,GO:0009873,GO:0009987,GO:0010073,GO:0010449,GO:0016043,GO:0016070,GO:0018130,GO:0019438,GO:0019827,GO:0032200,GO:0032501,GO:0032502,GO:…	-0.726958	5.3138	23.0345	1.59121e-06	3.30005e-05	50.6663	48.3781	27.711	32.103			0.379237	0.315152		-0.446644	-0.247746
TRINITY_DN34398_c1_g1	1163; 1143; 1143; 925	HDHD3; NANP	Haloacid dehalogenase-like hydrolase domain-containing protein 3; N-acylneuraminate-9-phosphatase	RAT; XENLA	K01097					GO:0003674,GO:0003824,GO:0005975,GO:0006040,GO:0006044,GO:0006045,GO:0006054,GO:0006082,GO:0008150,GO:0008152,GO:0009058,GO:0009987,GO:0016053,GO:0016787,GO:0016788,GO:0016791,GO:0019752,GO:0042578,GO:0043436,GO:0044237,GO:0044238,GO:0044249,GO:0044281,GO:0044283,GO:0044699,GO:0044710,GO:0044711,GO:0044763,GO:0046349,GO:0046380,GO:0046394,GO:0050124,GO:0071704,GO:1901071,GO:1901073,GO:1901135,GO:…	1.41151	4.2666	23.031	1.59407e-06	3.30194e-05	9.86701	11.0783	37.9959	17.7877			-0.657689	-0.517472		1.09521	0.0799556
TRINITY_DN57505_c0_g1	889										0.949547	6.50192	23.002	1.61834e-06	3.34812e-05	61.6297	61.9468	144.637	94.0486			-0.45143	-0.444257		0.753051	0.142636
TRINITY_DN37670_c0_g1	1903; 1888; 1885; 1870; 1834; 1735; 1409; 1406; 1391	SKI11	F-box/kelch-repeat protein SKIP11	ARATH					AT2G02870	GO:0000151,GO:0003674,GO:0005488,GO:0005515,GO:0005575,GO:0005634,GO:0005737,GO:0006464,GO:0006508,GO:0006511,GO:0008150,GO:0008152,GO:0009056,GO:0009057,GO:0009987,GO:0010498,GO:0016567,GO:0019005,GO:0019222,GO:0019538,GO:0019899,GO:0019941,GO:0030162,GO:0030163,GO:0031461,GO:0031625,GO:0032446,GO:0032991,GO:0036211,GO:0042787,GO:0043161,GO:0043170,GO:0043226,GO:0043227,GO:0043229,GO:0043231,GO:…	0.753382	6.82456	22.957	1.65663e-06	3.42317e-05	82.6949	85.9927	143.441	140.958			-0.397611	-0.342503		0.382479	0.357635
TRINITY_DN31306_c0_g1	1867; 1852	HS21C	Small heat shock protein, chloroplastic	SOLLC	K13993					GO:0000302,GO:0005575,GO:0006950,GO:0006979,GO:0008150,GO:0009266,GO:0009314,GO:0009408,GO:0009416,GO:0009507,GO:0009536,GO:0009628,GO:0009642,GO:0009644,GO:0010035,GO:0042221,GO:0042542,GO:0043226,GO:0043227,GO:0043229,GO:0043231,GO:0044424,GO:0044444,GO:0044464,GO:0050896,GO:1901700	0.805453	5.50167	22.8779	1.72625e-06	3.56264e-05	31.9112	33.9219	66.0144	49.1044			-0.419718	-0.336615		0.584363	0.17197
TRINITY_DN28523_c0_g1	511; 511	PGIP (3)	Polygalacturonase inhibitor {ECO:0000250|UniProtKB:P58822}	VITVI						GO:0005575,GO:0005576,GO:0005618,GO:0006950,GO:0006952,GO:0008150,GO:0016020,GO:0030312,GO:0044464,GO:0050896	0.953574	3.98311	22.8756	1.72833e-06	3.56264e-05	10.2586	11.1642	21.5606	19.9825			-0.471995	-0.369168		0.470594	0.370569
TRINITY_DN39210_c0_g1	1941; 1895; 1873; 1869; 1827; 1810; 1801; 892	HERC4; UVR8	Probable E3 ubiquitin-protein ligase HERC4; Ultraviolet-B receptor UVR8	ARATH; HUMAN; MOUSE	K10615				AT5G63860	GO:0000785,GO:0001650,GO:0003674,GO:0003682,GO:0003824,GO:0004842,GO:0004871,GO:0004872,GO:0005085,GO:0005488,GO:0005515,GO:0005575,GO:0005634,GO:0005829,GO:0006464,GO:0007276,GO:0007283,GO:0008150,GO:0008152,GO:0009314,GO:0009411,GO:0009416,GO:0009605,GO:0009628,GO:0009649,GO:0009881,GO:0009987,GO:0010224,GO:0016567,GO:0016740,GO:0018298,GO:0019538,GO:0019787,GO:0022414,GO:0030154,GO:0032446,GO:…	-1.63759	2.06969	22.8448	1.75621e-06	3.61571e-05	6.77378	5.78247	1.26425	2.75168			0.621044	0.448073		-0.805402	-0.263716
TRINITY_DN5024_c0_g1	639										2.8672	7.11174	22.7931	1.80408e-06	3.70974e-05	41.3083	25.3627	424.686	61.7163			-0.798761	-1.46119		2.5017	-0.241742
TRINITY_DN28791_c0_g1	983	ZWIP2	Zinc finger protein WIP2	ARATH					AT3G57670	GO:0000902,GO:0000904,GO:0001071,GO:0001709,GO:0003006,GO:0003674,GO:0003676,GO:0003700,GO:0005488,GO:0005575,GO:0005634,GO:0006139,GO:0006351,GO:0006355,GO:0006725,GO:0006807,GO:0008150,GO:0008152,GO:0009058,GO:0009059,GO:0009653,GO:0009791,GO:0009826,GO:0009860,GO:0009889,GO:0009932,GO:0009987,GO:0010468,GO:0010500,GO:0010556,GO:0016043,GO:0016049,GO:0016070,GO:0018130,GO:0019219,GO:0019222,GO:…	-1.62677	1.31949	22.7724	1.82364e-06	3.74542e-05	3.32816	3.97902	0.854224	1.50687			0.334429	0.500702		-0.566109	-0.269022
TRINITY_DN41289_c0_g1	2978; 1235										-0.879973	4.47824	22.7446	1.8502e-06	3.79466e-05	29.2486	28.3684	13.5651	17.7221			0.427669	0.386449		-0.577811	-0.236307
TRINITY_DN54050_c0_g1	1095	Y4967 (1)	Uncharacterized oxidoreductase At4g09670	ARATH					AT4G09670	GO:0003674,GO:0003824,GO:0005575,GO:0005829,GO:0016491,GO:0044424,GO:0044444,GO:0044464	1.53483	1.37911	22.7427	1.85209e-06	3.79466e-05	1.40957	1.20229	4.27112	3.27581			-0.354613	-0.445097		0.52452	0.27519
TRINITY_DN41078_c0_g1	1824; 1822; 1821; 1747; 1745	RIPK (1)	Serine/threonine-protein kinase RIPK {ECO:0000305}	ARATH					AT2G05940	GO:0000166,GO:0001882,GO:0001883,GO:0003674,GO:0003824,GO:0004672,GO:0004674,GO:0004675,GO:0004871,GO:0004872,GO:0004888,GO:0005488,GO:0005524,GO:0005575,GO:0005886,GO:0006950,GO:0006952,GO:0007165,GO:0007166,GO:0008150,GO:0009605,GO:0009607,GO:0009617,GO:0016020,GO:0016301,GO:0016740,GO:0016772,GO:0016773,GO:0017076,GO:0019199,GO:0030554,GO:0032549,GO:0032550,GO:0032553,GO:0032555,GO:0032559,GO:…	0.71091	5.96645	22.7313	1.86311e-06	3.81263e-05	46.6725	48.0632	79.887	75.2127			-0.364225	-0.323583		0.386303	0.301505
TRINITY_DN12528_c0_g1	1061	MIZ1 (2)	Protein MIZU-KUSSEI 1	ARATH					AT2G41660	GO:0005575,GO:0005737,GO:0005783,GO:0005789,GO:0006996,GO:0008150,GO:0009605,GO:0009606,GO:0009657,GO:0009658,GO:0009987,GO:0010274,GO:0016020,GO:0016043,GO:0031090,GO:0032541,GO:0043226,GO:0043227,GO:0043229,GO:0043231,GO:0044422,GO:0044424,GO:0044425,GO:0044432,GO:0044444,GO:0044446,GO:0044448,GO:0044464,GO:0050896,GO:0071782,GO:0071840,GO:0098588,GO:0098589	1.40172	3.34191	22.7132	1.88071e-06	3.84213e-05	4.81604	6.21186	18.8271	10.4171			-0.686388	-0.417613		0.925068	0.178933
TRINITY_DN29068_c0_g1	1301	ACCH1 (2)	1-aminocyclopropane-1-carboxylate oxidase homolog 1	ARATH					AT1G06620	GO:0003674,GO:0003824,GO:0005488,GO:0016491,GO:0043167,GO:0043169,GO:0046872	-1.42697	3.8429	22.7118	1.88206e-06	3.84213e-05	19.8123	21.8131	4.92033	10.5481			0.581823	0.708433		-1.07441	-0.215849
TRINITY_DN29884_c0_g1	770; 749	COPT1; COPT6 (2)	Copper transporter 1; Copper transporter 6	ARATH	K14686				AT2G26975	GO:0003674,GO:0005215,GO:0005375,GO:0005575,GO:0005773,GO:0008324,GO:0015075,GO:0016021,GO:0022857,GO:0022890,GO:0022891,GO:0022892,GO:0031224,GO:0043226,GO:0043227,GO:0043229,GO:0043231,GO:0044424,GO:0044425,GO:0044444,GO:0044464,GO:0046873,GO:0046915	-1.31131	2.09008	22.7016	1.89215e-06	3.85807e-05	5.75576	6.18323	2.18681	2.62065			0.389796	0.467199		-0.499619	-0.357376
TRINITY_DN30180_c0_g1	1247; 1242; 1146; 1141										0.728124	5.58194	22.6533	1.94025e-06	3.95138e-05	34.5737	37.4143	64.716	54.6078			-0.401334	-0.293422		0.465894	0.228861
TRINITY_DN36605_c1_g1	1819	ASD (2)	AAA-ATPase ASD, mitochondrial	ARATH					AT5G40010	GO:0000166,GO:0001101,GO:0001882,GO:0001883,GO:0003006,GO:0003674,GO:0003824,GO:0005488,GO:0005524,GO:0005575,GO:0005739,GO:0005783,GO:0006950,GO:0006970,GO:0008150,GO:0009266,GO:0009409,GO:0009414,GO:0009415,GO:0009628,GO:0009651,GO:0009719,GO:0009725,GO:0009737,GO:0010033,GO:0010035,GO:0010154,GO:0010431,GO:0016020,GO:0016021,GO:0016462,GO:0016787,GO:0016817,GO:0016818,GO:0016887,GO:0017076,GO:…	1.08824	4.22986	22.642	1.95171e-06	3.96996e-05	10.5326	13.3397	30.3079	20.5721			-0.626658	-0.335073		0.739538	0.222193
TRINITY_DN39562_c0_g1	2303; 853	CAAT6	Cationic amino acid transporter 6, chloroplastic	ARATH					AT5G04770	GO:0003674,GO:0005215,GO:0005342,GO:0005575,GO:0005886,GO:0008150,GO:0008509,GO:0008514,GO:0009605,GO:0009607,GO:0009624,GO:0015075,GO:0015171,GO:0016020,GO:0016021,GO:0022857,GO:0022891,GO:0022892,GO:0031090,GO:0031224,GO:0031969,GO:0042170,GO:0043207,GO:0044422,GO:0044424,GO:0044425,GO:0044434,GO:0044435,GO:0044444,GO:0044446,GO:0044464,GO:0046943,GO:0050896,GO:0051704,GO:0051707	1.40824	3.26603	22.6302	1.96371e-06	3.98957e-05	5.24674	5.20994	18.1779	9.59813			-0.537129	-0.544473		0.940242	0.141359
TRINITY_DN36198_c1_g1	1252; 1077										-0.691107	5.13354	22.6264	1.96762e-06	3.99273e-05	42.248	44.2845	26.5493	27.0582			0.293477	0.358394		-0.338681	-0.31319
TRINITY_DN62329_c0_g1	723										1.44338	2.14981	22.5594	2.03745e-06	4.12949e-05	2.03605	2.6336	7.61968	5.17578			-0.570607	-0.371418		0.682438	0.259586
TRINITY_DN34071_c0_g1	1555; 507	PIF1 (2)	Transcription factor PIF1	ARATH							1.42768	1.51955	22.5283	2.07066e-06	4.19178e-05	1.44873	1.57443	4.33946	3.8327			-0.422012	-0.370361		0.456284	0.336089
TRINITY_DN16212_c0_g1	2614; 2458	BRL2; GSO2; MIK2; SIRK; Y2239; Y5977	LRR receptor-like serine/threonine-protein kinase GSO2 {ECO:0000303|PubMed:18088309}; MDIS1-interacting receptor like kinase 2 {ECO:0000303|PubMed:26863186}; Probable LRR receptor-like serine/threonine-protein kinase At2g23950; Probable leucine-rich repeat receptor-like protein kinase At5g49770; Senescence-induced receptor-like serine/threonine-protein kinase; Serine/threonine-protein kinase BRI1…	ARATH	K16224				AT2G01950,AT5G49770,AT2G19190,AT2G23950	GO:0000166,GO:0001882,GO:0001883,GO:0003002,GO:0003674,GO:0003824,GO:0004672,GO:0004674,GO:0004675,GO:0004871,GO:0004872,GO:0004888,GO:0005488,GO:0005524,GO:0005575,GO:0005886,GO:0006464,GO:0006468,GO:0006793,GO:0006796,GO:0006810,GO:0006950,GO:0006952,GO:0007165,GO:0007166,GO:0007389,GO:0008150,GO:0008152,GO:0009605,GO:0009607,GO:0009617,GO:0009734,GO:0009742,GO:0009755,GO:0009987,GO:0010051,GO:…	-1.48863	3.56217	22.5258	2.07337e-06	4.19227e-05	19.3816	15.3436	3.92943	8.41884			0.797388	0.495418		-1.05302	-0.239789
TRINITY_DN50143_c0_g1	571	ERDL7 (1)	Sugar transporter ERD6-like 7	ARATH					AT2G48020	GO:0000041,GO:0003674,GO:0005215,GO:0005351,GO:0005355,GO:0005402,GO:0005575,GO:0005773,GO:0005774,GO:0006810,GO:0006811,GO:0006812,GO:0006829,GO:0008150,GO:0008324,GO:0008643,GO:0008645,GO:0009507,GO:0009536,GO:0009705,GO:0009987,GO:0015075,GO:0015144,GO:0015145,GO:0015149,GO:0015291,GO:0015293,GO:0015294,GO:0015295,GO:0015749,GO:0015758,GO:0016020,GO:0016021,GO:0022804,GO:0022857,GO:0022891,GO:…	1.67021	1.98357	22.4626	2.1428e-06	4.32748e-05	1.76197	1.94657	7.85886	3.99649			-0.53292	-0.463806		0.857014	0.139712
TRINITY_DN36218_c0_g1	1858; 1764; 1756; 1332; 1316; 1001; 858	YPQ1; YPQ3	Probable vacuolar amino acid transporter YPQ1; Probable vacuolar amino acid transporter YPQ3	YEAST						GO:0003333,GO:0003674,GO:0005215,GO:0005342,GO:0005575,GO:0006810,GO:0006811,GO:0006820,GO:0006865,GO:0007034,GO:0008150,GO:0008509,GO:0008514,GO:0009987,GO:0015075,GO:0015171,GO:0015174,GO:0015711,GO:0015802,GO:0015849,GO:0016020,GO:0016021,GO:0016482,GO:0022857,GO:0022891,GO:0022892,GO:0031090,GO:0031166,GO:0031224,GO:0031300,GO:0031301,GO:0031310,GO:0031966,GO:0032973,GO:0032974,GO:0034220,GO:…	0.947943	5.34326	22.439	2.16926e-06	4.37572e-05	31.1281	24.2749	63.7593	43.0114			-0.274252	-0.608621		0.714888	0.167985
TRINITY_DN35037_c0_g1	1112; 1109; 1013										-1.6541	2.40158	22.4296	2.17993e-06	4.39117e-05	7.08702	8.70232	1.50343	3.50512			0.465506	0.701551		-0.909531	-0.257527
TRINITY_DN36489_c0_g1	1825; 1758; 1745; 1718; 1708; 1665; 1652; 1476; 1359; 1335; 572; 505	PSY	Phytoene synthase, chloroplastic	ARATH; DAUCA	K02291				AT5G17230	GO:0003674,GO:0003824,GO:0004310,GO:0004311,GO:0004337,GO:0004659,GO:0005575,GO:0006066,GO:0006629,GO:0006694,GO:0006696,GO:0006720,GO:0006721,GO:0008150,GO:0008152,GO:0008202,GO:0008204,GO:0008299,GO:0008610,GO:0009058,GO:0009507,GO:0009536,GO:0009987,GO:0016020,GO:0016108,GO:0016109,GO:0016114,GO:0016116,GO:0016117,GO:0016125,GO:0016126,GO:0016128,GO:0016129,GO:0016740,GO:0016765,GO:0016767,GO:…	0.787247	5.52788	22.4276	2.18211e-06	4.39117e-05	37.5886	30.086	64.4085	52.2492			-0.224415	-0.527556		0.521868	0.230103
[truncated: 16,102 more rows]
