# Supplementary material for: Flax (Linum usitatissimum L.) response to non-optimal soil acidity and zinc deficiency
Source: BMC Plant Biol. 2019 Feb 15;19(Suppl 1):54. doi: 10.1186/s12870-019-1641-1 (PMC6393972; doi:10.1186/s12870-019-1641-1)
Supplement: Supplementary file 5 — Gene expression alterations in flax cultivar Norlin under pH 7.5. (XLSX 6700 kb) [file 12870_2019_1641_MOESM5_ESM.xlsx]

## Sheet: Norilin alkali treat w_Zn
Additional file 5. Gene expression alterations in flax cultivar Norlin under pH 7.5.
Gene ID	Transcript lengths	Blast symbol	Blast name	Blast species	KEGG Orthology		Zn+ pH5.5	Zn+ pH7.5	KEGG A.Thaliana	Gene Ontology	logFC	logCPM	LR	PValue	FDR	Norlin Zn+ pH5.5 r1	Norlin Zn+ pH5.5 r2	Norlin Zn+ pH7.5 r1	Norlin Zn+ pH7.5 r2			(log-R) Norlin Zn+ pH5.5 r1	(log-R) Norlin Zn+ pH5.5 r2		(log-R) Norlin Zn+ pH7.5 r1	(log-R) Norlin Zn+ pH7.5 r2
TRINITY_DN21357_c1_g1	581										12.2246	7.27065	805.963	2.72696e-177	4.64483e-173	0	0.120696	228.646	388.771			-3.63606	-3.55153		3.21347	3.97412
TRINITY_DN44658_c0_g1	500	TPS3 (1)	Probable terpene synthase 3	RICCO						GO:0000287,GO:0003674,GO:0003824,GO:0005488,GO:0008150,GO:0008152,GO:0010333,GO:0016829,GO:0016835,GO:0016838,GO:0043167,GO:0043169,GO:0046872	12.1769	5.46462	747.389	1.48264e-164	1.26269e-160	0	0.030174	106.947	70.144			-2.74047	-2.71887		3.02701	2.43234
TRINITY_DN36228_c0_g1	2040; 1881; 1881; 1881; 1591; 1427	RIBA1 (1)	Bifunctional riboflavin biosynthesis protein RIBA 1, chloroplastic	ARATH	K14652				AT5G64300	GO:0000166,GO:0001882,GO:0001883,GO:0003674,GO:0003824,GO:0003933,GO:0003935,GO:0005488,GO:0005525,GO:0005575,GO:0006766,GO:0006767,GO:0006771,GO:0006807,GO:0008150,GO:0008152,GO:0008686,GO:0009058,GO:0009110,GO:0009231,GO:0009507,GO:0009532,GO:0009536,GO:0009570,GO:0009987,GO:0016020,GO:0016787,GO:0016810,GO:0016814,GO:0016829,GO:0016830,GO:0017076,GO:0018130,GO:0019001,GO:0019238,GO:0032549,GO:…	13.5712	7.70374	729.425	1.19453e-160	6.78216e-157	0.0607543	0	292.215	541.465			-3.78931	-3.83249		3.36824	4.25356
TRINITY_DN41281_c1_g1	855; 767; 754; 746; 735; 681; 667; 652; 650; 633; 576; 512										-10.0558	4.33079	683.836	9.78914e-151	4.16846e-147	37.6069	42.1228	0.0399801	0.0287829			2.1026	2.25838		-2.17652	-2.18446
TRINITY_DN18033_c0_g1	1593	ZIP10	Probable zinc transporter 10	ARATH	K14709				AT1G31260	GO:0003674,GO:0005215,GO:0005385,GO:0005575,GO:0005886,GO:0008324,GO:0015075,GO:0016020,GO:0016021,GO:0022857,GO:0022890,GO:0022891,GO:0022892,GO:0031224,GO:0044425,GO:0044464,GO:0046873,GO:0046915,GO:0072509	10.1898	7.91388	658.545	3.09648e-145	1.05485e-141	0.303772	0.512957	344.549	619.15			-3.85828	-3.73289		3.37464	4.21652
TRINITY_DN17161_c0_g1	3919; 3677; 1241	ORG2	Transcription factor ORG2	ARATH					AT3G56970	GO:0000975,GO:0000976,GO:0000977,GO:0001012,GO:0001067,GO:0001071,GO:0003674,GO:0003676,GO:0003677,GO:0003700,GO:0005488,GO:0005575,GO:0005667,GO:0006139,GO:0006351,GO:0006355,GO:0006357,GO:0006725,GO:0006807,GO:0006950,GO:0007154,GO:0008150,GO:0008152,GO:0009058,GO:0009059,GO:0009267,GO:0009605,GO:0009889,GO:0009987,GO:0009991,GO:0010106,GO:0010468,GO:0010556,GO:0016070,GO:0018130,GO:0019219,GO:…	5.61473	6.91609	612.094	3.91956e-135	1.1127e-131	4.43506	5.22009	197.382	276.028			-2.63816	-2.4721		2.31528	2.79498
TRINITY_DN50229_c0_g1	828	LIRP1	Light-regulated protein	ORYSJ						GO:0005575,GO:0009507,GO:0009536,GO:0043226,GO:0043227,GO:0043229,GO:0043231,GO:0044424,GO:0044444,GO:0044464	5.14174	5.21375	564.589	8.44093e-125	2.05392e-121	1.67074	2.41392	68.7258	75.7567			-2.23473	-1.96874		2.03337	2.1701
TRINITY_DN35815_c0_g1	2077; 1988; 1971; 1721; 1721	NRAM5	Metal transporter Nramp5	ORYSJ						GO:0003674,GO:0005215,GO:0005575,GO:0006810,GO:0006811,GO:0008150,GO:0016021,GO:0031224,GO:0042592,GO:0044425,GO:0044699,GO:0044765,GO:0048878,GO:0050801,GO:0051179,GO:0051234,GO:0055065,GO:0055072,GO:0055076,GO:0055080,GO:0065007,GO:0065008,GO:0098771,GO:1902578	10.1651	8.17634	527.663	9.10704e-117	1.5512e-113	0.42528	0.573305	375.453	780.45			-3.92529	-3.83982		3.35671	4.40841
TRINITY_DN38136_c4_g1	667; 588; 574										-9.95506	4.23623	516.767	2.13809e-114	3.31074e-111	30.6809	43.9333	0.0799603	0			1.87828	2.36937		-2.09554	-2.1521
TRINITY_DN26512_c0_g1	889; 866	PR1; PR12	Pathogenesis-related protein 1; Pathogenesis-related protein PRB1-2	ARATH; HORVU	K13449				AT2G14610	GO:0001101,GO:0002376,GO:0005575,GO:0005576,GO:0005618,GO:0006950,GO:0006952,GO:0006955,GO:0007584,GO:0008150,GO:0009414,GO:0009415,GO:0009605,GO:0009607,GO:0009627,GO:0009628,GO:0009719,GO:0009814,GO:0009991,GO:0010033,GO:0010035,GO:0010243,GO:0010266,GO:0014070,GO:0030312,GO:0031667,GO:0033273,GO:0042221,GO:0043207,GO:0044464,GO:0045087,GO:0048046,GO:0050896,GO:0051704,GO:0051707,GO:0098542,GO:…	6.33653	6.53949	506.305	4.03864e-112	5.73252e-109	2.03527	2.50444	135.892	231.53			-2.77705	-2.61837		2.31768	3.07775
TRINITY_DN9171_c0_g1	2880; 2720	FRO2; FRO4	Ferric reduction oxidase 2; Ferric reduction oxidase 4	ARATH					AT1G01580,AT5G23980	GO:0000293,GO:0003674,GO:0003824,GO:0005488,GO:0005575,GO:0005886,GO:0006810,GO:0006811,GO:0008150,GO:0009605,GO:0009607,GO:0009617,GO:0015688,GO:0016020,GO:0016021,GO:0016491,GO:0016722,GO:0016723,GO:0031224,GO:0042592,GO:0043167,GO:0043169,GO:0043207,GO:0044425,GO:0044464,GO:0044699,GO:0044765,GO:0046872,GO:0048878,GO:0050801,GO:0050896,GO:0051179,GO:0051234,GO:0051704,GO:0051707,GO:0055065,GO:…	10.5343	5.19642	465.575	2.94174e-103	3.85435e-100	0.0607543	0.030174	49.3755	96.9985			-2.55111	-2.57268		2.08873	3.03506
TRINITY_DN36861_c0_g1	1709; 1562; 1529; 1091	DTX14 (1)	Protein DETOXIFICATION 14 {ECO:0000303|PubMed:11739388}	ARATH	K03327				AT1G71140	GO:0003674,GO:0005215,GO:0005575,GO:0005774,GO:0015238,GO:0015291,GO:0015297,GO:0016020,GO:0016021,GO:0022804,GO:0022857,GO:0031090,GO:0031224,GO:0044422,GO:0044424,GO:0044425,GO:0044437,GO:0044444,GO:0044446,GO:0044464,GO:0090484,GO:0098588	7.85385	5.47372	427.753	5.0109e-95	6.09648e-92	0.334149	0.422435	59.7303	117.06			-2.61281	-2.55924		2.1122	3.05985
TRINITY_DN26108_c0_g1	1470	RISB (1)	6,7-dimethyl-8-ribityllumazine synthase, chloroplastic	ARATH	K00794				AT2G44050	GO:0003674,GO:0003824,GO:0005575,GO:0006766,GO:0006767,GO:0006771,GO:0006807,GO:0008150,GO:0008152,GO:0009058,GO:0009110,GO:0009231,GO:0009349,GO:0009507,GO:0009532,GO:0009536,GO:0009570,GO:0009987,GO:0016740,GO:0018130,GO:0032991,GO:0034641,GO:0042364,GO:0042726,GO:0042727,GO:0043226,GO:0043227,GO:0043229,GO:0043231,GO:0043234,GO:0044237,GO:0044249,GO:0044271,GO:0044281,GO:0044283,GO:0044422,GO:…	6.51336	7.84189	402.989	1.23134e-89	1.39823e-86	4.6477	5.28044	313.484	594.109			-3.04658	-2.91541		2.52199	3.44
TRINITY_DN40817_c0_g1	2189; 2080; 2066; 1479; 765; 656	CB24	Chlorophyll a-b binding protein P4, chloroplastic	PEA						GO:0003674,GO:0005488,GO:0005575,GO:0006091,GO:0006464,GO:0008150,GO:0008152,GO:0009521,GO:0009522,GO:0009523,GO:0009535,GO:0009765,GO:0009987,GO:0016020,GO:0016021,GO:0016168,GO:0018298,GO:0019538,GO:0031224,GO:0032991,GO:0034357,GO:0036211,GO:0042651,GO:0043167,GO:0043169,GO:0043170,GO:0043234,GO:0043412,GO:0044237,GO:0044238,GO:0044260,GO:0044267,GO:0044422,GO:0044424,GO:0044425,GO:0044434,GO:…	4.10388	5.48849	379.519	1.58379e-84	1.68605e-81	4.55657	5.31062	72.0042	97.6893			-1.89502	-1.73797		1.60158	2.03141
TRINITY_DN34659_c0_g1	2550; 2524; 2448; 2422; 2398; 1693; 1504	EXP13; ORG2	Expansin-A13; Transcription factor ORG2	ARATH					AT3G56970,AT3G03220	GO:0000975,GO:0000976,GO:0000977,GO:0001012,GO:0001067,GO:0001071,GO:0003674,GO:0003676,GO:0003677,GO:0003700,GO:0005488,GO:0005575,GO:0005576,GO:0005618,GO:0005667,GO:0006139,GO:0006351,GO:0006355,GO:0006357,GO:0006725,GO:0006807,GO:0006950,GO:0007154,GO:0008150,GO:0008152,GO:0009058,GO:0009059,GO:0009267,GO:0009605,GO:0009664,GO:0009889,GO:0009987,GO:0009991,GO:0010106,GO:0010468,GO:0010556,GO:…	3.59386	6.58025	378.644	2.45566e-84	2.46042e-81	14.6722	14.6042	151.165	202.287			-1.70219	-1.70808		1.49738	1.91289
TRINITY_DN50358_c0_g1	1447	ACCH1 (1)	1-aminocyclopropane-1-carboxylate oxidase homolog 1	ARATH					AT1G06620	GO:0003674,GO:0003824,GO:0005488,GO:0016491,GO:0043167,GO:0043169,GO:0046872	11.3099	5.44416	377.864	3.63126e-84	3.43618e-81	0	0.0603479	50.8947	122.874			-2.68307	-2.64018		2.04198	3.28127
TRINITY_DN7730_c0_g1	1252	ATCA7	Alpha carbonic anhydrase 7	ARATH	K01674				AT1G08080	GO:0003674,GO:0003824,GO:0004089,GO:0005488,GO:0005575,GO:0006730,GO:0008150,GO:0008152,GO:0008270,GO:0009532,GO:0009570,GO:0009987,GO:0016829,GO:0016835,GO:0016836,GO:0043167,GO:0043169,GO:0044237,GO:0044281,GO:0044422,GO:0044424,GO:0044434,GO:0044435,GO:0044444,GO:0044446,GO:0044464,GO:0044699,GO:0044710,GO:0044763,GO:0046872,GO:0046914	5.96159	4.33936	375.711	1.06826e-83	9.57666e-81	0.546789	0.724175	31.1445	48.4705			-2.02696	-1.92982		1.67506	2.28173
TRINITY_DN29237_c0_g1	2340; 2308; 2238; 2234; 2202; 2132; 656	ISPS; TPS12; TPS2; TPS4	Isoprene synthase, chloroplastic; Probable terpene synthase 12; Tricyclene synthase EBOS, chloroplastic; Tricyclene synthase TPS4, chloroplastic	LOTJA; MEDTR; POPAL; RICCO	K12742,K19968					GO:0000287,GO:0001101,GO:0003674,GO:0003824,GO:0005488,GO:0005575,GO:0006629,GO:0006720,GO:0006721,GO:0006950,GO:0006952,GO:0008150,GO:0008152,GO:0008299,GO:0008610,GO:0009058,GO:0009532,GO:0009570,GO:0009605,GO:0009607,GO:0009611,GO:0009719,GO:0009725,GO:0009753,GO:0009987,GO:0010033,GO:0010333,GO:0016114,GO:0016829,GO:0016835,GO:0016838,GO:0042221,GO:0043167,GO:0043169,GO:0043207,GO:0044237,GO:…	4.46991	4.38382	366.479	1.09378e-81	9.31514e-79	1.60999	1.99148	34.8627	45.0453			-1.80025	-1.65532		1.55184	1.90373
TRINITY_DN3815_c0_g1	523										8.73574	2.8672	361.233	1.51714e-80	1.23055e-77	0.0303772	0.030174	13.3534	15.8018			-1.5127	-1.51284		1.40604	1.61951
TRINITY_DN32129_c0_g1	2053; 1951										5.63743	4.02079	344.23	7.64961e-77	5.92254e-74	0.607543	0.663827	25.5073	38.0798			-1.84299	-1.81218		1.55606	2.09912
TRINITY_DN29605_c0_g1	1010; 895; 683	ZRAB2	Zinc finger Ran-binding domain-containing protein 2	CHICK						GO:0003674,GO:0003676,GO:0003723,GO:0005488,GO:0005575,GO:0005654,GO:0008270,GO:0043167,GO:0043169,GO:0044422,GO:0044424,GO:0044428,GO:0044446,GO:0044464,GO:0046872,GO:0046914,GO:0097159,GO:1901363	9.47014	5.07507	337.23	2.55946e-75	1.89545e-72	0.0607543	0.120696	39.9402	94.4081			-2.48409	-2.44273		1.863	3.06382
TRINITY_DN39147_c1_g2	521										-11.8391	2.89404	335.263	6.86225e-75	4.8702e-72	12.3635	16.7465	0	0			1.32611	1.71033		-1.51822	-1.51822
TRINITY_DN39205_c1_g1	2210; 2199; 2135; 2119; 2058; 2042; 1576; 1560	PAP14	Probable plastid-lipid-associated protein 14, chloroplastic	ARATH					AT5G53450	GO:0000166,GO:0001882,GO:0001883,GO:0003674,GO:0003824,GO:0004672,GO:0004674,GO:0004693,GO:0005488,GO:0005524,GO:0005575,GO:0005634,GO:0006464,GO:0006468,GO:0006793,GO:0006796,GO:0007346,GO:0008150,GO:0008152,GO:0009507,GO:0009536,GO:0009987,GO:0010468,GO:0016301,GO:0016310,GO:0016740,GO:0016772,GO:0016773,GO:0017076,GO:0019222,GO:0019538,GO:0030554,GO:0032549,GO:0032550,GO:0032553,GO:0032555,GO:…	3.25281	6.49428	331.39	4.78565e-74	3.26056e-71	17.1023	17.1388	140.89	185.449			-1.55013	-1.54738		1.35296	1.74455
TRINITY_DN34483_c0_g1	1491; 1482; 1477; 1468; 1301; 1293; 1292; 1287; 1284; 1279; 1278; 1270; 1251; 1242; 1237; 1228; 1152; 1143; 1138; 1129; 1069										3.78759	6.89007	318.111	3.73509e-71	2.44692e-68	16.2214	15.8111	177.232	265.091			-1.78472	-1.81758		1.5134	2.0889
TRINITY_DN2056_c0_g1	504										9.74913	4.41431	306.273	1.41603e-68	8.93307e-66	0.0303772	0.0603479	25.1075	59.7822			-2.17185	-2.15071		1.56703	2.75552
TRINITY_DN7596_c0_g1	1562	GDL52	GDSL esterase/lipase At3g14820	ARATH					AT3G14820	GO:0003674,GO:0003824,GO:0005575,GO:0005576,GO:0006629,GO:0008150,GO:0008152,GO:0009056,GO:0016042,GO:0016298,GO:0016787,GO:0016788,GO:0044238,GO:0044699,GO:0044710,GO:0044712,GO:0071704,GO:1901575	4.95272	4.49623	303.042	7.16332e-68	4.3576e-65	1.4581	1.35783	32.6638	54.6588			-1.82929	-1.87175		1.49608	2.20495
TRINITY_DN3468_c0_g1	703; 608										7.1483	4.30607	294.415	5.42626e-66	3.18709e-63	0.394903	0.15087	26.147	52.2123			-1.97512	-2.13017		1.57982	2.52546
TRINITY_DN41238_c0_g2	814	BTSL1	Zinc finger protein BRUTUS-like At1g18910 {ECO:0000305}	ARATH					AT1G18910	GO:0003674,GO:0003824,GO:0005488,GO:0005575,GO:0005634,GO:0006950,GO:0007154,GO:0008150,GO:0008270,GO:0009267,GO:0009605,GO:0009987,GO:0009991,GO:0010106,GO:0016021,GO:0016874,GO:0031224,GO:0031667,GO:0031668,GO:0031669,GO:0033554,GO:0042594,GO:0043167,GO:0043169,GO:0043226,GO:0043227,GO:0043229,GO:0043231,GO:0044424,GO:0044425,GO:0044464,GO:0044699,GO:0044763,GO:0046872,GO:0046914,GO:0050896,GO:…	4.94298	3.07794	294.165	6.15357e-66	3.49379e-63	0.486034	0.573305	16.5118	16.3199			-1.45695	-1.40717		1.43958	1.42455
TRINITY_DN12552_c0_g1	600										11.3171	2.33999	293.336	9.32742e-66	5.12497e-63	0	0	9.03551	11.1966			-1.29654	-1.29654		1.16754	1.42555
TRINITY_DN27147_c0_g1	1956; 1913; 812	YSL3 (1)	Metal-nicotianamine transporter YSL3	ARATH					AT5G53550	GO:0003006,GO:0005575,GO:0005886,GO:0006810,GO:0006811,GO:0008150,GO:0009605,GO:0009607,GO:0009624,GO:0009791,GO:0009987,GO:0010035,GO:0010038,GO:0010039,GO:0016020,GO:0016021,GO:0022414,GO:0031224,GO:0032501,GO:0032502,GO:0042221,GO:0042592,GO:0043207,GO:0044425,GO:0044464,GO:0044699,GO:0044702,GO:0044707,GO:0044763,GO:0044765,GO:0044767,GO:0048316,GO:0048608,GO:0048856,GO:0048878,GO:0050801,GO:…	4.06976	4.11994	289.662	5.89219e-65	3.1363e-62	1.91376	1.99148	28.5858	37.0436			-1.57827	-1.5499		1.38797	1.74019
TRINITY_DN12812_c0_g1	1007	ML328 (1)	MLP-like protein 328	ARATH					AT2G01520	GO:0003006,GO:0003674,GO:0005488,GO:0005507,GO:0005575,GO:0005829,GO:0006950,GO:0006952,GO:0008150,GO:0009607,GO:0010033,GO:0010035,GO:0010038,GO:0010043,GO:0010228,GO:0014070,GO:0022414,GO:0032502,GO:0042221,GO:0043167,GO:0043169,GO:0044424,GO:0044444,GO:0044464,GO:0046872,GO:0046914,GO:0050896,GO:0080184,GO:1990267	3.31225	8.20053	289.36	6.85525e-65	3.53835e-62	54.9219	52.7139	549.687	519.561			-1.60387	-1.66095		1.67292	1.59191
TRINITY_DN63379_c0_g1	943	PER27 (1)	Peroxidase 27	ARATH	K00430				AT3G01190	GO:0003674,GO:0003824,GO:0004601,GO:0005488,GO:0005575,GO:0005576,GO:0005618,GO:0006950,GO:0006979,GO:0008150,GO:0008152,GO:0009056,GO:0009505,GO:0009664,GO:0009987,GO:0016043,GO:0016209,GO:0016491,GO:0016684,GO:0020037,GO:0030312,GO:0042743,GO:0042744,GO:0043167,GO:0043169,GO:0044237,GO:0044248,GO:0044464,GO:0044699,GO:0044710,GO:0044712,GO:0044763,GO:0045229,GO:0046872,GO:0046906,GO:0050896,GO:…	10.4524	5.80523	287.763	1.52756e-64	7.65264e-62	0.0303772	0.120696	54.8128	168.265			-2.81477	-2.75198		1.99163	3.57512
TRINITY_DN33072_c0_g1	1720	DSEL (1)	Phospholipase A1-IIgamma	ARATH					AT4G18550	GO:0003674,GO:0003824,GO:0004620,GO:0005575,GO:0005737,GO:0006629,GO:0006638,GO:0006639,GO:0008150,GO:0008152,GO:0008970,GO:0009056,GO:0009987,GO:0010029,GO:0010187,GO:0016042,GO:0016298,GO:0016787,GO:0016788,GO:0019915,GO:0044237,GO:0044238,GO:0044242,GO:0044248,GO:0044255,GO:0044424,GO:0044464,GO:0044699,GO:0044710,GO:0044712,GO:0044763,GO:0046339,GO:0046340,GO:0046461,GO:0046462,GO:0046464,GO:…	2.97612	6.59804	271.822	4.54732e-61	2.21298e-58	18.6516	25.0444	160.64	183.203			-1.63281	-1.24373		1.34455	1.53198
TRINITY_DN41718_c2_g1	642; 609; 532										-11.1147	2.18469	260.62	1.25735e-58	5.94903e-56	8.23221	9.3841	0	0			1.13905	1.29295		-1.216	-1.216
TRINITY_DN9434_c0_g1	1541	DSEL (2)	Phospholipase A1-IIgamma	ARATH					AT4G18550	GO:0003674,GO:0003824,GO:0004620,GO:0005575,GO:0005737,GO:0006629,GO:0006638,GO:0006639,GO:0008150,GO:0008152,GO:0008970,GO:0009056,GO:0009987,GO:0010029,GO:0010187,GO:0016042,GO:0016298,GO:0016787,GO:0016788,GO:0019915,GO:0044237,GO:0044238,GO:0044242,GO:0044248,GO:0044255,GO:0044424,GO:0044464,GO:0044699,GO:0044710,GO:0044712,GO:0044763,GO:0046339,GO:0046340,GO:0046461,GO:0046462,GO:0046464,GO:…	3.31221	7.67193	252.604	7.02584e-57	3.23435e-54	30.8024	43.8126	355.743	385.461			-1.87279	-1.39085		1.57426	1.68939
TRINITY_DN30702_c0_g1	1182; 1103; 1093; 1056; 1014; 1003; 977	MFL1; NAATA; NAATB	Nicotianamine aminotransferase A {ECO:0000312|EMBL:BAA87052.2}; Nicotianamine aminotransferase B {ECO:0000312|EMBL:BAA87053.1}; Protein MITOFERRINLIKE 1, chloroplastic	ARATH; HORVU	K14271				AT5G42130	GO:0000041,GO:0003674,GO:0003824,GO:0005215,GO:0005488,GO:0005575,GO:0005743,GO:0006082,GO:0006520,GO:0006807,GO:0006810,GO:0006811,GO:0006812,GO:0006826,GO:0006839,GO:0008150,GO:0008152,GO:0008483,GO:0009058,GO:0009507,GO:0009526,GO:0009528,GO:0009536,GO:0009706,GO:0009941,GO:0009987,GO:0010035,GO:0010038,GO:0010039,GO:0016020,GO:0016021,GO:0016740,GO:0016769,GO:0019752,GO:0019866,GO:0022857,GO:…	8.98046	3.12118	247.524	9.0011e-56	4.03462e-53	0	0.0603479	11.2744	23.2278			-1.6076	-1.56471		1.12297	2.04934
TRINITY_DN14283_c0_g1	663; 663										3.58016	4.79818	236.58	2.18956e-53	9.56277e-51	3.09847	5.49166	53.1336	49.7369			-1.83327	-1.27805		1.60153	1.50979
TRINITY_DN27921_c0_g1	1495; 1415	WTR37	WAT1-related protein At4g30420	ARATH					AT4G30420	GO:0003674,GO:0005215,GO:0005575,GO:0005886,GO:0006810,GO:0008150,GO:0016020,GO:0016021,GO:0022857,GO:0031224,GO:0044425,GO:0044464,GO:0051179,GO:0051234	-2.68151	4.81082	236.317	2.49928e-53	1.06426e-50	48.1782	48.4594	7.35634	7.68505			1.19705	1.20511		-1.22599	-1.17618
TRINITY_DN22070_c0_g1	760; 598										3.3944	3.79273	232.197	1.97771e-52	8.21617e-50	2.33904	2.47426	23.7082	26.9408			-1.33718	-1.2929		1.2296	1.40048
TRINITY_DN12807_c0_g1	1015; 796										11.9108	2.94445	231.672	2.57523e-52	1.04438e-49	0	0	9.47529	21.0403			-1.51164	-1.51164		1.00882	2.01445
TRINITY_DN35328_c0_g2	2207; 2202; 2167; 2162; 1280; 1201	BT4	BTB/POZ and TAZ domain-containing protein 4	ARATH					AT5G67480	GO:0000151,GO:0000302,GO:0000988,GO:0000989,GO:0001101,GO:0003674,GO:0003712,GO:0003824,GO:0004402,GO:0005488,GO:0005515,GO:0005516,GO:0005575,GO:0005634,GO:0005737,GO:0005774,GO:0006355,GO:0006464,GO:0006508,GO:0006511,GO:0006950,GO:0006970,GO:0006979,GO:0008080,GO:0008150,GO:0008152,GO:0008270,GO:0009056,GO:0009057,GO:0009611,GO:0009628,GO:0009651,GO:0009719,GO:0009725,GO:0009733,GO:0009739,GO:…	2.62806	5.47265	227.574	2.01525e-51	7.98275e-49	12.3331	12.4015	68.7258	84.1325			-1.22424	-1.21737		1.07865	1.36297
TRINITY_DN34557_c0_g1	1786; 1771; 1734; 1719; 1190; 1064	HPXO (1)	FAD-dependent urate hydroxylase {ECO:0000305|PubMed:23760935}	ACIAD; MYCVP	K16839					GO:0000166,GO:0003674,GO:0003824,GO:0004497,GO:0005488,GO:0006082,GO:0006139,GO:0006144,GO:0006725,GO:0006807,GO:0008150,GO:0008152,GO:0009056,GO:0009112,GO:0009987,GO:0016491,GO:0016705,GO:0016709,GO:0019439,GO:0019628,GO:0034641,GO:0036094,GO:0043167,GO:0043168,GO:0044237,GO:0044238,GO:0044248,GO:0044270,GO:0044281,GO:0044282,GO:0044699,GO:0044710,GO:0044712,GO:0044763,GO:0046415,GO:0046483,GO:…	2.71343	6.06963	220.026	8.92763e-50	3.45601e-47	17.6491	17.8932	96.7919	136.23			-1.29057	-1.27276		1.03936	1.52396
TRINITY_DN3188_c0_g1	732	YSL2	Metal-nicotianamine transporter YSL2	ARATH					AT5G24380	GO:0003006,GO:0003674,GO:0005215,GO:0005575,GO:0005886,GO:0006810,GO:0006811,GO:0008150,GO:0009791,GO:0010035,GO:0010038,GO:0010039,GO:0010043,GO:0015603,GO:0016020,GO:0016021,GO:0022414,GO:0022857,GO:0031224,GO:0032501,GO:0032502,GO:0042221,GO:0042592,GO:0044425,GO:0044464,GO:0044699,GO:0044702,GO:0044707,GO:0044765,GO:0044767,GO:0048316,GO:0048608,GO:0048856,GO:0048878,GO:0050801,GO:0050896,GO:…	3.90715	4.01194	219.834	9.8287e-50	3.72027e-47	1.79225	2.23287	24.4678	35.9499			-1.57117	-1.41258		1.23195	1.7518
TRINITY_DN32129_c0_g2	1507										4.04327	4.02826	217.341	3.43813e-49	1.27308e-46	1.85301	1.87078	23.8282	37.5905			-1.52816	-1.52152		1.21673	1.83294
TRINITY_DN33649_c0_g1	1891; 1865; 1810	C71A1 (1)	Cytochrome P450 71A1	PERAE						GO:0003006,GO:0003674,GO:0003824,GO:0004497,GO:0005488,GO:0005506,GO:0005575,GO:0005789,GO:0007568,GO:0008150,GO:0009835,GO:0016020,GO:0016021,GO:0016491,GO:0016705,GO:0020037,GO:0021700,GO:0022414,GO:0031090,GO:0031224,GO:0032502,GO:0043167,GO:0043169,GO:0044422,GO:0044424,GO:0044425,GO:0044432,GO:0044444,GO:0044446,GO:0044464,GO:0044699,GO:0044702,GO:0044767,GO:0046872,GO:0046906,GO:0046914,GO:…	6.04466	3.43544	215.976	6.82531e-49	2.47352e-46	0.394903	0.241392	14.113	28.2936			-1.5789	-1.67447		1.17129	2.08208
TRINITY_DN26799_c0_g1	680; 677; 635	DRMH1	Dormancy-associated protein homolog 1 {ECO:0000303|PubMed:15908603}	ARATH					AT2G33830	GO:0007275,GO:0008150,GO:0032501,GO:0032502,GO:0044699,GO:0044707,GO:0044767	3.54982	7.99508	212.111	4.7562e-48	1.68776e-45	33.9313	46.3472	385.728	554.446			-1.95321	-1.52502		1.47852	1.99972
TRINITY_DN25830_c0_g1	1203; 1203; 1200	NAS	Nicotianamine synthase	SOLLC	K05953					GO:0003674,GO:0003824,GO:0006082,GO:0006576,GO:0006807,GO:0008150,GO:0008152,GO:0009058,GO:0009308,GO:0009309,GO:0009987,GO:0016053,GO:0016740,GO:0016765,GO:0018130,GO:0019752,GO:0030410,GO:0030417,GO:0030418,GO:0032787,GO:0034641,GO:0042401,GO:0043436,GO:0044106,GO:0044237,GO:0044249,GO:0044271,GO:0044281,GO:0044283,GO:0044699,GO:0044710,GO:0044711,GO:0044763,GO:0046394,GO:0046483,GO:0071704,GO:…	3.74238	5.55628	210.794	9.21706e-48	3.20396e-45	5.92355	7.15123	63.6084	111.361			-1.77403	-1.56621		1.27563	2.06461
TRINITY_DN30149_c0_g1	1867; 686	NFD4 (1)	Protein NUCLEAR FUSION DEFECTIVE 4 {ECO:0000303|PubMed:16698901}	ARATH					AT1G31470	GO:0000741,GO:0005575,GO:0006810,GO:0006950,GO:0006970,GO:0006996,GO:0008150,GO:0009628,GO:0009651,GO:0009987,GO:0010197,GO:0016021,GO:0016043,GO:0031224,GO:0044425,GO:0048284,GO:0050896,GO:0051179,GO:0051234,GO:0071840	12.124	3.15956	210.508	1.06445e-47	3.62617e-45	0	0	9.71517	25.6744			-1.5852	-1.5852		0.96511	2.20528
TRINITY_DN14398_c0_g1	621										10.8486	1.88058	206.103	9.73203e-47	3.25031e-44	0	0	5.75714	8.83636			-1.09833	-1.09833		0.857191	1.33948
TRINITY_DN29238_c0_g1	1528; 1397										7.54519	1.67813	200.355	1.7475e-45	5.72408e-43	0	0.0603479	6.6367	6.15955			-1.04546	-1.00258		1.06502	0.983025
TRINITY_DN32430_c0_g1	2064; 1955	STP7	Sugar transport protein 7	ARATH					AT4G02050	GO:0003674,GO:0005215,GO:0005351,GO:0005355,GO:0005402,GO:0005575,GO:0005886,GO:0006810,GO:0008150,GO:0008324,GO:0008643,GO:0008645,GO:0009987,GO:0015075,GO:0015144,GO:0015145,GO:0015149,GO:0015291,GO:0015293,GO:0015294,GO:0015295,GO:0015749,GO:0015758,GO:0016020,GO:0016021,GO:0022804,GO:0022857,GO:0022891,GO:0022892,GO:0031224,GO:0034219,GO:0035428,GO:0044425,GO:0044464,GO:0044699,GO:0044763,GO:…	4.06014	5.78602	196.629	1.13652e-44	3.65252e-42	5.55902	6.90983	69.9652	138.043			-1.92494	-1.68774		1.32609	2.28659
TRINITY_DN25031_c0_g1	723	CXXS1 (1)	Thioredoxin-like protein CXXS1	ARATH	K03671				AT1G11530	GO:0003674,GO:0003756,GO:0003824,GO:0004791,GO:0005575,GO:0005829,GO:0006662,GO:0006950,GO:0006979,GO:0008150,GO:0008152,GO:0009987,GO:0015035,GO:0015036,GO:0016209,GO:0016491,GO:0016651,GO:0016667,GO:0016668,GO:0016671,GO:0016853,GO:0016860,GO:0016864,GO:0018904,GO:0019725,GO:0033554,GO:0034599,GO:0042221,GO:0042592,GO:0044281,GO:0044424,GO:0044444,GO:0044464,GO:0044699,GO:0044710,GO:0044763,GO:…	2.54849	6.13031	196.59	1.1588e-44	3.65516e-42	16.7378	24.1693	116.182	123.162			-1.46967	-0.987747		1.18732	1.2701
TRINITY_DN36776_c0_g1	2906; 2818; 2813; 1164	OPT3 (1)	Oligopeptide transporter 3	ARATH					AT4G16370	GO:0005575,GO:0006810,GO:0007275,GO:0008104,GO:0008150,GO:0009987,GO:0015031,GO:0015833,GO:0016021,GO:0031224,GO:0032501,GO:0032502,GO:0033036,GO:0042886,GO:0044425,GO:0044699,GO:0044707,GO:0044763,GO:0044765,GO:0044767,GO:0045184,GO:0051179,GO:0051234,GO:0055085,GO:0071702,GO:0071705,GO:1902578	2.10321	5.85318	195.587	1.9179e-44	5.93957e-42	22.2968	21.3632	90.3151	97.2576			-0.974919	-1.03145		0.95088	1.05549
TRINITY_DN23355_c0_g1	856; 845; 830	SAU50 (1)	Auxin-responsive protein SAUR50 {ECO:0000303|PubMed:12036261}	ARATH	K14488				AT4G34760	GO:0007165,GO:0008150,GO:0009734,GO:0009755,GO:0040008,GO:0050789,GO:0050794,GO:0065007	6.71064	3.61735	193.6	5.20649e-44	1.58361e-41	0.334149	0.120696	14.3928	33.9351			-1.65454	-1.7929		1.15756	2.28988
TRINITY_DN30562_c0_g1	513										-10.9457	2.02029	186.822	1.5708e-42	4.69394e-40	5.65015	10.0178	0	0			0.804842	1.45645		-1.13065	-1.13065
TRINITY_DN7720_c0_g1	1924	C79D1	Valine N-monooxygenase 1	MANES	K13401					GO:0003674,GO:0003824,GO:0004497,GO:0005488,GO:0005506,GO:0005575,GO:0005783,GO:0008150,GO:0008152,GO:0009058,GO:0016020,GO:0016021,GO:0016137,GO:0016138,GO:0016491,GO:0019748,GO:0019756,GO:0020037,GO:0031090,GO:0031224,GO:0042341,GO:0043167,GO:0043169,GO:0043226,GO:0043227,GO:0043229,GO:0043231,GO:0044422,GO:0044424,GO:0044425,GO:0044444,GO:0044464,GO:0044550,GO:0044699,GO:0044710,GO:0044711,GO:…	2.55151	6.16614	185.198	3.55203e-42	1.04313e-39	25.0308	16.8371	125.378	120.111			-0.972733	-1.49376		1.26371	1.20279
TRINITY_DN27395_c0_g1	656; 567										10.4291	1.46026	183.877	6.90257e-42	1.99274e-39	0	0	4.75764	6.15955			-0.946252	-0.946252		0.810267	1.08224
TRINITY_DN27806_c0_g1	656; 647; 599	GLTP3	Glycolipid transfer protein 3 {ECO:0000303|PubMed:16309699}	ARATH					AT3G21260	GO:0003674,GO:0005215,GO:0005319,GO:0005488,GO:0005575,GO:0005737,GO:0008289,GO:0017089,GO:0022892,GO:0044424,GO:0044464,GO:0051861,GO:0097367,GO:1901505	6.84273	2.21426	179.748	5.50077e-41	1.56158e-38	0.0607543	0.0905219	6.4368	11.7722			-1.19868	-1.17799		0.834841	1.54183
TRINITY_DN36703_c0_g1	1762; 1603; 1600	FAEA; LIP (1)	Feruloyl esterase A; Lipase	ASPNG; RHIOR						GO:0000272,GO:0001871,GO:0003674,GO:0003824,GO:0005488,GO:0005575,GO:0005576,GO:0005975,GO:0005976,GO:0006073,GO:0006629,GO:0008150,GO:0008152,GO:0009056,GO:0009057,GO:0009251,GO:0009987,GO:0010383,GO:0010393,GO:0010410,GO:0016052,GO:0016787,GO:0016788,GO:0016998,GO:0030243,GO:0030245,GO:0030246,GO:0030247,GO:0030248,GO:0030600,GO:0043170,GO:0044036,GO:0044042,GO:0044237,GO:0044238,GO:0044247,GO:…	3.14051	3.23844	169.563	9.21868e-39	2.57413e-36	1.70112	2.14235	16.7117	17.241			-1.21964	-1.05715		1.11827	1.15851
TRINITY_DN14359_c0_g1	757										3.66417	3.08987	169.103	1.16182e-38	3.19181e-36	1.51886	0.965566	13.7931	17.7303			-1.10164	-1.34844		1.06448	1.3856
TRINITY_DN41238_c0_g1	4262; 3788; 3577	BTSL2	Zinc finger protein BRUTUS-like At1g74770 {ECO:0000305}	ARATH					AT1G74770	GO:0003674,GO:0003824,GO:0005488,GO:0005575,GO:0005634,GO:0008270,GO:0016021,GO:0016874,GO:0031224,GO:0043167,GO:0043169,GO:0043226,GO:0043227,GO:0043229,GO:0043231,GO:0044424,GO:0044425,GO:0044464,GO:0046872,GO:0046914	2.70194	7.58141	167.798	2.23888e-38	6.05314e-36	49.8793	52.1708	269.506	394.441			-1.346	-1.28364		1.04176	1.58788
TRINITY_DN26742_c0_g1	3865	BXL1	Beta-D-xylosidase 1	ARATH					AT5G49360	GO:0003006,GO:0003674,GO:0003824,GO:0004553,GO:0005575,GO:0005576,GO:0005578,GO:0005618,GO:0005975,GO:0008150,GO:0008152,GO:0009505,GO:0010214,GO:0016787,GO:0016798,GO:0022414,GO:0030312,GO:0031012,GO:0032502,GO:0044238,GO:0044421,GO:0044464,GO:0046556,GO:0048046,GO:0048856,GO:0071704	2.81063	7.86627	165.713	6.3898e-38	1.70058e-35	56.9875	59.4427	328.357	488.447			-1.4	-1.34117		1.08555	1.65562
TRINITY_DN9810_c0_g1	719; 617										3.34642	3.77256	165.544	6.95635e-38	1.82288e-35	1.85301	3.04757	28.0261	21.9614			-1.4971	-1.1075		1.46505	1.13955
TRINITY_DN32346_c0_g1	1237; 1234	FRI3	Ferritin-3, chloroplastic	SOYBN	K00522					GO:0000041,GO:0003674,GO:0003824,GO:0004322,GO:0005488,GO:0005506,GO:0005575,GO:0005737,GO:0006810,GO:0006811,GO:0006812,GO:0006826,GO:0006880,GO:0008150,GO:0008199,GO:0009507,GO:0009536,GO:0009987,GO:0016491,GO:0016722,GO:0016724,GO:0030001,GO:0043167,GO:0043169,GO:0043226,GO:0043227,GO:0043229,GO:0043231,GO:0044424,GO:0044444,GO:0044464,GO:0044699,GO:0044763,GO:0044765,GO:0046872,GO:0046914,GO:…	-2.04927	7.07819	165.371	7.59118e-38	1.9591e-35	210.028	224.826	56.252	48.8734			0.956451	1.05379		-0.90742	-1.10282
TRINITY_DN34282_c0_g1	1914; 1872; 1847; 1592; 1398; 1398; 1006	GME1	GDP-mannose 3,5-epimerase 1	ORYSI; ORYSJ	K10046					GO:0000166,GO:0003674,GO:0003824,GO:0005488,GO:0005975,GO:0005996,GO:0006082,GO:0006766,GO:0006767,GO:0008150,GO:0008152,GO:0009058,GO:0009110,GO:0009987,GO:0016051,GO:0016053,GO:0016853,GO:0016854,GO:0016857,GO:0019752,GO:0019852,GO:0019853,GO:0036094,GO:0042364,GO:0043436,GO:0044237,GO:0044238,GO:0044249,GO:0044281,GO:0044283,GO:0044699,GO:0044710,GO:0044711,GO:0044723,GO:0044763,GO:0046364,GO:…	4.64942	8.97815	164.623	1.10598e-37	2.81166e-35	37.212	40.071	607.858	1331.79			-2.28718	-2.18565		1.67192	2.80091
TRINITY_DN30865_c0_g1	1065; 830; 545; 545	LYPA2 (1)	Acyl-protein thioesterase 2	RAT	K06130					GO:0002084,GO:0003674,GO:0003824,GO:0005575,GO:0005737,GO:0006082,GO:0006464,GO:0006629,GO:0006631,GO:0008150,GO:0008152,GO:0008474,GO:0009056,GO:0009057,GO:0009987,GO:0016787,GO:0016788,GO:0016790,GO:0019538,GO:0019752,GO:0030163,GO:0031982,GO:0031988,GO:0032787,GO:0035601,GO:0036211,GO:0042157,GO:0042159,GO:0043170,GO:0043226,GO:0043227,GO:0043230,GO:0043412,GO:0043436,GO:0044237,GO:0044238,GO:…	4.28832	3.66262	164.105	1.435e-37	3.59445e-35	1.39735	1.05609	16.5518	31.431			-1.39876	-1.55149		1.05031	1.89994
TRINITY_DN33717_c0_g1	1388; 1336; 1327; 1327; 1275; 1055	PER59	Peroxidase 59	ARATH	K00430				AT5G19890	GO:0003674,GO:0003824,GO:0004601,GO:0005488,GO:0005575,GO:0005576,GO:0005634,GO:0005737,GO:0006950,GO:0006979,GO:0008150,GO:0008152,GO:0009056,GO:0009987,GO:0016209,GO:0016491,GO:0016684,GO:0020037,GO:0042743,GO:0042744,GO:0043167,GO:0043169,GO:0043226,GO:0043227,GO:0043229,GO:0043231,GO:0044237,GO:0044248,GO:0044424,GO:0044464,GO:0044699,GO:0044710,GO:0044712,GO:0044763,GO:0046872,GO:0046906,GO:…	2.73533	7.77439	162.84	2.71126e-37	6.69288e-35	46.9327	67.4086	346.628	414.791			-1.6069	-1.10258		1.22592	1.48356
TRINITY_DN27029_c0_g1	1664	C7D55 (1)	Premnaspirodiene oxygenase	HYOMU	K15472					GO:0003674,GO:0003824,GO:0004497,GO:0005488,GO:0005506,GO:0005575,GO:0016021,GO:0016491,GO:0016705,GO:0020037,GO:0031224,GO:0043167,GO:0043169,GO:0044425,GO:0046872,GO:0046906,GO:0046914,GO:0097159,GO:1901363	4.26643	2.6854	161.259	6.00532e-37	1.46127e-34	0.364526	0.905219	13.6732	10.9663			-1.37023	-1.07313		1.35845	1.08491
TRINITY_DN34740_c0_g1	2142; 2056; 2033; 1805; 1719; 1696; 1628; 1537	PDCB3 (1)	PLASMODESMATA CALLOSE-BINDING PROTEIN 3	ARATH							4.79172	3.66632	159.396	1.53331e-36	3.67843e-34	0.789806	0.965566	15.2724	33.4746			-1.59673	-1.50859		1.0335	2.07182
TRINITY_DN62841_c0_g1	1425	COMT1 (1)	Caffeic acid 3-O-methyltransferase 1	POPTM						GO:0003674,GO:0003824,GO:0006725,GO:0008150,GO:0008152,GO:0008168,GO:0008171,GO:0009058,GO:0009698,GO:0009699,GO:0009808,GO:0009809,GO:0009987,GO:0016740,GO:0016741,GO:0019438,GO:0019748,GO:0044237,GO:0044249,GO:0044550,GO:0044699,GO:0044710,GO:0044711,GO:0044763,GO:0047763,GO:0071704,GO:1901360,GO:1901362,GO:1901576	4.32431	4.29742	158.326	2.6271e-36	6.21491e-34	1.82263	1.90096	23.4683	51.1761			-1.64087	-1.6116		1.0952	2.15727
TRINITY_DN44695_c0_g1	736										3.28206	8.18527	155.784	9.43787e-36	2.20213e-33	52.2183	56.3046	385.688	669.923			-1.64358	-1.53875		1.19447	1.98786
TRINITY_DN34346_c1_g1	1041; 1030; 1016; 1005; 993; 595; 534										3.21348	3.92547	155.752	9.58961e-36	2.20729e-33	3.12885	2.776	21.6692	33.0716			-1.21927	-1.3221		0.987038	1.55433
TRINITY_DN29165_c0_g1	1215	GL113	Germin-like protein subfamily 1 member 13	ARATH						GO:0003674,GO:0005488,GO:0005575,GO:0005576,GO:0005618,GO:0030145,GO:0030312,GO:0043167,GO:0043169,GO:0044464,GO:0045735,GO:0046872,GO:0046914,GO:0048046	3.05561	8.79717	154.55	1.75636e-35	3.98882e-33	81.7753	109.26	713.046	875.318			-1.72282	-1.31348		1.37062	1.66568
TRINITY_DN27344_c0_g1	1904; 1902; 1815; 1701; 1699; 1612	RFA1	Probable replication factor A 73 kDa subunit {ECO:0000250|UniProtKB:Q19537}	CAEBR							10.7475	1.79354	153.16	3.53409e-35	7.92054e-33	0	0	4.23789	9.35446			-1.03656	-1.03656		0.604498	1.46863
TRINITY_DN21085_c0_g1	1141	PER1	Cationic peroxidase 1	ARAHY						GO:0003674,GO:0003824,GO:0004601,GO:0005488,GO:0005575,GO:0005576,GO:0006950,GO:0006979,GO:0008150,GO:0008152,GO:0009056,GO:0009987,GO:0016209,GO:0016491,GO:0016684,GO:0020037,GO:0042743,GO:0042744,GO:0043167,GO:0043169,GO:0044237,GO:0044248,GO:0044699,GO:0044710,GO:0044712,GO:0044763,GO:0046872,GO:0046906,GO:0050896,GO:0072593,GO:0097159,GO:1901363	2.77077	4.52645	149.459	2.27575e-34	5.03413e-32	5.13374	6.63827	32.7437	47.5494			-1.33906	-1.06298		0.944961	1.45708
TRINITY_DN79_c0_g1	592										6.6868	1.37113	148.176	4.34203e-34	9.48177e-32	0.0303772	0.0603479	4.19791	5.92929			-0.899155	-0.878014		0.71088	1.06629
TRINITY_DN33953_c0_g1	1401; 1398; 1300; 716	FIT	Transcription factor FER-LIKE IRON DEFICIENCY-INDUCED TRANSCRIPTION FACTOR	ARATH					AT2G28160	GO:0000302,GO:0001071,GO:0003674,GO:0003676,GO:0003677,GO:0003700,GO:0005488,GO:0005575,GO:0005634,GO:0006139,GO:0006351,GO:0006355,GO:0006725,GO:0006807,GO:0006950,GO:0006979,GO:0008150,GO:0008152,GO:0009058,GO:0009059,GO:0009719,GO:0009723,GO:0009725,GO:0009889,GO:0009987,GO:0010033,GO:0010035,GO:0010038,GO:0010039,GO:0010468,GO:0010556,GO:0010959,GO:0016070,GO:0018130,GO:0019219,GO:0019222,GO:…	3.64294	4.48078	142.858	6.3121e-33	1.36094e-30	3.94903	2.65531	28.4259	54.0544			-1.30922	-1.663		1.04535	1.92688
TRINITY_DN35336_c0_g1	1027; 989; 849; 794; 656	CB24; CB2G	Chlorophyll a-b binding protein 3C, chloroplastic; Chlorophyll a-b binding protein 40, chloroplastic	SOLLC; TOBAC	K08912					GO:0003674,GO:0005488,GO:0005575,GO:0006091,GO:0006464,GO:0008150,GO:0008152,GO:0009314,GO:0009416,GO:0009521,GO:0009522,GO:0009523,GO:0009526,GO:0009535,GO:0009628,GO:0009765,GO:0009768,GO:0009941,GO:0009987,GO:0010287,GO:0016020,GO:0016021,GO:0016168,GO:0018298,GO:0019538,GO:0031224,GO:0031409,GO:0031967,GO:0031975,GO:0032991,GO:0034357,GO:0036211,GO:0042651,GO:0043167,GO:0043169,GO:0043170,GO:…	2.97172	4.57277	142.645	7.02774e-33	1.49629e-30	6.62222	4.13383	34.8627	49.4779			-1.04565	-1.53692		1.05038	1.53218
TRINITY_DN32536_c0_g1	1445	ATHB7 (1)	Homeobox-leucine zipper protein ATHB-7	ARATH					AT2G46680	GO:0001071,GO:0001101,GO:0003674,GO:0003676,GO:0003677,GO:0003700,GO:0005488,GO:0005575,GO:0005634,GO:0006139,GO:0006351,GO:0006355,GO:0006725,GO:0006807,GO:0006950,GO:0008150,GO:0008152,GO:0009058,GO:0009059,GO:0009414,GO:0009415,GO:0009628,GO:0009719,GO:0009725,GO:0009737,GO:0009889,GO:0009891,GO:0009893,GO:0009987,GO:0010033,GO:0010035,GO:0010468,GO:0010556,GO:0010557,GO:0010604,GO:0010628,GO:…	2.44448	4.46505	142.142	9.05277e-33	1.90365e-30	5.74128	7.96592	34.1031	40.4976			-1.26066	-0.89623		0.960815	1.19608
TRINITY_DN26882_c0_g1	1047	HSP17	17.4 kDa class I heat shock protein	ARATH							-2.53029	4.27717	141.353	1.34728e-32	2.78342e-30	37.5462	28.0919	5.71716	5.64146			1.28079	0.886633		-1.0766	-1.09082
TRINITY_DN24588_c0_g1	1691	C83B1 (1)	Cytochrome P450 83B1	ARATH	K11818				AT4G31500	GO:0000162,GO:0002376,GO:0003674,GO:0003824,GO:0004497,GO:0005488,GO:0005506,GO:0005575,GO:0005739,GO:0005783,GO:0005886,GO:0006082,GO:0006520,GO:0006568,GO:0006576,GO:0006586,GO:0006725,GO:0006790,GO:0006807,GO:0006950,GO:0006952,GO:0006955,GO:0008150,GO:0008152,GO:0008652,GO:0009058,GO:0009072,GO:0009073,GO:0009308,GO:0009309,GO:0009314,GO:0009416,GO:0009605,GO:0009607,GO:0009617,GO:0009628,GO:…	3.32082	3.71074	141.339	1.35633e-32	2.78342e-30	2.09602	2.65531	18.191	29.2723			-1.35466	-1.17001		0.94675	1.57792
TRINITY_DN36161_c1_g3	538										-9.86734	0.978092	138.924	4.57599e-32	9.27891e-30	3.43262	3.98296	0	0			0.686021	0.825233		-0.755627	-0.755627
TRINITY_DN29272_c0_g1	2556; 2536; 2442	DTX42 (1)	Protein DETOXIFICATION 42 {ECO:0000303|PubMed:11739388}	ARATH					AT1G51340	GO:0003674,GO:0005215,GO:0005342,GO:0005575,GO:0005886,GO:0006810,GO:0006811,GO:0006820,GO:0006842,GO:0008150,GO:0008509,GO:0008514,GO:0010035,GO:0010038,GO:0010044,GO:0015075,GO:0015137,GO:0015142,GO:0015238,GO:0015291,GO:0015297,GO:0015711,GO:0015746,GO:0015849,GO:0016020,GO:0016021,GO:0022804,GO:0022857,GO:0022891,GO:0022892,GO:0031224,GO:0042221,GO:0044425,GO:0044464,GO:0044699,GO:0044765,GO:…	-1.99478	4.87936	138.712	5.09255e-32	1.02049e-29	46.9023	46.7696	12.5538	10.9951			0.916092	0.912172		-0.832419	-0.995845
TRINITY_DN33461_c0_g1	975; 920	COL5 (1)	Zinc finger protein CONSTANS-LIKE 5	ARATH					AT5G57660	GO:0001071,GO:0003674,GO:0003700,GO:0005488,GO:0005575,GO:0005634,GO:0006355,GO:0008150,GO:0008270,GO:0009314,GO:0009416,GO:0009628,GO:0009889,GO:0009909,GO:0010468,GO:0010556,GO:0019219,GO:0019222,GO:0031323,GO:0031326,GO:0043167,GO:0043169,GO:0043226,GO:0043227,GO:0043229,GO:0043231,GO:0044424,GO:0044464,GO:0046872,GO:0046914,GO:0048580,GO:0048831,GO:0050789,GO:0050793,GO:0050794,GO:0050896,GO:…	2.76235	4.06632	138.227	6.49962e-32	1.2873e-29	4.2528	4.34505	23.7482	34.5395			-1.15248	-1.13135		0.88942	1.39441
TRINITY_DN35748_c0_g1	1660; 1657; 1631; 1630; 1624; 1621; 1621; 930; 888	SCP18; SCP8	Serine carboxypeptidase-like 18; Serine carboxypeptidase-like 8	ARATH						GO:0003674,GO:0003824,GO:0004180,GO:0005575,GO:0005576,GO:0008150,GO:0008152,GO:0008233,GO:0008238,GO:0016740,GO:0016746,GO:0016747,GO:0016787,GO:0019748,GO:0044699,GO:0044710,GO:0070011	2.89319	4.84425	138.196	6.60412e-32	1.29296e-29	5.86279	7.75471	38.5408	62.5741			-1.42879	-1.11773		0.937472	1.60905
TRINITY_DN26269_c0_g1	837; 676; 676; 530	MPI1	Mannose-6-phosphate isomerase 1	ARATH	K01809				AT3G02570	GO:0000032,GO:0001101,GO:0003006,GO:0003674,GO:0003824,GO:0004476,GO:0005488,GO:0005575,GO:0005737,GO:0005975,GO:0006056,GO:0006057,GO:0006139,GO:0006464,GO:0006486,GO:0006725,GO:0006753,GO:0006793,GO:0006796,GO:0006807,GO:0007584,GO:0008150,GO:0008152,GO:0008270,GO:0009058,GO:0009059,GO:0009100,GO:0009101,GO:0009117,GO:0009165,GO:0009225,GO:0009226,GO:0009298,GO:0009314,GO:0009416,GO:0009605,GO:…	4.50441	2.78531	134.332	4.6229e-31	8.94793e-29	0.42528	0.724175	8.95555	17.241			-1.33277	-1.1651		0.842672	1.65519
TRINITY_DN14153_c0_g1	800	SABP2 (1)	Salicylic acid-binding protein 2	TOBAC						GO:0003674,GO:0003824,GO:0007165,GO:0008150,GO:0008152,GO:0009862,GO:0009863,GO:0016298,GO:0016787,GO:0016788,GO:0050789,GO:0050794,GO:0052689,GO:0065007,GO:0080031	7.30437	1.99569	130.348	3.43951e-30	6.5826e-28	0.0303772	0.0603479	4.39781	11.139			-1.09275	-1.07161		0.56308	1.60128
TRINITY_DN20561_c0_g1	1737; 1557	ALMT2; ALMT7; ALMTA	Aluminum-activated malate transporter 10; Aluminum-activated malate transporter 2; Aluminum-activated malate transporter 7	ARATH					AT1G08440,AT2G27240	GO:0003674,GO:0005215,GO:0005310,GO:0005342,GO:0005575,GO:0005774,GO:0008509,GO:0008514,GO:0009705,GO:0015075,GO:0015140,GO:0015556,GO:0016020,GO:0016021,GO:0022857,GO:0022891,GO:0022892,GO:0031090,GO:0031224,GO:0044422,GO:0044424,GO:0044425,GO:0044437,GO:0044444,GO:0044446,GO:0044464,GO:0046943,GO:0098588	5.84643	2.57066	127.434	1.4925e-29	2.82463e-27	0.21264	0.181044	6.35684	16.6653			-1.24324	-1.26399		0.673949	1.83328
TRINITY_DN34192_c0_g1	1115; 731	TSJT1 (1)	Stem-specific protein TSJT1	TOBAC							2.82111	6.62431	127.391	1.52574e-29	2.85582e-27	20.6565	28.2428	125.698	219.815			-1.55069	-1.13402		0.944043	1.74067
TRINITY_DN16284_c0_g1	857										2.75155	4.72086	126.599	2.27329e-29	4.2088e-27	6.43996	7.1814	33.8632	57.7962			-1.25835	-1.13688		0.828841	1.56639
TRINITY_DN27426_c0_g1	544; 537; 505	GLTP2	Glycolipid transfer protein 2 {ECO:0000303|PubMed:16309699}	ARATH					AT1G21360	GO:0003674,GO:0005215,GO:0005319,GO:0005488,GO:0005575,GO:0005737,GO:0008289,GO:0017089,GO:0022892,GO:0044424,GO:0044464,GO:0051861,GO:0097367,GO:1901505	5.63462	2.56461	126.122	2.8916e-29	5.29598e-27	0.21264	0.241392	6.4368	16.4351			-1.25204	-1.23342		0.678886	1.80657
TRINITY_DN27001_c0_g1	2027	ENPP1	Ectonucleotide pyrophosphatase/phosphodiesterase family member 1	HUMAN	K01513					GO:0000166,GO:0001558,GO:0001871,GO:0001882,GO:0001883,GO:0001932,GO:0001933,GO:0002376,GO:0003674,GO:0003676,GO:0003824,GO:0004518,GO:0004527,GO:0004528,GO:0004551,GO:0004872,GO:0005044,GO:0005102,GO:0005158,GO:0005488,GO:0005509,GO:0005515,GO:0005524,GO:0005575,GO:0005615,GO:0005765,GO:0005774,GO:0005886,GO:0005887,GO:0005979,GO:0006082,GO:0006091,GO:0006109,GO:0006139,GO:0006163,GO:0006725,GO:…	2.91227	6.91004	125.365	4.23524e-29	7.67435e-27	25.8813	30.5059	146.487	277.928			-1.49051	-1.26911		0.922454	1.83717
TRINITY_DN14317_c0_g1	2678	M030	Uncharacterized mitochondrial protein AtMg00030	ARATH							3.53184	9.09913	123.033	1.37115e-28	2.44072e-26	63.063	111.523	1172.1	847.341			-2.17077	-1.3677		2.0028	1.53566
TRINITY_DN38831_c0_g1	2542; 2492; 2223; 2173; 790	NRAM2; NRAM3	Metal transporter Nramp2; Metal transporter Nramp3	ARATH					AT1G47240	GO:0003674,GO:0005215,GO:0005575,GO:0006810,GO:0006811,GO:0008150,GO:0016021,GO:0031224,GO:0042592,GO:0044425,GO:0044699,GO:0044765,GO:0048878,GO:0050801,GO:0051179,GO:0051234,GO:0055065,GO:0055072,GO:0055076,GO:0055080,GO:0065007,GO:0065008,GO:0098771,GO:1902578	2.73416	7.25512	123.027	1.37562e-28	2.44072e-26	37.0601	42.7565	190.066	340.934			-1.4071	-1.2107		0.890732	1.72706
TRINITY_DN39943_c0_g1	2616; 2549; 1903; 1246	TSS (1)	Protein TSS {ECO:0000303|PubMed:21185286}	ARATH	K03255				AT4G28080	GO:0007049,GO:0007275,GO:0008150,GO:0009987,GO:0032501,GO:0032502,GO:0044699,GO:0044707,GO:0044763,GO:0044767	2.97656	4.59005	122.763	1.57145e-28	2.75944e-26	5.80204	5.03905	29.9451	55.3208			-1.19058	-1.33905		0.843088	1.68655
TRINITY_DN41048_c0_g4	791; 616	DSLE (1)	Zinc finger BED domain-containing protein DAYSLEEPER	ARATH					AT3G42170	GO:0000975,GO:0000976,GO:0000977,GO:0001012,GO:0001067,GO:0001071,GO:0003674,GO:0003676,GO:0003677,GO:0003700,GO:0005488,GO:0005575,GO:0005634,GO:0005829,GO:0006139,GO:0006351,GO:0006355,GO:0006357,GO:0006725,GO:0006807,GO:0008150,GO:0008152,GO:0009058,GO:0009059,GO:0009791,GO:0009889,GO:0009987,GO:0010468,GO:0010556,GO:0016070,GO:0018130,GO:0019219,GO:0019222,GO:0019438,GO:0031323,GO:0031326,GO:…	6.1729	1.25831	122.018	2.28745e-28	3.97573e-26	0.0607543	0.0603479	3.43829	5.81415			-0.830653	-0.830938		0.569328	1.09226
TRINITY_DN20172_c0_g1	957										3.55911	2.09247	121.675	2.71875e-28	4.67762e-26	0.759429	0.573305	8.71567	7.10939			-0.894879	-0.995627		1.0624	0.828105
TRINITY_DN38461_c0_g1	2199; 1432	YZ37 (1)	Uncharacterized sugar kinase slr0537	SYNY3						GO:0003674,GO:0003824,GO:0016301,GO:0016740,GO:0016772,GO:0016773	2.43799	5.83313	121.614	2.80449e-28	4.77689e-26	17.315	18.1949	71.9243	120.399			-1.1661	-1.10183		0.770228	1.4977
TRINITY_DN31663_c0_g1	2112	ATESY	Alpha-terpineol synthase, chloroplastic	MAGGA						GO:0000287,GO:0003674,GO:0003824,GO:0005488,GO:0005575,GO:0006629,GO:0006644,GO:0006720,GO:0006721,GO:0006793,GO:0006796,GO:0008150,GO:0008152,GO:0008299,GO:0008610,GO:0009058,GO:0009532,GO:0009570,GO:0009987,GO:0010333,GO:0016114,GO:0016829,GO:0016835,GO:0016838,GO:0019637,GO:0033383,GO:0042214,GO:0043167,GO:0043169,GO:0043692,GO:0043693,GO:0044237,GO:0044238,GO:0044249,GO:0044255,GO:0044422,GO:…	-3.52214	2.00281	118.828	1.142e-27	1.92591e-25	7.26014	7.03053	0.599702	0.633225			0.920779	0.884555		-0.911909	-0.893425
TRINITY_DN19484_c0_g1	765	6OMT (1)	(RS)-norcoclaurine 6-O-methyltransferase {ECO:0000303|PubMed:12946416}	PAPSO						GO:0003674,GO:0003824,GO:0005488,GO:0005515,GO:0006807,GO:0008150,GO:0008152,GO:0008168,GO:0008171,GO:0008757,GO:0009058,GO:0009820,GO:0009821,GO:0009987,GO:0016740,GO:0016741,GO:0030786,GO:0034641,GO:0042802,GO:0044237,GO:0044249,GO:0044271,GO:0071704,GO:1901564,GO:1901566,GO:1901576	3.16091	2.34011	118.759	1.18268e-27	1.97496e-25	0.911315	1.11644	8.35585	9.81498			-0.987451	-0.889225		0.843252	1.03342
TRINITY_DN36554_c0_g1	2277; 2266; 1799; 997	UVB31 (1)	UV-B-induced protein At3g17800, chloroplastic {ECO:0000305}	ARATH					AT3G17800	GO:0000302,GO:0001101,GO:0005575,GO:0006950,GO:0006979,GO:0008150,GO:0009314,GO:0009411,GO:0009416,GO:0009507,GO:0009536,GO:0009611,GO:0009628,GO:0010035,GO:0010193,GO:0010224,GO:0042221,GO:0043226,GO:0043227,GO:0043229,GO:0043231,GO:0044424,GO:0044444,GO:0044464,GO:0050896,GO:1901700	2.12716	5.77644	117.137	2.67944e-27	4.43095e-25	18.5301	22.2985	72.7239	105.547			-1.12403	-0.880898		0.739801	1.26513
TRINITY_DN35744_c0_g1	1703; 1614; 1593	RCA1; RCA2	Ribulose bisphosphate carboxylase/oxygenase activase 1, chloroplastic; Ribulose bisphosphate carboxylase/oxygenase activase 2, chloroplastic	LARTR						GO:0000166,GO:0001882,GO:0001883,GO:0003674,GO:0005488,GO:0005524,GO:0005575,GO:0009532,GO:0009570,GO:0017076,GO:0030554,GO:0032549,GO:0032550,GO:0032553,GO:0032555,GO:0032559,GO:0035639,GO:0036094,GO:0043167,GO:0043168,GO:0044422,GO:0044424,GO:0044434,GO:0044435,GO:0044444,GO:0044446,GO:0044464,GO:0097159,GO:0097367,GO:1901265,GO:1901363	2.76261	3.60472	117.054	2.79311e-27	4.57452e-25	3.06809	3.16826	16.9516	25.329			-1.09049	-1.06225		0.812314	1.34043
TRINITY_DN27160_c0_g1	501	EXLB1 (1)	Expansin-like B1	ARATH					AT4G17030	GO:0000003,GO:0005575,GO:0005576,GO:0008150,GO:0019953,GO:0022414,GO:0044703,GO:0051704	4.68211	1.41289	116.129	4.45454e-27	7.22612e-25	0.0911315	0.30174	5.71716	4.60527			-0.92039	-0.781949		0.963396	0.738944
TRINITY_DN41849_c0_g1	593										2.63958	4.68693	115.639	5.70183e-27	9.16219e-25	7.01712	7.21157	32.3439	56.2419			-1.16285	-1.13207		0.766462	1.52846
TRINITY_DN32314_c0_g1	978; 978; 954; 954	PER4; PER52 (1)	Peroxidase 4 {ECO:0000250|UniProtKB:Q42578}; Peroxidase 52	ARATH; VITVI	K00430					GO:0003674,GO:0003824,GO:0004601,GO:0005488,GO:0005575,GO:0005576,GO:0006950,GO:0006979,GO:0008150,GO:0008152,GO:0009056,GO:0009987,GO:0016209,GO:0016491,GO:0016684,GO:0020037,GO:0042743,GO:0042744,GO:0043167,GO:0043169,GO:0044237,GO:0044248,GO:0044699,GO:0044710,GO:0044712,GO:0044763,GO:0046872,GO:0046906,GO:0050896,GO:0072593,GO:0097159,GO:1901363	3.50427	2.14381	114.673	9.2802e-27	1.46772e-24	0.516412	0.905219	7.35634	8.83636			-1.05207	-0.844795		0.842503	1.05437
TRINITY_DN32242_c0_g1	1848; 1482	C71E7	2-methylbutanal oxime monooxygenase	MANES	K16265					GO:0003674,GO:0003824,GO:0004497,GO:0005488,GO:0005506,GO:0005575,GO:0005783,GO:0016020,GO:0016021,GO:0016491,GO:0016705,GO:0020037,GO:0031090,GO:0031224,GO:0043167,GO:0043169,GO:0043226,GO:0043227,GO:0043229,GO:0043231,GO:0044422,GO:0044424,GO:0044425,GO:0044444,GO:0044464,GO:0046872,GO:0046906,GO:0046914,GO:0097159,GO:1901363	1.57655	6.60674	114.668	9.30627e-27	1.46772e-24	49.211	48.6706	137.612	154.277			-0.760291	-0.775596		0.686602	0.849285
TRINITY_DN32629_c0_g1	1197; 1163	CDSP	Thioredoxin-like protein CDSP32, chloroplastic	ARATH					AT1G76080	GO:0001101,GO:0003674,GO:0003824,GO:0004791,GO:0005575,GO:0006662,GO:0006950,GO:0006979,GO:0008150,GO:0008152,GO:0009414,GO:0009415,GO:0009507,GO:0009526,GO:0009532,GO:0009536,GO:0009570,GO:0009628,GO:0009941,GO:0009987,GO:0010035,GO:0015035,GO:0015036,GO:0016209,GO:0016491,GO:0016651,GO:0016667,GO:0016668,GO:0016671,GO:0018904,GO:0019725,GO:0031967,GO:0031975,GO:0033554,GO:0034599,GO:0042221,GO:…	3.85549	1.92343	114.011	1.29582e-26	2.02493e-24	0.394903	0.573305	5.87708	8.20314			-0.978081	-0.874425		0.739613	1.11289
TRINITY_DN31441_c3_g2	709										-6.48459	0.842282	113.976	1.31864e-26	2.04186e-24	3.55413	3.10792	0	0.0575659			0.756752	0.635927		-0.716808	-0.67587
TRINITY_DN9211_c0_g1	1934	C71DB (1)	Cytochrome P450 71D11	LOTJA						GO:0003674,GO:0003824,GO:0004497,GO:0005488,GO:0005506,GO:0016491,GO:0016705,GO:0020037,GO:0043167,GO:0043169,GO:0046872,GO:0046906,GO:0046914,GO:0097159,GO:1901363	-2.04263	4.40745	113.644	1.55928e-26	2.39272e-24	31.9264	35.9975	7.19642	9.21054			0.829329	0.992827		-1.05393	-0.768222
TRINITY_DN28100_c0_g1	1555	JGB (1)	Protein JINGUBANG {ECO:0000303|PubMed:27468890}	ARATH					AT2G26490	GO:0005575,GO:0005634,GO:0005737,GO:0008150,GO:0009846,GO:0032501,GO:0043226,GO:0043227,GO:0043229,GO:0043231,GO:0044424,GO:0044464,GO:0044699,GO:0044707	2.77564	4.19122	112.891	2.2802e-26	3.46773e-24	4.40469	4.88818	23.6283	39.9507			-1.20426	-1.09926		0.796279	1.50724
TRINITY_DN50006_c0_g1	1367	ML423 (1)	MLP-like protein 423	ARATH					AT1G24020	GO:0005575,GO:0006950,GO:0006952,GO:0008150,GO:0009607,GO:0016020,GO:0050896	3.20024	5.50014	111.154	5.47541e-26	8.25333e-24	8.41447	9.32375	50.9347	112.052			-1.47985	-1.35909		0.86577	1.97318
TRINITY_DN41003_c0_g1	2590; 2377; 2304; 2255; 2182; 1535; 659	RIBRX	Riboflavin biosynthesis protein PYRR, chloroplastic	ARATH	K11752				AT3G47390	GO:0000166,GO:0003674,GO:0003824,GO:0005488,GO:0005575,GO:0006139,GO:0006725,GO:0006732,GO:0006753,GO:0006766,GO:0006767,GO:0006771,GO:0006793,GO:0006796,GO:0006807,GO:0006996,GO:0008150,GO:0008152,GO:0008270,GO:0008703,GO:0008835,GO:0009058,GO:0009110,GO:0009117,GO:0009231,GO:0009314,GO:0009416,GO:0009507,GO:0009536,GO:0009628,GO:0009642,GO:0009644,GO:0009657,GO:0009658,GO:0009987,GO:0016043,GO:…	2.72757	5.89134	110.178	8.95559e-26	1.33808e-23	15.1582	15.962	69.9253	136.115			-1.28564	-1.21959		0.781963	1.72326
TRINITY_DN32563_c0_g1	1831; 1823	C81E8 (1)	Cytochrome P450 81E8 {ECO:0000303|PubMed:14617078}	MEDTR						GO:0003674,GO:0003824,GO:0004497,GO:0005488,GO:0005506,GO:0005575,GO:0016021,GO:0016491,GO:0016705,GO:0020037,GO:0031224,GO:0043167,GO:0043169,GO:0044425,GO:0046872,GO:0046906,GO:0046914,GO:0097159,GO:1901363	2.41157	4.71258	108.906	1.70153e-25	2.52018e-23	6.68297	9.89706	36.302	51.8669			-1.30716	-0.852816		0.833998	1.32598
TRINITY_DN41255_c0_g2	3094; 3084; 1190	AMO1; AMO2	Copper methylamine oxidase; Primary amine oxidase	ARTS1						GO:0003674,GO:0003824,GO:0005488,GO:0005507,GO:0006807,GO:0008131,GO:0008150,GO:0008152,GO:0009308,GO:0016491,GO:0016638,GO:0016641,GO:0043167,GO:0043169,GO:0046872,GO:0046914,GO:0048037,GO:0048038,GO:0052593,GO:0052594,GO:0052595,GO:0052596,GO:0071704,GO:1901564	1.73379	6.98767	108.336	2.26839e-25	3.33082e-23	57.747	59.5936	171.955	218.232			-0.866944	-0.82303		0.674829	1.01514
TRINITY_DN1792_c0_g1	1287	ENL1 (1)	Early nodulin-like protein 1	ORYSJ						GO:0003674,GO:0005575,GO:0005773,GO:0009055,GO:0012506,GO:0016020,GO:0030659,GO:0031090,GO:0031224,GO:0031225,GO:0031226,GO:0032578,GO:0043226,GO:0043227,GO:0043229,GO:0043231,GO:0044422,GO:0044424,GO:0044425,GO:0044433,GO:0044444,GO:0044446,GO:0044459,GO:0044464,GO:0046658,GO:0098588	3.95282	1.92653	107.226	3.97205e-25	5.78256e-23	0.42528	0.482783	5.39732	8.72123			-0.946726	-0.912919		0.662125	1.19752
TRINITY_DN28178_c0_g1	737; 718	MPI2	Mannose-6-phosphate isomerase 2	ARATH	K01809				AT1G67070	GO:0000032,GO:0001101,GO:0003674,GO:0003824,GO:0004476,GO:0005488,GO:0005575,GO:0005737,GO:0005975,GO:0005996,GO:0006056,GO:0006057,GO:0006082,GO:0006139,GO:0006464,GO:0006486,GO:0006725,GO:0006753,GO:0006766,GO:0006767,GO:0006793,GO:0006796,GO:0006807,GO:0007584,GO:0008150,GO:0008152,GO:0008270,GO:0009058,GO:0009059,GO:0009100,GO:0009101,GO:0009110,GO:0009117,GO:0009165,GO:0009225,GO:0009226,GO:…	4.0933	3.7252	103.916	2.11067e-24	3.04669e-22	1.24546	1.65957	13.9131	35.7196			-1.50145	-1.3282		0.792271	2.03737
TRINITY_DN41760_c0_g1	1761	U74F1	UDP-glycosyltransferase 74F1	ARATH	K13691				AT2G43840	GO:0003674,GO:0003824,GO:0005575,GO:0008150,GO:0008152,GO:0008194,GO:0016740,GO:0016757,GO:0016758,GO:0035251,GO:0043226,GO:0043227,GO:0043229,GO:0043231,GO:0044424,GO:0044464,GO:0046527,GO:0080043	2.34905	4.68536	103.749	2.29624e-24	3.2867e-22	9.50805	7.36244	33.5433	52.3274			-0.892071	-1.18976		0.734864	1.34697
TRINITY_DN18055_c0_g1	1178	YOAA (1)	Uncharacterized N-acetyltransferase YoaA	BACSU	K03790					GO:0003674,GO:0003824,GO:0008080,GO:0016407,GO:0016410,GO:0016740,GO:0016746,GO:0016747	1.84803	7.40322	103.588	2.4903e-24	3.53477e-22	63.306	83.8836	255.593	274.301			-1.11398	-0.718815		0.865824	0.966974
TRINITY_DN13851_c0_g1	549	ERLI1; ERLL2	Lipid transfer protein EARLI 1; pEARLI1-like lipid transfer protein 2	ARATH					AT4G12490	GO:0005575,GO:0005576,GO:0005618,GO:0005783,GO:0005911,GO:0006950,GO:0006952,GO:0008150,GO:0009506,GO:0009527,GO:0009605,GO:0009607,GO:0009620,GO:0009707,GO:0016020,GO:0019867,GO:0030054,GO:0030312,GO:0031090,GO:0031968,GO:0031969,GO:0042170,GO:0043207,GO:0043226,GO:0043227,GO:0043229,GO:0043231,GO:0044422,GO:0044424,GO:0044434,GO:0044435,GO:0044444,GO:0044446,GO:0044464,GO:0050832,GO:0050896,GO:…	7.34611	2.42794	103.445	2.67742e-24	3.76897e-22	0.0303772	0.0905219	4.19791	16.7229			-1.21428	-1.17217		0.395751	1.9907
TRINITY_DN30705_c0_g1	1314	BNM2C; BNM2A (1)	BURP domain-containing protein BNM2C {ECO:0000303|PubMed:19714473}; BURP domain-containing protein BNM2A {ECO:0000303|PubMed:19714473}	BRANA; BRANA						GO:0000322,GO:0000325,GO:0000326,GO:0005575,GO:0005773,GO:0043226,GO:0043227,GO:0043229,GO:0043231,GO:0044424,GO:0044444,GO:0044464	1.64871	6.13504	102.984	3.3779e-24	4.71605e-22	29.8304	38.1399	113.184	100.021			-0.96762	-0.632988		0.887841	0.712767
TRINITY_DN37529_c0_g1	1385; 1370	DGAT3	Diacylglycerol O-acyltransferase 3, cytosolic {ECO:0000305}	ARATH					AT1G48300	GO:0003674,GO:0003824,GO:0004144,GO:0005575,GO:0005829,GO:0005975,GO:0006066,GO:0006071,GO:0006629,GO:0006638,GO:0006639,GO:0006641,GO:0008150,GO:0008152,GO:0008374,GO:0008610,GO:0009058,GO:0009987,GO:0016411,GO:0016740,GO:0016746,GO:0016747,GO:0019400,GO:0019432,GO:0019751,GO:0044237,GO:0044238,GO:0044249,GO:0044255,GO:0044262,GO:0044281,GO:0044424,GO:0044444,GO:0044464,GO:0044699,GO:0044710,GO:…	1.74889	6.53523	102.945	3.44658e-24	4.77282e-22	40.5535	44.5066	121.779	164.005			-0.908115	-0.779958		0.632308	1.05576
TRINITY_DN31563_c2_g1	1944	C89A2 (1)	Cytochrome P450 89A2	ARATH					AT1G64900	GO:0003674,GO:0003824,GO:0004497,GO:0005488,GO:0005506,GO:0005575,GO:0008150,GO:0008152,GO:0009058,GO:0016020,GO:0016021,GO:0016491,GO:0016705,GO:0016709,GO:0019748,GO:0020037,GO:0031224,GO:0043167,GO:0043169,GO:0044425,GO:0044550,GO:0044699,GO:0044710,GO:0044711,GO:0046872,GO:0046906,GO:0046914,GO:0097159,GO:1901363	3.19544	3.77191	102.804	3.70024e-24	5.08276e-22	2.21753	3.13809	16.8316	32.2081			-1.36585	-1.08101		0.79284	1.65402
TRINITY_DN27395_c0_g2	774										4.36614	1.40674	101.915	5.79612e-24	7.89803e-22	0.394903	0.0905219	5.59722	4.57649			-0.731688	-0.927792		0.933817	0.725663
TRINITY_DN28166_c0_g1	921; 743	PSAN	Photosystem I reaction center subunit N, chloroplastic	ARATH	K02701				AT5G64040	GO:0005575,GO:0008150,GO:0008152,GO:0009521,GO:0009522,GO:0009535,GO:0009987,GO:0015979,GO:0016020,GO:0032991,GO:0034357,GO:0042651,GO:0043234,GO:0044237,GO:0044422,GO:0044424,GO:0044425,GO:0044434,GO:0044435,GO:0044436,GO:0044444,GO:0044446,GO:0044464,GO:0055035	2.592	2.79373	101.772	6.22839e-24	8.41969e-22	1.88338	2.05183	10.7147	13.0099			-0.930724	-0.869465		0.780385	1.0198
TRINITY_DN22480_c0_g1	1592	C71D8	Cytochrome P450 71D8	SOYBN						GO:0003674,GO:0003824,GO:0004497,GO:0005488,GO:0005506,GO:0005575,GO:0008150,GO:0008152,GO:0009058,GO:0016020,GO:0016491,GO:0016705,GO:0016709,GO:0019748,GO:0020037,GO:0043167,GO:0043169,GO:0044550,GO:0044699,GO:0044710,GO:0044711,GO:0046872,GO:0046906,GO:0046914,GO:0097159,GO:1901363	2.05563	5.01688	101.126	8.62956e-24	1.15738e-21	12.3939	12.7032	42.0991	62.1424			-0.950448	-0.91977		0.664845	1.20537
TRINITY_DN11580_c0_g1	1259	CIP8 (1)	E3 ubiquitin-protein ligase CIP8	ARATH							3.96922	1.89591	100.666	1.08887e-23	1.44897e-21	0.516412	0.362087	5.11746	8.69245			-0.87396	-0.965266		0.626034	1.21319
TRINITY_DN41884_c0_g1	554										4.61249	1.34071	100.623	1.11249e-23	1.46891e-21	0.303772	0.0905219	5.91706	3.94326			-0.752023	-0.892157		1.02894	0.615235
TRINITY_DN31837_c0_g1	993; 981; 916; 904	PSAL	Photosystem I reaction center subunit XI, chloroplastic	SPIOL						GO:0005575,GO:0008150,GO:0008152,GO:0009535,GO:0009538,GO:0009987,GO:0015979,GO:0016020,GO:0016021,GO:0031224,GO:0032991,GO:0034357,GO:0042651,GO:0043234,GO:0044237,GO:0044422,GO:0044424,GO:0044425,GO:0044434,GO:0044435,GO:0044436,GO:0044444,GO:0044446,GO:0044464,GO:0055035	3.07311	2.53837	100.219	1.36426e-23	1.7875e-21	1.30622	1.14661	8.31587	12.3191			-0.921229	-0.992612		0.720383	1.19346
TRINITY_DN31278_c0_g1	2846; 2637; 2591; 2252; 2043; 1997; 919	DF184; POLX	Putative defensin-like protein 184; Retrovirus-related Pol polyprotein from transposon TNT 1-94	ARATH; TOBAC						GO:0003674,GO:0003676,GO:0003824,GO:0003964,GO:0004175,GO:0004190,GO:0004518,GO:0004519,GO:0005488,GO:0006139,GO:0006259,GO:0006725,GO:0006807,GO:0008150,GO:0008152,GO:0008233,GO:0008270,GO:0009987,GO:0015074,GO:0016740,GO:0016772,GO:0016779,GO:0016787,GO:0016788,GO:0034061,GO:0034641,GO:0043167,GO:0043169,GO:0043170,GO:0044237,GO:0044238,GO:0044260,GO:0046483,GO:0046872,GO:0046914,GO:0070001,GO:…	3.89867	2.51004	98.8799	2.68285e-23	3.48832e-21	0.303772	1.11644	9.07549	12.204			-1.33136	-0.895457		0.933945	1.29287
TRINITY_DN29774_c0_g1	1250; 1217; 995; 798	NAC29	NAC transcription factor 29	ARATH					AT1G69490	GO:0001071,GO:0003006,GO:0003674,GO:0003676,GO:0003677,GO:0003700,GO:0005488,GO:0005575,GO:0005634,GO:0006139,GO:0006351,GO:0006725,GO:0006807,GO:0007568,GO:0008150,GO:0008152,GO:0009058,GO:0009059,GO:0009791,GO:0009825,GO:0009835,GO:0009908,GO:0009987,GO:0010150,GO:0010260,GO:0016049,GO:0016070,GO:0018130,GO:0019438,GO:0021700,GO:0022414,GO:0032501,GO:0032502,GO:0032774,GO:0034641,GO:0034645,GO:…	3.51193	3.71505	98.8177	2.76855e-23	3.57247e-21	2.24791	1.96131	14.6727	33.3306			-1.232	-1.33277		0.740668	1.8241
TRINITY_DN38687_c0_g1	1829; 1806; 1587; 741; 641; 618										2.37117	5.00417	98.1453	3.88778e-23	4.97898e-21	10.8143	9.9574	39.3005	68.0717			-1.00991	-1.10976		0.678497	1.44117
TRINITY_DN25106_c0_g1	1841	UGT2 (1)	7-deoxyloganetin glucosyltransferase	GARJA						GO:0003674,GO:0003824,GO:0008150,GO:0008152,GO:0008194,GO:0016740,GO:0016757,GO:0016758,GO:0035251,GO:0046527	2.77012	3.32831	97.5893	5.14824e-23	6.54402e-21	2.76432	2.35357	13.1934	21.6736			-0.963992	-1.09406		0.709114	1.34894
TRINITY_DN42006_c0_g1	991										2.55963	4.7421	97.5134	5.34931e-23	6.74925e-21	7.01712	8.53923	59.2905	32.5823			-1.23231	-1.00728		1.53261	0.706982
TRINITY_DN39457_c0_g1	3775; 2380; 1835; 1355	RIBD	Riboflavin biosynthesis protein PYRD, chloroplastic	MAIZE	K11752					GO:0003674,GO:0003824,GO:0005488,GO:0005575,GO:0006766,GO:0006767,GO:0006771,GO:0006807,GO:0008150,GO:0008152,GO:0008270,GO:0008835,GO:0009058,GO:0009110,GO:0009231,GO:0009507,GO:0009536,GO:0009987,GO:0016787,GO:0016810,GO:0016814,GO:0018130,GO:0019239,GO:0034641,GO:0042364,GO:0042726,GO:0042727,GO:0043167,GO:0043169,GO:0043226,GO:0043227,GO:0043229,GO:0043231,GO:0044237,GO:0044249,GO:0044271,GO:…	2.35739	5.81666	97.1821	6.32371e-23	7.91998e-21	18.7427	18.044	66.6869	121.723			-1.06361	-1.11304		0.663821	1.51283
TRINITY_DN26677_c0_g1	1139; 1121										1.74887	4.54096	97.1437	6.44755e-23	8.01614e-21	10.4801	10.8626	32.9436	38.7418			-0.808958	-0.765405		0.67644	0.897922
TRINITY_DN24127_c0_g1	592										2.38615	3.11867	96.8091	7.63429e-23	9.40484e-21	2.43017	3.13809	13.2734	15.8306			-1.00209	-0.788225		0.783492	1.00683
TRINITY_DN30976_c0_g1	1341; 613	MIOX2	Inositol oxygenase 2	ARATH	K00469				AT2G19800	GO:0003674,GO:0003824,GO:0005488,GO:0005506,GO:0005575,GO:0005737,GO:0005975,GO:0005996,GO:0006020,GO:0006066,GO:0006082,GO:0006766,GO:0006767,GO:0008150,GO:0008152,GO:0009056,GO:0009058,GO:0009110,GO:0009987,GO:0016051,GO:0016052,GO:0016053,GO:0016491,GO:0016701,GO:0019310,GO:0019751,GO:0019752,GO:0019852,GO:0019853,GO:0042364,GO:0043167,GO:0043169,GO:0043436,GO:0044237,GO:0044238,GO:0044248,GO:…	5.25222	3.35695	96.7986	7.67494e-23	9.40484e-21	0.63792	0.392261	8.67569	30.7978			-1.37799	-1.51901		0.638868	2.25814
TRINITY_DN30258_c0_g1	993; 909; 905; 550										3.51784	2.87108	96.7434	7.89186e-23	9.60157e-21	0.880938	1.44835	9.19543	17.5			-1.24413	-0.984766		0.714166	1.51473
TRINITY_DN25950_c0_g1	2543; 955	FMDA	Formamidase; Putative formamidase C869.04	METME; SCHPO	K01455					GO:0003674,GO:0003824,GO:0004328,GO:0005575,GO:0005634,GO:0005829,GO:0016787,GO:0016810,GO:0016811,GO:0043226,GO:0043227,GO:0043229,GO:0043231,GO:0044424,GO:0044444,GO:0044464	2.25095	4.21535	96.4014	9.37998e-23	1.13312e-20	5.22487	7.66418	27.1065	34.2229			-1.18896	-0.769283		0.821341	1.1369
TRINITY_DN31271_c0_g1	1457; 601; 595	HIP14; HIP39	Heavy metal-associated isoprenylated plant protein 14 {ECO:0000303|PubMed:21072340, ECO:0000303|PubMed:23368984}; Heavy metal-associated isoprenylated plant protein 39 {ECO:0000303|PubMed:21072340, ECO:0000303|PubMed:23368984}	ARATH					AT5G52760,AT1G01490	GO:0003674,GO:0005488,GO:0005575,GO:0005737,GO:0006810,GO:0006811,GO:0006812,GO:0006873,GO:0006875,GO:0008150,GO:0009987,GO:0019725,GO:0030001,GO:0030003,GO:0042592,GO:0043167,GO:0043169,GO:0044424,GO:0044464,GO:0044699,GO:0044763,GO:0044765,GO:0046872,GO:0046914,GO:0046916,GO:0048878,GO:0050801,GO:0051179,GO:0051234,GO:0055065,GO:0055076,GO:0055080,GO:0055082,GO:0065007,GO:0065008,GO:0098771,GO:…	1.54822	5.62677	96.254	1.01048e-22	1.21208e-20	25.9117	24.4409	68.6859	78.5199			-0.697731	-0.775831		0.64282	0.830743
TRINITY_DN33591_c1_g1	1515; 1427; 1371; 1286	EXL3	GDSL esterase/lipase EXL3	ARATH					AT1G75900	GO:0003674,GO:0003824,GO:0005575,GO:0005576,GO:0006629,GO:0008150,GO:0008152,GO:0009056,GO:0016042,GO:0016298,GO:0016787,GO:0016788,GO:0044238,GO:0044699,GO:0044710,GO:0044712,GO:0071704,GO:1901575	5.22968	6.44661	94.8355	2.06877e-22	2.46415e-20	2.36942	6.66844	82.0392	257.348			-2.7863	-1.79797		1.47925	3.10501
TRINITY_DN28955_c0_g1	1651; 1508; 961	BT1; BT2 (1)	BTB/POZ and TAZ domain-containing protein 1; BTB/POZ and TAZ domain-containing protein 2	ARATH	K00517				AT3G48360	GO:0000151,GO:0000302,GO:0000988,GO:0000989,GO:0001101,GO:0003674,GO:0003712,GO:0003824,GO:0004402,GO:0005488,GO:0005515,GO:0005516,GO:0005575,GO:0005634,GO:0005737,GO:0006275,GO:0006355,GO:0006464,GO:0006508,GO:0006511,GO:0006950,GO:0006970,GO:0006979,GO:0007165,GO:0007275,GO:0007623,GO:0008080,GO:0008150,GO:0008152,GO:0008270,GO:0009056,GO:0009057,GO:0009266,GO:0009409,GO:0009553,GO:0009555,GO:…	1.63294	7.09743	94.2894	2.726e-22	3.22445e-20	67.1335	66.4129	181.79	232.307			-0.789106	-0.804224		0.621492	0.971838
TRINITY_DN62982_c0_g1	692	OPT3 (2)	Oligopeptide transporter 3	ARATH					AT4G16370	GO:0005575,GO:0006810,GO:0007275,GO:0008104,GO:0008150,GO:0009987,GO:0015031,GO:0015833,GO:0016021,GO:0031224,GO:0032501,GO:0032502,GO:0033036,GO:0042886,GO:0044425,GO:0044699,GO:0044707,GO:0044763,GO:0044765,GO:0044767,GO:0045184,GO:0051179,GO:0051234,GO:0055085,GO:0071702,GO:0071705,GO:1902578	2.01894	4.317	93.8171	3.46068e-22	4.06522e-20	6.89561	8.87114	28.226	35.6333			-1.0337	-0.744363		0.730922	1.04714
TRINITY_DN39431_c2_g1	1684; 1652; 1339; 892	DJ1E	DJ-1 protein homolog E	ARATH	K18881				AT2G38860		1.64823	5.3847	93.3607	4.35822e-22	5.08449e-20	19.0161	21.3933	57.2915	69.3093			-0.853382	-0.69878		0.642949	0.909214
TRINITY_DN40301_c1_g1	4002; 3758; 2237; 1662; 1400	RIBA1 (2)	Bifunctional riboflavin biosynthesis protein RIBA 1, chloroplastic	ARATH	K14652				AT5G64300	GO:0000166,GO:0001882,GO:0001883,GO:0003674,GO:0003824,GO:0003933,GO:0003935,GO:0005488,GO:0005525,GO:0005575,GO:0006766,GO:0006767,GO:0006771,GO:0006807,GO:0008150,GO:0008152,GO:0008686,GO:0009058,GO:0009110,GO:0009231,GO:0009507,GO:0009532,GO:0009536,GO:0009570,GO:0009987,GO:0016020,GO:0016787,GO:0016810,GO:0016814,GO:0016829,GO:0016830,GO:0017076,GO:0018130,GO:0019001,GO:0019238,GO:0032549,GO:…	2.36628	8.03337	93.1302	4.89658e-22	5.6737e-20	85.5117	84.6983	323.119	554.417			-1.13714	-1.15061		0.75628	1.53148
TRINITY_DN31521_c0_g1	1338; 1302	ATHB7 (2)	Homeobox-leucine zipper protein ATHB-7	ARATH					AT2G46680	GO:0001071,GO:0001101,GO:0003674,GO:0003676,GO:0003677,GO:0003700,GO:0005488,GO:0005575,GO:0005634,GO:0006139,GO:0006351,GO:0006355,GO:0006725,GO:0006807,GO:0006950,GO:0008150,GO:0008152,GO:0009058,GO:0009059,GO:0009414,GO:0009415,GO:0009628,GO:0009719,GO:0009725,GO:0009737,GO:0009889,GO:0009891,GO:0009893,GO:0009987,GO:0010033,GO:0010035,GO:0010468,GO:0010556,GO:0010557,GO:0010604,GO:0010628,GO:…	1.85334	4.74759	92.5231	6.6543e-22	7.65828e-20	11.118	12.1601	35.3824	48.6432			-0.892476	-0.782196		0.618332	1.05634
TRINITY_DN13844_c0_g1	921	LOR6	Protein LURP-one-related 6	ARATH					AT2G05910		2.50749	3.02893	91.7853	9.66111e-22	1.10441e-19	1.94414	2.92687	12.4738	15.2262			-1.08086	-0.759899		0.794801	1.04596
TRINITY_DN31993_c0_g1	1245; 887	FRI; FRI2; FRI3	Ferritin, chloroplastic; Ferritin-2, chloroplastic; Ferritin-3, chloroplastic	MALBX; SOYBN; TOBAC	K00522					GO:0000041,GO:0003674,GO:0003824,GO:0004322,GO:0005488,GO:0005506,GO:0005575,GO:0005737,GO:0006810,GO:0006811,GO:0006812,GO:0006826,GO:0006873,GO:0006875,GO:0006879,GO:0006880,GO:0008150,GO:0008199,GO:0009507,GO:0009536,GO:0009987,GO:0016491,GO:0016722,GO:0016724,GO:0019725,GO:0030001,GO:0030003,GO:0042592,GO:0043167,GO:0043169,GO:0043226,GO:0043227,GO:0043229,GO:0043231,GO:0044424,GO:0044444,GO:…	-1.426	5.91429	91.6123	1.05436e-21	1.19726e-19	82.6866	92.7849	32.184	33.1004			0.604234	0.766757		-0.704578	-0.666413
TRINITY_DN32414_c0_g1	979; 972	21KD	21 kDa protein	DAUCA						GO:0003674,GO:0004857,GO:0030234	2.31142	5.89709	91.5719	1.07612e-21	1.21388e-19	17.0112	22.9926	125.498	73.2238			-1.28113	-0.886486		1.46441	0.703205
TRINITY_DN21152_c0_g1	1927	C82A4	Cytochrome P450 82A4	SOYBN						GO:0003674,GO:0003824,GO:0004497,GO:0005488,GO:0005506,GO:0005575,GO:0008150,GO:0008152,GO:0009058,GO:0016020,GO:0016491,GO:0016705,GO:0016709,GO:0019748,GO:0020037,GO:0043167,GO:0043169,GO:0044550,GO:0044699,GO:0044710,GO:0044711,GO:0046872,GO:0046906,GO:0046914,GO:0097159,GO:1901363	3.06476	3.83897	90.6892	1.68112e-21	1.88385e-19	2.7947	3.28896	16.4718	34.3956			-1.2529	-1.11136		0.692911	1.67135
TRINITY_DN6580_c0_g1	1593	OMT3	Probable O-methyltransferase 3 {ECO:0000303|PubMed:18223037}	HUMLU						GO:0003674,GO:0003824,GO:0008168,GO:0008171,GO:0016740,GO:0016741	2.40875	8.74971	90.5417	1.81122e-21	2.01637e-19	111.697	161.189	817.714	631.44			-1.46232	-0.940971		1.3876	1.01569
TRINITY_DN31483_c0_g1	974; 891	CSPL7; CSPL9	CASP-like protein 1E1	POPTR; RICCO						GO:0005575,GO:0005886,GO:0016020,GO:0016021,GO:0031224,GO:0044425,GO:0044464	2.95916	2.71304	87.2087	9.76533e-21	1.08008e-18	1.54923	1.41818	8.51577	14.5354			-0.933167	-0.987449		0.633807	1.28681
TRINITY_DN19586_c0_g1	940; 792	KAT3 (1)	Potassium channel KAT3	ARATH					AT4G32650	GO:0003674,GO:0005215,GO:0005216,GO:0005244,GO:0005249,GO:0005261,GO:0005267,GO:0005575,GO:0005783,GO:0005886,GO:0005887,GO:0006810,GO:0006811,GO:0006812,GO:0006813,GO:0008150,GO:0008324,GO:0009605,GO:0009607,GO:0009624,GO:0009987,GO:0010163,GO:0015075,GO:0015077,GO:0015079,GO:0015267,GO:0015672,GO:0016020,GO:0016021,GO:0022803,GO:0022832,GO:0022836,GO:0022838,GO:0022843,GO:0022857,GO:0022890,GO:…	3.94341	3.99864	87.0068	1.08149e-20	1.18845e-18	1.79225	2.082	14.9925	44.6423			-1.47263	-1.36641		0.691148	2.14789
TRINITY_DN32779_c0_g1	1287; 1257	WTR14 (1)	WAT1-related protein At2g39510	ARATH					AT2G39510	GO:0003006,GO:0003333,GO:0003674,GO:0005215,GO:0005342,GO:0005575,GO:0005886,GO:0006810,GO:0006811,GO:0006820,GO:0006835,GO:0006865,GO:0008150,GO:0008324,GO:0008509,GO:0008514,GO:0009791,GO:0009987,GO:0015075,GO:0015171,GO:0015175,GO:0015179,GO:0015186,GO:0015711,GO:0015800,GO:0015807,GO:0015813,GO:0015849,GO:0016020,GO:0016021,GO:0022414,GO:0022857,GO:0022891,GO:0022892,GO:0031224,GO:0032501,GO:…	1.70825	5.4697	86.9222	1.12873e-20	1.23242e-18	18.4693	23.0529	59.7703	75.8431			-0.953018	-0.661503		0.640433	0.974088
TRINITY_DN24586_c0_g1	1620; 998										1.97258	4.62405	86.1664	1.65416e-20	1.7946e-18	9.65994	10.3497	31.2645	47.1752			-0.917927	-0.835015		0.594495	1.15845
TRINITY_DN19918_c0_g1	1339; 1286; 1286	ATESY; TPS10	Alpha-terpineol synthase, chloroplastic; Terpene synthase 10	MAGGA; RICCO						GO:0000287,GO:0003674,GO:0003824,GO:0005488,GO:0005575,GO:0006629,GO:0006644,GO:0006720,GO:0006721,GO:0006793,GO:0006796,GO:0008150,GO:0008152,GO:0008299,GO:0008610,GO:0009058,GO:0009532,GO:0009570,GO:0009987,GO:0010333,GO:0010334,GO:0016114,GO:0016829,GO:0016835,GO:0016838,GO:0019637,GO:0033383,GO:0042214,GO:0043167,GO:0043169,GO:0043692,GO:0043693,GO:0044237,GO:0044238,GO:0044249,GO:0044255,GO:…	2.57334	2.96492	85.8212	1.96963e-20	2.12334e-18	1.7315	2.74583	11.4743	15.1686			-1.10031	-0.753403		0.752074	1.10164
TRINITY_DN33644_c0_g1	1870; 1617; 703	PYL4 (1)	Abscisic acid receptor PYL4	ARATH	K14496				AT2G38310	GO:0003674,GO:0004857,GO:0004864,GO:0004872,GO:0005488,GO:0005515,GO:0005575,GO:0005634,GO:0005737,GO:0005886,GO:0007165,GO:0008150,GO:0008289,GO:0009738,GO:0009755,GO:0010427,GO:0016020,GO:0019208,GO:0019212,GO:0019840,GO:0019888,GO:0030234,GO:0031406,GO:0033293,GO:0036094,GO:0042562,GO:0042802,GO:0042803,GO:0043167,GO:0043168,GO:0043177,GO:0043178,GO:0043226,GO:0043227,GO:0043229,GO:0043231,GO:…	1.56789	6.40233	84.5169	3.80945e-20	4.0809e-18	39.5207	45.8041	109.905	142.965			-0.859371	-0.656068		0.571007	0.944431
TRINITY_DN13801_c0_g1	671										2.76832	2.37289	84.3761	4.09053e-20	4.35463e-18	1.21509	1.41818	7.27638	10.6497			-0.898312	-0.809943		0.630393	1.07786
TRINITY_DN37903_c0_g1	1864; 1806; 1700; 1696; 935	DTX16; DTX17 (1)	Protein DETOXIFICATION 16 {ECO:0000303|PubMed:11739388}; Protein DETOXIFICATION 17 {ECO:0000303|PubMed:11739388}	ARATH	K03327				AT1G73700,AT5G52450	GO:0003674,GO:0005215,GO:0005575,GO:0005774,GO:0008150,GO:0009605,GO:0009607,GO:0009624,GO:0015238,GO:0015291,GO:0015297,GO:0016020,GO:0016021,GO:0022804,GO:0022857,GO:0031090,GO:0031224,GO:0043207,GO:0044422,GO:0044424,GO:0044425,GO:0044437,GO:0044444,GO:0044446,GO:0044464,GO:0050896,GO:0051704,GO:0051707,GO:0090484,GO:0098588	2.61389	3.50625	84.2694	4.31747e-20	4.56766e-18	3.1896	3.16826	14.113	24.7533			-0.998652	-1.0046		0.635876	1.36737
TRINITY_DN34445_c0_g1	1366; 589	PSBO	Oxygen-evolving enhancer protein 1, chloroplastic	PEA; SOLLC	K02716					GO:0003674,GO:0005488,GO:0005509,GO:0005575,GO:0008150,GO:0008152,GO:0009535,GO:0009654,GO:0009987,GO:0010109,GO:0015979,GO:0016020,GO:0016021,GO:0019222,GO:0019898,GO:0031224,GO:0031323,GO:0032991,GO:0034357,GO:0042548,GO:0042549,GO:0042651,GO:0043167,GO:0043169,GO:0043234,GO:0043467,GO:0044237,GO:0044422,GO:0044424,GO:0044425,GO:0044434,GO:0044435,GO:0044436,GO:0044444,GO:0044446,GO:0044464,GO:…	2.08722	4.16532	83.3657	6.81954e-20	7.1702e-18	6.59184	7.0607	23.2285	34.7122			-0.931472	-0.854817		0.62254	1.16375
TRINITY_DN40476_c0_g1	2670; 2284; 2116; 2045	CNGC2	Cyclic nucleotide-gated ion channel 2	ARATH	K05391				AT5G15410	GO:0000166,GO:0002376,GO:0003674,GO:0005215,GO:0005216,GO:0005217,GO:0005221,GO:0005222,GO:0005242,GO:0005244,GO:0005249,GO:0005261,GO:0005262,GO:0005267,GO:0005488,GO:0005515,GO:0005516,GO:0005575,GO:0005622,GO:0005887,GO:0006950,GO:0006952,GO:0006955,GO:0007165,GO:0007263,GO:0008150,GO:0008219,GO:0008324,GO:0009626,GO:0009987,GO:0012501,GO:0015075,GO:0015077,GO:0015079,GO:0015085,GO:0015267,GO:…	1.93204	4.7607	82.6421	9.83415e-20	1.02764e-17	11.3003	11.1945	33.5833	52.1547			-0.858463	-0.869981		0.561279	1.16716
TRINITY_DN39088_c0_g1	2492; 2272; 2259; 2249; 1903; 1898; 1786; 1683; 976	MARH7	E3 ubiquitin-protein ligase MARCH7	RAT	K10662					GO:0002643,GO:0002682,GO:0002683,GO:0002694,GO:0002695,GO:0003674,GO:0003824,GO:0005488,GO:0006464,GO:0007162,GO:0008150,GO:0008152,GO:0008270,GO:0008285,GO:0009987,GO:0016567,GO:0016740,GO:0019538,GO:0022407,GO:0022408,GO:0030155,GO:0032446,GO:0032944,GO:0032945,GO:0034110,GO:0034111,GO:0036211,GO:0042127,GO:0042129,GO:0042130,GO:0043167,GO:0043169,GO:0043170,GO:0043412,GO:0044237,GO:0044238,GO:…	2.14999	7.73436	82.5395	1.0358e-19	1.07578e-17	72.5103	84.0948	258.472	436.493			-1.14279	-0.934299		0.662828	1.41426
TRINITY_DN22754_c0_g1	1167; 954	SYP71; SYP72	Syntaxin-71; Syntaxin-72	ARATH	K08506				AT3G09740,AT3G45280	GO:0000149,GO:0003674,GO:0005215,GO:0005484,GO:0005488,GO:0005515,GO:0005575,GO:0005783,GO:0005886,GO:0005911,GO:0006605,GO:0006612,GO:0006810,GO:0006886,GO:0006906,GO:0006996,GO:0008104,GO:0008150,GO:0008565,GO:0009506,GO:0009987,GO:0012505,GO:0015031,GO:0016020,GO:0016021,GO:0016043,GO:0016050,GO:0022406,GO:0022892,GO:0030054,GO:0031201,GO:0031224,GO:0032991,GO:0033036,GO:0034613,GO:0043226,GO:…	2.92118	2.08165	82.4439	1.08714e-19	1.12226e-17	0.668297	1.29748	7.4363	7.51235			-0.990407	-0.684963		0.831895	0.843475
TRINITY_DN26357_c0_g1	851	RBS	Ribulose bisphosphate carboxylase small chain, chloroplastic	LACSA						GO:0003674,GO:0003824,GO:0004497,GO:0005575,GO:0005975,GO:0008150,GO:0008152,GO:0009058,GO:0009507,GO:0009536,GO:0009853,GO:0009987,GO:0016051,GO:0016491,GO:0016829,GO:0016830,GO:0016831,GO:0016984,GO:0019253,GO:0019685,GO:0043094,GO:0043226,GO:0043227,GO:0043229,GO:0043231,GO:0044237,GO:0044238,GO:0044249,GO:0044424,GO:0044444,GO:0044464,GO:0044699,GO:0044710,GO:0044711,GO:0044723,GO:0071704,GO:…	2.4222	3.74068	81.7697	1.52908e-19	1.56896e-17	3.76677	4.61661	16.8716	28.0058			-1.07203	-0.8737		0.638353	1.30738
TRINITY_DN21164_c0_g1	1979	7SBG2 (1)	Basic 7S globulin 2	SOYBN						GO:0003674,GO:0003824,GO:0004175,GO:0004190,GO:0006508,GO:0008150,GO:0008152,GO:0008233,GO:0009056,GO:0009057,GO:0016787,GO:0019538,GO:0030163,GO:0043170,GO:0044238,GO:0045735,GO:0070001,GO:0070011,GO:0071704,GO:1901575	2.78503	3.82319	81.6484	1.62586e-19	1.65828e-17	3.43262	3.7114	16.2319	32.9565			-1.1262	-1.054		0.620552	1.55964
TRINITY_DN39858_c0_g1	2670; 1587	IP5P2 (1)	Type I inositol polyphosphate 5-phosphatase 2 {ECO:0000303|PubMed:11402208}	ARATH					AT4G18010	GO:0001101,GO:0003674,GO:0003824,GO:0004439,GO:0004445,GO:0005975,GO:0006066,GO:0006629,GO:0006644,GO:0006650,GO:0006793,GO:0006796,GO:0007165,GO:0008150,GO:0008152,GO:0009056,GO:0009719,GO:0009725,GO:0009737,GO:0009738,GO:0009755,GO:0009791,GO:0009845,GO:0009987,GO:0010033,GO:0016311,GO:0016787,GO:0016788,GO:0016791,GO:0019637,GO:0019751,GO:0030258,GO:0032501,GO:0032502,GO:0032957,GO:0033993,GO:…	1.7801	5.50977	80.9208	2.3495e-19	2.38208e-17	19.8059	21.2726	56.7318	84.2477			-0.876776	-0.782861		0.552647	1.10699
TRINITY_DN21628_c0_g1	3057	LOX6	Lipoxygenase 6, chloroplastic	ARATH	K00454				AT1G67560	GO:0003674,GO:0003824,GO:0005488,GO:0005575,GO:0005886,GO:0006082,GO:0006629,GO:0006631,GO:0006633,GO:0006950,GO:0008150,GO:0008152,GO:0008610,GO:0009058,GO:0009507,GO:0009536,GO:0009611,GO:0009694,GO:0009695,GO:0009987,GO:0016020,GO:0016053,GO:0016165,GO:0016491,GO:0016701,GO:0016702,GO:0019752,GO:0030258,GO:0031407,GO:0031408,GO:0032787,GO:0034440,GO:0043167,GO:0043169,GO:0043226,GO:0043227,GO:…	1.74216	6.34171	80.6718	2.66502e-19	2.68599e-17	34.3869	40.252	100.23	149.355			-0.940593	-0.724992		0.549736	1.11585
TRINITY_DN28419_c0_g1	991; 909; 788	RPP1 (1)	Probable disease resistance protein RPP1 {ECO:0000305}	ARATH					AT3G44480	GO:0000139,GO:0000166,GO:0001882,GO:0001883,GO:0002239,GO:0002376,GO:0003674,GO:0005488,GO:0005515,GO:0005524,GO:0005575,GO:0005789,GO:0005886,GO:0006950,GO:0006952,GO:0006955,GO:0007165,GO:0008150,GO:0009605,GO:0009607,GO:0009620,GO:0009814,GO:0009817,GO:0016020,GO:0017076,GO:0019904,GO:0030275,GO:0030554,GO:0031090,GO:0032549,GO:0032550,GO:0032553,GO:0032555,GO:0032559,GO:0035639,GO:0036094,GO:…	2.97506	2.26593	79.715	4.32506e-19	4.32306e-17	1.24546	0.905219	6.47678	10.4194			-0.790354	-0.950132		0.594738	1.14575
TRINITY_DN28054_c0_g1	629; 626	HSP21 (1)	17.9 kDa class II heat shock protein	SOYBN	K13993					GO:0005575,GO:0005737,GO:0044424,GO:0044464	-1.30052	6.55673	79.7017	4.35426e-19	4.32306e-17	136.515	131.015	51.4144	57.1341			0.665292	0.606842		-0.709448	-0.562686
TRINITY_DN28612_c0_g1	1967	DTX40 (1)	Protein DETOXIFICATION 40 {ECO:0000303|PubMed:11739388}	ARATH	K03327				AT3G21690	GO:0003674,GO:0005215,GO:0005575,GO:0005773,GO:0005774,GO:0015238,GO:0015291,GO:0015297,GO:0016020,GO:0016021,GO:0022804,GO:0022857,GO:0031090,GO:0031224,GO:0043226,GO:0043227,GO:0043229,GO:0043231,GO:0044422,GO:0044424,GO:0044425,GO:0044437,GO:0044444,GO:0044446,GO:0044464,GO:0090484,GO:0098588	2.13184	6.30644	79.6966	4.36544e-19	4.32306e-17	27.7647	31.0188	90.6749	166.855			-1.07309	-0.923407		0.565484	1.43102
TRINITY_DN24469_c0_g1	1188	VESTR	Vestitone reductase	MEDSA	K13265					GO:0003674,GO:0003824,GO:0005488,GO:0006950,GO:0006952,GO:0008150,GO:0008152,GO:0009058,GO:0009812,GO:0009813,GO:0016491,GO:0048037,GO:0050662,GO:0050896,GO:0071704,GO:1901576	3.07702	3.54665	79.6774	4.40825e-19	4.34021e-17	1.64037	3.28896	15.0325	26.5667			-1.4343	-0.895403		0.791834	1.53787
TRINITY_DN27351_c0_g1	1539; 1524	WRK70 (1)	Probable WRKY transcription factor 70	ARATH					AT3G56400	GO:0001071,GO:0001101,GO:0002218,GO:0002252,GO:0002253,GO:0002376,GO:0002682,GO:0002684,GO:0003674,GO:0003676,GO:0003677,GO:0003700,GO:0005488,GO:0005575,GO:0005634,GO:0006139,GO:0006351,GO:0006355,GO:0006725,GO:0006807,GO:0006950,GO:0006952,GO:0007165,GO:0008150,GO:0008152,GO:0009058,GO:0009059,GO:0009605,GO:0009607,GO:0009617,GO:0009620,GO:0009719,GO:0009725,GO:0009751,GO:0009753,GO:0009755,GO:…	2.22633	3.95525	77.7856	1.14853e-18	1.1243e-16	5.55902	5.34079	19.2704	31.6612			-0.901283	-0.943547		0.591295	1.25353
TRINITY_DN11596_c0_g1	3013	MSP1 (1)	Leucine-rich repeat receptor protein kinase MSP1 {ECO:0000305}	ORYSJ						GO:0000166,GO:0001882,GO:0001883,GO:0003006,GO:0003674,GO:0003824,GO:0004672,GO:0004674,GO:0005488,GO:0005524,GO:0005575,GO:0005886,GO:0007049,GO:0008150,GO:0009554,GO:0009556,GO:0009987,GO:0016020,GO:0016021,GO:0016301,GO:0016740,GO:0016772,GO:0016773,GO:0017076,GO:0022414,GO:0030554,GO:0031224,GO:0032502,GO:0032549,GO:0032550,GO:0032553,GO:0032555,GO:0032559,GO:0035639,GO:0036094,GO:0043167,GO:…	1.6152	5.87339	77.5894	1.26849e-18	1.23464e-16	23.5119	34.1871	91.3546	85.4566			-1.03831	-0.534009		0.833238	0.739083
TRINITY_DN29313_c0_g1	916	HS17C; HS181	17.6 kDa class I heat shock protein 3; 18.1 kDa class I heat shock protein	ARATH; ARATH	K13993				AT1G53540	GO:0005575,GO:0005737,GO:0044424,GO:0044464	-1.91498	6.15653	77.42	1.38208e-18	1.33756e-16	140.373	84.7285	32.8237	26.9121			1.26164	0.546544		-0.769893	-1.03829
TRINITY_DN44857_c0_g1	765	7OMT	(R,S)-reticuline 7-O-methyltransferase {ECO:0000303|PubMed:14675446}	PAPSO	K13390					GO:0003674,GO:0003824,GO:0005488,GO:0005515,GO:0006807,GO:0008150,GO:0008152,GO:0008168,GO:0008171,GO:0009058,GO:0009820,GO:0009821,GO:0009987,GO:0016740,GO:0016741,GO:0034641,GO:0042802,GO:0044237,GO:0044249,GO:0044271,GO:0071704,GO:0102917,GO:0102918,GO:1901564,GO:1901566,GO:1901576	2.93579	3.63637	76.811	1.88128e-18	1.81038e-16	2.09602	3.68122	28.9456	15.3989			-1.36903	-0.897051		1.54841	0.717669
TRINITY_DN7686_c0_g1	1102; 1003										2.05771	7.86707	76.0201	2.80785e-18	2.68686e-16	74.424	106.424	303.929	448.928			-1.26662	-0.762039		0.73448	1.29418
TRINITY_DN28554_c0_g1	731; 659										1.61254	6.47582	75.9145	2.96217e-18	2.8187e-16	39.5814	48.1576	156.442	111.994			-0.913857	-0.643327		1.01609	0.541095
TRINITY_DN11090_c0_g1	2172; 2136	BIP; BIP5	Luminal-binding protein; Luminal-binding protein 5	SPIOL; TOBAC						GO:0000166,GO:0001882,GO:0001883,GO:0003674,GO:0005488,GO:0005524,GO:0005575,GO:0005788,GO:0017076,GO:0030554,GO:0031974,GO:0032549,GO:0032550,GO:0032553,GO:0032555,GO:0032559,GO:0035639,GO:0036094,GO:0043167,GO:0043168,GO:0043233,GO:0044422,GO:0044424,GO:0044432,GO:0044444,GO:0044446,GO:0044464,GO:0070013,GO:0097159,GO:0097367,GO:1901265,GO:1901363	2.75077	3.85236	75.885	3.00678e-18	2.84524e-16	3.03772	4.4054	16.8716	33.1867			-1.26402	-0.917503		0.641355	1.54017
TRINITY_DN37980_c0_g1	1822; 1738; 1734; 1038	MTP10	Metal tolerance protein 10	ARATH					AT1G16310	GO:0003674,GO:0005215,GO:0005575,GO:0005774,GO:0008324,GO:0015075,GO:0016020,GO:0016021,GO:0022857,GO:0022891,GO:0022892,GO:0031090,GO:0031224,GO:0044422,GO:0044424,GO:0044425,GO:0044437,GO:0044444,GO:0044446,GO:0044464,GO:0098588	2.05107	6.38151	75.4092	3.82602e-18	3.60048e-16	29.314	35.4846	96.3121	172.122			-1.09632	-0.836828		0.554245	1.3789
TRINITY_DN28596_c0_g1	1137										1.62868	4.76435	75.2565	4.1336e-18	3.86855e-16	12.5458	14.0007	34.9426	47.0601			-0.809044	-0.671507		0.535644	0.944907
TRINITY_DN37432_c0_g1	3262; 3104	UBC24	Probable ubiquitin-conjugating enzyme E2 24 {ECO:0000303|PubMed:16339806}	ARATH	K10581				AT2G33770	GO:0000139,GO:0000166,GO:0001882,GO:0001883,GO:0003674,GO:0003824,GO:0004842,GO:0005488,GO:0005515,GO:0005524,GO:0005575,GO:0005783,GO:0005789,GO:0005794,GO:0006810,GO:0006811,GO:0006817,GO:0006820,GO:0006950,GO:0007154,GO:0008150,GO:0008152,GO:0009056,GO:0009057,GO:0009267,GO:0009605,GO:0009987,GO:0009991,GO:0010966,GO:0015698,GO:0016020,GO:0016036,GO:0016740,GO:0016874,GO:0017076,GO:0019538,GO:…	1.77094	6.57968	75.2148	4.22186e-18	3.92956e-16	40.918	45.8041	181.91	114.211			-0.922994	-0.767445		1.17635	0.514093
TRINITY_DN2253_c0_g1	1073	SLAH4	S-type anion channel SLAH4	ARATH					AT1G62262	GO:0003674,GO:0005215,GO:0005216,GO:0005244,GO:0005253,GO:0005575,GO:0005886,GO:0006873,GO:0008150,GO:0008308,GO:0008509,GO:0009987,GO:0015075,GO:0015267,GO:0016020,GO:0016021,GO:0019725,GO:0022803,GO:0022832,GO:0022836,GO:0022838,GO:0022857,GO:0022891,GO:0022892,GO:0031224,GO:0042592,GO:0044425,GO:0044464,GO:0044699,GO:0044763,GO:0048878,GO:0050801,GO:0055082,GO:0065007,GO:0065008	2.87133	1.74681	74.8995	4.95292e-18	4.58495e-16	1.00245	0.603479	6.07698	5.72781			-0.646475	-0.852173		0.781202	0.717445
TRINITY_DN32267_c0_g1	2346	SUT31 (1)	Sulfate transporter 3.1	ARATH	K17471				AT3G51895	GO:0003674,GO:0005215,GO:0005575,GO:0005887,GO:0006810,GO:0006811,GO:0006820,GO:0008150,GO:0008271,GO:0008272,GO:0008509,GO:0009507,GO:0009536,GO:0015075,GO:0015103,GO:0015116,GO:0015291,GO:0015293,GO:0015698,GO:0016021,GO:0022804,GO:0022857,GO:0022891,GO:0022892,GO:0031224,GO:0031226,GO:0043226,GO:0043227,GO:0043229,GO:0043231,GO:0044424,GO:0044425,GO:0044444,GO:0044459,GO:0044464,GO:0044699,GO:…	-2.21877	3.59552	74.785	5.24874e-18	4.83253e-16	16.3125	23.0831	3.47827	4.92188			0.672688	1.12657		-1.06835	-0.730907
TRINITY_DN36923_c0_g1	1664; 903	BGAL (1)	Beta-galactosidase	MALDO						GO:0003674,GO:0003824,GO:0004553,GO:0004565,GO:0005575,GO:0005576,GO:0005975,GO:0008150,GO:0008152,GO:0015925,GO:0016787,GO:0016798,GO:0044238,GO:0048046,GO:0071704	2.01228	7.24807	74.5797	5.82387e-18	5.33322e-16	58.5975	62.1583	176.192	310.856			-1.00166	-0.919285		0.554443	1.3665
TRINITY_DN32853_c0_g1	1228	CB4B	Chlorophyll a-b binding protein CP29.2, chloroplastic	ARATH	K08915				AT3G08940	GO:0003674,GO:0005488,GO:0005575,GO:0006091,GO:0006464,GO:0008150,GO:0008152,GO:0009314,GO:0009416,GO:0009507,GO:0009521,GO:0009522,GO:0009523,GO:0009526,GO:0009534,GO:0009535,GO:0009536,GO:0009579,GO:0009628,GO:0009637,GO:0009639,GO:0009719,GO:0009725,GO:0009735,GO:0009765,GO:0009768,GO:0009941,GO:0009987,GO:0010033,GO:0010114,GO:0010218,GO:0010287,GO:0016020,GO:0016021,GO:0016168,GO:0018298,GO:…	2.2472	3.4758	74.3321	6.6021e-18	6.01356e-16	3.67564	4.04331	14.3129	22.278			-0.927628	-0.837071		0.595531	1.16917
TRINITY_DN32010_c0_g1	951; 943	PSAD	Photosystem I reaction center subunit II, chloroplastic	CUCSA	K02692					GO:0005575,GO:0008150,GO:0008152,GO:0009535,GO:0009538,GO:0009987,GO:0015979,GO:0016020,GO:0032991,GO:0034357,GO:0042651,GO:0043234,GO:0044237,GO:0044422,GO:0044424,GO:0044425,GO:0044434,GO:0044435,GO:0044436,GO:0044444,GO:0044446,GO:0044464,GO:0055035	2.82099	2.54876	73.8012	8.63962e-18	7.80566e-16	1.48848	1.388	7.31636	12.9811			-0.869369	-0.911534		0.547799	1.2331
TRINITY_DN30977_c0_g1	647; 543	HS901; HSP82	Heat shock protein 82; Heat shock protein 90-1 {ECO:0000305}	ARATH; TOBAC							-1.40475	5.3903	73.7962	8.66124e-18	7.80566e-16	65.8273	55.6106	23.0685	22.7961			0.780818	0.545286		-0.65517	-0.670935
TRINITY_DN29773_c0_g1	1979; 1894; 610	CIPK1; CIPKL	CBL-interacting protein kinase 1; CBL-interacting protein kinase 21; CBL-interacting serine/threonine-protein kinase 1	ARATH; ORYSJ	K07198				AT3G17510	GO:0000166,GO:0001101,GO:0001882,GO:0001883,GO:0003674,GO:0003824,GO:0004672,GO:0004674,GO:0005488,GO:0005524,GO:0005575,GO:0005634,GO:0005737,GO:0005886,GO:0006464,GO:0006468,GO:0006793,GO:0006796,GO:0006950,GO:0006970,GO:0007165,GO:0008150,GO:0008152,GO:0009628,GO:0009651,GO:0009719,GO:0009725,GO:0009737,GO:0009987,GO:0010033,GO:0016020,GO:0016301,GO:0016310,GO:0016740,GO:0016772,GO:0016773,GO:…	2.64545	2.25033	73.7658	8.7959e-18	7.88529e-16	1.09358	1.5087	6.71666	9.55594			-0.894361	-0.712702		0.600138	1.00692
TRINITY_DN24120_c0_g1	703; 600	ALFC3 (1)	Fructose-bisphosphate aldolase 3, cytoplasmic {ECO:0000305}	ORYSJ	K01623					GO:0003674,GO:0003824,GO:0004332,GO:0005575,GO:0005829,GO:0005975,GO:0005996,GO:0006006,GO:0006082,GO:0006090,GO:0006091,GO:0006094,GO:0006096,GO:0008150,GO:0008152,GO:0009056,GO:0009058,GO:0009987,GO:0016051,GO:0016052,GO:0016829,GO:0016830,GO:0016832,GO:0019318,GO:0019319,GO:0019752,GO:0032787,GO:0043436,GO:0044237,GO:0044238,GO:0044281,GO:0044424,GO:0044444,GO:0044464,GO:0044699,GO:0044710,GO:…	2.01786	5.55835	73.2673	1.13226e-17	1.00973e-15	18.044	19.251	54.253	96.6819			-0.968182	-0.883825		0.520576	1.33143
TRINITY_DN14342_c0_g1	1256	SOT5	Cytosolic sulfotransferase 5	ARATH					AT3G45070	GO:0003674,GO:0003824,GO:0005575,GO:0005737,GO:0008146,GO:0008150,GO:0008152,GO:0009812,GO:0016740,GO:0016782,GO:0044424,GO:0044464,GO:0071704,GO:1990135	2.40332	5.25856	73.1627	1.19389e-17	1.05914e-15	11.5129	12.7938	41.8992	86.6079			-1.1359	-1.00525		0.563954	1.5772
TRINITY_DN32208_c0_g1	827; 824; 796	NIMI2	Protein NIM1-INTERACTING 2	ARATH					AT3G25882	GO:0005575,GO:0005634,GO:0043226,GO:0043227,GO:0043229,GO:0043231,GO:0044424,GO:0044464	1.83558	3.6915	72.9845	1.3067e-17	1.15321e-15	5.61977	5.6727	17.6312	22.6234			-0.766882	-0.756895		0.598449	0.925328
TRINITY_DN33644_c0_g2	1322; 1048; 849	PYL4; PYL6	Abscisic acid receptor PYL4; Abscisic acid receptor PYL6	ARATH	K14496				AT2G38310,AT2G40330	GO:0003674,GO:0004857,GO:0004864,GO:0004872,GO:0005488,GO:0005515,GO:0005575,GO:0005634,GO:0005737,GO:0005886,GO:0007165,GO:0008150,GO:0008289,GO:0009738,GO:0009755,GO:0010427,GO:0016020,GO:0019208,GO:0019212,GO:0019840,GO:0019888,GO:0030234,GO:0031406,GO:0033293,GO:0036094,GO:0042562,GO:0042802,GO:0042803,GO:0043167,GO:0043168,GO:0043177,GO:0043178,GO:0043226,GO:0043227,GO:0043229,GO:0043231,GO:…	1.88969	6.35847	72.5857	1.59937e-17	1.40423e-15	34.1439	35.5751	94.3131	163.919			-0.917164	-0.861141		0.496815	1.28149
TRINITY_DN26701_c0_g1	2485	TOLB (1)	Protein TolB {ECO:0000255|HAMAP-Rule:MF_00671}	PELCD	K03641					GO:0005575,GO:0006810,GO:0008104,GO:0008150,GO:0015031,GO:0017038,GO:0033036,GO:0042597,GO:0044464,GO:0044699,GO:0044765,GO:0045184,GO:0051179,GO:0051234,GO:0071702,GO:1902578	1.3635	5.96552	71.8495	2.32249e-17	2.02867e-15	35.4805	34.4587	78.6809	101.172			-0.631762	-0.671641		0.474325	0.829078
TRINITY_DN38431_c0_g1	1692; 1649; 1562; 1358	PAE8 (1)	Pectin acetylesterase 8 {ECO:0000303|PubMed:25115560}	ARATH					AT4G19420	GO:0003674,GO:0003824,GO:0005575,GO:0005576,GO:0005618,GO:0008150,GO:0009505,GO:0009987,GO:0016043,GO:0016787,GO:0016788,GO:0030312,GO:0044464,GO:0045229,GO:0052689,GO:0052793,GO:0071554,GO:0071555,GO:0071840	2.55653	2.47438	71.6237	2.6041e-17	2.25966e-15	1.36697	1.84061	7.59623	11.2541			-0.919454	-0.72957		0.591561	1.05746
TRINITY_DN32644_c0_g1	808; 796	PSBW	Photosystem II reaction center W protein, chloroplastic	SPIOL						GO:0005575,GO:0008150,GO:0008152,GO:0009521,GO:0009523,GO:0009535,GO:0009987,GO:0015979,GO:0016020,GO:0016021,GO:0031224,GO:0032991,GO:0034357,GO:0042651,GO:0043234,GO:0044237,GO:0044422,GO:0044424,GO:0044425,GO:0044434,GO:0044435,GO:0044436,GO:0044444,GO:0044446,GO:0044464,GO:0055035	1.80375	3.84099	71.6166	2.61348e-17	2.25966e-15	6.13619	6.6081	19.4303	25.0124			-0.802442	-0.721101		0.594789	0.928754
TRINITY_DN23659_c0_g1	1070; 1012; 614	BAG5	BAG family molecular chaperone regulator 5, mitochondrial	ARATH					AT1G12060	GO:0005575,GO:0005739,GO:0005911,GO:0006457,GO:0008150,GO:0008152,GO:0009266,GO:0009506,GO:0009605,GO:0009607,GO:0009628,GO:0009987,GO:0019538,GO:0030054,GO:0043170,GO:0043207,GO:0043226,GO:0043227,GO:0043229,GO:0043231,GO:0044237,GO:0044238,GO:0044260,GO:0044267,GO:0044424,GO:0044444,GO:0044464,GO:0050896,GO:0071704	1.44507	5.97934	71.6053	2.62854e-17	2.26121e-15	31.5619	36.2087	79.1607	105.259			-0.784311	-0.597231		0.489647	0.891896
TRINITY_DN35054_c0_g1	1170; 1170; 636; 584	PTR27 (1)	Protein NRT1/ PTR FAMILY 6.2	ARATH					AT2G26690	GO:0001101,GO:0003674,GO:0005215,GO:0005575,GO:0006082,GO:0006807,GO:0006810,GO:0006857,GO:0006950,GO:0008150,GO:0008152,GO:0009611,GO:0009719,GO:0009725,GO:0009753,GO:0009987,GO:0010033,GO:0015291,GO:0015293,GO:0015833,GO:0016021,GO:0022804,GO:0022857,GO:0031224,GO:0042126,GO:0042128,GO:0042221,GO:0042886,GO:0043436,GO:0044237,GO:0044281,GO:0044425,GO:0044699,GO:0044710,GO:0044763,GO:0044765,GO:…	3.08281	3.19748	71.226	3.18569e-17	2.72672e-15	2.91621	0.965566	17.8711	15.0823			-0.770675	-1.49991		1.24438	1.02621
TRINITY_DN29200_c0_g1	1187; 1181	2MMP; 3MMP	Metalloendoproteinase 2-MMP {ECO:0000303|PubMed:10574937}; Metalloendoproteinase 3-MMP {ECO:0000303|PubMed:10574937}	ARATH					AT1G70170,AT1G24140	GO:0001101,GO:0003674,GO:0003824,GO:0004175,GO:0004222,GO:0005488,GO:0005575,GO:0005886,GO:0006950,GO:0006970,GO:0007275,GO:0008150,GO:0008233,GO:0008237,GO:0008270,GO:0009628,GO:0009651,GO:0009719,GO:0009725,GO:0009753,GO:0010033,GO:0010035,GO:0010038,GO:0016020,GO:0016787,GO:0031012,GO:0031224,GO:0031225,GO:0032501,GO:0032502,GO:0040007,GO:0042221,GO:0043167,GO:0043169,GO:0044425,GO:0044464,GO:…	10.0206	4.17077	71.2098	3.21189e-17	2.73541e-15	0.0303772	0.030174	4.15793	66.9491			-1.67157	-1.67171		-0.0708681	3.41415
TRINITY_DN28204_c0_g1	666	ML423 (2)	MLP-like protein 423	ARATH					AT1G24020	GO:0005575,GO:0006950,GO:0006952,GO:0008150,GO:0009607,GO:0016020,GO:0050896	5.36448	3.66332	71.0309	3.51671e-17	2.98011e-15	0.455657	0.724175	7.71617	41.1596			-1.56737	-1.41766		0.416906	2.56813
TRINITY_DN39417_c0_g1	1749; 1711; 1707; 1692; 1681; 1642; 1639; 1634; 1615; 818; 784; 728; 727; 691	U86A1; U86A2	UDP-glycosyltransferase 86A1; UDP-glycosyltransferase 86A2	ARATH					AT2G36970,AT2G28080	GO:0003674,GO:0003824,GO:0005575,GO:0008150,GO:0008152,GO:0008194,GO:0016740,GO:0016757,GO:0016758,GO:0035251,GO:0043226,GO:0043227,GO:0043229,GO:0043231,GO:0044424,GO:0044464,GO:0046527,GO:0080043,GO:0080044	2.28453	4.10042	70.8848	3.78695e-17	3.19323e-15	5.43751	6.21583	20.15	36.5543			-1.023	-0.879414		0.551413	1.351
TRINITY_DN16942_c0_g1	1412; 1381; 1296	PER4 (1)	Peroxidase 4 {ECO:0000250|UniProtKB:Q42578}	VITVI	K00430					GO:0003674,GO:0003824,GO:0004601,GO:0005488,GO:0005575,GO:0005576,GO:0006950,GO:0006979,GO:0008150,GO:0008152,GO:0009056,GO:0009987,GO:0016209,GO:0016491,GO:0016684,GO:0020037,GO:0042743,GO:0042744,GO:0043167,GO:0043169,GO:0044237,GO:0044248,GO:0044699,GO:0044710,GO:0044712,GO:0044763,GO:0046872,GO:0046906,GO:0050896,GO:0072593,GO:0097159,GO:1901363	2.16162	3.39328	70.7591	4.03612e-17	3.38656e-15	3.03772	4.64679	19.5903	14.8808			-1.06099	-0.661104		1.03855	0.683548
TRINITY_DN27710_c0_g1	1307; 1307	DMR6	Protein DOWNY MILDEW RESISTANCE 6 {ECO:0000303|PubMed:15986928}	ARATH					AT5G24530	GO:0001101,GO:0002229,GO:0002239,GO:0003674,GO:0003824,GO:0005488,GO:0006082,GO:0006725,GO:0006950,GO:0006952,GO:0008150,GO:0008152,GO:0009056,GO:0009058,GO:0009605,GO:0009607,GO:0009617,GO:0009620,GO:0009696,GO:0009751,GO:0009812,GO:0009813,GO:0009987,GO:0010033,GO:0014070,GO:0016054,GO:0016491,GO:0016705,GO:0016706,GO:0018958,GO:0019336,GO:0019439,GO:0019752,GO:0032787,GO:0033759,GO:0042221,GO:…	2.28129	2.88632	70.5107	4.57778e-17	3.82222e-15	2.21753	2.80618	9.99503	14.3915			-0.913733	-0.725242		0.594233	1.04474
TRINITY_DN29301_c0_g1	1461; 1428; 1324										2.17135	6.06926	70.4294	4.77032e-17	3.96355e-15	22.0234	26.7341	73.8033	145.728			-1.13414	-0.87582		0.523676	1.48629
TRINITY_DN36217_c0_g1	1554; 1473; 1473; 1289	HHO5	Transcription factor HHO5 {ECO:0000305}	ARATH						GO:0000975,GO:0001067,GO:0001071,GO:0003006,GO:0003674,GO:0003676,GO:0003677,GO:0003700,GO:0005488,GO:0005575,GO:0005634,GO:0005829,GO:0006139,GO:0006351,GO:0006355,GO:0006725,GO:0006807,GO:0008150,GO:0008152,GO:0009058,GO:0009059,GO:0009889,GO:0009892,GO:0009987,GO:0010468,GO:0010556,GO:0010605,GO:0010629,GO:0016070,GO:0018130,GO:0019219,GO:0019222,GO:0019438,GO:0022414,GO:0031323,GO:0031326,GO:…	1.26692	6.22321	70.3237	5.033e-17	4.16151e-15	44.3506	43.36	95.5925	115.391			-0.595917	-0.627087		0.478263	0.744741
TRINITY_DN21516_c0_g1	956; 817										5.41817	6.11001	69.5795	7.33958e-17	6.03938e-15	2.18716	4.10366	38.5009	230.782			-2.40362	-1.85992		0.870291	3.39324
TRINITY_DN37023_c0_g2	1697; 1670	DHE1 (1)	Glutamate dehydrogenase 1	ARATH	K00261				AT5G18170	GO:0000166,GO:0001882,GO:0001883,GO:0003674,GO:0003824,GO:0004352,GO:0004353,GO:0005488,GO:0005507,GO:0005524,GO:0005575,GO:0005739,GO:0006082,GO:0006520,GO:0006807,GO:0006950,GO:0006970,GO:0008150,GO:0008152,GO:0008270,GO:0009314,GO:0009416,GO:0009628,GO:0009642,GO:0009646,GO:0009651,GO:0009987,GO:0010035,GO:0010038,GO:0016491,GO:0016638,GO:0016639,GO:0017076,GO:0019752,GO:0030554,GO:0032549,GO:…	1.22568	6.80532	69.4626	7.78764e-17	6.37726e-15	68.4397	65.5378	152.004	161.3			-0.570219	-0.630913		0.558292	0.642841
TRINITY_DN50114_c0_g1	1771	ASD (1)	AAA-ATPase ASD, mitochondrial	ARATH					AT5G40010	GO:0000166,GO:0001101,GO:0001882,GO:0001883,GO:0003006,GO:0003674,GO:0003824,GO:0005488,GO:0005524,GO:0005575,GO:0005739,GO:0005783,GO:0006950,GO:0006970,GO:0008150,GO:0009266,GO:0009409,GO:0009414,GO:0009415,GO:0009628,GO:0009651,GO:0009719,GO:0009725,GO:0009737,GO:0010033,GO:0010035,GO:0010154,GO:0010431,GO:0016020,GO:0016021,GO:0016462,GO:0016787,GO:0016817,GO:0016818,GO:0016887,GO:0017076,GO:…	2.93416	4.06642	69.3439	8.2708e-17	6.7405e-15	3.31111	4.4054	17.3514	41.5914			-1.29315	-1.02287		0.572205	1.74381
TRINITY_DN37410_c0_g1	1567; 1521; 1008	PUB4 (1)	U-box domain-containing protein 4	ARATH					AT2G23140	GO:0003674,GO:0003824,GO:0004842,GO:0005575,GO:0005634,GO:0016740,GO:0019787,GO:0043226,GO:0043227,GO:0043229,GO:0043231,GO:0044424,GO:0044464	1.45438	4.90155	69.2536	8.6581e-17	7.02254e-15	17.6491	14.3025	45.6973	41.908			-0.542521	-0.811897		0.736921	0.617497
TRINITY_DN24572_c0_g1	1902	C71BA; C71BV	Cytochrome P450 71B10; Cytochrome P450 71B34	ARATH; ARATH					AT5G57260	GO:0003674,GO:0003824,GO:0004497,GO:0005488,GO:0005506,GO:0005575,GO:0008150,GO:0008152,GO:0009058,GO:0016020,GO:0016021,GO:0016491,GO:0016705,GO:0016709,GO:0019748,GO:0020037,GO:0031224,GO:0043167,GO:0043169,GO:0044425,GO:0044550,GO:0044699,GO:0044710,GO:0044711,GO:0046872,GO:0046906,GO:0046914,GO:0097159,GO:1901363	1.9597	5.41639	69.0992	9.36315e-17	7.55841e-15	16.7986	18.1044	49.0556	86.6079			-0.943786	-0.8469		0.497661	1.29303
TRINITY_DN31705_c0_g1	1214	COB23	Coatomer subunit beta'-3	ARATH	K17302				AT3G15980	GO:0000139,GO:0003674,GO:0005198,GO:0005575,GO:0006810,GO:0006886,GO:0006888,GO:0006890,GO:0006891,GO:0008104,GO:0008150,GO:0015031,GO:0016020,GO:0016192,GO:0016482,GO:0030117,GO:0030120,GO:0030126,GO:0031090,GO:0032991,GO:0033036,GO:0043234,GO:0044422,GO:0044424,GO:0044425,GO:0044431,GO:0044433,GO:0044444,GO:0044446,GO:0044464,GO:0044699,GO:0044765,GO:0045184,GO:0046907,GO:0048193,GO:0051179,GO:…	3.05728	2.8485	69.0192	9.75117e-17	7.83451e-15	1.57961	1.47852	7.75615	17.6727			-0.965875	-1.0072		0.480633	1.49245
TRINITY_DN23894_c0_g1	509	GDL12	GDSL esterase/lipase At1g28660	ARATH					AT1G28660	GO:0003674,GO:0003824,GO:0005575,GO:0005576,GO:0006629,GO:0008150,GO:0008152,GO:0009056,GO:0016042,GO:0016787,GO:0016788,GO:0044238,GO:0044699,GO:0044710,GO:0044712,GO:0071704,GO:1901575	1.99577	2.89909	68.8591	1.05758e-16	8.45716e-15	2.91621	3.04757	10.7547	13.0099			-0.755936	-0.717893		0.61947	0.85436
TRINITY_DN57339_c0_g1	981	MLP31	MLP-like protein 31	ARATH					AT1G70840	GO:0006950,GO:0006952,GO:0008150,GO:0009607,GO:0050896	1.92134	6.55752	67.9722	1.65814e-16	1.31977e-14	27.704	50.994	156.242	141.9			-1.38123	-0.546057		1.03218	0.895108
TRINITY_DN36726_c0_g1	1419; 1411; 1402; 1004; 908	CYSEP	Vignain	PHAVU; RICCO; VIGMU						GO:0003674,GO:0003824,GO:0005575,GO:0005788,GO:0008233,GO:0008234,GO:0016787,GO:0031974,GO:0043233,GO:0044422,GO:0044424,GO:0044432,GO:0044444,GO:0044446,GO:0044464,GO:0070011,GO:0070013	-1.55134	4.14499	67.7889	1.81967e-16	1.4416e-14	25.8813	26.5531	8.31587	9.52715			0.668588	0.702934		-0.765847	-0.605675
TRINITY_DN57447_c0_g1	2114	INV3	Beta-fructofuranosidase, insoluble isoenzyme CWINV3	ARATH					AT1G55120	GO:0003674,GO:0003824,GO:0004553,GO:0005575,GO:0005576,GO:0005618,GO:0005773,GO:0005975,GO:0008150,GO:0008152,GO:0016787,GO:0016798,GO:0030312,GO:0043226,GO:0043227,GO:0043229,GO:0043231,GO:0044238,GO:0044424,GO:0044444,GO:0044464,GO:0048046,GO:0051669,GO:0071704	1.13902	6.05266	67.5874	2.01554e-16	1.58939e-14	40.8269	42.0625	89.5955	92.9401			-0.571573	-0.53054		0.525186	0.576927
TRINITY_DN29137_c0_g1	1411; 1408	CHLY	Hevamine-A	HEVBR						GO:0000272,GO:0003674,GO:0003796,GO:0003824,GO:0004553,GO:0004568,GO:0005575,GO:0005773,GO:0005975,GO:0005976,GO:0006022,GO:0006026,GO:0006030,GO:0006032,GO:0006040,GO:0006807,GO:0008150,GO:0008152,GO:0009056,GO:0009057,GO:0016052,GO:0016787,GO:0016798,GO:0043170,GO:0043226,GO:0043227,GO:0043229,GO:0043231,GO:0044238,GO:0044424,GO:0044444,GO:0044464,GO:0046348,GO:0071704,GO:1901071,GO:1901072,GO:…	2.36557	4.09548	67.1143	2.56213e-16	2.01109e-14	5.01223	6.06496	19.4303	37.5905			-1.07768	-0.875884		0.534031	1.41953
TRINITY_DN58015_c0_g1	1039										3.91187	2.24033	67.0317	2.6718e-16	2.08756e-14	0.63792	0.512957	4.43779	12.9235			-0.929317	-0.999332		0.357849	1.5708
TRINITY_DN32686_c0_g1	1544; 1085	FK126	F-box/kelch-repeat protein At1g15670	ARATH					AT1G15670	GO:0000151,GO:0003674,GO:0005488,GO:0005515,GO:0005575,GO:0005829,GO:0006464,GO:0006508,GO:0006511,GO:0008150,GO:0008152,GO:0009056,GO:0009057,GO:0009966,GO:0009968,GO:0009987,GO:0010498,GO:0010646,GO:0010648,GO:0016567,GO:0019005,GO:0019222,GO:0019538,GO:0019899,GO:0019941,GO:0023051,GO:0023057,GO:0030162,GO:0030163,GO:0031323,GO:0031461,GO:0031625,GO:0032446,GO:0032991,GO:0036211,GO:0042787,GO:…	2.00917	4.44827	66.9245	2.82111e-16	2.19416e-14	8.08032	9.2634	25.5473	44.1818			-0.951563	-0.791462		0.498806	1.24422
TRINITY_DN26556_c0_g1	1588	AHNL	Aliphatic (R)-hydroxynitrile lyase	LINUS	K14577					GO:0003674,GO:0003824,GO:0005488,GO:0008150,GO:0008152,GO:0016829,GO:0016830,GO:0016832,GO:0043167,GO:0043169,GO:0044699,GO:0044710,GO:0046872,GO:0052919,GO:0052920,GO:0052921,GO:0055114	3.85429	5.09353	66.8919	2.86818e-16	2.22062e-14	1.85301	7.00036	82.3591	45.8512			-2.32775	-1.10375		2.12474	1.30675
TRINITY_DN32158_c0_g1	734; 731; 691; 681; 678; 678; 609; 534; 522										-1.40235	6.16575	66.85	2.92967e-16	2.25796e-14	109.905	98.1559	33.1035	45.4771			0.767392	0.60737		-0.905188	-0.469574
TRINITY_DN41735_c1_g1	1901; 1568; 1558	TRL11 (1)	Thioredoxin-like 1-1, chloroplastic	ARATH					AT1G08570	GO:0003674,GO:0003824,GO:0005575,GO:0008150,GO:0009507,GO:0009532,GO:0009536,GO:0009570,GO:0009987,GO:0016020,GO:0016491,GO:0016667,GO:0016671,GO:0019725,GO:0031090,GO:0031969,GO:0042170,GO:0042592,GO:0043226,GO:0043227,GO:0043229,GO:0043231,GO:0044422,GO:0044424,GO:0044434,GO:0044435,GO:0044444,GO:0044446,GO:0044464,GO:0044699,GO:0044763,GO:0045454,GO:0050789,GO:0050794,GO:0065007,GO:0065008	1.33413	5.91892	66.5496	3.41194e-16	2.61782e-14	32.139	36.5708	77.0417	96.1063			-0.727551	-0.551463		0.483641	0.795372
TRINITY_DN35573_c0_g1	1394; 1323; 1226; 912; 815; 625	ML423 (3)	MLP-like protein 423	ARATH					AT1G24020	GO:0005575,GO:0006950,GO:0006952,GO:0008150,GO:0009607,GO:0016020,GO:0050896	2.21426	4.12637	66.537	3.43391e-16	2.62286e-14	6.07543	6.27618	20.11	37.13			-0.941295	-0.905869		0.511794	1.33537
TRINITY_DN44654_c0_g1	1472	NSP5	Nitrile-specifier protein 5	ARATH					AT5G48180	GO:0005575,GO:0005829,GO:0006082,GO:0006790,GO:0006807,GO:0008150,GO:0008152,GO:0009056,GO:0009058,GO:0009987,GO:0016143,GO:0016145,GO:0019748,GO:0019757,GO:0019759,GO:0019760,GO:0019762,GO:0034641,GO:0043436,GO:0044237,GO:0044248,GO:0044249,GO:0044271,GO:0044273,GO:0044281,GO:0044424,GO:0044444,GO:0044464,GO:0044699,GO:0044710,GO:0044712,GO:0044763,GO:0050898,GO:0071704,GO:0080028,GO:1901135,GO:…	1.72213	7.63826	66.0986	4.28926e-16	3.26156e-14	86.5141	98.8197	242.28	369.084			-0.930029	-0.742231		0.534525	1.13774
TRINITY_DN29135_c0_g1	583	DRMH2 (1)	Dormancy-associated protein homolog 2 {ECO:0000305}	ARATH					AT5G44300		2.25939	8.88383	65.9387	4.65165e-16	3.52141e-14	142.681	183.759	586.189	976.72			-1.28549	-0.924938		0.737906	1.47252
TRINITY_DN35251_c0_g1	1376; 1292; 1242; 1233; 1226; 1210; 1158; 1149										2.26275	2.25189	65.6693	5.33309e-16	4.01941e-14	1.39735	1.87078	7.31636	8.37584			-0.81358	-0.625363		0.641777	0.797166
TRINITY_DN33781_c0_g1	1820; 1787; 627	C71A6	Cytochrome P450 71A6	NEPRA						GO:0003674,GO:0003824,GO:0004497,GO:0005488,GO:0005506,GO:0005575,GO:0016021,GO:0016491,GO:0016705,GO:0020037,GO:0031224,GO:0043167,GO:0043169,GO:0044425,GO:0046872,GO:0046906,GO:0046914,GO:0097159,GO:1901363	2.76936	3.21735	65.5476	5.67275e-16	4.25257e-14	2.3998	2.32339	9.99503	22.1629			-0.969735	-0.995007		0.477194	1.48755
TRINITY_DN9168_c0_g1	1850	DTX7	Protein DETOXIFICATION 7 {ECO:0000303|PubMed:11739388}	ARATH	K03327				AT1G64820	GO:0003674,GO:0005215,GO:0005575,GO:0015238,GO:0015291,GO:0015297,GO:0016021,GO:0022804,GO:0022857,GO:0031224,GO:0044425,GO:0090484	1.30178	4.75655	65.5408	5.6924e-16	4.25257e-14	15.219	15.962	37.1016	39.7492			-0.630483	-0.569531		0.552745	0.647269
TRINITY_DN36218_c0_g1	1858; 1764; 1756; 1332; 1316; 1001; 858	YPQ1; YPQ3	Probable vacuolar amino acid transporter YPQ1; Probable vacuolar amino acid transporter YPQ3	YEAST						GO:0003333,GO:0003674,GO:0005215,GO:0005342,GO:0005575,GO:0006810,GO:0006811,GO:0006820,GO:0006865,GO:0007034,GO:0008150,GO:0008509,GO:0008514,GO:0009987,GO:0015075,GO:0015171,GO:0015174,GO:0015711,GO:0015802,GO:0015849,GO:0016020,GO:0016021,GO:0016482,GO:0022857,GO:0022891,GO:0022892,GO:0031090,GO:0031166,GO:0031224,GO:0031300,GO:0031301,GO:0031310,GO:0031966,GO:0032973,GO:0032974,GO:0034220,GO:…	1.59141	5.1524	65.4705	5.89898e-16	4.38765e-14	17.9529	17.4707	44.0181	62.6317			-0.716489	-0.751781		0.489115	0.979155
TRINITY_DN35325_c0_g1	2467; 2458; 2417; 2376	SUT34	Probable sulfate transporter 3.4	ARATH	K17471				AT3G15990	GO:0003674,GO:0005215,GO:0005575,GO:0005887,GO:0005911,GO:0008271,GO:0008509,GO:0009506,GO:0015075,GO:0015103,GO:0015116,GO:0015291,GO:0015293,GO:0016021,GO:0022804,GO:0022857,GO:0022891,GO:0022892,GO:0030054,GO:0031224,GO:0031226,GO:0044425,GO:0044459,GO:0044464,GO:1901682	-1.35111	5.22821	65.2746	6.51546e-16	4.82512e-14	50.821	56.546	22.3889	19.7451			0.561712	0.710171		-0.553176	-0.718708
TRINITY_DN25793_c0_g1	1165	CB26 (1)	Chlorophyll a-b binding protein 37, chloroplastic	PETSP						GO:0003674,GO:0005488,GO:0005575,GO:0006091,GO:0006464,GO:0008150,GO:0008152,GO:0009521,GO:0009522,GO:0009523,GO:0009535,GO:0009765,GO:0009987,GO:0016020,GO:0016021,GO:0016168,GO:0018298,GO:0019538,GO:0031224,GO:0032991,GO:0034357,GO:0036211,GO:0042651,GO:0043167,GO:0043169,GO:0043170,GO:0043234,GO:0043412,GO:0044237,GO:0044238,GO:0044260,GO:0044267,GO:0044422,GO:0044424,GO:0044425,GO:0044434,GO:…	1.60705	5.53172	65.2352	6.64715e-16	4.90134e-14	21.4463	24.2599	55.7723	83.3554			-0.832161	-0.66866		0.468858	1.03196
TRINITY_DN5024_c0_g1	639										3.68482	8.20692	65.1311	7.00759e-16	5.14484e-14	24.4536	60.8609	786.689	310.626			-2.42738	-1.17868		2.47054	1.13552
TRINITY_DN23459_c0_g1	1703	ASP63 (1)	Probable aspartyl protease At4g16563 {ECO:0000305}	ARATH					AT4G16563	GO:0003674,GO:0003824,GO:0004175,GO:0004190,GO:0005575,GO:0005618,GO:0006508,GO:0008150,GO:0008152,GO:0008233,GO:0009056,GO:0009057,GO:0009505,GO:0016787,GO:0019538,GO:0030163,GO:0030312,GO:0043170,GO:0044238,GO:0044464,GO:0070001,GO:0070011,GO:0071704,GO:1901575	-1.98323	3.08338	64.9285	7.76665e-16	5.67766e-14	12.8799	13.8197	2.67867	4.00083			0.722744	0.811097		-0.946452	-0.587389
TRINITY_DN37622_c0_g1	951; 931; 930; 725; 717; 715; 695; 694; 659	ML423 (4)	MLP-like protein 423	ARATH					AT1G24020	GO:0005575,GO:0006950,GO:0006952,GO:0008150,GO:0009607,GO:0016020,GO:0050896	3.28251	8.61887	64.8674	8.01112e-16	5.83134e-14	64.7945	81.7111	359.381	1066.18			-1.69017	-1.36448		0.745549	2.30911
TRINITY_DN28676_c0_g1	1274; 1257; 914; 897	Y5566 (1)	Uncharacterized protein At5g65660	ARATH					AT5G65660	GO:0005575,GO:0005886,GO:0016020,GO:0016021,GO:0031224,GO:0044425,GO:0044464	1.49244	4.37271	64.7826	8.36347e-16	6.06191e-14	11.3003	10.41	27.9061	33.1292			-0.61756	-0.717514		0.551423	0.783651
TRINITY_DN38158_c0_g2	1557; 1533; 1527; 1010; 952; 522	RAV1; RAV2; RAVL1	AP2/ERF and B3 domain-containing transcription factor RAV1; AP2/ERF and B3 domain-containing transcription repressor RAV2; AP2/ERF and B3 domain-containing transcription repressor TEM1	ARATH	K09287				AT1G25560,AT1G13260	GO:0000160,GO:0001071,GO:0003674,GO:0003676,GO:0003677,GO:0003700,GO:0005488,GO:0005575,GO:0005634,GO:0006139,GO:0006351,GO:0006355,GO:0006725,GO:0006807,GO:0007165,GO:0008150,GO:0008152,GO:0009058,GO:0009059,GO:0009314,GO:0009416,GO:0009628,GO:0009648,GO:0009719,GO:0009725,GO:0009741,GO:0009755,GO:0009791,GO:0009873,GO:0009889,GO:0009890,GO:0009892,GO:0009909,GO:0009910,GO:0009987,GO:0010033,GO:…	1.42349	4.4675	64.2831	1.07765e-15	7.77777e-14	12.7584	11.2549	29.8252	34.5395			-0.565385	-0.720398		0.543247	0.742536
TRINITY_DN25068_c0_g1	502	TKPR1 (1)	Tetraketide alpha-pyrone reductase 1	ARATH					AT4G35420	GO:0003006,GO:0003674,GO:0003824,GO:0005488,GO:0005575,GO:0005634,GO:0005783,GO:0006725,GO:0007275,GO:0008150,GO:0008152,GO:0009058,GO:0009555,GO:0009791,GO:0009987,GO:0010208,GO:0010584,GO:0010927,GO:0016043,GO:0016491,GO:0019438,GO:0022414,GO:0032501,GO:0032502,GO:0043226,GO:0043227,GO:0043229,GO:0043231,GO:0044237,GO:0044249,GO:0044424,GO:0044444,GO:0044464,GO:0044699,GO:0044702,GO:0044707,GO:…	2.38893	2.2059	64.1599	1.14723e-15	8.24502e-14	1.33659	1.59922	6.4368	8.92271			-0.789627	-0.68032		0.548692	0.921255
TRINITY_DN20587_c0_g1	2212; 2127; 1943; 1917; 796	AA5GT; BGL11	Beta-glucosidase 11; Cyanidin 3-O-glucoside 5-O-glucosyltransferase (acyl-glucose)	ARATH; DIACA	K01188,K17194				AT1G02850	GO:0000325,GO:0003674,GO:0003824,GO:0004553,GO:0005575,GO:0005773,GO:0005975,GO:0008150,GO:0008152,GO:0008422,GO:0009058,GO:0009718,GO:0009812,GO:0009813,GO:0015926,GO:0016740,GO:0016757,GO:0016758,GO:0016787,GO:0016798,GO:0042440,GO:0043226,GO:0043227,GO:0043229,GO:0043231,GO:0043473,GO:0044238,GO:0044424,GO:0044444,GO:0044464,GO:0044699,GO:0044710,GO:0044711,GO:0046148,GO:0046283,GO:0071704,GO:…	2.12514	5.01689	64.1467	1.15494e-15	8.26556e-14	10.0245	14.0912	37.4614	67.6687			-1.16733	-0.747025		0.547142	1.36721
TRINITY_DN8603_c0_g1	656										2.59146	4.43033	64.1374	1.16039e-15	8.26987e-14	5.9843	6.24601	21.8691	51.7805			-1.09457	-1.04804		0.485337	1.65727
TRINITY_DN31492_c0_g1	1108; 601	GDAP2 (1)	Ganglioside-induced differentiation-associated protein 2	MOUSE						GO:0001101,GO:0005575,GO:0005765,GO:0005774,GO:0008150,GO:0010033,GO:0016020,GO:0031090,GO:0032526,GO:0033993,GO:0042221,GO:0044422,GO:0044424,GO:0044437,GO:0044444,GO:0044446,GO:0044464,GO:0050896,GO:0098588,GO:1901700	2.1334	6.47168	63.5159	1.59081e-15	1.12901e-13	28.9494	36.9027	95.9923	192.846			-1.16177	-0.831807		0.50099	1.49258
TRINITY_DN28536_c0_g1	1871										2.12693	6.15261	63.4839	1.61683e-15	1.14272e-13	24.6966	28.273	75.3226	155.946			-1.07008	-0.888703		0.464155	1.49462
TRINITY_DN35170_c0_g2	550										2.85512	1.92286	62.3332	2.89999e-15	2.04114e-13	1.12395	0.694001	4.99752	8.14557			-0.662313	-0.875936		0.501157	1.03709
TRINITY_DN1086_c0_g1	623										2.14711	4.07512	62.0816	3.29513e-15	2.30971e-13	6.07543	6.30636	19.1905	35.5757			-0.912667	-0.871991		0.479136	1.30552
TRINITY_DN32762_c0_g1	1140; 1121	CA4	Chlorophyll a-b binding protein 4, chloroplastic {ECO:0000303|PubMed:10366881}	ARATH	K08910				AT3G47470	GO:0003674,GO:0005488,GO:0005575,GO:0006091,GO:0006464,GO:0006950,GO:0008150,GO:0008152,GO:0009266,GO:0009314,GO:0009409,GO:0009416,GO:0009507,GO:0009521,GO:0009522,GO:0009526,GO:0009534,GO:0009535,GO:0009536,GO:0009579,GO:0009628,GO:0009642,GO:0009644,GO:0009645,GO:0009765,GO:0009768,GO:0009941,GO:0009987,GO:0010287,GO:0016020,GO:0016021,GO:0016168,GO:0018298,GO:0019538,GO:0031224,GO:0031409,GO:…	2.63556	1.97194	61.5458	4.32568e-15	3.01965e-13	1.18471	0.965566	5.19742	8.14557			-0.68627	-0.789124		0.490048	0.985347
TRINITY_DN46044_c0_g1	1803	PPA22 (1)	Purple acid phosphatase 22	ARATH					AT3G52820	GO:0003674,GO:0003824,GO:0003993,GO:0005488,GO:0005575,GO:0005576,GO:0016787,GO:0016788,GO:0016791,GO:0042578,GO:0043167,GO:0043169,GO:0046872	-1.77688	3.11974	61.5106	4.40376e-15	3.0616e-13	12.7888	13.7593	4.23789	3.5403			0.642534	0.734236		-0.602838	-0.773932
TRINITY_DN26777_c0_g1	1439	MAD27 (1)	MADS-box transcription factor 27	ORYSJ	K09264					GO:0000165,GO:0000975,GO:0000976,GO:0000977,GO:0001012,GO:0001067,GO:0001071,GO:0003674,GO:0003676,GO:0003677,GO:0003700,GO:0005488,GO:0005575,GO:0005634,GO:0006139,GO:0006351,GO:0006355,GO:0006357,GO:0006725,GO:0006793,GO:0006796,GO:0006807,GO:0007165,GO:0008150,GO:0008152,GO:0009058,GO:0009059,GO:0009889,GO:0009891,GO:0009893,GO:0009987,GO:0010468,GO:0010556,GO:0010557,GO:0010604,GO:0010628,GO:…	1.37033	4.71037	61.307	4.88334e-15	3.38122e-13	15.6442	13.5481	41.0996	34.4532			-0.538217	-0.720675		0.75026	0.508631
TRINITY_DN40252_c0_g1	548; 544	ERD14	Dehydrin ERD14	ARATH					AT1G76180	GO:0001101,GO:0003674,GO:0005488,GO:0005509,GO:0005575,GO:0005829,GO:0005886,GO:0006950,GO:0008150,GO:0009266,GO:0009269,GO:0009409,GO:0009414,GO:0009415,GO:0009507,GO:0009536,GO:0009628,GO:0009631,GO:0009719,GO:0009725,GO:0009737,GO:0010033,GO:0010035,GO:0016020,GO:0033993,GO:0042221,GO:0043167,GO:0043169,GO:0043226,GO:0043227,GO:0043229,GO:0043231,GO:0044424,GO:0044444,GO:0044464,GO:0046872,GO:…	-1.33273	4.49538	61.247	5.03458e-15	3.47182e-13	33.4452	30.8076	13.2734	12.2615			0.659899	0.548337		-0.554672	-0.653564
TRINITY_DN23562_c0_g1	873	C80B2; C80B3	(S)-N-methylcoclaurine 3'-hydroxylase isozyme 1 {ECO:0000305}; (S)-N-methylcoclaurine 3'-hydroxylase isozyme 2	ESCCA; PAPSO	K13385					GO:0003674,GO:0003824,GO:0004497,GO:0005488,GO:0005506,GO:0005575,GO:0005789,GO:0016020,GO:0016021,GO:0016491,GO:0016705,GO:0016709,GO:0020037,GO:0031090,GO:0031224,GO:0043167,GO:0043169,GO:0044422,GO:0044424,GO:0044425,GO:0044432,GO:0044444,GO:0044446,GO:0044464,GO:0046872,GO:0046906,GO:0046914,GO:0050593,GO:0097159,GO:0098588,GO:0098589,GO:1901363	3.36207	1.73105	61.0006	5.70586e-15	3.91193e-13	0.486034	0.663827	3.71815	8.11679			-0.831548	-0.731894		0.370155	1.19329
TRINITY_DN20516_c0_g1	744	TAR1	Protein TAR1	KLULA						GO:0005575,GO:0005739,GO:0043226,GO:0043227,GO:0043229,GO:0043231,GO:0044424,GO:0044444,GO:0044464	3.1897	9.52174	60.9961	5.71873e-15	3.91193e-13	110.937	179.535	1879.15	771.325			-1.87957	-1.19485		2.17844	0.895979
TRINITY_DN23562_c0_g2	819	C80B1	(S)-N-methylcoclaurine 3'-hydroxylase isozyme 1	ESCCA	K13385					GO:0003674,GO:0003824,GO:0004497,GO:0005488,GO:0005506,GO:0005575,GO:0005789,GO:0016020,GO:0016021,GO:0016491,GO:0016705,GO:0016709,GO:0020037,GO:0031090,GO:0031224,GO:0043167,GO:0043169,GO:0044422,GO:0044424,GO:0044425,GO:0044432,GO:0044444,GO:0044446,GO:0044464,GO:0046872,GO:0046906,GO:0046914,GO:0050593,GO:0097159,GO:0098588,GO:0098589,GO:1901363	-2.01687	3.0884	60.6085	6.9634e-15	4.74431e-13	12.3939	14.4835	4.11795	2.59046			0.671878	0.867445		-0.562457	-0.976866
TRINITY_DN33109_c0_g1	1079; 1047; 908	CB12	Chlorophyll a-b binding protein 7, chloroplastic; Chlorophyll a-b binding protein, chloroplastic	PETHY; SOLLC						GO:0003674,GO:0005488,GO:0005575,GO:0006091,GO:0006464,GO:0008150,GO:0008152,GO:0009521,GO:0009522,GO:0009523,GO:0009535,GO:0009765,GO:0009987,GO:0016020,GO:0016021,GO:0016168,GO:0018298,GO:0019538,GO:0031224,GO:0032991,GO:0034357,GO:0036211,GO:0042651,GO:0043167,GO:0043169,GO:0043170,GO:0043234,GO:0043412,GO:0044237,GO:0044238,GO:0044260,GO:0044267,GO:0044422,GO:0044424,GO:0044425,GO:0044434,GO:…	2.55559	1.84006	60.518	7.291e-15	4.94771e-13	1.18471	0.875045	5.07748	7.02304			-0.626737	-0.774314		0.525337	0.875715
TRINITY_DN41282_c0_g1	2729; 2722; 2709; 2702; 2654; 2634; 2418; 2411; 2343; 1788; 1214	MUT7 (1)	Exonuclease mut-7 homolog	HUMAN						GO:0003674,GO:0003676,GO:0003824,GO:0004518,GO:0004527,GO:0005488,GO:0005575,GO:0005634,GO:0005737,GO:0008408,GO:0016787,GO:0016788,GO:0043167,GO:0043169,GO:0043226,GO:0043227,GO:0043229,GO:0043231,GO:0044424,GO:0044464,GO:0046872,GO:0097159,GO:1901363	1.85381	4.65392	60.3388	7.98558e-15	5.39756e-13	9.53843	12.2506	29.6253	49.0461			-0.976141	-0.671563		0.47849	1.16921
TRINITY_DN27384_c0_g1	757; 546	P2B10 (1)	F-box protein PP2-B10	ARATH							-1.13734	6.00784	60.1576	8.756e-15	5.8949e-13	94.1996	82.4352	42.299	38.0511			0.642783	0.454598		-0.475974	-0.621407
TRINITY_DN17768_c0_g1	651	PMEI9 (1)	Pectinesterase inhibitor 9 {ECO:0000305}	ARATH					AT1G62770	GO:0003674,GO:0004857,GO:0005575,GO:0005576,GO:0030234,GO:0048046	2.92407	1.48247	60.042	9.28533e-15	6.22666e-13	0.607543	0.694001	6.15694	3.82813			-0.713185	-0.666125		0.932152	0.447158
TRINITY_DN41876_c0_g1	1324	SRG1 (1)	Protein SRG1	ARATH					AT1G17020	GO:0003674,GO:0003824,GO:0005488,GO:0007568,GO:0008150,GO:0010150,GO:0010260,GO:0016491,GO:0016679,GO:0016682,GO:0032502,GO:0043167,GO:0043169,GO:0044699,GO:0044767,GO:0046872	1.76757	7.0085	59.8091	1.0452e-14	6.98153e-13	49.211	67.6802	152.124	245.778			-1.0771	-0.632802		0.512474	1.19742
TRINITY_DN27301_c0_g1	886; 880	ML423 (5)	MLP-like protein 423	ARATH					AT1G24020	GO:0005575,GO:0006950,GO:0006952,GO:0008150,GO:0009607,GO:0016020,GO:0050896	1.46755	5.67294	59.7244	1.09117e-14	7.26011e-13	28.0989	26.0703	60.4899	89.1983			-0.638137	-0.738802		0.415778	0.961161
TRINITY_DN36293_c0_g1	1666; 1663; 1623; 1620; 684	LHTL6	Lysine histidine transporter-like 6	ARATH					AT1G25530	GO:0003333,GO:0003674,GO:0005215,GO:0005342,GO:0005575,GO:0005886,GO:0006810,GO:0006811,GO:0006820,GO:0006865,GO:0008150,GO:0008509,GO:0008514,GO:0009987,GO:0015075,GO:0015171,GO:0015711,GO:0015849,GO:0016020,GO:0016021,GO:0022857,GO:0022891,GO:0022892,GO:0031224,GO:0034220,GO:0044425,GO:0044464,GO:0044699,GO:0044763,GO:0044765,GO:0046942,GO:0046943,GO:0051179,GO:0051234,GO:0055085,GO:0071702,GO:…	-1.49327	4.52444	59.5787	1.175e-14	7.78743e-13	30.3164	37.295	10.4348	13.4992			0.538969	0.821048		-0.838913	-0.521104
TRINITY_DN34333_c0_g1	1968; 1775; 635; 633	RISA	Riboflavin synthase	SCHPO	K00793					GO:0003674,GO:0003824,GO:0004746,GO:0005575,GO:0005634,GO:0005829,GO:0006766,GO:0006767,GO:0006771,GO:0006807,GO:0008150,GO:0008152,GO:0009058,GO:0009110,GO:0009231,GO:0009987,GO:0016491,GO:0016740,GO:0016765,GO:0018130,GO:0034641,GO:0042364,GO:0042726,GO:0042727,GO:0043226,GO:0043227,GO:0043229,GO:0043231,GO:0044237,GO:0044249,GO:0044271,GO:0044281,GO:0044283,GO:0044424,GO:0044444,GO:0044464,GO:…	1.73711	6.245	59.5527	1.19063e-14	7.86048e-13	35.4501	34.519	83.5185	149.614			-0.793075	-0.829399		0.398191	1.22428
TRINITY_DN34384_c0_g1	1564; 1523; 1481; 1473; 1432; 1032	C74B2; HPL	Fatty acid hydroperoxide lyase, chloroplastic {ECO:0000303|PubMed:10859201}; Linolenate hydroperoxide lyase, chloroplastic {ECO:0000305|PubMed:9701595}	ARATH; SOLLC	K10528					GO:0003674,GO:0003824,GO:0004497,GO:0005488,GO:0005506,GO:0005575,GO:0006066,GO:0006082,GO:0006629,GO:0006631,GO:0006633,GO:0006690,GO:0006950,GO:0006952,GO:0008150,GO:0008152,GO:0008202,GO:0008610,GO:0009058,GO:0009507,GO:0009526,GO:0009527,GO:0009536,GO:0009707,GO:0009941,GO:0009987,GO:0010597,GO:0016020,GO:0016021,GO:0016053,GO:0016125,GO:0016491,GO:0016705,GO:0016829,GO:0019372,GO:0019752,GO:…	2.64803	1.85737	59.2323	1.40112e-14	9.21439e-13	0.941692	1.02591	4.71766	7.5987			-0.734557	-0.693832		0.456754	0.971635
TRINITY_DN26202_c0_g1	1493; 1404; 1300	XTH10	Probable xyloglucan endotransglucosylase/hydrolase protein 10	ARATH	K08235				AT2G14620	GO:0003674,GO:0003824,GO:0004553,GO:0005575,GO:0005576,GO:0005618,GO:0005975,GO:0005976,GO:0006073,GO:0008150,GO:0008152,GO:0009987,GO:0010383,GO:0010410,GO:0010411,GO:0016043,GO:0016740,GO:0016757,GO:0016758,GO:0016762,GO:0016787,GO:0016798,GO:0030312,GO:0042546,GO:0043170,GO:0044036,GO:0044042,GO:0044085,GO:0044237,GO:0044238,GO:0044260,GO:0044262,GO:0044264,GO:0044464,GO:0045229,GO:0048046,GO:…	1.75512	2.96268	59.1689	1.44704e-14	9.4798e-13	3.55413	3.56053	12.6337	11.4268			-0.668203	-0.666542		0.729462	0.605283
TRINITY_DN40087_c0_g1	2657; 2657; 2613; 2613; 1693; 1690; 1540; 1465	GUN6 (1)	Endoglucanase 6	ARATH					AT1G64390	GO:0000272,GO:0003674,GO:0003824,GO:0004553,GO:0005488,GO:0005575,GO:0005576,GO:0005975,GO:0005976,GO:0006073,GO:0008150,GO:0008152,GO:0008810,GO:0009056,GO:0009057,GO:0009251,GO:0009987,GO:0016043,GO:0016052,GO:0016787,GO:0016798,GO:0030243,GO:0030245,GO:0030246,GO:0043170,GO:0044042,GO:0044237,GO:0044238,GO:0044247,GO:0044248,GO:0044260,GO:0044262,GO:0044264,GO:0044275,GO:0045229,GO:0051273,GO:…	-1.24693	7.16289	58.5084	2.02424e-14	1.31943e-12	200.611	202.316	93.8734	75.987			0.611205	0.623299		-0.468304	-0.7662
TRINITY_DN39341_c0_g1	1835; 1776; 1758; 1731; 1704; 1628; 1524; 1497	WRK42; WRK47	Probable WRKY transcription factor 47; WRKY transcription factor 42 {ECO:0000303|Ref.1}	ARATH					AT4G04450,AT4G01720	GO:0000975,GO:0001067,GO:0001071,GO:0003674,GO:0003676,GO:0003677,GO:0003700,GO:0005488,GO:0005575,GO:0005634,GO:0006139,GO:0006351,GO:0006355,GO:0006725,GO:0006807,GO:0008150,GO:0008152,GO:0009058,GO:0009059,GO:0009889,GO:0009890,GO:0009892,GO:0009987,GO:0010468,GO:0010556,GO:0010558,GO:0010605,GO:0010629,GO:0016070,GO:0018130,GO:0019219,GO:0019222,GO:0019438,GO:0031323,GO:0031324,GO:0031326,GO:…	2.87804	3.13796	58.5033	2.02953e-14	1.31943e-12	1.85301	2.32339	8.79563	21.875			-1.071	-0.904825		0.415387	1.56044
TRINITY_DN31996_c0_g1	891; 863	EDL14	Sugar transporter ERD6-like 14	ARATH					AT4G04750	GO:0003674,GO:0005215,GO:0005351,GO:0005355,GO:0005402,GO:0005575,GO:0006810,GO:0008150,GO:0008324,GO:0008643,GO:0008645,GO:0009987,GO:0015075,GO:0015144,GO:0015145,GO:0015149,GO:0015291,GO:0015293,GO:0015294,GO:0015295,GO:0015749,GO:0015758,GO:0016021,GO:0022804,GO:0022857,GO:0022891,GO:0022892,GO:0031224,GO:0034219,GO:0035428,GO:0044425,GO:0044699,GO:0044763,GO:0044765,GO:0046323,GO:0051119,GO:…	2.58283	1.54739	58.4933	2.03984e-14	1.32109e-12	0.880938	0.784523	5.67718	4.37501			-0.627705	-0.676813		0.786333	0.518184
TRINITY_DN27244_c0_g1	1192	HSP41 (1)	22.7 kDa class IV heat shock protein	PEA						GO:0005575,GO:0005788,GO:0031974,GO:0043233,GO:0044422,GO:0044424,GO:0044432,GO:0044444,GO:0044446,GO:0044464,GO:0070013	-1.95219	5.21461	58.4817	2.05191e-14	1.32387e-12	74.424	43.1789	17.8711	12.5781			1.27299	0.514611		-0.670366	-1.11723
TRINITY_DN35457_c0_g1	1126; 1064; 1063; 537										1.64305	5.87459	58.4187	2.11868e-14	1.36179e-12	21.3551	35.5449	81.2396	96.4516			-1.14852	-0.463643		0.68501	0.927154
TRINITY_DN57302_c0_g1	834	SUI1 (1)	Protein translation factor SUI1 homolog	PIMBR						GO:0003674,GO:0003676,GO:0003723,GO:0003743,GO:0005488,GO:0006417,GO:0008135,GO:0008150,GO:0009889,GO:0010468,GO:0010556,GO:0010608,GO:0019222,GO:0031323,GO:0031326,GO:0032268,GO:0050789,GO:0050794,GO:0051246,GO:0060255,GO:0065007,GO:0080090,GO:0097159,GO:1901363,GO:2000112	1.26639	6.2922	58.3962	2.14303e-14	1.37227e-12	44.1988	47.8257	95.5125	125.753			-0.663549	-0.554513		0.414184	0.803878
TRINITY_DN28617_c0_g1	955	S38AA	Putative sodium-coupled neutral amino acid transporter 10	RAT	K14996					GO:0003333,GO:0003674,GO:0005215,GO:0005342,GO:0005575,GO:0005794,GO:0006810,GO:0006811,GO:0006812,GO:0006814,GO:0006820,GO:0006865,GO:0008150,GO:0008509,GO:0008514,GO:0009987,GO:0015075,GO:0015171,GO:0015672,GO:0015711,GO:0015849,GO:0016021,GO:0022857,GO:0022891,GO:0022892,GO:0030001,GO:0031224,GO:0032502,GO:0034220,GO:0043226,GO:0043227,GO:0043229,GO:0043231,GO:0044424,GO:0044425,GO:0044444,GO:…	1.09148	6.1761	58.2915	2.26019e-14	1.44187e-12	43.652	48.7008	95.9523	100.827			-0.606049	-0.454719		0.495353	0.565416
TRINITY_DN15073_c0_g1	677	6OMT (2)	(RS)-norcoclaurine 6-O-methyltransferase	COPJA	K13383					GO:0003674,GO:0003824,GO:0008168,GO:0008171,GO:0008757,GO:0016740,GO:0016741,GO:0030786	2.89726	1.75407	58.2664	2.28926e-14	1.45496e-12	0.668297	0.935392	7.71617	4.34622			-0.81302	-0.675386		1.05145	0.436959
TRINITY_DN57474_c0_g1	956	GLB3	Two-on-two hemoglobin-3	ARATH					AT4G32690	GO:0001666,GO:0003674,GO:0005215,GO:0005344,GO:0005488,GO:0006810,GO:0006950,GO:0008150,GO:0009628,GO:0009719,GO:0009725,GO:0009733,GO:0010033,GO:0015669,GO:0015671,GO:0019825,GO:0020037,GO:0022892,GO:0036293,GO:0042221,GO:0043167,GO:0043169,GO:0044699,GO:0044765,GO:0046872,GO:0046906,GO:0050896,GO:0051179,GO:0051234,GO:0070482,GO:0097159,GO:1901363,GO:1902578	-1.08327	6.24354	57.9116	2.74168e-14	1.73603e-12	105.925	99.6646	50.8547	46.2254			0.569577	0.483362		-0.46035	-0.592589
TRINITY_DN30737_c0_g1	766; 747	PSBR	Photosystem II 10 kDa polypeptide, chloroplastic	SOLTU	K03541					GO:0005575,GO:0008150,GO:0008152,GO:0009535,GO:0009654,GO:0009987,GO:0015979,GO:0016020,GO:0032991,GO:0034357,GO:0042651,GO:0043234,GO:0044237,GO:0044422,GO:0044424,GO:0044425,GO:0044434,GO:0044435,GO:0044436,GO:0044444,GO:0044446,GO:0044464,GO:0055035,GO:1902494,GO:1990204	1.73458	4.36626	57.8822	2.78297e-14	1.75564e-12	8.1107	10.923	25.8272	37.4466			-0.944671	-0.590616		0.51594	1.01935
TRINITY_DN37654_c0_g1	1609; 1289; 1288; 1280; 1255; 1252; 1243; 909; 530	NAC2 (1)	NAC domain-containing protein 2	ARATH					AT1G01720	GO:0001071,GO:0003674,GO:0003676,GO:0003677,GO:0003700,GO:0005488,GO:0005575,GO:0005634,GO:0006139,GO:0006351,GO:0006725,GO:0006807,GO:0006950,GO:0008150,GO:0008152,GO:0009058,GO:0009059,GO:0009611,GO:0009787,GO:0009788,GO:0009966,GO:0009968,GO:0009987,GO:0010646,GO:0010648,GO:0016070,GO:0018130,GO:0019438,GO:0023051,GO:0023057,GO:0032774,GO:0034641,GO:0034645,GO:0034654,GO:0043170,GO:0043226,GO:…	1.13025	6.29659	57.7503	2.97592e-14	1.87044e-12	49.4236	49.1534	99.1907	116.513			-0.543379	-0.550982		0.433194	0.661167
TRINITY_DN22626_c0_g1	861	PMEI4	Pectinesterase inhibitor 4 {ECO:0000305}	ARATH					AT4G25250	GO:0003674,GO:0004857,GO:0005575,GO:0005576,GO:0030234,GO:0048046	-1.27902	6.59138	57.6435	3.14204e-14	1.96758e-12	137.274	135.511	64.8078	47.7221			0.641048	0.622667		-0.418793	-0.844922
TRINITY_DN22409_c0_g1	578	UGT	Putative UDP-glucose glucosyltransferase	FRAAN						GO:0003674,GO:0003824,GO:0008150,GO:0008152,GO:0016740,GO:0016757,GO:0016758	2.35881	2.21292	57.4341	3.4949e-14	2.18054e-12	1.4581	1.53887	5.95704	9.38324			-0.738604	-0.705296		0.463646	0.980254
TRINITY_DN50026_c0_g1	1206	OS13	Osmotin-like protein OSML13	SOLCO							2.35884	7.4585	57.2953	3.75054e-14	2.33149e-12	55.2864	59.4427	173.674	414.762			-1.14516	-1.04411		0.471473	1.7178
TRINITY_DN29489_c0_g1	970; 966	HSP21 (2)	17.9 kDa class II heat shock protein	SOYBN	K13993					GO:0005575,GO:0005737,GO:0044424,GO:0044464	-1.4562	8.1853	57.1583	4.02106e-14	2.49057e-12	467.747	385.231	165.118	145.786			0.859522	0.580831		-0.631496	-0.808857
TRINITY_DN34898_c0_g1	1428; 1423	HIR1; HIR2; HIRL2	Hypersensitive-induced response protein 1 {ECO:0000303|PubMed:19712067}; Hypersensitive-induced response protein 2; Hypersensitive-induced response protein-like protein 2	ARATH; ORYSJ							1.87257	3.96533	57.0504	4.24796e-14	2.62157e-12	5.52864	7.84523	19.7902	29.1283			-0.992004	-0.60497		0.541211	1.05576
TRINITY_DN38884_c0_g2	2671; 2507; 2000	APRR2 (1)	Two-component response regulator-like APRR2	ARATH					AT4G18020	GO:0000160,GO:0001071,GO:0003674,GO:0003676,GO:0003677,GO:0003700,GO:0005488,GO:0005575,GO:0005634,GO:0006139,GO:0006351,GO:0006725,GO:0006807,GO:0007165,GO:0008150,GO:0008152,GO:0009058,GO:0009059,GO:0009987,GO:0016070,GO:0018130,GO:0019438,GO:0032774,GO:0034641,GO:0034645,GO:0034654,GO:0035556,GO:0043170,GO:0043226,GO:0043227,GO:0043229,GO:0043231,GO:0044237,GO:0044238,GO:0044249,GO:0044260,GO:…	1.41717	5.22712	56.9756	4.41247e-14	2.71327e-12	17.8618	22.9322	48.6158	60.2715			-0.831547	-0.503531		0.518048	0.81703
TRINITY_DN27901_c0_g1	1960; 1799	DRMH2 (2)	Dormancy-associated protein homolog 2 {ECO:0000305}	ARATH					AT5G44300		2.18961	9.67059	56.8042	4.81435e-14	2.94949e-12	255.563	330.525	1081.74	1591.87			-1.26778	-0.899236		0.80525	1.36176
TRINITY_DN28198_c0_g1	1320; 1191; 1028; 978; 863										1.87046	3.29716	56.7973	4.83125e-14	2.94949e-12	4.00978	4.4054	12.4338	18.2772			-0.777628	-0.685654		0.48644	0.976843
TRINITY_DN35939_c0_g1	1003; 863; 863; 612	SDI1	Protein SULFUR DEFICIENCY-INDUCED 1 {ECO:0000303|PubMed:19154231}	ARATH					AT5G48850	GO:0005575,GO:0005634,GO:0006792,GO:0006950,GO:0007154,GO:0008150,GO:0009267,GO:0009605,GO:0009987,GO:0009991,GO:0010438,GO:0031667,GO:0031668,GO:0031669,GO:0033554,GO:0042594,GO:0043226,GO:0043227,GO:0043229,GO:0043231,GO:0044424,GO:0044464,GO:0044699,GO:0044763,GO:0050789,GO:0050896,GO:0051716,GO:0065007,GO:0071496	2.87276	4.59938	56.2895	6.25495e-14	3.80502e-12	6.31845	5.28044	21.3894	63.524			-1.0692	-1.26149		0.422263	1.90843
TRINITY_DN34304_c0_g1	1439; 1439; 1431; 1431	GLUA1; GLUA2	Glutelin type-A 1; Glutelin type-A 2	ORYSJ						GO:0003674,GO:0045735	1.28159	5.06565	56.2528	6.3726e-14	3.86279e-12	19.3199	19.7036	52.1341	42.829			-0.610577	-0.584842		0.733762	0.461657
TRINITY_DN9830_c0_g1	519										-1.72698	4.16354	55.9467	7.4463e-14	4.49762e-12	28.6153	26.0401	10.2749	6.33225			0.830694	0.703934		-0.487848	-1.04678
TRINITY_DN33459_c0_g1	1725; 1692; 1172; 942; 788; 780; 663; 647	RAP27; TOE2	AP2-like ethylene-responsive transcription factor TOE2; Ethylene-responsive transcription factor RAP2-7	ARATH	K09284				AT2G28550,AT5G60120	GO:0000160,GO:0001071,GO:0003674,GO:0003676,GO:0003677,GO:0003700,GO:0005488,GO:0005575,GO:0005634,GO:0006139,GO:0006351,GO:0006725,GO:0006807,GO:0007165,GO:0007275,GO:0008150,GO:0008152,GO:0009058,GO:0009059,GO:0009755,GO:0009873,GO:0009987,GO:0016070,GO:0018130,GO:0019438,GO:0032501,GO:0032502,GO:0032774,GO:0034641,GO:0034645,GO:0034654,GO:0035556,GO:0043170,GO:0043226,GO:0043227,GO:0043229,GO:…	1.77857	3.71559	55.7883	8.07103e-14	4.85773e-12	5.13374	6.69862	16.9116	23.6308			-0.884454	-0.598327		0.522087	0.960694
TRINITY_DN18563_c0_g1	1797	UGT2 (2)	7-deoxyloganetin glucosyltransferase	GARJA						GO:0003674,GO:0003824,GO:0008150,GO:0008152,GO:0008194,GO:0016740,GO:0016757,GO:0016758,GO:0035251,GO:0046527	1.65021	5.75446	55.7043	8.42331e-14	5.05191e-12	26.4281	25.7082	59.8503	103.676			-0.744679	-0.781684		0.376782	1.14958
TRINITY_DN30910_c0_g1	895	CUT1B	Protein CURVATURE THYLAKOID 1B, chloroplastic	ARATH					AT2G46820	GO:0000229,GO:0001101,GO:0003674,GO:0003676,GO:0003677,GO:0005488,GO:0005575,GO:0005694,GO:0006091,GO:0008150,GO:0008152,GO:0009295,GO:0009507,GO:0009508,GO:0009521,GO:0009522,GO:0009526,GO:0009534,GO:0009535,GO:0009536,GO:0009579,GO:0009719,GO:0009725,GO:0009737,GO:0009767,GO:0009773,GO:0009941,GO:0009987,GO:0010033,GO:0016020,GO:0016021,GO:0022900,GO:0030093,GO:0031224,GO:0031967,GO:0031975,GO:…	2.34468	1.8355	55.4731	9.47474e-14	5.66257e-12	0.911315	1.41818	5.6372	6.21712			-0.779972	-0.548417		0.6114	0.716989
TRINITY_DN22888_c0_g1	1709	LIP; LIP	Lipase; Lipase	RHIOR; RHIMI						GO:0003674,GO:0003824,GO:0004806,GO:0005488,GO:0005575,GO:0005615,GO:0006629,GO:0008150,GO:0008152,GO:0009056,GO:0016042,GO:0016298,GO:0016787,GO:0016788,GO:0043167,GO:0043169,GO:0044238,GO:0044421,GO:0044699,GO:0044710,GO:0044712,GO:0046872,GO:0052689,GO:0071704,GO:1901575	1.56077	4.2373	54.8675	1.28937e-13	7.67898e-12	9.14352	9.92723	23.4284	32.755			-0.732325	-0.634272		0.457908	0.908689
TRINITY_DN31563_c1_g1	1755	C89A2 (2)	Cytochrome P450 89A2	ARATH					AT1G64900	GO:0003674,GO:0003824,GO:0004497,GO:0005488,GO:0005506,GO:0005575,GO:0008150,GO:0008152,GO:0009058,GO:0016020,GO:0016021,GO:0016491,GO:0016705,GO:0016709,GO:0019748,GO:0020037,GO:0031224,GO:0043167,GO:0043169,GO:0044425,GO:0044550,GO:0044699,GO:0044710,GO:0044711,GO:0046872,GO:0046906,GO:0046914,GO:0097159,GO:1901363	2.41938	2.59987	54.7026	1.40223e-13	8.32199e-12	1.15433	2.65531	10.115	10.3043			-1.11667	-0.555129		0.824714	0.847085
TRINITY_DN34810_c0_g1	2048; 2010; 1500; 1500; 1294	U75D1; UGT1	Crocetin glucosyltransferase, chloroplastic; UDP-glycosyltransferase 75D1	ARATH; GARJA					AT4G15550	GO:0003674,GO:0003824,GO:0005575,GO:0008150,GO:0008152,GO:0008194,GO:0009507,GO:0009536,GO:0009636,GO:0016740,GO:0016757,GO:0016758,GO:0035251,GO:0042221,GO:0043226,GO:0043227,GO:0043229,GO:0043231,GO:0044424,GO:0044444,GO:0044464,GO:0046527,GO:0050896,GO:0080043,GO:0080044	1.38153	4.86823	54.6847	1.41504e-13	8.3689e-12	13.9431	18.4363	38.7008	45.621			-0.822246	-0.464047		0.529876	0.756417
TRINITY_DN31262_c0_g1	1813; 1183	WTR38	WAT1-related protein At5g07050	ARATH					AT5G07050	GO:0003674,GO:0005215,GO:0005575,GO:0005886,GO:0006810,GO:0008150,GO:0016020,GO:0016021,GO:0022857,GO:0031224,GO:0044425,GO:0044464,GO:0051179,GO:0051234	-2.16322	4.10336	54.2647	1.75222e-13	1.03272e-11	21.9931	33.7948	4.27787	8.08801			0.651778	1.22891		-1.28249	-0.598198
TRINITY_DN40057_c0_g1	2519; 2489; 2380; 2350; 1838	POT8	Potassium transporter 8	ARATH	K03549				AT5G14880	GO:0003674,GO:0005215,GO:0005575,GO:0005886,GO:0008324,GO:0015075,GO:0015077,GO:0015079,GO:0016020,GO:0016021,GO:0022857,GO:0022890,GO:0022891,GO:0022892,GO:0031224,GO:0044425,GO:0044464,GO:0046873	1.52006	4.42686	53.6835	2.35527e-13	1.38336e-11	9.93333	12.2808	26.7067	36.9285			-0.807826	-0.548746		0.458567	0.898005
TRINITY_DN36445_c0_g2	1050; 999; 606; 500										1.67345	3.32448	53.5217	2.55752e-13	1.49699e-11	5.13374	4.4054	13.3134	17.0683			-0.591284	-0.746655		0.510778	0.827161
TRINITY_DN40296_c4_g1	3154; 2739; 2054; 2010; 1759; 1715; 755	C80B2; C80B3; EIL4; POLX; WRK27	(S)-N-methylcoclaurine 3'-hydroxylase isozyme 1 {ECO:0000305}; (S)-N-methylcoclaurine 3'-hydroxylase isozyme 2; Probable WRKY transcription factor 27; Putative ETHYLENE INSENSITIVE 3-like 4 protein; Retrovirus-related Pol polyprotein from transposon TNT 1-94	ARATH; ESCCA; PAPSO; TOBAC	K13385				AT5G52830	GO:0000975,GO:0001067,GO:0001071,GO:0001101,GO:0003674,GO:0003676,GO:0003677,GO:0003700,GO:0003824,GO:0004497,GO:0005488,GO:0005506,GO:0005575,GO:0005634,GO:0005789,GO:0006139,GO:0006351,GO:0006355,GO:0006725,GO:0006807,GO:0006950,GO:0006952,GO:0007165,GO:0007263,GO:0008150,GO:0008152,GO:0009058,GO:0009059,GO:0009605,GO:0009607,GO:0009617,GO:0009719,GO:0009725,GO:0009739,GO:0009889,GO:0009890,GO:…	-1.10185	6.7095	53.4121	2.7043e-13	1.57748e-11	141.315	143.93	71.8443	61.135			0.528303	0.554392		-0.428324	-0.654371
TRINITY_DN30596_c0_g1	2328										3.90638	5.42701	53.3854	2.7413e-13	1.5936e-11	5.10336	5.61235	26.5068	134.215			-1.59145	-1.49161		0.41328	2.66979
TRINITY_DN28595_c0_g1	512; 511										1.94634	3.26206	53.2782	2.89503e-13	1.67725e-11	3.91865	3.95279	11.4743	18.7953			-0.75202	-0.743723		0.434849	1.06089
TRINITY_DN40201_c0_g1	2079; 2077; 1568; 1271	AAE5	Probable acyl-activating enzyme 5, peroxisomal	ARATH					AT5G16370	GO:0003674,GO:0003824,GO:0005575,GO:0005777,GO:0006082,GO:0006629,GO:0006631,GO:0008150,GO:0008152,GO:0009987,GO:0016874,GO:0019752,GO:0032787,GO:0042579,GO:0043226,GO:0043227,GO:0043229,GO:0043231,GO:0043436,GO:0044237,GO:0044238,GO:0044255,GO:0044281,GO:0044424,GO:0044444,GO:0044464,GO:0044699,GO:0044710,GO:0044763,GO:0071704	1.45702	5.1785	53.1707	3.05794e-13	1.76562e-11	17.2846	21.3632	44.338	61.6818			-0.816241	-0.539455		0.448504	0.907192
TRINITY_DN22655_c0_g1	640										4.65046	3.23796	53.141	3.1045e-13	1.78645e-11	0.243017	1.17678	7.55624	28.2649			-1.58682	-1.08469		0.504188	2.16732
TRINITY_DN35540_c0_g1	1685; 1646; 1591; 1516; 1427; 1319; 1280; 1225; 1150; 1061; 596	GLTP2; GLTP3	Glycolipid transfer protein 2 {ECO:0000303|PubMed:16309699}; Glycolipid transfer protein 3 {ECO:0000303|PubMed:16309699}	ARATH					AT1G21360,AT3G21260	GO:0003674,GO:0005215,GO:0005319,GO:0005488,GO:0005575,GO:0005737,GO:0008289,GO:0017089,GO:0022892,GO:0044424,GO:0044464,GO:0051861,GO:0097367,GO:1901505	1.74849	3.97647	52.8577	3.58613e-13	2.05665e-11	6.68297	7.72453	18.8306	29.5025			-0.821273	-0.657833		0.441173	1.03793
TRINITY_DN25910_c0_g1	1213; 1137; 942; 750; 742; 662	PME53; PME68	Probable pectinesterase 53; Probable pectinesterase 68	ARATH	K01051				AT5G47500,AT5G19730	GO:0000272,GO:0003674,GO:0003824,GO:0005575,GO:0005576,GO:0005618,GO:0005737,GO:0005975,GO:0005976,GO:0008150,GO:0008152,GO:0009056,GO:0009057,GO:0009987,GO:0010393,GO:0016043,GO:0016052,GO:0016787,GO:0016788,GO:0030312,GO:0030599,GO:0042545,GO:0043170,GO:0044238,GO:0044424,GO:0044464,GO:0045229,GO:0045330,GO:0045488,GO:0045490,GO:0052689,GO:0071554,GO:0071555,GO:0071704,GO:0071840,GO:1901575	2.11589	2.34619	52.8339	3.62978e-13	2.0747e-11	1.7315	2.05183	6.6367	9.72864			-0.745438	-0.62662		0.465288	0.90677
TRINITY_DN32896_c0_g1	1111; 1031; 1027; 984; 904; 723; 596; 528										2.28502	2.3897	52.8191	3.65733e-13	2.08346e-11	1.36697	2.17252	6.8366	10.3906			-0.895309	-0.58584		0.496731	0.984418
TRINITY_DN29277_c0_g1	1386; 1367	ACCH1 (2)	1-aminocyclopropane-1-carboxylate oxidase homolog 1	ARATH					AT1G06620	GO:0003674,GO:0003824,GO:0005488,GO:0016491,GO:0043167,GO:0043169,GO:0046872	-1.94951	4.36674	52.5165	4.26641e-13	2.42233e-11	33.5971	31.5318	11.3544	5.61267			0.931492	0.84526		-0.482958	-1.29379
TRINITY_DN35189_c0_g1	1290; 1271; 1262; 1243	M2K9	Mitogen-activated protein kinase kinase 9	ARATH	K20604				AT1G73500	GO:0000160,GO:0000166,GO:0001882,GO:0001883,GO:0003674,GO:0003824,GO:0004672,GO:0004674,GO:0004702,GO:0004708,GO:0004712,GO:0004871,GO:0005057,GO:0005488,GO:0005524,GO:0005575,GO:0005634,GO:0005737,GO:0006355,GO:0006464,GO:0006468,GO:0006725,GO:0006790,GO:0006793,GO:0006796,GO:0006807,GO:0006950,GO:0006970,GO:0007165,GO:0007568,GO:0008047,GO:0008150,GO:0008152,GO:0009058,GO:0009403,GO:0009404,GO:…	1.70854	4.82972	52.2633	4.8536e-13	2.74656e-11	13.0318	13.5783	31.5443	55.3208			-0.785153	-0.733635		0.372898	1.14589
TRINITY_DN35596_c0_g1	2460; 2381; 2054; 2054; 2004; 2004	C86B1	Cytochrome P450 86B1	ARATH	K15402				AT5G23190	GO:0000038,GO:0003674,GO:0003824,GO:0004497,GO:0005488,GO:0005506,GO:0005575,GO:0005783,GO:0005789,GO:0006082,GO:0006629,GO:0006631,GO:0006633,GO:0006725,GO:0008150,GO:0008152,GO:0008610,GO:0009058,GO:0009698,GO:0009699,GO:0009987,GO:0010345,GO:0016020,GO:0016021,GO:0016043,GO:0016053,GO:0016491,GO:0016705,GO:0019438,GO:0019748,GO:0019752,GO:0020037,GO:0031090,GO:0031224,GO:0032787,GO:0042761,GO:…	-1.51571	3.80133	52.0938	5.29105e-13	2.97782e-11	22.9651	18.0138	7.4363	6.90791			0.802323	0.483407		-0.601297	-0.684433
TRINITY_DN14174_c0_g1	1160	ALS3	Protein ALUMINUM SENSITIVE 3	ARATH	K02069				AT2G37330	GO:0003674,GO:0005215,GO:0005338,GO:0005460,GO:0005575,GO:0005886,GO:0005887,GO:0008150,GO:0008509,GO:0008514,GO:0010035,GO:0010038,GO:0010044,GO:0012506,GO:0015075,GO:0015165,GO:0015215,GO:0015605,GO:0015932,GO:0016020,GO:0016021,GO:0022857,GO:0022891,GO:0022892,GO:0031090,GO:0031224,GO:0031226,GO:0042221,GO:0044422,GO:0044425,GO:0044459,GO:0044464,GO:0050896,GO:1901505,GO:1901677	-1.84388	3.91912	52.0891	5.3038e-13	2.97782e-11	23.0259	23.8978	8.47579	4.69162			0.777487	0.826894		-0.478875	-1.12551
TRINITY_DN50032_c0_g1	1644	E13B (1)	Glucan endo-1,3-beta-glucosidase, basic vacuolar isoform	HEVBR						GO:0003674,GO:0003824,GO:0004553,GO:0005575,GO:0005773,GO:0005975,GO:0006950,GO:0006952,GO:0008150,GO:0008152,GO:0008422,GO:0015926,GO:0016787,GO:0016798,GO:0042973,GO:0043226,GO:0043227,GO:0043229,GO:0043231,GO:0044238,GO:0044424,GO:0044444,GO:0044464,GO:0050896,GO:0071704	2.08245	6.62889	52.0851	5.31473e-13	2.97782e-11	37.1816	38.3813	97.4716	222.463			-0.976461	-0.932953		0.367645	1.54177
TRINITY_DN22940_c0_g1	911; 796; 727	GASA3	Gibberellin-regulated protein 3	ARATH					AT4G09600	GO:0001101,GO:0005575,GO:0005576,GO:0007165,GO:0008150,GO:0009719,GO:0009725,GO:0009739,GO:0009740,GO:0009755,GO:0010033,GO:0010476,GO:0033993,GO:0042221,GO:0050789,GO:0050794,GO:0050896,GO:0065007,GO:1901700	-1.42205	6.68742	51.9589	5.66749e-13	3.16506e-11	158.569	141.274	68.2461	43.7789			0.791887	0.627477		-0.400814	-1.01855
TRINITY_DN25877_c0_g1	1013	ERF26	Ethylene-responsive transcription factor ERF026	ARATH						GO:0000160,GO:0001071,GO:0003674,GO:0003676,GO:0003677,GO:0003700,GO:0005488,GO:0005575,GO:0005634,GO:0006139,GO:0006351,GO:0006725,GO:0006807,GO:0007165,GO:0008150,GO:0008152,GO:0009058,GO:0009059,GO:0009755,GO:0009873,GO:0009987,GO:0016070,GO:0018130,GO:0019438,GO:0032774,GO:0034641,GO:0034645,GO:0034654,GO:0035556,GO:0043170,GO:0043226,GO:0043227,GO:0043229,GO:0043231,GO:0044237,GO:0044238,GO:…	1.89461	2.27717	51.9263	5.76231e-13	3.2075e-11	2.09602	1.99148	7.19642	8.00166			-0.604373	-0.641673		0.562476	0.68357
TRINITY_DN47622_c0_g1	981	STP12	Sugar transport protein 12	ARATH					AT4G21480	GO:0003674,GO:0005215,GO:0005351,GO:0005355,GO:0005402,GO:0005575,GO:0006810,GO:0008150,GO:0008324,GO:0008643,GO:0008645,GO:0009987,GO:0015075,GO:0015144,GO:0015145,GO:0015149,GO:0015291,GO:0015293,GO:0015294,GO:0015295,GO:0015749,GO:0015758,GO:0016021,GO:0022804,GO:0022857,GO:0022891,GO:0022892,GO:0031224,GO:0034219,GO:0035428,GO:0044425,GO:0044699,GO:0044763,GO:0044765,GO:0046323,GO:0051119,GO:…	1.94583	2.88307	51.8526	5.98263e-13	3.31929e-11	2.55168	3.50018	9.63521	13.6431			-0.85204	-0.578961		0.501986	0.929016
TRINITY_DN31745_c0_g1	982; 673; 673										3.09072	1.96338	51.8246	6.06869e-13	3.3561e-11	0.729052	0.875045	3.95803	9.69985			-0.82541	-0.750225		0.301026	1.27461
TRINITY_DN15683_c0_g1	1723	VINSY (1)	Vinorine synthase	RAUSE	K12694					GO:0003674,GO:0003824,GO:0006807,GO:0008150,GO:0008152,GO:0009820,GO:0016740,GO:0016746,GO:0016747,GO:0050636,GO:0071704,GO:1901564	-2.2018	1.93008	51.7319	6.36208e-13	3.50697e-11	5.61977	6.54775	1.07946	1.5255			0.563299	0.729095		-0.74377	-0.548623
TRINITY_DN28105_c0_g1	1703	UNE10	Transcription factor UNE10	ARATH					AT4G00050	GO:0001071,GO:0003674,GO:0003676,GO:0003677,GO:0003700,GO:0005488,GO:0005575,GO:0005634,GO:0005911,GO:0006139,GO:0006351,GO:0006355,GO:0006725,GO:0006807,GO:0008150,GO:0008152,GO:0009058,GO:0009059,GO:0009506,GO:0009566,GO:0009567,GO:0009889,GO:0009987,GO:0010468,GO:0010556,GO:0016070,GO:0018130,GO:0019219,GO:0019222,GO:0019438,GO:0022414,GO:0030054,GO:0031323,GO:0031326,GO:0032774,GO:0034641,GO:…	2.1259	3.18722	51.7238	6.38822e-13	3.51002e-11	3.463	3.28896	10.2349	19.1694			-0.767688	-0.814396		0.395552	1.18653
TRINITY_DN32796_c0_g1	975	SM3L1 (1)	Putative SWI/SNF-related matrix-associated actin-dependent regulator of chromatin subfamily A member 3-like 1	ARATH							2.44284	2.21002	51.5991	6.8074e-13	3.72831e-11	1.09358	1.75009	5.79712	9.64229			-0.880835	-0.603186		0.45283	1.03119
TRINITY_DN31843_c0_g1	1340; 1337; 1215; 1212										1.57617	3.57296	51.551	6.97613e-13	3.80847e-11	6.04505	5.88392	15.6322	19.889			-0.636721	-0.66591		0.49532	0.807312
TRINITY_DN32878_c1_g1	1329; 1234; 897; 893	AGL42	MADS-box protein AGL42	ARATH					AT5G62165	GO:0000165,GO:0000975,GO:0000976,GO:0000977,GO:0001012,GO:0001067,GO:0001071,GO:0003006,GO:0003674,GO:0003676,GO:0003677,GO:0003700,GO:0005488,GO:0005575,GO:0005634,GO:0006139,GO:0006351,GO:0006355,GO:0006357,GO:0006725,GO:0006793,GO:0006796,GO:0006807,GO:0007165,GO:0007568,GO:0008150,GO:0008152,GO:0009058,GO:0009059,GO:0009838,GO:0009889,GO:0009891,GO:0009893,GO:0009909,GO:0009987,GO:0010150,GO:…	-1.29522	4.75493	51.4769	7.2446e-13	3.94241e-11	33.1719	43.2393	16.192	14.9671			0.409911	0.773066		-0.54121	-0.641767
TRINITY_DN34225_c0_g1	1098; 1053; 903; 842	HSP16	18.5 kDa class I heat shock protein	SOYBN	K13993					GO:0005575,GO:0005737,GO:0044424,GO:0044464	-1.27985	8.06687	51.1994	8.34436e-13	4.52642e-11	404.441	354.936	158.441	154.305			0.726766	0.539385		-0.614236	-0.651914
TRINITY_DN25919_c0_g1	837; 830										3.13955	3.08297	51.0246	9.12158e-13	4.93231e-11	1.03282	2.38374	8.55575	21.5584			-1.32208	-0.790575		0.477219	1.63543
TRINITY_DN30705_c1_g1	1240; 1240	BNM2A; BNM2C	BURP domain-containing protein BNM2A {ECO:0000303|PubMed:19714473}; BURP domain-containing protein BNM2C {ECO:0000303|PubMed:19714473}	BRANA						GO:0000322,GO:0000325,GO:0000326,GO:0005575,GO:0005773,GO:0043226,GO:0043227,GO:0043229,GO:0043231,GO:0044424,GO:0044444,GO:0044464	1.35605	7.04364	50.7651	1.04106e-12	5.61153e-11	63.4579	84.7586	164.038	215.296			-0.870086	-0.463646		0.472793	0.860939
TRINITY_DN31662_c0_g1	1680; 1677; 1441; 1441	UGDH4 (1)	UDP-glucose 6-dehydrogenase 4	ORYSJ	K00012					GO:0000166,GO:0003674,GO:0003824,GO:0003979,GO:0005488,GO:0006065,GO:0006082,GO:0006139,GO:0006725,GO:0006753,GO:0006793,GO:0006796,GO:0006807,GO:0008150,GO:0008152,GO:0009058,GO:0009117,GO:0009165,GO:0009225,GO:0009226,GO:0009987,GO:0016053,GO:0016491,GO:0016614,GO:0016616,GO:0018130,GO:0019438,GO:0019637,GO:0019752,GO:0034641,GO:0034654,GO:0036094,GO:0043436,GO:0044237,GO:0044238,GO:0044249,GO:…	-1.84741	5.00903	50.6972	1.07775e-12	5.79093e-11	52.2183	48.1576	18.7107	9.29689			0.940893	0.828581		-0.447512	-1.32196
TRINITY_DN35121_c0_g2	1542; 1312; 791; 772; 615	PER55; PER73	Peroxidase 55; Peroxidase 73	ARATH	K00430				AT5G14130,AT5G67400	GO:0003674,GO:0003824,GO:0004601,GO:0005488,GO:0005575,GO:0005576,GO:0006950,GO:0006979,GO:0008150,GO:0008152,GO:0009056,GO:0009987,GO:0016209,GO:0016491,GO:0016684,GO:0020037,GO:0042743,GO:0042744,GO:0043167,GO:0043169,GO:0044237,GO:0044248,GO:0044699,GO:0044710,GO:0044712,GO:0044763,GO:0046872,GO:0046906,GO:0050896,GO:0072593,GO:0097159,GO:1901363	1.95901	4.23846	50.6086	1.12747e-12	6.03907e-11	6.77411	8.62975	20.8696	38.9433			-0.970299	-0.693516		0.41181	1.25201
TRINITY_DN57708_c0_g1	630										2.13784	5.37212	50.2771	1.33497e-12	7.12807e-11	17.4669	13.1558	41.9791	92.7099			-0.774287	-1.13543		0.401512	1.50821
TRINITY_DN23417_c0_g2	601	ATL78 (1)	RING-H2 finger protein ATL78	ARATH	K19040				AT1G49230	GO:0003674,GO:0003824,GO:0004842,GO:0005488,GO:0005575,GO:0006508,GO:0006511,GO:0008150,GO:0008152,GO:0008270,GO:0009056,GO:0009057,GO:0009987,GO:0010498,GO:0016021,GO:0016740,GO:0019538,GO:0019787,GO:0019941,GO:0030163,GO:0031224,GO:0043161,GO:0043167,GO:0043169,GO:0043170,GO:0043632,GO:0044237,GO:0044238,GO:0044248,GO:0044260,GO:0044265,GO:0044425,GO:0046872,GO:0046914,GO:0051603,GO:0061630,GO:…	2.05838	2.17977	50.1669	1.41208e-12	7.51626e-11	1.60999	1.87078	6.15694	8.31827			-0.69795	-0.597318		0.478084	0.817185
TRINITY_DN41589_c0_g2	3071; 3008; 2580; 571	LHY (1)	Protein LHY {ECO:0000303|PubMed:9657154}	ARATH	K12133				AT1G01060	GO:0000975,GO:0001067,GO:0001071,GO:0001101,GO:0003674,GO:0003676,GO:0003677,GO:0003700,GO:0005488,GO:0005575,GO:0005634,GO:0006139,GO:0006351,GO:0006355,GO:0006725,GO:0006807,GO:0006950,GO:0006970,GO:0007623,GO:0008150,GO:0008152,GO:0009058,GO:0009059,GO:0009266,GO:0009314,GO:0009409,GO:0009416,GO:0009628,GO:0009648,GO:0009651,GO:0009719,GO:0009723,GO:0009725,GO:0009733,GO:0009737,GO:0009739,GO:…	-1.28739	4.21305	49.7999	1.70251e-12	9.03391e-11	26.0028	26.3117	10.8746	10.5633			0.565394	0.581218		-0.555652	-0.590959
TRINITY_DN35223_c0_g1	2246; 2169; 2107; 1950; 1879; 930										1.49962	5.65284	49.5923	1.89258e-12	9.99834e-11	23.6638	28.8765	57.1316	91.3283			-0.833387	-0.566614		0.370808	1.02919
TRINITY_DN39926_c0_g1	1939; 538; 537	1A1C	1-aminocyclopropane-1-carboxylate synthase	SOYBN	K20772					GO:0003006,GO:0003674,GO:0003824,GO:0005488,GO:0007568,GO:0008150,GO:0008152,GO:0009058,GO:0009692,GO:0009693,GO:0009835,GO:0009987,GO:0016829,GO:0016846,GO:0016847,GO:0021700,GO:0022414,GO:0030170,GO:0032502,GO:0043167,GO:0043168,GO:0043449,GO:0043450,GO:0044237,GO:0044249,GO:0044699,GO:0044702,GO:0044767,GO:0048037,GO:0071695,GO:0071704,GO:0097159,GO:1900673,GO:1900674,GO:1901363,GO:1901576	2.10233	5.4508	49.5887	1.896e-12	9.99834e-11	15.4316	17.5612	43.1785	98.4089			-1.01658	-0.850291		0.357349	1.50953
TRINITY_DN35675_c1_g1	1541; 1502; 1292	UGE1 (1)	Bifunctional UDP-glucose 4-epimerase and UDP-xylose 4-epimerase 1	ARATH; PEA	K01784				AT1G12780	GO:0000271,GO:0003674,GO:0003824,GO:0003978,GO:0005575,GO:0005829,GO:0005886,GO:0005975,GO:0005976,GO:0005996,GO:0006012,GO:0006139,GO:0006725,GO:0006753,GO:0006793,GO:0006796,GO:0006807,GO:0008150,GO:0008152,GO:0009058,GO:0009059,GO:0009117,GO:0009165,GO:0009225,GO:0009226,GO:0009987,GO:0016020,GO:0016043,GO:0016051,GO:0016853,GO:0016854,GO:0016857,GO:0018130,GO:0019318,GO:0019438,GO:0019637,GO:…	1.61959	8.4824	49.5607	1.92329e-12	1.01109e-10	157.141	194.079	446.058	633.138			-0.947819	-0.64669		0.545562	1.04895
TRINITY_DN20138_c0_g1	600										2.52835	8.76371	49.416	2.07053e-12	1.08515e-10	127.645	129.145	411.995	1069.4			-1.18463	-1.16803		0.490423	1.86224
TRINITY_DN6951_c0_g1	1720	ATPAM (1)	ATP synthase subunit alpha, mitochondrial	HELAN						GO:0000166,GO:0001882,GO:0001883,GO:0003674,GO:0003824,GO:0005215,GO:0005488,GO:0005524,GO:0005575,GO:0005743,GO:0006139,GO:0006163,GO:0006164,GO:0006725,GO:0006753,GO:0006754,GO:0006793,GO:0006796,GO:0006807,GO:0006810,GO:0006811,GO:0006812,GO:0006818,GO:0008150,GO:0008152,GO:0008324,GO:0009058,GO:0009116,GO:0009117,GO:0009119,GO:0009123,GO:0009124,GO:0009126,GO:0009127,GO:0009141,GO:0009142,GO:…	2.55857	3.00283	49.4007	2.08668e-12	1.09026e-10	1.97452	2.71566	19.3504	8.40462			-1.01512	-0.768437		1.4103	0.373257
TRINITY_DN57401_c0_g1	1430	DR100 (1)	DNA damage-repair/toleration protein DRT100	ARATH					AT3G12610	GO:0000166,GO:0003674,GO:0005488,GO:0005575,GO:0006139,GO:0006259,GO:0006281,GO:0006725,GO:0006807,GO:0006950,GO:0006974,GO:0008150,GO:0008152,GO:0009507,GO:0009536,GO:0009987,GO:0033554,GO:0034641,GO:0036094,GO:0043170,GO:0043226,GO:0043227,GO:0043229,GO:0043231,GO:0044237,GO:0044238,GO:0044260,GO:0044424,GO:0044444,GO:0044464,GO:0044699,GO:0044710,GO:0044763,GO:0046483,GO:0050896,GO:0051716,GO:…	-2.01041	6.37615	49.3823	2.10637e-12	1.09718e-10	144.656	121.088	45.7773	20.292			1.14716	0.894411		-0.470884	-1.57068
TRINITY_DN34217_c1_g1	2702; 2701; 2604; 2603; 2305; 1121; 508	PHO13	Phosphate transporter PHO1 homolog 3	ARATH					AT1G14040	GO:0005575,GO:0005794,GO:0005802,GO:0005886,GO:0006810,GO:0006811,GO:0006817,GO:0006820,GO:0008150,GO:0015698,GO:0016020,GO:0016021,GO:0031224,GO:0042592,GO:0043226,GO:0043227,GO:0043229,GO:0043231,GO:0044422,GO:0044424,GO:0044425,GO:0044431,GO:0044444,GO:0044446,GO:0044464,GO:0044699,GO:0044765,GO:0048878,GO:0050801,GO:0051179,GO:0051234,GO:0055062,GO:0055065,GO:0055069,GO:0055076,GO:0055080,GO:…	1.24506	4.65703	49.1732	2.34331e-12	1.21688e-10	15.6746	14.2421	31.6643	39.1736			-0.50691	-0.62885		0.422629	0.713131
TRINITY_DN14042_c0_g1	1780; 1688; 1175; 1083	DNAJ (1)	Chaperone protein DnaJ {ECO:0000255|HAMAP-Rule:MF_01152}	BIFLO	K03686					GO:0000166,GO:0001882,GO:0001883,GO:0003674,GO:0005488,GO:0005524,GO:0005575,GO:0005737,GO:0006139,GO:0006259,GO:0006260,GO:0006457,GO:0006725,GO:0006807,GO:0006950,GO:0008150,GO:0008152,GO:0009058,GO:0009059,GO:0009266,GO:0009408,GO:0009628,GO:0009987,GO:0017076,GO:0019538,GO:0030554,GO:0032549,GO:0032550,GO:0032553,GO:0032555,GO:0032559,GO:0034641,GO:0034645,GO:0035639,GO:0036094,GO:0043167,GO:…	2.24255	2.3708	48.9708	2.59804e-12	1.34482e-10	1.79225	1.78026	6.037	10.8224			-0.709143	-0.713711		0.374459	1.0484
TRINITY_DN39248_c0_g1	2901; 2691; 1887	ML423 (6)	MLP-like protein 423	ARATH					AT1G24020	GO:0005575,GO:0006950,GO:0006952,GO:0008150,GO:0009607,GO:0016020,GO:0050896	1.40915	4.77747	48.9652	2.60548e-12	1.34482e-10	15.4012	14.574	31.8642	47.6358			-0.600625	-0.670889		0.359947	0.911567
TRINITY_DN2264_c0_g1	1016	PR4B	Pathogenesis-related protein PR-4B	TOBAC						GO:0005575,GO:0005576,GO:0005618,GO:0006950,GO:0006952,GO:0008150,GO:0009605,GO:0009607,GO:0009617,GO:0009620,GO:0030312,GO:0042742,GO:0043207,GO:0044464,GO:0050832,GO:0050896,GO:0051704,GO:0051707,GO:0098542	2.06621	5.45858	48.6506	3.05878e-12	1.57402e-10	17.4061	16.4448	43.1785	98.4952			-0.879594	-0.95289		0.339533	1.49295
TRINITY_DN24557_c0_g1	1950	C89A9; C89A2	Cytochrome P450 89A9; Cytochrome P450 89A2	ARATH; ARATH					AT3G03470	GO:0003674,GO:0003824,GO:0004497,GO:0005488,GO:0005506,GO:0005575,GO:0005789,GO:0008150,GO:0008152,GO:0009058,GO:0016020,GO:0016021,GO:0016491,GO:0016705,GO:0016709,GO:0019748,GO:0020037,GO:0031090,GO:0031224,GO:0043167,GO:0043169,GO:0044422,GO:0044424,GO:0044425,GO:0044432,GO:0044444,GO:0044446,GO:0044464,GO:0044550,GO:0044699,GO:0044710,GO:0044711,GO:0046872,GO:0046906,GO:0046914,GO:0097159,GO:…	1.88705	4.55159	48.5371	3.24103e-12	1.66279e-10	9.1739	10.7419	24.7877	48.7871			-0.908804	-0.719354		0.352633	1.27552
TRINITY_DN25911_c0_g1	791; 743	BABL (1)	Basic blue protein	CUCSA						GO:0003674,GO:0005488,GO:0008150,GO:0008152,GO:0009055,GO:0043167,GO:0043169,GO:0044699,GO:0044710,GO:0046872,GO:0055114	1.13236	5.14448	48.5206	3.26843e-12	1.67181e-10	22.3576	21.9365	47.0566	50.0248			-0.519936	-0.545097		0.490141	0.574892
TRINITY_DN12489_c0_g1	669	MAD27 (2)	MADS-box transcription factor 27	ORYSJ	K09264					GO:0000165,GO:0000975,GO:0000976,GO:0000977,GO:0001012,GO:0001067,GO:0001071,GO:0003674,GO:0003676,GO:0003677,GO:0003700,GO:0005488,GO:0005575,GO:0005634,GO:0006139,GO:0006351,GO:0006355,GO:0006357,GO:0006725,GO:0006793,GO:0006796,GO:0006807,GO:0007165,GO:0008150,GO:0008152,GO:0009058,GO:0009059,GO:0009889,GO:0009891,GO:0009893,GO:0009987,GO:0010468,GO:0010556,GO:0010557,GO:0010604,GO:0010628,GO:…	1.90566	2.43395	48.2012	3.84658e-12	1.96164e-10	2.70357	1.84061	9.15545	7.91531			-0.507351	-0.799771		0.73857	0.568551
TRINITY_DN36877_c0_g1	2388; 1130	STY46	Serine/threonine-protein kinase STY46 {ECO:0000305}	ARATH					AT4G38470	GO:0000166,GO:0001882,GO:0001883,GO:0003674,GO:0003824,GO:0004672,GO:0004674,GO:0004712,GO:0004871,GO:0005488,GO:0005524,GO:0005575,GO:0005829,GO:0006996,GO:0007165,GO:0008150,GO:0009657,GO:0009658,GO:0009987,GO:0016043,GO:0016301,GO:0016597,GO:0016740,GO:0016772,GO:0016773,GO:0017076,GO:0030554,GO:0031406,GO:0032549,GO:0032550,GO:0032553,GO:0032555,GO:0032559,GO:0035556,GO:0035639,GO:0036094,GO:…	0.993225	6.09345	47.9984	4.26577e-12	2.16892e-10	48.4516	42.847	87.8763	93.8324			-0.397192	-0.56708		0.43585	0.528422
TRINITY_DN33837_c0_g1	1155; 1136; 974; 955	GL24 (1)	Germin-like protein subfamily 2 member 4	ARATH					AT3G62020	GO:0003674,GO:0005488,GO:0005575,GO:0005576,GO:0005618,GO:0005911,GO:0006810,GO:0008150,GO:0009505,GO:0009506,GO:0009987,GO:0010496,GO:0010497,GO:0030054,GO:0030145,GO:0030312,GO:0043167,GO:0043169,GO:0044464,GO:0045735,GO:0046872,GO:0046914,GO:0048046,GO:0050789,GO:0050793,GO:0051179,GO:0051234,GO:0051239,GO:0065007,GO:2000026,GO:2000280	1.68565	7.49194	47.969	4.3302e-12	2.19369e-10	87.8204	82.8878	193.224	355.815			-0.758157	-0.839642		0.361858	1.23594
TRINITY_DN32323_c0_g1	1503; 1433	AVT1 (1)	Vacuolar amino acid transporter 1	YEAST	K15015					GO:0000322,GO:0000323,GO:0000324,GO:0000329,GO:0003333,GO:0003674,GO:0005215,GO:0005302,GO:0005342,GO:0005575,GO:0005773,GO:0005774,GO:0006810,GO:0006811,GO:0006812,GO:0006820,GO:0006865,GO:0007034,GO:0008150,GO:0008324,GO:0008509,GO:0008514,GO:0009987,GO:0015075,GO:0015171,GO:0015173,GO:0015175,GO:0015179,GO:0015186,GO:0015188,GO:0015658,GO:0015711,GO:0015804,GO:0015824,GO:0015849,GO:0016020,GO:…	1.85854	2.61547	47.9644	4.34024e-12	2.19369e-10	2.85545	2.41392	8.07599	10.9951			-0.583996	-0.721543		0.469247	0.836292
TRINITY_DN31476_c0_g1	919; 795	PLAS; PLAS1	Plastocyanin A, chloroplastic; Plastocyanin, chloroplastic	PEA; POPNI						GO:0003674,GO:0005488,GO:0005507,GO:0005575,GO:0008150,GO:0008152,GO:0009055,GO:0009535,GO:0016020,GO:0034357,GO:0042651,GO:0043167,GO:0043169,GO:0044422,GO:0044424,GO:0044434,GO:0044435,GO:0044436,GO:0044444,GO:0044446,GO:0044464,GO:0044699,GO:0044710,GO:0046872,GO:0046914,GO:0055035,GO:0055114	1.98468	2.87317	47.9547	4.36173e-12	2.19803e-10	3.1896	2.68548	8.71567	14.4778			-0.641357	-0.788784		0.404669	1.02547
TRINITY_DN35661_c0_g1	2168	AEE7 (1)	Acetate/butyrate--CoA ligase AAE7, peroxisomal	ARATH					AT3G16910	GO:0003674,GO:0003824,GO:0003987,GO:0005575,GO:0005777,GO:0005975,GO:0006081,GO:0006082,GO:0006083,GO:0006097,GO:0006629,GO:0006631,GO:0008150,GO:0008152,GO:0009987,GO:0016405,GO:0016874,GO:0016877,GO:0016878,GO:0019605,GO:0019752,GO:0032787,GO:0042579,GO:0043226,GO:0043227,GO:0043229,GO:0043231,GO:0043436,GO:0044237,GO:0044238,GO:0044255,GO:0044262,GO:0044281,GO:0044424,GO:0044444,GO:0044464,GO:…	1.17926	6.02416	47.941	4.39234e-12	2.20692e-10	39.6118	40.1012	75.3625	105.029			-0.568612	-0.551744		0.326031	0.794325
TRINITY_DN33637_c0_g1	1906; 1894; 559	WRK57	Probable WRKY transcription factor 57	ARATH					AT1G69310	GO:0000975,GO:0001067,GO:0001071,GO:0001101,GO:0003674,GO:0003676,GO:0003677,GO:0003700,GO:0005488,GO:0005575,GO:0005634,GO:0006139,GO:0006351,GO:0006725,GO:0006807,GO:0006950,GO:0006970,GO:0008150,GO:0008152,GO:0009058,GO:0009059,GO:0009414,GO:0009415,GO:0009628,GO:0009651,GO:0009987,GO:0010035,GO:0016070,GO:0018130,GO:0019438,GO:0032774,GO:0034641,GO:0034645,GO:0034654,GO:0042221,GO:0043170,GO:…	1.9131	2.83006	47.8988	4.48787e-12	2.24829e-10	2.7947	3.13809	8.67569	13.6143			-0.739492	-0.6397		0.415325	0.963867
TRINITY_DN17596_c0_g1	714										-1.63467	2.8062	47.7798	4.76868e-12	2.38196e-10	10.9054	9.92723	3.39831	3.31004			0.663073	0.549357		-0.594322	-0.618108
TRINITY_DN12414_c0_g1	629										3.29528	2.01035	47.5929	5.24573e-12	2.61259e-10	0.63792	0.814697	3.55823	10.7073			-0.859246	-0.765667		0.215979	1.40893
TRINITY_DN27835_c0_g1	920; 916										1.09338	6.96546	47.3683	5.88255e-12	2.92121e-10	75.3657	84.125	156.002	184.24			-0.613078	-0.458341		0.417103	0.654316
TRINITY_DN41791_c0_g1	658	HSP71; MD37C	Heat shock cognate 70 kDa protein 1; Probable mediator of RNA polymerase II transcription subunit 37c	SOLLC; ARATH						GO:0000166,GO:0001882,GO:0001883,GO:0003674,GO:0005488,GO:0005524,GO:0017076,GO:0030554,GO:0032549,GO:0032550,GO:0032553,GO:0032555,GO:0032559,GO:0035639,GO:0036094,GO:0043167,GO:0043168,GO:0097159,GO:0097367,GO:1901265,GO:1901363	1.10474	6.1552	47.2634	6.206e-12	3.07287e-10	48.6338	41.8211	108.266	86.3776			-0.42948	-0.637956		0.693337	0.374099
TRINITY_DN35085_c0_g1	2053; 2047; 538	CAP1; CAP2	Probable clathrin assembly protein At4g32285; Putative clathrin assembly protein At2g25430	ARATH					AT4G32285,AT2G25430	GO:0003674,GO:0005488,GO:0005543,GO:0005545,GO:0005575,GO:0005634,GO:0005794,GO:0005829,GO:0005886,GO:0005905,GO:0006461,GO:0006810,GO:0006897,GO:0006901,GO:0006996,GO:0008150,GO:0008289,GO:0009987,GO:0016020,GO:0016023,GO:0016043,GO:0016050,GO:0016192,GO:0022607,GO:0030135,GO:0030136,GO:0031410,GO:0031982,GO:0031988,GO:0034622,GO:0035091,GO:0043167,GO:0043168,GO:0043226,GO:0043227,GO:0043229,GO:…	3.16661	1.63334	47.1297	6.64411e-12	3.28026e-10	0.820183	0.392261	3.31835	7.56991			-0.610123	-0.847537		0.305067	1.15259
TRINITY_DN36854_c0_g1	1810; 1431; 1403; 967	NEP2	Aspartic proteinase nepenthesin-2	NEPGR						GO:0003674,GO:0003824,GO:0004175,GO:0004190,GO:0005575,GO:0005576,GO:0008233,GO:0016787,GO:0070001,GO:0070011	-1.026	5.72457	47.0588	6.88879e-12	3.39124e-10	74.8493	66.7146	35.6623	33.8775			0.57232	0.410904		-0.456592	-0.526632
TRINITY_DN20620_c0_g1	513	GDL84 (1)	GDSL esterase/lipase At5g45920	ARATH					AT5G45920	GO:0003674,GO:0003824,GO:0006629,GO:0008150,GO:0008152,GO:0009056,GO:0016042,GO:0016787,GO:0016788,GO:0044238,GO:0044699,GO:0044710,GO:0044712,GO:0071704,GO:1901575	2.09511	1.67064	47.0195	7.02843e-12	3.45001e-10	1.24546	1.14661	4.87758	5.35363			-0.55472	-0.599346		0.528755	0.625311
TRINITY_DN22437_c0_g1	941; 925	ECP44; ERD10	Dehydrin ERD10; Phosphoprotein ECPP44	ARATH; DAUCA					AT1G20450	GO:0001101,GO:0003674,GO:0003779,GO:0005488,GO:0005515,GO:0005575,GO:0005634,GO:0005737,GO:0005829,GO:0005911,GO:0006950,GO:0008092,GO:0008150,GO:0009266,GO:0009409,GO:0009414,GO:0009415,GO:0009506,GO:0009628,GO:0009631,GO:0009719,GO:0009725,GO:0009737,GO:0010029,GO:0010033,GO:0010035,GO:0016020,GO:0030054,GO:0033993,GO:0042221,GO:0043226,GO:0043227,GO:0043229,GO:0043231,GO:0044424,GO:0044444,GO:…	-1.08751	5.53816	46.8552	7.64308e-12	3.74094e-10	60.6328	65.4473	32.144	27.2574			0.466639	0.573482		-0.408646	-0.631475
TRINITY_DN36873_c0_g1	3496; 3346	NET1D; SDR1	(+)-neomenthol dehydrogenase {ECO:0000303|PubMed:18599651}; Protein NETWORKED 1D {ECO:0000303|PubMed:22840520}	ARATH	K15095				AT1G03080,AT3G61220	GO:0003674,GO:0003676,GO:0003677,GO:0003824,GO:0005488,GO:0005575,GO:0005886,GO:0006139,GO:0006259,GO:0006281,GO:0006302,GO:0006310,GO:0006725,GO:0006807,GO:0006950,GO:0006952,GO:0006974,GO:0008150,GO:0008152,GO:0009987,GO:0016020,GO:0016491,GO:0016614,GO:0016616,GO:0033554,GO:0034641,GO:0043170,GO:0044237,GO:0044238,GO:0044260,GO:0044464,GO:0044699,GO:0044710,GO:0044763,GO:0046483,GO:0047501,GO:…	1.34647	4.46739	46.6977	8.2826e-12	4.04234e-10	12.0294	12.9145	26.4668	36.871			-0.644835	-0.556573		0.375999	0.825409
TRINITY_DN38841_c1_g1	1986; 1966; 1715	CINV2 (1)	Alkaline/neutral invertase CINV2 {ECO:0000305}	ARATH					AT4G09510	GO:0003674,GO:0003824,GO:0004553,GO:0004564,GO:0004575,GO:0005575,GO:0005829,GO:0005975,GO:0005984,GO:0005985,GO:0005987,GO:0008150,GO:0008152,GO:0009056,GO:0009311,GO:0009313,GO:0009987,GO:0015926,GO:0016052,GO:0016787,GO:0016798,GO:0032502,GO:0033926,GO:0044237,GO:0044238,GO:0044248,GO:0044262,GO:0044275,GO:0044424,GO:0044444,GO:0044464,GO:0044699,GO:0044710,GO:0044712,GO:0044723,GO:0044724,GO:…	1.70432	5.50285	46.6689	8.40511e-12	4.09041e-10	21.9323	20.6088	47.6563	90.8678			-0.73179	-0.813865		0.321227	1.22443
TRINITY_DN2003_c0_g1	916										1.51095	3.62242	46.2738	1.02829e-11	4.98999e-10	7.38165	5.40114	19.1105	17.3561			-0.468207	-0.810302		0.70184	0.576669
TRINITY_DN33669_c0_g1	1178; 875										1.45548	4.54727	46.1696	1.08449e-11	5.24777e-10	14.338	10.6212	28.5058	39.8644			-0.471491	-0.843871		0.429362	0.886
TRINITY_DN16126_c0_g1	1531; 1422	IP5P9	Type IV inositol polyphosphate 5-phosphatase 9 {ECO:0000303|PubMed:23658066}	ARATH					AT2G01900	GO:0003674,GO:0003824,GO:0004439,GO:0006629,GO:0006644,GO:0006650,GO:0006793,GO:0006796,GO:0006950,GO:0006970,GO:0008150,GO:0008152,GO:0009628,GO:0009651,GO:0009987,GO:0016311,GO:0016787,GO:0016788,GO:0016791,GO:0019222,GO:0019637,GO:0030100,GO:0030258,GO:0031323,GO:0032879,GO:0033554,GO:0034485,GO:0034593,GO:0034594,GO:0034595,GO:0042578,GO:0044237,GO:0044238,GO:0044255,GO:0044699,GO:0044710,GO:…	1.97165	5.28092	45.6974	1.38008e-11	6.64604e-10	14.7025	16.8371	38.6208	84.996			-0.959135	-0.785628		0.323016	1.42175
TRINITY_DN35348_c0_g1	1476; 1463	SGAT	Serine--glyoxylate aminotransferase	ARATH	K00830				AT2G13360	GO:0003674,GO:0003824,GO:0004760,GO:0005575,GO:0005576,GO:0005777,GO:0005886,GO:0006082,GO:0006520,GO:0006544,GO:0006545,GO:0006807,GO:0008150,GO:0008152,GO:0008453,GO:0008483,GO:0008652,GO:0009058,GO:0009069,GO:0009070,GO:0009507,GO:0009532,GO:0009536,GO:0009570,GO:0009853,GO:0009987,GO:0016020,GO:0016053,GO:0016740,GO:0016769,GO:0019265,GO:0019752,GO:0042579,GO:0043094,GO:0043226,GO:0043227,GO:…	1.96732	1.94835	45.6957	1.38126e-11	6.64604e-10	1.4581	1.65957	5.59722	6.59129			-0.632519	-0.550827		0.502971	0.680375
TRINITY_DN30329_c0_g1	1262; 1260; 1255	EF4L1	Protein ELF4-LIKE 1	ARATH					AT2G29950	GO:0003674,GO:0005488,GO:0005515,GO:0005575,GO:0005634,GO:0008150,GO:0042752,GO:0042753,GO:0042802,GO:0042803,GO:0043226,GO:0043227,GO:0043229,GO:0043231,GO:0044424,GO:0044464,GO:0046983,GO:0048511,GO:0048518,GO:0050789,GO:0065007	0.973544	5.79689	45.4636	1.55502e-11	7.46102e-10	38.8828	36.1182	73.3635	73.9146			-0.418562	-0.519574		0.463812	0.474323
TRINITY_DN37668_c0_g1	2348; 2338; 1312	STAR7 (1)	StAR-related lipid transfer protein 7, mitochondrial	MOUSE						GO:0003674,GO:0005488,GO:0005575,GO:0005739,GO:0008289,GO:0043226,GO:0043227,GO:0043229,GO:0043231,GO:0044424,GO:0044444,GO:0044464,GO:1903955	1.05094	7.1952	45.4207	1.58946e-11	7.60485e-10	90.5239	100.268	188.746	206.518			-0.590121	-0.445664		0.453635	0.58215
TRINITY_DN23602_c0_g1	1431	EP1G (1)	Epidermis-specific secreted glycoprotein EP1	DAUCA						GO:0003674,GO:0005488,GO:0005575,GO:0005576,GO:0006810,GO:0006833,GO:0008150,GO:0030246,GO:0042044,GO:0044699,GO:0044765,GO:0051179,GO:0051234,GO:1902578	1.35389	4.88381	45.4024	1.60438e-11	7.65472e-10	15.6442	17.5311	34.3829	50.3126			-0.68965	-0.543076		0.354414	0.878311
TRINITY_DN34880_c0_g1	1667; 1618; 1514; 1104	MYB05	Myb-related protein 305	ANTMA						GO:0003674,GO:0003676,GO:0003677,GO:0005488,GO:0005575,GO:0005634,GO:0006139,GO:0006351,GO:0006355,GO:0006725,GO:0006807,GO:0008150,GO:0008152,GO:0009058,GO:0009059,GO:0009889,GO:0009987,GO:0010468,GO:0010556,GO:0016070,GO:0018130,GO:0019219,GO:0019222,GO:0019438,GO:0031323,GO:0031326,GO:0032774,GO:0034641,GO:0034645,GO:0034654,GO:0043170,GO:0043226,GO:0043227,GO:0043229,GO:0043231,GO:0044237,GO:…	-1.9807	4.57211	45.3843	1.61925e-11	7.7041e-10	33.6579	41.8513	5.8371	13.1826			0.779809	1.07821		-1.40602	-0.451995
TRINITY_DN42252_c0_g1	829	INVA (1)	Acid beta-fructofuranosidase {ECO:0000303|Ref.1}	VIGRR							-1.33692	4.76188	45.3153	1.67736e-11	7.95834e-10	40.5839	36.8122	18.4308	12.3191			0.69143	0.557634		-0.368128	-0.880936
TRINITY_DN30988_c0_g1	1008; 986; 736	HIP6	Heavy metal-associated isoprenylated plant protein 6 {ECO:0000303|PubMed:21072340, ECO:0000303|PubMed:23368984}	ARATH					AT5G03380	GO:0003674,GO:0005488,GO:0005575,GO:0005737,GO:0005886,GO:0006810,GO:0006811,GO:0006812,GO:0006873,GO:0006875,GO:0008150,GO:0009987,GO:0016020,GO:0019725,GO:0030001,GO:0030003,GO:0042592,GO:0043167,GO:0043169,GO:0044424,GO:0044464,GO:0044699,GO:0044763,GO:0044765,GO:0046872,GO:0046914,GO:0046916,GO:0048878,GO:0050801,GO:0051179,GO:0051234,GO:0055065,GO:0055076,GO:0055080,GO:0055082,GO:0065007,GO:…	1.77923	4.41276	45.1157	1.85731e-11	8.78766e-10	7.50316	11.6773	24.6677	41.102			-1.0488	-0.523494		0.439817	1.13248
TRINITY_DN28711_c1_g1	1031; 1011; 907; 887	NLTL5	Non-specific lipid-transfer protein-like protein At5g64080	ARATH					AT5G64080	GO:0003674,GO:0005488,GO:0005575,GO:0006810,GO:0006869,GO:0008150,GO:0008289,GO:0031224,GO:0031225,GO:0031226,GO:0044425,GO:0044459,GO:0044464,GO:0044699,GO:0044765,GO:0046658,GO:0051179,GO:0051234,GO:0071702,GO:1902578	-1.08945	5.61906	45.0217	1.9486e-11	9.19406e-10	71.1129	62.3696	28.7457	33.9063			0.614844	0.431097		-0.634897	-0.411045
TRINITY_DN39195_c0_g1	2358; 2287	ASOL (1)	L-ascorbate oxidase homolog	TOBAC						GO:0003674,GO:0003824,GO:0005488,GO:0005507,GO:0005575,GO:0005615,GO:0016491,GO:0043167,GO:0043169,GO:0044421,GO:0046872,GO:0046914	-1.09344	7.02592	45.0063	1.964e-11	9.24113e-10	182.293	172.323	92.514	73.7707			0.581483	0.501246		-0.38192	-0.700809
TRINITY_DN36340_c0_g1	1808; 1799	GUN11	Endoglucanase 11	ARATH					AT2G32990	GO:0000272,GO:0003674,GO:0003824,GO:0004553,GO:0005575,GO:0005576,GO:0005975,GO:0005976,GO:0006073,GO:0008150,GO:0008152,GO:0008810,GO:0009056,GO:0009057,GO:0009251,GO:0009987,GO:0016043,GO:0016052,GO:0016787,GO:0016798,GO:0030243,GO:0030245,GO:0043170,GO:0044042,GO:0044237,GO:0044238,GO:0044247,GO:0044248,GO:0044260,GO:0044262,GO:0044264,GO:0044275,GO:0045229,GO:0051273,GO:0051275,GO:0071554,GO:…	-1.33629	3.64395	44.8991	2.07452e-11	9.73425e-10	17.4972	18.0138	7.0365	7.02304			0.545822	0.583551		-0.563611	-0.565762
TRINITY_DN31990_c0_g1	1540; 1175; 702	USPAL (1)	Universal stress protein A-like protein	ARATH					AT3G01520	GO:0000166,GO:0001882,GO:0001883,GO:0003674,GO:0005488,GO:0005575,GO:0005886,GO:0006950,GO:0008150,GO:0016020,GO:0016208,GO:0017076,GO:0030554,GO:0032549,GO:0032550,GO:0032553,GO:0032555,GO:0032559,GO:0036094,GO:0043167,GO:0043168,GO:0043169,GO:0044464,GO:0050896,GO:0097159,GO:0097367,GO:1901265,GO:1901363	2.54379	6.82968	44.847	2.13046e-11	9.96925e-10	37.1513	29.3894	94.513	293.442			-0.974657	-1.29344		0.327008	1.94109
TRINITY_DN38152_c0_g3	2753; 1626	Y1607 (1)	Uncharacterized glycosyltransferase MJ1607	METJA						GO:0003674,GO:0003824,GO:0016740,GO:0016757	-1.31472	4.67267	44.8171	2.16324e-11	1.00949e-09	36.1488	36.2691	17.3914	11.8298			0.608886	0.613427		-0.367339	-0.854973
TRINITY_DN29946_c0_g1	844	CVIF2 (1)	Cell wall / vacuolar inhibitor of fructosidase 2	ARATH					AT5G64620	GO:0003674,GO:0004857,GO:0005575,GO:0005773,GO:0008150,GO:0009628,GO:0009892,GO:0019222,GO:0030234,GO:0043086,GO:0043226,GO:0043227,GO:0043229,GO:0043231,GO:0044092,GO:0044424,GO:0044444,GO:0044464,GO:0048519,GO:0050789,GO:0050790,GO:0050896,GO:0065007,GO:0065009,GO:0080167	2.15896	1.9458	44.5493	2.48032e-11	1.1543e-09	1.39735	1.388	4.8376	7.56991			-0.6248	-0.628775		0.384279	0.869296
TRINITY_DN28335_c0_g1	1351; 849; 842	BH036	Transcription factor bHLH36	ARATH					AT5G51780	GO:0000975,GO:0000976,GO:0000977,GO:0001012,GO:0001067,GO:0001071,GO:0003674,GO:0003676,GO:0003677,GO:0003700,GO:0005488,GO:0005575,GO:0005667,GO:0006139,GO:0006351,GO:0006355,GO:0006357,GO:0006725,GO:0006807,GO:0008150,GO:0008152,GO:0009058,GO:0009059,GO:0009889,GO:0009987,GO:0010468,GO:0010556,GO:0016070,GO:0018130,GO:0019219,GO:0019222,GO:0019438,GO:0031323,GO:0031326,GO:0032774,GO:0032991,GO:…	1.42338	3.94211	44.5306	2.50417e-11	1.16222e-09	7.01712	9.65566	21.3094	23.4005			-0.808646	-0.438354		0.561527	0.685473
TRINITY_DN28384_c0_g1	1860	C75A6	Flavonoid 3',5'-hydroxylase	CAMME						GO:0003674,GO:0003824,GO:0004497,GO:0005488,GO:0005506,GO:0008150,GO:0008152,GO:0009058,GO:0009718,GO:0009812,GO:0009813,GO:0016491,GO:0016705,GO:0016709,GO:0020037,GO:0033772,GO:0042440,GO:0043167,GO:0043169,GO:0044699,GO:0044710,GO:0044711,GO:0046148,GO:0046283,GO:0046872,GO:0046906,GO:0046914,GO:0071704,GO:0097159,GO:1901363,GO:1901576	-1.40741	4.83666	44.4756	2.5755e-11	1.19208e-09	40.3712	42.2737	19.2704	12.0025			0.632068	0.695433		-0.362168	-0.965334
TRINITY_DN26983_c0_g1	2007; 1982; 1913; 1206; 1181; 830	ALMTC	Aluminum-activated malate transporter 12	ARATH					AT4G17970	GO:0003674,GO:0005215,GO:0005310,GO:0005342,GO:0005575,GO:0005774,GO:0005886,GO:0006810,GO:0006811,GO:0006820,GO:0008150,GO:0008272,GO:0008509,GO:0008514,GO:0009705,GO:0009987,GO:0010118,GO:0012505,GO:0015075,GO:0015140,GO:0015556,GO:0015698,GO:0016020,GO:0016021,GO:0022857,GO:0022891,GO:0022892,GO:0031090,GO:0031224,GO:0044422,GO:0044424,GO:0044425,GO:0044437,GO:0044444,GO:0044446,GO:0044464,GO:…	1.70488	3.30378	44.2755	2.85262e-11	1.31676e-09	5.25525	3.98296	12.154	17.903			-0.535458	-0.813623		0.428651	0.92043
TRINITY_DN11243_c0_g1	848; 542	SAG21 (1)	Protein SENESCENCE-ASSOCIATED GENE 21, mitochondrial {ECO:0000303|PubMed:9617813}	ARATH					AT4G02380	GO:0000302,GO:0001101,GO:0002831,GO:0005575,GO:0005739,GO:0006950,GO:0006952,GO:0006979,GO:0007154,GO:0007568,GO:0008150,GO:0009266,GO:0009314,GO:0009409,GO:0009414,GO:0009415,GO:0009416,GO:0009605,GO:0009607,GO:0009611,GO:0009620,GO:0009625,GO:0009628,GO:0009642,GO:0009646,GO:0009719,GO:0009723,GO:0009725,GO:0009737,GO:0009987,GO:0009991,GO:0010033,GO:0010035,GO:0010150,GO:0010260,GO:0031347,GO:…	-1.13049	5.57494	44.1615	3.02364e-11	1.39194e-09	67.1943	63.3653	33.7432	25.991			0.5852	0.503072		-0.367783	-0.72049
TRINITY_DN63145_c0_g1	837	PAO2 (1)	Probable polyamine oxidase 2	ARATH	K17839				AT2G43020	GO:0003674,GO:0003824,GO:0005575,GO:0005777,GO:0006576,GO:0006595,GO:0006598,GO:0006807,GO:0008150,GO:0008152,GO:0009056,GO:0009308,GO:0009310,GO:0009987,GO:0016491,GO:0016645,GO:0016647,GO:0034641,GO:0042402,GO:0042579,GO:0043226,GO:0043227,GO:0043229,GO:0043231,GO:0044106,GO:0044237,GO:0044424,GO:0044444,GO:0044464,GO:0046592,GO:0071704,GO:1901564,GO:1901565,GO:1901575	1.50087	3.81717	44.0937	3.13023e-11	1.43712e-09	8.1107	6.57792	17.4713	24.0338			-0.518196	-0.755379		0.427271	0.846304
TRINITY_DN31708_c0_g1	1026; 968	TPT (1)	Triose phosphate/phosphate translocator, chloroplastic	SOLTU	K15283					GO:0003674,GO:0005215,GO:0005575,GO:0016020,GO:0016021,GO:0031090,GO:0031224,GO:0031969,GO:0042170,GO:0044422,GO:0044424,GO:0044425,GO:0044434,GO:0044435,GO:0044444,GO:0044446,GO:0044464	2.11506	2.41522	44.0747	3.16076e-11	1.44724e-09	1.64037	2.32339	6.39682	10.736			-0.81515	-0.56707		0.390609	0.991611
TRINITY_DN39710_c0_g1	1881; 1828; 1786; 1733; 539	U71K1; UFOG6	UDP-glucose flavonoid 3-O-glucosyltransferase 6 {ECO:0000303|PubMed:18487633}; UDP-glycosyltransferase 71K1 {ECO:0000303|Ref.1}	FRAAN; MALDO							1.65449	3.25011	43.7266	3.77605e-11	1.72433e-09	4.04016	5.0994	11.7941	16.9244			-0.768023	-0.534914		0.423373	0.879563
TRINITY_DN30663_c0_g1	1270; 1246; 1246; 1161; 1137; 1121; 1097	MAKR6	Probable membrane-associated kinase regulator 6	ARATH					AT5G52900	GO:0005575,GO:0005886,GO:0007165,GO:0008150,GO:0009738,GO:0009755,GO:0016020,GO:0044464,GO:0050789,GO:0050794,GO:0065007	2.15213	3.54251	43.6349	3.95723e-11	1.80223e-09	4.55657	3.95279	11.7941	25.9622			-0.756532	-0.895909		0.316509	1.33593
TRINITY_DN41941_c0_g1	524										2.23597	1.39755	43.4545	4.33942e-11	1.97102e-09	0.941692	0.875045	3.71815	4.83553			-0.535562	-0.568624		0.423341	0.680846
TRINITY_DN62758_c0_g1	628										-1.92578	1.93519	43.3629	4.54722e-11	2.05992e-09	6.31845	5.46148	1.43928	1.64063			0.655796	0.498945		-0.61841	-0.536331
TRINITY_DN28199_c0_g1	2231	MCEE; PP312	Methylmalonyl-CoA epimerase, mitochondrial; Pentatricopeptide repeat-containing protein At4g14850	ARATH; HUMAN	K05606				AT4G14850	GO:0000166,GO:0003674,GO:0003676,GO:0003723,GO:0003727,GO:0003824,GO:0004493,GO:0004518,GO:0004519,GO:0005488,GO:0005575,GO:0005739,GO:0005759,GO:0006066,GO:0006081,GO:0006082,GO:0006084,GO:0006090,GO:0006139,GO:0006163,GO:0006629,GO:0006631,GO:0006637,GO:0006644,GO:0006725,GO:0006732,GO:0006753,GO:0006790,GO:0006793,GO:0006796,GO:0006807,GO:0008150,GO:0008152,GO:0008202,GO:0008270,GO:0008610,GO:…	1.1863	6.20596	43.2833	4.73611e-11	2.13979e-09	42.2546	47.8559	84.1982	120.744			-0.651381	-0.479445		0.310448	0.820377
TRINITY_DN26498_c0_g1	1194	COPT1; COPT6 (1)	Copper transporter 1; Copper transporter 6	ARATH	K14686				AT2G26975	GO:0003674,GO:0005215,GO:0005375,GO:0005575,GO:0005773,GO:0008324,GO:0015075,GO:0016021,GO:0022857,GO:0022890,GO:0022891,GO:0022892,GO:0031224,GO:0043226,GO:0043227,GO:0043229,GO:0043231,GO:0044424,GO:0044425,GO:0044444,GO:0044464,GO:0046873,GO:0046915	1.69677	5.37772	43.1208	5.14618e-11	2.31891e-09	21.1729	17.9837	43.2185	83.6145			-0.65907	-0.872685		0.305407	1.22635
TRINITY_DN34860_c0_g1	1660; 1627; 1556; 1129	BCAT1; BCAT2	Branched-chain amino acid aminotransferase 1, mitochondrial {ECO:0000303|PubMed:23347725}; Branched-chain-amino-acid aminotransferase 2, chloroplastic	ARATH; HUMLU	K00826				AT1G10070	GO:0003674,GO:0003824,GO:0004084,GO:0005575,GO:0005739,GO:0006082,GO:0006520,GO:0006549,GO:0006551,GO:0006573,GO:0006807,GO:0008150,GO:0008152,GO:0008483,GO:0008652,GO:0009058,GO:0009081,GO:0009082,GO:0009097,GO:0009098,GO:0009099,GO:0009507,GO:0009536,GO:0009987,GO:0016053,GO:0016740,GO:0016769,GO:0019752,GO:0043226,GO:0043227,GO:0043229,GO:0043231,GO:0043436,GO:0044237,GO:0044238,GO:0044249,GO:…	2.01248	3.11376	42.9907	5.50016e-11	2.47188e-09	2.61244	4.22435	10.155	17.3849			-0.975418	-0.543023		0.422526	1.09591
TRINITY_DN35266_c0_g1	1615; 1612; 1393; 1390; 1356; 1353	WRK70 (2)	Probable WRKY transcription factor 70	ARATH					AT3G56400	GO:0001071,GO:0001101,GO:0002218,GO:0002252,GO:0002253,GO:0002376,GO:0002682,GO:0002684,GO:0003674,GO:0003676,GO:0003677,GO:0003700,GO:0005488,GO:0005575,GO:0005634,GO:0006139,GO:0006351,GO:0006355,GO:0006725,GO:0006807,GO:0006950,GO:0006952,GO:0007165,GO:0008150,GO:0008152,GO:0009058,GO:0009059,GO:0009605,GO:0009607,GO:0009617,GO:0009620,GO:0009719,GO:0009725,GO:0009751,GO:0009753,GO:0009755,GO:…	1.31962	5.3028	42.9142	5.7195e-11	2.56369e-09	27.066	18.0742	52.334	60.3003			-0.367108	-0.9011		0.535412	0.732796
TRINITY_DN29985_c1_g1	902; 857; 854	PMEI9 (2)	Pectinesterase inhibitor 9 {ECO:0000305}	ARATH					AT1G62770	GO:0003674,GO:0004857,GO:0005575,GO:0005576,GO:0030234,GO:0048046	-1.09712	5.78853	42.7891	6.09705e-11	2.72575e-09	78.9806	71.3614	40.0201	30.366			0.603037	0.460482		-0.343459	-0.72006
TRINITY_DN40102_c0_g1	2663; 2662; 1561; 1234; 1223	PPR32; YCF68	Pentatricopeptide repeat-containing protein At1g11290, chloroplastic {ECO:0000305}; Uncharacterized protein ycf68	ARATH; EUCGG					AT1G11290	GO:0003674,GO:0003676,GO:0003723,GO:0003824,GO:0004518,GO:0004519,GO:0005488,GO:0005575,GO:0006139,GO:0006396,GO:0006397,GO:0006725,GO:0006807,GO:0008150,GO:0008152,GO:0008270,GO:0009451,GO:0009507,GO:0009536,GO:0009987,GO:0016070,GO:0016071,GO:0016556,GO:0016787,GO:0016788,GO:0034641,GO:0043167,GO:0043169,GO:0043170,GO:0043226,GO:0043227,GO:0043229,GO:0043231,GO:0043412,GO:0044237,GO:0044238,GO:…	1.14212	4.53372	42.6644	6.49844e-11	2.89759e-09	15.5835	13.2765	30.3049	33.3594			-0.420626	-0.623529		0.456908	0.587248
TRINITY_DN24014_c1_g1	1368	HIR1 (1)	Hypersensitive-induced response protein 1 {ECO:0000303|PubMed:15060130}	ARATH					AT5G62740	GO:0003674,GO:0005488,GO:0005515,GO:0005575,GO:0005773,GO:0005774,GO:0005794,GO:0005886,GO:0005911,GO:0009506,GO:0016020,GO:0019899,GO:0019900,GO:0019901,GO:0030054,GO:0031090,GO:0043226,GO:0043227,GO:0043229,GO:0043231,GO:0043424,GO:0044422,GO:0044424,GO:0044437,GO:0044444,GO:0044446,GO:0044464,GO:0098588	1.20335	5.42134	42.5024	7.05943e-11	3.13543e-09	26.8838	24.984	49.9352	69.3957			-0.513469	-0.611623		0.332984	0.792108
TRINITY_DN38235_c0_g1	1989; 1919; 1677	GLOX1	Aldehyde oxidase GLOX1 {ECO:0000305}	ARATH					AT1G67290	GO:0003674,GO:0003824,GO:0004031,GO:0005575,GO:0005576,GO:0007275,GO:0008150,GO:0016491,GO:0016623,GO:0016903,GO:0032501,GO:0032502,GO:0044699,GO:0044707,GO:0044767	-1.46274	2.98076	42.4999	7.06867e-11	3.13543e-09	11.1484	11.7075	4.23789	4.0584			0.533391	0.593467		-0.542367	-0.58449
TRINITY_DN30881_c0_g1	839; 828										1.69411	3.5248	42.4157	7.37968e-11	3.26488e-09	4.49582	6.33653	14.073	20.9252			-0.871586	-0.51165		0.435471	0.947765
TRINITY_DN35220_c0_g1	2168; 2088	XYLA	Xylose isomerase	ARATH	K01805				AT5G57655	GO:0003674,GO:0003824,GO:0005488,GO:0005575,GO:0005737,GO:0005773,GO:0005774,GO:0005783,GO:0005794,GO:0005975,GO:0005996,GO:0006081,GO:0006098,GO:0006139,GO:0006725,GO:0006732,GO:0006733,GO:0006739,GO:0006753,GO:0006793,GO:0006796,GO:0006807,GO:0008150,GO:0008152,GO:0009045,GO:0009056,GO:0009117,GO:0009987,GO:0016020,GO:0016853,GO:0016860,GO:0016861,GO:0019321,GO:0019362,GO:0019637,GO:0019682,GO:…	1.37242	8.26463	42.2401	8.07262e-11	3.5622e-09	158.569	184.152	374.454	512.797			-0.780845	-0.567558		0.448437	0.899967
TRINITY_DN15582_c0_g1	611; 542										1.56769	5.20423	42.2107	8.19501e-11	3.60686e-09	16.4037	20.82	70.0052	40.4688			-0.871207	-0.560899		1.0969	0.335204
TRINITY_DN40037_c0_g1	3248; 3217										-1.0513	6.38514	42.1754	8.34422e-11	3.66307e-09	118.319	106.876	60.9297	47.8373			0.587699	0.443522		-0.347352	-0.683869
TRINITY_DN47183_c0_g1	542										-2.82365	1.11748	42.1621	8.40108e-11	3.67855e-09	3.61488	3.62087	0.839583	0.230264			0.57852	0.580059		-0.405057	-0.753522
TRINITY_DN31765_c0_g1	1972; 1862	HQGT (1)	Hydroquinone glucosyltransferase	RAUSE	K08237					GO:0003674,GO:0003824,GO:0008150,GO:0008152,GO:0008194,GO:0016740,GO:0016757,GO:0016758,GO:0035251,GO:0046527,GO:0050505	1.18424	5.38153	42.0748	8.78491e-11	3.83675e-09	25.3345	25.5875	48.5759	67.0355			-0.559406	-0.546117		0.328317	0.777206
TRINITY_DN28378_c0_g1	1974	AMO (1)	Primary amine oxidase	ARATH	K00276				AT1G62810	GO:0003674,GO:0003824,GO:0005488,GO:0005507,GO:0006807,GO:0006809,GO:0007165,GO:0008131,GO:0008150,GO:0008152,GO:0009058,GO:0009308,GO:0009738,GO:0009755,GO:0009987,GO:0016491,GO:0016638,GO:0016641,GO:0034641,GO:0043167,GO:0043169,GO:0044237,GO:0044249,GO:0044271,GO:0046209,GO:0046872,GO:0046914,GO:0048037,GO:0048038,GO:0050789,GO:0050794,GO:0052593,GO:0052594,GO:0052595,GO:0052596,GO:0065007,GO:…	1.46994	5.11551	42.0383	8.9505e-11	3.89143e-09	16.191	20.5485	39.2205	62.459			-0.828773	-0.518971		0.351362	0.996382
TRINITY_DN41796_c0_g1	1799										-1.03818	5.06935	42.0371	8.95579e-11	3.89143e-09	45.991	44.054	22.0291	21.8175			0.517042	0.457603		-0.480943	-0.493702
TRINITY_DN19094_c0_g1	542										3.18846	2.28004	41.5584	1.14404e-10	4.95838e-09	1.24546	0.633653	4.11795	13.0099			-0.705671	-1.00703		0.208954	1.50375
TRINITY_DN35285_c0_g1	1843; 1840; 506	U91C1 (1)	UDP-glycosyltransferase 91C1	ARATH					AT5G49690	GO:0003674,GO:0003824,GO:0005575,GO:0005829,GO:0008150,GO:0008152,GO:0008194,GO:0016740,GO:0016757,GO:0016758,GO:0035251,GO:0043226,GO:0043227,GO:0043229,GO:0043231,GO:0044424,GO:0044444,GO:0044464,GO:0046527,GO:0080043,GO:0080044	1.2248	4.46952	41.5274	1.16233e-10	5.02485e-09	13.1533	13.3671	26.3469	35.5469			-0.558207	-0.537999		0.345351	0.750855
TRINITY_DN31612_c0_g1	1031; 1025	WNK7; WNK8	Probable serine/threonine-protein kinase WNK7; Probable serine/threonine-protein kinase WNK8	ORYSJ	K08867					GO:0000166,GO:0001882,GO:0001883,GO:0003674,GO:0003824,GO:0004672,GO:0004674,GO:0005488,GO:0005524,GO:0005575,GO:0005829,GO:0006464,GO:0006468,GO:0006793,GO:0006796,GO:0007165,GO:0008150,GO:0008152,GO:0009987,GO:0016301,GO:0016310,GO:0016740,GO:0016772,GO:0016773,GO:0017076,GO:0019538,GO:0030554,GO:0032549,GO:0032550,GO:0032553,GO:0032555,GO:0032559,GO:0035556,GO:0035639,GO:0036094,GO:0036211,GO:…	1.35751	5.74608	41.0231	1.5044e-10	6.48722e-09	26.2762	33.9457	60.0901	94.1202			-0.811563	-0.465334		0.323211	0.953687
TRINITY_DN35707_c0_g1	2079; 1778; 1315	SMXL7	Protein SMAX1-LIKE 7 {ECO:0000303|PubMed:23893171}	ARATH					AT2G29970	GO:0005575,GO:0005634,GO:0006139,GO:0006351,GO:0006355,GO:0006725,GO:0006807,GO:0008150,GO:0008152,GO:0009058,GO:0009059,GO:0009889,GO:0009987,GO:0010468,GO:0010556,GO:0016070,GO:0018130,GO:0019219,GO:0019222,GO:0019438,GO:0019538,GO:0031323,GO:0031326,GO:0032774,GO:0034641,GO:0034645,GO:0034654,GO:0043170,GO:0043226,GO:0043227,GO:0043229,GO:0043231,GO:0044237,GO:0044238,GO:0044249,GO:0044260,GO:…	0.970293	6.43899	40.9545	1.55812e-10	6.70187e-09	57.0787	60.1669	104.188	125.436			-0.507122	-0.433614		0.338793	0.601943
TRINITY_DN13878_c0_g1	1805	ERECT	LRR receptor-like serine/threonine-protein kinase ERECTA {ECO:0000303|PubMed:8624444}	ARATH	K20718				AT2G26330	GO:0000166,GO:0001558,GO:0001882,GO:0001883,GO:0001944,GO:0003006,GO:0003674,GO:0003824,GO:0004672,GO:0004674,GO:0004871,GO:0004872,GO:0004888,GO:0005488,GO:0005524,GO:0005575,GO:0005739,GO:0005886,GO:0006810,GO:0006833,GO:0006950,GO:0006952,GO:0007389,GO:0008150,GO:0009266,GO:0009408,GO:0009605,GO:0009607,GO:0009617,GO:0009620,GO:0009628,GO:0009653,GO:0009664,GO:0009886,GO:0009887,GO:0009944,GO:…	2.28191	1.08821	40.8151	1.67331e-10	7.17923e-09	0.668297	0.754349	3.15843	3.77057			-0.527399	-0.481608		0.423613	0.585394
TRINITY_DN31459_c0_g1	1728; 1718; 1620	PGP1B	Phosphoglycolate phosphatase 1B, chloroplastic	ARATH	K19269				AT5G36700,AT5G36790	GO:0003674,GO:0003824,GO:0005575,GO:0005829,GO:0006793,GO:0006796,GO:0008150,GO:0008152,GO:0008967,GO:0009058,GO:0009507,GO:0009536,GO:0009853,GO:0009987,GO:0016311,GO:0016787,GO:0016788,GO:0016791,GO:0042578,GO:0043094,GO:0043226,GO:0043227,GO:0043229,GO:0043231,GO:0044237,GO:0044249,GO:0044424,GO:0044444,GO:0044464	1.43284	3.15483	40.629	1.84054e-10	7.87687e-09	4.73884	4.85801	11.5942	14.2763			-0.57748	-0.55219		0.434944	0.694725
TRINITY_DN16384_c0_g1	1710; 586	ADHL7	Alcohol dehydrogenase-like 7	ARATH	K00121				AT5G42250	GO:0003674,GO:0003824,GO:0004022,GO:0005488,GO:0005575,GO:0005737,GO:0008270,GO:0016491,GO:0016614,GO:0016616,GO:0043167,GO:0043169,GO:0044424,GO:0044464,GO:0046872,GO:0046914	1.33622	3.85346	40.5795	1.88773e-10	8.05859e-09	7.19939	9.17288	19.0305	22.278			-0.718327	-0.437935		0.47455	0.681713
TRINITY_DN14303_c0_g1	1690	P2B10 (2)	F-box protein PP2-B10	ARATH					AT2G02360	GO:0003674,GO:0005488,GO:0006464,GO:0008150,GO:0008152,GO:0009987,GO:0016567,GO:0019538,GO:0030246,GO:0032446,GO:0036211,GO:0043170,GO:0043412,GO:0044237,GO:0044238,GO:0044260,GO:0044267,GO:0070647,GO:0071704	2.213	3.7919	40.5192	1.94692e-10	8.29047e-09	4.04016	5.73305	13.3933	31.8627			-1.04828	-0.691834		0.301363	1.43875
TRINITY_DN33684_c0_g1	1363; 1360; 1356; 1353; 943; 940	CXE15 (1)	Probable carboxylesterase 15	ARATH					AT5G06570	GO:0003674,GO:0003824,GO:0008150,GO:0008152,GO:0009056,GO:0016787,GO:0016788,GO:0052689	1.41877	4.34645	40.2192	2.27006e-10	9.64238e-09	8.96126	13.1558	25.6672	33.417			-0.873813	-0.406353		0.461952	0.818215
TRINITY_DN19864_c0_g1	1765										-1.74209	2.24449	40.0474	2.47872e-10	1.05025e-08	7.32089	6.94001	2.51875	1.78454			0.601272	0.54108		-0.443273	-0.699078
TRINITY_DN38140_c0_g1	2472; 2399; 2051; 1744; 1744	ASOL (2)	L-ascorbate oxidase homolog	TOBAC						GO:0003674,GO:0003824,GO:0005488,GO:0005507,GO:0005575,GO:0005615,GO:0016491,GO:0043167,GO:0043169,GO:0044421,GO:0046872,GO:0046914	-1.00225	6.15631	40.0322	2.49812e-10	1.05585e-08	91.01	98.9706	53.3335	41.6201			0.430786	0.549264		-0.318446	-0.661605
TRINITY_DN34398_c1_g1	1163; 1143; 1143; 925	HDHD3; NANP	Haloacid dehalogenase-like hydrolase domain-containing protein 3; N-acylneuraminate-9-phosphatase	RAT; XENLA	K01097					GO:0003674,GO:0003824,GO:0005975,GO:0006040,GO:0006044,GO:0006045,GO:0006054,GO:0006082,GO:0008150,GO:0008152,GO:0009058,GO:0009987,GO:0016053,GO:0016787,GO:0016788,GO:0016791,GO:0019752,GO:0042578,GO:0043436,GO:0044237,GO:0044238,GO:0044249,GO:0044281,GO:0044283,GO:0044699,GO:0044710,GO:0044711,GO:0044763,GO:0046349,GO:0046380,GO:0046394,GO:0050124,GO:0071704,GO:1901071,GO:1901073,GO:1901135,GO:…	1.29012	4.48707	40.0062	2.53156e-10	1.06733e-08	11.6648	14.3326	26.5068	36.9861			-0.707655	-0.450366		0.353185	0.804837
TRINITY_DN57379_c0_g1	1314	CSE (1)	Caffeoylshikimate esterase	ARATH	K18368				AT1G52760	GO:0000302,GO:0003674,GO:0003824,GO:0003846,GO:0004620,GO:0004622,GO:0005575,GO:0005783,GO:0005794,GO:0005886,GO:0005911,GO:0006629,GO:0006725,GO:0006950,GO:0006979,GO:0008150,GO:0008152,GO:0008374,GO:0009058,GO:0009506,GO:0009698,GO:0009699,GO:0009808,GO:0009809,GO:0009987,GO:0010035,GO:0010038,GO:0010043,GO:0016020,GO:0016298,GO:0016411,GO:0016740,GO:0016746,GO:0016747,GO:0016787,GO:0016788,GO:…	1.76601	5.50661	39.9391	2.62002e-10	1.1019e-08	19.7148	21.5442	44.4979	95.7321			-0.846335	-0.72964		0.252154	1.32382
TRINITY_DN37519_c0_g1	1981; 1796; 1096	HGNAT (1)	Heparan-alpha-glucosaminide N-acetyltransferase	MOUSE	K10532					GO:0003674,GO:0003824,GO:0005575,GO:0005765,GO:0005774,GO:0006461,GO:0006810,GO:0007034,GO:0007041,GO:0008080,GO:0008150,GO:0015019,GO:0016020,GO:0016021,GO:0016043,GO:0016407,GO:0016410,GO:0016740,GO:0016746,GO:0016747,GO:0022607,GO:0031090,GO:0031224,GO:0043933,GO:0044422,GO:0044424,GO:0044425,GO:0044437,GO:0044444,GO:0044446,GO:0044464,GO:0044699,GO:0044765,GO:0046907,GO:0051179,GO:0051234,GO:…	1.32146	4.78949	39.842	2.75366e-10	1.15525e-08	15.0063	16.5655	30.7847	48.01			-0.657413	-0.530859		0.28954	0.898732
TRINITY_DN26492_c0_g1	705; 677	NEET	CDGSH iron-sulfur domain-containing protein NEET	ARATH					AT5G51720	GO:0003674,GO:0005488,GO:0005575,GO:0005739,GO:0007568,GO:0008150,GO:0008152,GO:0009507,GO:0009532,GO:0009536,GO:0009570,GO:0009987,GO:0010150,GO:0010260,GO:0032502,GO:0042592,GO:0043167,GO:0043169,GO:0043226,GO:0043227,GO:0043229,GO:0043231,GO:0044237,GO:0044422,GO:0044424,GO:0044434,GO:0044435,GO:0044444,GO:0044446,GO:0044464,GO:0044699,GO:0044767,GO:0046872,GO:0048878,GO:0050801,GO:0051536,GO:…	-1.85089	2.16574	39.7891	2.82913e-10	1.18399e-08	6.34883	7.36244	2.31885	1.5255			0.50734	0.672652		-0.443586	-0.736407
TRINITY_DN57780_c0_g1	568										1.61359	3.59776	39.7738	2.85138e-10	1.18846e-08	4.82997	7.0607	14.9526	21.3857			-0.873744	-0.465999		0.437809	0.901934
TRINITY_DN29347_c0_g1	966; 962; 928; 924	USPAL (2)	Universal stress protein A-like protein	ARATH					AT3G01520	GO:0000166,GO:0001882,GO:0001883,GO:0003674,GO:0005488,GO:0005575,GO:0005886,GO:0006950,GO:0008150,GO:0016020,GO:0016208,GO:0017076,GO:0030554,GO:0032549,GO:0032550,GO:0032553,GO:0032555,GO:0032559,GO:0036094,GO:0043167,GO:0043168,GO:0043169,GO:0044464,GO:0050896,GO:0097159,GO:0097367,GO:1901265,GO:1901363	1.16844	6.43589	39.7722	2.85375e-10	1.18846e-08	47.9959	58.5978	98.9908	140.49			-0.700693	-0.423237		0.313649	0.810281
TRINITY_DN14324_c0_g1	674	ML328 (2)	MLP-like protein 328	ARATH					AT2G01520	GO:0003006,GO:0003674,GO:0005488,GO:0005507,GO:0005575,GO:0005829,GO:0006950,GO:0006952,GO:0008150,GO:0009607,GO:0010033,GO:0010035,GO:0010038,GO:0010043,GO:0010228,GO:0014070,GO:0022414,GO:0032502,GO:0042221,GO:0043167,GO:0043169,GO:0044424,GO:0044444,GO:0044464,GO:0046872,GO:0046914,GO:0050896,GO:0080184,GO:1990267	2.11957	4.92627	39.5788	3.15091e-10	1.30901e-08	10.2067	12.6127	71.6044	27.6892			-1.03348	-0.773934		1.55863	0.24878
TRINITY_DN35034_c0_g1	2195; 1889; 920	INVA (2)	Acid beta-fructofuranosidase {ECO:0000303|Ref.1}	VIGRR						GO:0003674,GO:0003824,GO:0004553,GO:0004564,GO:0004575,GO:0005575,GO:0005775,GO:0005975,GO:0005984,GO:0005985,GO:0008150,GO:0008152,GO:0009311,GO:0009987,GO:0015926,GO:0016021,GO:0016787,GO:0016798,GO:0031224,GO:0031974,GO:0043233,GO:0044237,GO:0044238,GO:0044262,GO:0044422,GO:0044424,GO:0044425,GO:0044437,GO:0044444,GO:0044446,GO:0044464,GO:0044699,GO:0044710,GO:0044723,GO:0044763,GO:0070013,GO:…	1.94561	2.58411	39.2317	3.76372e-10	1.55979e-08	2.03527	2.86653	7.0365	11.801			-0.801841	-0.531614		0.361259	0.972196
TRINITY_DN39822_c0_g1	2222; 1519	XYLB (1)	Xylulose kinase	MOUSE	K00854					GO:0000166,GO:0001882,GO:0001883,GO:0003674,GO:0003824,GO:0004856,GO:0005488,GO:0005524,GO:0005575,GO:0005737,GO:0005975,GO:0005996,GO:0005997,GO:0008150,GO:0008152,GO:0016301,GO:0016740,GO:0016772,GO:0016773,GO:0017076,GO:0019200,GO:0019321,GO:0030554,GO:0031982,GO:0031988,GO:0032549,GO:0032550,GO:0032553,GO:0032555,GO:0032559,GO:0035639,GO:0036094,GO:0042732,GO:0043167,GO:0043168,GO:0043226,GO:…	1.00744	4.92705	39.2224	3.7817e-10	1.56344e-08	20.4438	19.945	38.9406	42.2246			-0.453329	-0.485757		0.413886	0.5252
TRINITY_DN32096_c0_g1	1826; 964	FLS; GAO1A	Flavonol synthase/flavanone 3-hydroxylase; Gibberellin 20 oxidase 1-A	CITUN; WHEAT	K05278					GO:0003674,GO:0003824,GO:0005488,GO:0005575,GO:0005737,GO:0016491,GO:0016705,GO:0016706,GO:0019842,GO:0030246,GO:0031406,GO:0031418,GO:0036094,GO:0043167,GO:0043168,GO:0043169,GO:0043177,GO:0044424,GO:0044464,GO:0045431,GO:0045486,GO:0046872,GO:0048029,GO:0051213	2.12144	4.45827	39.2064	3.81288e-10	1.57052e-08	7.62467	8.87114	51.8143	20.0905			-0.964373	-0.788678		1.51881	0.234244
TRINITY_DN33095_c0_g1	1744; 1531; 839	GDL31	GDSL esterase/lipase At1g74460	ARATH					AT1G74460	GO:0003674,GO:0003824,GO:0005575,GO:0005576,GO:0006629,GO:0008150,GO:0008152,GO:0009056,GO:0016042,GO:0016787,GO:0016788,GO:0044238,GO:0044699,GO:0044710,GO:0044712,GO:0071704,GO:1901575	-1.27455	3.78214	39.2042	3.81727e-10	1.57052e-08	21.1729	17.4707	7.59623	8.34705			0.671562	0.42043		-0.600337	-0.491655
TRINITY_DN38656_c0_g1	1901; 1878; 1777; 1239	WNK5	Probable serine/threonine-protein kinase WNK5	ARATH	K08867				AT3G51630	GO:0000166,GO:0001882,GO:0001883,GO:0003674,GO:0003824,GO:0004672,GO:0004674,GO:0005488,GO:0005515,GO:0005524,GO:0005575,GO:0005829,GO:0006464,GO:0006468,GO:0006793,GO:0006796,GO:0007165,GO:0008150,GO:0008152,GO:0009314,GO:0009416,GO:0009628,GO:0009648,GO:0009987,GO:0016301,GO:0016310,GO:0016740,GO:0016772,GO:0016773,GO:0017076,GO:0019538,GO:0019899,GO:0019900,GO:0019901,GO:0030554,GO:0032549,GO:…	1.35656	5.06126	39.1594	3.90574e-10	1.60053e-08	16.4037	21.0614	38.0211	57.8249			-0.786753	-0.461264		0.334015	0.914001
TRINITY_DN7657_c0_g1	604										1.82289	4.78331	39.1578	3.90901e-10	1.60053e-08	10.9662	13.2464	26.8267	58.746			-0.903602	-0.669887		0.249052	1.32444
TRINITY_DN38734_c0_g1	2070; 2053; 2046; 2029; 1243; 1053; 1053; 885										1.82184	3.88239	39.007	4.22296e-10	1.72493e-08	5.83241	7.12105	15.3524	30.366			-0.853574	-0.633831		0.294029	1.19338
TRINITY_DN26413_c0_g1	1387; 1380	DEF	Defensin-like protein	SOYBN						GO:0001906,GO:0005575,GO:0005576,GO:0006950,GO:0006952,GO:0008150,GO:0009605,GO:0009607,GO:0009620,GO:0031640,GO:0035821,GO:0043207,GO:0044364,GO:0050832,GO:0050896,GO:0051704,GO:0051707,GO:0065007,GO:0065008,GO:0098542	-1.34191	3.47059	38.9498	4.34834e-10	1.7719e-08	15.3101	16.1732	6.75664	5.69902			0.520457	0.590659		-0.462707	-0.648409
TRINITY_DN31998_c0_g1	2116; 1426; 1426	SLAH1	S-type anion channel SLAH1	ARATH					AT1G62280	GO:0001101,GO:0003674,GO:0005215,GO:0005216,GO:0005244,GO:0005253,GO:0005575,GO:0005886,GO:0006810,GO:0006811,GO:0006820,GO:0006821,GO:0006873,GO:0006950,GO:0006970,GO:0008150,GO:0008308,GO:0008509,GO:0009414,GO:0009415,GO:0009628,GO:0009651,GO:0009987,GO:0010035,GO:0010359,GO:0015075,GO:0015267,GO:0015698,GO:0016020,GO:0016021,GO:0019725,GO:0022803,GO:0022832,GO:0022836,GO:0022838,GO:0022857,GO:…	2.54237	5.29583	38.7464	4.82595e-10	1.96182e-08	8.32334	14.6344	33.4234	100.28			-1.4439	-0.75564		0.334895	1.86464
TRINITY_DN29635_c0_g1	1176; 1157; 732; 719	SAU36 (1)	Auxin-responsive protein SAUR36 {ECO:0000305}	ARATH	K14488				AT2G45210	GO:0005575,GO:0005634,GO:0007165,GO:0007275,GO:0008150,GO:0009734,GO:0009755,GO:0010029,GO:0032501,GO:0032502,GO:0040008,GO:0043226,GO:0043227,GO:0043229,GO:0043231,GO:0044424,GO:0044464,GO:0044699,GO:0044707,GO:0044767,GO:0048518,GO:0048580,GO:0048831,GO:0050789,GO:0050793,GO:0050794,GO:0051094,GO:0051239,GO:0051240,GO:0065007,GO:1900055,GO:1900057,GO:1900140,GO:2000024,GO:2000026	1.29216	3.94545	38.7288	4.8697e-10	1.97489e-08	9.02202	8.81079	18.9106	24.6958			-0.543038	-0.570954		0.380808	0.733184
TRINITY_DN31580_c0_g1	964; 825	DRMH3	Dormancy-associated protein homolog 3 {ECO:0000305}	ARATH					AT1G56220		1.15145	7.78241	38.6463	5.07992e-10	2.05525e-08	125.518	147.822	268.866	338.257			-0.683835	-0.45129		0.40304	0.732085
TRINITY_DN40688_c1_g1	2740; 1020; 705; 694; 681; 550	NDUS2; PP128; PP280	NADH dehydrogenase [ubiquinone] iron-sulfur protein 2; Pentatricopeptide repeat-containing protein At1g77170; Pentatricopeptide repeat-containing protein At3g53360, mitochondrial	ARATH	K03935				ArthMp043,AT1G77170	GO:0000166,GO:0003674,GO:0003676,GO:0003723,GO:0003824,GO:0003954,GO:0004518,GO:0004519,GO:0005488,GO:0005575,GO:0005739,GO:0006139,GO:0006725,GO:0006807,GO:0008137,GO:0008150,GO:0008152,GO:0009451,GO:0009987,GO:0016070,GO:0016491,GO:0016651,GO:0016655,GO:0016787,GO:0016788,GO:0034641,GO:0036094,GO:0043170,GO:0043226,GO:0043227,GO:0043229,GO:0043231,GO:0043412,GO:0044237,GO:0044238,GO:0044260,GO:…	1.52978	7.6891	38.6349	5.10977e-10	2.06244e-08	102.432	109.954	397.882	215.498			-0.77395	-0.673606		1.16306	0.284491
TRINITY_DN27771_c0_g1	799	PSAH2	Photosystem I reaction center subunit VI-2, chloroplastic	ARATH	K02695				AT1G52230	GO:0005575,GO:0008150,GO:0008152,GO:0009507,GO:0009534,GO:0009535,GO:0009536,GO:0009538,GO:0009579,GO:0009719,GO:0009725,GO:0009735,GO:0009987,GO:0010033,GO:0010287,GO:0015979,GO:0016020,GO:0016021,GO:0031224,GO:0031976,GO:0031984,GO:0032991,GO:0034357,GO:0042221,GO:0042651,GO:0043226,GO:0043227,GO:0043229,GO:0043231,GO:0043234,GO:0044237,GO:0044422,GO:0044424,GO:0044425,GO:0044434,GO:0044435,GO:…	1.85244	2.37206	38.5839	5.24497e-10	2.112e-08	2.06565	2.38374	6.11696	9.90133			-0.663925	-0.555247		0.33353	0.885642
TRINITY_DN37569_c0_g1	2141; 2055; 908	APA1 (1)	Aspartic proteinase A1	ARATH	K08245				AT1G11910	GO:0003674,GO:0003824,GO:0004175,GO:0004190,GO:0005575,GO:0005773,GO:0005829,GO:0005911,GO:0006508,GO:0006629,GO:0006950,GO:0006970,GO:0008150,GO:0008152,GO:0008233,GO:0009056,GO:0009057,GO:0009506,GO:0009628,GO:0009651,GO:0009719,GO:0009725,GO:0009735,GO:0010033,GO:0016787,GO:0019538,GO:0030054,GO:0030163,GO:0042221,GO:0043170,GO:0043226,GO:0043227,GO:0043229,GO:0043231,GO:0044238,GO:0044424,GO:…	-0.98014	6.28524	38.5356	5.37638e-10	2.15811e-08	93.592	113.182	48.0961	56.6448			0.34203	0.610989		-0.590162	-0.362856
TRINITY_DN13524_c0_g1	1235; 589	LPPE1	Lipid phosphate phosphatase epsilon 1, chloroplastic	ARATH					AT3G50920	GO:0003674,GO:0003824,GO:0005575,GO:0006629,GO:0006638,GO:0006639,GO:0006651,GO:0008150,GO:0008152,GO:0008195,GO:0008610,GO:0009058,GO:0009507,GO:0009528,GO:0009536,GO:0009706,GO:0009987,GO:0016020,GO:0016021,GO:0016787,GO:0016788,GO:0016791,GO:0019866,GO:0031090,GO:0031224,GO:0031969,GO:0042170,GO:0042578,GO:0043226,GO:0043227,GO:0043229,GO:0043231,GO:0044237,GO:0044238,GO:0044249,GO:0044255,GO:…	0.992732	5.04627	38.5325	5.38481e-10	2.15811e-08	21.5982	22.5701	44.5379	43.3759			-0.495303	-0.437073		0.484428	0.447949
TRINITY_DN35507_c0_g1	2018; 2018; 1751; 1751	C04C1 (1)	Cytochrome P450 704C1	PINTA						GO:0003674,GO:0003824,GO:0004497,GO:0005488,GO:0005506,GO:0005575,GO:0016021,GO:0016491,GO:0016705,GO:0020037,GO:0031224,GO:0043167,GO:0043169,GO:0044425,GO:0046872,GO:0046906,GO:0046914,GO:0097159,GO:1901363	1.83964	3.56129	38.4504	5.61624e-10	2.24557e-08	4.61733	5.64253	12.4738	24.1777			-0.830235	-0.622434		0.298888	1.15378
TRINITY_DN21551_c0_g1	1763	BGL24 (1)	Beta-glucosidase 24	ORYSJ	K01188					GO:0003674,GO:0003824,GO:0004553,GO:0005975,GO:0008150,GO:0008152,GO:0008422,GO:0015926,GO:0016787,GO:0016798,GO:0044238,GO:0044699,GO:0044710,GO:0071704,GO:0102483,GO:1901135,GO:1901657	1.64519	4.03963	38.3463	5.92403e-10	2.36309e-08	6.89561	8.99184	18.071	31.5461			-0.848548	-0.543282		0.325399	1.06643
TRINITY_DN33273_c0_g2	1306; 1270; 1197; 1195; 1161; 1086										1.80552	2.15845	38.1329	6.60875e-10	2.62738e-08	2.18716	1.75009	5.75714	7.97288			-0.495637	-0.654682		0.393917	0.756402
TRINITY_DN36154_c0_g1	1812; 1801; 1783; 1772; 1678; 1667; 1649; 1638; 870; 841										1.66208	3.21414	38.1302	6.61784e-10	2.62738e-08	4.07054	4.79766	10.5548	17.4425			-0.722716	-0.559503		0.325621	0.956598
TRINITY_DN25576_c0_g1	1578	DIOX3	Probable 2-oxoglutarate-dependent dioxygenase JRG21 {ECO:0000305}	ARATH						GO:0003674,GO:0003824,GO:0005488,GO:0008150,GO:0008152,GO:0009058,GO:0009812,GO:0009813,GO:0016491,GO:0043167,GO:0043169,GO:0046872,GO:0051213,GO:0071704,GO:1901576	4.52396	5.20758	38.1237	6.6398e-10	2.62738e-08	3.31111	2.80618	12.6337	128.228			-1.48349	-1.62762		-0.0212812	3.13239
TRINITY_DN28559_c0_g1	1472; 1436	ML423 (7)	MLP-like protein 423	ARATH					AT1G24020	GO:0005575,GO:0006950,GO:0006952,GO:0008150,GO:0009607,GO:0016020,GO:0050896	2.43763	2.30291	38.1212	6.64828e-10	2.62738e-08	1.30622	1.71992	4.75764	11.5995			-0.810432	-0.640344		0.220905	1.22987
TRINITY_DN32752_c0_g1	1107; 1030										2.3084	2.20873	38.0359	6.94552e-10	2.7385e-08	1.70112	1.35783	4.71766	10.3906			-0.615695	-0.756129		0.244301	1.12752
TRINITY_DN19073_c0_g1	1727										2.71456	3.66851	37.8427	7.66857e-10	3.0166e-08	3.49337	3.16826	9.55525	34.1366			-0.925617	-1.01363		0.147168	1.79208
TRINITY_DN2080_c0_g1	1049	GSTF	Glutathione S-transferase	HYOMU						GO:0003674,GO:0003824,GO:0004364,GO:0007165,GO:0008150,GO:0009734,GO:0009755,GO:0016740,GO:0016765,GO:0050789,GO:0050794,GO:0065007	1.2949	3.44634	37.8304	7.71688e-10	3.02861e-08	6.59184	6.00462	15.0725	15.8306			-0.485454	-0.58759		0.505181	0.567863
TRINITY_DN44689_c0_g1	2559	CRSP	CO(2)-response secreted protease {ECO:0000303|PubMed:25043023}	ARATH					AT1G20160	GO:0002831,GO:0002832,GO:0003674,GO:0003824,GO:0004175,GO:0004252,GO:0005575,GO:0005576,GO:0005618,GO:0006508,GO:0008150,GO:0008152,GO:0008233,GO:0008236,GO:0010033,GO:0010037,GO:0016787,GO:0017171,GO:0019538,GO:0030312,GO:0031347,GO:0031348,GO:0032101,GO:0032102,GO:0042221,GO:0043170,GO:0043900,GO:0043901,GO:0044238,GO:0044464,GO:0045682,GO:0045683,GO:0048046,GO:0048519,GO:0048580,GO:0048581,GO:…	1.57379	7.90266	37.7225	8.15566e-10	3.19346e-08	95.6577	144.986	272.864	443.43			-1.06805	-0.478173		0.42487	1.12135
TRINITY_DN39728_c0_g1	1076; 1070	CRK2 (1)	Cysteine-rich receptor-like protein kinase 2	ARATH					AT1G70520	GO:0000166,GO:0000302,GO:0001101,GO:0001882,GO:0001883,GO:0003674,GO:0003824,GO:0004672,GO:0004674,GO:0005488,GO:0005524,GO:0005575,GO:0005886,GO:0005911,GO:0006464,GO:0006468,GO:0006793,GO:0006796,GO:0006950,GO:0006979,GO:0008150,GO:0008152,GO:0009506,GO:0009987,GO:0010035,GO:0010193,GO:0016020,GO:0016021,GO:0016301,GO:0016310,GO:0016740,GO:0016772,GO:0016773,GO:0017076,GO:0019538,GO:0030054,GO:…	2.12603	2.55435	37.6794	8.33815e-10	3.25743e-08	2.18716	2.14235	6.037	12.8084			-0.686885	-0.702406		0.253802	1.13549
TRINITY_DN22644_c0_g1	2179; 1892; 1482	KCS11; KCS2	3-ketoacyl-CoA synthase 11 {ECO:0000303|PubMed:18465198}; 3-ketoacyl-CoA synthase 2 {ECO:0000303|PubMed:18465198}	ARATH	K15397				AT1G04220,AT2G26640	GO:0003674,GO:0003824,GO:0004312,GO:0005575,GO:0006082,GO:0006629,GO:0006631,GO:0006633,GO:0006725,GO:0006950,GO:0006970,GO:0008150,GO:0008152,GO:0008610,GO:0009058,GO:0009266,GO:0009314,GO:0009409,GO:0009416,GO:0009611,GO:0009628,GO:0009698,GO:0009699,GO:0009922,GO:0009987,GO:0010345,GO:0016021,GO:0016053,GO:0016740,GO:0016746,GO:0016747,GO:0019438,GO:0019748,GO:0019752,GO:0031224,GO:0032787,GO:…	1.62228	5.28872	37.5227	9.03537e-10	3.52172e-08	20.9299	17.35	39.6603	78.0881			-0.605228	-0.850121		0.256217	1.19913
TRINITY_DN22830_c0_g1	734; 635	RL10 (1)	60S ribosomal protein L10	VITRI						GO:0003674,GO:0003735,GO:0005198,GO:0005575,GO:0005840,GO:0006412,GO:0008150,GO:0008152,GO:0009058,GO:0009059,GO:0009987,GO:0019538,GO:0030529,GO:0032991,GO:0034645,GO:0043170,GO:0043226,GO:0043228,GO:0043229,GO:0043232,GO:0044237,GO:0044238,GO:0044249,GO:0044260,GO:0044267,GO:0044424,GO:0044444,GO:0044464,GO:0071704,GO:1901576	1.26291	4.92842	37.4898	9.1894e-10	3.57358e-08	17.7706	18.0138	33.7832	51.982			-0.580671	-0.563031		0.275253	0.868449
TRINITY_DN13939_c0_g1	805	ADO3 (1)	Adagio protein 3	ARATH	K12116				AT1G68050	GO:0000975,GO:0001047,GO:0001067,GO:0003006,GO:0003674,GO:0003676,GO:0003677,GO:0004871,GO:0004872,GO:0005488,GO:0005575,GO:0005634,GO:0005737,GO:0006355,GO:0006464,GO:0007623,GO:0008150,GO:0008152,GO:0009314,GO:0009416,GO:0009628,GO:0009637,GO:0009791,GO:0009881,GO:0009889,GO:0009908,GO:0009909,GO:0009911,GO:0009987,GO:0010468,GO:0010556,GO:0016567,GO:0018298,GO:0019219,GO:0019222,GO:0019538,GO:…	1.91477	2.01972	37.4576	9.34223e-10	3.62474e-08	1.67074	1.68974	4.91756	7.71383			-0.581401	-0.573954		0.332789	0.822566
TRINITY_DN30464_c0_g1	1915; 1691; 1691	VINSY (2)	Vinorine synthase	RAUSE	K12694					GO:0003674,GO:0003824,GO:0006807,GO:0008150,GO:0008152,GO:0009820,GO:0016740,GO:0016746,GO:0016747,GO:0050636,GO:0071704,GO:1901564	-0.930089	5.69675	37.4519	9.36973e-10	3.62715e-08	71.3863	64.3912	37.9012	33.417			0.518667	0.374148		-0.360413	-0.532402
TRINITY_DN33599_c2_g1	1223; 1206; 1196; 1168; 1146; 1143; 1143; 1143; 1080; 1067; 763; 751; 596	XTH; XTH15; XTH16; XTH2; XTH22	Probable xyloglucan endotransglucosylase/hydrolase protein; Probable xyloglucan endotransglucosylase/hydrolase protein 16; Xyloglucan endotransglucosylase/hydrolase 2 {ECO:0000250|UniProtKB:Q38857}; Xyloglucan endotransglucosylase/hydrolase protein 15 {ECO:0000303|PubMed:12514239}; Xyloglucan endotransglucosylase/hydrolase protein 22	ARATH; SOYBN; TOBAC	K08235,K14504				AT3G23730,AT5G57560,AT4G14130	GO:0003674,GO:0003824,GO:0004553,GO:0005575,GO:0005576,GO:0005618,GO:0005794,GO:0005975,GO:0005976,GO:0006073,GO:0006950,GO:0008150,GO:0008152,GO:0009266,GO:0009408,GO:0009409,GO:0009605,GO:0009612,GO:0009628,GO:0009664,GO:0009719,GO:0009725,GO:0009733,GO:0009741,GO:0009987,GO:0010033,GO:0010383,GO:0010410,GO:0010411,GO:0014070,GO:0016043,GO:0016740,GO:0016757,GO:0016758,GO:0016762,GO:0016787,GO:…	-1.11527	8.02568	37.3564	9.8395e-10	3.80037e-08	386.276	326.603	173.474	155.629			0.671777	0.43104		-0.474049	-0.628768
TRINITY_DN28195_c0_g1	1240; 1137; 835	RNLE; RNS3	Extracellular ribonuclease LE; Ribonuclease 3	ARATH; SOLLC	K01166				AT1G26820	GO:0003674,GO:0003676,GO:0003723,GO:0003824,GO:0004518,GO:0004519,GO:0004521,GO:0004540,GO:0005488,GO:0005575,GO:0005615,GO:0005618,GO:0016787,GO:0016788,GO:0016892,GO:0016894,GO:0030312,GO:0033897,GO:0044421,GO:0044464,GO:0097159,GO:1901363	-0.982257	5.25467	37.2898	1.01815e-09	3.92358e-08	52.8563	48.2783	24.5878	26.5667			0.527984	0.402264		-0.516909	-0.41334
TRINITY_DN32461_c0_g1	1402; 1292	MYB14; MYB15	Transcription factor MYB14 {ECO:0000303|PubMed:9839469}; Transcription factor MYB15 {ECO:0000305}	ARATH						GO:0000975,GO:0000981,GO:0000988,GO:0000989,GO:0001067,GO:0001071,GO:0001076,GO:0001101,GO:0001134,GO:0001135,GO:0003674,GO:0003676,GO:0003677,GO:0003700,GO:0005488,GO:0005575,GO:0005634,GO:0006355,GO:0006357,GO:0006950,GO:0006970,GO:0008150,GO:0009628,GO:0009651,GO:0009719,GO:0009723,GO:0009725,GO:0009733,GO:0009753,GO:0009889,GO:0009987,GO:0010033,GO:0010035,GO:0010038,GO:0010200,GO:0010243,GO:…	1.48707	3.79786	37.1813	1.07642e-09	4.13877e-08	9.14352	5.46148	19.3104	21.616			-0.36006	-0.938731		0.575292	0.723499
TRINITY_DN33397_c0_g1	1624	AVT1 (2)	Vacuolar amino acid transporter 1	YEAST	K15015					GO:0000322,GO:0000323,GO:0000324,GO:0000329,GO:0003333,GO:0003674,GO:0005215,GO:0005302,GO:0005342,GO:0005575,GO:0005773,GO:0005774,GO:0006810,GO:0006811,GO:0006812,GO:0006820,GO:0006865,GO:0007034,GO:0008150,GO:0008324,GO:0008509,GO:0008514,GO:0009987,GO:0015075,GO:0015171,GO:0015173,GO:0015175,GO:0015179,GO:0015186,GO:0015188,GO:0015658,GO:0015711,GO:0015804,GO:0015824,GO:0015849,GO:0016020,GO:…	1.69236	2.06945	37.1001	1.1222e-09	4.30505e-08	1.82263	2.11218	5.79712	6.90791			-0.588558	-0.483222		0.439817	0.631963
TRINITY_DN26582_c0_g2	1213										1.21005	5.03385	37.0192	1.16969e-09	4.47717e-08	19.411	20.0959	36.8617	54.4285			-0.575873	-0.53045		0.284123	0.8222
TRINITY_DN28818_c0_g1	748; 748										-2.4399	7.18314	36.8916	1.24886e-09	4.76946e-08	240.982	249.388	70.365	20.0905			1.28944	1.33851		-0.458042	-2.16991
TRINITY_DN15670_c0_g1	1441	DIOX6	Probable 2-oxoglutarate-dependent dioxygenase At3g111800 {ECO:0000305}	ARATH						GO:0003674,GO:0003824,GO:0005488,GO:0008150,GO:0008152,GO:0009058,GO:0009812,GO:0009813,GO:0016491,GO:0043167,GO:0043169,GO:0046872,GO:0051213,GO:0071704,GO:1901576	1.35659	3.06786	36.8506	1.27534e-09	4.85971e-08	4.76921	4.61661	10.9945	13.0099			-0.514201	-0.547096		0.426644	0.634653
TRINITY_DN22210_c0_g1	904	HDHD3 (1)	Haloacid dehalogenase-like hydrolase domain-containing protein 3	XENLA						GO:0003674,GO:0003824,GO:0008150,GO:0008152,GO:0016787	1.39485	3.02803	36.8186	1.29647e-09	4.92921e-08	5.04261	3.92261	11.994	11.5995			-0.422532	-0.672408		0.568098	0.526842
TRINITY_DN30265_c0_g1	944; 944; 913	BZIP1	Basic leucine zipper 1	ARATH					AT5G49450	GO:0000975,GO:0001067,GO:0001071,GO:0001678,GO:0003674,GO:0003676,GO:0003677,GO:0003700,GO:0005488,GO:0005515,GO:0005575,GO:0005634,GO:0006139,GO:0006351,GO:0006355,GO:0006521,GO:0006725,GO:0006807,GO:0006950,GO:0006970,GO:0007154,GO:0007165,GO:0008150,GO:0008152,GO:0009058,GO:0009059,GO:0009267,GO:0009605,GO:0009607,GO:0009617,GO:0009628,GO:0009651,GO:0009743,GO:0009746,GO:0009749,GO:0009756,GO:…	1.57364	3.65506	36.6959	1.38069e-09	5.23769e-08	6.10581	6.51757	13.8331	23.6596			-0.674969	-0.603482		0.29095	0.987501
TRINITY_DN27313_c0_g1	1086; 762; 715										1.12768	4.68751	36.676	1.39488e-09	5.27977e-08	14.6722	17.6518	30.7447	39.8068			-0.634334	-0.397117		0.339487	0.691963
TRINITY_DN28534_c0_g1	995; 953; 949; 922; 918; 871; 867; 840; 836										1.12716	5.11204	36.5685	1.47394e-09	5.56664e-08	20.5046	22.902	40.6998	54.0256			-0.59648	-0.450436		0.327529	0.719387
TRINITY_DN21892_c0_g1	741; 736	NUD18 (1)	Nudix hydrolase 18, mitochondrial	ARATH					AT1G14860	GO:0003674,GO:0003824,GO:0005488,GO:0005575,GO:0005634,GO:0005737,GO:0005739,GO:0006139,GO:0006725,GO:0006807,GO:0008150,GO:0008152,GO:0009056,GO:0009116,GO:0009164,GO:0009987,GO:0016787,GO:0016817,GO:0016818,GO:0019439,GO:0034641,GO:0034655,GO:0043167,GO:0043169,GO:0043226,GO:0043227,GO:0043229,GO:0043231,GO:0044237,GO:0044238,GO:0044248,GO:0044270,GO:0044281,GO:0044424,GO:0044444,GO:0044464,GO:…	1.20712	4.49649	36.4925	1.53256e-09	5.7686e-08	13.6697	13.5783	25.7072	37.1012			-0.533268	-0.541712		0.289015	0.785966
TRINITY_DN30696_c0_g1	1198; 1099	SPER1; SPER3	Protein SPEAR1 {ECO:0000303|PubMed:25527103}; Protein SPEAR3 {ECO:0000303|PubMed:25527103}	ARATH					AT2G20080	GO:0006139,GO:0006351,GO:0006355,GO:0006725,GO:0006807,GO:0008150,GO:0008152,GO:0009058,GO:0009059,GO:0009889,GO:0009987,GO:0010468,GO:0010556,GO:0016070,GO:0018130,GO:0019219,GO:0019222,GO:0019438,GO:0031323,GO:0031326,GO:0032774,GO:0034641,GO:0034645,GO:0034654,GO:0043170,GO:0044237,GO:0044238,GO:0044249,GO:0044260,GO:0044271,GO:0046483,GO:0050789,GO:0050794,GO:0051171,GO:0051252,GO:0060255,GO:…	1.4393	3.01066	36.4904	1.53419e-09	5.7686e-08	3.67564	4.9787	11.1145	12.3479			-0.711117	-0.41294		0.49719	0.626867
TRINITY_DN32829_c0_g1	1467; 1354; 1242; 990; 980	PHLB	Myb family transcription factor PHL11 {ECO:0000305}	ARATH					AT5G45580	GO:0003674,GO:0003676,GO:0003677,GO:0005488,GO:0005575,GO:0005634,GO:0006139,GO:0006351,GO:0006355,GO:0006725,GO:0006807,GO:0008150,GO:0008152,GO:0009058,GO:0009059,GO:0009889,GO:0009987,GO:0010468,GO:0010556,GO:0016070,GO:0018130,GO:0019219,GO:0019222,GO:0019438,GO:0031323,GO:0031326,GO:0032774,GO:0034641,GO:0034645,GO:0034654,GO:0043170,GO:0043226,GO:0043227,GO:0043229,GO:0043231,GO:0044237,GO:…	-0.995395	5.35206	36.4432	1.57177e-09	5.88795e-08	54.041	54.464	29.8652	24.6382			0.469159	0.480009		-0.345342	-0.603826
TRINITY_DN39139_c0_g1	1413; 1413; 1048	AT21A	Putative RING-H2 finger protein ATL21A	ARATH					AT2G46495	GO:0001871,GO:0003674,GO:0003824,GO:0004842,GO:0005488,GO:0005575,GO:0006508,GO:0006511,GO:0008150,GO:0008152,GO:0008270,GO:0009056,GO:0009057,GO:0009987,GO:0010498,GO:0016021,GO:0016740,GO:0019538,GO:0019787,GO:0019941,GO:0030163,GO:0030246,GO:0030247,GO:0031224,GO:0043161,GO:0043167,GO:0043169,GO:0043170,GO:0043632,GO:0044237,GO:0044238,GO:0044248,GO:0044260,GO:0044265,GO:0044425,GO:0046872,GO:…	1.65084	3.11533	36.4419	1.57284e-09	5.88795e-08	4.07054	4.25453	9.63521	16.4351			-0.646058	-0.602982		0.292543	0.956497
TRINITY_DN14645_c1_g1	1680	CHS1 (1)	Chalcone synthase 1	CAMSI						GO:0003674,GO:0003824,GO:0008150,GO:0008152,GO:0009058,GO:0009812,GO:0009813,GO:0016210,GO:0016740,GO:0016746,GO:0016747,GO:0071704,GO:1901576	-0.87469	6.54493	36.3717	1.63058e-09	6.0907e-08	123.696	117.709	69.8053	61.9121			0.46349	0.39308		-0.344284	-0.512285
TRINITY_DN28395_c0_g2	1295	PER52; PER4	Peroxidase 52; Peroxidase 4 {ECO:0000250|UniProtKB:Q42578}	ARATH; VITVI	K00430				AT5G05340	GO:0003674,GO:0003824,GO:0004601,GO:0005488,GO:0005575,GO:0005576,GO:0005618,GO:0005794,GO:0005829,GO:0006725,GO:0006950,GO:0006979,GO:0008150,GO:0008152,GO:0009056,GO:0009058,GO:0009698,GO:0009699,GO:0009808,GO:0009809,GO:0009888,GO:0009889,GO:0009891,GO:0009893,GO:0009987,GO:0010087,GO:0010089,GO:0016209,GO:0016491,GO:0016684,GO:0019222,GO:0019438,GO:0019748,GO:0020037,GO:0030312,GO:0031323,GO:…	-2.0938	1.25594	36.3313	1.6647e-09	6.20457e-08	3.76677	3.65105	1.03948	0.719574			0.509391	0.480146		-0.414546	-0.574991
TRINITY_DN38627_c0_g1	2035; 1906; 1539; 792	JMJ30	Lysine-specific demethylase JMJ30 {ECO:0000303|PubMed:18713399}	ARATH	K10277				AT3G20810	GO:0001071,GO:0003006,GO:0003674,GO:0003700,GO:0003824,GO:0005488,GO:0005575,GO:0005634,GO:0005737,GO:0006325,GO:0006464,GO:0006482,GO:0006996,GO:0007623,GO:0008150,GO:0008152,GO:0008168,GO:0008170,GO:0008214,GO:0008276,GO:0008757,GO:0009791,GO:0009908,GO:0009987,GO:0016043,GO:0016278,GO:0016279,GO:0016491,GO:0016568,GO:0016569,GO:0016570,GO:0016577,GO:0016740,GO:0016741,GO:0018024,GO:0019538,GO:…	0.920656	5.42653	36.2904	1.70003e-09	6.31736e-08	29.0102	30.4153	55.6124	56.8751			-0.470622	-0.406687		0.423015	0.454294
TRINITY_DN37343_c0_g2	1744; 1070	U76C4; U76F1; UGT7	UDP-glucose iridoid glucosyltransferase; UDP-glycosyltransferase 76C4; UDP-glycosyltransferase 76F1	ARATH; CATRO					AT3G55700,AT5G05880	GO:0003674,GO:0003824,GO:0005575,GO:0005829,GO:0006629,GO:0006720,GO:0006721,GO:0008150,GO:0008152,GO:0008194,GO:0008299,GO:0008610,GO:0009058,GO:0009987,GO:0016098,GO:0016099,GO:0016114,GO:0016137,GO:0016138,GO:0016740,GO:0016757,GO:0016758,GO:0018130,GO:0035251,GO:0043226,GO:0043227,GO:0043229,GO:0043231,GO:0044237,GO:0044238,GO:0044249,GO:0044255,GO:0044424,GO:0044444,GO:0044464,GO:0044699,GO:…	1.08125	4.73614	36.2877	1.70238e-09	6.31736e-08	16.5555	17.6216	31.2645	40.9581			-0.533451	-0.45286		0.30868	0.67763
TRINITY_DN39613_c0_g1	2513; 1597; 1156	ENDB1	External alternative NAD(P)H-ubiquinone oxidoreductase B1, mitochondrial	SOLTU						GO:0003674,GO:0003824,GO:0005488,GO:0005509,GO:0005575,GO:0005743,GO:0005758,GO:0005777,GO:0008150,GO:0008152,GO:0016020,GO:0016491,GO:0019866,GO:0031090,GO:0031966,GO:0031970,GO:0031974,GO:0042579,GO:0043167,GO:0043169,GO:0043226,GO:0043227,GO:0043229,GO:0043231,GO:0044422,GO:0044424,GO:0044429,GO:0044444,GO:0044446,GO:0044464,GO:0044699,GO:0044710,GO:0046872,GO:0055114	1.2317	3.56495	36.219	1.76345e-09	6.52974e-08	6.77411	7.33227	16.2319	16.8956			-0.562711	-0.473735		0.492432	0.544014
TRINITY_DN41076_c0_g2	1367; 1250; 1250; 1003; 1003	GLFT (1)	Glutamate formimidoyltransferase	STRP1	K00603					GO:0003674,GO:0003824,GO:0005488,GO:0005542,GO:0005575,GO:0005737,GO:0006082,GO:0006520,GO:0006536,GO:0006547,GO:0006548,GO:0006575,GO:0006725,GO:0006730,GO:0006732,GO:0006760,GO:0006807,GO:0008150,GO:0008152,GO:0009056,GO:0009063,GO:0009064,GO:0009987,GO:0015942,GO:0016054,GO:0016597,GO:0016740,GO:0016741,GO:0016742,GO:0016874,GO:0016879,GO:0016882,GO:0019439,GO:0019556,GO:0019557,GO:0019752,GO:…	1.21902	5.02483	36.2075	1.77387e-09	6.54688e-08	16.2518	22.8417	39.7403	51.2049			-0.795412	-0.350686		0.39799	0.748109
TRINITY_DN33666_c0_g1	2423	PMT2 (1)	Probable methyltransferase PMT2	ARATH					AT1G26850	GO:0000139,GO:0003674,GO:0003824,GO:0005575,GO:0005737,GO:0005768,GO:0005794,GO:0005802,GO:0008150,GO:0008152,GO:0008168,GO:0008757,GO:0016020,GO:0016021,GO:0016740,GO:0016741,GO:0031090,GO:0031224,GO:0032259,GO:0043226,GO:0043227,GO:0043229,GO:0043231,GO:0044422,GO:0044424,GO:0044425,GO:0044431,GO:0044444,GO:0044446,GO:0044464,GO:0098588	-1.23636	3.77661	36.2054	1.77576e-09	6.54688e-08	18.7123	19.4622	9.15545	7.10939			0.506624	0.557932		-0.386117	-0.67844
TRINITY_DN29114_c0_g1	921; 844	GRI	Protein GRIM REAPER {ECO:0000303|PubMed:19279211}	ARATH					AT1G53130	GO:0000302,GO:0001101,GO:0003006,GO:0005575,GO:0005576,GO:0005615,GO:0006950,GO:0006952,GO:0006979,GO:0007165,GO:0008150,GO:0009605,GO:0009607,GO:0009617,GO:0009755,GO:0009791,GO:0009863,GO:0009867,GO:0009889,GO:0010035,GO:0010193,GO:0010337,GO:0010565,GO:0010941,GO:0010942,GO:0019216,GO:0019217,GO:0019222,GO:0022414,GO:0031323,GO:0031326,GO:0032501,GO:0032502,GO:0042221,GO:0042304,GO:0042742,GO:…	-0.950531	6.43834	35.8633	2.11653e-09	7.78636e-08	117.803	110.497	66.2871	51.9532			0.513157	0.422384		-0.297819	-0.637722
TRINITY_DN50296_c0_g1	1227	CXE7 (1)	Probable carboxylesterase 7	ARATH					AT2G03550	GO:0003674,GO:0003824,GO:0005575,GO:0005829,GO:0008150,GO:0008152,GO:0009056,GO:0016787,GO:0016788,GO:0044424,GO:0044444,GO:0044464,GO:0052689	1.69939	4.22764	35.8475	2.13385e-09	7.83316e-08	7.98919	9.59532	19.0305	37.9935			-0.822618	-0.607516		0.251428	1.17871
TRINITY_DN40507_c0_g1	3006	THIC	Phosphomethylpyrimidine synthase, chloroplastic	ARATH	K03147				AT2G29630	GO:0003674,GO:0003824,GO:0005488,GO:0005575,GO:0006725,GO:0006732,GO:0006766,GO:0006767,GO:0006772,GO:0006790,GO:0006793,GO:0006796,GO:0006807,GO:0007584,GO:0008150,GO:0008152,GO:0009058,GO:0009108,GO:0009110,GO:0009228,GO:0009229,GO:0009507,GO:0009532,GO:0009536,GO:0009570,GO:0009605,GO:0009719,GO:0009987,GO:0009991,GO:0010033,GO:0010243,GO:0010266,GO:0014070,GO:0016462,GO:0016787,GO:0016817,GO:…	1.17804	7.00348	35.7929	2.19443e-09	8.0382e-08	67.4069	89.858	148.486	207.266			-0.778248	-0.373922		0.338232	0.813938
TRINITY_DN33329_c1_g1	2472; 2294; 1982; 1960; 1782; 1470	NU1M	NADH-ubiquinone oxidoreductase chain 1	CITLA; OENBE						GO:0003674,GO:0003824,GO:0003954,GO:0005575,GO:0005743,GO:0008137,GO:0016020,GO:0016021,GO:0016491,GO:0016651,GO:0016655,GO:0019866,GO:0031090,GO:0031224,GO:0031966,GO:0044422,GO:0044424,GO:0044425,GO:0044429,GO:0044444,GO:0044446,GO:0044464,GO:0050136,GO:0070469	2.05685	2.33671	35.7666	2.22432e-09	8.13023e-08	1.60999	2.32339	10.7946	5.67024			-0.79323	-0.53306		1.03224	0.294047
TRINITY_DN29075_c0_g1	1051; 890; 882	GUN19; GUN6	Endoglucanase 19; Endoglucanase 6	ARATH					AT1G64390,AT4G11050	GO:0000272,GO:0003674,GO:0003824,GO:0004553,GO:0005488,GO:0005575,GO:0005576,GO:0005975,GO:0005976,GO:0006073,GO:0008150,GO:0008152,GO:0008810,GO:0009056,GO:0009057,GO:0009251,GO:0009987,GO:0016043,GO:0016052,GO:0016787,GO:0016798,GO:0030243,GO:0030245,GO:0030246,GO:0043170,GO:0044042,GO:0044237,GO:0044238,GO:0044247,GO:0044248,GO:0044260,GO:0044262,GO:0044264,GO:0044275,GO:0045229,GO:0051273,GO:…	-1.30997	4.55754	35.6387	2.37528e-09	8.6634e-08	33.1415	33.644	16.8316	10.2179			0.600927	0.621409		-0.29909	-0.923246
TRINITY_DN38907_c0_g1	2144; 2078; 1518	NFD4 (2)	Protein NUCLEAR FUSION DEFECTIVE 4 {ECO:0000303|PubMed:16698901}	ARATH					AT1G31470	GO:0000741,GO:0005575,GO:0006810,GO:0006950,GO:0006970,GO:0006996,GO:0008150,GO:0009628,GO:0009651,GO:0009987,GO:0010197,GO:0016021,GO:0016043,GO:0031224,GO:0044425,GO:0048284,GO:0050896,GO:0051179,GO:0051234,GO:0071840	-1.15328	5.65626	35.5508	2.48491e-09	9.0439e-08	72.4191	66.4129	37.8212	24.7245			0.625263	0.503857		-0.276874	-0.852245
TRINITY_DN41354_c0_g1	3655; 3628; 3609; 3609; 3107; 3107; 2717; 539	TPS10; TPS9	Probable alpha,alpha-trehalose-phosphate synthase [UDP-forming] 10; Probable alpha,alpha-trehalose-phosphate synthase [UDP-forming] 9	ARATH	K16055				AT1G23870,AT1G60140	GO:0003674,GO:0003824,GO:0005575,GO:0005737,GO:0005975,GO:0005984,GO:0005991,GO:0005992,GO:0008150,GO:0008152,GO:0009058,GO:0009311,GO:0009312,GO:0009987,GO:0016051,GO:0016740,GO:0016757,GO:0016787,GO:0016788,GO:0016791,GO:0034637,GO:0042578,GO:0044237,GO:0044238,GO:0044249,GO:0044262,GO:0044424,GO:0044464,GO:0044699,GO:0044710,GO:0044711,GO:0044723,GO:0044763,GO:0046351,GO:0070413,GO:0071704,GO:…	1.10131	7.87029	35.2671	2.8745e-09	1.04395e-07	135.907	161.612	287.257	351.008			-0.667808	-0.421232		0.400846	0.688194
TRINITY_DN39947_c0_g2	616; 520										1.86915	2.37737	35.2225	2.94099e-09	1.06583e-07	2.06565	2.35357	5.75714	10.3331			-0.657932	-0.559219		0.274107	0.943044
TRINITY_DN20981_c0_g1	2385; 2359	CSLB3; CSLB6; CSLH1; CSLH3	Cellulose synthase-like protein B3; Cellulose synthase-like protein B6; Cellulose synthase-like protein H1; Putative cellulose synthase-like protein H3	ARATH; ORYSJ					AT4G15320,AT2G32530	GO:0000139,GO:0000271,GO:0003674,GO:0003824,GO:0005575,GO:0005794,GO:0005886,GO:0005975,GO:0005976,GO:0006073,GO:0008150,GO:0008152,GO:0008194,GO:0009058,GO:0009059,GO:0009250,GO:0009832,GO:0009833,GO:0009987,GO:0016020,GO:0016021,GO:0016043,GO:0016051,GO:0016740,GO:0016757,GO:0016758,GO:0016759,GO:0016760,GO:0030243,GO:0030244,GO:0031090,GO:0031224,GO:0033692,GO:0034637,GO:0034645,GO:0035251,GO:…	1.42228	3.22153	35.04	3.22993e-09	1.16806e-07	4.13129	5.97444	12.4738	14.593			-0.76367	-0.384478		0.475511	0.672637
TRINITY_DN32113_c0_g1	3513; 3429; 3407; 3323; 3019; 2935; 2913; 2829; 1655	RFA1B (1)	Replication protein A 70 kDa DNA-binding subunit B	ARATH							1.52785	3.9862	35.0346	3.23893e-09	1.16883e-07	6.59184	9.68584	18.3509	28.5239			-0.879168	-0.435447		0.364883	0.949731
TRINITY_DN32284_c0_g1	1225; 1219	TET2 (1)	Tetraspanin-2	ARATH					AT2G19580	GO:0005575,GO:0016021,GO:0031224,GO:0044425	-0.988864	4.59574	34.9646	3.3575e-09	1.20905e-07	31.9264	32.1051	17.2314	15.0823			0.450318	0.457897		-0.368624	-0.539591
TRINITY_DN25952_c0_g1	3720; 3607; 3582; 3301; 2698; 2560; 2287; 2174; 2149	COPIA; M810; POLX (1)	Copia protein; Retrovirus-related Pol polyprotein from transposon TNT 1-94; Uncharacterized mitochondrial protein AtMg00810	ARATH; DROME; TOBAC						GO:0000166,GO:0001882,GO:0001883,GO:0003674,GO:0003676,GO:0003824,GO:0003964,GO:0004175,GO:0004190,GO:0004518,GO:0004519,GO:0005488,GO:0005524,GO:0006139,GO:0006259,GO:0006725,GO:0006807,GO:0008150,GO:0008152,GO:0008233,GO:0008270,GO:0009987,GO:0015074,GO:0016740,GO:0016772,GO:0016779,GO:0016787,GO:0016788,GO:0017076,GO:0030554,GO:0032549,GO:0032550,GO:0032553,GO:0032555,GO:0032559,GO:0034061,GO:…	1.03162	5.27221	34.8598	3.54318e-09	1.27323e-07	25.1523	25.5875	45.1775	58.4582			-0.493708	-0.470766		0.303319	0.661155
TRINITY_DN37027_c2_g1	1075; 666	HSP7S	Stromal 70 kDa heat shock-related protein, chloroplastic	PEA; SPIOL						GO:0000166,GO:0001882,GO:0001883,GO:0003674,GO:0005488,GO:0005524,GO:0005575,GO:0006457,GO:0008150,GO:0008152,GO:0009532,GO:0009570,GO:0009987,GO:0017076,GO:0019538,GO:0030554,GO:0032549,GO:0032550,GO:0032553,GO:0032555,GO:0032559,GO:0035639,GO:0036094,GO:0043167,GO:0043168,GO:0043170,GO:0044237,GO:0044238,GO:0044260,GO:0044267,GO:0044422,GO:0044424,GO:0044434,GO:0044435,GO:0044444,GO:0044446,GO:…	1.28478	3.11484	34.7687	3.71299e-09	1.33144e-07	5.40713	4.64679	12.2739	12.2328			-0.43309	-0.589348		0.513302	0.509137
TRINITY_DN29253_c0_g1	1527; 1516; 536	SSL6	Protein STRICTOSIDINE SYNTHASE-LIKE 6 {ECO:0000303|PubMed:10777701}	ARATH					AT3G51440	GO:0001101,GO:0003674,GO:0003824,GO:0005575,GO:0005773,GO:0005783,GO:0006950,GO:0008150,GO:0008152,GO:0009058,GO:0009605,GO:0009607,GO:0009611,GO:0009615,GO:0009620,GO:0009719,GO:0009723,GO:0009725,GO:0009751,GO:0009753,GO:0010033,GO:0014070,GO:0016020,GO:0016787,GO:0016788,GO:0042221,GO:0043207,GO:0043226,GO:0043227,GO:0043229,GO:0043231,GO:0044424,GO:0044444,GO:0044464,GO:0050896,GO:0051704,GO:…	1.39537	5.04753	34.7321	3.78351e-09	1.35388e-07	17.1023	19.2812	34.5828	61.0198			-0.703825	-0.547998		0.233592	1.01823
TRINITY_DN35308_c0_g1	1888; 1870; 1846; 1831; 1756	PATL4	Patellin-4	ARATH					AT1G30690	GO:0003674,GO:0005215,GO:0005488,GO:0005575,GO:0005634,GO:0005829,GO:0005886,GO:0007049,GO:0008150,GO:0008289,GO:0009987,GO:0016020,GO:0016021,GO:0031224,GO:0043226,GO:0043227,GO:0043229,GO:0043231,GO:0044424,GO:0044425,GO:0044444,GO:0044464,GO:0044699,GO:0044763,GO:0051301	-1.10312	7.51777	34.5978	4.05362e-09	1.44749e-07	255.502	244.379	135.693	97.1137			0.586068	0.522361		-0.317067	-0.791362
TRINITY_DN53850_c0_g1	1500	HPSE3 (1)	Heparanase-like protein 3	ARATH					AT5G34940	GO:0003674,GO:0003824,GO:0004553,GO:0004566,GO:0005575,GO:0005576,GO:0005618,GO:0005765,GO:0005774,GO:0009505,GO:0016020,GO:0016787,GO:0016798,GO:0030312,GO:0031090,GO:0044422,GO:0044424,GO:0044437,GO:0044444,GO:0044446,GO:0044464,GO:0098588	-0.870103	5.97753	34.5282	4.20131e-09	1.49709e-07	85.056	77.5772	47.7763	41.2747			0.486124	0.356535		-0.320363	-0.522296
TRINITY_DN30650_c0_g1	1626; 1494; 1494	PSKR1	Phytosulfokine receptor 1	DAUCA							1.20309	4.28197	34.4971	4.26881e-09	1.51797e-07	10.632	12.9145	30.9046	23.4005			-0.657153	-0.417525		0.724055	0.350623
TRINITY_DN40602_c2_g2	1498; 1333	P5CS (1)	Delta-1-pyrroline-5-carboxylate synthase	ACTDE						GO:0000166,GO:0001882,GO:0001883,GO:0003674,GO:0003824,GO:0004349,GO:0004350,GO:0005488,GO:0005524,GO:0005575,GO:0005737,GO:0006082,GO:0006520,GO:0006560,GO:0006561,GO:0006807,GO:0008150,GO:0008152,GO:0008652,GO:0009058,GO:0009064,GO:0009084,GO:0009987,GO:0016053,GO:0016301,GO:0016491,GO:0016620,GO:0016740,GO:0016772,GO:0016774,GO:0016903,GO:0017076,GO:0018130,GO:0019202,GO:0019752,GO:0030554,GO:…	-0.932443	4.87652	34.45	4.37333e-09	1.55189e-07	38.6397	38.2002	20.3499	19.9178			0.442275	0.426587		-0.420349	-0.448513
TRINITY_DN31860_c0_g1	1281; 1252; 1230; 628	HIP39 (1)	Heavy metal-associated isoprenylated plant protein 39 {ECO:0000303|PubMed:21072340, ECO:0000303|PubMed:23368984}	ARATH					AT1G01490	GO:0003674,GO:0005488,GO:0005575,GO:0005737,GO:0006810,GO:0006811,GO:0006812,GO:0006873,GO:0006875,GO:0008150,GO:0009987,GO:0019725,GO:0030001,GO:0030003,GO:0042592,GO:0043167,GO:0043169,GO:0044424,GO:0044464,GO:0044699,GO:0044763,GO:0044765,GO:0046872,GO:0046914,GO:0046916,GO:0048878,GO:0050801,GO:0051179,GO:0051234,GO:0055065,GO:0055076,GO:0055080,GO:0055082,GO:0065007,GO:0065008,GO:0098771,GO:…	1.30405	6.64706	34.3908	4.50851e-09	1.59654e-07	53.6764	61.8264	103.748	181.333			-0.710477	-0.51339		0.21502	1.00885
TRINITY_DN29244_c0_g1	803; 798	PSAEA	Photosystem I reaction center subunit IV A, chloroplastic	NICSY						GO:0005575,GO:0008150,GO:0008152,GO:0009535,GO:0009538,GO:0009987,GO:0015979,GO:0016020,GO:0032991,GO:0034357,GO:0042651,GO:0043234,GO:0044237,GO:0044422,GO:0044424,GO:0044425,GO:0044434,GO:0044435,GO:0044436,GO:0044444,GO:0044446,GO:0044464,GO:0055035	1.67818	3.00514	34.3589	4.58293e-09	1.61952e-07	3.40224	4.19418	8.87559	15.3701			-0.722948	-0.525594		0.286515	0.962027
TRINITY_DN34508_c0_g1	858; 850; 813; 749										1.51505	2.53196	34.2204	4.92108e-09	1.73542e-07	3.40224	2.56479	8.15595	8.89393			-0.419895	-0.662906		0.4908	0.592
TRINITY_DN35493_c0_g1	2791; 2637; 2591; 1757; 505										1.10619	6.55342	34.216	4.93222e-09	1.73576e-07	53.3423	65.7792	104.788	151.542			-0.678234	-0.385773		0.27006	0.793947
TRINITY_DN19691_c0_g1	559	ECP44	Phosphoprotein ECPP44	DAUCA							-1.01858	4.4262	34.1688	5.05316e-09	1.77465e-07	26.9142	30.3852	14.6327	13.6719			0.379448	0.543005		-0.418304	-0.504149
TRINITY_DN26781_c0_g1	2619; 2500; 2345; 2226	AP2 (1)	Floral homeotic protein APETALA 2 {ECO:0000303|PubMed:7919989}	ARATH	K09284				AT4G36920	GO:0001071,GO:0003002,GO:0003006,GO:0003674,GO:0003676,GO:0003677,GO:0003700,GO:0005488,GO:0005575,GO:0005634,GO:0006139,GO:0006351,GO:0006725,GO:0006807,GO:0007389,GO:0008150,GO:0008152,GO:0009058,GO:0009059,GO:0009791,GO:0009908,GO:0009987,GO:0010073,GO:0010092,GO:0010093,GO:0016070,GO:0018130,GO:0019438,GO:0022414,GO:0030154,GO:0032501,GO:0032502,GO:0032774,GO:0034641,GO:0034645,GO:0034654,GO:…	1.03509	6.04739	34.1628	5.06887e-09	1.7765e-07	40.4927	46.2265	73.3635	104.223			-0.582767	-0.400158		0.243883	0.739041
TRINITY_DN30005_c0_g1	1535	SRC2 (1)	Protein SRC2 {ECO:0000305}	SOYBN						GO:0005575,GO:0005774,GO:0005789,GO:0005886,GO:0009705,GO:0016020,GO:0016021,GO:0031090,GO:0031224,GO:0032586,GO:0044422,GO:0044424,GO:0044425,GO:0044432,GO:0044437,GO:0044444,GO:0044446,GO:0044464,GO:0098588,GO:0098589	2.52335	2.07945	34.123	5.17349e-09	1.80945e-07	1.42773	1.02591	3.79811	10.2755			-0.604727	-0.784608		0.153604	1.23573
TRINITY_DN31773_c0_g1	1563; 1563; 1552; 1552	BH014; BH028; MYC4	Transcription factor MYC4; Transcription factor bHLH14; Transcription factor bHLH28	ARATH					AT4G00870,AT4G17880	GO:0001071,GO:0003674,GO:0003676,GO:0003677,GO:0003700,GO:0005488,GO:0005515,GO:0005575,GO:0005634,GO:0005737,GO:0006139,GO:0006351,GO:0006355,GO:0006725,GO:0006807,GO:0006950,GO:0006952,GO:0008134,GO:0008150,GO:0008152,GO:0009058,GO:0009059,GO:0009718,GO:0009812,GO:0009813,GO:0009889,GO:0009891,GO:0009893,GO:0009987,GO:0010468,GO:0010556,GO:0010557,GO:0010604,GO:0010628,GO:0016070,GO:0018130,GO:…	1.61071	2.02778	34.1135	5.19898e-09	1.81464e-07	1.79225	2.2027	6.11696	6.10198			-0.585342	-0.43708		0.512543	0.509879
TRINITY_DN40060_c0_g1	2250; 1784	PTR6 (1)	Protein NRT1/ PTR FAMILY 1.2	ARATH					AT1G52190	GO:0003674,GO:0005215,GO:0005575,GO:0005886,GO:0006810,GO:0006811,GO:0006820,GO:0008150,GO:0008509,GO:0015075,GO:0015103,GO:0015112,GO:0015698,GO:0015706,GO:0016020,GO:0016021,GO:0022857,GO:0022891,GO:0022892,GO:0031224,GO:0044425,GO:0044464,GO:0044699,GO:0044765,GO:0051179,GO:0051234,GO:0071705,GO:0080054,GO:0080055,GO:1902578	-1.08792	5.05146	34.0795	5.29065e-09	1.84285e-07	46.8112	43.0884	24.5478	17.8454			0.57287	0.458415		-0.305749	-0.725535
TRINITY_DN24768_c0_g1	841	SNAK2; GASA1	Snakin-2; Gibberellin-regulated protein 1	SOLTU; ARATH						GO:0001101,GO:0005575,GO:0005576,GO:0005618,GO:0006950,GO:0006952,GO:0008150,GO:0009505,GO:0009719,GO:0009725,GO:0009737,GO:0009739,GO:0009741,GO:0010033,GO:0014070,GO:0030312,GO:0033993,GO:0042221,GO:0044464,GO:0050896,GO:0097305,GO:1901700	-1.02132	4.53766	34.0541	5.36008e-09	1.86323e-07	32.3213	29.6308	16.5918	13.9885			0.526071	0.408298		-0.35837	-0.575998
TRINITY_DN58049_c0_g1	990	ATL71; ATL73	Putative RING-H2 finger protein ATL71; RING-H2 finger protein ATL73	ARATH; ARATH					AT5G06490	GO:0003674,GO:0003824,GO:0004842,GO:0005488,GO:0005575,GO:0006508,GO:0006511,GO:0008150,GO:0008152,GO:0008270,GO:0009056,GO:0009057,GO:0009987,GO:0010498,GO:0016021,GO:0016740,GO:0019538,GO:0019787,GO:0019941,GO:0030163,GO:0031224,GO:0043161,GO:0043167,GO:0043169,GO:0043170,GO:0043632,GO:0044237,GO:0044238,GO:0044248,GO:0044260,GO:0044265,GO:0044425,GO:0046872,GO:0046914,GO:0051603,GO:0061630,GO:…	1.59546	4.29877	33.9936	5.52935e-09	1.91816e-07	8.32334	11.1945	20.5898	38.3101			-0.862255	-0.508225		0.267504	1.10298
TRINITY_DN37395_c0_g1	2222; 2037; 1372	NHX2 (1)	Sodium/hydrogen exchanger 2	ARATH					AT3G05030	GO:0003674,GO:0005215,GO:0005451,GO:0005575,GO:0005774,GO:0005886,GO:0006810,GO:0006811,GO:0006812,GO:0006813,GO:0006814,GO:0006873,GO:0006885,GO:0006950,GO:0006970,GO:0008150,GO:0008324,GO:0009628,GO:0009651,GO:0009987,GO:0010107,GO:0010119,GO:0015075,GO:0015077,GO:0015078,GO:0015079,GO:0015081,GO:0015291,GO:0015297,GO:0015298,GO:0015299,GO:0015385,GO:0015386,GO:0015491,GO:0015672,GO:0016020,GO:…	0.996035	6.8392	33.8815	5.85733e-09	2.02632e-07	74.6974	78.2109	129.576	175.288			-0.513027	-0.448407		0.265615	0.695819
TRINITY_DN33601_c0_g1	1639; 1592; 1485; 1480	HIP9 (1)	Heavy metal-associated isoprenylated plant protein 9 {ECO:0000303|PubMed:21072340, ECO:0000303|PubMed:23368984}	ARATH					AT5G24580	GO:0003674,GO:0005488,GO:0005575,GO:0005737,GO:0006810,GO:0006811,GO:0006812,GO:0006873,GO:0006875,GO:0008150,GO:0009987,GO:0019725,GO:0030001,GO:0030003,GO:0042592,GO:0043167,GO:0043169,GO:0044424,GO:0044464,GO:0044699,GO:0044763,GO:0044765,GO:0046872,GO:0046914,GO:0046916,GO:0048878,GO:0050801,GO:0051179,GO:0051234,GO:0055065,GO:0055076,GO:0055080,GO:0055082,GO:0065007,GO:0065008,GO:0098771,GO:…	-1.06588	5.0344	33.879	5.86495e-09	2.02632e-07	44.2595	44.1445	24.4279	17.903			0.507012	0.50342		-0.300679	-0.709753
TRINITY_DN22851_c0_g1	1423; 543	NTPR	Protein NtpR	ENTHA	K07010					GO:0003674,GO:0003824,GO:0006082,GO:0006520,GO:0006541,GO:0006807,GO:0008150,GO:0008152,GO:0009064,GO:0009987,GO:0016787,GO:0019752,GO:0043436,GO:0044237,GO:0044238,GO:0044281,GO:0044699,GO:0044710,GO:0044763,GO:0071704,GO:1901564,GO:1901605	1.6644	1.80816	33.7949	6.12403e-09	2.11155e-07	1.70112	1.62939	5.27738	5.29606			-0.481595	-0.509828		0.493862	0.497561
TRINITY_DN29851_c0_g1	3639; 3502	RGA1	Putative disease resistance protein RGA1	SOLBU						GO:0000166,GO:0001882,GO:0001883,GO:0003674,GO:0005488,GO:0005524,GO:0006950,GO:0006952,GO:0008150,GO:0017076,GO:0030554,GO:0032549,GO:0032550,GO:0032553,GO:0032555,GO:0032559,GO:0035639,GO:0036094,GO:0043167,GO:0043168,GO:0043531,GO:0050896,GO:0097159,GO:0097367,GO:1901265,GO:1901363	-1.04677	4.96786	33.699	6.43325e-09	2.21369e-07	42.3154	41.7306	23.3084	17.4712			0.503454	0.484289		-0.304736	-0.683008
TRINITY_DN28373_c0_g1	1332; 1255	PER25	Peroxidase 25	ARATH	K00430				AT2G41480	GO:0003674,GO:0003824,GO:0004601,GO:0005488,GO:0005575,GO:0005576,GO:0005618,GO:0006950,GO:0006979,GO:0008150,GO:0008152,GO:0009056,GO:0009505,GO:0009987,GO:0016209,GO:0016491,GO:0016684,GO:0020037,GO:0030312,GO:0042743,GO:0042744,GO:0043167,GO:0043169,GO:0044237,GO:0044248,GO:0044464,GO:0044699,GO:0044710,GO:0044712,GO:0044763,GO:0046872,GO:0046906,GO:0050896,GO:0072593,GO:0097159,GO:1901363	-1.34299	3.40662	33.6942	6.44943e-09	2.21478e-07	16.434	13.699	4.95754	6.85034			0.673998	0.442296		-0.731726	-0.384569
TRINITY_DN37734_c0_g1	2419; 2226; 2226; 2124; 2124; 1952; 1917; 1815	SKS2	Monocopper oxidase-like protein SKS2	ARATH					AT5G51480	GO:0003674,GO:0003824,GO:0005488,GO:0005507,GO:0005575,GO:0005886,GO:0005911,GO:0009506,GO:0016020,GO:0016491,GO:0016722,GO:0030054,GO:0031224,GO:0031225,GO:0031226,GO:0043167,GO:0043169,GO:0044425,GO:0044459,GO:0044464,GO:0046658,GO:0046872,GO:0046914	-0.842542	6.32489	33.6792	6.4992e-09	2.22738e-07	109.054	96.5566	57.2915	57.3644			0.495298	0.323061		-0.410066	-0.408293
TRINITY_DN19503_c0_g1	1594	PYL5	Abscisic acid receptor PYL5	ARATH							1.0403	4.54208	33.4613	7.26957e-09	2.4864e-07	14.0039	16.4448	28.5458	34.0214			-0.576946	-0.372152		0.355608	0.593489
TRINITY_DN29766_c1_g1	1276; 1264; 1225; 741										1.66662	8.28953	33.2909	7.93542e-09	2.7087e-07	142.287	157.448	308.127	643.356			-0.852306	-0.708161		0.251615	1.30885
TRINITY_DN53682_c0_g1	509										-1.03403	6.71276	33.1694	8.44695e-09	2.87754e-07	132.414	149.24	56.8517	80.5635			0.431119	0.601278		-0.760408	-0.271989
TRINITY_DN28450_c0_g1	951; 843; 551	MBF1C	Multiprotein-bridging factor 1c	ARATH	K03627				AT3G24500	GO:0000160,GO:0000988,GO:0000989,GO:0001071,GO:0001101,GO:0003674,GO:0003676,GO:0003677,GO:0003700,GO:0003712,GO:0003713,GO:0005488,GO:0005575,GO:0005730,GO:0005737,GO:0006139,GO:0006351,GO:0006355,GO:0006725,GO:0006807,GO:0006950,GO:0007165,GO:0008150,GO:0008152,GO:0009058,GO:0009059,GO:0009266,GO:0009408,GO:0009414,GO:0009415,GO:0009628,GO:0009719,GO:0009725,GO:0009737,GO:0009755,GO:0009873,GO:…	1.11431	4.57585	32.989	9.26813e-09	3.15098e-07	17.6795	12.4317	32.0241	33.158			-0.294891	-0.742347		0.494972	0.542266
TRINITY_DN37329_c0_g1	3779	AB10C (1)	ABC transporter C family member 10	ARATH					AT3G59140	GO:0000166,GO:0000325,GO:0001882,GO:0001883,GO:0003674,GO:0003824,GO:0005215,GO:0005488,GO:0005524,GO:0005575,GO:0005773,GO:0005774,GO:0006810,GO:0008150,GO:0008559,GO:0009987,GO:0015238,GO:0015399,GO:0015405,GO:0016020,GO:0016021,GO:0016462,GO:0016787,GO:0016817,GO:0016818,GO:0016820,GO:0016887,GO:0017076,GO:0017111,GO:0022804,GO:0022857,GO:0030554,GO:0031090,GO:0031224,GO:0032549,GO:0032550,GO:…	0.877563	6.61071	32.957	9.42203e-09	3.1948e-07	67.3765	70.3657	113.983	138.993			-0.456339	-0.395482		0.285059	0.566763
TRINITY_DN26137_c0_g1	1600	S38A3; S38A3	Sodium-coupled neutral amino acid transporter 3; Sodium-coupled neutral amino acid transporter 3	RAT; HUMAN	K13576					GO:0003674,GO:0005215,GO:0005290,GO:0005342,GO:0005575,GO:0005887,GO:0006355,GO:0006357,GO:0006810,GO:0006811,GO:0006812,GO:0006814,GO:0006820,GO:0006865,GO:0006867,GO:0006868,GO:0006950,GO:0007154,GO:0007420,GO:0007565,GO:0008150,GO:0008324,GO:0008509,GO:0008514,GO:0009267,GO:0009268,GO:0009605,GO:0009628,GO:0009889,GO:0009891,GO:0009893,GO:0009987,GO:0009991,GO:0010447,GO:0010468,GO:0010556,GO:…	1.80162	2.41117	32.9544	9.43453e-09	3.1948e-07	2.3998	2.29322	5.79712	10.5058			-0.574304	-0.60968		0.251201	0.932782
TRINITY_DN31336_c0_g1	774; 774	SAU50 (2)	Auxin-responsive protein SAUR50 {ECO:0000305}	HELAN						GO:0007165,GO:0008150,GO:0009734,GO:0009755,GO:0040008,GO:0050789,GO:0050794,GO:0065007	2.48821	1.43389	32.7219	1.06334e-08	3.59361e-07	0.394903	1.20696	3.55823	5.43998			-0.817807	-0.396569		0.396852	0.817524
TRINITY_DN6990_c0_g1	627										2.15157	3.24565	32.6545	1.10086e-08	3.71306e-07	3.82752	3.07774	8.31587	22.3068			-0.671405	-0.8701		0.152506	1.389
TRINITY_DN28550_c0_g1	2400	RNHX1 (1)	Putative ribonuclease H protein At1g65750	ARATH							1.55074	3.22965	32.6194	1.12088e-08	3.76857e-07	3.94903	5.55201	10.7946	16.9819			-0.78073	-0.436524		0.324083	0.893171
TRINITY_DN28018_c0_g1	1574; 1571; 1486; 1483; 1186; 1183	STGL3	Stigma-specific STIG1-like protein 3 {ECO:0000303|PubMed:19279211}	ARATH					AT1G50720		-1.60647	6.4925	32.6179	1.12174e-08	3.76857e-07	131.898	138.861	61.8892	27.1423			0.798573	0.87171		-0.268913	-1.40137
TRINITY_DN23486_c0_g1	965; 884	HIP39 (2)	Heavy metal-associated isoprenylated plant protein 39 {ECO:0000303|PubMed:21072340, ECO:0000303|PubMed:23368984}	ARATH					AT1G01490	GO:0003674,GO:0005488,GO:0005575,GO:0005737,GO:0006810,GO:0006811,GO:0006812,GO:0006873,GO:0006875,GO:0008150,GO:0009987,GO:0019725,GO:0030001,GO:0030003,GO:0042592,GO:0043167,GO:0043169,GO:0044424,GO:0044464,GO:0044699,GO:0044763,GO:0044765,GO:0046872,GO:0046914,GO:0046916,GO:0048878,GO:0050801,GO:0051179,GO:0051234,GO:0055065,GO:0055076,GO:0055080,GO:0055082,GO:0065007,GO:0065008,GO:0098771,GO:…	1.37684	4.94697	32.6122	1.12506e-08	3.77226e-07	17.5884	16.656	31.5443	57.2781			-0.575804	-0.64616		0.200267	1.0217
TRINITY_DN27317_c0_g1	1721; 1588										1.0939	5.38711	32.5077	1.18721e-08	3.97283e-07	24.5447	28.8161	47.1366	66.6613			-0.618675	-0.403416		0.269696	0.752396
TRINITY_DN34902_c0_g1	1891; 1878; 1875	CRCB; FEX2	Fluoride export protein 2 {ECO:0000250|UniProtKB:Q08913}; Putative fluoride ion transporter CrcB {ECO:0000255|HAMAP-Rule:MF_00454}	GEOMG; GEOUR; SCHPO	K06199					GO:0003674,GO:0005215,GO:0005575,GO:0005783,GO:0005886,GO:0005887,GO:0006810,GO:0006811,GO:0006820,GO:0008150,GO:0008509,GO:0009987,GO:0015075,GO:0015103,GO:0015698,GO:0016020,GO:0016021,GO:0022857,GO:0022891,GO:0022892,GO:0031224,GO:0031226,GO:0034220,GO:0043226,GO:0043227,GO:0043229,GO:0043231,GO:0044424,GO:0044425,GO:0044444,GO:0044459,GO:0044464,GO:0044699,GO:0044763,GO:0044765,GO:0051179,GO:…	1.31012	3.89135	32.4815	1.2033e-08	4.01879e-07	8.17145	8.84097	16.8316	25.2714			-0.600866	-0.508898		0.287766	0.821998
TRINITY_DN30246_c2_g1	3398	FTIP1 (1)	FT-interacting protein 1 {ECO:0000303|PubMed:22529749}	ARATH					AT5G06850	GO:0003006,GO:0003674,GO:0003824,GO:0005215,GO:0005575,GO:0005783,GO:0005789,GO:0008150,GO:0008565,GO:0009511,GO:0009791,GO:0009908,GO:0009909,GO:0009911,GO:0010228,GO:0016020,GO:0016021,GO:0016740,GO:0016757,GO:0022414,GO:0022892,GO:0031090,GO:0031224,GO:0032501,GO:0032502,GO:0043226,GO:0043227,GO:0043229,GO:0043231,GO:0044422,GO:0044424,GO:0044425,GO:0044432,GO:0044444,GO:0044446,GO:0044459,GO:…	-1.14037	3.97959	32.4432	1.2273e-08	4.09092e-07	21.4159	21.6951	10.9546	8.66367			0.492929	0.510027		-0.3611	-0.641856
TRINITY_DN22162_c0_g1	1084; 759	ERD15 (1)	Protein EARLY RESPONSIVE TO DEHYDRATION 15	ARATH					AT2G41430	GO:0001101,GO:0005575,GO:0005737,GO:0006950,GO:0008150,GO:0009314,GO:0009414,GO:0009415,GO:0009416,GO:0009605,GO:0009607,GO:0009617,GO:0009628,GO:0009642,GO:0009644,GO:0010035,GO:0042221,GO:0043207,GO:0044424,GO:0044464,GO:0050896,GO:0051704,GO:0051707,GO:1901700	1.0151	5.53025	32.3468	1.2897e-08	4.2905e-07	29.5266	31.6223	52.0941	71.3817			-0.522651	-0.429802		0.256252	0.6962
TRINITY_DN33362_c1_g1	890; 881	CBSX3 (1)	CBS domain-containing protein CBSX3, mitochondrial	ARATH					AT5G10860	GO:0003674,GO:0005488,GO:0005575,GO:0005739,GO:0006950,GO:0006970,GO:0008150,GO:0009628,GO:0009651,GO:0009987,GO:0019725,GO:0042592,GO:0043167,GO:0043169,GO:0043226,GO:0043227,GO:0043229,GO:0043231,GO:0044424,GO:0044444,GO:0044464,GO:0044699,GO:0044763,GO:0045454,GO:0046872,GO:0046914,GO:0050789,GO:0050794,GO:0050896,GO:0050897,GO:0065007,GO:0065008	0.878347	5.90564	32.3153	1.31077e-08	4.3521e-07	38.1233	46.317	79.8803	75.3825			-0.561183	-0.293093		0.467892	0.386384
TRINITY_DN27601_c0_g1	870; 864										1.52557	5.44954	32.3	1.32114e-08	4.378e-07	23.7246	21.2726	42.259	87.1835			-0.607986	-0.752498		0.174839	1.18565
TRINITY_DN18986_c0_g1	1522; 1463; 1445	RGP1; RGP3	UDP-arabinopyranose mutase 1; UDP-arabinopyranose mutase 3	ARATH; ORYSJ	K13379				AT3G02230	GO:0000138,GO:0000271,GO:0003674,GO:0003824,GO:0005575,GO:0005618,GO:0005774,GO:0005794,GO:0005795,GO:0005829,GO:0005840,GO:0005911,GO:0005975,GO:0005976,GO:0006073,GO:0006139,GO:0006725,GO:0006753,GO:0006793,GO:0006796,GO:0006807,GO:0006950,GO:0006970,GO:0007275,GO:0008150,GO:0008152,GO:0008194,GO:0009058,GO:0009059,GO:0009117,GO:0009225,GO:0009250,GO:0009506,GO:0009555,GO:0009628,GO:0009651,GO:…	-1.91887	6.30863	32.2368	1.36481e-08	4.51393e-07	126.582	123.774	49.0956	17.2122			1.02646	0.994609		-0.304949	-1.71612
TRINITY_DN31401_c0_g1	1733; 1012	SETH3 (1)	Probable arabinose 5-phosphate isomerase	ARATH	K06041				AT3G54690	GO:0000166,GO:0001882,GO:0001883,GO:0003674,GO:0003824,GO:0003938,GO:0005488,GO:0005524,GO:0005575,GO:0005737,GO:0005975,GO:0006139,GO:0006163,GO:0006164,GO:0006183,GO:0006725,GO:0006753,GO:0006793,GO:0006796,GO:0006807,GO:0008150,GO:0008152,GO:0009058,GO:0009116,GO:0009117,GO:0009119,GO:0009141,GO:0009142,GO:0009144,GO:0009145,GO:0009150,GO:0009152,GO:0009163,GO:0009165,GO:0009199,GO:0009201,GO:…	-0.904864	6.90328	32.1908	1.39748e-08	4.61305e-07	168.806	143.025	88.9158	77.6852			0.561447	0.325387		-0.348307	-0.538527
TRINITY_DN38781_c0_g1	1895; 1886; 1793	YUC3 (1)	Probable indole-3-pyruvate monooxygenase YUCCA3	ARATH	K11816				AT1G04610	GO:0000166,GO:0003674,GO:0003824,GO:0004497,GO:0004499,GO:0005488,GO:0008150,GO:0008152,GO:0009058,GO:0009850,GO:0009851,GO:0009987,GO:0010817,GO:0016491,GO:0016705,GO:0016709,GO:0036094,GO:0042445,GO:0042446,GO:0043167,GO:0043168,GO:0044237,GO:0044249,GO:0048037,GO:0050660,GO:0050661,GO:0050662,GO:0065007,GO:0065008,GO:0097159,GO:0103075,GO:1901265,GO:1901363	2.00365	3.04797	32.0955	1.46777e-08	4.8357e-07	3.28073	3.25879	7.59623	18.565			-0.704275	-0.710284		0.157453	1.25711
TRINITY_DN33939_c0_g1	1543; 1541; 1534; 1386; 1067; 876; 832										-1.41186	8.98733	31.9842	1.55433e-08	5.11098e-07	755.996	719.196	334.274	220.218			0.753642	0.681842		-0.418912	-1.01657
TRINITY_DN21054_c0_g1	1683										-1.90547	1.69992	31.8796	1.64032e-08	5.38335e-07	5.9843	3.95279	1.51925	1.15132			0.736678	0.313077		-0.445222	-0.604533
TRINITY_DN38263_c0_g1	1806; 1160	BGL46 (1)	Beta-glucosidase 46	ARATH	K05350				AT1G61820	GO:0003674,GO:0003824,GO:0004553,GO:0005975,GO:0006725,GO:0008150,GO:0008152,GO:0008422,GO:0009058,GO:0009698,GO:0009699,GO:0009808,GO:0009809,GO:0009987,GO:0015926,GO:0016787,GO:0016798,GO:0019438,GO:0019748,GO:0044237,GO:0044238,GO:0044249,GO:0044550,GO:0044699,GO:0044710,GO:0044711,GO:0044763,GO:0047782,GO:0071704,GO:0102483,GO:1901135,GO:1901360,GO:1901362,GO:1901576,GO:1901657	1.05091	4.92783	31.8617	1.65546e-08	5.42259e-07	18.925	20.6692	34.7028	47.2328			-0.540141	-0.424635		0.270522	0.694254
TRINITY_DN34911_c0_g1	1269; 1257; 1231; 928; 903; 711	CML21	Probable calcium-binding protein CML21	ARATH	K13448				AT4G26470	GO:0003674,GO:0005488,GO:0005509,GO:0005575,GO:0005737,GO:0043167,GO:0043169,GO:0044424,GO:0044464,GO:0046872	1.01873	4.22632	31.7996	1.70928e-08	5.58812e-07	12.0901	12.6127	24.188	25.8471			-0.482402	-0.429861		0.41182	0.500442
TRINITY_DN14555_c0_g1	516	GL24 (2)	Germin-like protein subfamily 2 member 4	ARATH					AT3G62020	GO:0003674,GO:0005488,GO:0005575,GO:0005576,GO:0005618,GO:0005911,GO:0006810,GO:0008150,GO:0009505,GO:0009506,GO:0009987,GO:0010496,GO:0010497,GO:0030054,GO:0030145,GO:0030312,GO:0043167,GO:0043169,GO:0044464,GO:0045735,GO:0046872,GO:0046914,GO:0048046,GO:0050789,GO:0050793,GO:0051179,GO:0051234,GO:0051239,GO:0065007,GO:2000026,GO:2000280	1.11362	4.33097	31.733	1.7689e-08	5.77198e-07	12.971	12.4317	23.3084	31.5749			-0.467428	-0.520365		0.290014	0.697779
TRINITY_DN35663_c0_g1	1764; 1724; 1716; 1676; 1097	WRKY3; WRKY4	Probable WRKY transcription factor 3; Probable WRKY transcription factor 4	ARATH					AT1G13960,AT2G03340	GO:0000975,GO:0001067,GO:0001071,GO:0001101,GO:0002831,GO:0002832,GO:0003674,GO:0003676,GO:0003677,GO:0003700,GO:0005488,GO:0005575,GO:0005634,GO:0006139,GO:0006351,GO:0006725,GO:0006807,GO:0006950,GO:0006952,GO:0008150,GO:0008152,GO:0009058,GO:0009059,GO:0009719,GO:0009723,GO:0009725,GO:0009751,GO:0009753,GO:0009987,GO:0010033,GO:0014070,GO:0016070,GO:0018130,GO:0019438,GO:0031347,GO:0031348,GO:…	1.21759	4.11282	31.7059	1.79374e-08	5.84183e-07	9.87258	10.8928	19.8301	28.38			-0.588277	-0.469345		0.290412	0.767211
TRINITY_DN37124_c0_g1	2217; 901; 820; 784	HHT1 (1)	Omega-hydroxypalmitate O-feruloyl transferase	ARATH	K15400				AT5G41040	GO:0000271,GO:0003674,GO:0003824,GO:0005975,GO:0005976,GO:0006725,GO:0008150,GO:0008152,GO:0009058,GO:0009059,GO:0009698,GO:0009699,GO:0009987,GO:0010345,GO:0010383,GO:0010393,GO:0016051,GO:0016740,GO:0016746,GO:0016747,GO:0019438,GO:0019748,GO:0033692,GO:0034637,GO:0034645,GO:0043170,GO:0044036,GO:0044038,GO:0044237,GO:0044238,GO:0044249,GO:0044260,GO:0044262,GO:0044264,GO:0044550,GO:0044699,GO:…	1.13355	6.9454	31.686	1.81219e-08	5.89067e-07	70.8395	83.4611	133.254	205.165			-0.657852	-0.427305		0.235023	0.850134
TRINITY_DN32174_c0_g1	1451	PER24	Peroxidase 24	ARATH	K00430				AT2G39040	GO:0003674,GO:0003824,GO:0004601,GO:0005488,GO:0005575,GO:0005576,GO:0005618,GO:0006950,GO:0006979,GO:0008150,GO:0008152,GO:0009056,GO:0009505,GO:0009664,GO:0009987,GO:0016043,GO:0016209,GO:0016491,GO:0016684,GO:0020037,GO:0030312,GO:0042743,GO:0042744,GO:0043167,GO:0043169,GO:0044237,GO:0044248,GO:0044464,GO:0044699,GO:0044710,GO:0044712,GO:0044763,GO:0045229,GO:0046872,GO:0046906,GO:0050896,GO:…	-0.976259	4.77189	31.6153	1.87941e-08	6.09753e-07	39.9763	32.2258	17.3114	19.3421			0.597622	0.303129		-0.522502	-0.378249
TRINITY_DN34461_c0_g1	1706; 1476	S38A6; S38A7	Probable sodium-coupled neutral amino acid transporter 6; Putative sodium-coupled neutral amino acid transporter 7	DANRE; RAT; XENTR	K14994,K14993					GO:0000099,GO:0003333,GO:0003674,GO:0005215,GO:0005290,GO:0005310,GO:0005313,GO:0005342,GO:0005575,GO:0005886,GO:0005887,GO:0006810,GO:0006811,GO:0006812,GO:0006814,GO:0006820,GO:0006835,GO:0006865,GO:0006867,GO:0008150,GO:0008324,GO:0008509,GO:0008514,GO:0009987,GO:0015075,GO:0015171,GO:0015172,GO:0015174,GO:0015175,GO:0015179,GO:0015180,GO:0015182,GO:0015183,GO:0015186,GO:0015190,GO:0015191,GO:…	1.00776	6.34172	31.545	1.94869e-08	6.31029e-07	52.5829	55.1278	88.516	127.94			-0.5117	-0.445954		0.218026	0.739628
TRINITY_DN30168_c0_g1	1037; 790; 725	MYB36 (1)	Transcription factor MYB36 {ECO:0000303|PubMed:9839469}	ARATH	K09422				AT5G57620	GO:0000975,GO:0000981,GO:0000988,GO:0000989,GO:0001067,GO:0001071,GO:0001076,GO:0001134,GO:0001135,GO:0003674,GO:0003676,GO:0003677,GO:0003700,GO:0005488,GO:0005575,GO:0005634,GO:0006139,GO:0006351,GO:0006355,GO:0006357,GO:0006725,GO:0006807,GO:0008150,GO:0008152,GO:0008285,GO:0009058,GO:0009059,GO:0009889,GO:0009890,GO:0009891,GO:0009892,GO:0009893,GO:0009987,GO:0010468,GO:0010556,GO:0010557,GO:…	1.37154	3.77957	31.536	1.95777e-08	6.32467e-07	8.32334	6.94001	15.2324	24.1777			-0.46852	-0.676082		0.270696	0.873907
TRINITY_DN32764_c0_g1	1366; 1281; 1183; 1098	SDN1; SDN3	Small RNA degrading nuclease 1; Small RNA degrading nuclease 3	ARATH	K14570				AT3G50100,AT5G67240	GO:0000166,GO:0003674,GO:0003676,GO:0003723,GO:0003824,GO:0004518,GO:0004527,GO:0005488,GO:0005575,GO:0005634,GO:0006139,GO:0006351,GO:0006355,GO:0006401,GO:0006725,GO:0006807,GO:0008150,GO:0008152,GO:0008408,GO:0009056,GO:0009057,GO:0009058,GO:0009059,GO:0009889,GO:0009987,GO:0010468,GO:0010556,GO:0010586,GO:0010587,GO:0016070,GO:0016592,GO:0016787,GO:0016788,GO:0018130,GO:0019219,GO:0019222,GO:…	2.14697	1.59582	31.5332	1.96056e-08	6.32467e-07	1.03282	1.14661	3.19841	6.4186			-0.575866	-0.522729		0.201543	0.897052
TRINITY_DN50414_c0_g1	788	PAO2 (2)	Probable polyamine oxidase 2	ARATH	K17839				AT2G43020	GO:0003674,GO:0003824,GO:0005575,GO:0005777,GO:0006576,GO:0006595,GO:0006598,GO:0006807,GO:0008150,GO:0008152,GO:0009056,GO:0009308,GO:0009310,GO:0009987,GO:0016491,GO:0016645,GO:0016647,GO:0034641,GO:0042402,GO:0042579,GO:0043226,GO:0043227,GO:0043229,GO:0043231,GO:0044106,GO:0044237,GO:0044424,GO:0044444,GO:0044464,GO:0046592,GO:0071704,GO:1901564,GO:1901565,GO:1901575	1.75552	2.78321	31.4161	2.08249e-08	6.7053e-07	2.97696	3.25879	7.11646	13.8734			-0.656487	-0.577022		0.216723	1.01679
TRINITY_DN34805_c0_g1	1538; 1232	EXLB1 (2)	Expansin-like B1	ARATH					AT4G17030	GO:0000003,GO:0005575,GO:0005576,GO:0008150,GO:0019953,GO:0022414,GO:0044703,GO:0051704	-0.879411	5.95148	31.3995	2.10038e-08	6.75013e-07	81.107	78.9652	48.6958	38.4252			0.447621	0.409954		-0.265482	-0.592093
TRINITY_DN25021_c0_g1	2177	GUN7	Endoglucanase 7	ARATH					AT1G65610	GO:0000272,GO:0003674,GO:0003824,GO:0004553,GO:0005575,GO:0005975,GO:0005976,GO:0006073,GO:0008150,GO:0008152,GO:0008810,GO:0009056,GO:0009057,GO:0009251,GO:0009987,GO:0016021,GO:0016043,GO:0016052,GO:0016787,GO:0016798,GO:0030243,GO:0030245,GO:0031224,GO:0043170,GO:0044042,GO:0044237,GO:0044238,GO:0044247,GO:0044248,GO:0044260,GO:0044262,GO:0044264,GO:0044275,GO:0044425,GO:0045229,GO:0051273,GO:…	1.61856	2.95521	31.3893	2.11142e-08	6.77286e-07	3.55413	4.01314	8.31587	14.852			-0.652269	-0.537712		0.240964	0.949018
TRINITY_DN31794_c0_g1	732; 669	HIP3; HIP5; HIP6	Heavy metal-associated isoprenylated plant protein 3 {ECO:0000303|PubMed:21072340, ECO:0000303|PubMed:23368984}; Heavy metal-associated isoprenylated plant protein 5 {ECO:0000303|PubMed:21072340, ECO:0000303|PubMed:23368984}; Heavy metal-associated isoprenylated plant protein 6 {ECO:0000303|PubMed:21072340, ECO:0000303|PubMed:23368984}	ARATH					AT5G03380	GO:0003674,GO:0005488,GO:0005575,GO:0005737,GO:0005886,GO:0006810,GO:0006811,GO:0006812,GO:0006873,GO:0006875,GO:0008150,GO:0009987,GO:0016020,GO:0019725,GO:0030001,GO:0030003,GO:0042592,GO:0043167,GO:0043169,GO:0044424,GO:0044464,GO:0044699,GO:0044763,GO:0044765,GO:0046872,GO:0046914,GO:0046916,GO:0048878,GO:0050801,GO:0051179,GO:0051234,GO:0055065,GO:0055076,GO:0055080,GO:0055082,GO:0065007,GO:…	1.89764	2.66071	31.3834	2.11779e-08	6.78051e-07	2.27829	3.0174	6.4368	13.2402			-0.760585	-0.53068		0.219078	1.07219
TRINITY_DN40086_c0_g1	1461; 1440										1.55212	3.56095	31.3778	2.12392e-08	6.78739e-07	5.01223	6.94001	12.9935	21.9902			-0.805324	-0.454921		0.291072	0.969174
TRINITY_DN9228_c0_g1	731										1.30393	2.94464	31.3638	2.13937e-08	6.82396e-07	4.13129	4.70714	9.87509	11.9161			-0.566419	-0.436914		0.387256	0.616077
TRINITY_DN32396_c0_g1	1195; 1181; 668	MARD1 (1)	Protein MARD1 {ECO:0000303|PubMed:15159630}	ARATH					AT3G63210	GO:0003674,GO:0005488,GO:0043167,GO:0043169,GO:0046872	-1.04942	5.50311	31.2927	2.21912e-08	7.06509e-07	60.1468	61.8566	35.0626	24.005			0.490863	0.530019		-0.254853	-0.766029
TRINITY_DN50372_c0_g1	1089	NHL1 (1)	NDR1/HIN1-like protein 1 {ECO:0000303|Ref.1}	ARATH					AT3G11660	GO:0002252,GO:0002376,GO:0003674,GO:0004871,GO:0005575,GO:0005911,GO:0006950,GO:0006952,GO:0008150,GO:0009506,GO:0009605,GO:0009607,GO:0009615,GO:0016021,GO:0030054,GO:0031224,GO:0031225,GO:0031226,GO:0043207,GO:0044425,GO:0044459,GO:0044464,GO:0046658,GO:0050896,GO:0051607,GO:0051704,GO:0051707,GO:0060089,GO:0098542	-1.2585	4.7187	31.2062	2.32025e-08	7.3733e-07	35.6628	38.2907	19.6302	11.398			0.548474	0.645783		-0.251615	-0.942643
TRINITY_DN19490_c0_g1	1273; 580										0.960712	4.41594	31.1299	2.41324e-08	7.65452e-07	14.1254	14.8154	26.4668	29.8191			-0.465241	-0.40479		0.354709	0.515321
TRINITY_DN29168_c0_g1	1632	FLA8 (1)	Fasciclin-like arabinogalactan protein 8	ARATH					AT2G45470	GO:0005575,GO:0005576,GO:0005618,GO:0005886,GO:0009505,GO:0016020,GO:0030312,GO:0031224,GO:0031225,GO:0031226,GO:0044425,GO:0044459,GO:0044464,GO:0046658,GO:0048046	-0.841293	5.89873	31.0853	2.46938e-08	7.81802e-07	75.4872	77.3962	46.297	39.116			0.390293	0.425404		-0.291732	-0.523965
TRINITY_DN24759_c0_g1	671; 656										0.965103	4.60792	30.9993	2.58123e-08	8.15697e-07	16.434	16.5655	28.9456	35.403			-0.444599	-0.434348		0.302763	0.576183
TRINITY_DN20213_c0_g1	505	SUI1 (2)	Protein translation factor SUI1 homolog	SALBA						GO:0003674,GO:0003676,GO:0003723,GO:0003743,GO:0005488,GO:0006417,GO:0008135,GO:0008150,GO:0009889,GO:0010468,GO:0010556,GO:0010608,GO:0019222,GO:0031323,GO:0031326,GO:0032268,GO:0050789,GO:0050794,GO:0051246,GO:0060255,GO:0065007,GO:0080090,GO:0097159,GO:1901363,GO:2000112	0.953026	5.66985	30.9822	2.60401e-08	8.21371e-07	33.0807	36.2389	57.4115	76.6778			-0.512426	-0.388063		0.247637	0.652852
TRINITY_DN36445_c0_g1	1845; 1785; 1708; 1696; 1648; 1636; 1259; 1008										0.896926	5.17929	30.8736	2.75387e-08	8.67036e-07	26.6711	23.9279	46.6968	47.5206			-0.351892	-0.496983		0.412336	0.436539
TRINITY_DN28083_c0_g1	777	OSS2	Organ-specific protein S2	PEA							1.3085	3.64721	30.8551	2.78036e-08	8.73761e-07	7.16901	7.24175	21.5493	14.2476			-0.549408	-0.538008		0.811438	0.275977
TRINITY_DN50143_c0_g1	571	ERDL7 (1)	Sugar transporter ERD6-like 7	ARATH					AT2G48020	GO:0000041,GO:0003674,GO:0005215,GO:0005351,GO:0005355,GO:0005402,GO:0005575,GO:0005773,GO:0005774,GO:0006810,GO:0006811,GO:0006812,GO:0006829,GO:0008150,GO:0008324,GO:0008643,GO:0008645,GO:0009507,GO:0009536,GO:0009705,GO:0009987,GO:0015075,GO:0015144,GO:0015145,GO:0015149,GO:0015291,GO:0015293,GO:0015294,GO:0015295,GO:0015749,GO:0015758,GO:0016020,GO:0016021,GO:0022804,GO:0022857,GO:0022891,GO:…	1.90167	2.19217	30.6774	3.04691e-08	9.55764e-07	1.4581	2.35357	5.19742	9.00906			-0.765089	-0.432871		0.29241	0.90555
TRINITY_DN33798_c0_g1	1324; 1248; 1227; 1151; 1150; 962; 637	TNG2 (1)	Transport and Golgi organization 2 homolog	MOUSE						GO:0005575,GO:0005739,GO:0005794,GO:0043226,GO:0043227,GO:0043229,GO:0043231,GO:0044424,GO:0044444,GO:0044464	1.01176	4.70202	30.6617	3.07165e-08	9.61755e-07	15.8873	18.5872	30.3449	39.0872			-0.564295	-0.361482		0.290313	0.635464
TRINITY_DN33379_c0_g1	1531; 1528; 1528; 1525; 1519; 1516; 1504; 1501; 1501; 1498; 1492; 1489; 977; 974	MYBF (1)	Putative Myb family transcription factor At1g14600	ARATH					AT1G14600	GO:0001071,GO:0003674,GO:0003676,GO:0003677,GO:0003700,GO:0005488,GO:0005575,GO:0005634,GO:0006139,GO:0006351,GO:0006355,GO:0006725,GO:0006807,GO:0008150,GO:0008152,GO:0009058,GO:0009059,GO:0009889,GO:0009987,GO:0010468,GO:0010556,GO:0016070,GO:0018130,GO:0019219,GO:0019222,GO:0019438,GO:0031323,GO:0031326,GO:0032774,GO:0034641,GO:0034645,GO:0034654,GO:0043170,GO:0043226,GO:0043227,GO:0043229,GO:…	0.867488	6.08719	30.622	3.13518e-08	9.79846e-07	43.1356	53.1062	81.1197	94.4081			-0.565941	-0.277992		0.314985	0.528948
TRINITY_DN25053_c0_g1	1828	UGT8 (1)	7-deoxyloganetic acid glucosyltransferase	CATRO						GO:0003674,GO:0003824,GO:0006629,GO:0006720,GO:0006721,GO:0008150,GO:0008152,GO:0008194,GO:0008299,GO:0008610,GO:0009058,GO:0009987,GO:0016098,GO:0016099,GO:0016114,GO:0016137,GO:0016138,GO:0016740,GO:0016757,GO:0016758,GO:0018130,GO:0035251,GO:0044237,GO:0044238,GO:0044249,GO:0044255,GO:0044699,GO:0044710,GO:0044711,GO:0044763,GO:0046483,GO:0046527,GO:0071704,GO:0102970,GO:1900992,GO:1900994,GO:…	1.58168	2.07487	30.4652	3.39901e-08	1.06036e-06	2.18716	1.99148	5.27738	7.19574			-0.465849	-0.534895		0.331599	0.669146
TRINITY_DN31785_c0_g1	1316; 693	MEE14	CCG-binding protein 1	ARATH					AT2G15890	GO:0003006,GO:0003674,GO:0005488,GO:0005515,GO:0005575,GO:0005634,GO:0005829,GO:0006935,GO:0006950,GO:0006952,GO:0008150,GO:0009507,GO:0009536,GO:0009605,GO:0009607,GO:0009620,GO:0009790,GO:0009793,GO:0010183,GO:0022414,GO:0032403,GO:0032502,GO:0036033,GO:0040011,GO:0042330,GO:0043207,GO:0043226,GO:0043227,GO:0043229,GO:0043231,GO:0044424,GO:0044444,GO:0044464,GO:0044699,GO:0044702,GO:0044767,GO:…	1.29546	6.82126	30.4574	3.41284e-08	1.06272e-06	60.6936	70.1846	113.464	207.669			-0.706537	-0.503163		0.174512	1.03519
TRINITY_DN27206_c0_g1	1322	PER61 (1)	Probable peroxidase 61	ARATH	K00430				AT5G24070	GO:0003674,GO:0003824,GO:0004601,GO:0005488,GO:0005575,GO:0005576,GO:0005618,GO:0006950,GO:0006979,GO:0008150,GO:0008152,GO:0009056,GO:0009505,GO:0009664,GO:0009987,GO:0016043,GO:0016209,GO:0016491,GO:0016684,GO:0020037,GO:0030312,GO:0042743,GO:0042744,GO:0043167,GO:0043169,GO:0044237,GO:0044248,GO:0044464,GO:0044699,GO:0044710,GO:0044712,GO:0044763,GO:0045229,GO:0046872,GO:0046906,GO:0050896,GO:…	-1.34985	7.2055	30.4189	3.48121e-08	1.08203e-06	214.007	209.679	109.386	56.9614			0.714488	0.685286		-0.241027	-1.15875
TRINITY_DN29110_c0_g1	692	GRXC9	Glutaredoxin-C9	ARATH					AT1G28480	GO:0001101,GO:0003674,GO:0003824,GO:0005575,GO:0005634,GO:0005737,GO:0007165,GO:0008150,GO:0009055,GO:0009751,GO:0009755,GO:0009863,GO:0009867,GO:0009987,GO:0010033,GO:0014070,GO:0015035,GO:0015036,GO:0016491,GO:0016667,GO:0019725,GO:0042221,GO:0042592,GO:0043226,GO:0043227,GO:0043229,GO:0043231,GO:0044424,GO:0044464,GO:0044699,GO:0044763,GO:0045454,GO:0050789,GO:0050794,GO:0050896,GO:0065007,GO:…	1.73213	2.97283	30.4141	3.4898e-08	1.08273e-06	3.64526	3.56053	7.83611	16.0321			-0.613671	-0.63549		0.187376	1.06178
TRINITY_DN28862_c0_g2	890	NLTL2; LTPG2 (1)	Non-specific lipid-transfer protein-like protein At2g13820; Non-specific lipid transfer protein GPI-anchored 2	ARATH; ARATH					AT2G13820	GO:0003674,GO:0005488,GO:0005575,GO:0005576,GO:0005886,GO:0006810,GO:0006869,GO:0008150,GO:0008289,GO:0016020,GO:0031224,GO:0031225,GO:0031226,GO:0044425,GO:0044459,GO:0044464,GO:0044699,GO:0044765,GO:0046658,GO:0051179,GO:0051234,GO:0071702,GO:1902578	-1.18118	3.46923	30.3649	3.57939e-08	1.1085e-06	16.4037	14.0611	6.47678	6.93669			0.589253	0.392827		-0.529152	-0.452928
TRINITY_DN34407_c0_g1	2395	BAM9	Inactive beta-amylase 9	ARATH					AT5G18670	GO:0000272,GO:0003674,GO:0003824,GO:0004553,GO:0005575,GO:0005737,GO:0005975,GO:0005976,GO:0008150,GO:0008152,GO:0009056,GO:0009057,GO:0016052,GO:0016160,GO:0016161,GO:0016787,GO:0016798,GO:0043170,GO:0044238,GO:0044424,GO:0044464,GO:0071704,GO:1901575	-0.992049	5.32439	30.3	3.7012e-08	1.14415e-06	52.2487	54.1622	22.5888	30.7978			0.454392	0.504404		-0.687197	-0.2716
TRINITY_DN29521_c0_g1	881; 851; 849; 796										1.62334	2.13679	30.2957	3.70945e-08	1.14462e-06	1.88338	2.38374	5.39732	7.71383			-0.606816	-0.431967		0.322872	0.71591
TRINITY_DN26132_c0_g1	2210; 2121; 2047	GLR27; GLR28; GLR32	Glutamate receptor 2.7; Glutamate receptor 2.8; Glutamate receptor 3.2	ARATH	K05387				AT2G29110,AT2G29120,AT4G35290	GO:0001101,GO:0003674,GO:0004871,GO:0004872,GO:0004888,GO:0004970,GO:0005215,GO:0005216,GO:0005230,GO:0005261,GO:0005262,GO:0005575,GO:0005622,GO:0005773,GO:0005886,GO:0006810,GO:0006811,GO:0006812,GO:0006816,GO:0007165,GO:0008066,GO:0008150,GO:0008324,GO:0009719,GO:0009987,GO:0010033,GO:0010243,GO:0015075,GO:0015085,GO:0015267,GO:0015276,GO:0016020,GO:0016021,GO:0019722,GO:0019932,GO:0022803,GO:…	1.63079	2.28865	30.2673	3.76419e-08	1.15901e-06	2.61244	2.11218	5.71716	8.86515			-0.453255	-0.618882		0.289286	0.782852
TRINITY_DN37100_c1_g1	1268; 1200; 1200	LAC5	Laccase-5	ARATH	K05909				AT2G40370	GO:0003674,GO:0003824,GO:0005488,GO:0005507,GO:0005575,GO:0005576,GO:0006725,GO:0008150,GO:0008152,GO:0009056,GO:0009698,GO:0009808,GO:0009987,GO:0010035,GO:0010038,GO:0016491,GO:0016679,GO:0016682,GO:0016722,GO:0019439,GO:0019748,GO:0042221,GO:0043167,GO:0043169,GO:0044237,GO:0044248,GO:0044699,GO:0044710,GO:0044712,GO:0044763,GO:0046271,GO:0046274,GO:0046688,GO:0046872,GO:0046914,GO:0048046,GO:…	-1.83782	1.53985	30.2645	3.76969e-08	1.15901e-06	4.49582	4.2847	0.879563	1.5255			0.525754	0.478086		-0.647908	-0.355932
TRINITY_DN34703_c0_g1	2090; 1954; 1811; 1311; 562; 562	REM41 (1)	Remorin 4.1 {ECO:0000305}	ORYSJ						GO:0005575,GO:0005886,GO:0007165,GO:0008150,GO:0009738,GO:0009755,GO:0016020,GO:0044464,GO:0050789,GO:0050794,GO:0065007	0.917539	4.53809	30.2378	3.82194e-08	1.17296e-06	16.7378	15.3887	30.145	30.5387			-0.366761	-0.474563		0.411881	0.429443
TRINITY_DN35248_c0_g1	3349; 1741	NDUS2	NADH dehydrogenase [ubiquinone] iron-sulfur protein 2	ARATH	K03935				ArthMp043	GO:0000166,GO:0003674,GO:0003824,GO:0003954,GO:0005488,GO:0005575,GO:0005739,GO:0008137,GO:0016491,GO:0016651,GO:0016655,GO:0036094,GO:0043226,GO:0043227,GO:0043229,GO:0043231,GO:0044424,GO:0044425,GO:0044444,GO:0044464,GO:0048037,GO:0048038,GO:0050136,GO:0050662,GO:0051287,GO:0070469,GO:0097159,GO:1901265,GO:1901363	1.43358	3.48118	30.1046	4.09361e-08	1.25407e-06	5.34638	6.72879	20.11	12.6069			-0.707473	-0.458724		0.882122	0.284075
TRINITY_DN33521_c0_g1	2179; 2034; 1079	MSHA; MSHA2; Y1607	D-inositol 3-phosphate glycosyltransferase; D-inositol 3-phosphate glycosyltransferase 2; Uncharacterized glycosyltransferase MJ1607	CATAD; CORK4; METJA	K15521					GO:0003674,GO:0003824,GO:0005488,GO:0006790,GO:0008150,GO:0008152,GO:0008194,GO:0008375,GO:0009058,GO:0009987,GO:0010125,GO:0010126,GO:0016137,GO:0016138,GO:0016740,GO:0016757,GO:0016758,GO:0043167,GO:0043169,GO:0044237,GO:0044249,GO:0044272,GO:0044699,GO:0044710,GO:0044711,GO:0044763,GO:0046872,GO:0051186,GO:0051188,GO:0071704,GO:1901135,GO:1901137,GO:1901576,GO:1901657,GO:1901659	-0.901687	5.15499	29.9587	4.41339e-08	1.34957e-06	47.6314	44.929	26.187	23.4005			0.465847	0.385075		-0.350376	-0.500546
TRINITY_DN33088_c0_g1	1060; 1044; 1035; 1019										-1.09755	5.87836	29.9541	4.42392e-08	1.34957e-06	81.8968	78.1505	46.257	28.6678			0.578918	0.513014		-0.218959	-0.872973
TRINITY_DN27693_c0_g1	2311; 2223	SUT21	Sulfate transporter 2.1	ARATH	K17469				AT5G10180	GO:0003674,GO:0005215,GO:0005575,GO:0005887,GO:0006810,GO:0006811,GO:0006820,GO:0008150,GO:0008271,GO:0008272,GO:0008509,GO:0009987,GO:0015075,GO:0015103,GO:0015116,GO:0015291,GO:0015293,GO:0015698,GO:0016021,GO:0022804,GO:0022857,GO:0022891,GO:0022892,GO:0031224,GO:0031226,GO:0034220,GO:0044425,GO:0044459,GO:0044464,GO:0044699,GO:0044763,GO:0044765,GO:0051179,GO:0051234,GO:0055085,GO:0072348,GO:…	1.04092	4.01833	29.9518	4.42911e-08	1.34957e-06	10.1763	10.9833	20.5098	22.9976			-0.504189	-0.411611		0.382283	0.533517
TRINITY_DN35811_c0_g1	2161; 2149; 1552; 1267	CEMA; PCXA	Chloroplast envelope membrane protein; Proton extrusion protein PcxA {ECO:0000255|HAMAP-Rule:MF_01308}	RHDSA; SYNP6						GO:0005575,GO:0005886,GO:0006810,GO:0006811,GO:0006812,GO:0006818,GO:0008150,GO:0009528,GO:0009706,GO:0015672,GO:0015992,GO:0016020,GO:0016021,GO:0019866,GO:0031090,GO:0031224,GO:0031969,GO:0042170,GO:0044422,GO:0044424,GO:0044425,GO:0044434,GO:0044435,GO:0044444,GO:0044446,GO:0044464,GO:0044699,GO:0044765,GO:0051179,GO:0051234,GO:1902578	0.979658	4.31248	29.9116	4.52204e-08	1.37543e-06	13.1533	13.5481	24.6677	27.9482			-0.458852	-0.421746		0.356611	0.523987
TRINITY_DN37126_c2_g1	2537; 1424	GALS2; GALS3 (1)	Galactan beta-1,4-galactosyltransferase GALS2 {ECO:0000305}; Galactan beta-1,4-galactosyltransferase GALS3 {ECO:0000305}	ARATH					AT4G20170,AT5G44670	GO:0000139,GO:0003674,GO:0003824,GO:0005575,GO:0005737,GO:0005773,GO:0008150,GO:0009987,GO:0016020,GO:0016021,GO:0016043,GO:0016740,GO:0016757,GO:0031090,GO:0031224,GO:0042546,GO:0043226,GO:0043227,GO:0043229,GO:0043231,GO:0044085,GO:0044422,GO:0044424,GO:0044425,GO:0044431,GO:0044444,GO:0044446,GO:0044464,GO:0045229,GO:0071554,GO:0071555,GO:0071840,GO:0098588	-0.843222	6.70391	29.8996	4.55017e-08	1.38151e-06	143.228	124.256	79.8803	69.2805			0.513861	0.311894		-0.312873	-0.512881
TRINITY_DN62358_c0_g1	1097	GSTX6 (1)	Probable glutathione S-transferase	SOYBN	K00799					GO:0001101,GO:0003674,GO:0003824,GO:0004364,GO:0006950,GO:0008150,GO:0009266,GO:0009408,GO:0009628,GO:0009719,GO:0009725,GO:0009733,GO:0009735,GO:0009737,GO:0009739,GO:0010033,GO:0010035,GO:0010038,GO:0016740,GO:0016765,GO:0033993,GO:0042221,GO:0050896,GO:0097305,GO:1901700	1.24787	4.97633	29.8129	4.7581e-08	1.44208e-06	16.5859	20.6692	33.3434	55.033			-0.707834	-0.421314		0.219397	0.909752
TRINITY_DN38589_c0_g1	2244; 2233; 1965; 1231; 1193	PLST3	Probable plastidic glucose transporter 3	ARATH					AT1G79820	GO:0003674,GO:0005215,GO:0005575,GO:0005768,GO:0005794,GO:0005802,GO:0006810,GO:0008150,GO:0008643,GO:0016020,GO:0016021,GO:0022857,GO:0022891,GO:0022892,GO:0031090,GO:0031224,GO:0031969,GO:0042170,GO:0043226,GO:0043227,GO:0043229,GO:0043231,GO:0044422,GO:0044424,GO:0044425,GO:0044431,GO:0044434,GO:0044435,GO:0044444,GO:0044446,GO:0044464,GO:0044699,GO:0044765,GO:0051179,GO:0051234,GO:0071702,GO:…	-1.11048	4.37986	29.7965	4.79859e-08	1.45032e-06	28.3723	28.2428	15.5523	10.7648			0.51196	0.505798		-0.279137	-0.738621
TRINITY_DN38570_c0_g1	2407; 2139; 1907; 842	ASOL; SKU5	L-ascorbate oxidase homolog; Monocopper oxidase-like protein SKU5	ARATH; BRANA	K00423				AT4G12420	GO:0000902,GO:0003674,GO:0003824,GO:0005488,GO:0005507,GO:0005575,GO:0005576,GO:0005618,GO:0005774,GO:0005886,GO:0005911,GO:0008150,GO:0009505,GO:0009506,GO:0009653,GO:0009826,GO:0009932,GO:0009987,GO:0016020,GO:0016043,GO:0016049,GO:0016491,GO:0016722,GO:0030054,GO:0030312,GO:0031090,GO:0031224,GO:0031225,GO:0031226,GO:0032502,GO:0032989,GO:0040007,GO:0043167,GO:0043169,GO:0044422,GO:0044424,GO:…	-1.13272	8.15672	29.795	4.80233e-08	1.45032e-06	403.166	380.494	210.375	147.11			0.614277	0.531201		-0.317617	-0.827861
TRINITY_DN15756_c0_g1	2479	JAL3	Jacalin-related lectin 3	ARATH					AT1G19715	GO:0003674,GO:0005488,GO:0030246	-0.924545	5.03075	29.7864	4.82355e-08	1.45415e-06	38.5486	46.83	22.5888	22.3931			0.296679	0.564793		-0.424974	-0.436499
TRINITY_DN34734_c0_g1	1203; 1153; 1153; 1149; 1099; 1099; 1073; 955; 813; 788	FHY1C	Flavin mononucleotide hydrolase 1, chloroplatic {ECO:0000303|PubMed:22002057}	ARATH						GO:0003674,GO:0005488,GO:0005515,GO:0005575,GO:0009507,GO:0009536,GO:0043226,GO:0043227,GO:0043229,GO:0043231,GO:0043621,GO:0044424,GO:0044444,GO:0044464,GO:0090711	1.14484	5.34442	29.757	4.89737e-08	1.4738e-06	24.8789	25.678	43.0586	68.6185			-0.545293	-0.503025		0.200036	0.848281
TRINITY_DN25519_c0_g1	1727	C94A1; C94A2 (1)	Cytochrome P450 94A1; Cytochrome P450 94A2	VICSA	K13407					GO:0003674,GO:0003824,GO:0004497,GO:0005488,GO:0005506,GO:0005575,GO:0005789,GO:0016020,GO:0016021,GO:0016491,GO:0016705,GO:0020037,GO:0031090,GO:0031224,GO:0043167,GO:0043169,GO:0044422,GO:0044424,GO:0044425,GO:0044432,GO:0044444,GO:0044446,GO:0044464,GO:0046872,GO:0046906,GO:0046914,GO:0097159,GO:0098588,GO:0098589,GO:1901363	1.26071	4.07231	29.6656	5.13387e-08	1.54224e-06	8.99164	10.7721	18.7507	28.5239			-0.651719	-0.435129		0.265034	0.821814
TRINITY_DN35300_c0_g1	2087; 1987; 1559; 742	CP74 (1)	Allene oxide synthase, chloroplastic	LINUS						GO:0003674,GO:0003824,GO:0004497,GO:0005488,GO:0005506,GO:0005575,GO:0006082,GO:0006629,GO:0006631,GO:0006633,GO:0008150,GO:0008152,GO:0008610,GO:0009058,GO:0009507,GO:0009536,GO:0009987,GO:0016053,GO:0016491,GO:0016705,GO:0016829,GO:0016835,GO:0016836,GO:0019752,GO:0020037,GO:0031407,GO:0031408,GO:0032787,GO:0043167,GO:0043169,GO:0043226,GO:0043227,GO:0043229,GO:0043231,GO:0043436,GO:0044237,GO:…	0.837575	6.63083	29.6027	5.30322e-08	1.59031e-06	67.9233	74.2581	139.171	115.017			-0.470395	-0.345279		0.543201	0.272473
TRINITY_DN2413_c0_g2	682										1.42221	2.64384	29.5927	5.33044e-08	1.59566e-06	3.8579	2.8967	7.99603	10.074			-0.388962	-0.647536		0.382009	0.65449
TRINITY_DN32543_c1_g1	1305	EXLA1 (1)	Expansin-like A1	ARATH					AT3G45970	GO:0005575,GO:0005576,GO:0005618,GO:0005794,GO:0005911,GO:0009505,GO:0009506,GO:0016021,GO:0030054,GO:0030312,GO:0031224,GO:0043226,GO:0043227,GO:0043229,GO:0043231,GO:0044424,GO:0044425,GO:0044444,GO:0044464	-1.44919	4.73036	29.5614	5.41728e-08	1.61882e-06	38.3967	38.9847	19.2704	9.18176			0.689408	0.710257		-0.235982	-1.16368
TRINITY_DN32589_c2_g1	1312; 918; 913	EXPA2; EXPA8	Expansin-A2; Expansin-A8	ARATH; ORYSJ					AT2G40610	GO:0005575,GO:0005576,GO:0005618,GO:0006949,GO:0008150,GO:0009664,GO:0009987,GO:0016020,GO:0016043,GO:0030312,GO:0032502,GO:0044464,GO:0044699,GO:0044763,GO:0044767,GO:0045229,GO:0048646,GO:0071554,GO:0071555,GO:0071669,GO:0071840	-1.14378	5.14196	29.4303	5.79654e-08	1.72911e-06	51.1248	45.8342	16.9916	26.7681			0.63007	0.478729		-0.853956	-0.254843
TRINITY_DN57929_c0_g1	532	GSTX6 (2)	Probable glutathione S-transferase	SOYBN	K00799					GO:0001101,GO:0003674,GO:0003824,GO:0004364,GO:0006950,GO:0008150,GO:0009266,GO:0009408,GO:0009628,GO:0009719,GO:0009725,GO:0009733,GO:0009735,GO:0009737,GO:0009739,GO:0010033,GO:0010035,GO:0010038,GO:0016740,GO:0016765,GO:0033993,GO:0042221,GO:0050896,GO:0097305,GO:1901700	1.0112	7.00876	29.4131	5.84808e-08	1.74144e-06	83.9625	86.8105	139.411	204.676			-0.507681	-0.460658		0.210432	0.757908
TRINITY_DN29139_c0_g1	1060										-1.17801	3.18169	29.3069	6.17744e-08	1.83631e-06	12.3331	12.5524	5.99702	5.03702			0.461559	0.483459		-0.38026	-0.564759
TRINITY_DN24936_c0_g1	1491; 1355; 834										1.70971	3.41595	29.2885	6.23648e-08	1.85063e-06	4.9211	5.00888	10.155	22.2492			-0.65988	-0.641698		0.152592	1.14899
TRINITY_DN36162_c0_g1	1410	C71D8; C7D55	Cytochrome P450 71D8; Premnaspirodiene oxygenase	SOYBN; HYOMU						GO:0003674,GO:0003824,GO:0004497,GO:0005488,GO:0005506,GO:0005575,GO:0008150,GO:0008152,GO:0009058,GO:0016020,GO:0016491,GO:0016705,GO:0016709,GO:0019748,GO:0020037,GO:0043167,GO:0043169,GO:0044550,GO:0044699,GO:0044710,GO:0044711,GO:0046872,GO:0046906,GO:0046914,GO:0097159,GO:1901363	1.3861	2.23392	29.2648	6.31325e-08	1.87015e-06	2.58206	2.59496	7.11646	6.44738			-0.469761	-0.465704		0.522718	0.412747
TRINITY_DN38709_c0_g1	2450; 1919; 1919; 1919	PTR7	Protein NRT1/ PTR FAMILY 6.3	ARATH					AT1G12110	GO:0001101,GO:0003674,GO:0005215,GO:0005575,GO:0005886,GO:0006082,GO:0006807,GO:0006810,GO:0006811,GO:0006820,GO:0006857,GO:0006950,GO:0007165,GO:0008150,GO:0008152,GO:0008509,GO:0009414,GO:0009415,GO:0009628,GO:0009635,GO:0009636,GO:0009734,GO:0009755,GO:0009987,GO:0010035,GO:0010167,GO:0015075,GO:0015103,GO:0015112,GO:0015291,GO:0015293,GO:0015698,GO:0015706,GO:0015833,GO:0016020,GO:0016021,GO:…	-0.826761	5.96247	29.157	6.67428e-08	1.97366e-06	79.8919	79.3273	49.7753	40.0946			0.407881	0.3979		-0.253577	-0.552204
TRINITY_DN38873_c0_g1	1826; 1703; 1009	AAP3 (1)	Amino acid permease 3	ARATH					AT1G77380	GO:0003333,GO:0003674,GO:0005215,GO:0005342,GO:0005575,GO:0005886,GO:0006810,GO:0006811,GO:0006820,GO:0006865,GO:0008150,GO:0008509,GO:0008514,GO:0009987,GO:0015075,GO:0015171,GO:0015291,GO:0015293,GO:0015711,GO:0015802,GO:0015849,GO:0016020,GO:0016021,GO:0022804,GO:0022857,GO:0022891,GO:0022892,GO:0031090,GO:0031224,GO:0031965,GO:0034220,GO:0044422,GO:0044424,GO:0044425,GO:0044428,GO:0044446,GO:…	-1.93017	4.00719	29.0816	6.93929e-08	2.04847e-06	25.6383	24.8935	3.31835	9.84377			0.909893	0.870481		-1.46773	-0.312649
TRINITY_DN57505_c0_g1	889										0.887573	6.55996	29.078	6.95228e-08	2.04876e-06	63.9743	68.4043	105.428	139.367			-0.474155	-0.380394		0.229234	0.625315
TRINITY_DN37171_c0_g1	1697; 1435; 1297; 1215; 679; 584										-0.966278	4.23405	29.0548	7.03596e-08	2.06984e-06	24.3321	25.1952	12.8336	12.5206			0.410036	0.456568		-0.417916	-0.448688
TRINITY_DN25436_c0_g1	1138; 1135; 1113; 1110										1.81485	1.3623	29.0446	7.073e-08	2.07714e-06	0.911315	1.32765	3.55823	4.31744			-0.560865	-0.36803		0.37209	0.556805
TRINITY_DN32803_c0_g1	1871	C94A1	Cytochrome P450 94A1	VICSA	K13407					GO:0003674,GO:0003824,GO:0004497,GO:0005488,GO:0005506,GO:0005575,GO:0005789,GO:0016020,GO:0016021,GO:0016491,GO:0016705,GO:0020037,GO:0031090,GO:0031224,GO:0043167,GO:0043169,GO:0044422,GO:0044424,GO:0044425,GO:0044432,GO:0044444,GO:0044446,GO:0044464,GO:0046872,GO:0046906,GO:0046914,GO:0097159,GO:0098588,GO:0098589,GO:1901363	1.29681	3.3827	29.0271	7.13727e-08	2.09241e-06	6.10581	5.91409	11.7542	17.7015			-0.502397	-0.536928		0.260443	0.778882
TRINITY_DN31286_c0_g1	1883; 1882; 1791	C16B1; T5H	Cytochrome P450 716B1; Taxadiene 5-alpha hydroxylase	PICSI; TAXCU	K14039					GO:0003674,GO:0003824,GO:0004497,GO:0005488,GO:0005506,GO:0005575,GO:0006629,GO:0006720,GO:0006721,GO:0006807,GO:0008150,GO:0008152,GO:0008299,GO:0008610,GO:0009058,GO:0009987,GO:0016021,GO:0016101,GO:0016102,GO:0016114,GO:0016491,GO:0016705,GO:0020037,GO:0031224,GO:0034641,GO:0042616,GO:0042617,GO:0043167,GO:0043169,GO:0044237,GO:0044238,GO:0044249,GO:0044255,GO:0044425,GO:0044699,GO:0044710,GO:…	-1.38202	3.46661	28.998	7.24547e-08	2.12048e-06	16.6163	15.0266	7.67619	4.54771			0.645084	0.51631		-0.298972	-0.862421
TRINITY_DN13120_c0_g1	1585										-1.8531	1.12505	28.9848	7.29471e-08	2.13123e-06	3.12885	3.40966	0.879563	0.921054			0.392007	0.468909		-0.440778	-0.420138
TRINITY_DN29079_c0_g1	1253; 1160	SYM1 (1)	Protein sym-1	NEUCR	K13348					GO:0005575,GO:0005743,GO:0006066,GO:0006067,GO:0008150,GO:0008152,GO:0016020,GO:0016021,GO:0019866,GO:0031090,GO:0031224,GO:0031966,GO:0034308,GO:0044281,GO:0044422,GO:0044424,GO:0044425,GO:0044429,GO:0044444,GO:0044446,GO:0044464,GO:0044699,GO:0044710,GO:0071704,GO:1901615	1.46199	4.59487	28.9735	7.33767e-08	2.14011e-06	13.0318	12.6429	23.1085	47.5206			-0.605588	-0.643406		0.134571	1.11442
TRINITY_DN33645_c0_g1	1546; 611; 553; 521	EDR2; EDR2L (1)	Protein ENHANCED DISEASE RESISTANCE 2; Protein ENHANCED DISEASE RESISTANCE 2-like	ARATH					AT5G45560,AT4G19040	GO:0000160,GO:0001101,GO:0002376,GO:0002831,GO:0003674,GO:0005488,GO:0005543,GO:0005575,GO:0005789,GO:0005886,GO:0006950,GO:0006952,GO:0006955,GO:0007165,GO:0008150,GO:0008219,GO:0008289,GO:0009626,GO:0009719,GO:0009723,GO:0009725,GO:0009751,GO:0009755,GO:0009873,GO:0009987,GO:0010008,GO:0010033,GO:0012501,GO:0014070,GO:0016020,GO:0016021,GO:0016265,GO:0031090,GO:0031224,GO:0031347,GO:0032101,GO:…	0.802749	6.39265	28.9537	7.41296e-08	2.15838e-06	58.6887	63.7274	99.4706	114.009			-0.447843	-0.332775		0.29372	0.486898
TRINITY_DN471_c0_g1	900	STR18	Thiosulfate sulfurtransferase 18	ARATH					AT5G66170	GO:0003674,GO:0003824,GO:0004792,GO:0005575,GO:0005737,GO:0016740,GO:0016782,GO:0016783,GO:0044424,GO:0044464	1.76373	4.32078	28.9257	7.52082e-08	2.18262e-06	9.96371	8.14697	17.8711	43.5486			-0.605784	-0.8434		0.126225	1.32296
TRINITY_DN33642_c0_g2	981; 874; 564; 529	STR15	Rhodanese-like domain-containing protein 15, chloroplastic	ARATH					AT4G35770	GO:0001101,GO:0005575,GO:0006950,GO:0006979,GO:0007568,GO:0008150,GO:0009507,GO:0009536,GO:0009579,GO:0009611,GO:0009719,GO:0009725,GO:0009753,GO:0010033,GO:0032502,GO:0042221,GO:0043226,GO:0043227,GO:0043229,GO:0043231,GO:0044424,GO:0044444,GO:0044464,GO:0044699,GO:0044767,GO:0050896,GO:1901700	1.58165	2.43918	28.9254	7.52185e-08	2.18262e-06	2.21753	3.16826	6.4368	9.64229			-0.68962	-0.396339		0.310677	0.775283
TRINITY_DN30667_c0_g1	2773; 2037; 1856; 1041	BAG5; GSTU7; GSTU8; GSTX6	BAG family molecular chaperone regulator 5, mitochondrial; Glutathione S-transferase U7; Glutathione S-transferase U8; Probable glutathione S-transferase	ARATH; SOYBN	K00799				AT1G12060	GO:0001101,GO:0003674,GO:0003824,GO:0004364,GO:0005575,GO:0005739,GO:0005911,GO:0006457,GO:0006950,GO:0008150,GO:0008152,GO:0009266,GO:0009408,GO:0009506,GO:0009605,GO:0009607,GO:0009628,GO:0009719,GO:0009725,GO:0009733,GO:0009735,GO:0009737,GO:0009739,GO:0009987,GO:0010033,GO:0010035,GO:0010038,GO:0016740,GO:0016765,GO:0019538,GO:0030054,GO:0033993,GO:0042221,GO:0043170,GO:0043207,GO:0043226,GO:…	0.873788	7.18183	28.9064	7.59605e-08	2.2004e-06	94.2907	110.708	174.753	200.847			-0.54458	-0.317455		0.331688	0.530347
TRINITY_DN35653_c0_g1	1405; 1405; 1393; 1182; 1050	XTH31; XTH32	Probable xyloglucan endotransglucosylase/hydrolase protein 32; Xyloglucan endotransglucosylase/hydrolase protein 31 {ECO:0000303|PubMed:12514239}	ARATH	K08235				AT3G44990	GO:0003674,GO:0003824,GO:0004553,GO:0005575,GO:0005576,GO:0005618,GO:0005886,GO:0005975,GO:0005976,GO:0006073,GO:0008150,GO:0008152,GO:0009056,GO:0009987,GO:0010383,GO:0010410,GO:0010411,GO:0016020,GO:0016043,GO:0016740,GO:0016757,GO:0016758,GO:0016762,GO:0016787,GO:0016798,GO:0016998,GO:0030312,GO:0033946,GO:0042546,GO:0043170,GO:0044036,GO:0044042,GO:0044085,GO:0044237,GO:0044238,GO:0044248,GO:…	1.00268	6.03819	28.8724	7.73084e-08	2.23394e-06	43.3178	44.1747	106.067	69.3957			-0.48414	-0.457117		0.769639	0.171618
TRINITY_DN41502_c0_g1	949	BGIA	Glu S.griseus protease inhibitor	MOMCH						GO:0003674,GO:0004857,GO:0004866,GO:0004867,GO:0006950,GO:0008150,GO:0009611,GO:0030234,GO:0030414,GO:0050896,GO:0061134,GO:0061135	1.76413	3.79603	28.868	7.74827e-08	2.23394e-06	6.43996	6.12531	12.5538	30.0494			-0.664065	-0.718878		0.122019	1.26092
TRINITY_DN39091_c0_g1	2047; 1163	CAAT2 (1)	Cationic amino acid transporter 2, vacuolar	ARATH					AT1G58030	GO:0003674,GO:0005215,GO:0005342,GO:0005575,GO:0005773,GO:0005774,GO:0008150,GO:0008509,GO:0008514,GO:0009705,GO:0015075,GO:0015171,GO:0016020,GO:0016021,GO:0022857,GO:0022891,GO:0022892,GO:0031090,GO:0031224,GO:0042592,GO:0043226,GO:0043227,GO:0043229,GO:0043231,GO:0044422,GO:0044424,GO:0044425,GO:0044437,GO:0044444,GO:0044446,GO:0044464,GO:0046943,GO:0048878,GO:0050801,GO:0055081,GO:0065007,GO:…	1.04257	4.63858	28.8673	7.75119e-08	2.23394e-06	16.2822	16.2336	27.5863	39.2887			-0.466492	-0.470329		0.228001	0.70882
TRINITY_DN21060_c0_g1	1897	HPXO (2)	FAD-dependent urate hydroxylase {ECO:0000305|PubMed:23760935}	ACIAD	K16839					GO:0000166,GO:0003674,GO:0003824,GO:0004497,GO:0005488,GO:0006082,GO:0006139,GO:0006144,GO:0006725,GO:0006807,GO:0008150,GO:0008152,GO:0009056,GO:0009112,GO:0009987,GO:0016491,GO:0016705,GO:0016709,GO:0019439,GO:0019628,GO:0034641,GO:0036094,GO:0043167,GO:0043168,GO:0044237,GO:0044238,GO:0044248,GO:0044270,GO:0044281,GO:0044282,GO:0044699,GO:0044710,GO:0044712,GO:0044763,GO:0046415,GO:0046483,GO:…	1.50758	4.26462	28.8416	7.85457e-08	2.25991e-06	8.44485	11.4963	19.4303	37.1876			-0.828559	-0.45879		0.208304	1.07904
TRINITY_DN32785_c0_g1	1635; 1572; 1545; 808	LHW; LHWL2; LHWL3	Transcription factor LHW; Transcription factor bHLH155; Transcription factor bHLH157	ARATH					AT1G64625,AT2G27230,AT2G31280	GO:0000280,GO:0001071,GO:0003006,GO:0003674,GO:0003676,GO:0003677,GO:0003700,GO:0003824,GO:0004672,GO:0004674,GO:0005488,GO:0005575,GO:0005634,GO:0005829,GO:0006139,GO:0006351,GO:0006355,GO:0006464,GO:0006468,GO:0006725,GO:0006793,GO:0006796,GO:0006807,GO:0006996,GO:0007049,GO:0007126,GO:0007140,GO:0007165,GO:0008150,GO:0008152,GO:0009058,GO:0009059,GO:0009719,GO:0009725,GO:0009733,GO:0009791,GO:…	1.67727	2.79719	28.8284	7.90828e-08	2.27153e-06	2.76432	3.80192	7.35634	13.5855			-0.74195	-0.457691		0.231724	0.967916
TRINITY_DN32485_c0_g1	1158; 1157; 1102; 1096; 1095	CNBL8	Calcineurin B-like protein 8	ARATH	K06268				AT1G64480	GO:0003674,GO:0005488,GO:0005509,GO:0005575,GO:0005634,GO:0005737,GO:0005886,GO:0007165,GO:0008150,GO:0016020,GO:0019722,GO:0019932,GO:0035556,GO:0043167,GO:0043169,GO:0043226,GO:0043227,GO:0043229,GO:0043231,GO:0044424,GO:0044464,GO:0046872,GO:0050789,GO:0050794,GO:0065007	-0.884428	4.57693	28.8039	8.00878e-08	2.29652e-06	30.4683	31.1999	17.0715	16.3487			0.389705	0.421851		-0.377907	-0.433648
TRINITY_DN40953_c1_g1	2240; 2202; 2104; 2046; 1324; 1287; 943; 845	LAC13; LAC3	Laccase-13; Laccase-3	ARATH	K05909				AT2G30210,AT5G07130	GO:0003674,GO:0003824,GO:0005488,GO:0005507,GO:0005575,GO:0005576,GO:0006725,GO:0008150,GO:0008152,GO:0009056,GO:0009698,GO:0009808,GO:0009987,GO:0016491,GO:0016679,GO:0016682,GO:0016722,GO:0019439,GO:0019748,GO:0043167,GO:0043169,GO:0044237,GO:0044248,GO:0044699,GO:0044710,GO:0044712,GO:0044763,GO:0046271,GO:0046274,GO:0046872,GO:0046914,GO:0048046,GO:0052716,GO:0071704,GO:1901360,GO:1901361,GO:…	-0.837137	5.58189	28.747	8.24757e-08	2.36102e-06	63.4275	59.1409	36.6618	32.0066			0.450207	0.352449		-0.308782	-0.493874
TRINITY_DN33631_c0_g1	3492	NU5M; NU5M	NADH-ubiquinone oxidoreductase chain 5; NADH-ubiquinone oxidoreductase chain 5	OENBE; WHEAT						GO:0003674,GO:0003824,GO:0003954,GO:0005575,GO:0005743,GO:0006091,GO:0008137,GO:0008150,GO:0008152,GO:0009987,GO:0016020,GO:0016021,GO:0016491,GO:0016651,GO:0016655,GO:0019866,GO:0022900,GO:0022904,GO:0031090,GO:0031224,GO:0031966,GO:0042773,GO:0044237,GO:0044422,GO:0044424,GO:0044425,GO:0044429,GO:0044444,GO:0044446,GO:0044464,GO:0044699,GO:0044710,GO:0044763,GO:0050136,GO:0055114,GO:0070469	1.69054	1.9783	28.7346	8.3009e-08	2.3723e-06	1.85301	1.87078	7.4363	4.66284			-0.522258	-0.515616		0.76998	0.267894
TRINITY_DN9147_c0_g1	1802	F3PH (1)	Flavonoid 3'-monooxygenase	ARATH	K05280				AT5G07990	GO:0003674,GO:0003824,GO:0004497,GO:0005488,GO:0005506,GO:0005575,GO:0005789,GO:0008150,GO:0008152,GO:0009058,GO:0009719,GO:0009725,GO:0009733,GO:0009812,GO:0009813,GO:0010033,GO:0016020,GO:0016021,GO:0016491,GO:0016705,GO:0016709,GO:0016711,GO:0019748,GO:0020037,GO:0031090,GO:0031224,GO:0042221,GO:0043167,GO:0043169,GO:0044422,GO:0044424,GO:0044425,GO:0044432,GO:0044444,GO:0044446,GO:0044464,GO:…	1.35774	3.68211	28.7104	8.40507e-08	2.39805e-06	5.46789	8.90132	15.9521	20.8389			-0.855957	-0.310227		0.409422	0.756761
TRINITY_DN41046_c0_g1	3196; 3143; 3092; 3039; 2726; 931	CSA1; SNC1; Y4117	Disease resistance-like protein CSA1 {ECO:0000305}; Protein SUPPRESSOR OF npr1-1, CONSTITUTIVE 1 {ECO:0000303|PubMed:14576290}; Putative disease resistance protein At4g11170	ARATH					AT4G11170,AT5G17880	GO:0000166,GO:0000302,GO:0001101,GO:0001882,GO:0001883,GO:0003674,GO:0005488,GO:0005524,GO:0005575,GO:0005634,GO:0005737,GO:0005739,GO:0005783,GO:0005829,GO:0006950,GO:0006952,GO:0006979,GO:0007165,GO:0007275,GO:0008150,GO:0009314,GO:0009416,GO:0009605,GO:0009607,GO:0009617,GO:0009628,GO:0009639,GO:0009719,GO:0009725,GO:0009733,GO:0009862,GO:0009863,GO:0010033,GO:0010035,GO:0010114,GO:0010193,GO:…	1.24351	4.34033	28.7005	8.44824e-08	2.40634e-06	11.5129	12.492	21.5093	35.2303			-0.590486	-0.489569		0.208405	0.871651
TRINITY_DN36537_c0_g1	1984; 1971; 1536	TPPG	Probable trehalose-phosphate phosphatase G	ARATH	K01087				AT4G22590	GO:0003674,GO:0003824,GO:0004805,GO:0005975,GO:0005984,GO:0005991,GO:0005992,GO:0008150,GO:0008152,GO:0009058,GO:0009311,GO:0009312,GO:0009987,GO:0016051,GO:0016787,GO:0016788,GO:0016791,GO:0019203,GO:0034637,GO:0042578,GO:0044237,GO:0044238,GO:0044249,GO:0044262,GO:0044699,GO:0044710,GO:0044711,GO:0044723,GO:0044763,GO:0046351,GO:0071704,GO:1901576	1.05655	5.96802	28.6396	8.71829e-08	2.47911e-06	38.579	42.666	65.5274	103.331			-0.562327	-0.423883		0.172414	0.813796
TRINITY_DN35536_c0_g1	1881; 698	FB253	F-box protein At5g07610	ARATH					AT5G07610		1.89853	3.50791	28.6089	8.85762e-08	2.51453e-06	3.55413	6.00462	11.0345	24.5519			-1.00379	-0.476517		0.226916	1.25339
TRINITY_DN27416_c0_g1	1403; 1355										1.60446	6.51886	28.5754	9.01219e-08	2.55415e-06	43.5608	47.1317	80.1602	195.523			-0.768914	-0.660054		0.0817308	1.34724
TRINITY_DN29068_c0_g1	1301	ACCH1 (3)	1-aminocyclopropane-1-carboxylate oxidase homolog 1	ARATH					AT1G06620	GO:0003674,GO:0003824,GO:0005488,GO:0016491,GO:0043167,GO:0043169,GO:0046872	-1.2059	4.52645	28.4679	9.52638e-08	2.6954e-06	30.9543	33.0405	17.5513	10.3043			0.521489	0.610044		-0.231716	-0.899817
TRINITY_DN35637_c0_g1	1837; 1413	P2C73	Probable protein phosphatase 2C 73	ARATH					AT5G27930	GO:0000226,GO:0001101,GO:0003674,GO:0003824,GO:0004721,GO:0004722,GO:0005488,GO:0005575,GO:0005886,GO:0006464,GO:0006470,GO:0006793,GO:0006796,GO:0006950,GO:0006996,GO:0007010,GO:0007017,GO:0008150,GO:0008152,GO:0009414,GO:0009415,GO:0009628,GO:0009819,GO:0009987,GO:0010035,GO:0016020,GO:0016043,GO:0016311,GO:0016787,GO:0016788,GO:0016791,GO:0019538,GO:0036211,GO:0040008,GO:0042221,GO:0042578,GO:…	-0.823461	6.60038	28.261	1.06009e-07	2.99445e-06	119.899	127.877	62.5689	77.3398			0.361217	0.452684		-0.555553	-0.258348
TRINITY_DN29471_c0_g1	923; 921; 788; 786										-1.32716	3.55147	28.2074	1.08987e-07	3.07348e-06	18.682	14.5438	8.07599	5.2385			0.718535	0.396457		-0.318916	-0.796076
TRINITY_DN34314_c0_g1	1224; 1139; 1139; 1136	FAF3 (1)	Protein FANTASTIC FOUR 3	ARATH					AT5G19260		-1.08695	3.40406	28.1804	1.10518e-07	3.11149e-06	14.7329	13.7895	6.71666	6.70643			0.491776	0.408051		-0.449066	-0.450761
TRINITY_DN38319_c0_g1	1542; 1542; 1468; 884	PME (1)	Pectinesterase/pectinesterase inhibitor PPE8B	PRUPE						GO:0000272,GO:0003674,GO:0003824,GO:0004857,GO:0005575,GO:0005576,GO:0005618,GO:0005975,GO:0005976,GO:0008150,GO:0008152,GO:0009056,GO:0009057,GO:0009987,GO:0010393,GO:0016043,GO:0016052,GO:0016787,GO:0016788,GO:0030234,GO:0030312,GO:0030599,GO:0042545,GO:0043170,GO:0044238,GO:0044464,GO:0045229,GO:0045330,GO:0045488,GO:0045490,GO:0052689,GO:0071554,GO:0071555,GO:0071704,GO:0071840,GO:1901575	-1.12393	3.22844	28.1723	1.10982e-07	3.119e-06	12.3331	13.0955	5.75714	5.9005			0.417582	0.492347		-0.468175	-0.441755
TRINITY_DN40894_c3_g1	1112; 725										1.44128	2.54486	28.1694	1.11151e-07	3.119e-06	2.94658	3.28896	6.95654	9.93012			-0.555791	-0.45924		0.300718	0.714312
TRINITY_DN38987_c0_g1	2407; 2364; 2364; 1896; 1896; 1790	LRKS4 (1)	L-type lectin-domain containing receptor kinase S.4 {ECO:0000303|PubMed:19773388}	ARATH					AT3G55550	GO:0000166,GO:0001882,GO:0001883,GO:0002229,GO:0002239,GO:0003674,GO:0003824,GO:0004672,GO:0004674,GO:0005488,GO:0005524,GO:0005575,GO:0005886,GO:0006950,GO:0006952,GO:0008150,GO:0009605,GO:0009607,GO:0009617,GO:0016020,GO:0016021,GO:0016301,GO:0016740,GO:0016772,GO:0016773,GO:0017076,GO:0030246,GO:0030554,GO:0031224,GO:0032549,GO:0032550,GO:0032553,GO:0032555,GO:0032559,GO:0035639,GO:0036094,GO:…	-1.08474	3.67058	28.1527	1.12112e-07	3.14081e-06	17.2238	17.1086	8.95555	7.28208			0.467571	0.458898		-0.343664	-0.582805
TRINITY_DN31097_c0_g1	1355	PP425; PP330	Pentatricopeptide repeat-containing protein At5g48910; Pentatricopeptide repeat-containing protein At4g21065	ARATH; ARATH					AT5G48910	GO:0003674,GO:0003676,GO:0003723,GO:0003824,GO:0004518,GO:0004519,GO:0005488,GO:0005575,GO:0006139,GO:0006725,GO:0006807,GO:0008150,GO:0008152,GO:0008270,GO:0009451,GO:0009507,GO:0009536,GO:0009987,GO:0016070,GO:0016787,GO:0016788,GO:0034641,GO:0043167,GO:0043169,GO:0043170,GO:0043226,GO:0043227,GO:0043229,GO:0043231,GO:0043412,GO:0044237,GO:0044238,GO:0044260,GO:0044424,GO:0044444,GO:0044464,GO:…	1.63903	1.90847	28.0895	1.15833e-07	3.23972e-06	1.91376	1.68974	4.47777	6.70643			-0.448858	-0.533894		0.278085	0.704667
TRINITY_DN41055_c0_g1	3129	Y1684 (1)	Probable LRR receptor-like serine/threonine-protein kinase At1g06840	ARATH					AT1G06840	GO:0000166,GO:0001882,GO:0001883,GO:0003674,GO:0003824,GO:0004672,GO:0004674,GO:0005488,GO:0005524,GO:0005575,GO:0005886,GO:0016020,GO:0016021,GO:0016301,GO:0016740,GO:0016772,GO:0016773,GO:0017076,GO:0030554,GO:0031224,GO:0032549,GO:0032550,GO:0032553,GO:0032555,GO:0032559,GO:0035639,GO:0036094,GO:0043167,GO:0043168,GO:0044425,GO:0044464,GO:0097159,GO:0097367,GO:1901265,GO:1901363	1.64059	3.99642	28.0849	1.16109e-07	3.24209e-06	6.74373	8.6901	15.2324	32.8126			-0.815512	-0.525557		0.163294	1.17778
TRINITY_DN33218_c0_g1	985	WUN1	Wound-induced protein 1	SOLTU							0.770781	5.65473	28.0006	1.21276e-07	3.38083e-06	37.212	37.2045	61.8093	65.1358			-0.369495	-0.369772		0.332976	0.406292
TRINITY_DN39865_c0_g1	2593; 2581	CHUP1 (1)	Protein CHUP1, chloroplastic	ARATH					AT3G25690	GO:0005575,GO:0006996,GO:0008150,GO:0009507,GO:0009527,GO:0009536,GO:0009657,GO:0009658,GO:0009707,GO:0009902,GO:0009987,GO:0016020,GO:0016043,GO:0019867,GO:0031090,GO:0031968,GO:0031969,GO:0042170,GO:0043226,GO:0043227,GO:0043229,GO:0043231,GO:0044422,GO:0044424,GO:0044434,GO:0044435,GO:0044444,GO:0044446,GO:0044464,GO:0051179,GO:0051234,GO:0051649,GO:0051656,GO:0051667,GO:0071840,GO:0098588	1.19066	4.86221	27.9863	1.22178e-07	3.40042e-06	16.6771	18.7078	30.145	50.5141			-0.605919	-0.457008		0.177409	0.885518
TRINITY_DN17093_c0_g1	1150										-1.36188	3.39426	27.9592	1.23903e-07	3.4428e-06	13.852	16.1129	7.39632	4.34622			0.470709	0.663062		-0.283786	-0.849984
TRINITY_DN6415_c0_g1	697	GL116	Germin-like protein subfamily 1 member 16	ARATH					AT5G39130	GO:0003674,GO:0005488,GO:0005575,GO:0005576,GO:0005618,GO:0030145,GO:0030312,GO:0043167,GO:0043169,GO:0044464,GO:0045735,GO:0046872,GO:0046914,GO:0048046	1.608	5.71197	27.9326	1.25618e-07	3.48479e-06	21.9019	29.8119	47.4564	110.095			-0.922747	-0.510309		0.126284	1.30677
TRINITY_DN53655_c0_g1	763										1.94122	1.08482	27.8929	1.28221e-07	3.54621e-06	0.607543	1.11644	3.39831	3.25247			-0.579332	-0.322126		0.470485	0.430973
TRINITY_DN25736_c0_g1	653	KIC	Calcium-binding protein KIC	ARATH					AT2G46600	GO:0000902,GO:0000904,GO:0003674,GO:0005488,GO:0005509,GO:0008150,GO:0009653,GO:0009987,GO:0010091,GO:0016043,GO:0032502,GO:0032989,GO:0043167,GO:0043169,GO:0044699,GO:0044763,GO:0044767,GO:0046872,GO:0048869,GO:0071840	1.425	4.12096	27.8925	1.28249e-07	3.54621e-06	8.29296	10.5307	17.7912	32.6686			-0.744745	-0.460935		0.198453	1.00723
TRINITY_DN27119_c0_g1	872; 857	NLTP2 (1)	Non-specific lipid-transfer protein 2	PRUAR						GO:0003674,GO:0005488,GO:0006810,GO:0006869,GO:0008150,GO:0008289,GO:0044699,GO:0044765,GO:0051179,GO:0051234,GO:0071702,GO:1902578	-0.951243	5.52774	27.8121	1.33686e-07	3.69055e-06	50.9729	70.3958	30.3049	32.4384			0.221021	0.671673		-0.492478	-0.400216
TRINITY_DN36998_c0_g1	1486; 904; 901; 846; 846; 822; 669										-2.40675	8.38621	27.7889	1.353e-07	3.72907e-06	553.684	571.857	170.675	41.6489			1.32751	1.37393		-0.358698	-2.34274
TRINITY_DN32285_c0_g1	1211; 645	MENB	1,4-dihydroxy-2-naphthoyl-CoA synthase, peroxisomal	ARATH	K01661				AT1G60550	GO:0003674,GO:0003824,GO:0005575,GO:0005777,GO:0006732,GO:0008150,GO:0008152,GO:0008935,GO:0009058,GO:0009108,GO:0009233,GO:0009234,GO:0009987,GO:0016829,GO:0016830,GO:0016833,GO:0016853,GO:0042180,GO:0042181,GO:0042372,GO:0042374,GO:0042579,GO:0043226,GO:0043227,GO:0043229,GO:0043231,GO:0044237,GO:0044249,GO:0044281,GO:0044283,GO:0044424,GO:0044444,GO:0044464,GO:0044699,GO:0044710,GO:0044711,GO:…	1.6269	2.08879	27.7416	1.38651e-07	3.81526e-06	2.5213	1.59922	5.35734	7.33965			-0.355005	-0.68406		0.34744	0.691625
TRINITY_DN33074_c0_g1	1149; 1088; 861; 795; 644	PSBP; PSBP1	Oxygen-evolving enhancer protein 2, chloroplastic; Oxygen-evolving enhancer protein 2-1, chloroplastic	CUCSA; TOBAC	K02717					GO:0003674,GO:0005488,GO:0005509,GO:0005575,GO:0008150,GO:0008152,GO:0009535,GO:0009654,GO:0009987,GO:0015979,GO:0016020,GO:0019898,GO:0032991,GO:0034357,GO:0042651,GO:0043167,GO:0043169,GO:0043234,GO:0044237,GO:0044422,GO:0044424,GO:0044425,GO:0044434,GO:0044435,GO:0044436,GO:0044444,GO:0044446,GO:0044464,GO:0046872,GO:0055035,GO:1902494,GO:1990204	1.36037	3.30396	27.7364	1.39024e-07	3.81936e-06	5.34638	5.6727	10.7147	17.5			-0.565615	-0.502914		0.225774	0.842756
TRINITY_DN31845_c0_g1	1120; 945; 820										1.1664	3.14905	27.699	1.41733e-07	3.88751e-06	4.95148	5.94427	11.5143	12.9235			-0.563472	-0.370877		0.395621	0.538727
TRINITY_DN32904_c0_g1	1311; 1133	MIZ1 (1)	Protein MIZU-KUSSEI 1	ARATH					AT2G41660	GO:0005575,GO:0005737,GO:0005783,GO:0005789,GO:0006996,GO:0008150,GO:0009605,GO:0009606,GO:0009657,GO:0009658,GO:0009987,GO:0010274,GO:0016020,GO:0016043,GO:0031090,GO:0032541,GO:0043226,GO:0043227,GO:0043229,GO:0043231,GO:0044422,GO:0044424,GO:0044425,GO:0044432,GO:0044444,GO:0044446,GO:0044448,GO:0044464,GO:0050896,GO:0071782,GO:0071840,GO:0098588,GO:0098589	1.78016	3.10365	27.6923	1.42229e-07	3.89484e-06	3.31111	4.37522	8.11597	18.2196			-0.78042	-0.516958		0.149129	1.14825
TRINITY_DN28056_c0_g1	848										1.17795	3.99685	27.6486	1.45476e-07	3.97736e-06	9.20428	10.3195	17.8711	26.2213			-0.574062	-0.437169		0.252561	0.758671
TRINITY_DN41998_c0_g1	500										-1.34332	2.54637	27.6378	1.46291e-07	3.99323e-06	8.32334	8.14697	3.67817	2.84951			0.494318	0.469456		-0.368094	-0.595681
TRINITY_DN30581_c0_g1	1908; 1576; 1271	Y3868; Y5516; Y5830	Probable inactive receptor kinase At3g08680; Probable inactive receptor kinase At5g58300; Probable leucine-rich repeat receptor-like protein kinase At5g05160	ARATH					AT5G58300,AT5G05160	GO:0000166,GO:0001882,GO:0001883,GO:0003674,GO:0003824,GO:0004672,GO:0004674,GO:0005488,GO:0005524,GO:0005575,GO:0005618,GO:0005886,GO:0008150,GO:0016020,GO:0016021,GO:0016301,GO:0016740,GO:0016772,GO:0016773,GO:0017076,GO:0030312,GO:0030554,GO:0031224,GO:0032549,GO:0032550,GO:0032553,GO:0032555,GO:0032559,GO:0035639,GO:0036094,GO:0040008,GO:0043167,GO:0043168,GO:0044425,GO:0044464,GO:0045927,GO:…	-0.88344	5.17129	27.6309	1.46813e-07	4.00107e-06	45.2012	48.0369	22.9486	27.5165			0.37825	0.462419		-0.541616	-0.299053
TRINITY_DN35136_c0_g1	2185; 1988	PPA15	Purple acid phosphatase 15	ARATH					AT3G07130	GO:0003674,GO:0003824,GO:0003993,GO:0005488,GO:0005575,GO:0005576,GO:0008150,GO:0009845,GO:0009846,GO:0016787,GO:0016788,GO:0016791,GO:0032501,GO:0042578,GO:0043167,GO:0043169,GO:0044699,GO:0044707,GO:0046872	-0.837923	5.861	27.6027	1.48968e-07	4.05331e-06	70.1105	78.6937	46.0971	37.2451			0.324927	0.487173		-0.259332	-0.552768
TRINITY_DN37636_c0_g1	1896; 1893; 1890; 1887; 1849; 1833	Y5133 (1)	BTB/POZ domain-containing protein At5g41330	ARATH					AT5G41330	GO:0006461,GO:0006464,GO:0008150,GO:0008152,GO:0009987,GO:0016043,GO:0016567,GO:0019538,GO:0022607,GO:0032446,GO:0036211,GO:0043170,GO:0043412,GO:0043933,GO:0044237,GO:0044238,GO:0044260,GO:0044267,GO:0051259,GO:0051260,GO:0065003,GO:0070647,GO:0071704,GO:0071822,GO:0071840	-0.902285	4.65747	27.5991	1.49248e-07	4.05445e-06	33.2326	32.256	19.3104	15.8018			0.437699	0.397142		-0.287655	-0.547186
TRINITY_DN36243_c0_g1	1804; 1804; 1367	PGLR4 (1)	Polygalacturonase At1g48100	ARATH					AT1G48100	GO:0003674,GO:0003824,GO:0004553,GO:0004650,GO:0005575,GO:0005576,GO:0005618,GO:0005975,GO:0008150,GO:0008152,GO:0009987,GO:0016043,GO:0016787,GO:0016798,GO:0030312,GO:0044238,GO:0044464,GO:0045229,GO:0071554,GO:0071555,GO:0071704,GO:0071840	-0.851604	4.73737	27.5878	1.50126e-07	4.0718e-06	34.4781	33.9457	17.7112	20.1481			0.407268	0.386058		-0.480746	-0.312581
TRINITY_DN14425_c0_g1	1178	HSP7E	Heat shock 70 kDa protein 5	ARATH	K03283				AT1G16030	GO:0000166,GO:0001882,GO:0001883,GO:0003674,GO:0005488,GO:0005524,GO:0005575,GO:0005618,GO:0005886,GO:0006950,GO:0008150,GO:0009266,GO:0009408,GO:0009507,GO:0009536,GO:0009605,GO:0009607,GO:0009615,GO:0009628,GO:0016020,GO:0017076,GO:0030312,GO:0030554,GO:0032549,GO:0032550,GO:0032553,GO:0032555,GO:0032559,GO:0035639,GO:0036094,GO:0043167,GO:0043168,GO:0043207,GO:0043226,GO:0043227,GO:0043229,GO:…	1.54248	3.01535	27.5643	1.51958e-07	4.11496e-06	4.31356	3.89244	8.31587	15.514			-0.520184	-0.619772		0.188156	0.9518
TRINITY_DN5100_c0_g1	2445	TOLB (2)	Protein TolB {ECO:0000255|HAMAP-Rule:MF_00671}	PELCD; RHOPA	K03641					GO:0005575,GO:0006810,GO:0008104,GO:0008150,GO:0015031,GO:0017038,GO:0033036,GO:0042597,GO:0044464,GO:0044699,GO:0044765,GO:0045184,GO:0051179,GO:0051234,GO:0071702,GO:1902578	0.932244	6.20477	27.5452	1.53463e-07	4.1491e-06	43.7431	57.6624	84.478	108.943			-0.645061	-0.261793		0.273718	0.633137
TRINITY_DN33839_c0_g1	953; 950; 950; 947; 782; 764; 759; 746; 683; 657										1.26083	4.19089	27.5344	1.54328e-07	4.16589e-06	9.32579	12.1299	19.9901	31.3446			-0.708557	-0.389414		0.248684	0.849286
TRINITY_DN40245_c0_g1	2714; 2691; 1553	EFGC1; EFGC2	Elongation factor G-1, chloroplastic; Elongation factor G-2, chloroplastic	SOYBN	K02355					GO:0000166,GO:0001882,GO:0001883,GO:0003674,GO:0003676,GO:0003723,GO:0003746,GO:0003824,GO:0003924,GO:0005488,GO:0005525,GO:0005575,GO:0008135,GO:0009507,GO:0009536,GO:0016462,GO:0016787,GO:0016817,GO:0016818,GO:0017076,GO:0017111,GO:0019001,GO:0032549,GO:0032550,GO:0032553,GO:0032555,GO:0032561,GO:0035639,GO:0036094,GO:0043167,GO:0043168,GO:0043226,GO:0043227,GO:0043229,GO:0043231,GO:0044424,GO:…	0.75213	5.9582	27.492	1.57745e-07	4.25139e-06	44.5025	48.0973	74.8428	81.0816			-0.417311	-0.309888		0.30729	0.419908
TRINITY_DN35981_c0_g1	1476; 1249; 988; 893	QORL2	Quinone oxidoreductase-like protein 2; Quinone oxidoreductase-like protein 2 homolog	BOVIN; NEMVE; RAT	K00344					GO:0003674,GO:0003824,GO:0005575,GO:0005739,GO:0016491,GO:0043226,GO:0043227,GO:0043229,GO:0043231,GO:0044424,GO:0044444,GO:0044464	0.833401	6.38817	27.4612	1.60281e-07	4.31291e-06	58.5672	61.8264	94.513	119.91			-0.439253	-0.363635		0.232935	0.569953
TRINITY_DN40046_c0_g1	2358; 2336	AIR3 (1)	Subtilisin-like protease SBT5.3	ARATH					AT2G04160	GO:0003674,GO:0003824,GO:0004175,GO:0004252,GO:0005575,GO:0005576,GO:0005618,GO:0008150,GO:0008233,GO:0008236,GO:0009653,GO:0009719,GO:0009725,GO:0009733,GO:0009886,GO:0010015,GO:0010033,GO:0010101,GO:0010102,GO:0016787,GO:0017171,GO:0030312,GO:0032502,GO:0042221,GO:0044464,GO:0044699,GO:0044767,GO:0050896,GO:0070011	-1.09854	3.45068	27.3617	1.6874e-07	4.53336e-06	14.1861	15.3585	6.6367	7.13817			0.407525	0.508412		-0.498681	-0.417256
TRINITY_DN32658_c0_g1	1035; 924	BGA12; BGAL	Beta-galactosidase; Beta-galactosidase 12	ARATH; MALDO						GO:0003674,GO:0003824,GO:0004553,GO:0004565,GO:0005575,GO:0005576,GO:0005975,GO:0008150,GO:0008152,GO:0015925,GO:0016787,GO:0016798,GO:0044238,GO:0048046,GO:0071704	1.66242	3.34056	27.3079	1.735e-07	4.65391e-06	4.98185	4.67696	9.51527	20.9828			-0.59408	-0.658498		0.127787	1.12479
TRINITY_DN25922_c0_g1	2197	PTR27 (2)	Protein NRT1/ PTR FAMILY 6.2	ARATH					AT2G26690	GO:0001101,GO:0003674,GO:0005215,GO:0005575,GO:0006082,GO:0006807,GO:0006810,GO:0006857,GO:0006950,GO:0008150,GO:0008152,GO:0009611,GO:0009719,GO:0009725,GO:0009753,GO:0009987,GO:0010033,GO:0015291,GO:0015293,GO:0015833,GO:0016021,GO:0022804,GO:0022857,GO:0031224,GO:0042126,GO:0042128,GO:0042221,GO:0042886,GO:0043436,GO:0044237,GO:0044281,GO:0044425,GO:0044699,GO:0044710,GO:0044763,GO:0044765,GO:…	0.949018	6.59194	27.303	1.73941e-07	4.65839e-06	63.549	68.0724	103.269	150.707			-0.499957	-0.403684		0.183473	0.720168
TRINITY_DN28369_c0_g1	835	CP121	Calvin cycle protein CP12-1, chloroplastic	ARATH					AT2G47400	GO:0003674,GO:0005488,GO:0005507,GO:0005575,GO:0005975,GO:0006109,GO:0008150,GO:0008152,GO:0009058,GO:0009507,GO:0009526,GO:0009532,GO:0009536,GO:0009570,GO:0009743,GO:0009744,GO:0009889,GO:0009890,GO:0009892,GO:0009941,GO:0010033,GO:0010109,GO:0010110,GO:0016051,GO:0016151,GO:0019222,GO:0019253,GO:0019685,GO:0031323,GO:0031324,GO:0031967,GO:0031975,GO:0032991,GO:0034285,GO:0042221,GO:0043167,GO:…	1.43696	2.38017	27.2963	1.74543e-07	4.66718e-06	2.55168	3.0174	6.19692	8.83636			-0.560158	-0.419619		0.288525	0.691252
TRINITY_DN28734_c0_g1	826; 812; 809; 795	APRR1 (1)	Two-component response regulator-like APRR1	ARATH	K12127				AT5G61380	GO:0000160,GO:0001071,GO:0003006,GO:0003674,GO:0003676,GO:0003677,GO:0003700,GO:0005488,GO:0005575,GO:0005634,GO:0006139,GO:0006351,GO:0006355,GO:0006725,GO:0006807,GO:0007165,GO:0007623,GO:0008150,GO:0008152,GO:0009058,GO:0009059,GO:0009791,GO:0009889,GO:0009892,GO:0009908,GO:0009987,GO:0010031,GO:0010468,GO:0010556,GO:0010605,GO:0010629,GO:0016070,GO:0018130,GO:0019219,GO:0019222,GO:0019438,GO:…	0.996007	4.23949	27.268	1.77115e-07	4.72854e-06	12.4243	12.7636	22.3089	27.8619			-0.459086	-0.42554		0.293903	0.590723
TRINITY_DN57313_c0_g1	1206	MLP28	MLP-like protein 28	ARATH					AT1G70830	GO:0006950,GO:0006952,GO:0008150,GO:0009607,GO:0050896	0.939879	7.68871	27.254	1.78406e-07	4.75554e-06	124.364	158.383	287.017	255.449			-0.641051	-0.297115		0.552519	0.385647
TRINITY_DN22807_c0_g1	513										-1.16526	3.46615	27.2075	1.82753e-07	4.86379e-06	13.1837	17.1086	6.67668	6.82156			0.314755	0.646458		-0.492551	-0.468661
TRINITY_DN36441_c0_g1	2362; 2131	FBXL2; FXL14	F-box/LRR-repeat protein 14; F-box/LRR-repeat protein 2 {ECO:0000305}	HUMAN	K10280					GO:0000209,GO:0003674,GO:0003824,GO:0004842,GO:0005575,GO:0005737,GO:0005829,GO:0006464,GO:0008150,GO:0008152,GO:0009987,GO:0016567,GO:0016740,GO:0019538,GO:0019787,GO:0032446,GO:0036211,GO:0042787,GO:0043170,GO:0043412,GO:0044237,GO:0044238,GO:0044260,GO:0044267,GO:0044424,GO:0044444,GO:0044464,GO:0070647,GO:0071704	1.2979	4.37714	27.1458	1.88675e-07	5.01359e-06	10.9662	13.005	21.3094	37.533			-0.666289	-0.455599		0.179873	0.942016
TRINITY_DN30058_c0_g1	1162; 1055	MARH2	E3 ubiquitin-protein ligase MARCH2	BOVIN	K10657					GO:0003674,GO:0003824,GO:0004842,GO:0005488,GO:0005575,GO:0005765,GO:0005774,GO:0005783,GO:0005789,GO:0006464,GO:0006810,GO:0006897,GO:0008150,GO:0008152,GO:0008270,GO:0009987,GO:0010008,GO:0016020,GO:0016021,GO:0016192,GO:0016567,GO:0016740,GO:0019538,GO:0019787,GO:0031090,GO:0031224,GO:0031410,GO:0031982,GO:0032446,GO:0036211,GO:0043167,GO:0043169,GO:0043170,GO:0043226,GO:0043227,GO:0043229,GO:…	1.22448	4.08917	27.1382	1.89421e-07	5.02556e-06	10.9054	9.44445	18.3909	29.0708			-0.438551	-0.611878		0.221397	0.829032
TRINITY_DN21535_c0_g1	988; 656	ERF03 (1)	Ethylene-responsive transcription factor ERF003	ARATH					AT5G25190	GO:0000160,GO:0001071,GO:0003674,GO:0003676,GO:0003677,GO:0003700,GO:0005488,GO:0005575,GO:0005634,GO:0006139,GO:0006351,GO:0006725,GO:0006807,GO:0007165,GO:0008150,GO:0008152,GO:0009058,GO:0009059,GO:0009755,GO:0009873,GO:0009987,GO:0016070,GO:0018130,GO:0019438,GO:0032774,GO:0034641,GO:0034645,GO:0034654,GO:0035556,GO:0043170,GO:0043226,GO:0043227,GO:0043229,GO:0043231,GO:0044237,GO:0044238,GO:…	-1.27336	3.43652	27.0936	1.93838e-07	5.12953e-06	14.4899	15.8413	7.79613	4.83553			0.477029	0.590669		-0.274271	-0.793428
TRINITY_DN21378_c0_g1	707; 681										-1.17795	3.21123	27.0926	1.93942e-07	5.12953e-06	13.3963	12.0092	6.35684	4.92188			0.542779	0.40657		-0.338778	-0.610571
TRINITY_DN62119_c0_g1	1545	ORLIK (1)	Protein ORANGE-LIKE, chloroplastic {ECO:0000305}	ARATH					AT5G06130	GO:0003674,GO:0005488,GO:0005575,GO:0008150,GO:0010468,GO:0010608,GO:0016020,GO:0016021,GO:0019222,GO:0031090,GO:0031224,GO:0031647,GO:0031969,GO:0042170,GO:0043167,GO:0043169,GO:0044422,GO:0044424,GO:0044425,GO:0044434,GO:0044435,GO:0044444,GO:0044446,GO:0044464,GO:0046872,GO:0050789,GO:0050821,GO:0060255,GO:0065007,GO:0065008,GO:1904143	1.26641	5.36842	27.0723	1.9599e-07	5.17565e-06	21.9323	26.5229	41.2195	75.2386			-0.699062	-0.445901		0.153662	0.991301
TRINITY_DN27708_c0_g1	1318; 1033	SAU72 (1)	Auxin-responsive protein SAUR72 {ECO:0000305}	ARATH	K14488				AT3G12830	GO:0005575,GO:0005737,GO:0007165,GO:0007275,GO:0008150,GO:0009734,GO:0009755,GO:0032501,GO:0032502,GO:0040008,GO:0044424,GO:0044464,GO:0044699,GO:0044707,GO:0044767,GO:0050789,GO:0050794,GO:0065007	1.6943	5.66076	27.0476	1.98502e-07	5.23388e-06	16.7986	30.8981	48.9757	105.317			-1.18994	-0.382555		0.249248	1.32324
TRINITY_DN30200_c0_g1	1450; 1089; 758; 625	SL30A; SRC33	Serine/arginine-rich SC35-like splicing factor SCL30A; Serine/arginine-rich SC35-like splicing factor SCL33	ARATH	K12900				AT1G55310,AT3G13570	GO:0000166,GO:0000375,GO:0000377,GO:0000398,GO:0003674,GO:0003676,GO:0003723,GO:0003729,GO:0005488,GO:0005515,GO:0005575,GO:0005681,GO:0005737,GO:0005829,GO:0006139,GO:0006396,GO:0006397,GO:0006725,GO:0006807,GO:0008150,GO:0008152,GO:0008380,GO:0009987,GO:0016070,GO:0016071,GO:0016604,GO:0016607,GO:0030529,GO:0032991,GO:0034641,GO:0036094,GO:0042802,GO:0043170,GO:0044237,GO:0044238,GO:0044260,GO:…	0.72151	6.04278	26.9276	2.11226e-07	5.56075e-06	50.9729	48.5197	85.3576	78.7501			-0.315371	-0.383778		0.406309	0.29284
TRINITY_DN41858_c0_g1	1550	ACCH1 (4)	1-aminocyclopropane-1-carboxylate oxidase homolog 1	ARATH					AT1G06620	GO:0003674,GO:0003824,GO:0005488,GO:0016491,GO:0043167,GO:0043169,GO:0046872	0.881819	4.96659	26.8075	2.24762e-07	5.90153e-06	20.9602	22.9926	36.7417	44.1818			-0.471325	-0.348964		0.283426	0.536863
TRINITY_DN27741_c0_g1	2499	CHX20 (1)	Cation/H(+) antiporter 20	ARATH					AT3G53720	GO:0003674,GO:0005215,GO:0005575,GO:0005783,GO:0006605,GO:0006623,GO:0006810,GO:0006811,GO:0006812,GO:0006813,GO:0006873,GO:0006875,GO:0006885,GO:0006886,GO:0007034,GO:0008104,GO:0008150,GO:0008324,GO:0009987,GO:0012505,GO:0015031,GO:0015075,GO:0015077,GO:0015078,GO:0015291,GO:0015297,GO:0015298,GO:0015299,GO:0015672,GO:0016021,GO:0016482,GO:0019725,GO:0022804,GO:0022857,GO:0022890,GO:0022891,GO:…	1.89563	3.07871	26.8066	2.24863e-07	5.90153e-06	3.94903	3.13809	7.39632	18.9104			-0.565378	-0.776801		0.0940636	1.24812
TRINITY_DN40867_c0_g1	1575; 1249; 1231; 1141; 974	PILR2	Bifunctional pinoresinol-lariciresinol reductase 2	LINUS						GO:0003674,GO:0003824,GO:0006066,GO:0006725,GO:0008150,GO:0008152,GO:0009056,GO:0009058,GO:0009698,GO:0009699,GO:0009806,GO:0009807,GO:0009987,GO:0010283,GO:0010284,GO:0016491,GO:0016627,GO:0016628,GO:0018130,GO:0018904,GO:0018958,GO:0019336,GO:0019438,GO:0019439,GO:0019748,GO:0019751,GO:0034308,GO:0034309,GO:0034310,GO:0034311,GO:0034312,GO:0044237,GO:0044248,GO:0044249,GO:0044281,GO:0044282,GO:…	-1.07795	4.67898	26.8016	2.25452e-07	5.90788e-06	33.0807	36.1484	20.07	12.8372			0.447277	0.56822		-0.221313	-0.794184
TRINITY_DN30259_c0_g1	534; 534	GUN6 (2)	Endoglucanase 6	ARATH					AT1G64390	GO:0000272,GO:0003674,GO:0003824,GO:0004553,GO:0005488,GO:0005575,GO:0005576,GO:0005975,GO:0005976,GO:0006073,GO:0008150,GO:0008152,GO:0008810,GO:0009056,GO:0009057,GO:0009251,GO:0009987,GO:0016043,GO:0016052,GO:0016787,GO:0016798,GO:0030243,GO:0030245,GO:0030246,GO:0043170,GO:0044042,GO:0044237,GO:0044238,GO:0044247,GO:0044248,GO:0044260,GO:0044262,GO:0044264,GO:0044275,GO:0045229,GO:0051273,GO:…	-1.51757	1.73273	26.7033	2.37214e-07	6.20655e-06	4.9211	4.64679	1.79911	1.55428			0.471282	0.412939		-0.394059	-0.490162
TRINITY_DN39262_c0_g1	2176; 2155; 2111; 2090; 1734; 1314	NFD4 (3)	Protein NUCLEAR FUSION DEFECTIVE 4 {ECO:0000303|PubMed:16698901}	ARATH					AT1G31470	GO:0000741,GO:0005575,GO:0006810,GO:0006950,GO:0006970,GO:0006996,GO:0008150,GO:0009628,GO:0009651,GO:0009987,GO:0010197,GO:0016021,GO:0016043,GO:0031224,GO:0044425,GO:0048284,GO:0050896,GO:0051179,GO:0051234,GO:0071840	2.08743	5.24227	26.6765	2.40526e-07	6.28356e-06	18.3478	10.41	30.3449	91.8176			-0.540071	-1.25344		0.128595	1.66491
TRINITY_DN36506_c0_g1	2304; 2226; 2222; 2144; 2016; 2012; 1970; 1934; 1038; 661; 519										-0.832082	6.13253	26.6555	2.43157e-07	6.34255e-06	89.3696	90.0391	57.6114	43.2895			0.404533	0.415065		-0.211594	-0.608003
TRINITY_DN26657_c0_g1	1311	ADO3 (2)	Adagio protein 3	ARATH	K12116				AT1G68050	GO:0000975,GO:0001047,GO:0001067,GO:0003006,GO:0003674,GO:0003676,GO:0003677,GO:0004871,GO:0004872,GO:0005488,GO:0005575,GO:0005634,GO:0005737,GO:0006355,GO:0006464,GO:0007623,GO:0008150,GO:0008152,GO:0009314,GO:0009416,GO:0009628,GO:0009637,GO:0009791,GO:0009881,GO:0009889,GO:0009908,GO:0009909,GO:0009911,GO:0009987,GO:0010468,GO:0010556,GO:0016567,GO:0018298,GO:0019219,GO:0019222,GO:0019538,GO:…	1.56894	1.59093	26.6456	2.4441e-07	6.36549e-06	1.54923	1.44835	4.07797	4.80675			-0.418485	-0.460087		0.357598	0.520974
TRINITY_DN41766_c0_g1	857	ML328 (3)	MLP-like protein 328	ARATH					AT2G01520	GO:0003006,GO:0003674,GO:0005488,GO:0005507,GO:0005575,GO:0005829,GO:0006950,GO:0006952,GO:0008150,GO:0009607,GO:0010033,GO:0010035,GO:0010038,GO:0010043,GO:0010228,GO:0014070,GO:0022414,GO:0032502,GO:0042221,GO:0043167,GO:0043169,GO:0044424,GO:0044444,GO:0044464,GO:0046872,GO:0046914,GO:0050896,GO:0080184,GO:1990267	2.8334	5.42897	26.6363	2.45592e-07	6.38652e-06	8.41447	12.8843	129.096	22.8249			-1.35559	-0.84039		2.29837	-0.102392
TRINITY_DN28887_c0_g1	685; 682	ARAE2	Putative UDP-arabinose 4-epimerase 2	ARATH	K12448				AT2G34850	GO:0000139,GO:0000271,GO:0003006,GO:0003674,GO:0003824,GO:0003978,GO:0005575,GO:0005975,GO:0005976,GO:0005996,GO:0006012,GO:0006139,GO:0006725,GO:0006753,GO:0006793,GO:0006796,GO:0006807,GO:0008150,GO:0008152,GO:0009058,GO:0009059,GO:0009117,GO:0009165,GO:0009225,GO:0009226,GO:0009790,GO:0009793,GO:0009987,GO:0016020,GO:0016021,GO:0016043,GO:0016051,GO:0016853,GO:0016854,GO:0016857,GO:0018130,GO:…	-1.2442	2.92293	26.5749	2.53522e-07	6.58269e-06	10.6624	10.3798	5.19742	3.74178			0.497133	0.464577		-0.317865	-0.643845
TRINITY_DN28082_c0_g1	863; 671	CXXS1 (2)	Thioredoxin-like protein CXXS1	ARATH	K03671				AT1G11530	GO:0003674,GO:0003756,GO:0003824,GO:0004791,GO:0005575,GO:0005829,GO:0006662,GO:0006950,GO:0006979,GO:0008150,GO:0008152,GO:0009987,GO:0015035,GO:0015036,GO:0016209,GO:0016491,GO:0016651,GO:0016667,GO:0016668,GO:0016671,GO:0016853,GO:0016860,GO:0016864,GO:0018904,GO:0019725,GO:0033554,GO:0034599,GO:0042221,GO:0042592,GO:0044281,GO:0044424,GO:0044444,GO:0044464,GO:0044699,GO:0044710,GO:0044763,GO:…	1.21461	7.18348	26.5536	2.56331e-07	6.6455e-06	83.5068	91.5176	143.289	262.788			-0.631185	-0.501986		0.133628	0.999543
TRINITY_DN14399_c0_g1	500	XTH15	Xyloglucan endotransglucosylase/hydrolase protein 15 {ECO:0000303|PubMed:12514239}	ARATH	K08235				AT4G14130	GO:0003674,GO:0003824,GO:0004553,GO:0005575,GO:0005576,GO:0005618,GO:0005975,GO:0005976,GO:0006073,GO:0008150,GO:0008152,GO:0009987,GO:0010383,GO:0010410,GO:0010411,GO:0016043,GO:0016740,GO:0016757,GO:0016758,GO:0016762,GO:0016787,GO:0016798,GO:0030312,GO:0033946,GO:0042546,GO:0043170,GO:0044036,GO:0044042,GO:0044085,GO:0044237,GO:0044238,GO:0044260,GO:0044262,GO:0044264,GO:0044464,GO:0045229,GO:…	-1.05426	3.66385	26.529	2.59613e-07	6.72035e-06	17.7099	16.2336	8.99553	7.39722			0.505734	0.393413		-0.336268	-0.56288
TRINITY_DN34650_c0_g1	2269; 2169	GH36 (1)	Indole-3-acetic acid-amido synthetase GH3.6	ARATH	K14487				AT5G54510	GO:0000902,GO:0003674,GO:0003824,GO:0005575,GO:0005737,GO:0007165,GO:0008150,GO:0009507,GO:0009536,GO:0009653,GO:0009719,GO:0009725,GO:0009733,GO:0009734,GO:0009755,GO:0009826,GO:0009987,GO:0010033,GO:0010252,GO:0010279,GO:0016043,GO:0016049,GO:0016874,GO:0016879,GO:0016881,GO:0032502,GO:0032989,GO:0040007,GO:0042221,GO:0042592,GO:0043226,GO:0043227,GO:0043229,GO:0043231,GO:0044424,GO:0044444,GO:…	-1.01472	3.85315	26.4658	2.68239e-07	6.93309e-06	18.5301	19.8846	8.71567	10.2467			0.397795	0.489975		-0.540222	-0.347547
TRINITY_DN33585_c0_g1	1321; 1317	HBD	3-hydroxybutyryl-CoA dehydrogenase	BRADU	K00074					GO:0000166,GO:0003674,GO:0003824,GO:0003857,GO:0005488,GO:0006082,GO:0006629,GO:0006631,GO:0008150,GO:0008152,GO:0008691,GO:0009987,GO:0016491,GO:0016614,GO:0016616,GO:0019605,GO:0019752,GO:0032787,GO:0036094,GO:0043167,GO:0043168,GO:0043436,GO:0044237,GO:0044238,GO:0044255,GO:0044281,GO:0044699,GO:0044710,GO:0044763,GO:0046459,GO:0048037,GO:0050662,GO:0051287,GO:0070403,GO:0071704,GO:0097159,GO:…	0.843296	5.5446	26.3948	2.78292e-07	7.18205e-06	31.653	35.1225	53.6933	66.0281			-0.470931	-0.329373		0.255839	0.544465
TRINITY_DN24499_c0_g1	1097										1.42033	3.00719	26.3906	2.78888e-07	7.18652e-06	4.6477	4.04331	8.59573	14.593			-0.46367	-0.601187		0.208885	0.855973
TRINITY_DN29667_c1_g1	1429; 1309; 834; 714	NUDT2; NUDT7	Nudix hydrolase 2; Nudix hydrolase 7	ARATH					AT5G47650,AT4G12720	GO:0000166,GO:0000210,GO:0003674,GO:0003824,GO:0004551,GO:0005488,GO:0005575,GO:0005634,GO:0005737,GO:0005886,GO:0006950,GO:0006979,GO:0008150,GO:0016020,GO:0016462,GO:0016787,GO:0016817,GO:0016818,GO:0036094,GO:0043167,GO:0043169,GO:0043226,GO:0043227,GO:0043229,GO:0043231,GO:0044424,GO:0044464,GO:0046872,GO:0047631,GO:0048037,GO:0050662,GO:0050896,GO:0051287,GO:0097159,GO:1901265,GO:1901363	1.07036	8.63205	26.3703	2.81845e-07	7.25175e-06	241.772	270.117	482	592.9			-0.608823	-0.450125		0.380655	0.678293
TRINITY_DN53714_c0_g1	1129	CSPLD	CASP-like protein 1D1	POPTR						GO:0005575,GO:0005886,GO:0016020,GO:0016021,GO:0031224,GO:0044425,GO:0044464	1.02911	6.88064	26.3568	2.83821e-07	7.29159e-06	69.6244	85.3319	125.777	190.342			-0.636579	-0.350521		0.198531	0.788568
TRINITY_DN62382_c0_g1	1480	PER9	Peroxidase 9	ARATH	K00430				AT1G44970	GO:0003674,GO:0003824,GO:0004601,GO:0005488,GO:0005575,GO:0005576,GO:0006950,GO:0006979,GO:0008150,GO:0008152,GO:0009056,GO:0009987,GO:0016209,GO:0016491,GO:0016684,GO:0020037,GO:0042743,GO:0042744,GO:0043167,GO:0043169,GO:0044237,GO:0044248,GO:0044699,GO:0044710,GO:0044712,GO:0044763,GO:0046872,GO:0046906,GO:0050896,GO:0072593,GO:0097159,GO:1901363	-0.910549	5.75979	26.3399	2.86312e-07	7.3445e-06	67.4373	73.7451	44.0581	31.1719			0.38314	0.508583		-0.209115	-0.682608
TRINITY_DN35367_c0_g1	1844; 1824; 1298; 1116; 1086	Y3136 (1)	Clavaminate synthase-like protein At3g21360	ARATH					AT3G21360	GO:0003674,GO:0003824,GO:0005488,GO:0005575,GO:0005634,GO:0016491,GO:0043167,GO:0043169,GO:0043226,GO:0043227,GO:0043229,GO:0043231,GO:0044424,GO:0044464,GO:0046872	1.00977	5.83045	26.2313	3.02871e-07	7.7576e-06	37.7892	37.6873	58.8508	92.9977			-0.466179	-0.469879		0.14672	0.789337
TRINITY_DN27094_c0_g1	617; 617	FB76 (1)	F-box protein At1g67340	ARATH					AT1G67340	GO:0005575,GO:0005634,GO:0006464,GO:0008150,GO:0008152,GO:0009987,GO:0016567,GO:0019538,GO:0032446,GO:0036211,GO:0043170,GO:0043226,GO:0043227,GO:0043229,GO:0043231,GO:0043412,GO:0044237,GO:0044238,GO:0044260,GO:0044267,GO:0044424,GO:0044464,GO:0070647,GO:0071704	1.59089	3.05205	26.2169	3.05144e-07	7.80356e-06	3.82752	4.37522	8.11597	16.5214			-0.648378	-0.518785		0.147302	1.01986
TRINITY_DN30014_c0_g1	1271; 1271; 1254; 1254										1.32876	3.41736	26.2141	3.05582e-07	7.80356e-06	6.22732	5.88392	11.3144	19.0255			-0.496658	-0.558166		0.197833	0.85699
TRINITY_DN37072_c0_g1	2198; 2018; 1282; 1133; 905	HKT1; HKT6	Probable cation transporter HKT6; Sodium transporter HKT1	ARATH; ORYSJ					AT4G10310	GO:0003674,GO:0005215,GO:0005575,GO:0005886,GO:0006810,GO:0006811,GO:0006812,GO:0006813,GO:0006814,GO:0006950,GO:0006970,GO:0008150,GO:0008324,GO:0009628,GO:0009651,GO:0009987,GO:0015075,GO:0015077,GO:0015079,GO:0015081,GO:0015672,GO:0016020,GO:0016021,GO:0022857,GO:0022890,GO:0022891,GO:0022892,GO:0030001,GO:0031224,GO:0034220,GO:0035725,GO:0044425,GO:0044464,GO:0044699,GO:0044763,GO:0044765,GO:…	-1.27129	3.96845	26.2046	3.07094e-07	7.83035e-06	23.2385	20.7295	11.6342	6.67764			0.644927	0.493866		-0.243468	-0.895325
TRINITY_DN34478_c0_g1	1936; 1936; 1630; 1630	BBE18; BBE25; BBE26	Berberine bridge enzyme-like 18 {ECO:0000303|PubMed:26037923}; Berberine bridge enzyme-like 25 {ECO:0000303|PubMed:26037923}; Berberine bridge enzyme-like 26 {ECO:0000303|PubMed:26037923}	ARATH					AT5G44390,AT5G44400	GO:0000166,GO:0003674,GO:0003824,GO:0005488,GO:0005575,GO:0005576,GO:0005618,GO:0005911,GO:0009506,GO:0016491,GO:0016614,GO:0030054,GO:0030312,GO:0036094,GO:0043167,GO:0043168,GO:0044464,GO:0048037,GO:0050660,GO:0050662,GO:0097159,GO:1901265,GO:1901363	1.34225	4.77836	26.2017	3.0755e-07	7.83035e-06	16.5555	14.4231	26.227	52.2123			-0.493968	-0.670088		0.111255	1.0528
TRINITY_DN6046_c0_g1	652										1.51096	3.33297	26.1912	3.09229e-07	7.86133e-06	4.2528	6.15549	10.5148	19.0831			-0.784459	-0.401191		0.216598	0.969052
TRINITY_DN37889_c1_g1	1511; 1511	UGT2 (3)	7-deoxyloganetin glucosyltransferase	GARJA						GO:0003674,GO:0003824,GO:0008150,GO:0008152,GO:0008194,GO:0016740,GO:0016757,GO:0016758,GO:0035251,GO:0046527	1.55012	2.67441	26.1397	3.17579e-07	8.06159e-06	2.15678	4.31487	9.23541	9.72864			-0.883575	-0.280287		0.55094	0.612922
TRINITY_DN34598_c0_g1	1826; 1289	ASP63; NEP2	Aspartic proteinase nepenthesin-2; Probable aspartyl protease At4g16563 {ECO:0000305}	ARATH; NEPGR					AT4G16563	GO:0003674,GO:0003824,GO:0004175,GO:0004190,GO:0005575,GO:0005576,GO:0005618,GO:0006508,GO:0008150,GO:0008152,GO:0008233,GO:0009056,GO:0009057,GO:0009505,GO:0016787,GO:0019538,GO:0030163,GO:0030312,GO:0043170,GO:0044238,GO:0044464,GO:0070001,GO:0070011,GO:0071704,GO:1901575	-1.05303	3.50612	26.0768	3.28109e-07	8.31351e-06	15.462	14.9361	7.67619	6.99426			0.46324	0.419126		-0.388466	-0.4939
TRINITY_DN12440_c0_g1	971	BGH3B (1)	Beta-glucosidase BoGH3B	BACO1						GO:0000272,GO:0003674,GO:0003824,GO:0004553,GO:0005575,GO:0005975,GO:0005976,GO:0006073,GO:0008150,GO:0008152,GO:0008422,GO:0009056,GO:0009057,GO:0009251,GO:0009987,GO:0010383,GO:0010410,GO:0010411,GO:0015926,GO:0016052,GO:0016787,GO:0016798,GO:0042597,GO:0043170,GO:0044036,GO:0044042,GO:0044237,GO:0044238,GO:0044260,GO:0044262,GO:0044264,GO:0044403,GO:0044419,GO:0044464,GO:0051704,GO:0071704,GO:…	-1.31462	2.42596	26.0746	3.2848e-07	8.31351e-06	7.68542	7.36244	3.43829	2.64803			0.485196	0.436267		-0.347465	-0.573999
TRINITY_DN26553_c0_g1	613	TBB1 (1)	Tubulin beta-1 chain	AVESA						GO:0000166,GO:0001882,GO:0001883,GO:0003674,GO:0003824,GO:0003924,GO:0005198,GO:0005200,GO:0005488,GO:0005525,GO:0005575,GO:0005737,GO:0005874,GO:0007017,GO:0008150,GO:0009987,GO:0016462,GO:0016787,GO:0016817,GO:0016818,GO:0017076,GO:0017111,GO:0019001,GO:0032549,GO:0032550,GO:0032553,GO:0032555,GO:0032561,GO:0032991,GO:0035639,GO:0036094,GO:0043167,GO:0043168,GO:0043234,GO:0044422,GO:0044424,GO:…	-0.949268	6.47243	25.9237	3.55181e-07	8.97596e-06	109.145	124.558	72.404	48.7583			0.380591	0.567946		-0.198401	-0.750137
TRINITY_DN33489_c0_g1	1615; 1311; 1279; 1191; 1159	RTNLH	Reticulon-like protein B8	ARATH					AT3G10260	GO:0005575,GO:0005739,GO:0005789,GO:0016020,GO:0016021,GO:0031090,GO:0031224,GO:0043226,GO:0043227,GO:0043229,GO:0043231,GO:0044422,GO:0044424,GO:0044425,GO:0044432,GO:0044444,GO:0044446,GO:0044464,GO:0098588,GO:0098589	0.732693	5.75873	25.884	3.62556e-07	9.14877e-06	40.4624	40.8555	64.8878	70.2016			-0.358675	-0.345378		0.296882	0.407171
TRINITY_DN63338_c0_g1	577	EXP17 (1)	Putative expansin-A17	ARATH					AT4G01630	GO:0005575,GO:0005576,GO:0005618,GO:0008150,GO:0009664,GO:0009791,GO:0009827,GO:0009828,GO:0009987,GO:0010311,GO:0016020,GO:0016043,GO:0030312,GO:0032501,GO:0032502,GO:0042545,GO:0044464,GO:0044699,GO:0044707,GO:0044767,GO:0045229,GO:0048645,GO:0048646,GO:0071554,GO:0071555,GO:0071669,GO:0071840	1.49461	2.42398	25.8283	3.73175e-07	9.40278e-06	3.28073	2.29322	6.27688	9.38324			-0.364443	-0.663121		0.283906	0.743658
TRINITY_DN50826_c0_g1	513										1.97509	2.43898	25.8152	3.7571e-07	9.4527e-06	2.21753	2.11218	4.67768	12.2903			-0.596754	-0.633251		0.0661926	1.16381
TRINITY_DN23671_c0_g1	936; 552										2.05371	1.82982	25.793	3.80058e-07	9.54799e-06	0.729052	1.99148	4.55774	6.73521			-0.872941	-0.324417		0.391857	0.805501
TRINITY_DN29376_c0_g1	1179; 1159; 1108; 1083; 900	AGL16	Agamous-like MADS-box protein AGL16	ARATH					AT3G57230	GO:0000165,GO:0000975,GO:0000976,GO:0000977,GO:0001012,GO:0001067,GO:0001071,GO:0003674,GO:0003676,GO:0003677,GO:0003700,GO:0005488,GO:0005515,GO:0005575,GO:0005634,GO:0006139,GO:0006351,GO:0006355,GO:0006357,GO:0006725,GO:0006793,GO:0006796,GO:0006807,GO:0007165,GO:0008134,GO:0008150,GO:0008152,GO:0009058,GO:0009059,GO:0009889,GO:0009891,GO:0009893,GO:0009987,GO:0010440,GO:0010468,GO:0010556,GO:…	-1.49306	2.75885	25.7218	3.94351e-07	9.88373e-06	8.1107	11.5566	4.39781	2.64803			0.339577	0.762692		-0.320655	-0.781614
TRINITY_DN31637_c0_g1	1345; 1331; 1311; 1297	ORYA	Oryzain alpha chain	ORYSJ						GO:0000323,GO:0003674,GO:0003824,GO:0004175,GO:0004197,GO:0005575,GO:0005615,GO:0005764,GO:0005773,GO:0006508,GO:0008150,GO:0008152,GO:0008233,GO:0008234,GO:0016787,GO:0019538,GO:0043170,GO:0043226,GO:0043227,GO:0043229,GO:0043231,GO:0044238,GO:0044421,GO:0044424,GO:0044444,GO:0044464,GO:0051603,GO:0070011,GO:0071704	1.19598	6.86998	25.7206	3.94583e-07	9.88373e-06	60.7239	81.3791	118.621	206.834			-0.772334	-0.361663		0.17106	0.962937
TRINITY_DN24999_c0_g1	2104	GSTX6 (3)	Probable glutathione S-transferase	SOYBN	K00799					GO:0001101,GO:0003674,GO:0003824,GO:0004364,GO:0006950,GO:0008150,GO:0009266,GO:0009408,GO:0009628,GO:0009719,GO:0009725,GO:0009733,GO:0009735,GO:0009737,GO:0009739,GO:0010033,GO:0010035,GO:0010038,GO:0016740,GO:0016765,GO:0033993,GO:0042221,GO:0050896,GO:0097305,GO:1901700	0.98327	7.68756	25.6523	4.08812e-07	1.02251e-05	137.062	139.886	225.008	322.398			-0.489517	-0.460506		0.217502	0.732521
TRINITY_DN36279_c0_g1	1639; 1555; 1553; 926; 840	HAT5; HOX16	Homeobox-leucine zipper protein HAT5; Homeobox-leucine zipper protein HOX16	ARATH; ORYSJ	K09338				AT3G01470	GO:0001071,GO:0003674,GO:0003676,GO:0003677,GO:0003700,GO:0005488,GO:0005515,GO:0005575,GO:0005634,GO:0006139,GO:0006351,GO:0006355,GO:0006725,GO:0006807,GO:0006950,GO:0006970,GO:0008150,GO:0008152,GO:0009058,GO:0009059,GO:0009314,GO:0009416,GO:0009628,GO:0009637,GO:0009651,GO:0009653,GO:0009887,GO:0009889,GO:0009891,GO:0009893,GO:0009965,GO:0009987,GO:0010468,GO:0010556,GO:0010557,GO:0010604,GO:…	1.24252	3.81076	25.631	4.13351e-07	1.03235e-05	7.83731	8.78062	14.9126	24.3216			-0.583445	-0.45134		0.198318	0.836467
TRINITY_DN35297_c0_g1	2029; 1571; 1571; 747	PGLR (1)	Probable polygalacturonase	VITVI						GO:0003674,GO:0003824,GO:0004553,GO:0004650,GO:0005575,GO:0005975,GO:0008150,GO:0008152,GO:0016021,GO:0016787,GO:0016798,GO:0031224,GO:0044238,GO:0044425,GO:0071704	-0.7616	5.99185	25.592	4.21792e-07	1.05189e-05	79.1325	80.7153	51.6943	42.6851			0.35703	0.384905		-0.23848	-0.503455
TRINITY_DN24885_c0_g1	642	THI42 (1)	Thiamine thiazole synthase 2, chloroplastic {ECO:0000255|HAMAP-Rule:MF_03158}	VITVI							-1.11595	6.89059	25.529	4.35783e-07	1.08519e-05	156.807	167.677	54.333	95.2428			0.526829	0.622344		-0.968392	-0.180781
TRINITY_DN785_c0_g1	2262	DRP1E	Dynamin-related protein 1E	ARATH					AT3G60190	GO:0000166,GO:0000266,GO:0001882,GO:0001883,GO:0003674,GO:0003824,GO:0003924,GO:0005488,GO:0005515,GO:0005525,GO:0005575,GO:0005739,GO:0005773,GO:0005774,GO:0005874,GO:0005886,GO:0005911,GO:0006810,GO:0006950,GO:0006952,GO:0006996,GO:0007005,GO:0007049,GO:0008017,GO:0008092,GO:0008150,GO:0009506,GO:0009524,GO:0009605,GO:0009607,GO:0009620,GO:0009987,GO:0010035,GO:0010038,GO:0015631,GO:0016020,GO:…	0.984393	4.25058	25.519	4.3805e-07	1.08924e-05	11.9382	13.5783	22.2689	28.1497			-0.518413	-0.357924		0.281651	0.594685
TRINITY_DN29106_c0_g1	928; 785	ZAT11 (1)	Zinc finger protein ZAT11	ARATH					AT2G37430	GO:0001071,GO:0003674,GO:0003676,GO:0003700,GO:0005488,GO:0005575,GO:0005634,GO:0006139,GO:0006351,GO:0006355,GO:0006725,GO:0006807,GO:0008150,GO:0008152,GO:0009058,GO:0009059,GO:0009719,GO:0009889,GO:0009987,GO:0010033,GO:0010035,GO:0010038,GO:0010045,GO:0010200,GO:0010243,GO:0010468,GO:0010556,GO:0016070,GO:0018130,GO:0019219,GO:0019222,GO:0019438,GO:0031323,GO:0031326,GO:0032774,GO:0034641,GO:…	1.49734	2.58887	25.4775	4.47575e-07	1.1113e-05	3.25036	2.98722	6.4368	11.1102			-0.482577	-0.556756		0.201704	0.837628
TRINITY_DN30341_c0_g1	1055; 1023; 858										0.858769	5.35587	25.4695	4.49437e-07	1.1143e-05	27.3698	30.8076	47.2565	58.1703			-0.485099	-0.325403		0.260882	0.549619
TRINITY_DN32064_c0_g1	1482; 1340; 1302; 1302; 1160; 1160	XTH8 (1)	Probable xyloglucan endotransglucosylase/hydrolase protein 8	ARATH	K08235				AT1G11545	GO:0003674,GO:0003824,GO:0004553,GO:0005575,GO:0005576,GO:0005618,GO:0005975,GO:0005976,GO:0006073,GO:0008150,GO:0008152,GO:0009987,GO:0010383,GO:0010410,GO:0010411,GO:0016043,GO:0016740,GO:0016757,GO:0016758,GO:0016762,GO:0016787,GO:0016798,GO:0030312,GO:0042546,GO:0043170,GO:0044036,GO:0044042,GO:0044085,GO:0044237,GO:0044238,GO:0044260,GO:0044262,GO:0044264,GO:0044464,GO:0045229,GO:0048046,GO:…	-0.956512	6.68124	25.4078	4.64031e-07	1.14881e-05	141.315	129.295	84.1982	55.3784			0.545108	0.418739		-0.188348	-0.775498
TRINITY_DN57762_c0_g1	591	CHI59	Endochitinase At2g43590 {ECO:0000305}	ARATH	K01183				AT2G43590	GO:0000272,GO:0003674,GO:0003824,GO:0004553,GO:0004568,GO:0005488,GO:0005975,GO:0005976,GO:0006022,GO:0006026,GO:0006030,GO:0006032,GO:0006040,GO:0006807,GO:0006950,GO:0006952,GO:0008061,GO:0008150,GO:0008152,GO:0009056,GO:0009057,GO:0009987,GO:0016052,GO:0016787,GO:0016798,GO:0016998,GO:0043170,GO:0044036,GO:0044237,GO:0044238,GO:0044248,GO:0044260,GO:0046348,GO:0050896,GO:0071704,GO:0097367,GO:…	1.78626	2.57705	25.3024	4.90109e-07	1.21162e-05	2.49093	2.80618	5.51726	12.6933			-0.637785	-0.539909		0.105408	1.07229
TRINITY_DN25283_c0_g1	954	ECI2; ECI3	Enoyl-CoA delta isomerase 2, peroxisomal {ECO:0000305}; Enoyl-CoA delta isomerase 3 {ECO:0000305}	ARATH	K18880				AT4G14440	GO:0003674,GO:0003824,GO:0004165,GO:0005575,GO:0005634,GO:0005829,GO:0006082,GO:0006629,GO:0006631,GO:0006635,GO:0008150,GO:0008152,GO:0009056,GO:0009062,GO:0009628,GO:0009987,GO:0016042,GO:0016054,GO:0016853,GO:0016860,GO:0016863,GO:0019395,GO:0019752,GO:0030258,GO:0032787,GO:0034440,GO:0043226,GO:0043227,GO:0043229,GO:0043231,GO:0043436,GO:0044237,GO:0044238,GO:0044242,GO:0044248,GO:0044255,GO:…	1.64378	1.91439	25.238	5.06731e-07	1.25089e-05	1.67074	1.93113	4.15793	7.05182			-0.536846	-0.437973		0.209528	0.76529
TRINITY_DN28686_c0_g1	699; 680	SAG21 (2)	Protein SENESCENCE-ASSOCIATED GENE 21, mitochondrial {ECO:0000303|PubMed:9617813}	ARATH					AT4G02380	GO:0000302,GO:0001101,GO:0002831,GO:0005575,GO:0005739,GO:0006950,GO:0006952,GO:0006979,GO:0007154,GO:0007568,GO:0008150,GO:0009266,GO:0009314,GO:0009409,GO:0009414,GO:0009415,GO:0009416,GO:0009605,GO:0009607,GO:0009611,GO:0009620,GO:0009625,GO:0009628,GO:0009642,GO:0009646,GO:0009719,GO:0009723,GO:0009725,GO:0009737,GO:0009987,GO:0009991,GO:0010033,GO:0010035,GO:0010150,GO:0010260,GO:0031347,GO:…	-1.20578	3.74223	25.2193	5.11664e-07	1.26124e-05	21.8412	15.2077	9.23541	6.87912			0.745193	0.27479		-0.340209	-0.679773
TRINITY_DN11645_c0_g1	662										-1.67302	1.50621	25.1822	5.21604e-07	1.28388e-05	4.40469	3.95279	0.959523	1.61184			0.51143	0.405867		-0.602334	-0.314963
TRINITY_DN37981_c0_g1	1384; 1318; 1031; 965; 775	GDL80	GDSL esterase/lipase At5g37690	ARATH					AT5G37690	GO:0003674,GO:0003824,GO:0005575,GO:0005576,GO:0006629,GO:0008150,GO:0008152,GO:0009056,GO:0016042,GO:0016787,GO:0016788,GO:0044238,GO:0044699,GO:0044710,GO:0044712,GO:0071704,GO:1901575	-2.29208	1.97378	25.1768	5.23072e-07	1.28564e-05	6.77411	5.88392	0.439781	2.07237			0.777055	0.622717		-1.06944	-0.330327
TRINITY_DN2347_c0_g1	1426	DAT; SALAT; VINSY	Deacetylvindoline O-acetyltransferase; Salutaridinol 7-O-acetyltransferase {ECO:0000303|PubMed:11404355}; Vinorine synthase	CATRO; PAPSO; RAUSE	K13393,K12698					GO:0003674,GO:0003824,GO:0006807,GO:0008150,GO:0008152,GO:0008374,GO:0009820,GO:0016407,GO:0016413,GO:0016740,GO:0016746,GO:0016747,GO:0047162,GO:0047180,GO:0071704,GO:1901564	1.18144	2.76784	25.1413	5.32785e-07	1.30763e-05	4.5262	3.77174	9.23541	9.58472			-0.358603	-0.535838		0.425135	0.469306
TRINITY_DN34091_c0_g1	1409; 960	PER61 (2)	Probable peroxidase 61	ARATH	K00430				AT5G24070	GO:0003674,GO:0003824,GO:0004601,GO:0005488,GO:0005575,GO:0005576,GO:0005618,GO:0006950,GO:0006979,GO:0008150,GO:0008152,GO:0009056,GO:0009505,GO:0009664,GO:0009987,GO:0016043,GO:0016209,GO:0016491,GO:0016684,GO:0020037,GO:0030312,GO:0042743,GO:0042744,GO:0043167,GO:0043169,GO:0044237,GO:0044248,GO:0044464,GO:0044699,GO:0044710,GO:0044712,GO:0044763,GO:0045229,GO:0046872,GO:0046906,GO:0050896,GO:…	-0.889358	5.85368	25.1286	5.36317e-07	1.3144e-05	75.6391	74.2883	47.7363	33.3306			0.450918	0.425595		-0.191567	-0.684946
TRINITY_DN30084_c0_g1	799; 797; 780; 778	BCP; UCC1 (1)	Blue copper protein; Uclacyanin 1 {ECO:0000303|PubMed:9761472}	ARATH; PEA					AT2G32300	GO:0003674,GO:0005488,GO:0005575,GO:0008150,GO:0008152,GO:0009055,GO:0031224,GO:0031225,GO:0031226,GO:0043167,GO:0043169,GO:0044425,GO:0044459,GO:0044464,GO:0044699,GO:0044710,GO:0046658,GO:0046872,GO:0055114	-1.21365	3.00341	25.0866	5.48134e-07	1.34143e-05	12.242	9.89706	4.07797	5.41119			0.607602	0.348056		-0.620887	-0.334771
TRINITY_DN32601_c0_g1	1811; 1778; 1155; 1049	ZHD8; ZHD9	Zinc-finger homeodomain protein 8; Zinc-finger homeodomain protein 9	ARATH					AT5G15210	GO:0000975,GO:0001067,GO:0003674,GO:0003676,GO:0003677,GO:0005488,GO:0005515,GO:0005575,GO:0005634,GO:0006082,GO:0006139,GO:0006351,GO:0006355,GO:0006725,GO:0006790,GO:0006807,GO:0008150,GO:0008152,GO:0009058,GO:0009059,GO:0009889,GO:0009987,GO:0010468,GO:0010556,GO:0016070,GO:0016143,GO:0018130,GO:0019219,GO:0019222,GO:0019438,GO:0019748,GO:0019757,GO:0019760,GO:0031323,GO:0031326,GO:0032774,GO:…	0.916054	5.08367	25.0401	5.61512e-07	1.3722e-05	25.4561	21.4839	39.2205	49.2764			-0.315488	-0.540944		0.27075	0.585682
TRINITY_DN33824_c0_g1	1371; 1370	UXT1	UDP-xylose transporter 1 {ECO:0000312|EMBL:AKA88212.1}	ARATH						GO:0003674,GO:0005215,GO:0005338,GO:0005464,GO:0005575,GO:0005783,GO:0005794,GO:0006810,GO:0006811,GO:0006820,GO:0006862,GO:0008150,GO:0008509,GO:0008514,GO:0008643,GO:0015075,GO:0015165,GO:0015215,GO:0015605,GO:0015711,GO:0015748,GO:0015780,GO:0015781,GO:0015790,GO:0015931,GO:0015932,GO:0016021,GO:0022857,GO:0022891,GO:0022892,GO:0031224,GO:0043226,GO:0043227,GO:0043229,GO:0043231,GO:0044424,GO:…	-0.797051	4.72955	25.0372	5.62346e-07	1.37227e-05	32.4428	34.6699	19.6702	18.968			0.323528	0.413921		-0.34496	-0.392488
TRINITY_DN28342_c0_g1	1759; 1747										1.24717	3.74842	25.022	5.66792e-07	1.38114e-05	6.34883	9.53497	15.6322	22.019			-0.767367	-0.300998		0.311203	0.757161
TRINITY_DN59534_c0_g1	637	C71DB (2)	Cytochrome P450 71D11	LOTJA						GO:0003674,GO:0003824,GO:0004497,GO:0005488,GO:0005506,GO:0016491,GO:0016705,GO:0020037,GO:0043167,GO:0043169,GO:0046872,GO:0046906,GO:0046914,GO:0097159,GO:1901363	1.50471	1.69154	24.985	5.77774e-07	1.40589e-05	1.91376	1.41818	4.71766	4.74919			-0.342558	-0.537887		0.436844	0.4436
TRINITY_DN34784_c0_g1	1079; 1044; 883; 882	TSJT1 (2)	Stem-specific protein TSJT1	TOBAC							1.61206	5.245	24.945	5.89908e-07	1.43337e-05	19.4414	17.863	31.9441	82.0026			-0.630621	-0.740937		0.032143	1.33942
TRINITY_DN34506_c0_g1	2327; 1768; 763; 760										0.99802	6.97652	24.8676	6.14056e-07	1.48992e-05	72.7533	95.2592	136.892	198.574			-0.674343	-0.294646		0.219411	0.749579
TRINITY_DN19493_c0_g1	526	Y4230	G-type lectin S-receptor-like serine/threonine-protein kinase At4g03230	ARATH					AT4G03230	GO:0000166,GO:0001882,GO:0001883,GO:0003674,GO:0003824,GO:0004672,GO:0004674,GO:0005488,GO:0005515,GO:0005516,GO:0005524,GO:0005575,GO:0005886,GO:0006464,GO:0006468,GO:0006793,GO:0006796,GO:0008037,GO:0008150,GO:0008152,GO:0009987,GO:0016020,GO:0016021,GO:0016301,GO:0016310,GO:0016740,GO:0016772,GO:0016773,GO:0017076,GO:0019538,GO:0030246,GO:0030554,GO:0031224,GO:0032549,GO:0032550,GO:0032553,GO:…	1.34471	2.15722	24.851	6.19374e-07	1.49997e-05	2.46055	2.53461	5.6372	7.02304			-0.453993	-0.430235		0.321829	0.562399
TRINITY_DN41249_c0_g1	3642; 3423	BTS	Zinc finger protein BRUTUS {ECO:0000303|PubMed:20675571}	ARATH	K16276				AT3G18290	GO:0003674,GO:0003824,GO:0004842,GO:0005488,GO:0005506,GO:0005575,GO:0005634,GO:0006464,GO:0006950,GO:0007154,GO:0008150,GO:0008152,GO:0008270,GO:0009267,GO:0009605,GO:0009987,GO:0009991,GO:0010106,GO:0016021,GO:0016567,GO:0016740,GO:0016874,GO:0019538,GO:0019787,GO:0031224,GO:0031667,GO:0031668,GO:0031669,GO:0032446,GO:0032501,GO:0033554,GO:0036211,GO:0042592,GO:0042594,GO:0043167,GO:0043169,GO:…	0.784925	5.47135	24.8492	6.19959e-07	1.49997e-05	33.0503	32.0749	51.8143	60.3291			-0.352079	-0.392798		0.26648	0.478397
TRINITY_DN28007_c0_g1	1585; 1091	ACCH1; DV4H	1-aminocyclopropane-1-carboxylate oxidase homolog 1; Deacetoxyvindoline 4-hydroxylase	ARATH; CATRO	K12697				AT1G06620	GO:0003674,GO:0003824,GO:0005488,GO:0005575,GO:0005737,GO:0016491,GO:0016705,GO:0016706,GO:0019842,GO:0030246,GO:0031406,GO:0031418,GO:0036094,GO:0043167,GO:0043168,GO:0043169,GO:0043177,GO:0044424,GO:0044464,GO:0046872,GO:0048029,GO:0050590,GO:0051213	1.41596	2.21035	24.8428	6.21995e-07	1.50276e-05	2.55168	2.44409	5.39732	7.88653			-0.446289	-0.4808		0.254314	0.672775
TRINITY_DN27215_c0_g1	1103	GRP3 (1)	Glycine-rich protein A3	DAUCA							0.836776	5.4973	24.7771	6.43575e-07	1.55269e-05	30.4075	34.3983	51.5344	64.1284			-0.480155	-0.312613		0.243982	0.548786
TRINITY_DN30233_c0_g1	973; 940										1.67631	2.70458	24.7547	6.51095e-07	1.56861e-05	3.25036	2.8967	6.19692	13.3841			-0.523253	-0.623858		0.119414	1.0277
TRINITY_DN35123_c0_g1	1699; 1418; 1404	PILS7	Protein PIN-LIKES 7 {ECO:0000303|PubMed:22504182}	ARATH	K07088				AT5G65980	GO:0005575,GO:0005789,GO:0006810,GO:0007165,GO:0008150,GO:0009719,GO:0009725,GO:0009733,GO:0009734,GO:0009755,GO:0009987,GO:0010033,GO:0016020,GO:0016021,GO:0031090,GO:0031224,GO:0042221,GO:0044422,GO:0044424,GO:0044425,GO:0044432,GO:0044444,GO:0044446,GO:0044464,GO:0044699,GO:0044763,GO:0044765,GO:0050789,GO:0050794,GO:0050896,GO:0051179,GO:0051234,GO:0055085,GO:0065007,GO:0098588,GO:0098589,GO:…	0.828009	6.82558	24.7421	6.55358e-07	1.57666e-05	83.1727	80.2627	125.098	164.926			-0.374519	-0.42467		0.202959	0.59623
TRINITY_DN35636_c0_g1	1683; 1670	AGAL3	Alpha-galactosidase 3 {ECO:0000303|PubMed:15034167}	ARATH	K07407				AT3G56310	GO:0003674,GO:0003824,GO:0004553,GO:0004557,GO:0005575,GO:0005576,GO:0005618,GO:0005773,GO:0005975,GO:0008150,GO:0008152,GO:0009505,GO:0009987,GO:0015925,GO:0016043,GO:0016787,GO:0016798,GO:0030312,GO:0043226,GO:0043227,GO:0043229,GO:0043231,GO:0044238,GO:0044424,GO:0044444,GO:0044464,GO:0045229,GO:0048046,GO:0052692,GO:0071554,GO:0071555,GO:0071704,GO:0071840	0.808857	7.24378	24.7347	6.57879e-07	1.58049e-05	107.626	112.639	173.914	211.871			-0.427733	-0.363224		0.254541	0.536416
TRINITY_DN28275_c0_g1	802; 630	CASP6	Casparian strip membrane protein 6	ARALL						GO:0005575,GO:0005886,GO:0008150,GO:0009987,GO:0016020,GO:0016021,GO:0016043,GO:0031224,GO:0044425,GO:0044464,GO:0045229,GO:0071554,GO:0071555,GO:0071840	1.44924	3.29757	24.7033	6.68694e-07	1.60421e-05	3.67564	6.81931	11.8741	16.7517			-0.912397	-0.276513		0.377143	0.811768
TRINITY_DN62843_c0_g1	1411	TRUA (1)	tRNA pseudouridine synthase A, mitochondrial	RAT	K06173					GO:0001522,GO:0003674,GO:0003676,GO:0003723,GO:0003824,GO:0005488,GO:0005575,GO:0005634,GO:0005739,GO:0006139,GO:0006399,GO:0006400,GO:0006725,GO:0006807,GO:0008033,GO:0008150,GO:0008152,GO:0009451,GO:0009982,GO:0009987,GO:0016070,GO:0016071,GO:0016556,GO:0016853,GO:0016866,GO:0031119,GO:0034470,GO:0034641,GO:0034660,GO:0043170,GO:0043226,GO:0043227,GO:0043229,GO:0043231,GO:0043412,GO:0044237,GO:…	1.05802	4.54489	24.6961	6.71198e-07	1.60795e-05	14.2469	15.9922	24.7477	38.1086			-0.542552	-0.395344		0.1767	0.761197
TRINITY_DN30853_c0_g1	1289; 1272	HSA32	Protein HEAT-STRESS-ASSOCIATED 32 {ECO:0000303|PubMed:16500991}	ARATH					AT4G21320	GO:0003674,GO:0003824,GO:0006950,GO:0008150,GO:0009266,GO:0009408,GO:0009628,GO:0010286,GO:0010468,GO:0010608,GO:0019222,GO:0050789,GO:0050896,GO:0060255,GO:0065007	-0.714037	5.8227	24.6543	6.85932e-07	1.64094e-05	69.3207	71.12	40.9796	44.5848			0.327296	0.363242		-0.403371	-0.287166
TRINITY_DN29406_c0_g1	777; 753; 710; 686										-1.55711	1.60254	24.6475	6.88356e-07	1.64443e-05	4.79959	3.98296	1.67917	1.32402			0.525795	0.341206		-0.360275	-0.506726
TRINITY_DN22706_c0_g1	657; 593										-1.18362	2.86041	24.6323	6.93778e-07	1.65506e-05	11.118	8.78062	4.31785	4.43257			0.59131	0.308198		-0.462735	-0.436774
TRINITY_DN38777_c0_g1	2272; 2177; 1350; 1304; 1175; 1155; 879; 575	PIF1 (1)	ATP-dependent DNA helicase PIF1 {ECO:0000255|HAMAP-Rule:MF_03176}	XENLA							0.816705	6.24792	24.5875	7.10113e-07	1.69166e-05	49.4844	60.5591	85.9173	107.821			-0.536511	-0.255426		0.235501	0.556435
TRINITY_DN31674_c0_g1	1518; 1515; 1503	U91C1 (2)	UDP-glycosyltransferase 91C1	ARATH					AT5G49690	GO:0003674,GO:0003824,GO:0005575,GO:0005829,GO:0008150,GO:0008152,GO:0008194,GO:0016740,GO:0016757,GO:0016758,GO:0035251,GO:0043226,GO:0043227,GO:0043229,GO:0043231,GO:0044424,GO:0044444,GO:0044464,GO:0046527,GO:0080043,GO:0080044	1.36154	2.20434	24.5798	7.12962e-07	1.69607e-05	2.5213	2.59496	5.59722	7.51235			-0.461277	-0.437964		0.287455	0.611786
TRINITY_DN32293_c0_g1	2535; 2368; 772	RSGI6 (1)	Anti-sigma-I factor RsgI6 {ECO:0000305}	CLOTH						GO:0000272,GO:0003674,GO:0003824,GO:0004553,GO:0005575,GO:0005886,GO:0005975,GO:0005976,GO:0008150,GO:0008152,GO:0009056,GO:0009057,GO:0009987,GO:0010383,GO:0010410,GO:0016020,GO:0016021,GO:0016052,GO:0016787,GO:0016798,GO:0031176,GO:0031224,GO:0043170,GO:0044036,GO:0044237,GO:0044238,GO:0044260,GO:0044425,GO:0044464,GO:0045491,GO:0045493,GO:0071704,GO:0097599,GO:1901575	1.00384	5.03288	24.5744	7.14941e-07	1.69841e-05	19.4718	24.0486	35.7422	51.4351			-0.601964	-0.323196		0.211776	0.713384
TRINITY_DN24781_c0_g1	745										1.58129	1.45059	24.5152	7.37261e-07	1.74899e-05	1.36697	1.32765	3.55823	4.49014			-0.413256	-0.430203		0.309918	0.533541
TRINITY_DN42232_c0_g1	504										-1.2325	2.81531	24.4075	7.79663e-07	1.84701e-05	9.65994	9.80653	4.91756	3.42517			0.459755	0.47778		-0.293471	-0.644065
TRINITY_DN29334_c0_g1	786; 780	OHP2	Light-harvesting complex-like protein OHP2, chloroplastic {ECO:0000305}	ARATH					AT1G34000	GO:0005575,GO:0008150,GO:0009314,GO:0009416,GO:0009507,GO:0009534,GO:0009535,GO:0009536,GO:0009579,GO:0009628,GO:0009642,GO:0016020,GO:0016021,GO:0031224,GO:0031976,GO:0031984,GO:0034357,GO:0042651,GO:0043226,GO:0043227,GO:0043229,GO:0043231,GO:0044422,GO:0044424,GO:0044425,GO:0044434,GO:0044435,GO:0044436,GO:0044444,GO:0044446,GO:0044464,GO:0050896,GO:0055035	1.38083	1.85186	24.3469	8.04574e-07	1.90338e-05	2.06565	1.90096	5.0375	5.29606			-0.393889	-0.453545		0.397689	0.449744
TRINITY_DN17997_c0_g1	1169	U89B2	UDP-glycosyltransferase 89B2 {ECO:0000303|PubMed:15610349}	STERE						GO:0003674,GO:0003824,GO:0008150,GO:0008152,GO:0016740,GO:0016757,GO:0016758	0.844034	6.29374	24.3325	8.1061e-07	1.915e-05	55.4991	56.727	84.2381	117.089			-0.416426	-0.38594		0.168362	0.634004
TRINITY_DN38946_c0_g1	2397; 2384; 2075; 2062; 2062; 2033	AB5G	ABC transporter G family member 5	ARATH					AT2G13610	GO:0000166,GO:0001882,GO:0001883,GO:0003674,GO:0003824,GO:0005215,GO:0005488,GO:0005524,GO:0005575,GO:0005886,GO:0015399,GO:0015405,GO:0016020,GO:0016021,GO:0016462,GO:0016787,GO:0016817,GO:0016818,GO:0016820,GO:0016887,GO:0017076,GO:0017111,GO:0022804,GO:0022857,GO:0030554,GO:0031224,GO:0032549,GO:0032550,GO:0032553,GO:0032555,GO:0032559,GO:0035639,GO:0036094,GO:0042623,GO:0042626,GO:0043167,GO:…	-0.82486	4.81786	24.3229	8.14647e-07	1.92187e-05	38.3056	33.5534	21.2295	19.3709			0.472837	0.291846		-0.322188	-0.442494
TRINITY_DN38319_c0_g2	2198; 1327	PME41 (1)	Probable pectinesterase/pectinesterase inhibitor 41	ARATH	K01051				AT4G02330	GO:0000272,GO:0003674,GO:0003824,GO:0004857,GO:0005575,GO:0005576,GO:0005618,GO:0005975,GO:0005976,GO:0006950,GO:0008150,GO:0008152,GO:0009056,GO:0009057,GO:0009266,GO:0009409,GO:0009605,GO:0009607,GO:0009620,GO:0009628,GO:0009719,GO:0009725,GO:0009741,GO:0009987,GO:0010033,GO:0010393,GO:0014070,GO:0016043,GO:0016052,GO:0016787,GO:0016788,GO:0030234,GO:0030312,GO:0030599,GO:0033993,GO:0042221,GO:…	-0.72006	6.74285	24.276	8.34738e-07	1.96654e-05	137.609	128.722	84.6779	77.0519			0.400762	0.305878		-0.286888	-0.419752
TRINITY_DN27650_c0_g1	1169; 1167; 1094; 1092										1.15201	3.73977	24.2699	8.37359e-07	1.96999e-05	7.95881	8.5694	14.5128	22.1341			-0.523103	-0.437255		0.206435	0.753923
TRINITY_DN32564_c0_g2	854	HIP23 (1)	Heavy metal-associated isoprenylated plant protein 23 {ECO:0000303|PubMed:21072340, ECO:0000303|PubMed:23368984}	ARATH					AT4G39700	GO:0003674,GO:0005488,GO:0005575,GO:0005737,GO:0006810,GO:0006811,GO:0006812,GO:0006873,GO:0006875,GO:0008150,GO:0009987,GO:0019725,GO:0030001,GO:0030003,GO:0042592,GO:0043167,GO:0043169,GO:0044424,GO:0044464,GO:0044699,GO:0044763,GO:0044765,GO:0046872,GO:0046914,GO:0046916,GO:0048878,GO:0050801,GO:0051179,GO:0051234,GO:0055065,GO:0055076,GO:0055080,GO:0055082,GO:0065007,GO:0065008,GO:0098771,GO:…	-1.65207	1.39385	24.2558	8.43538e-07	1.98179e-05	3.37186	4.31487	1.3993	1.06497			0.309101	0.542432		-0.351083	-0.50045
TRINITY_DN40692_c1_g1	3148	CSLC4	Xyloglucan glycosyltransferase 4	ARATH	K20887				AT3G28180	GO:0000139,GO:0003674,GO:0003824,GO:0005488,GO:0005515,GO:0005575,GO:0005768,GO:0005794,GO:0005802,GO:0005886,GO:0008150,GO:0009987,GO:0016020,GO:0016021,GO:0016043,GO:0016740,GO:0016757,GO:0031090,GO:0031224,GO:0042802,GO:0042803,GO:0043226,GO:0043227,GO:0043229,GO:0043231,GO:0044422,GO:0044424,GO:0044425,GO:0044431,GO:0044444,GO:0044446,GO:0044464,GO:0045229,GO:0046983,GO:0071554,GO:0071555,GO:…	-0.869453	6.89817	24.2384	8.51164e-07	1.99695e-05	159.146	148.908	98.0713	70.6621			0.482782	0.388087		-0.204558	-0.666311
TRINITY_DN36363_c0_g1	1789; 1548; 1474	BETL1 (1)	Bet1-like protein At4g14600	ARATH							-0.874715	4.55355	24.2137	8.62151e-07	2.01995e-05	29.4355	31.0792	18.4308	14.6505			0.366235	0.439765		-0.255409	-0.550591
TRINITY_DN1479_c0_g1	509	FLA2 (1)	Fasciclin-like arabinogalactan protein 2	ARATH					AT4G12730	GO:0005575,GO:0005774,GO:0005886,GO:0016020,GO:0031090,GO:0031224,GO:0031225,GO:0031226,GO:0044422,GO:0044424,GO:0044425,GO:0044437,GO:0044444,GO:0044446,GO:0044459,GO:0044464,GO:0046658,GO:0098588	-1.20855	5.00299	24.1934	8.7132e-07	2.03862e-05	45.0493	44.1747	25.4274	13.2977			0.606622	0.579549		-0.171936	-1.01424
TRINITY_DN41768_c0_g1	994	GSTU7 (1)	Glutathione S-transferase U7	ARATH	K00799				AT2G29420	GO:0001101,GO:0003674,GO:0003824,GO:0004364,GO:0005575,GO:0005737,GO:0005829,GO:0008150,GO:0008152,GO:0009056,GO:0009404,GO:0009407,GO:0009636,GO:0009751,GO:0009987,GO:0010033,GO:0014070,GO:0016740,GO:0016765,GO:0019748,GO:0042221,GO:0044237,GO:0044248,GO:0044424,GO:0044444,GO:0044464,GO:0044699,GO:0044710,GO:0044712,GO:0044763,GO:0050896,GO:0090487,GO:1901700	1.0695	3.37177	24.1674	8.83148e-07	2.06347e-05	5.95392	7.36244	12.8336	15.0823			-0.559278	-0.324059		0.339855	0.543483
TRINITY_DN35444_c0_g1	1962; 1846; 1201; 983	FB76 (2)	F-box protein At1g67340	ARATH					AT1G67340	GO:0005575,GO:0005634,GO:0006464,GO:0008150,GO:0008152,GO:0009987,GO:0016567,GO:0019538,GO:0032446,GO:0036211,GO:0043170,GO:0043226,GO:0043227,GO:0043229,GO:0043231,GO:0043412,GO:0044237,GO:0044238,GO:0044260,GO:0044267,GO:0044424,GO:0044464,GO:0070647,GO:0071704	1.12748	5.22086	24.1545	8.89087e-07	2.07449e-05	19.7148	27.066	39.5404	62.5741			-0.732193	-0.311536		0.203643	0.840086
TRINITY_DN23005_c0_g1	3958	ATPB; ATPE	ATP synthase epsilon chain, chloroplastic {ECO:0000255|HAMAP-Rule:MF_00530}; ATP synthase subunit beta, chloroplastic {ECO:0000255|HAMAP-Rule:MF_01347}	AGAAF; POPAL						GO:0000166,GO:0001882,GO:0001883,GO:0003674,GO:0003824,GO:0005215,GO:0005488,GO:0005524,GO:0005575,GO:0006139,GO:0006163,GO:0006164,GO:0006725,GO:0006753,GO:0006754,GO:0006793,GO:0006796,GO:0006807,GO:0006810,GO:0006811,GO:0006812,GO:0006818,GO:0008150,GO:0008152,GO:0008324,GO:0009058,GO:0009116,GO:0009117,GO:0009119,GO:0009123,GO:0009124,GO:0009126,GO:0009127,GO:0009141,GO:0009142,GO:0009144,GO:…	0.922548	4.17338	24.1149	9.07562e-07	2.11471e-05	11.5129	13.3671	22.4688	24.667			-0.505704	-0.320205		0.3509	0.475009
TRINITY_DN32470_c0_g1	1296; 1296; 1290; 1290	LHY (2)	Protein LHY {ECO:0000303|PubMed:9657154}	ARATH	K12133				AT1G01060	GO:0000975,GO:0001067,GO:0001071,GO:0001101,GO:0003674,GO:0003676,GO:0003677,GO:0003700,GO:0005488,GO:0005575,GO:0005634,GO:0006139,GO:0006351,GO:0006355,GO:0006725,GO:0006807,GO:0006950,GO:0006970,GO:0007623,GO:0008150,GO:0008152,GO:0009058,GO:0009059,GO:0009266,GO:0009314,GO:0009409,GO:0009416,GO:0009628,GO:0009648,GO:0009651,GO:0009719,GO:0009723,GO:0009725,GO:0009733,GO:0009737,GO:0009739,GO:…	-1.21376	2.50171	24.0482	9.39563e-07	2.18628e-05	7.41203	8.14697	3.39831	3.31004			0.379827	0.488298		-0.42217	-0.445956
TRINITY_DN31464_c1_g1	1054; 1042; 1040	REMO (1)	Remorin	SOLTU						GO:0003674,GO:0005488,GO:0005575,GO:0005886,GO:0006810,GO:0007154,GO:0007267,GO:0008150,GO:0009987,GO:0016020,GO:0023052,GO:0030246,GO:0031406,GO:0033293,GO:0036094,GO:0043167,GO:0043168,GO:0043177,GO:0044464,GO:0044699,GO:0044700,GO:0044763,GO:0048029,GO:0048032,GO:0051179,GO:0051234	-0.849029	4.96213	24.0369	9.45056e-07	2.19606e-05	41.5863	38.3209	24.6677	19.7739			0.455601	0.343254		-0.253179	-0.545676
TRINITY_DN53741_c0_g1	1860	IRK (1)	Probable LRR receptor-like serine/threonine-protein kinase IRK {ECO:0000305}	ARATH					AT3G56370	GO:0000166,GO:0001882,GO:0001883,GO:0003674,GO:0003824,GO:0004672,GO:0005488,GO:0005524,GO:0005575,GO:0005886,GO:0016020,GO:0016021,GO:0016301,GO:0016740,GO:0016772,GO:0016773,GO:0017076,GO:0030554,GO:0031224,GO:0032549,GO:0032550,GO:0032553,GO:0032555,GO:0032559,GO:0035639,GO:0036094,GO:0043167,GO:0043168,GO:0044425,GO:0044464,GO:0097159,GO:0097367,GO:1901265,GO:1901363	-0.994065	3.92189	23.9548	9.86236e-07	2.28863e-05	21.0817	19.0096	11.2344	8.9515			0.503447	0.367742		-0.299011	-0.572178
TRINITY_DN23746_c0_g1	885; 849	MLP28; MLP34	MLP-like protein 28; MLP-like protein 34	ARATH							1.23439	9.13838	23.9401	9.93803e-07	2.30305e-05	268.929	403.365	768.898	812.888			-0.919655	-0.338347		0.58897	0.669032
TRINITY_DN36067_c0_g1	1714; 1714; 1619; 1619	HPPD	4-hydroxyphenylpyruvate dioxygenase	ARATH	K00457				AT1G06570	GO:0003674,GO:0003824,GO:0003868,GO:0005488,GO:0005515,GO:0005575,GO:0005737,GO:0006082,GO:0006520,GO:0006558,GO:0006559,GO:0006570,GO:0006572,GO:0006725,GO:0006807,GO:0008150,GO:0008152,GO:0009056,GO:0009063,GO:0009072,GO:0009074,GO:0009987,GO:0016054,GO:0016491,GO:0016701,GO:0016702,GO:0019439,GO:0019752,GO:0042802,GO:0043167,GO:0043169,GO:0043436,GO:0044237,GO:0044238,GO:0044248,GO:0044281,GO:…	0.891898	6.31573	23.9091	1.00993e-06	2.33683e-05	55.0434	56.4856	83.5185	123.306			-0.438881	-0.402859		0.145295	0.696444
TRINITY_DN39595_c0_g1	2192; 1441; 928	CERK1; LYK3 (1)	Chitin elicitor receptor kinase 1; LysM domain receptor-like kinase 3 {ECO:0000303|PubMed:12947035}	ARATH; MEDTR	K13429				AT3G21630	GO:0000166,GO:0001882,GO:0001883,GO:0002218,GO:0002220,GO:0002221,GO:0002237,GO:0002238,GO:0002253,GO:0002376,GO:0002429,GO:0002682,GO:0002684,GO:0002752,GO:0002757,GO:0002758,GO:0002764,GO:0002768,GO:0003674,GO:0003824,GO:0004672,GO:0004674,GO:0004675,GO:0004871,GO:0004872,GO:0004888,GO:0005488,GO:0005515,GO:0005524,GO:0005575,GO:0005622,GO:0005775,GO:0005886,GO:0006464,GO:0006468,GO:0006793,GO:…	1.14188	3.56527	23.9068	1.01112e-06	2.33683e-05	7.10825	7.60384	13.1934	19.1982			-0.508334	-0.431898		0.229869	0.710363
TRINITY_DN35195_c0_g1	1294; 1267	STEL; UMEC (1)	Stellacyanin; Umecyanin {ECO:0000303|PubMed:5490233}	ARMRU; TOXVR						GO:0003674,GO:0005488,GO:0008150,GO:0008152,GO:0009055,GO:0043167,GO:0043169,GO:0044699,GO:0044710,GO:0046872,GO:0055114	-1.21062	2.99478	23.8975	1.01604e-06	2.34503e-05	12.5761	9.41427	4.15793	5.29606			0.64857	0.2958		-0.594521	-0.349849
TRINITY_DN33483_c0_g1	1583; 1540; 1415; 1176; 1176; 879	DLO1; DMR6; HY6H	Hyoscyamine 6-dioxygenase; Protein DMR6-LIKE OXYGENASE 1 {ECO:0000303|PubMed:25376907}; Protein DOWNY MILDEW RESISTANCE 6 {ECO:0000303|PubMed:15986928}	ARATH; HYONI	K12692				AT5G24530,AT4G10500	GO:0001101,GO:0002229,GO:0002239,GO:0003674,GO:0003824,GO:0005488,GO:0006082,GO:0006725,GO:0006950,GO:0006952,GO:0007568,GO:0008150,GO:0008152,GO:0009056,GO:0009058,GO:0009605,GO:0009607,GO:0009617,GO:0009620,GO:0009696,GO:0009751,GO:0009812,GO:0009813,GO:0009987,GO:0010033,GO:0010150,GO:0010260,GO:0014070,GO:0016054,GO:0016491,GO:0016705,GO:0016706,GO:0018958,GO:0019336,GO:0019439,GO:0019752,GO:…	0.741658	5.93286	23.8716	1.02981e-06	2.37359e-05	46.234	45.1704	68.9257	83.8159			-0.338821	-0.37099		0.217437	0.492373
TRINITY_DN29358_c0_g1	1503	EP1G (2)	Epidermis-specific secreted glycoprotein EP1	DAUCA						GO:0003674,GO:0005488,GO:0005575,GO:0005576,GO:0006810,GO:0006833,GO:0008150,GO:0030246,GO:0042044,GO:0044699,GO:0044765,GO:0051179,GO:0051234,GO:1902578	1.19653	9.59052	23.8686	1.03139e-06	2.37401e-05	477.711	459.066	997.104	1149.85			-0.566248	-0.623439		0.492221	0.697466
TRINITY_DN40318_c0_g1	2406; 2358; 1910	GLRX; GLRX3	Glutaredoxin; Glutaredoxin 3	ECOLI; PSEAE	K03676					GO:0003674,GO:0003824,GO:0005575,GO:0005737,GO:0008150,GO:0009055,GO:0009987,GO:0015035,GO:0015036,GO:0016491,GO:0016667,GO:0019725,GO:0042592,GO:0044424,GO:0044464,GO:0044699,GO:0044763,GO:0045454,GO:0050789,GO:0050794,GO:0065007,GO:0065008	1.02716	4.67192	23.8583	1.03694e-06	2.38357e-05	15.5531	17.9535	26.9066	41.2747			-0.551597	-0.366682		0.168077	0.750202
TRINITY_DN36413_c0_g1	1413; 1413; 1409; 1369; 1369; 1365; 1324; 1324; 1320; 759; 759; 755	EPHA (1)	Epoxide hydrolase A {ECO:0000303|PubMed:16511284}	MYCTU						GO:0003674,GO:0003824,GO:0004301,GO:0005488,GO:0005515,GO:0008150,GO:0009636,GO:0016787,GO:0016801,GO:0016803,GO:0018742,GO:0042221,GO:0042802,GO:0042803,GO:0046983,GO:0050896	0.869034	5.05091	23.8307	1.05192e-06	2.41474e-05	23.36	23.5055	37.0616	48.4417			-0.405877	-0.397624		0.217317	0.586184
TRINITY_DN31198_c2_g1	922; 922	ATL78 (2)	RING-H2 finger protein ATL78	ARATH	K19040				AT1G49230	GO:0003674,GO:0003824,GO:0004842,GO:0005488,GO:0005575,GO:0006508,GO:0006511,GO:0008150,GO:0008152,GO:0008270,GO:0009056,GO:0009057,GO:0009987,GO:0010498,GO:0016021,GO:0016740,GO:0019538,GO:0019787,GO:0019941,GO:0030163,GO:0031224,GO:0043161,GO:0043167,GO:0043169,GO:0043170,GO:0043632,GO:0044237,GO:0044238,GO:0044248,GO:0044260,GO:0044265,GO:0044425,GO:0046872,GO:0046914,GO:0051603,GO:0061630,GO:…	1.03334	3.40865	23.8207	1.05737e-06	2.42398e-05	6.74373	7.15123	12.9136	15.4852			-0.45896	-0.393243		0.311347	0.540856
TRINITY_DN32393_c0_g1	975; 965										1.97325	1.95285	23.8012	1.06813e-06	2.44536e-05	1.0632	2.02165	3.87807	8.20314			-0.767239	-0.374489		0.173065	0.968663
TRINITY_DN30506_c0_g1	912; 912	SKU5 (1)	Monocopper oxidase-like protein SKU5	ARATH					AT4G12420	GO:0000902,GO:0003674,GO:0003824,GO:0005488,GO:0005507,GO:0005575,GO:0005576,GO:0005618,GO:0005774,GO:0005886,GO:0005911,GO:0008150,GO:0009505,GO:0009506,GO:0009653,GO:0009826,GO:0009932,GO:0009987,GO:0016020,GO:0016043,GO:0016049,GO:0016491,GO:0016722,GO:0030054,GO:0030312,GO:0031090,GO:0031224,GO:0031225,GO:0031226,GO:0032502,GO:0032989,GO:0040007,GO:0043167,GO:0043169,GO:0044422,GO:0044424,GO:…	-0.8702	4.33753	23.7176	1.11555e-06	2.55049e-05	26.1244	25.8892	15.3524	13.1538			0.400234	0.388124		-0.296453	-0.491905
TRINITY_DN25041_c1_g1	623; 623; 563	EXTN	Extensin	DAUCA						GO:0003674,GO:0005198,GO:0005199,GO:0005575,GO:0005576,GO:0005618,GO:0008150,GO:0009505,GO:0009530,GO:0009664,GO:0009987,GO:0016043,GO:0030312,GO:0044464,GO:0045229,GO:0071554,GO:0071555,GO:0071669,GO:0071840	2.60025	8.77106	23.7011	1.12516e-06	2.56901e-05	118.866	128.42	235.963	1263.54			-1.11884	-1.00908		-0.141513	2.26944
TRINITY_DN28575_c0_g1	3174	LOX21 (1)	Linoleate 13S-lipoxygenase 2-1, chloroplastic	SOLTU	K00454					GO:0003674,GO:0003824,GO:0005488,GO:0005575,GO:0006082,GO:0006629,GO:0006631,GO:0006633,GO:0006690,GO:0008150,GO:0008152,GO:0008610,GO:0009058,GO:0009532,GO:0009534,GO:0009570,GO:0009579,GO:0009987,GO:0010597,GO:0016053,GO:0016165,GO:0016491,GO:0016701,GO:0016702,GO:0019372,GO:0019752,GO:0031407,GO:0031408,GO:0031976,GO:0031984,GO:0032787,GO:0043167,GO:0043169,GO:0043436,GO:0044237,GO:0044238,GO:…	1.19376	9.50083	23.6153	1.17648e-06	2.6826e-05	396.3	485.197	1022.17	994.249			-0.743957	-0.453308		0.618572	0.578693
TRINITY_DN38431_c0_g2	1905; 1804; 1419; 1416; 1306	PAE8 (2)	Pectin acetylesterase 8 {ECO:0000303|PubMed:25115560}	ARATH					AT4G19420	GO:0003674,GO:0003824,GO:0005575,GO:0005576,GO:0005618,GO:0008150,GO:0009505,GO:0009987,GO:0016043,GO:0016787,GO:0016788,GO:0030312,GO:0044464,GO:0045229,GO:0052689,GO:0052793,GO:0071554,GO:0071555,GO:0071840	-0.897194	4.53241	23.566	1.20702e-06	2.74854e-05	32.3213	27.6393	17.9911	14.2763			0.516917	0.305326		-0.262832	-0.559411
TRINITY_DN39866_c0_g1	3082; 3042; 1831	SBT17 (1)	Subtilisin-like protease SBT1.7 {ECO:0000303|PubMed:16193095}	ARATH					AT5G67360	GO:0003006,GO:0003674,GO:0003824,GO:0004175,GO:0004252,GO:0005575,GO:0005576,GO:0005618,GO:0008150,GO:0008152,GO:0008233,GO:0008236,GO:0009505,GO:0009987,GO:0010191,GO:0010214,GO:0016787,GO:0017171,GO:0022414,GO:0030312,GO:0032502,GO:0044237,GO:0044464,GO:0044699,GO:0044702,GO:0048046,GO:0048359,GO:0048609,GO:0048856,GO:0070011,GO:0080001	-0.922817	4.19062	23.5106	1.24228e-06	2.82507e-05	25.5776	21.9968	11.7542	13.2977			0.513614	0.312962		-0.490013	-0.336564
TRINITY_DN24691_c1_g1	7240	ART2	Putative uncharacterized protein ART2	YEAST							2.64584	13.5996	23.4947	1.25261e-06	2.84476e-05	2623.13	4217.38	29980.9	12831.1			-1.62193	-0.93729		1.89174	0.667481
TRINITY_DN40111_c1_g1	1543; 1543; 1526; 1526; 641	G2OX2 (1)	Gibberellin 2-beta-dioxygenase 2	PEA						GO:0003674,GO:0003824,GO:0005488,GO:0006082,GO:0006629,GO:0006720,GO:0006721,GO:0008150,GO:0008152,GO:0008299,GO:0008610,GO:0009058,GO:0009685,GO:0009686,GO:0009987,GO:0016053,GO:0016101,GO:0016102,GO:0016114,GO:0016491,GO:0016705,GO:0016706,GO:0019752,GO:0043167,GO:0043169,GO:0043436,GO:0044237,GO:0044238,GO:0044249,GO:0044255,GO:0044281,GO:0044283,GO:0044699,GO:0044710,GO:0044711,GO:0044763,GO:…	1.32853	3.76048	23.4673	1.27057e-06	2.87869e-05	6.56147	8.81079	13.8331	24.6958			-0.71606	-0.379517		0.170956	0.924621
TRINITY_DN28080_c0_g1	1763; 1533	NAT4	Nucleobase-ascorbate transporter 4	ARATH					AT1G49960	GO:0003674,GO:0005215,GO:0005575,GO:0006810,GO:0008150,GO:0009987,GO:0016021,GO:0031224,GO:0044425,GO:0044699,GO:0044763,GO:0044765,GO:0051179,GO:0051234,GO:0055085,GO:1902578	-1.22227	2.49139	23.4652	1.27194e-06	2.87869e-05	8.41447	7.0607	3.31835	3.31004			0.535557	0.334663		-0.433982	-0.436238
TRINITY_DN21084_c1_g1	1003	PTR14 (1)	Protein NRT1/ PTR FAMILY 7.3	ARATH					AT1G32450	GO:0001101,GO:0003674,GO:0005215,GO:0005575,GO:0005886,GO:0006810,GO:0006811,GO:0006820,GO:0007568,GO:0008150,GO:0008509,GO:0010035,GO:0010150,GO:0010167,GO:0010260,GO:0015075,GO:0015103,GO:0015112,GO:0015291,GO:0015293,GO:0015698,GO:0015706,GO:0016020,GO:0016021,GO:0022804,GO:0022857,GO:0022891,GO:0022892,GO:0031224,GO:0032502,GO:0042221,GO:0042592,GO:0044425,GO:0044464,GO:0044699,GO:0044765,GO:…	-1.13473	5.76354	23.4637	1.27292e-06	2.87869e-05	60.4505	88.5605	25.5873	42.167			0.285572	0.82174		-0.893139	-0.214173
TRINITY_DN33773_c0_g1	1631; 1419; 1275; 1275	HIP5; HIP6	Heavy metal-associated isoprenylated plant protein 5 {ECO:0000303|PubMed:21072340, ECO:0000303|PubMed:23368984}; Heavy metal-associated isoprenylated plant protein 6 {ECO:0000303|PubMed:21072340, ECO:0000303|PubMed:23368984}	ARATH					AT5G03380	GO:0003674,GO:0005488,GO:0005575,GO:0005737,GO:0005886,GO:0006810,GO:0006811,GO:0006812,GO:0006873,GO:0006875,GO:0008150,GO:0009987,GO:0016020,GO:0019725,GO:0030001,GO:0030003,GO:0042592,GO:0043167,GO:0043169,GO:0044424,GO:0044464,GO:0044699,GO:0044763,GO:0044765,GO:0046872,GO:0046914,GO:0046916,GO:0048878,GO:0050801,GO:0051179,GO:0051234,GO:0055065,GO:0055076,GO:0055080,GO:0055082,GO:0065007,GO:…	1.24449	7.68106	23.4616	1.27431e-06	2.87869e-05	103.92	139.645	203.539	373.459			-0.800353	-0.381051		0.15608	1.02532
TRINITY_DN29693_c0_g1	939; 938	RK12	50S ribosomal protein L12, chloroplastic {ECO:0000303|PubMed:10874046}	SPIOL						GO:0003674,GO:0003676,GO:0003723,GO:0003735,GO:0005198,GO:0005488,GO:0005575,GO:0005840,GO:0006412,GO:0008150,GO:0008152,GO:0009058,GO:0009059,GO:0009507,GO:0009536,GO:0009987,GO:0019538,GO:0030529,GO:0032991,GO:0034645,GO:0043170,GO:0043226,GO:0043227,GO:0043228,GO:0043229,GO:0043231,GO:0043232,GO:0044237,GO:0044238,GO:0044249,GO:0044260,GO:0044267,GO:0044424,GO:0044444,GO:0044464,GO:0071704,GO:…	0.789892	5.23762	23.4325	1.29377e-06	2.91877e-05	28.0685	27.1867	44.298	51.1761			-0.35057	-0.39351		0.272127	0.471954
TRINITY_DN31563_c0_g1	2118	C89A2 (3)	Cytochrome P450 89A2	ARATH					AT1G64900	GO:0003674,GO:0003824,GO:0004497,GO:0005488,GO:0005506,GO:0005575,GO:0008150,GO:0008152,GO:0009058,GO:0016020,GO:0016021,GO:0016491,GO:0016705,GO:0016709,GO:0019748,GO:0020037,GO:0031224,GO:0043167,GO:0043169,GO:0044425,GO:0044550,GO:0044699,GO:0044710,GO:0044711,GO:0046872,GO:0046906,GO:0046914,GO:0097159,GO:1901363	1.45604	2.94651	23.4134	1.30663e-06	2.94077e-05	3.64526	4.52609	7.75615	14.593			-0.638478	-0.429298		0.150794	0.916981
TRINITY_DN41721_c0_g1	3252; 3251; 1912; 1911; 1862; 1861; 1428; 1427; 1316; 1305; 906	CSLD2; CSLD3 (1)	Cellulose synthase-like protein D2; Cellulose synthase-like protein D3	ARATH	K20924				AT3G03050	GO:0000030,GO:0000139,GO:0000271,GO:0003674,GO:0003824,GO:0005575,GO:0005768,GO:0005783,GO:0005794,GO:0005802,GO:0005886,GO:0005975,GO:0005976,GO:0006073,GO:0006950,GO:0008150,GO:0008152,GO:0008194,GO:0009058,GO:0009059,GO:0009250,GO:0009266,GO:0009409,GO:0009628,GO:0009987,GO:0016020,GO:0016021,GO:0016043,GO:0016049,GO:0016051,GO:0016740,GO:0016757,GO:0016758,GO:0016759,GO:0016760,GO:0019187,GO:…	-0.798876	5.27418	23.4129	1.30697e-06	2.94077e-05	48.968	49.0628	30.8647	25.5593			0.379356	0.382039		-0.253698	-0.507698
TRINITY_DN62935_c0_g1	724	LOX31	Linoleate 13S-lipoxygenase 3-1, chloroplastic	SOLTU	K00454					GO:0003674,GO:0003824,GO:0005488,GO:0005575,GO:0006082,GO:0006629,GO:0006631,GO:0006633,GO:0008150,GO:0008152,GO:0008610,GO:0009058,GO:0009532,GO:0009534,GO:0009570,GO:0009579,GO:0009987,GO:0016053,GO:0016165,GO:0016491,GO:0016701,GO:0016702,GO:0019752,GO:0031407,GO:0031408,GO:0031976,GO:0031984,GO:0032787,GO:0043167,GO:0043169,GO:0043436,GO:0044237,GO:0044238,GO:0044249,GO:0044255,GO:0044281,GO:…	0.97529	3.75712	23.3922	1.32111e-06	2.96866e-05	8.17145	10.0178	17.2714	18.4787			-0.543043	-0.302402		0.378894	0.466552
TRINITY_DN30389_c0_g1	959; 934; 878	PSBQ2	Oxygen-evolving enhancer protein 3-2, chloroplastic	ARATH	K08901				AT4G05180	GO:0003674,GO:0005488,GO:0005509,GO:0005575,GO:0005576,GO:0008150,GO:0008152,GO:0009507,GO:0009532,GO:0009534,GO:0009535,GO:0009536,GO:0009570,GO:0009579,GO:0009654,GO:0009987,GO:0015979,GO:0016020,GO:0019898,GO:0031976,GO:0031977,GO:0031984,GO:0032991,GO:0034357,GO:0042651,GO:0043167,GO:0043169,GO:0043226,GO:0043227,GO:0043229,GO:0043231,GO:0043234,GO:0044237,GO:0044422,GO:0044424,GO:0044425,GO:…	1.11554	3.17843	23.3542	1.34747e-06	3.02391e-05	5.83241	5.55201	10.4748	14.1324			-0.415331	-0.467928		0.256156	0.627103
TRINITY_DN20911_c0_g2	536										-0.77997	5.21784	23.3326	1.36273e-06	3.05412e-05	46.8416	46.9808	29.1055	25.588			0.367724	0.371832		-0.283214	-0.456343
TRINITY_DN53777_c0_g1	1910	MLO3	MLO-like protein 3	ARATH	K08472				AT3G45290	GO:0005575,GO:0005886,GO:0006950,GO:0006952,GO:0008150,GO:0009607,GO:0016020,GO:0016021,GO:0031224,GO:0044425,GO:0044464,GO:0050896	-0.940641	3.77795	23.2564	1.4178e-06	3.17337e-05	17.7403	18.0742	10.035	8.66367			0.394535	0.418736		-0.319368	-0.493903
TRINITY_DN39714_c2_g1	2373; 2373; 2284; 2284; 2267; 2267; 1752; 964	ILVB1; ILVB3	Acetolactate synthase 1, chloroplastic; Acetolactate synthase 3, chloroplastic	BRANA	K01652					GO:0000166,GO:0000287,GO:0003674,GO:0003824,GO:0003984,GO:0005488,GO:0005575,GO:0006082,GO:0006520,GO:0006549,GO:0006573,GO:0006807,GO:0006950,GO:0008150,GO:0008152,GO:0008652,GO:0009058,GO:0009081,GO:0009082,GO:0009097,GO:0009099,GO:0009507,GO:0009536,GO:0009635,GO:0009636,GO:0009987,GO:0016053,GO:0016740,GO:0016744,GO:0019752,GO:0019842,GO:0030976,GO:0036094,GO:0042221,GO:0043167,GO:0043168,GO:…	1.1975	4.20721	23.2464	1.4252e-06	3.18226e-05	10.5409	11.8282	18.7107	32.4959			-0.581126	-0.440151		0.142613	0.878663
TRINITY_DN25698_c0_g1	2852	SBT17 (2)	Subtilisin-like protease SBT1.7 {ECO:0000303|PubMed:16193095}	ARATH					AT5G67360	GO:0003006,GO:0003674,GO:0003824,GO:0004175,GO:0004252,GO:0005575,GO:0005576,GO:0005618,GO:0008150,GO:0008152,GO:0008233,GO:0008236,GO:0009505,GO:0009987,GO:0010191,GO:0010214,GO:0016787,GO:0017171,GO:0022414,GO:0030312,GO:0032502,GO:0044237,GO:0044464,GO:0044699,GO:0044702,GO:0048046,GO:0048359,GO:0048609,GO:0048856,GO:0070011,GO:0080001	-0.832013	7.49485	23.2459	1.42551e-06	3.18226e-05	205.866	255.875	122.819	136.518			0.252596	0.563615		-0.483221	-0.33299
TRINITY_DN35055_c0_g1	1641; 1527; 1379; 1143	TBL39 (1)	Protein trichome birefringence-like 39	ARATH					AT2G42570	GO:0003674,GO:0003824,GO:0005575,GO:0005773,GO:0005794,GO:0005911,GO:0008150,GO:0008374,GO:0009506,GO:0009987,GO:0016021,GO:0016407,GO:0016413,GO:0016740,GO:0016746,GO:0016747,GO:0030054,GO:0031224,GO:0043226,GO:0043227,GO:0043229,GO:0043231,GO:0044424,GO:0044425,GO:0044444,GO:0044464,GO:0071554	-0.804727	5.98537	23.1551	1.49444e-06	3.33179e-05	80.3476	80.5343	53.2535	38.9721			0.394869	0.398136		-0.18079	-0.612215
TRINITY_DN39460_c0_g1	2174; 2102; 2062; 2039; 1307; 1239; 1164; 1080; 911										-0.873925	4.83813	23.1262	1.5171e-06	3.37789e-05	36.8475	36.9027	23.1885	17.1546			0.410784	0.412834		-0.214274	-0.609344
TRINITY_DN62880_c0_g1	730										1.02887	3.09939	23.0692	1.56277e-06	3.47451e-05	5.83241	5.40114	11.5942	11.3405			-0.37051	-0.45222		0.424957	0.397772
TRINITY_DN23407_c0_g1	1669	PRPX (1)	Pathogen-related protein	HORVU						GO:0006950,GO:0006952,GO:0008150,GO:0009607,GO:0050896	0.715849	6.77	23.0669	1.56458e-06	3.47451e-05	83.7194	81.4395	125.897	145.296			-0.329857	-0.368749		0.247436	0.45117
TRINITY_DN21637_c0_g1	1362; 1088; 530	DHMA2	Haloalkane dehalogenase 2	MYCTU	K01563					GO:0003674,GO:0003824,GO:0005575,GO:0005576,GO:0005886,GO:0016020,GO:0016787,GO:0016824,GO:0018786,GO:0019120,GO:0044464	-1.30209	2.40834	23.0407	1.58605e-06	3.51761e-05	6.6526	8.17714	2.47877	3.48274			0.343535	0.577662		-0.606496	-0.314702
TRINITY_DN35406_c0_g1	2216; 782	GH31; GH33; GH34	Indole-3-acetic acid-amido synthetase GH3.3; Indole-3-acetic acid-amido synthetase GH3.4; Probable indole-3-acetic acid-amido synthetase GH3.1	ARATH	K14487				AT2G14960,AT1G59500	GO:0003674,GO:0003824,GO:0008150,GO:0009719,GO:0009725,GO:0009733,GO:0010033,GO:0010252,GO:0010279,GO:0016874,GO:0016879,GO:0016881,GO:0042221,GO:0042592,GO:0048878,GO:0050896,GO:0065007,GO:0065008	1.87312	3.88958	23.0252	1.59889e-06	3.54147e-05	6.01468	6.6081	11.2344	34.9425			-0.757798	-0.654749		-0.0342199	1.44677
TRINITY_DN36760_c2_g1	1785; 1785; 1759; 1759	SCP40	Serine carboxypeptidase-like 40	ARATH	K16297				AT3G63470	GO:0003674,GO:0003824,GO:0004180,GO:0004185,GO:0005575,GO:0005576,GO:0006508,GO:0008150,GO:0008152,GO:0008233,GO:0008236,GO:0008238,GO:0016787,GO:0017171,GO:0019538,GO:0043170,GO:0044238,GO:0051603,GO:0070008,GO:0070011,GO:0071704	-1.07848	4.43513	23.0189	1.60413e-06	3.54846e-05	29.8607	28.5747	17.3914	10.3906			0.534584	0.475144		-0.181782	-0.827945
TRINITY_DN37717_c0_g1	1818; 1791; 1457; 554	PME53 (1)	Probable pectinesterase 53	ARATH	K01051				AT5G19730	GO:0000272,GO:0003674,GO:0003824,GO:0005575,GO:0005576,GO:0005618,GO:0005737,GO:0005975,GO:0005976,GO:0008150,GO:0008152,GO:0009056,GO:0009057,GO:0009987,GO:0010393,GO:0016043,GO:0016052,GO:0016787,GO:0016788,GO:0030312,GO:0030599,GO:0042545,GO:0043170,GO:0044238,GO:0044424,GO:0044464,GO:0045229,GO:0045330,GO:0045488,GO:0045490,GO:0052689,GO:0071554,GO:0071555,GO:0071704,GO:0071840,GO:1901575	-0.731725	5.37273	22.9542	1.65903e-06	3.66515e-05	52.4917	50.7224	31.0646	31.0856			0.372052	0.324431		-0.3487	-0.347783
TRINITY_DN29712_c0_g1	1468; 1388; 1354; 1352; 1346										0.835924	6.25411	22.9187	1.68998e-06	3.72868e-05	51.6715	57.9038	81.1996	114.268			-0.476535	-0.318044		0.155885	0.638694
TRINITY_DN62133_c0_g1	1333	GGPPS (1)	Geranylgeranyl pyrophosphate synthase, chloroplastic	HEVBR						GO:0003674,GO:0003824,GO:0004161,GO:0004311,GO:0004337,GO:0004659,GO:0005488,GO:0005575,GO:0006629,GO:0006644,GO:0006720,GO:0006721,GO:0006793,GO:0006796,GO:0008150,GO:0008152,GO:0008299,GO:0008610,GO:0008654,GO:0009058,GO:0009507,GO:0009536,GO:0009987,GO:0016108,GO:0016109,GO:0016114,GO:0016116,GO:0016117,GO:0016740,GO:0016765,GO:0019637,GO:0033383,GO:0033384,GO:0033385,GO:0033386,GO:0042440,GO:…	-1.30988	4.63709	22.9091	1.69844e-06	3.74251e-05	33.6275	36.9933	19.4703	9.12419			0.569926	0.70016		-0.160721	-1.10936
TRINITY_DN36341_c0_g1	1559; 1547; 1139	SUR1; TAT	S-alkyl-thiohydroximate lyase SUR1; Tyrosine aminotransferase	ARATH	K00815,K11819				AT5G36160,AT2G20610	GO:0001558,GO:0001560,GO:0003674,GO:0003824,GO:0004838,GO:0005488,GO:0005575,GO:0005829,GO:0006082,GO:0006520,GO:0006558,GO:0006559,GO:0006570,GO:0006572,GO:0006725,GO:0006790,GO:0006807,GO:0008150,GO:0008152,GO:0008483,GO:0009056,GO:0009058,GO:0009063,GO:0009072,GO:0009074,GO:0009683,GO:0009684,GO:0009850,GO:0009851,GO:0009987,GO:0010817,GO:0016020,GO:0016053,GO:0016054,GO:0016143,GO:0016144,GO:…	0.834285	5.41909	22.8882	1.71706e-06	3.77865e-05	29.314	32.1353	47.4964	61.9697			-0.453889	-0.329432		0.206628	0.576693
TRINITY_DN25763_c0_g1	1660	PLT6	Probable polyol transporter 6	ARATH					AT4G36670	GO:0003674,GO:0005215,GO:0005351,GO:0005355,GO:0005402,GO:0005575,GO:0006810,GO:0008150,GO:0008324,GO:0008643,GO:0008645,GO:0009987,GO:0015075,GO:0015144,GO:0015145,GO:0015149,GO:0015291,GO:0015293,GO:0015294,GO:0015295,GO:0015749,GO:0015758,GO:0016021,GO:0022804,GO:0022857,GO:0022891,GO:0022892,GO:0031224,GO:0034219,GO:0035428,GO:0044425,GO:0044699,GO:0044763,GO:0044765,GO:0046323,GO:0051119,GO:…	1.29544	3.13978	22.8623	1.74033e-06	3.82491e-05	5.77166	4.37522	9.43531	15.3989			-0.358538	-0.644285		0.198663	0.804161
TRINITY_DN34636_c0_g1	1575; 1563; 1560; 1538										-0.852768	5.26109	22.8513	1.75027e-06	3.84181e-05	48.9984	49.4551	31.3044	23.3142			0.403094	0.415958		-0.211642	-0.60741
TRINITY_DN1681_c0_g1	862	C80B1; C80B2	(S)-N-methylcoclaurine 3'-hydroxylase isozyme 1; Probable (S)-N-methylcoclaurine 3'-hydroxylase isozyme 2	ESCCA; COPJA	K13385					GO:0003674,GO:0003824,GO:0004497,GO:0005488,GO:0005506,GO:0005575,GO:0005789,GO:0016020,GO:0016021,GO:0016491,GO:0016705,GO:0016709,GO:0020037,GO:0031090,GO:0031224,GO:0043167,GO:0043169,GO:0044422,GO:0044424,GO:0044425,GO:0044432,GO:0044444,GO:0044446,GO:0044464,GO:0046872,GO:0046906,GO:0046914,GO:0050593,GO:0097159,GO:0098588,GO:0098589,GO:1901363	-1.96614	1.81576	22.8291	1.77068e-06	3.88159e-05	4.95148	5.94427	2.15893	0.690791			0.479451	0.672046		-0.261657	-0.889839
TRINITY_DN32476_c0_g1	3560; 3024	COX1; RT10	Cytochrome c oxidase subunit 1; Ribosomal protein S10, mitochondrial	BETVU; PEA; RAPSA	K02256					GO:0003674,GO:0003735,GO:0003824,GO:0004129,GO:0005198,GO:0005215,GO:0005488,GO:0005506,GO:0005507,GO:0005575,GO:0005739,GO:0005743,GO:0005840,GO:0005886,GO:0006091,GO:0006119,GO:0006139,GO:0006163,GO:0006412,GO:0006725,GO:0006753,GO:0006793,GO:0006796,GO:0006807,GO:0008150,GO:0008152,GO:0008324,GO:0009055,GO:0009058,GO:0009059,GO:0009060,GO:0009116,GO:0009117,GO:0009119,GO:0009123,GO:0009126,GO:…	0.894119	4.56908	22.769	1.82685e-06	3.99958e-05	14.4899	18.6777	28.146	33.4458			-0.575227	-0.248736		0.295158	0.528804
TRINITY_DN34118_c0_g1	1514; 1513; 1477; 1418; 1394; 1382; 537; 525	TGA10	bZIP transcription factor TGA10 {ECO:0000303|PubMed:12777042}	TOBAC						GO:0001071,GO:0001101,GO:0003674,GO:0003676,GO:0003677,GO:0003700,GO:0005488,GO:0005575,GO:0005634,GO:0006139,GO:0006351,GO:0006355,GO:0006725,GO:0006807,GO:0008150,GO:0008152,GO:0009058,GO:0009059,GO:0009719,GO:0009725,GO:0009733,GO:0009751,GO:0009753,GO:0009889,GO:0009891,GO:0009893,GO:0009987,GO:0010033,GO:0010468,GO:0010556,GO:0010557,GO:0010604,GO:0010628,GO:0014070,GO:0016070,GO:0018130,GO:…	1.61027	2.4669	22.7483	1.8467e-06	4.03786e-05	2.55168	2.83635	5.27738	11.1102			-0.57269	-0.48517		0.104329	0.95353
TRINITY_DN25893_c0_g1	2025	CAAT1	Cationic amino acid transporter 1	ARATH					AT4G21120	GO:0003674,GO:0005215,GO:0005342,GO:0005575,GO:0005886,GO:0008509,GO:0008514,GO:0015075,GO:0015171,GO:0016020,GO:0016021,GO:0022857,GO:0022891,GO:0022892,GO:0031224,GO:0044425,GO:0044464,GO:0046943	-0.98789	3.48041	22.7433	1.85147e-06	4.04309e-05	14.1558	15.268	7.4363	7.39722			0.365361	0.461415		-0.410394	-0.416382
TRINITY_DN40264_c0_g2	1231; 1196; 1130; 1095; 1089	SAPK3 (1)	Serine/threonine-protein kinase SAPK3	ORYSJ	K14498					GO:0000166,GO:0001882,GO:0001883,GO:0003674,GO:0003824,GO:0004672,GO:0004674,GO:0005488,GO:0005524,GO:0005575,GO:0005634,GO:0005737,GO:0006464,GO:0006468,GO:0006793,GO:0006796,GO:0007165,GO:0008150,GO:0008152,GO:0009738,GO:0009755,GO:0009987,GO:0016301,GO:0016310,GO:0016740,GO:0016772,GO:0016773,GO:0017076,GO:0019538,GO:0030554,GO:0032549,GO:0032550,GO:0032553,GO:0032555,GO:0032559,GO:0035556,GO:…	0.787747	4.8079	22.7406	1.85411e-06	4.04367e-05	19.3806	21.6649	33.7832	37.0436			-0.439552	-0.293107		0.303427	0.429232
TRINITY_DN26548_c0_g1	1561	UGT2; U85A8	7-deoxyloganetin glucosyltransferase; UDP-glycosyltransferase 85A8 {ECO:0000303|PubMed:15610349}	GARJA; STERE						GO:0003674,GO:0003824,GO:0008150,GO:0008152,GO:0008194,GO:0016740,GO:0016757,GO:0016758,GO:0035251,GO:0046527	1.44372	1.80796	22.7375	1.85703e-06	4.04487e-05	1.51886	2.2027	4.67768	5.43998			-0.56516	-0.308951		0.359079	0.515031
TRINITY_DN38008_c0_g1	1477; 1477; 1399; 1399; 1391; 1248; 895	PER63	Peroxidase 63	ARATH	K00430				AT5G40150	GO:0003674,GO:0003824,GO:0004601,GO:0005488,GO:0005575,GO:0005576,GO:0006950,GO:0006979,GO:0008150,GO:0008152,GO:0009056,GO:0009987,GO:0016209,GO:0016491,GO:0016684,GO:0020037,GO:0042743,GO:0042744,GO:0043167,GO:0043169,GO:0044237,GO:0044248,GO:0044699,GO:0044710,GO:0044712,GO:0044763,GO:0046872,GO:0046906,GO:0050896,GO:0072593,GO:0097159,GO:1901363	-0.752639	7.01372	22.7302	1.86418e-06	4.05524e-05	169.079	155.034	104.948	87.5002			0.434013	0.310422		-0.243745	-0.50069
TRINITY_DN33894_c0_g1	1588	PDR1 (1)	Pleiotropic drug resistance protein 1	TOBAC						GO:0000166,GO:0001882,GO:0001883,GO:0003674,GO:0003824,GO:0005488,GO:0005524,GO:0005575,GO:0006810,GO:0008150,GO:0016021,GO:0016462,GO:0016787,GO:0016817,GO:0016818,GO:0016887,GO:0017076,GO:0017111,GO:0030554,GO:0031224,GO:0032549,GO:0032550,GO:0032553,GO:0032555,GO:0032559,GO:0035639,GO:0036094,GO:0043167,GO:0043168,GO:0044425,GO:0051179,GO:0051234,GO:0097159,GO:0097367,GO:1901265,GO:1901363	1.38366	4.32916	22.7003	1.89341e-06	4.11295e-05	12.242	9.9574	18.6307	39.2024			-0.453743	-0.70599		0.0809011	1.07883
TRINITY_DN32608_c0_g1	3077; 3066; 2946; 2942; 1754; 1630	RAVL2	AP2/ERF and B3 domain-containing transcription factor At1g50680	ARATH	K09287				AT1G50680	GO:0000160,GO:0001071,GO:0003674,GO:0003676,GO:0003677,GO:0003700,GO:0005488,GO:0005575,GO:0005634,GO:0006139,GO:0006351,GO:0006725,GO:0006807,GO:0007165,GO:0008150,GO:0008152,GO:0009058,GO:0009059,GO:0009755,GO:0009873,GO:0009987,GO:0016070,GO:0018130,GO:0019438,GO:0032774,GO:0034641,GO:0034645,GO:0034654,GO:0035556,GO:0043170,GO:0043226,GO:0043227,GO:0043229,GO:0043231,GO:0044237,GO:0044238,GO:…	0.84701	4.91519	22.6981	1.89554e-06	4.11295e-05	20.4134	22.6606	33.9032	43.491			-0.459702	-0.321857		0.220044	0.561515
TRINITY_DN27603_c0_g1	740; 734; 684										-0.954799	7.4075	22.6498	1.94379e-06	4.21228e-05	231.717	215.985	139.651	91.4434			0.536389	0.435856		-0.186037	-0.786209
TRINITY_DN33364_c0_g1	1075; 1024	AGL12	Agamous-like MADS-box protein AGL12 {ECO:0000305}	ARATH					AT1G71692	GO:0000165,GO:0000975,GO:0000976,GO:0000977,GO:0001012,GO:0001067,GO:0001071,GO:0003006,GO:0003674,GO:0003676,GO:0003677,GO:0003700,GO:0005488,GO:0005575,GO:0005634,GO:0006139,GO:0006351,GO:0006355,GO:0006357,GO:0006725,GO:0006793,GO:0006796,GO:0006807,GO:0007165,GO:0008150,GO:0008152,GO:0009058,GO:0009059,GO:0009791,GO:0009889,GO:0009891,GO:0009893,GO:0009908,GO:0009987,GO:0010228,GO:0010468,GO:…	-0.847919	4.38472	22.6184	1.97585e-06	4.27633e-05	25.0308	28.454	13.7132	15.9458			0.300389	0.47242		-0.482238	-0.290571
TRINITY_DN40895_c0_g1	3416	THE1	Receptor-like protein kinase THESEUS 1	ARATH					AT5G54380	GO:0000166,GO:0001882,GO:0001883,GO:0003674,GO:0003824,GO:0004672,GO:0004674,GO:0005488,GO:0005524,GO:0005575,GO:0005886,GO:0005911,GO:0006464,GO:0006468,GO:0006793,GO:0006796,GO:0008150,GO:0008152,GO:0009506,GO:0009987,GO:0016020,GO:0016021,GO:0016301,GO:0016310,GO:0016740,GO:0016772,GO:0016773,GO:0017076,GO:0019538,GO:0030054,GO:0030554,GO:0031224,GO:0032549,GO:0032550,GO:0032553,GO:0032555,GO:…	-0.69259	6.38132	22.6064	1.9882e-06	4.29758e-05	107.687	98.0653	66.447	60.9047			0.403734	0.271284		-0.2766	-0.398419
TRINITY_DN20811_c0_g1	1293	PR1 (1)	Pathogenesis-related protein 1	ARATH	K13449				AT2G14610	GO:0001101,GO:0002376,GO:0005575,GO:0005576,GO:0005618,GO:0006950,GO:0006952,GO:0006955,GO:0007584,GO:0008150,GO:0009414,GO:0009415,GO:0009605,GO:0009607,GO:0009627,GO:0009628,GO:0009719,GO:0009814,GO:0009991,GO:0010033,GO:0010035,GO:0010243,GO:0010266,GO:0014070,GO:0030312,GO:0031667,GO:0033273,GO:0042221,GO:0043207,GO:0044464,GO:0045087,GO:0048046,GO:0050896,GO:0051704,GO:0051707,GO:0098542,GO:…	1.41743	4.14468	22.5757	2.02024e-06	4.36131e-05	9.32579	9.86688	16.032	35.144			-0.612949	-0.54562		0.0580015	1.10057
TRINITY_DN29287_c0_g1	974; 965	PME41 (2)	Probable pectinesterase/pectinesterase inhibitor 41	ARATH	K01051				AT4G02330	GO:0000272,GO:0003674,GO:0003824,GO:0004857,GO:0005575,GO:0005576,GO:0005618,GO:0005975,GO:0005976,GO:0006950,GO:0008150,GO:0008152,GO:0009056,GO:0009057,GO:0009266,GO:0009409,GO:0009605,GO:0009607,GO:0009620,GO:0009628,GO:0009719,GO:0009725,GO:0009741,GO:0009987,GO:0010033,GO:0010393,GO:0014070,GO:0016043,GO:0016052,GO:0016787,GO:0016788,GO:0030234,GO:0030312,GO:0030599,GO:0033993,GO:0042221,GO:…	-1.31885	3.44727	22.5239	2.07543e-06	4.47479e-05	15.5227	15.3284	8.19593	4.25988			0.570587	0.554495		-0.210647	-0.914435
TRINITY_DN13843_c0_g1	2019	C71A1 (2)	Cytochrome P450 71A1	PERAE						GO:0003006,GO:0003674,GO:0003824,GO:0004497,GO:0005488,GO:0005506,GO:0005575,GO:0005789,GO:0007568,GO:0008150,GO:0009835,GO:0016020,GO:0016021,GO:0016491,GO:0016705,GO:0020037,GO:0021700,GO:0022414,GO:0031090,GO:0031224,GO:0032502,GO:0043167,GO:0043169,GO:0044422,GO:0044424,GO:0044425,GO:0044432,GO:0044444,GO:0044446,GO:0044464,GO:0044699,GO:0044702,GO:0044767,GO:0046872,GO:0046906,GO:0046914,GO:…	1.14112	3.37562	22.5115	2.08893e-06	4.49456e-05	6.04505	6.84949	11.3544	17.0107			-0.527317	-0.389825		0.20382	0.713322
TRINITY_DN36415_c0_g1	2668; 2653; 2552; 1385	SPXM1; SPXM3	SPX domain-containing membrane protein At1g63010; SPX domain-containing membrane protein At4g22990	ARATH					AT4G22990	GO:0005575,GO:0006810,GO:0008150,GO:0009987,GO:0016021,GO:0031224,GO:0044425,GO:0044699,GO:0044763,GO:0044765,GO:0051179,GO:0051234,GO:0055085,GO:1902578	-0.852423	4.95259	22.5106	2.08988e-06	4.49456e-05	35.9969	43.4505	24.3879	19.6875			0.269153	0.527566		-0.256855	-0.539864
TRINITY_DN26513_c0_g1	1004	CLAH2	Clathrin heavy chain 2	ARATH	K04646				AT3G08530	GO:0003674,GO:0005198,GO:0005575,GO:0005794,GO:0005829,GO:0005886,GO:0005911,GO:0006810,GO:0006886,GO:0006897,GO:0008104,GO:0008150,GO:0009506,GO:0009507,GO:0009536,GO:0015031,GO:0016020,GO:0016192,GO:0030054,GO:0030117,GO:0030118,GO:0030120,GO:0030125,GO:0030130,GO:0030132,GO:0032991,GO:0033036,GO:0043226,GO:0043227,GO:0043229,GO:0043231,GO:0043234,GO:0044422,GO:0044424,GO:0044425,GO:0044431,GO:…	-1.36224	2.61244	22.4892	2.11326e-06	4.53912e-05	9.72069	7.60384	4.23789	2.56168			0.63968	0.352305		-0.270246	-0.721739
TRINITY_DN17987_c0_g1	571	TBB	Tubulin beta chain	LYTPI						GO:0000166,GO:0001882,GO:0001883,GO:0003674,GO:0005198,GO:0005200,GO:0005488,GO:0005525,GO:0005575,GO:0005737,GO:0005874,GO:0007017,GO:0008150,GO:0009987,GO:0017076,GO:0019001,GO:0032549,GO:0032550,GO:0032553,GO:0032555,GO:0032561,GO:0032991,GO:0035639,GO:0036094,GO:0043167,GO:0043168,GO:0043234,GO:0044422,GO:0044424,GO:0044430,GO:0044446,GO:0044464,GO:0044699,GO:0044763,GO:0097159,GO:0097367,GO:…	-0.724116	6.09097	22.4855	2.11733e-06	4.54213e-05	85.8458	83.7327	57.2915	45.4771			0.372505	0.337377		-0.194643	-0.515239
TRINITY_DN29397_c0_g1	1189; 1089	DNAJ; DNAJ1	Chaperone protein DnaJ 1 {ECO:0000255|HAMAP-Rule:MF_01152}; Chaperone protein DnaJ {ECO:0000255|HAMAP-Rule:MF_01152}	THET2; THET8	K03686					GO:0000166,GO:0001882,GO:0001883,GO:0003674,GO:0005488,GO:0005524,GO:0005575,GO:0005737,GO:0006139,GO:0006259,GO:0006260,GO:0006457,GO:0006725,GO:0006807,GO:0006950,GO:0008150,GO:0008152,GO:0009058,GO:0009059,GO:0009266,GO:0009408,GO:0009628,GO:0009987,GO:0017076,GO:0019538,GO:0030554,GO:0032549,GO:0032550,GO:0032553,GO:0032555,GO:0032559,GO:0034641,GO:0034645,GO:0035639,GO:0036094,GO:0043167,GO:…	0.70125	6.7215	22.4685	2.13623e-06	4.5769e-05	80.7121	79.9911	121.42	139.799			-0.335612	-0.348242		0.24179	0.442063
TRINITY_DN13762_c0_g1	626; 626; 616										-0.785411	4.74385	22.4414	2.16649e-06	4.63592e-05	34.6907	32.9198	17.9111	21.2418			0.402976	0.331606		-0.478866	-0.255716
TRINITY_DN44741_c0_g1	1371	CP29B	RNA-binding protein CP29B, chloroplastic {ECO:0000305}	ARATH	K11294				AT2G37220	GO:0000166,GO:0001101,GO:0002376,GO:0003674,GO:0003676,GO:0003723,GO:0003727,GO:0003729,GO:0005488,GO:0005575,GO:0006139,GO:0006396,GO:0006397,GO:0006725,GO:0006807,GO:0006950,GO:0006952,GO:0006955,GO:0008150,GO:0008152,GO:0008187,GO:0008266,GO:0009266,GO:0009409,GO:0009507,GO:0009526,GO:0009532,GO:0009534,GO:0009535,GO:0009536,GO:0009570,GO:0009579,GO:0009628,GO:0009719,GO:0009725,GO:0009737,GO:…	1.32734	2.27046	22.3945	2.22007e-06	4.74461e-05	3.1896	2.26305	5.99702	7.65626			-0.308985	-0.592724		0.314853	0.586856
TRINITY_DN24039_c0_g1	571	G3PC (1)	Glyceraldehyde-3-phosphate dehydrogenase, cytosolic	DIACA							0.944202	8.10319	22.3905	2.22474e-06	4.74863e-05	187.123	188.979	304.329	419.252			-0.466301	-0.45221		0.229453	0.689057
TRINITY_DN36335_c0_g1	4269; 4255; 4188; 4171; 4106; 4036; 4008; 1677; 1582; 994	MES1; MES19; MES2	Methylesterase 1; Methylesterase 2; Putative methylesterase 19	ARATH	K08233				AT2G23600	GO:0003674,GO:0003824,GO:0006082,GO:0006725,GO:0008150,GO:0008152,GO:0009696,GO:0009987,GO:0016787,GO:0016788,GO:0018958,GO:0019752,GO:0032787,GO:0042537,GO:0043436,GO:0044237,GO:0044281,GO:0044699,GO:0044710,GO:0044763,GO:0052689,GO:0071704,GO:0080030,GO:0080031,GO:0080032,GO:1901360,GO:1901615	0.967754	3.82979	22.3666	2.25261e-06	4.80125e-05	9.29541	9.89706	16.5518	20.9252			-0.452972	-0.378104		0.262849	0.568226
TRINITY_DN32587_c1_g1	1509; 1445; 539	Y1972; Y3589	PTI1-like tyrosine-protein kinase At3g15890; Probable LRR receptor-like serine/threonine-protein kinase At1g29720	ARATH					AT3G15890,AT1G29720	GO:0000166,GO:0001882,GO:0001883,GO:0003674,GO:0003824,GO:0004672,GO:0004674,GO:0004675,GO:0004713,GO:0004715,GO:0004871,GO:0004872,GO:0004888,GO:0005488,GO:0005524,GO:0005575,GO:0005886,GO:0006464,GO:0006468,GO:0006793,GO:0006796,GO:0007165,GO:0007166,GO:0008150,GO:0008152,GO:0009987,GO:0016020,GO:0016021,GO:0016301,GO:0016310,GO:0016740,GO:0016772,GO:0016773,GO:0017076,GO:0019199,GO:0019538,GO:…	1.35831	3.00776	22.3645	2.25504e-06	4.80125e-05	4.46544	4.49592	8.07599	14.8232			-0.506629	-0.499845		0.133471	0.873003
TRINITY_DN37568_c0_g1	1567; 1504; 1191; 1126	BEE2; HBI1	Transcription factor BEE 2; Transcription factor HBI1	ARATH					AT4G36540	GO:0001071,GO:0003674,GO:0003676,GO:0003677,GO:0003700,GO:0005488,GO:0005575,GO:0005634,GO:0006139,GO:0006351,GO:0006355,GO:0006725,GO:0006807,GO:0008150,GO:0008152,GO:0009058,GO:0009059,GO:0009889,GO:0009987,GO:0010468,GO:0010556,GO:0016070,GO:0018130,GO:0019219,GO:0019222,GO:0019438,GO:0031323,GO:0031326,GO:0032774,GO:0034641,GO:0034645,GO:0034654,GO:0043170,GO:0043226,GO:0043227,GO:0043229,GO:…	-1.13917	2.67588	22.3554	2.2657e-06	4.81794e-05	8.96126	8.35818	3.59821	4.23109			0.466469	0.384826		-0.502907	-0.348388
TRINITY_DN62193_c0_g1	1621	BAHD1 (1)	BAHD acyltransferase At5g47980	ARATH					AT5G47980	GO:0003674,GO:0003824,GO:0016740,GO:0016746,GO:0016747	1.49388	2.32183	22.3376	2.28685e-06	4.85685e-05	2.55168	2.62513	5.07748	9.44081			-0.497412	-0.474317		0.139424	0.832305
TRINITY_DN25091_c0_g1	1367										1.09487	3.57152	22.333	2.29233e-06	4.86242e-05	8.23221	6.87966	13.4733	18.7377			-0.352815	-0.557356		0.243849	0.666323
TRINITY_DN35880_c0_g2	1451; 1406; 1373; 1328	PER17	Peroxidase 17	ARATH	K00430				AT2G22420	GO:0003674,GO:0003824,GO:0004601,GO:0005488,GO:0005575,GO:0005576,GO:0005773,GO:0005829,GO:0006950,GO:0006979,GO:0008150,GO:0008152,GO:0009056,GO:0009987,GO:0016209,GO:0016491,GO:0016684,GO:0020037,GO:0042743,GO:0042744,GO:0043167,GO:0043169,GO:0043226,GO:0043227,GO:0043229,GO:0043231,GO:0044237,GO:0044248,GO:0044424,GO:0044444,GO:0044464,GO:0044699,GO:0044710,GO:0044712,GO:0044763,GO:0046872,GO:…	1.14649	3.11626	22.3069	2.32369e-06	4.92282e-05	4.55657	6.18566	10.3549	13.3841			-0.616161	-0.296004		0.297903	0.614262
TRINITY_DN26311_c0_g1	1034	CSPLC (1)	CASP-like protein 1B1	RICCO						GO:0005575,GO:0005886,GO:0016020,GO:0016021,GO:0031224,GO:0044425,GO:0044464	-1.26753	2.90784	22.2804	2.35594e-06	4.98493e-05	11.3003	9.62549	3.19841	5.41119			0.598291	0.404124		-0.757025	-0.24539
TRINITY_DN30171_c0_g1	1057; 992										-0.703117	5.84974	22.253	2.38984e-06	5.05038e-05	66.4956	76.1892	42.4189	45.1892			0.242858	0.433817		-0.381979	-0.294696
TRINITY_DN40602_c0_g1	533	P5CS2	Delta-1-pyrroline-5-carboxylate synthase B	ARATH	K12657				AT3G55610	GO:0000166,GO:0001882,GO:0001883,GO:0003006,GO:0003674,GO:0003824,GO:0004349,GO:0004350,GO:0005488,GO:0005524,GO:0005575,GO:0005737,GO:0005829,GO:0005911,GO:0006082,GO:0006520,GO:0006560,GO:0006561,GO:0006807,GO:0007275,GO:0008150,GO:0008152,GO:0008652,GO:0009058,GO:0009064,GO:0009084,GO:0009506,GO:0009507,GO:0009536,GO:0009555,GO:0009790,GO:0009793,GO:0009987,GO:0016053,GO:0016301,GO:0016491,GO:…	-0.75131	5.26184	22.244	2.40112e-06	5.06793e-05	47.6618	48.3688	30.185	26.9121			0.346454	0.36685		-0.279293	-0.434011
TRINITY_DN36764_c0_g1	2438; 2172; 1550; 1416; 730	MPI1; MPI2	Mannose-6-phosphate isomerase 1; Mannose-6-phosphate isomerase 2	ARATH	K01809				AT3G02570,AT1G67070	GO:0000032,GO:0001101,GO:0003006,GO:0003674,GO:0003824,GO:0004476,GO:0005488,GO:0005575,GO:0005737,GO:0005975,GO:0005996,GO:0006056,GO:0006057,GO:0006082,GO:0006139,GO:0006464,GO:0006486,GO:0006725,GO:0006753,GO:0006766,GO:0006767,GO:0006793,GO:0006796,GO:0006807,GO:0007584,GO:0008150,GO:0008152,GO:0008270,GO:0009058,GO:0009059,GO:0009100,GO:0009101,GO:0009110,GO:0009117,GO:0009165,GO:0009225,GO:…	-0.946892	4.26195	22.223	2.42747e-06	5.11722e-05	25.2738	24.984	15.1925	10.9663			0.438474	0.423065		-0.227266	-0.634274
TRINITY_DN41157_c2_g1	2599; 2528; 1164	BGAL3 (1)	Beta-galactosidase 3	ARATH					AT4G36360	GO:0003674,GO:0003824,GO:0004553,GO:0004565,GO:0005488,GO:0005575,GO:0005576,GO:0005618,GO:0005773,GO:0005975,GO:0008150,GO:0008152,GO:0009505,GO:0015925,GO:0016787,GO:0016798,GO:0030246,GO:0030312,GO:0043226,GO:0043227,GO:0043229,GO:0043231,GO:0044238,GO:0044424,GO:0044444,GO:0044464,GO:0048046,GO:0071704	-0.887564	6.53412	22.2176	2.43429e-06	5.12524e-05	119.534	120.816	78.7609	51.2912			0.44097	0.456114		-0.148663	-0.748421
TRINITY_DN34568_c0_g1	2779; 2777; 1688	PGLR (2)	Probable polygalacturonase	VITVI						GO:0003674,GO:0003824,GO:0004553,GO:0004650,GO:0005575,GO:0005975,GO:0008150,GO:0008152,GO:0016021,GO:0016787,GO:0016798,GO:0031224,GO:0044238,GO:0044425,GO:0071704	-0.686791	6.23313	22.1881	2.47197e-06	5.19653e-05	92.5592	92.8452	52.6538	62.4302			0.335004	0.339362		-0.455891	-0.218476
TRINITY_DN31087_c0_g1	1303; 1257; 1257; 1242; 1239	CALS2	Callose synthase 2	ARATH	K11000				AT2G31960	GO:0000148,GO:0000271,GO:0003674,GO:0003824,GO:0003843,GO:0005575,GO:0005975,GO:0005976,GO:0006073,GO:0006074,GO:0006075,GO:0008150,GO:0008152,GO:0008194,GO:0008360,GO:0009058,GO:0009059,GO:0009250,GO:0009987,GO:0016021,GO:0016043,GO:0016051,GO:0016740,GO:0016757,GO:0016758,GO:0022603,GO:0022604,GO:0031224,GO:0032991,GO:0033692,GO:0034637,GO:0034645,GO:0035251,GO:0043170,GO:0043234,GO:0044042,GO:…	-0.763362	5.07013	22.1864	2.47425e-06	5.19653e-05	40.5839	43.7522	23.8282	25.8183			0.308025	0.41156		-0.413337	-0.306248
TRINITY_DN30344_c0_g1	1374	WRKY3	Probable WRKY transcription factor 3	ARATH							1.23193	3.88312	22.1793	2.4834e-06	5.20933e-05	8.26259	9.29358	14.7527	26.394			-0.578324	-0.440215		0.128673	0.889866
TRINITY_DN28805_c0_g1	1622	U87A2	UDP-glycosyltransferase 87A2	ARATH							1.34063	1.7895	22.1247	2.55496e-06	5.35284e-05	2.03527	1.84061	4.99752	4.83553			-0.37081	-0.442139		0.423368	0.38958
TRINITY_DN42156_c0_g1	1104	MAP1A (1)	Microtubule-associated protein 1A	HUMAN	K10429					GO:0000226,GO:0003674,GO:0005198,GO:0005575,GO:0005737,GO:0005874,GO:0005875,GO:0006996,GO:0007010,GO:0007017,GO:0008150,GO:0009987,GO:0016043,GO:0032991,GO:0043234,GO:0044422,GO:0044424,GO:0044430,GO:0044446,GO:0044464,GO:0044699,GO:0044763,GO:0071840,GO:1902589	1.27074	3.4369	22.0959	2.59366e-06	5.42726e-05	6.43996	6.18566	10.8346	19.5436			-0.478137	-0.522274		0.126595	0.873816
TRINITY_DN30080_c0_g1	1292	CB4C (1)	Chlorophyll a-b binding protein CP29.3, chloroplastic	ARATH	K08915				AT2G40100	GO:0003674,GO:0005488,GO:0005575,GO:0006091,GO:0006464,GO:0008150,GO:0008152,GO:0009314,GO:0009416,GO:0009507,GO:0009521,GO:0009522,GO:0009523,GO:0009526,GO:0009534,GO:0009535,GO:0009536,GO:0009579,GO:0009628,GO:0009637,GO:0009639,GO:0009765,GO:0009768,GO:0009941,GO:0009987,GO:0010114,GO:0010218,GO:0010287,GO:0016020,GO:0016021,GO:0016168,GO:0018298,GO:0019538,GO:0031224,GO:0031409,GO:0031967,GO:…	1.1627	3.77645	21.9866	2.74555e-06	5.73387e-05	7.98919	8.87114	14.113	23.5444			-0.541604	-0.419541		0.14818	0.812966
TRINITY_DN37893_c0_g1	2586; 2548	GGAP1	GDP-L-galactose phosphorylase 1	ARATH	K14190				AT4G26850	GO:0000166,GO:0001101,GO:0003674,GO:0003824,GO:0004645,GO:0005085,GO:0005488,GO:0005575,GO:0005634,GO:0005737,GO:0005975,GO:0005996,GO:0006006,GO:0006082,GO:0006766,GO:0006767,GO:0006950,GO:0006952,GO:0008150,GO:0008152,GO:0008194,GO:0008905,GO:0008928,GO:0009058,GO:0009110,GO:0009266,GO:0009408,GO:0009605,GO:0009607,GO:0009617,GO:0009628,GO:0009719,GO:0009725,GO:0009753,GO:0009987,GO:0010033,GO:…	0.835215	6.4958	21.9857	2.74692e-06	5.73387e-05	64.7033	64.9042	94.4731	136.633			-0.398035	-0.393698		0.134332	0.657401
TRINITY_DN39091_c0_g2	2538; 2513; 2396; 1913; 1603	CAAT2 (2)	Cationic amino acid transporter 2, vacuolar	ARATH					AT1G58030	GO:0003674,GO:0005215,GO:0005342,GO:0005575,GO:0005773,GO:0005774,GO:0008150,GO:0008509,GO:0008514,GO:0009705,GO:0015075,GO:0015171,GO:0016020,GO:0016021,GO:0022857,GO:0022891,GO:0022892,GO:0031090,GO:0031224,GO:0042592,GO:0043226,GO:0043227,GO:0043229,GO:0043231,GO:0044422,GO:0044424,GO:0044425,GO:0044437,GO:0044444,GO:0044446,GO:0044464,GO:0046943,GO:0048878,GO:0050801,GO:0055081,GO:0065007,GO:…	0.816358	6.34054	21.9791	2.75637e-06	5.74655e-05	60.329	57.0288	85.8773	120.658			-0.348442	-0.426928		0.147145	0.628225
TRINITY_DN26353_c0_g1	1134; 1041	BIP2	Heat shock 70 kDa protein BIP2 {ECO:0000305}	ORYSJ						GO:0000166,GO:0001882,GO:0001883,GO:0003674,GO:0005488,GO:0005524,GO:0005575,GO:0005783,GO:0017076,GO:0030554,GO:0032549,GO:0032550,GO:0032553,GO:0032555,GO:0032559,GO:0035639,GO:0036094,GO:0043167,GO:0043168,GO:0043226,GO:0043227,GO:0043229,GO:0043231,GO:0044424,GO:0044444,GO:0044464,GO:0097159,GO:0097367,GO:1901265,GO:1901363	1.60162	2.73776	21.961	2.78242e-06	5.79376e-05	3.1896	3.34931	6.07698	13.7007			-0.569763	-0.526034		0.0684291	1.02737
TRINITY_DN27943_c0_g1	852; 852; 748; 748; 631; 631										-1.13052	4.58583	21.9459	2.80444e-06	5.83249e-05	35.0856	30.5662	19.3904	10.7073			0.631647	0.444164		-0.162251	-0.91356
TRINITY_DN30202_c0_g1	1449; 1361	LRR2	Leucine-rich repeat protein 2 {ECO:0000305}	ARATH					AT3G43740		1.33546	4.30975	21.9278	2.83098e-06	5.8805e-05	11.2395	11.1945	18.151	38.3677			-0.552357	-0.557271		0.0536389	1.05599
TRINITY_DN8081_c0_g1	985	UGDH4 (2)	UDP-glucose 6-dehydrogenase 4	ORYSJ	K00012					GO:0000166,GO:0003674,GO:0003824,GO:0003979,GO:0005488,GO:0006065,GO:0006082,GO:0006139,GO:0006725,GO:0006753,GO:0006793,GO:0006796,GO:0006807,GO:0008150,GO:0008152,GO:0009058,GO:0009117,GO:0009165,GO:0009225,GO:0009226,GO:0009987,GO:0016053,GO:0016491,GO:0016614,GO:0016616,GO:0018130,GO:0019438,GO:0019637,GO:0019752,GO:0034641,GO:0034654,GO:0036094,GO:0043436,GO:0044237,GO:0044238,GO:0044249,GO:…	-1.84581	1.78451	21.9113	2.85552e-06	5.92425e-05	5.55902	4.91835	2.19891	0.777139			0.605139	0.477368		-0.243046	-0.839461
TRINITY_DN35919_c0_g1	1083; 922; 914	CB121	Chlorophyll a-b binding protein 1B-21, chloroplastic	HORVU						GO:0003674,GO:0005488,GO:0005575,GO:0006091,GO:0006464,GO:0008150,GO:0008152,GO:0009521,GO:0009522,GO:0009523,GO:0009535,GO:0009765,GO:0009987,GO:0016020,GO:0016021,GO:0016168,GO:0018298,GO:0019538,GO:0031224,GO:0032991,GO:0034357,GO:0036211,GO:0042651,GO:0043167,GO:0043169,GO:0043170,GO:0043234,GO:0043412,GO:0044237,GO:0044238,GO:0044260,GO:0044267,GO:0044422,GO:0044424,GO:0044425,GO:0044434,GO:…	1.52717	2.43604	21.8885	2.88957e-06	5.98759e-05	3.25036	2.26305	5.55724	10.2755			-0.362552	-0.663083		0.162892	0.862744
TRINITY_DN25181_c0_g1	773	AATP5	AAA-ATPase At3g28510	ARATH					AT3G28510	GO:0000166,GO:0001882,GO:0001883,GO:0003674,GO:0003824,GO:0005488,GO:0005524,GO:0005575,GO:0005783,GO:0016021,GO:0016462,GO:0016787,GO:0016817,GO:0016818,GO:0016887,GO:0017076,GO:0017111,GO:0030554,GO:0031224,GO:0032549,GO:0032550,GO:0032553,GO:0032555,GO:0032559,GO:0035639,GO:0036094,GO:0043167,GO:0043168,GO:0043226,GO:0043227,GO:0043229,GO:0043231,GO:0044424,GO:0044425,GO:0044444,GO:0044464,GO:…	1.1252	3.90034	21.883	2.89785e-06	5.99745e-05	9.87258	8.84097	15.6322	25.0987			-0.407509	-0.538648		0.163073	0.783083
TRINITY_DN36964_c0_g1	2348; 2327	LRKS2	Receptor like protein kinase S.2	ARATH					AT2G32800	GO:0000166,GO:0001101,GO:0001882,GO:0001883,GO:0003674,GO:0003824,GO:0004672,GO:0004674,GO:0005488,GO:0005524,GO:0005575,GO:0005886,GO:0006950,GO:0008150,GO:0009605,GO:0009607,GO:0009611,GO:0009617,GO:0009719,GO:0009725,GO:0009751,GO:0009753,GO:0009987,GO:0010033,GO:0014070,GO:0016020,GO:0016301,GO:0016740,GO:0016772,GO:0016773,GO:0017076,GO:0030554,GO:0032549,GO:0032550,GO:0032553,GO:0032555,GO:…	1.43319	3.52674	21.8683	2.9202e-06	6.03638e-05	6.10581	6.27618	10.6747	22.681			-0.570326	-0.540316		0.0745974	1.03604
TRINITY_DN26751_c0_g1	1152; 1100; 617	PRAX	Periaxin; Periaxin {ECO:0000303|PubMed:8155317}; Periaxin {ECO:0000305}	BOVIN; HUMAN; RAT						GO:0005575,GO:0005634,GO:0005737,GO:0005886,GO:0007272,GO:0008150,GO:0008366,GO:0009987,GO:0016020,GO:0021675,GO:0030054,GO:0032502,GO:0043209,GO:0043226,GO:0043227,GO:0043229,GO:0043231,GO:0044424,GO:0044464,GO:0044699,GO:0044763,GO:0044767,GO:0048856	-1.21288	5.21852	21.8222	2.99117e-06	6.16825e-05	53.7068	50.0284	14.7527	29.8767			0.659342	0.560788		-1.07412	-0.146009
TRINITY_DN33558_c0_g1	1484; 1399; 1371; 1171; 1058; 852; 844; 739	NPC1; RN141	Non-specific phospholipase C1; RING finger protein 141	ARATH; CHICK						GO:0003674,GO:0003676,GO:0003677,GO:0003824,GO:0004842,GO:0005488,GO:0006355,GO:0006464,GO:0008150,GO:0008152,GO:0008270,GO:0009889,GO:0009987,GO:0010468,GO:0010556,GO:0016567,GO:0016740,GO:0019219,GO:0019222,GO:0019538,GO:0019787,GO:0031323,GO:0031326,GO:0032446,GO:0036211,GO:0043167,GO:0043169,GO:0043170,GO:0043412,GO:0044237,GO:0044238,GO:0044260,GO:0044267,GO:0046872,GO:0046914,GO:0050789,GO:…	0.846778	5.32272	21.8222	2.99124e-06	6.16825e-05	27.7647	29.3894	43.5384	59.149			-0.43222	-0.355544		0.181259	0.606505
TRINITY_DN35380_c0_g1	2217; 2173; 2008; 1972; 1964; 1928; 1602; 1558; 1481; 1205	Y3272 (1)	Kelch repeat-containing protein At3g27220	ARATH					AT3G27220	GO:0000139,GO:0000151,GO:0003674,GO:0005488,GO:0005515,GO:0005575,GO:0005737,GO:0005768,GO:0005794,GO:0005802,GO:0006091,GO:0006464,GO:0006508,GO:0006511,GO:0008150,GO:0008152,GO:0009056,GO:0009057,GO:0009061,GO:0009987,GO:0010498,GO:0015980,GO:0016020,GO:0016021,GO:0016567,GO:0019005,GO:0019222,GO:0019538,GO:0019899,GO:0019941,GO:0030162,GO:0030163,GO:0031090,GO:0031224,GO:0031461,GO:0031625,GO:…	-0.728539	5.84343	21.816	3.00082e-06	6.18053e-05	78.8895	64.1196	42.0991	44.1818			0.493676	0.202803		-0.381528	-0.314951
TRINITY_DN18123_c0_g1	1359	STP1	Sugar transport protein 1	ARATH					AT1G11260	GO:0003674,GO:0005215,GO:0005351,GO:0005355,GO:0005402,GO:0005575,GO:0005634,GO:0005773,GO:0005886,GO:0005911,GO:0006810,GO:0008150,GO:0008324,GO:0008643,GO:0008645,GO:0009506,GO:0009987,GO:0015075,GO:0015144,GO:0015145,GO:0015149,GO:0015291,GO:0015293,GO:0015294,GO:0015295,GO:0015749,GO:0015758,GO:0016020,GO:0016021,GO:0022804,GO:0022857,GO:0022891,GO:0022892,GO:0030054,GO:0031224,GO:0034219,GO:…	1.40849	1.90675	21.8054	3.01744e-06	6.20726e-05	1.70112	2.35357	4.6377	6.10198			-0.551817	-0.317581		0.290903	0.578496
TRINITY_DN33152_c0_g1	1543; 1536; 1520; 1513; 1324; 1301	TBL38 (1)	Protein trichome birefringence-like 38	ARATH					AT1G29050	GO:0003674,GO:0003824,GO:0005575,GO:0005794,GO:0008150,GO:0008374,GO:0009987,GO:0016021,GO:0016407,GO:0016413,GO:0016740,GO:0016746,GO:0016747,GO:0031224,GO:0043226,GO:0043227,GO:0043229,GO:0043231,GO:0044424,GO:0044425,GO:0044444,GO:0044464,GO:0071554	-0.654985	6.23638	21.787	3.04657e-06	6.25962e-05	96.569	87.6553	58.331	58.6596			0.386344	0.249599		-0.32189	-0.314053
TRINITY_DN30760_c0_g1	1124; 530; 527										1.50819	2.09285	21.7742	3.06704e-06	6.29408e-05	2.85545	1.53887	5.39732	7.0806			-0.263566	-0.719882		0.343831	0.639617
TRINITY_DN34807_c0_g1	1705; 1676	PMAT1 (1)	Phenolic glucoside malonyltransferase 1	ARATH					AT5G39050	GO:0003674,GO:0003824,GO:0005575,GO:0005829,GO:0008150,GO:0008374,GO:0009636,GO:0016420,GO:0016740,GO:0016746,GO:0016747,GO:0042221,GO:0044424,GO:0044444,GO:0044464,GO:0050736,GO:0050896	1.2651	2.19381	21.7525	3.10182e-06	6.35779e-05	2.5213	2.80618	5.6372	7.13817			-0.464906	-0.376755		0.291399	0.550261
TRINITY_DN32462_c1_g1	1850; 1847; 1841; 1379	UVB31 (2)	UV-B-induced protein At3g17800, chloroplastic {ECO:0000305}	ARATH					AT3G17800	GO:0000302,GO:0001101,GO:0005575,GO:0006950,GO:0006979,GO:0008150,GO:0009314,GO:0009411,GO:0009416,GO:0009507,GO:0009536,GO:0009611,GO:0009628,GO:0010035,GO:0010193,GO:0010224,GO:0042221,GO:0043226,GO:0043227,GO:0043229,GO:0043231,GO:0044424,GO:0044444,GO:0044464,GO:0050896,GO:1901700	0.719652	6.05042	21.7242	3.14801e-06	6.44472e-05	53.7676	46.3472	74.483	90.2921			-0.244125	-0.450119		0.211588	0.482656
TRINITY_DN41157_c0_g1	550; 517	BGAL3 (2)	Beta-galactosidase 3	ARATH					AT4G36360	GO:0003674,GO:0003824,GO:0004553,GO:0004565,GO:0005488,GO:0005575,GO:0005576,GO:0005618,GO:0005773,GO:0005975,GO:0008150,GO:0008152,GO:0009505,GO:0015925,GO:0016787,GO:0016798,GO:0030246,GO:0030312,GO:0043226,GO:0043227,GO:0043229,GO:0043231,GO:0044238,GO:0044424,GO:0044444,GO:0044464,GO:0048046,GO:0071704	-1.52207	1.51494	21.7045	3.18046e-06	6.50334e-05	3.55413	4.64679	1.63919	1.23767			0.282363	0.541461		-0.327581	-0.496242
TRINITY_DN14519_c0_g1	1840; 1759	IVD	Isovaleryl-CoA dehydrogenase, mitochondrial	ORYSJ; SOLTU	K00253					GO:0000166,GO:0001882,GO:0001883,GO:0003674,GO:0003824,GO:0003995,GO:0005488,GO:0005524,GO:0005575,GO:0005759,GO:0006082,GO:0006520,GO:0006551,GO:0006552,GO:0006807,GO:0008150,GO:0008152,GO:0008470,GO:0009056,GO:0009063,GO:0009081,GO:0009083,GO:0009987,GO:0016054,GO:0016491,GO:0016627,GO:0017076,GO:0019752,GO:0030554,GO:0031974,GO:0032549,GO:0032550,GO:0032553,GO:0032555,GO:0032559,GO:0035639,GO:…	0.799228	4.53328	21.6895	3.20538e-06	6.54643e-05	15.9784	17.7725	27.5463	31.1431			-0.434098	-0.296869		0.282617	0.44835
TRINITY_DN26572_c0_g1	1289; 1195; 771; 542	IQD1; IQD32	Protein IQ-DOMAIN 1 {ECO:0000303|PubMed:15960618}; Protein IQ-DOMAIN 32	ARATH					AT3G09710,AT1G19870	GO:0001101,GO:0003674,GO:0005488,GO:0005515,GO:0005575,GO:0005634,GO:0005737,GO:0005829,GO:0005874,GO:0005875,GO:0005886,GO:0008017,GO:0008092,GO:0008150,GO:0009526,GO:0009719,GO:0009725,GO:0009737,GO:0009941,GO:0010033,GO:0015631,GO:0016020,GO:0031967,GO:0031975,GO:0032403,GO:0032991,GO:0033993,GO:0042221,GO:0043226,GO:0043227,GO:0043229,GO:0043231,GO:0043234,GO:0044422,GO:0044424,GO:0044430,GO:…	-1.28918	2.13193	21.6765	3.22713e-06	6.58296e-05	5.92355	6.24601	2.91855	2.10115			0.39512	0.45267		-0.292793	-0.554996
TRINITY_DN31315_c0_g1	742										1.05734	3.04407	21.6692	3.23959e-06	6.60047e-05	5.49827	5.15975	9.87509	12.2615			-0.38104	-0.447689		0.28227	0.54646
TRINITY_DN34986_c0_g1	2217; 2166; 580	PMTF	Probable methyltransferase PMT15	ARATH					AT4G00750	GO:0000139,GO:0003674,GO:0003824,GO:0005575,GO:0005737,GO:0005768,GO:0005794,GO:0005802,GO:0008150,GO:0008152,GO:0008168,GO:0008757,GO:0016020,GO:0016021,GO:0016740,GO:0016741,GO:0031090,GO:0031224,GO:0032259,GO:0043226,GO:0043227,GO:0043229,GO:0043231,GO:0044422,GO:0044424,GO:0044425,GO:0044431,GO:0044444,GO:0044446,GO:0044464,GO:0098588	1.15201	3.81967	21.6551	3.26346e-06	6.64116e-05	8.1107	9.35392	14.6327	24.0913			-0.563284	-0.395976		0.154858	0.804403
TRINITY_DN29919_c0_g1	1287; 1048										1.17665	2.65687	21.6294	3.30744e-06	6.71857e-05	4.43506	3.25879	8.19593	9.18176			-0.292466	-0.58369		0.371501	0.504655
TRINITY_DN6932_c0_g1	1634	CHS1 (2)	Chalcone synthase 1	GERHY						GO:0003674,GO:0003824,GO:0008150,GO:0008152,GO:0009058,GO:0009812,GO:0009813,GO:0016210,GO:0016740,GO:0016746,GO:0016747,GO:0071704,GO:1901576	-1.1385	5.35359	21.6283	3.30939e-06	6.71857e-05	56.7749	55.3994	33.5433	17.5288			0.587346	0.55318		-0.138276	-1.00225
TRINITY_DN38718_c0_g1	1826; 1432	ALMTA	Aluminum-activated malate transporter 10	ARATH						GO:0003674,GO:0005215,GO:0005310,GO:0005342,GO:0005575,GO:0005774,GO:0008509,GO:0008514,GO:0009705,GO:0015075,GO:0015140,GO:0015556,GO:0016020,GO:0016021,GO:0022857,GO:0022891,GO:0022892,GO:0031090,GO:0031224,GO:0044422,GO:0044424,GO:0044425,GO:0044437,GO:0044444,GO:0044446,GO:0044464,GO:0046943,GO:0098588	2.44227	4.76062	21.6149	3.33251e-06	6.75746e-05	5.77166	10.9833	15.5123	75.5264			-1.30771	-0.567343		-0.135635	2.01069
TRINITY_DN34602_c0_g1	1196; 986	AMY3 (1)	Alpha-amylase 3, chloroplastic {ECO:0000303|PubMed:15637061}	ARATH					AT1G69830	GO:0000272,GO:0003674,GO:0003824,GO:0004553,GO:0004556,GO:0005488,GO:0005509,GO:0005575,GO:0005975,GO:0005976,GO:0005982,GO:0005983,GO:0006073,GO:0008150,GO:0008152,GO:0009056,GO:0009057,GO:0009251,GO:0009507,GO:0009532,GO:0009536,GO:0009570,GO:0009987,GO:0016052,GO:0016160,GO:0016787,GO:0016798,GO:0043167,GO:0043169,GO:0043170,GO:0043226,GO:0043227,GO:0043229,GO:0043231,GO:0044042,GO:0044237,GO:…	-1.14974	2.45295	21.5952	3.36689e-06	6.81906e-05	7.29052	7.54349	3.59821	3.10856			0.388719	0.427477		-0.342073	-0.474123
TRINITY_DN25339_c0_g1	1800										1.30547	2.47688	21.5679	3.41524e-06	6.90877e-05	2.97696	3.37948	6.15694	9.49837			-0.508264	-0.396062		0.204499	0.699828
TRINITY_DN31126_c0_g1	1808	ACCH4	1-aminocyclopropane-1-carboxylate oxidase homolog 4	ARATH					AT1G03400	GO:0003674,GO:0003824,GO:0005488,GO:0009815,GO:0016491,GO:0016638,GO:0016641,GO:0043167,GO:0043169,GO:0046872	0.921621	4.64453	21.5583	3.4323e-06	6.93504e-05	16.9808	17.5311	26.4668	38.7994			-0.432493	-0.391266		0.152247	0.671512
TRINITY_DN23093_c0_g1	837	Y5258	Stress-response A/B barrel domain-containing protein At5g22580 {ECO:0000305}	ARATH					AT5G22580	GO:0003674,GO:0005488,GO:0005575,GO:0009507,GO:0009536,GO:0043167,GO:0043169,GO:0043226,GO:0043227,GO:0043229,GO:0043231,GO:0044424,GO:0044444,GO:0044464,GO:0046872	-0.735294	6.61112	21.5437	3.45851e-06	6.97972e-05	122.116	121.903	82.479	64.2147			0.365994	0.363511		-0.189032	-0.540473
TRINITY_DN35836_c0_g2	1277	ERF92 (1)	Ethylene-responsive transcription factor 1B	ARATH	K14516				AT3G23240	GO:0000160,GO:0001071,GO:0003674,GO:0003676,GO:0003677,GO:0003700,GO:0005488,GO:0005575,GO:0005634,GO:0006139,GO:0006351,GO:0006725,GO:0006807,GO:0006950,GO:0006952,GO:0007165,GO:0008150,GO:0008152,GO:0009058,GO:0009059,GO:0009755,GO:0009867,GO:0009873,GO:0009987,GO:0016070,GO:0018130,GO:0019438,GO:0032774,GO:0034641,GO:0034645,GO:0034654,GO:0035556,GO:0043170,GO:0043226,GO:0043227,GO:0043229,GO:…	-1.01214	4.09547	21.535	3.47425e-06	7.00318e-05	21.8716	23.5659	13.5533	9.06663			0.407056	0.505982		-0.211018	-0.70202
TRINITY_DN28153_c0_g1	1046; 1028										0.863347	6.93287	21.5134	3.51361e-06	7.07415e-05	82.474	90.8236	128.496	186.657			-0.480651	-0.344666		0.146778	0.678539
TRINITY_DN41351_c0_g1	2965	NRPD1	DNA-directed RNA polymerase IV subunit 1	ARATH	K16250				AT1G63020	GO:0000418,GO:0000428,GO:0003674,GO:0003676,GO:0003677,GO:0003824,GO:0003899,GO:0005488,GO:0005575,GO:0005634,GO:0005654,GO:0005666,GO:0006139,GO:0006351,GO:0006355,GO:0006383,GO:0006396,GO:0006725,GO:0006807,GO:0008150,GO:0008152,GO:0009058,GO:0009059,GO:0009889,GO:0009892,GO:0009987,GO:0010468,GO:0010495,GO:0010556,GO:0010605,GO:0010608,GO:0010629,GO:0016070,GO:0016441,GO:0016458,GO:0016740,GO:…	-0.979903	3.56748	21.49	3.55687e-06	7.1528e-05	14.4595	16.7465	8.51577	7.33965			0.319037	0.506739		-0.327331	-0.498445
TRINITY_DN30834_c0_g1	1304; 1281; 1278; 1265; 646	ABIL5	Probable protein ABIL5	ORYSJ						GO:0005575,GO:0005737,GO:0005856,GO:0043226,GO:0043228,GO:0043229,GO:0043232,GO:0044424,GO:0044464	-1.68074	3.95438	21.4541	3.62398e-06	7.27915e-05	21.0817	25.8591	10.9546	3.77057			0.640466	0.911861		-0.192826	-1.3595
TRINITY_DN28877_c0_g1	1024	TRL31	Thioredoxin-like 3-1, chloroplastic	ARATH					AT5G06690	GO:0003674,GO:0003824,GO:0004791,GO:0005575,GO:0006662,GO:0006950,GO:0006979,GO:0008150,GO:0008152,GO:0009532,GO:0009570,GO:0009987,GO:0015035,GO:0015036,GO:0016209,GO:0016491,GO:0016651,GO:0016667,GO:0016668,GO:0016671,GO:0018904,GO:0019725,GO:0033554,GO:0034599,GO:0042221,GO:0042592,GO:0044281,GO:0044422,GO:0044424,GO:0044434,GO:0044435,GO:0044444,GO:0044446,GO:0044464,GO:0044699,GO:0044710,GO:…	1.53708	1.68446	21.4098	3.70879e-06	7.44074e-05	1.82263	1.41818	3.63819	5.72781			-0.353706	-0.515044		0.206962	0.661788
TRINITY_DN37404_c0_g2	1877	BBE28	Berberine bridge enzyme-like 28 {ECO:0000303|PubMed:26037923}	ARATH					AT5G44440	GO:0000166,GO:0003674,GO:0003824,GO:0005488,GO:0005575,GO:0005576,GO:0005618,GO:0006950,GO:0006970,GO:0008150,GO:0009628,GO:0009651,GO:0016491,GO:0016614,GO:0030312,GO:0036094,GO:0043167,GO:0043168,GO:0044464,GO:0048037,GO:0050660,GO:0050662,GO:0050896,GO:0097159,GO:1901265,GO:1901363	1.8073	2.5043	21.3986	3.73046e-06	7.47541e-05	2.67319	2.29322	4.71766	12.6069			-0.511344	-0.633691		0.0122062	1.13283
TRINITY_DN35350_c0_g1	1500; 1494; 1442; 1442; 1425; 1425; 1321; 1315; 1094; 1094; 518; 503; 503	GLK1; GLK2	Probable transcription factor GLK1; Probable transcription factor GLK2; Transcription activator GLK1	ARATH; ORYSJ					AT2G20570	GO:0003674,GO:0003676,GO:0003677,GO:0005488,GO:0005575,GO:0005634,GO:0006139,GO:0006351,GO:0006355,GO:0006725,GO:0006807,GO:0006996,GO:0008150,GO:0008152,GO:0009058,GO:0009059,GO:0009657,GO:0009658,GO:0009889,GO:0009891,GO:0009893,GO:0009909,GO:0009910,GO:0009987,GO:0010380,GO:0010468,GO:0010556,GO:0010557,GO:0010604,GO:0010628,GO:0010638,GO:0016043,GO:0016070,GO:0018130,GO:0019219,GO:0019222,GO:…	1.53271	2.47186	21.3738	3.77893e-06	7.56363e-05	2.67319	2.95705	5.31736	10.9087			-0.549464	-0.464391		0.097451	0.916404
TRINITY_DN41418_c1_g1	3415; 2337; 2156	PXL1 (1)	Leucine-rich repeat receptor-like protein kinase PXL1	ARATH					AT1G08590	GO:0000166,GO:0001882,GO:0001883,GO:0001944,GO:0003006,GO:0003674,GO:0003824,GO:0004672,GO:0004674,GO:0005488,GO:0005524,GO:0005575,GO:0005886,GO:0008150,GO:0009888,GO:0009987,GO:0010065,GO:0010067,GO:0016020,GO:0016021,GO:0016301,GO:0016740,GO:0016772,GO:0016773,GO:0017076,GO:0022414,GO:0030154,GO:0030554,GO:0031224,GO:0032502,GO:0032549,GO:0032550,GO:0032553,GO:0032555,GO:0032559,GO:0035639,GO:…	-0.849383	5.08809	21.3699	3.78665e-06	7.57019e-05	44.5025	42.7263	27.7862	20.7237			0.43299	0.376805		-0.209675	-0.60012
TRINITY_DN25229_c0_g1	1082; 1024; 787										-1.18104	2.46386	21.3612	3.80397e-06	7.59591e-05	8.26259	6.78914	3.03849	3.56909			0.532953	0.309353		-0.493378	-0.348929
TRINITY_DN22682_c0_g1	1125; 1020										-1.19091	2.31011	21.3461	3.83399e-06	7.64185e-05	6.95637	6.57792	2.63869	3.25247			0.44535	0.383064		-0.503847	-0.324567
TRINITY_DN31666_c0_g1	630	FKB65 (1)	Peptidyl-prolyl cis-trans isomerase FKBP65	ARATH	K01802				AT5G48570	GO:0003674,GO:0003755,GO:0003824,GO:0005488,GO:0005527,GO:0005528,GO:0005575,GO:0005634,GO:0005773,GO:0006457,GO:0006950,GO:0008144,GO:0008150,GO:0008152,GO:0009266,GO:0009408,GO:0009628,GO:0009987,GO:0010286,GO:0016853,GO:0016859,GO:0019538,GO:0033554,GO:0034605,GO:0043170,GO:0043226,GO:0043227,GO:0043229,GO:0043231,GO:0044237,GO:0044238,GO:0044260,GO:0044267,GO:0044424,GO:0044444,GO:0044464,GO:…	-1.28689	2.33277	21.3451	3.83595e-06	7.64185e-05	7.13863	6.87966	3.55823	2.24507			0.466254	0.42478		-0.251098	-0.639936
TRINITY_DN37294_c0_g1	2173; 1650; 1001; 904	IDM1 (1)	Increased DNA methylation 1 {ECO:0000303|PubMed:22700931}	ARATH					AT3G14980	GO:0003674,GO:0003676,GO:0003677,GO:0003690,GO:0003824,GO:0004402,GO:0005488,GO:0005515,GO:0005575,GO:0005634,GO:0005911,GO:0006139,GO:0006259,GO:0006304,GO:0006305,GO:0006306,GO:0006325,GO:0006351,GO:0006355,GO:0006464,GO:0006473,GO:0006475,GO:0006725,GO:0006807,GO:0006996,GO:0008080,GO:0008150,GO:0008152,GO:0008270,GO:0009058,GO:0009059,GO:0009506,GO:0009889,GO:0009892,GO:0009987,GO:0010385,GO:…	-1.64362	1.23367	21.3387	3.84877e-06	7.65842e-05	3.61488	3.22861	0.759623	1.38158			0.464792	0.361965		-0.559992	-0.266765
TRINITY_DN41562_c1_g1	3473	KN12A	Kinesin-like protein KIN-12A {ECO:0000305}	ORYSJ						GO:0000166,GO:0001882,GO:0001883,GO:0003674,GO:0003774,GO:0003777,GO:0003824,GO:0005488,GO:0005524,GO:0005575,GO:0005871,GO:0005874,GO:0005875,GO:0006928,GO:0007017,GO:0007018,GO:0008150,GO:0008574,GO:0009524,GO:0009987,GO:0016462,GO:0016787,GO:0016817,GO:0016818,GO:0016887,GO:0017076,GO:0017111,GO:0030554,GO:0032549,GO:0032550,GO:0032553,GO:0032555,GO:0032559,GO:0032991,GO:0035639,GO:0036094,GO:…	-0.935499	4.28396	21.3274	3.87148e-06	7.69132e-05	26.337	24.5616	15.5923	11.1102			0.473272	0.379927		-0.214475	-0.638724
[truncated: 16,176 more rows]
