# Supplementary material for: Flax (Linum usitatissimum L.) response to non-optimal soil acidity and zinc deficiency
Source: BMC Plant Biol. 2019 Feb 15;19(Suppl 1):54. doi: 10.1186/s12870-019-1641-1 (PMC6393972; doi:10.1186/s12870-019-1641-1)
Supplement: Supplementary file 6 — Gene expression alterations in flax cultivar Mogilevsky under Zn deficiency and pH 7.5. (XLSX 6727 kb) [file 12870_2019_1641_MOESM6_ESM.xlsx]

## Sheet: Zn-, pH.7.5 vs Zn+, ph.5....1
Additional file 6. Gene expression alterations in flax cultivar Mogilevsky under Zn deficiency and pH 7.5.
Gene ID	Transcript lengths	Blast symbol	Blast name	Blast species	KEGG Orthology		Zn+ pH5.5	Zn- pH7.5	KEGG A.Thaliana	Gene Ontology	logFC	logCPM	LR	PValue	FDR	Mogilevsky Zn- pH7.5 r1	Mogilevsky Zn- pH7.5 r2	Mogilevsky Zn+ pH5.5 r1	Mogilevsky Zn+ pH5.5 r2			(log-R) Mogilevsky Zn+ pH5.5 r1	(log-R) Mogilevsky Zn+ pH5.5 r2		(log-R) Mogilevsky Zn- pH7.5 r1	(log-R) Mogilevsky Zn- pH7.5 r2
TRINITY_DN18033_c0_g1	1593	ZIP10	Probable zinc transporter 10	ARATH	K14709				AT1G31260	GO:0003674,GO:0005215,GO:0005385,GO:0005575,GO:0005886,GO:0008324,GO:0015075,GO:0016020,GO:0016021,GO:0022857,GO:0022890,GO:0022891,GO:0022892,GO:0031224,GO:0044425,GO:0044464,GO:0046873,GO:0046915,GO:0072509	10.2244	6.78822	770.762	1.22795e-169	2.09611e-165	272.135	168.846	0	0.316607			-3.43183	-3.21981		3.66692	2.98473
TRINITY_DN33591_c1_g1	1515; 1427; 1371; 1286	EXL3	GDSL esterase/lipase EXL3	ARATH					AT1G75900	GO:0003674,GO:0003824,GO:0005575,GO:0005576,GO:0006629,GO:0008150,GO:0008152,GO:0009056,GO:0016042,GO:0016298,GO:0016787,GO:0016788,GO:0044238,GO:0044699,GO:0044710,GO:0044712,GO:0071704,GO:1901575	6.63537	4.97877	599.01	2.74846e-132	2.34581e-128	69.0826	55.1856	0.275861	0.892256			-2.49049	-2.14471		2.47452	2.16068
TRINITY_DN22070_c0_g1	760; 598										5.87585	5.59106	591.89	9.72558e-131	5.53385e-127	111.707	77.139	1.73399	1.49669			-2.30983	-2.40456		2.61863	2.09577
TRINITY_DN17161_c0_g1	3919; 3677; 1241	ORG2	Transcription factor ORG2	ARATH					AT3G56970	GO:0000975,GO:0000976,GO:0000977,GO:0001012,GO:0001067,GO:0001071,GO:0003674,GO:0003676,GO:0003677,GO:0003700,GO:0005488,GO:0005575,GO:0005667,GO:0006139,GO:0006351,GO:0006355,GO:0006357,GO:0006725,GO:0006807,GO:0006950,GO:0007154,GO:0008150,GO:0008152,GO:0009058,GO:0009059,GO:0009267,GO:0009605,GO:0009889,GO:0009987,GO:0009991,GO:0010106,GO:0010468,GO:0010556,GO:0016070,GO:0018130,GO:0019219,GO:…	6.42639	7.38305	549.403	1.69806e-121	7.24646e-118	374.025	285.193	4.96551	2.7919			-2.64512	-3.18475		3.10934	2.72053
TRINITY_DN62982_c0_g1	692	OPT3 (1)	Oligopeptide transporter 3	ARATH					AT4G16370	GO:0005575,GO:0006810,GO:0007275,GO:0008104,GO:0008150,GO:0009987,GO:0015031,GO:0015833,GO:0016021,GO:0031224,GO:0032501,GO:0032502,GO:0033036,GO:0042886,GO:0044425,GO:0044699,GO:0044707,GO:0044763,GO:0044765,GO:0044767,GO:0045184,GO:0051179,GO:0051234,GO:0055085,GO:0071702,GO:0071705,GO:1902578	4.16061	5.50363	499.731	1.08755e-110	3.7129e-107	95.3172	75.9305	4.72905	4.83545			-1.85264	-1.83001		2.00158	1.68107
TRINITY_DN12552_c0_g1	600										10.1416	4.40884	470.068	3.09744e-104	8.81221e-101	52.5811	31.5538	0.0394088	0.0287825			-2.19372	-2.20126		2.54845	1.84653
TRINITY_DN34483_c0_g1	1491; 1482; 1477; 1468; 1301; 1293; 1292; 1287; 1284; 1279; 1278; 1270; 1251; 1242; 1237; 1228; 1152; 1143; 1138; 1129; 1069										3.5061	6.90759	432.817	3.96007e-96	9.65692e-93	226.183	214.599	21.0443	17.8163			-1.58063	-1.79835		1.72707	1.65191
TRINITY_DN39205_c1_g1	2210; 2199; 2135; 2119; 2058; 2042; 1576; 1560	PAP14	Probable plastid-lipid-associated protein 14, chloroplastic	ARATH					AT5G53450	GO:0000166,GO:0001882,GO:0001883,GO:0003674,GO:0003824,GO:0004672,GO:0004674,GO:0004693,GO:0005488,GO:0005524,GO:0005575,GO:0005634,GO:0006464,GO:0006468,GO:0006793,GO:0006796,GO:0007346,GO:0008150,GO:0008152,GO:0009507,GO:0009536,GO:0009987,GO:0010468,GO:0016301,GO:0016310,GO:0016740,GO:0016772,GO:0016773,GO:0017076,GO:0019222,GO:0019538,GO:0030554,GO:0032549,GO:0032550,GO:0032553,GO:0032555,GO:…	4.14342	7.2946	407.425	1.3325e-90	2.84323e-87	343.623	250.047	17.6157	16.003			-1.92474	-2.04851		2.21438	1.75887
TRINITY_DN33461_c0_g1	975; 920	COL5 (1)	Zinc finger protein CONSTANS-LIKE 5	ARATH					AT5G57660	GO:0001071,GO:0003674,GO:0003700,GO:0005488,GO:0005575,GO:0005634,GO:0006355,GO:0008150,GO:0008270,GO:0009314,GO:0009416,GO:0009628,GO:0009889,GO:0009909,GO:0010468,GO:0010556,GO:0019219,GO:0019222,GO:0031323,GO:0031326,GO:0043167,GO:0043169,GO:0043226,GO:0043227,GO:0043229,GO:0043231,GO:0044424,GO:0044464,GO:0046872,GO:0046914,GO:0048580,GO:0048831,GO:0050789,GO:0050793,GO:0050794,GO:0050896,GO:…	3.98209	4.56397	391.899	3.19478e-87	6.05944e-84	45.533	42.8997	2.79802	2.7919			-1.63319	-1.63504		1.67522	1.593
TRINITY_DN34932_c0_g1	1698; 1024	NAS4	Probable nicotianamine synthase 4	ARATH	K05953				AT1G56430	GO:0000902,GO:0000904,GO:0003006,GO:0003674,GO:0003824,GO:0006082,GO:0006576,GO:0006807,GO:0006810,GO:0007275,GO:0008150,GO:0008152,GO:0009058,GO:0009308,GO:0009309,GO:0009555,GO:0009653,GO:0009826,GO:0009860,GO:0009932,GO:0009987,GO:0010232,GO:0010233,GO:0016043,GO:0016049,GO:0016053,GO:0016740,GO:0016765,GO:0018130,GO:0019752,GO:0022414,GO:0030410,GO:0030417,GO:0030418,GO:0032501,GO:0032502,GO:…	4.20336	7.26027	388.257	1.98318e-86	3.3853e-83	333.722	247.328	13.7931	17.6724			-2.17687	-1.85998		2.23304	1.80381
TRINITY_DN32129_c0_g1	2053; 1951										5.71857	4.77509	383.835	1.81965e-85	2.82376e-82	65.5026	41.2213	1.22167	0.834691			-1.98758	-2.17219		2.40149	1.75829
TRINITY_DN36776_c0_g1	2906; 2818; 2813; 1164	OPT3 (2)	Oligopeptide transporter 3	ARATH					AT4G16370	GO:0005575,GO:0006810,GO:0007275,GO:0008104,GO:0008150,GO:0009987,GO:0015031,GO:0015833,GO:0016021,GO:0031224,GO:0032501,GO:0032502,GO:0033036,GO:0042886,GO:0044425,GO:0044699,GO:0044707,GO:0044763,GO:0044765,GO:0044767,GO:0045184,GO:0051179,GO:0051234,GO:0055085,GO:0071702,GO:0071705,GO:1902578	4.50914	7.26085	348.234	1.02715e-77	1.46112e-74	360.125	226.852	11.7438	13.9883			-2.24886	-2.03062		2.47078	1.8087
TRINITY_DN55640_c0_g1	537										7.99897	4.13646	346.742	2.17098e-77	2.85067e-74	44.5261	24.8067	0.0394088	0.201477			-2.08463	-1.97431		2.42719	1.63174
TRINITY_DN3188_c0_g1	732	YSL2	Metal-nicotianamine transporter YSL2	ARATH					AT5G24380	GO:0003006,GO:0003674,GO:0005215,GO:0005575,GO:0005886,GO:0006810,GO:0006811,GO:0008150,GO:0009791,GO:0010035,GO:0010038,GO:0010039,GO:0010043,GO:0015603,GO:0016020,GO:0016021,GO:0022414,GO:0022857,GO:0031224,GO:0032501,GO:0032502,GO:0042221,GO:0042592,GO:0044425,GO:0044464,GO:0044699,GO:0044702,GO:0044707,GO:0044765,GO:0044767,GO:0048316,GO:0048608,GO:0048856,GO:0048878,GO:0050801,GO:0050896,GO:…	5.13492	4.71458	327.998	2.62329e-73	3.19855e-70	63.0414	38.3681	1.3399	1.52547			-1.98921	-1.9112		2.29427	1.60613
TRINITY_DN34659_c0_g1	2550; 2524; 2448; 2422; 2398; 1693; 1504	EXP13; ORG2	Expansin-A13; Transcription factor ORG2	ARATH					AT3G56970,AT3G03220	GO:0000975,GO:0000976,GO:0000977,GO:0001012,GO:0001067,GO:0001071,GO:0003674,GO:0003676,GO:0003677,GO:0003700,GO:0005488,GO:0005575,GO:0005576,GO:0005618,GO:0005667,GO:0006139,GO:0006351,GO:0006355,GO:0006357,GO:0006725,GO:0006807,GO:0006950,GO:0007154,GO:0008150,GO:0008152,GO:0009058,GO:0009059,GO:0009267,GO:0009605,GO:0009664,GO:0009889,GO:0009987,GO:0009991,GO:0010106,GO:0010468,GO:0010556,GO:…	4.16037	7.16364	319.975	1.46675e-71	1.66916e-68	333.387	209.027	15.2512	15.082			-1.96987	-1.98409		2.31118	1.64279
TRINITY_DN39403_c1_g1	3984; 3966; 3454; 3436; 2991; 2973; 988; 987	ELC; ELCL; ZIP1	Protein ELC {ECO:0000303|PubMed:17090720}; Protein ELC-like {ECO:0000303|PubMed:17090720}; Zinc transporter 1	ARATH	K14709,K12183				AT3G12750,AT3G12400	GO:0000813,GO:0000902,GO:0000904,GO:0003674,GO:0005215,GO:0005385,GO:0005488,GO:0005515,GO:0005575,GO:0005768,GO:0005769,GO:0005770,GO:0005886,GO:0006464,GO:0006810,GO:0008104,GO:0008150,GO:0008152,GO:0008324,GO:0009653,GO:0009987,GO:0010091,GO:0015031,GO:0015075,GO:0016020,GO:0016021,GO:0016043,GO:0019538,GO:0022857,GO:0022890,GO:0022891,GO:0022892,GO:0031224,GO:0032182,GO:0032502,GO:0032989,GO:…	3.58933	8.29465	308.754	4.08081e-69	4.35371e-66	682.212	476.832	47.527	48.7575			-1.7742	-1.73879		2.01396	1.49903
TRINITY_DN27416_c0_g1	1403; 1355										3.94409	5.73436	306.291	1.40334e-68	1.40911e-65	102.253	97.2461	4.53201	8.28935			-2.14435	-1.48879		1.85208	1.78106
TRINITY_DN41502_c0_g1	949	BGIA	Glu S.griseus protease inhibitor	MOMCH						GO:0003674,GO:0004857,GO:0004866,GO:0004867,GO:0006950,GO:0008150,GO:0009611,GO:0030234,GO:0030414,GO:0050896,GO:0061134,GO:0061135	3.65196	5.03428	302.989	7.3558e-68	6.97575e-65	70.3971	50.4189	4.61083	4.97937			-1.62962	-1.55136		1.82341	1.35757
TRINITY_DN39403_c2_g1	570										4.73928	5.6066	288.924	8.53295e-65	7.66618e-62	119.986	67.1693	2.95566	4.00076			-2.17514	-1.89907		2.44635	1.62785
TRINITY_DN40817_c0_g1	2189; 2080; 2066; 1479; 765; 656	CB24	Chlorophyll a-b binding protein P4, chloroplastic	PEA						GO:0003674,GO:0005488,GO:0005575,GO:0006091,GO:0006464,GO:0008150,GO:0008152,GO:0009521,GO:0009522,GO:0009523,GO:0009535,GO:0009765,GO:0009987,GO:0016020,GO:0016021,GO:0016168,GO:0018298,GO:0019538,GO:0031224,GO:0032991,GO:0034357,GO:0036211,GO:0042651,GO:0043167,GO:0043169,GO:0043170,GO:0043234,GO:0043412,GO:0044237,GO:0044238,GO:0044260,GO:0044267,GO:0044422,GO:0044424,GO:0044425,GO:0044434,GO:…	4.40161	6.50528	277.675	2.41181e-62	2.05848e-59	218.072	128.095	9.61574	6.82144			-1.83306	-2.23005		2.41076	1.65235
TRINITY_DN50032_c0_g1	1644	E13B (1)	Glucan endo-1,3-beta-glucosidase, basic vacuolar isoform	HEVBR						GO:0003674,GO:0003824,GO:0004553,GO:0005575,GO:0005773,GO:0005975,GO:0006950,GO:0006952,GO:0008150,GO:0008152,GO:0008422,GO:0015926,GO:0016787,GO:0016798,GO:0042973,GO:0043226,GO:0043227,GO:0043229,GO:0043231,GO:0044238,GO:0044424,GO:0044444,GO:0044464,GO:0050896,GO:0071704	3.8934	7.76909	266.499	6.57574e-60	5.34514e-57	318.395	498.751	24.5911	30.3367			-2.02704	-1.74481		1.5638	2.20804
TRINITY_DN9434_c0_g1	1541	DSEL (1)	Phospholipase A1-IIgamma	ARATH					AT4G18550	GO:0003674,GO:0003824,GO:0004620,GO:0005575,GO:0005737,GO:0006629,GO:0006638,GO:0006639,GO:0008150,GO:0008152,GO:0008970,GO:0009056,GO:0009987,GO:0010029,GO:0010187,GO:0016042,GO:0016298,GO:0016787,GO:0016788,GO:0019915,GO:0044237,GO:0044238,GO:0044242,GO:0044248,GO:0044255,GO:0044424,GO:0044464,GO:0044699,GO:0044710,GO:0044712,GO:0044763,GO:0046339,GO:0046340,GO:0046461,GO:0046462,GO:0046464,GO:…	2.75509	8.41659	266.044	8.26394e-60	6.41206e-57	647.95	541.987	88.2757	87.988			-1.35862	-1.36322		1.4893	1.23254
TRINITY_DN39415_c0_g1	1189; 1177; 1141; 1129; 1080; 1047; 1035; 885; 844	PER4 (1)	Peroxidase 4 {ECO:0000250|UniProtKB:Q42578}	VITVI	K00430					GO:0003674,GO:0003824,GO:0004601,GO:0005488,GO:0005575,GO:0005576,GO:0006950,GO:0006979,GO:0008150,GO:0008152,GO:0009056,GO:0009987,GO:0016209,GO:0016491,GO:0016684,GO:0020037,GO:0042743,GO:0042744,GO:0043167,GO:0043169,GO:0044237,GO:0044248,GO:0044699,GO:0044710,GO:0044712,GO:0044763,GO:0046872,GO:0046906,GO:0050896,GO:0072593,GO:0097159,GO:1901363	4.52232	3.89369	261.764	7.0796e-59	5.25429e-56	33.059	23.2961	1.10345	1.32399			-1.65596	-1.55692		1.84188	1.37101
TRINITY_DN50026_c0_g1	1206	OS13	Osmotin-like protein OSML13	SOLCO							3.06756	8.6554	258.339	3.95046e-58	2.80977e-55	697.818	742.756	72.0392	99.6737			-1.75715	-1.29957		1.48347	1.57325
TRINITY_DN27001_c0_g1	2027	ENPP1	Ectonucleotide pyrophosphatase/phosphodiesterase family member 1	HUMAN	K01513					GO:0000166,GO:0001558,GO:0001871,GO:0001882,GO:0001883,GO:0001932,GO:0001933,GO:0002376,GO:0003674,GO:0003676,GO:0003824,GO:0004518,GO:0004527,GO:0004528,GO:0004551,GO:0004872,GO:0005044,GO:0005102,GO:0005158,GO:0005488,GO:0005509,GO:0005515,GO:0005524,GO:0005575,GO:0005615,GO:0005765,GO:0005774,GO:0005886,GO:0005887,GO:0005979,GO:0006082,GO:0006091,GO:0006109,GO:0006139,GO:0006163,GO:0006725,GO:…	3.06451	7.49345	255.574	1.58232e-57	1.08041e-54	305.949	337.491	32.5911	44.2099			-1.71673	-1.29893		1.43749	1.57817
TRINITY_DN16126_c0_g1	1531; 1422	IP5P9	Type IV inositol polyphosphate 5-phosphatase 9 {ECO:0000303|PubMed:23658066}	ARATH					AT2G01900	GO:0003674,GO:0003824,GO:0004439,GO:0006629,GO:0006644,GO:0006650,GO:0006793,GO:0006796,GO:0006950,GO:0006970,GO:0008150,GO:0008152,GO:0009628,GO:0009651,GO:0009987,GO:0016311,GO:0016787,GO:0016788,GO:0016791,GO:0019222,GO:0019637,GO:0030100,GO:0030258,GO:0031323,GO:0032879,GO:0033554,GO:0034485,GO:0034593,GO:0034594,GO:0034595,GO:0042578,GO:0044237,GO:0044238,GO:0044255,GO:0044699,GO:0044710,GO:…	2.63768	5.7523	255.314	1.8029e-57	1.18367e-54	93.8908	91.3382	16.9458	12.9233			-1.07395	-1.41826		1.26557	1.22664
TRINITY_DN26357_c0_g1	851	RBS	Ribulose bisphosphate carboxylase small chain, chloroplastic	LACSA						GO:0003674,GO:0003824,GO:0004497,GO:0005575,GO:0005975,GO:0008150,GO:0008152,GO:0009058,GO:0009507,GO:0009536,GO:0009853,GO:0009987,GO:0016051,GO:0016491,GO:0016829,GO:0016830,GO:0016831,GO:0016984,GO:0019253,GO:0019685,GO:0043094,GO:0043226,GO:0043227,GO:0043229,GO:0043231,GO:0044237,GO:0044238,GO:0044249,GO:0044424,GO:0044444,GO:0044464,GO:0044699,GO:0044710,GO:0044711,GO:0044723,GO:0071704,GO:…	2.52232	5.41892	251.597	1.16491e-56	7.36482e-54	69.642	75.662	13.4778	11.8584			-1.09454	-1.25399		1.11606	1.23247
TRINITY_DN27147_c0_g1	1956; 1913; 812	YSL3 (1)	Metal-nicotianamine transporter YSL3	ARATH					AT5G53550	GO:0003006,GO:0005575,GO:0005886,GO:0006810,GO:0006811,GO:0008150,GO:0009605,GO:0009607,GO:0009624,GO:0009791,GO:0009987,GO:0010035,GO:0010038,GO:0010039,GO:0016020,GO:0016021,GO:0022414,GO:0031224,GO:0032501,GO:0032502,GO:0042221,GO:0042592,GO:0043207,GO:0044425,GO:0044464,GO:0044699,GO:0044702,GO:0044707,GO:0044763,GO:0044765,GO:0044767,GO:0048316,GO:0048608,GO:0048856,GO:0048878,GO:0050801,GO:…	5.0923	4.90874	247.801	7.82972e-56	4.77333e-53	77.4173	38.5359	1.69458	1.69817			-1.97077	-1.96937		2.4552	1.48495
TRINITY_DN3815_c0_g1	523										11.2168	2.28575	233.81	8.80151e-53	5.18075e-50	11.0197	7.88845	0	0			-1.25209	-1.25209		1.45053	1.05365
TRINITY_DN27918_c0_g1	1346	EXP17 (1)	Putative expansin-A17	ARATH					AT4G01630	GO:0005575,GO:0005576,GO:0005618,GO:0008150,GO:0009664,GO:0009791,GO:0009827,GO:0009828,GO:0009987,GO:0010311,GO:0016020,GO:0016043,GO:0030312,GO:0032501,GO:0032502,GO:0042545,GO:0044464,GO:0044699,GO:0044707,GO:0044767,GO:0045229,GO:0048645,GO:0048646,GO:0071554,GO:0071555,GO:0071669,GO:0071840	2.47303	6.72285	231.604	2.66469e-52	1.51621e-49	194.103	163.408	33.8127	30.6245			-1.13151	-1.26602		1.32155	1.07598
TRINITY_DN20138_c0_g1	600										3.72227	10.1288	231.008	3.59331e-52	1.97864e-49	2476.68	1685.91	122.01	193.274			-2.1857	-1.53065		2.13535	1.58101
TRINITY_DN26068_c0_g1	2088	E70A1 (1)	Exocyst complex component EXO70A1	ARATH	K07195				AT5G03540	GO:0000145,GO:0005575,GO:0005576,GO:0005618,GO:0005829,GO:0005856,GO:0005886,GO:0006810,GO:0006887,GO:0008150,GO:0009524,GO:0009987,GO:0016020,GO:0016192,GO:0030312,GO:0032940,GO:0032991,GO:0043226,GO:0043228,GO:0043229,GO:0043232,GO:0043234,GO:0044424,GO:0044444,GO:0044448,GO:0044464,GO:0044699,GO:0044763,GO:0044765,GO:0046903,GO:0051179,GO:0051234,GO:0051649,GO:1902578	7.4056	2.24231	226.787	2.99279e-51	1.59647e-48	8.69826	9.63398	0.0788175	0.0287825			-1.20323	-1.23837		1.16032	1.28128
TRINITY_DN57379_c0_g1	1314	CSE (1)	Caffeoylshikimate esterase	ARATH	K18368				AT1G52760	GO:0000302,GO:0003674,GO:0003824,GO:0003846,GO:0004620,GO:0004622,GO:0005575,GO:0005783,GO:0005794,GO:0005886,GO:0005911,GO:0006629,GO:0006725,GO:0006950,GO:0006979,GO:0008150,GO:0008152,GO:0008374,GO:0009058,GO:0009506,GO:0009698,GO:0009699,GO:0009808,GO:0009809,GO:0009987,GO:0010035,GO:0010038,GO:0010043,GO:0016020,GO:0016298,GO:0016411,GO:0016740,GO:0016746,GO:0016747,GO:0016787,GO:0016788,GO:…	2.2367	6.27687	226.622	3.25108e-51	1.6817e-48	125.523	129.975	25.8916	28.2644			-1.13825	-1.02046		1.05461	1.10411
TRINITY_DN37622_c0_g1	951; 931; 930; 725; 717; 715; 695; 694; 659	ML423 (1)	MLP-like protein 423	ARATH					AT1G24020	GO:0005575,GO:0006950,GO:0006952,GO:0008150,GO:0009607,GO:0016020,GO:0050896	3.60011	7.74816	224.16	1.11939e-50	5.61997e-48	496.052	297.713	34.2462	31.229			-1.67567	-1.80106		2.10472	1.37201
TRINITY_DN25576_c0_g1	1578	DIOX3	Probable 2-oxoglutarate-dependent dioxygenase JRG21 {ECO:0000305}	ARATH						GO:0003674,GO:0003824,GO:0005488,GO:0008150,GO:0008152,GO:0009058,GO:0009812,GO:0009813,GO:0016491,GO:0043167,GO:0043169,GO:0046872,GO:0051213,GO:0071704,GO:1901576	4.06572	3.92189	216.991	4.09889e-49	1.99909e-46	33.9819	22.5912	1.77339	1.61182			-1.4736	-1.53674		1.77974	1.2306
TRINITY_DN57762_c0_g1	591	CHI59	Endochitinase At2g43590 {ECO:0000305}	ARATH	K01183				AT2G43590	GO:0000272,GO:0003674,GO:0003824,GO:0004553,GO:0004568,GO:0005488,GO:0005975,GO:0005976,GO:0006022,GO:0006026,GO:0006030,GO:0006032,GO:0006040,GO:0006807,GO:0006950,GO:0006952,GO:0008061,GO:0008150,GO:0008152,GO:0009056,GO:0009057,GO:0009987,GO:0016052,GO:0016787,GO:0016798,GO:0016998,GO:0043170,GO:0044036,GO:0044237,GO:0044238,GO:0044248,GO:0044260,GO:0046348,GO:0050896,GO:0071704,GO:0097367,GO:…	3.14882	3.97245	216.336	5.69646e-49	2.70107e-46	27.8568	28.0963	3.23152	3.07972			-1.24864	-1.29112		1.26412	1.27564
TRINITY_DN41849_c0_g1	593										3.78583	5.77306	215.337	9.40971e-49	4.34118e-46	131.9	71.3317	7.60589	7.13805			-1.66538	-1.73741		2.13572	1.26707
TRINITY_DN6580_c0_g1	1593	OMT3	Probable O-methyltransferase 3 {ECO:0000303|PubMed:18223037}	HUMLU						GO:0003674,GO:0003824,GO:0008168,GO:0008171,GO:0016740,GO:0016741	2.49831	8.95422	212.514	3.88479e-48	1.74509e-45	776.522	908.716	162.758	135.565			-1.1117	-1.37193		1.12869	1.35495
TRINITY_DN29613_c0_g1	938; 910; 904	LTPG2; NLTL2	Non-specific lipid transfer protein GPI-anchored 2; Non-specific lipid-transfer protein-like protein At2g13820	ARATH					AT2G13820,AT3G43720	GO:0003674,GO:0005488,GO:0005575,GO:0005576,GO:0005886,GO:0006810,GO:0006869,GO:0008150,GO:0008289,GO:0016020,GO:0031224,GO:0031225,GO:0031226,GO:0032502,GO:0042335,GO:0044425,GO:0044459,GO:0044464,GO:0044699,GO:0044765,GO:0044767,GO:0046658,GO:0048856,GO:0051179,GO:0051234,GO:0071702,GO:1902578	4.94047	4.91004	210.975	8.41887e-48	3.68488e-45	74.8162	40.8521	2.56157	1.26643			-1.70594	-2.18776		2.36787	1.52582
TRINITY_DN16284_c0_g1	857										4.017	5.9906	203.492	3.61267e-46	1.54171e-43	158.387	80.4286	6.77831	7.94396			-1.90062	-1.72074		2.29085	1.33051
TRINITY_DN28612_c0_g1	1967	DTX40 (1)	Protein DETOXIFICATION 40 {ECO:0000303|PubMed:11739388}	ARATH	K03327				AT3G21690	GO:0003674,GO:0005215,GO:0005575,GO:0005773,GO:0005774,GO:0015238,GO:0015291,GO:0015297,GO:0016020,GO:0016021,GO:0022804,GO:0022857,GO:0031090,GO:0031224,GO:0043226,GO:0043227,GO:0043229,GO:0043231,GO:0044422,GO:0044424,GO:0044425,GO:0044437,GO:0044444,GO:0044446,GO:0044464,GO:0090484,GO:0098588	2.677	7.26001	201.694	8.91586e-46	3.71204e-43	306.928	222.723	41.9309	40.8999			-1.28363	-1.3179		1.53033	1.0712
TRINITY_DN28679_c1_g1	910; 801	PRU1 (1)	Major allergen Pru ar 1	PRUAR						GO:0006950,GO:0006952,GO:0008150,GO:0009607,GO:0050896	7.36941	4.55958	200.534	1.5971e-45	6.49109e-43	68.9148	23.9675	0.157635	0.374172			-2.19143	-2.05346		2.84713	1.39775
TRINITY_DN2503_c0_g1	1832; 1801	ZIP1; ZIP5	Zinc transporter 1; Zinc transporter 5	ARATH; ORYSJ	K14709				AT3G12750	GO:0000041,GO:0003674,GO:0005215,GO:0005385,GO:0005575,GO:0005886,GO:0006810,GO:0006811,GO:0006812,GO:0006829,GO:0008150,GO:0008324,GO:0015075,GO:0016020,GO:0016021,GO:0022857,GO:0022890,GO:0022891,GO:0022892,GO:0030001,GO:0031224,GO:0044425,GO:0044464,GO:0044699,GO:0044765,GO:0046873,GO:0046915,GO:0051179,GO:0051234,GO:0072509,GO:1902578	2.9721	6.13238	198.827	3.76628e-45	1.49513e-42	147.647	100.603	17.8916	13.8156			-1.23684	-1.56765		1.67449	1.13
TRINITY_DN31284_c0_g1	1622; 871	PER10 (1)	Peroxidase 10	ARATH	K00430				AT1G49570	GO:0003674,GO:0003824,GO:0004601,GO:0005488,GO:0005575,GO:0005576,GO:0006950,GO:0006979,GO:0008150,GO:0008152,GO:0009056,GO:0009987,GO:0016209,GO:0016491,GO:0016684,GO:0020037,GO:0042743,GO:0042744,GO:0043167,GO:0043169,GO:0044237,GO:0044248,GO:0044699,GO:0044710,GO:0044712,GO:0044763,GO:0046872,GO:0046906,GO:0050896,GO:0072593,GO:0097159,GO:1901363	3.24021	7.93226	198.722	3.96863e-45	1.53965e-42	462.798	420.27	35.5073	57.824			-1.94946	-1.27591		1.6819	1.54346
TRINITY_DN32097_c0_g1	1297; 1297	CHI4 (1)	Chitinase 4	ORYSJ						GO:0000272,GO:0003674,GO:0003824,GO:0004553,GO:0004568,GO:0005488,GO:0005975,GO:0005976,GO:0006022,GO:0006026,GO:0006030,GO:0006032,GO:0006040,GO:0006807,GO:0006950,GO:0006952,GO:0008061,GO:0008150,GO:0008152,GO:0009056,GO:0009057,GO:0009987,GO:0016052,GO:0016787,GO:0016798,GO:0016998,GO:0043170,GO:0044036,GO:0044237,GO:0044238,GO:0044248,GO:0044260,GO:0046348,GO:0050896,GO:0071704,GO:0097367,GO:…	5.97465	7.7988	198.447	4.55746e-45	1.7288e-42	241.593	634.869	5.399	8.49083			-2.99306	-2.48934		2.04794	3.43446
TRINITY_DN32129_c0_g2	1507										3.64369	4.55432	196.449	1.24385e-44	4.61577e-42	52.0777	34.2728	4.17733	2.7919			-1.32936	-1.69574		1.80062	1.22448
TRINITY_DN33649_c0_g1	1891; 1865; 1810	C71A1 (1)	Cytochrome P450 71A1	PERAE						GO:0003006,GO:0003674,GO:0003824,GO:0004497,GO:0005488,GO:0005506,GO:0005575,GO:0005789,GO:0007568,GO:0008150,GO:0009835,GO:0016020,GO:0016021,GO:0016491,GO:0016705,GO:0020037,GO:0021700,GO:0022414,GO:0031090,GO:0031224,GO:0032502,GO:0043167,GO:0043169,GO:0044422,GO:0044424,GO:0044425,GO:0044432,GO:0044444,GO:0044446,GO:0044464,GO:0044699,GO:0044702,GO:0044767,GO:0046872,GO:0046906,GO:0046914,GO:…	5.65902	4.4359	191.636	1.39722e-43	5.07459e-41	35.0727	49.4119	0.197044	1.38156			-2.31183	-1.6897		1.76489	2.23664
TRINITY_DN14359_c0_g1	757										5.26043	3.30951	190.876	2.04703e-43	7.27974e-41	24.0251	13.9642	0.354679	0.604432			-1.59325	-1.44781		1.87306	1.168
TRINITY_DN26202_c0_g1	1493; 1404; 1300	XTH10	Probable xyloglucan endotransglucosylase/hydrolase protein 10	ARATH	K08235				AT2G14620	GO:0003674,GO:0003824,GO:0004553,GO:0005575,GO:0005576,GO:0005618,GO:0005975,GO:0005976,GO:0006073,GO:0008150,GO:0008152,GO:0009987,GO:0010383,GO:0010410,GO:0010411,GO:0016043,GO:0016740,GO:0016757,GO:0016758,GO:0016762,GO:0016787,GO:0016798,GO:0030312,GO:0042546,GO:0043170,GO:0044036,GO:0044042,GO:0044085,GO:0044237,GO:0044238,GO:0044260,GO:0044262,GO:0044264,GO:0044464,GO:0045229,GO:0048046,GO:…	4.15549	4.11998	184.504	5.03519e-42	1.7541e-39	39.9672	25.2766	1.26108	2.33138			-1.78989	-1.38041		1.89595	1.27435
TRINITY_DN21173_c0_g1	1753	TMVRN (1)	TMV resistance protein N	NICGU						GO:0000166,GO:0001882,GO:0001883,GO:0002376,GO:0003674,GO:0005488,GO:0005524,GO:0005575,GO:0005737,GO:0006950,GO:0006952,GO:0006955,GO:0007165,GO:0008150,GO:0008219,GO:0009626,GO:0009987,GO:0012501,GO:0016265,GO:0017076,GO:0030554,GO:0032549,GO:0032550,GO:0032553,GO:0032555,GO:0032559,GO:0033554,GO:0034050,GO:0035639,GO:0036094,GO:0043167,GO:0043168,GO:0043531,GO:0044424,GO:0044464,GO:0044699,GO:…	5.57565	2.85358	183.505	8.32049e-42	2.84062e-39	17.0889	10.5739	0.394088	0.201477			-1.31677	-1.43777		1.67842	1.07612
TRINITY_DN35748_c0_g1	1660; 1657; 1631; 1630; 1624; 1621; 1621; 930; 888	SCP18; SCP8	Serine carboxypeptidase-like 18; Serine carboxypeptidase-like 8	ARATH						GO:0003674,GO:0003824,GO:0004180,GO:0005575,GO:0005576,GO:0008150,GO:0008152,GO:0008233,GO:0008238,GO:0016740,GO:0016746,GO:0016747,GO:0016787,GO:0019748,GO:0044699,GO:0044710,GO:0070011	2.43531	4.79357	178.577	9.91011e-41	3.31697e-38	44.6939	48.5727	7.60589	9.55578			-1.23606	-0.969436		1.04519	1.16031
TRINITY_DN14458_c0_g1	3055	DTX43	Protein DETOXIFICATION 43 {ECO:0000303|PubMed:11739388}	ARATH					AT3G08040	GO:0000302,GO:0001101,GO:0003674,GO:0005215,GO:0005342,GO:0005575,GO:0005886,GO:0006810,GO:0006811,GO:0006812,GO:0006873,GO:0006875,GO:0006879,GO:0006950,GO:0006979,GO:0007154,GO:0008150,GO:0008324,GO:0008509,GO:0008514,GO:0009267,GO:0009605,GO:0009719,GO:0009723,GO:0009725,GO:0009737,GO:0009987,GO:0009991,GO:0010033,GO:0010035,GO:0010038,GO:0010039,GO:0015075,GO:0015137,GO:0015142,GO:0015238,GO:…	2.07226	5.16939	178.498	1.03132e-40	3.38552e-38	56.3569	59.583	13.2808	14.2473			-1.00812	-0.919636		0.925065	1.00269
TRINITY_DN45037_c0_g1	709	PRU1 (2)	Major allergen Pru ar 1	PRUAR						GO:0006950,GO:0006952,GO:0008150,GO:0009607,GO:0050896	10.4397	1.52967	178.021	1.31046e-40	4.22066e-38	6.29295	4.73307	0	0			-0.950787	-0.950787		1.1011	0.800477
TRINITY_DN62841_c0_g1	1425	COMT1 (1)	Caffeic acid 3-O-methyltransferase 1	POPTM						GO:0003674,GO:0003824,GO:0006725,GO:0008150,GO:0008152,GO:0008168,GO:0008171,GO:0009058,GO:0009698,GO:0009699,GO:0009808,GO:0009809,GO:0009987,GO:0016740,GO:0016741,GO:0019438,GO:0019748,GO:0044237,GO:0044249,GO:0044550,GO:0044699,GO:0044710,GO:0044711,GO:0044763,GO:0047763,GO:0071704,GO:1901360,GO:1901362,GO:1901576	5.18749	3.48128	177.589	1.6288e-40	5.14882e-38	14.9632	28.1634	0.394088	0.748344			-1.6698	-1.47071		1.15506	1.98545
TRINITY_DN32878_c1_g1	1329; 1234; 897; 893	AGL42	MADS-box protein AGL42	ARATH					AT5G62165	GO:0000165,GO:0000975,GO:0000976,GO:0000977,GO:0001012,GO:0001067,GO:0001071,GO:0003006,GO:0003674,GO:0003676,GO:0003677,GO:0003700,GO:0005488,GO:0005575,GO:0005634,GO:0006139,GO:0006351,GO:0006355,GO:0006357,GO:0006725,GO:0006793,GO:0006796,GO:0006807,GO:0007165,GO:0007568,GO:0008150,GO:0008152,GO:0009058,GO:0009059,GO:0009838,GO:0009889,GO:0009891,GO:0009893,GO:0009909,GO:0009987,GO:0010150,GO:…	-3.15421	3.51592	172.317	2.30687e-39	7.15967e-37	2.23749	2.38332	20.6896	20.4643			1.20177	1.18737		-1.21898	-1.17017
TRINITY_DN7730_c0_g1	1252	ATCA7	Alpha carbonic anhydrase 7	ARATH	K01674				AT1G08080	GO:0003674,GO:0003824,GO:0004089,GO:0005488,GO:0005575,GO:0006730,GO:0008150,GO:0008152,GO:0008270,GO:0009532,GO:0009570,GO:0009987,GO:0016829,GO:0016835,GO:0016836,GO:0043167,GO:0043169,GO:0044237,GO:0044281,GO:0044422,GO:0044424,GO:0044434,GO:0044435,GO:0044444,GO:0044446,GO:0044464,GO:0044699,GO:0044710,GO:0044763,GO:0046872,GO:0046914	6.08443	4.0882	172.091	2.58479e-39	7.87898e-37	48.2739	17.9252	0.512314	0.460519			-1.82004	-1.8501		2.50268	1.16746
TRINITY_DN30596_c0_g1	2328										3.13106	4.50988	169.137	1.14218e-38	3.42052e-36	49.3367	31.8895	4.13792	5.0945			-1.43453	-1.22558		1.62964	1.03048
TRINITY_DN41238_c0_g1	4262; 3788; 3577	BTSL2	Zinc finger protein BRUTUS-like At1g74770 {ECO:0000305}	ARATH					AT1G74770	GO:0003674,GO:0003824,GO:0005488,GO:0005575,GO:0005634,GO:0008270,GO:0016021,GO:0016874,GO:0031224,GO:0043167,GO:0043169,GO:0043226,GO:0043227,GO:0043229,GO:0043231,GO:0044424,GO:0044425,GO:0044464,GO:0046872,GO:0046914	2.5792	7.13054	160.279	9.83525e-37	2.89462e-34	288.553	191.035	39.724	40.5257			-1.2593	-1.23185		1.54055	0.950606
TRINITY_DN50006_c0_g1	1367	ML423 (2)	MLP-like protein 423	ARATH					AT1G24020	GO:0005575,GO:0006950,GO:0006952,GO:0008150,GO:0009607,GO:0016020,GO:0050896	2.46223	5.43895	158.426	2.4974e-36	7.22554e-34	85.8918	60.4222	14.5812	12.0311			-1.01944	-1.26037		1.38674	0.893067
TRINITY_DN28105_c0_g1	1703	UNE10	Transcription factor UNE10	ARATH					AT4G00050	GO:0001071,GO:0003674,GO:0003676,GO:0003677,GO:0003700,GO:0005488,GO:0005575,GO:0005634,GO:0005911,GO:0006139,GO:0006351,GO:0006355,GO:0006725,GO:0006807,GO:0008150,GO:0008152,GO:0009058,GO:0009059,GO:0009506,GO:0009566,GO:0009567,GO:0009889,GO:0009987,GO:0010468,GO:0010556,GO:0016070,GO:0018130,GO:0019219,GO:0019222,GO:0019438,GO:0022414,GO:0030054,GO:0031323,GO:0031326,GO:0032774,GO:0034641,GO:…	3.21953	3.41579	157.682	3.63152e-36	1.03317e-33	20.1934	17.8581	2.16748	1.92842			-1.14503	-1.23026		1.26785	1.10745
TRINITY_DN30705_c1_g1	1240; 1240	BNM2A; BNM2C	BURP domain-containing protein BNM2A {ECO:0000303|PubMed:19714473}; BURP domain-containing protein BNM2C {ECO:0000303|PubMed:19714473}	BRANA						GO:0000322,GO:0000325,GO:0000326,GO:0005575,GO:0005773,GO:0043226,GO:0043227,GO:0043229,GO:0043231,GO:0044424,GO:0044444,GO:0044464	1.82199	6.57773	155.041	1.37189e-35	3.83905e-33	154.891	142.563	42.2856	41.8497			-0.879341	-0.893612		0.945507	0.827445
TRINITY_DN6706_c0_g1	1852; 1752	GSTL3 (1)	Glutathione S-transferase L3	ARATH	K00799				AT5G02790	GO:0003674,GO:0003824,GO:0004364,GO:0005575,GO:0005829,GO:0008150,GO:0009636,GO:0010035,GO:0010038,GO:0016740,GO:0016765,GO:0042221,GO:0044424,GO:0044444,GO:0044464,GO:0046686,GO:0050896	2.6844	6.73912	154.225	2.06847e-35	5.69496e-33	200.731	168.611	21.8719	35.46			-1.64339	-0.99335		1.4428	1.19394
TRINITY_DN20561_c0_g1	1737; 1557	ALMT2; ALMT7; ALMTA	Aluminum-activated malate transporter 10; Aluminum-activated malate transporter 2; Aluminum-activated malate transporter 7	ARATH					AT1G08440,AT2G27240	GO:0003674,GO:0005215,GO:0005310,GO:0005342,GO:0005575,GO:0005774,GO:0008509,GO:0008514,GO:0009705,GO:0015075,GO:0015140,GO:0015556,GO:0016020,GO:0016021,GO:0022857,GO:0022891,GO:0022892,GO:0031090,GO:0031224,GO:0044422,GO:0044424,GO:0044425,GO:0044437,GO:0044444,GO:0044446,GO:0044464,GO:0046943,GO:0098588	6.23775	2.56967	151.743	7.2128e-35	1.95433e-32	7.52357	15.5755	0.118226	0.172695			-1.31448	-1.27785		0.854168	1.73816
TRINITY_DN20587_c0_g1	2212; 2127; 1943; 1917; 796	AA5GT; BGL11	Beta-glucosidase 11; Cyanidin 3-O-glucoside 5-O-glucosyltransferase (acyl-glucose)	ARATH; DIACA	K01188,K17194				AT1G02850	GO:0000325,GO:0003674,GO:0003824,GO:0004553,GO:0005575,GO:0005773,GO:0005975,GO:0008150,GO:0008152,GO:0008422,GO:0009058,GO:0009718,GO:0009812,GO:0009813,GO:0015926,GO:0016740,GO:0016757,GO:0016758,GO:0016787,GO:0016798,GO:0042440,GO:0043226,GO:0043227,GO:0043229,GO:0043231,GO:0043473,GO:0044238,GO:0044424,GO:0044444,GO:0044464,GO:0044699,GO:0044710,GO:0044711,GO:0046148,GO:0046283,GO:0071704,GO:…	3.32419	4.58484	149.573	2.14882e-34	5.7313e-32	55.8534	30.7817	4.17733	4.46128			-1.42501	-1.36017		1.80234	0.982832
TRINITY_DN21908_c0_g1	939; 732										7.13193	3.99702	149.024	2.83361e-34	7.44149e-32	48.4697	14.0314	0.275861	0.172695			-1.8051	-1.87203		2.66583	1.01131
TRINITY_DN2559_c0_g1	1541	PER5 (1)	Peroxidase 5 {ECO:0000250|UniProtKB:P22195}	VITVI						GO:0003674,GO:0003824,GO:0004601,GO:0005488,GO:0005575,GO:0005576,GO:0006950,GO:0006979,GO:0008150,GO:0008152,GO:0009056,GO:0009987,GO:0016209,GO:0016491,GO:0016684,GO:0020037,GO:0042743,GO:0042744,GO:0043167,GO:0043169,GO:0044237,GO:0044248,GO:0044699,GO:0044710,GO:0044712,GO:0044763,GO:0046872,GO:0046906,GO:0050896,GO:0072593,GO:0097159,GO:1901363	2.16455	6.94202	148.877	3.05032e-34	7.88923e-32	197.906	203.891	38.0689	51.4343			-1.27385	-0.858563		1.04492	1.08748
TRINITY_DN14669_c0_g1	687	PR4B; WIN1	Pathogenesis-related protein PR-4B; Wound-induced protein WIN1	TOBAC; SOLTU						GO:0005575,GO:0005576,GO:0005618,GO:0006950,GO:0006952,GO:0008150,GO:0009605,GO:0009607,GO:0009617,GO:0009620,GO:0030312,GO:0042742,GO:0043207,GO:0044464,GO:0050832,GO:0050896,GO:0051704,GO:0051707,GO:0098542	8.4194	3.20001	148.134	4.43362e-34	1.12958e-31	8.69826	27.6935	0	0.0863474			-1.59309	-1.53211		0.826214	2.29899
TRINITY_DN50296_c0_g1	1227	CXE7 (1)	Probable carboxylesterase 7	ARATH					AT2G03550	GO:0003674,GO:0003824,GO:0005575,GO:0005829,GO:0008150,GO:0008152,GO:0009056,GO:0016787,GO:0016788,GO:0044424,GO:0044444,GO:0044464,GO:0052689	2.42	4.1047	145.423	1.73576e-33	4.35727e-31	30.6257	26.9214	5.24137	5.49745			-1.0549	-1.00477		1.11677	0.942901
TRINITY_DN26084_c0_g1	742; 591										7.80636	2.64369	144.424	2.86989e-33	7.09986e-31	6.88029	17.6903	0.118226	0			-1.30036	-1.38322		0.767389	1.91619
TRINITY_DN31963_c0_g1	756; 719	RD21A	Cysteine proteinase RD21A {ECO:0000305}	ARATH					AT1G47128	GO:0000323,GO:0000932,GO:0003674,GO:0003824,GO:0004175,GO:0004197,GO:0005575,GO:0005576,GO:0005615,GO:0005764,GO:0005773,GO:0005794,GO:0005911,GO:0006508,GO:0006950,GO:0006952,GO:0008150,GO:0008152,GO:0008233,GO:0008234,GO:0009506,GO:0009507,GO:0009536,GO:0009605,GO:0009607,GO:0009620,GO:0010494,GO:0016787,GO:0019538,GO:0030054,GO:0030529,GO:0032991,GO:0035770,GO:0036464,GO:0043170,GO:0043207,GO:…	1.82903	5.17512	144.287	3.0745e-33	7.49739e-31	57.3078	55.1184	15.2906	16.3197			-0.896402	-0.812998		0.881832	0.827567
TRINITY_DN32761_c0_g1	951	MIRA (1)	Miraculin	SYNDU						GO:0003674,GO:0004857,GO:0004866,GO:0030234,GO:0030414,GO:0061134,GO:0061135	3.37455	3.16664	141.778	1.08754e-32	2.61216e-30	14.1242	18.2274	1.65517	1.46791			-1.13341	-1.20928		1.00781	1.33489
TRINITY_DN62358_c0_g1	1097	GSTX6 (1)	Probable glutathione S-transferase	SOYBN	K00799					GO:0001101,GO:0003674,GO:0003824,GO:0004364,GO:0006950,GO:0008150,GO:0009266,GO:0009408,GO:0009628,GO:0009719,GO:0009725,GO:0009733,GO:0009735,GO:0009737,GO:0009739,GO:0010033,GO:0010035,GO:0010038,GO:0016740,GO:0016765,GO:0033993,GO:0042221,GO:0050896,GO:0097305,GO:1901700	2.06367	4.8583	141.752	1.10179e-32	2.61216e-30	42.9319	50.3518	11.1921	11.11			-0.936908	-0.94591		0.831159	1.05166
TRINITY_DN21152_c0_g1	1927	C82A4	Cytochrome P450 82A4	SOYBN						GO:0003674,GO:0003824,GO:0004497,GO:0005488,GO:0005506,GO:0005575,GO:0008150,GO:0008152,GO:0009058,GO:0016020,GO:0016491,GO:0016705,GO:0016709,GO:0019748,GO:0020037,GO:0043167,GO:0043169,GO:0044550,GO:0044699,GO:0044710,GO:0044711,GO:0046872,GO:0046906,GO:0046914,GO:0097159,GO:1901363	3.4052	3.74996	140.881	1.7086e-32	3.99533e-30	18.4034	30.4125	2.32512	2.27381			-1.28163	-1.29885		0.956367	1.62411
TRINITY_DN27985_c0_g1	2118	BGL24 (1)	Beta-glucosidase 24	ORYSJ	K01188					GO:0003674,GO:0003824,GO:0004553,GO:0005975,GO:0008150,GO:0008152,GO:0008422,GO:0015926,GO:0016787,GO:0016798,GO:0044238,GO:0044699,GO:0044710,GO:0071704,GO:0102483,GO:1901135,GO:1901657	2.79832	7.56616	140.721	1.85129e-32	4.27047e-30	330.254	332.121	34.5615	60.5295			-1.78752	-1.01331		1.39637	1.40445
TRINITY_DN31533_c0_g1	779; 661	C84A1 (1)	Cytochrome P450 84A1	ARATH	K09755				AT4G36220	GO:0003674,GO:0003824,GO:0004497,GO:0005488,GO:0005506,GO:0005575,GO:0005783,GO:0006725,GO:0008150,GO:0008152,GO:0009058,GO:0009314,GO:0009411,GO:0009416,GO:0009628,GO:0009698,GO:0009699,GO:0009808,GO:0009809,GO:0009987,GO:0010224,GO:0016020,GO:0016021,GO:0016491,GO:0016705,GO:0016709,GO:0019438,GO:0019748,GO:0020037,GO:0031224,GO:0043167,GO:0043169,GO:0043226,GO:0043227,GO:0043229,GO:0043231,GO:…	3.73203	2.82061	139.712	3.07707e-32	7.0034e-30	14.7675	10.9767	0.985219	0.949821			-1.14814	-1.16535		1.34162	0.971874
TRINITY_DN38831_c0_g1	2542; 2492; 2223; 2173; 790	NRAM2; NRAM3	Metal transporter Nramp2; Metal transporter Nramp3	ARATH					AT1G47240	GO:0003674,GO:0005215,GO:0005575,GO:0006810,GO:0006811,GO:0008150,GO:0016021,GO:0031224,GO:0042592,GO:0044425,GO:0044699,GO:0044765,GO:0048878,GO:0050801,GO:0051179,GO:0051234,GO:0055065,GO:0055072,GO:0055076,GO:0055080,GO:0065007,GO:0065008,GO:0098771,GO:1902578	2.05176	6.43222	137.245	1.06579e-31	2.39382e-29	160.093	117.756	32.0787	34.9131			-1.04457	-0.929311		1.2053	0.768582
TRINITY_DN34639_c0_g1	914; 850	GLO1	Peroxisomal (S)-2-hydroxy-acid oxidase GLO1	ARATH	K11517				AT3G14420	GO:0000166,GO:0003674,GO:0003824,GO:0003973,GO:0005488,GO:0005575,GO:0005576,GO:0005634,GO:0005777,GO:0005840,GO:0005911,GO:0006950,GO:0006952,GO:0008150,GO:0008152,GO:0008891,GO:0009058,GO:0009506,GO:0009507,GO:0009532,GO:0009536,GO:0009570,GO:0009605,GO:0009607,GO:0009617,GO:0009719,GO:0009725,GO:0009735,GO:0009854,GO:0009987,GO:0010033,GO:0010181,GO:0016020,GO:0016491,GO:0016614,GO:0016899,GO:…	2.56322	3.85588	136.508	1.54486e-31	3.42478e-29	23.0742	26.0487	4.57142	3.7705			-0.959518	-1.14703		0.972406	1.13414
TRINITY_DN35939_c0_g1	1003; 863; 863; 612	SDI1	Protein SULFUR DEFICIENCY-INDUCED 1 {ECO:0000303|PubMed:19154231}	ARATH					AT5G48850	GO:0005575,GO:0005634,GO:0006792,GO:0006950,GO:0007154,GO:0008150,GO:0009267,GO:0009605,GO:0009987,GO:0009991,GO:0010438,GO:0031667,GO:0031668,GO:0031669,GO:0033554,GO:0042594,GO:0043226,GO:0043227,GO:0043229,GO:0043231,GO:0044424,GO:0044464,GO:0044699,GO:0044763,GO:0050789,GO:0050896,GO:0051716,GO:0065007,GO:0071496	3.47321	3.03138	136.115	1.88274e-31	4.1203e-29	16.8092	12.6551	1.45812	1.20886			-1.1047	-1.21262		1.33868	0.978643
TRINITY_DN41876_c0_g1	1324	SRG1 (1)	Protein SRG1	ARATH					AT1G17020	GO:0003674,GO:0003824,GO:0005488,GO:0007568,GO:0008150,GO:0010150,GO:0010260,GO:0016491,GO:0016679,GO:0016682,GO:0032502,GO:0043167,GO:0043169,GO:0044699,GO:0044767,GO:0046872	2.98439	7.06041	134.815	3.62408e-31	7.83077e-29	171.112	302.581	25.4187	34.3663			-1.63488	-1.22744		1.0236	1.83872
TRINITY_DN32400_c1_g1	950; 884; 772	CEN	Protein CENTRORADIALIS	ANTMA						GO:0003006,GO:0005575,GO:0005737,GO:0008150,GO:0009791,GO:0009908,GO:0009987,GO:0022414,GO:0030154,GO:0032501,GO:0032502,GO:0044424,GO:0044464,GO:0044699,GO:0044702,GO:0044707,GO:0044763,GO:0044767,GO:0048367,GO:0048608,GO:0048731,GO:0048856,GO:0048869,GO:0090567	3.70683	3.08634	133.832	5.94568e-31	1.26866e-28	12.8936	18.2945	0.866993	1.46791			-1.36877	-1.09424		1.00831	1.45471
TRINITY_DN30543_c0_g1	1431	ALFP2	Fructose-bisphosphate aldolase 2, chloroplastic {ECO:0000305}	ARATH	K01623				AT4G38970	GO:0001101,GO:0003674,GO:0003824,GO:0004332,GO:0005575,GO:0005576,GO:0005975,GO:0005996,GO:0006006,GO:0006082,GO:0006090,GO:0006091,GO:0006094,GO:0006096,GO:0008150,GO:0008152,GO:0009056,GO:0009058,GO:0009507,GO:0009526,GO:0009532,GO:0009536,GO:0009570,GO:0009579,GO:0009719,GO:0009725,GO:0009737,GO:0009941,GO:0009987,GO:0010033,GO:0010035,GO:0010038,GO:0010287,GO:0016020,GO:0016051,GO:0016052,GO:…	2.29991	4.05467	133.715	6.30748e-31	1.32924e-28	26.738	28.1299	5.51723	5.61258			-0.988949	-0.970764		0.94574	1.01397
TRINITY_DN32266_c0_g1	1738; 1731; 1616; 1609	HQGT (1)	Hydroquinone glucosyltransferase	RAUSE	K08237					GO:0003674,GO:0003824,GO:0008150,GO:0008152,GO:0008194,GO:0016740,GO:0016757,GO:0016758,GO:0035251,GO:0046527,GO:0050505	2.01382	5.18463	132.768	1.01622e-30	2.11548e-28	65.9781	50.184	14.1083	14.6503			-0.9552	-0.907462		1.12206	0.740599
TRINITY_DN25975_c0_g1	986; 782	CEN; SELFP	Protein CENTRORADIALIS-like; Protein SELF-PRUNING	ARATH; SOLLC					AT2G27550	GO:0003006,GO:0005575,GO:0005634,GO:0005737,GO:0008150,GO:0009909,GO:0009910,GO:0010228,GO:0022414,GO:0032502,GO:0043226,GO:0043227,GO:0043229,GO:0043231,GO:0044424,GO:0044464,GO:0048519,GO:0048580,GO:0048581,GO:0048831,GO:0050789,GO:0050793,GO:0051093,GO:0051239,GO:0051241,GO:0065007,GO:2000026,GO:2000241,GO:2000242	6.27653	1.14495	132.679	1.06299e-30	2.18618e-28	3.7478	4.5988	0.0394088	0.0575649			-0.800425	-0.787638		0.694435	0.893628
TRINITY_DN31492_c0_g1	1108; 601	GDAP2 (1)	Ganglioside-induced differentiation-associated protein 2	MOUSE						GO:0001101,GO:0005575,GO:0005765,GO:0005774,GO:0008150,GO:0010033,GO:0016020,GO:0031090,GO:0032526,GO:0033993,GO:0042221,GO:0044422,GO:0044424,GO:0044437,GO:0044444,GO:0044446,GO:0044464,GO:0050896,GO:0098588,GO:1901700	1.90147	6.73353	132.456	1.18934e-30	2.41691e-28	147.898	187.577	43.4679	46.2822			-0.966894	-0.88025		0.754171	1.09297
TRINITY_DN28514_c0_g1	1405; 1391	CR26L	Protein ECERIFERUM 26-like	ARATH					AT3G23840	GO:0000038,GO:0003674,GO:0003824,GO:0005575,GO:0006082,GO:0006629,GO:0006631,GO:0006633,GO:0007275,GO:0008150,GO:0008152,GO:0008610,GO:0009058,GO:0009535,GO:0009555,GO:0009987,GO:0016020,GO:0016043,GO:0016053,GO:0016740,GO:0016746,GO:0016747,GO:0019752,GO:0032501,GO:0032502,GO:0032787,GO:0034357,GO:0042651,GO:0042761,GO:0043436,GO:0044237,GO:0044238,GO:0044249,GO:0044255,GO:0044281,GO:0044283,GO:…	-3.13231	5.44118	131.942	1.54017e-30	3.09302e-28	11.579	6.17649	93.6747	62.6018			1.73298	1.16641		-1.08378	-1.81561
TRINITY_DN29358_c0_g1	1503	EP1G (1)	Epidermis-specific secreted glycoprotein EP1	DAUCA						GO:0003674,GO:0005488,GO:0005575,GO:0005576,GO:0006810,GO:0006833,GO:0008150,GO:0030246,GO:0042044,GO:0044699,GO:0044765,GO:0051179,GO:0051234,GO:1902578	1.69468	9.7163	130.969	2.51541e-30	4.99279e-28	1252.77	1317.51	425.93	368.156			-0.741822	-0.951062		0.810157	0.882728
TRINITY_DN35815_c0_g1	2077; 1988; 1971; 1721; 1721	NRAM5	Metal transporter Nramp5	ORYSJ						GO:0003674,GO:0005215,GO:0005575,GO:0006810,GO:0006811,GO:0008150,GO:0016021,GO:0031224,GO:0042592,GO:0044425,GO:0044699,GO:0044765,GO:0048878,GO:0050801,GO:0051179,GO:0051234,GO:0055065,GO:0055072,GO:0055076,GO:0055080,GO:0065007,GO:0065008,GO:0098771,GO:1902578	7.03185	5.17245	130.73	2.83733e-30	5.56703e-28	116.545	25.6123	0.433497	0.633214			-2.30607	-2.19227		3.3002	1.19814
TRINITY_DN57929_c0_g1	532	GSTX6 (2)	Probable glutathione S-transferase	SOYBN	K00799					GO:0001101,GO:0003674,GO:0003824,GO:0004364,GO:0006950,GO:0008150,GO:0009266,GO:0009408,GO:0009628,GO:0009719,GO:0009725,GO:0009733,GO:0009735,GO:0009737,GO:0009739,GO:0010033,GO:0010035,GO:0010038,GO:0016740,GO:0016765,GO:0033993,GO:0042221,GO:0050896,GO:0097305,GO:1901700	2.04188	6.58278	129.828	4.4698e-30	8.6704e-28	128.432	179.756	37.9901	36.8415			-0.961959	-1.004		0.743627	1.22233
TRINITY_DN18055_c0_g1	1178	YOAA (1)	Uncharacterized N-acetyltransferase YoaA	BACSU	K03790					GO:0003674,GO:0003824,GO:0008080,GO:0016407,GO:0016410,GO:0016740,GO:0016746,GO:0016747	2.02287	6.23766	129.769	4.60442e-30	8.83118e-28	140.235	101.543	29.1231	30.3655			-0.995715	-0.939244		1.1965	0.738455
TRINITY_DN37824_c0_g1	2037; 1384; 1342	DTX27	Protein DETOXIFICATION 27 {ECO:0000303|PubMed:11739388}	ARATH	K03327				AT5G65380	GO:0003674,GO:0005215,GO:0005575,GO:0015238,GO:0015291,GO:0015297,GO:0016021,GO:0022804,GO:0022857,GO:0031224,GO:0044425,GO:0090484	1.77141	6.41107	128.848	7.32244e-30	1.38882e-27	126.167	136.823	34.6797	42.2526			-0.998984	-0.728203		0.805983	0.921204
TRINITY_DN26983_c0_g1	2007; 1982; 1913; 1206; 1181; 830	ALMTC	Aluminum-activated malate transporter 12	ARATH					AT4G17970	GO:0003674,GO:0005215,GO:0005310,GO:0005342,GO:0005575,GO:0005774,GO:0005886,GO:0006810,GO:0006811,GO:0006820,GO:0008150,GO:0008272,GO:0008509,GO:0008514,GO:0009705,GO:0009987,GO:0010118,GO:0012505,GO:0015075,GO:0015140,GO:0015556,GO:0015698,GO:0016020,GO:0016021,GO:0022857,GO:0022891,GO:0022892,GO:0031090,GO:0031224,GO:0044422,GO:0044424,GO:0044425,GO:0044437,GO:0044444,GO:0044446,GO:0044464,GO:…	2.22016	4.28849	128.75	7.6929e-30	1.44305e-27	30.1223	33.8364	7.6453	6.13066			-0.845687	-1.09214		0.889988	1.04784
TRINITY_DN22480_c0_g1	1592	C71D8	Cytochrome P450 71D8	SOYBN						GO:0003674,GO:0003824,GO:0004497,GO:0005488,GO:0005506,GO:0005575,GO:0008150,GO:0008152,GO:0009058,GO:0016020,GO:0016491,GO:0016705,GO:0016709,GO:0019748,GO:0020037,GO:0043167,GO:0043169,GO:0044550,GO:0044699,GO:0044710,GO:0044711,GO:0046872,GO:0046906,GO:0046914,GO:0097159,GO:1901363	2.13902	4.96658	128.387	9.23478e-30	1.71345e-27	43.5193	58.0724	12.0197	11.0525			-0.923786	-1.02692		0.775238	1.17546
TRINITY_DN6415_c0_g1	697	GL116	Germin-like protein subfamily 1 member 16	ARATH					AT5G39130	GO:0003674,GO:0005488,GO:0005575,GO:0005576,GO:0005618,GO:0030145,GO:0030312,GO:0043167,GO:0043169,GO:0044464,GO:0045735,GO:0046872,GO:0046914,GO:0048046	2.08364	4.40551	128.274	9.77902e-30	1.79492e-27	35.9118	32.2587	8.39407	7.7137			-0.872482	-0.97015		0.994403	0.848229
TRINITY_DN35121_c0_g2	1542; 1312; 791; 772; 615	PER55; PER73	Peroxidase 55; Peroxidase 73	ARATH	K00430				AT5G14130,AT5G67400	GO:0003674,GO:0003824,GO:0004601,GO:0005488,GO:0005575,GO:0005576,GO:0006950,GO:0006979,GO:0008150,GO:0008152,GO:0009056,GO:0009987,GO:0016209,GO:0016491,GO:0016684,GO:0020037,GO:0042743,GO:0042744,GO:0043167,GO:0043169,GO:0044237,GO:0044248,GO:0044699,GO:0044710,GO:0044712,GO:0044763,GO:0046872,GO:0046906,GO:0050896,GO:0072593,GO:0097159,GO:1901363	2.73471	4.03587	128.11	1.06189e-29	1.92835e-27	33.5624	22.9604	3.98029	4.49006			-1.18786	-1.06984		1.38421	0.873496
TRINITY_DN23894_c0_g1	509	GDL12	GDSL esterase/lipase At1g28660	ARATH					AT1G28660	GO:0003674,GO:0003824,GO:0005575,GO:0005576,GO:0006629,GO:0008150,GO:0008152,GO:0009056,GO:0016042,GO:0016787,GO:0016788,GO:0044238,GO:0044699,GO:0044710,GO:0044712,GO:0071704,GO:1901575	3.59681	3.70094	127.421	1.50229e-29	2.69938e-27	29.5349	17.9252	1.41872	2.44651			-1.53193	-1.15271		1.6735	1.01114
TRINITY_DN50143_c0_g1	571	ERDL7 (1)	Sugar transporter ERD6-like 7	ARATH					AT2G48020	GO:0000041,GO:0003674,GO:0005215,GO:0005351,GO:0005355,GO:0005402,GO:0005575,GO:0005773,GO:0005774,GO:0006810,GO:0006811,GO:0006812,GO:0006829,GO:0008150,GO:0008324,GO:0008643,GO:0008645,GO:0009507,GO:0009536,GO:0009705,GO:0009987,GO:0015075,GO:0015144,GO:0015145,GO:0015149,GO:0015291,GO:0015293,GO:0015294,GO:0015295,GO:0015749,GO:0015758,GO:0016020,GO:0016021,GO:0022804,GO:0022857,GO:0022891,GO:…	2.98059	3.08071	126.771	2.08481e-29	3.70705e-27	15.3268	14.2663	1.77339	1.95721			-1.09391	-1.02529		1.10516	1.01404
TRINITY_DN35739_c2_g1	1090; 990; 843; 574; 516	PGIP (1)	Polygalacturonase inhibitor	PYRCO						GO:0005575,GO:0005576,GO:0005618,GO:0030312,GO:0044464,GO:0048046	1.74984	7.03732	126.673	2.19035e-29	3.85457e-27	210.017	194.627	57.6156	62.6594			-0.91732	-0.80015		0.913096	0.804375
TRINITY_DN22647_c0_g1	773	PRB1	Basic form of pathogenesis-related protein 1	TOBAC						GO:0005575,GO:0005576,GO:0006950,GO:0006952,GO:0008150,GO:0009607,GO:0050896	5.29089	1.52806	126.15	2.85075e-29	4.96555e-27	6.40483	4.33026	0.157635	0.11513			-0.871469	-0.900173		1.0903	0.681344
TRINITY_DN33781_c0_g1	1820; 1787; 627	C71A6	Cytochrome P450 71A6	NEPRA						GO:0003674,GO:0003824,GO:0004497,GO:0005488,GO:0005506,GO:0005575,GO:0016021,GO:0016491,GO:0016705,GO:0020037,GO:0031224,GO:0043167,GO:0043169,GO:0044425,GO:0046872,GO:0046906,GO:0046914,GO:0097159,GO:1901363	3.14092	3.19159	126.011	3.05744e-29	5.27176e-27	14.6836	17.7574	1.49753	2.1299			-1.24794	-1.00817		1.00607	1.25004
TRINITY_DN62114_c0_g1	2648	VICHY	Vicianin hydrolase {ECO:0000312|EMBL:ABD03937.1}	VICSN						GO:0003674,GO:0003824,GO:0004553,GO:0005975,GO:0008150,GO:0008152,GO:0008422,GO:0009056,GO:0015926,GO:0016052,GO:0016787,GO:0016798,GO:0044238,GO:0050392,GO:0071704,GO:1901575	2.23703	9.10078	124.849	5.49141e-29	9.37384e-27	717.005	1094.51	199.369	184.899			-1.0434	-1.15098		0.792764	1.40161
TRINITY_DN36998_c0_g1	1486; 904; 901; 846; 846; 822; 669										-1.84056	8.90071	124.632	6.12778e-29	1.03565e-26	219.61	197.648	816.904	677.683			1.04769	0.778853		-0.837986	-0.988553
TRINITY_DN24586_c0_g1	1620; 998										1.93233	4.51565	124.382	6.94852e-29	1.16286e-26	37.2822	34.8434	9.30047	9.58456			-0.884585	-0.848765		0.912909	0.82044
TRINITY_DN29356_c0_g1	2732; 2504; 819; 591	RGA3; RGA4	Putative disease resistance protein RGA3; Putative disease resistance protein RGA4	SOLBU						GO:0000166,GO:0001882,GO:0001883,GO:0003674,GO:0005488,GO:0005524,GO:0006950,GO:0006952,GO:0008150,GO:0017076,GO:0030554,GO:0032549,GO:0032550,GO:0032553,GO:0032555,GO:0032559,GO:0035639,GO:0036094,GO:0043167,GO:0043168,GO:0043531,GO:0050896,GO:0097159,GO:0097367,GO:1901265,GO:1901363	1.61886	5.68846	121.777	2.58341e-28	4.28144e-26	82.144	73.1108	24.9852	25.5588			-0.786974	-0.756626		0.85372	0.68988
TRINITY_DN31563_c2_g1	1944	C89A2 (1)	Cytochrome P450 89A2	ARATH					AT1G64900	GO:0003674,GO:0003824,GO:0004497,GO:0005488,GO:0005506,GO:0005575,GO:0008150,GO:0008152,GO:0009058,GO:0016020,GO:0016021,GO:0016491,GO:0016705,GO:0016709,GO:0019748,GO:0020037,GO:0031224,GO:0043167,GO:0043169,GO:0044425,GO:0044550,GO:0044699,GO:0044710,GO:0044711,GO:0046872,GO:0046906,GO:0046914,GO:0097159,GO:1901363	2.81001	3.53109	121.413	3.10362e-28	5.09412e-26	17.9839	22.1212	2.44334	3.22364			-1.21078	-0.977369		0.958339	1.22981
TRINITY_DN28554_c0_g1	731; 659										2.0908	7.52231	120.723	4.39323e-28	7.14213e-26	266.933	328.227	79.6057	60.1841			-0.836274	-1.2284		0.884231	1.18044
TRINITY_DN31637_c0_g1	1345; 1331; 1311; 1297	ORYA	Oryzain alpha chain	ORYSJ						GO:0000323,GO:0003674,GO:0003824,GO:0004175,GO:0004197,GO:0005575,GO:0005615,GO:0005764,GO:0005773,GO:0006508,GO:0008150,GO:0008152,GO:0008233,GO:0008234,GO:0016787,GO:0019538,GO:0043170,GO:0043226,GO:0043227,GO:0043229,GO:0043231,GO:0044238,GO:0044421,GO:0044424,GO:0044444,GO:0044464,GO:0051603,GO:0070011,GO:0071704	1.79243	7.70043	119.341	8.81978e-28	1.42032e-25	299.6	345.682	94.5811	91.7009			-0.861776	-0.905453		0.78105	0.98618
TRINITY_DN42281_c0_g1	1118	CHI5 (1)	Endochitinase EP3 {ECO:0000303|PubMed:11525512}	ARATH	K01183				AT3G54420	GO:0000272,GO:0003006,GO:0003674,GO:0003824,GO:0004553,GO:0004568,GO:0005488,GO:0005575,GO:0005618,GO:0005975,GO:0005976,GO:0006022,GO:0006026,GO:0006030,GO:0006032,GO:0006040,GO:0006807,GO:0006950,GO:0006952,GO:0008061,GO:0008150,GO:0008152,GO:0009056,GO:0009057,GO:0009605,GO:0009607,GO:0009611,GO:0009617,GO:0009790,GO:0009793,GO:0009987,GO:0010262,GO:0016052,GO:0016787,GO:0016798,GO:0016998,GO:…	3.09898	3.67539	118.99	1.05274e-27	1.67947e-25	27.0737	18.1602	2.08866	3.13729			-1.3653	-1.03592		1.46471	0.93651
TRINITY_DN9168_c0_g1	1850	DTX7	Protein DETOXIFICATION 7 {ECO:0000303|PubMed:11739388}	ARATH	K03327				AT1G64820	GO:0003674,GO:0005215,GO:0005575,GO:0015238,GO:0015291,GO:0015297,GO:0016021,GO:0022804,GO:0022857,GO:0031224,GO:0044425,GO:0090484	1.63463	5.23138	118.152	1.60593e-27	2.53826e-25	55.7136	57.6025	18.995	17.5285			-0.714931	-0.819396		0.743933	0.790394
TRINITY_DN33093_c0_g1	1074; 971; 946; 946; 770	CRR38	Cysteine-rich repeat secretory protein 38	ARATH					AT3G22060	GO:0001101,GO:0005575,GO:0005576,GO:0005618,GO:0005773,GO:0008150,GO:0009719,GO:0009725,GO:0009737,GO:0010033,GO:0030312,GO:0033993,GO:0042221,GO:0043226,GO:0043227,GO:0043229,GO:0043231,GO:0044424,GO:0044444,GO:0044464,GO:0050896,GO:0097305,GO:1901700	2.54472	3.81208	117.736	1.98088e-27	3.10217e-25	20.1934	27.4249	4.0591	4.08711			-1.03987	-1.03321		0.833086	1.24
TRINITY_DN35661_c0_g1	2168	AEE7 (1)	Acetate/butyrate--CoA ligase AAE7, peroxisomal	ARATH					AT3G16910	GO:0003674,GO:0003824,GO:0003987,GO:0005575,GO:0005777,GO:0005975,GO:0006081,GO:0006082,GO:0006083,GO:0006097,GO:0006629,GO:0006631,GO:0008150,GO:0008152,GO:0009987,GO:0016405,GO:0016874,GO:0016877,GO:0016878,GO:0019605,GO:0019752,GO:0032787,GO:0042579,GO:0043226,GO:0043227,GO:0043229,GO:0043231,GO:0043436,GO:0044237,GO:0044238,GO:0044255,GO:0044262,GO:0044281,GO:0044424,GO:0044444,GO:0044464,GO:…	1.5779	6.73832	117.282	2.49045e-27	3.86472e-25	160.205	159.38	52.5713	54.4564			-0.796211	-0.747216		0.775389	0.768038
TRINITY_DN37889_c1_g1	1511; 1511	UGT2 (1)	7-deoxyloganetin glucosyltransferase	GARJA						GO:0003674,GO:0003824,GO:0008150,GO:0008152,GO:0008194,GO:0016740,GO:0016757,GO:0016758,GO:0035251,GO:0046527	3.07492	3.02303	117.097	2.73368e-27	4.20396e-25	16.054	12.5208	1.65517	1.72695			-1.08062	-1.05256		1.22369	0.909493
TRINITY_DN63338_c0_g1	577	EXP17 (2)	Putative expansin-A17	ARATH					AT4G01630	GO:0005575,GO:0005576,GO:0005618,GO:0008150,GO:0009664,GO:0009791,GO:0009827,GO:0009828,GO:0009987,GO:0010311,GO:0016020,GO:0016043,GO:0030312,GO:0032501,GO:0032502,GO:0042545,GO:0044464,GO:0044699,GO:0044707,GO:0044767,GO:0045229,GO:0048645,GO:0048646,GO:0071554,GO:0071555,GO:0071669,GO:0071840	4.68176	3.2702	116.544	3.61338e-27	5.50718e-25	24.7802	11.6816	0.394088	0.978604			-1.57837	-1.26321		1.90525	0.936323
TRINITY_DN31705_c0_g1	1214	COB23	Coatomer subunit beta'-3	ARATH	K17302				AT3G15980	GO:0000139,GO:0003674,GO:0005198,GO:0005575,GO:0006810,GO:0006886,GO:0006888,GO:0006890,GO:0006891,GO:0008104,GO:0008150,GO:0015031,GO:0016020,GO:0016192,GO:0016482,GO:0030117,GO:0030120,GO:0030126,GO:0031090,GO:0032991,GO:0033036,GO:0043234,GO:0044422,GO:0044424,GO:0044425,GO:0044431,GO:0044433,GO:0044444,GO:0044446,GO:0044464,GO:0044699,GO:0044765,GO:0045184,GO:0046907,GO:0048193,GO:0051179,GO:…	4.66237	4.38179	114.032	1.282e-26	1.93662e-24	20.6129	59.348	1.22167	1.89964			-1.83448	-1.55895		0.976782	2.41665
TRINITY_DN24469_c0_g1	1188	VESTR	Vestitone reductase	MEDSA	K13265					GO:0003674,GO:0003824,GO:0005488,GO:0006950,GO:0006952,GO:0008150,GO:0008152,GO:0009058,GO:0009812,GO:0009813,GO:0016491,GO:0048037,GO:0050662,GO:0050896,GO:0071704,GO:1901576	3.76169	2.46433	113.571	1.61745e-26	2.42192e-24	12.0265	7.98915	0.788175	0.690779			-1.03013	-1.08142		1.30064	0.810914
TRINITY_DN18453_c0_g1	972										9.05862	4.77137	113.553	1.63265e-26	2.42342e-24	93.779	14.1992	0.0394088	0.143912			-2.15382	-2.08173		3.39967	0.83588
TRINITY_DN35582_c0_g1	1766; 1758; 1740; 1729; 1238	PUMP4; PUMP5	Mitochondrial uncoupling protein 4; Mitochondrial uncoupling protein 5	ARATH	K13577				AT4G24570	GO:0003674,GO:0005215,GO:0005310,GO:0005342,GO:0005575,GO:0005743,GO:0006810,GO:0006811,GO:0006817,GO:0006820,GO:0006835,GO:0006839,GO:0008150,GO:0008272,GO:0008509,GO:0008514,GO:0009987,GO:0015075,GO:0015103,GO:0015116,GO:0015117,GO:0015131,GO:0015140,GO:0015141,GO:0015291,GO:0015297,GO:0015556,GO:0015698,GO:0015709,GO:0015711,GO:0015729,GO:0015740,GO:0015743,GO:0015744,GO:0015849,GO:0016020,GO:…	-1.65322	5.28296	112.525	2.74217e-26	4.03525e-24	18.2915	19.268	63.0934	55.0896			0.871188	0.681904		-0.810448	-0.742643
TRINITY_DN37410_c0_g1	1567; 1521; 1008	PUB4 (1)	U-box domain-containing protein 4	ARATH					AT2G23140	GO:0003674,GO:0003824,GO:0004842,GO:0005575,GO:0005634,GO:0016740,GO:0019787,GO:0043226,GO:0043227,GO:0043229,GO:0043231,GO:0044424,GO:0044464	2.13325	5.43754	112.092	3.41081e-26	4.97629e-24	85.1646	55.5213	15.2118	16.8377			-1.05282	-0.922589		1.28753	0.68788
TRINITY_DN44768_c0_g1	1417	PER15	Peroxidase 15 {ECO:0000303|PubMed:17936696}	IPOBA						GO:0003674,GO:0003824,GO:0004601,GO:0005488,GO:0005575,GO:0005576,GO:0006950,GO:0006979,GO:0008150,GO:0008152,GO:0009056,GO:0009987,GO:0016209,GO:0016491,GO:0016684,GO:0020037,GO:0042743,GO:0042744,GO:0043167,GO:0043169,GO:0044237,GO:0044248,GO:0044699,GO:0044710,GO:0044712,GO:0044763,GO:0046872,GO:0046906,GO:0050896,GO:0072593,GO:0097159,GO:1901363	2.64407	6.24526	111.582	4.4122e-26	6.38274e-24	170.553	90.4318	19.862	21.8747			-1.29689	-1.16984		1.68365	0.783074
TRINITY_DN62133_c0_g1	1333	GGPPS (1)	Geranylgeranyl pyrophosphate synthase, chloroplastic	HEVBR						GO:0003674,GO:0003824,GO:0004161,GO:0004311,GO:0004337,GO:0004659,GO:0005488,GO:0005575,GO:0006629,GO:0006644,GO:0006720,GO:0006721,GO:0006793,GO:0006796,GO:0008150,GO:0008152,GO:0008299,GO:0008610,GO:0008654,GO:0009058,GO:0009507,GO:0009536,GO:0009987,GO:0016108,GO:0016109,GO:0016114,GO:0016116,GO:0016117,GO:0016740,GO:0016765,GO:0019637,GO:0033383,GO:0033384,GO:0033385,GO:0033386,GO:0042440,GO:…	-1.63131	5.15935	111.322	5.02912e-26	7.21404e-24	18.6551	16.1797	54.5417	53.5066			0.779116	0.752458		-0.673702	-0.857871
TRINITY_DN9435_c0_g1	3597	CSLE1	Cellulose synthase-like protein E1	ARATH					AT1G55850	GO:0000139,GO:0000271,GO:0003674,GO:0003824,GO:0005575,GO:0005783,GO:0005789,GO:0005794,GO:0005886,GO:0005975,GO:0005976,GO:0006073,GO:0008150,GO:0008152,GO:0008194,GO:0009058,GO:0009059,GO:0009250,GO:0009832,GO:0009833,GO:0009987,GO:0016020,GO:0016021,GO:0016043,GO:0016051,GO:0016740,GO:0016757,GO:0016758,GO:0016759,GO:0016760,GO:0030243,GO:0030244,GO:0031090,GO:0031224,GO:0033692,GO:0034637,GO:…	1.61225	5.22518	110.786	6.59206e-26	9.3772e-24	52.7209	59.7172	18.6403	18.1329			-0.737731	-0.77364		0.668895	0.842475
TRINITY_DN31503_c0_g1	1170; 1150; 1144; 1108	PILR1	Bifunctional pinoresinol-lariciresinol reductase; Bifunctional pinoresinol-lariciresinol reductase 1	LINPE; LINUS						GO:0003674,GO:0003824,GO:0006066,GO:0006725,GO:0008150,GO:0008152,GO:0009056,GO:0009058,GO:0009698,GO:0009699,GO:0009806,GO:0009807,GO:0009987,GO:0010283,GO:0010284,GO:0016491,GO:0016627,GO:0016628,GO:0018130,GO:0018904,GO:0018958,GO:0019336,GO:0019438,GO:0019439,GO:0019748,GO:0019751,GO:0034308,GO:0034309,GO:0034311,GO:0034312,GO:0044237,GO:0044248,GO:0044249,GO:0044281,GO:0044283,GO:0044550,GO:…	2.85967	3.25561	109.72	1.12849e-25	1.59202e-23	16.949	16.2133	1.77339	2.73433			-1.23164	-0.904337		1.09655	1.03942
TRINITY_DN41249_c0_g1	3642; 3423	BTS	Zinc finger protein BRUTUS {ECO:0000303|PubMed:20675571}	ARATH	K16276				AT3G18290	GO:0003674,GO:0003824,GO:0004842,GO:0005488,GO:0005506,GO:0005575,GO:0005634,GO:0006464,GO:0006950,GO:0007154,GO:0008150,GO:0008152,GO:0008270,GO:0009267,GO:0009605,GO:0009987,GO:0009991,GO:0010106,GO:0016021,GO:0016567,GO:0016740,GO:0016874,GO:0019538,GO:0019787,GO:0031224,GO:0031667,GO:0031668,GO:0031669,GO:0032446,GO:0032501,GO:0033554,GO:0036211,GO:0042592,GO:0042594,GO:0043167,GO:0043169,GO:…	1.80369	6.19774	109.27	1.4165e-25	1.98194e-23	130.949	96.8433	33.064	32.2076			-0.845574	-0.881247		1.07724	0.64958
TRINITY_DN26265_c0_g1	1749; 1667; 1661; 1656; 1579; 1568										4.41345	5.39963	109.172	1.48789e-25	2.0649e-23	100.268	60.355	1.69458	5.75649			-2.48445	-1.41446		2.30634	1.59257
TRINITY_DN34922_c0_g1	1504; 1441; 1243; 1180	CHIT1	Chitotriosidase-1	HUMAN; MOUSE	K01183					GO:0000272,GO:0000323,GO:0001775,GO:0002252,GO:0002263,GO:0002274,GO:0002275,GO:0002283,GO:0002366,GO:0002376,GO:0003674,GO:0003824,GO:0004553,GO:0004568,GO:0005488,GO:0005575,GO:0005576,GO:0005615,GO:0005764,GO:0005773,GO:0005975,GO:0005976,GO:0006022,GO:0006026,GO:0006030,GO:0006032,GO:0006040,GO:0006807,GO:0006810,GO:0006887,GO:0006955,GO:0008061,GO:0008150,GO:0008152,GO:0008843,GO:0009056,GO:…	4.57991	2.46032	108.807	1.78897e-25	2.46272e-23	13.5089	6.98212	0.591132	0.287825			-1.04883	-1.22843		1.53261	0.744647
TRINITY_DN41238_c0_g2	814	BTSL1	Zinc finger protein BRUTUS-like At1g18910 {ECO:0000305}	ARATH					AT1G18910	GO:0003674,GO:0003824,GO:0005488,GO:0005575,GO:0005634,GO:0006950,GO:0007154,GO:0008150,GO:0008270,GO:0009267,GO:0009605,GO:0009987,GO:0009991,GO:0010106,GO:0016021,GO:0016874,GO:0031224,GO:0031667,GO:0031668,GO:0031669,GO:0033554,GO:0042594,GO:0043167,GO:0043169,GO:0043226,GO:0043227,GO:0043229,GO:0043231,GO:0044424,GO:0044425,GO:0044464,GO:0044699,GO:0044763,GO:0046872,GO:0046914,GO:0050896,GO:…	4.99255	2.69843	107.675	3.16722e-25	4.32515e-23	17.4525	7.01568	0.354679	0.402954			-1.25313	-1.22385		1.79322	0.683773
TRINITY_DN28818_c0_g1	748; 748										-1.57754	6.80518	107.345	3.74046e-25	5.06743e-23	57.0841	55.152	179.468	155.627			0.872226	0.669027		-0.746644	-0.794609
TRINITY_DN30202_c0_g1	1449; 1361	LRR2	Leucine-rich repeat protein 2 {ECO:0000305}	ARATH					AT3G43740		1.70617	4.92347	106.887	4.71273e-25	6.33435e-23	47.295	45.2495	14.7783	13.6141			-0.736201	-0.839947		0.818645	0.757502
TRINITY_DN23746_c0_g1	885; 849	MLP28; MLP34	MLP-like protein 28; MLP-like protein 34	ARATH							2.67049	8.99458	106.826	4.86019e-25	6.48152e-23	596.74	1166.32	136.276	140.631			-1.30948	-1.26474		0.804898	1.76933
TRINITY_DN28683_c1_g1	901; 707; 561; 525										1.72612	5.05316	106.756	5.03479e-25	6.66231e-23	55.0144	46.5586	16.2758	14.4776			-0.725437	-0.874869		0.915952	0.684354
TRINITY_DN37100_c2_g1	2071; 1946; 1777; 1625; 1500; 1331	LAC12; LAC5	Laccase-12; Laccase-5	ARATH	K05909				AT2G40370	GO:0003674,GO:0003824,GO:0005488,GO:0005507,GO:0005575,GO:0005576,GO:0006725,GO:0008150,GO:0008152,GO:0009056,GO:0009698,GO:0009808,GO:0009987,GO:0010035,GO:0010038,GO:0016491,GO:0016679,GO:0016682,GO:0016722,GO:0019439,GO:0019748,GO:0042221,GO:0043167,GO:0043169,GO:0044237,GO:0044248,GO:0044699,GO:0044710,GO:0044712,GO:0044763,GO:0046271,GO:0046274,GO:0046688,GO:0046872,GO:0046914,GO:0048046,GO:…	2.39163	4.55572	106.314	6.29435e-25	8.24571e-23	47.4069	31.1174	6.54186	8.3757			-1.19191	-0.911325		1.34018	0.763057
TRINITY_DN57715_c0_g1	1363	TRAC9	Putative AC9 transposase	MAIZE							5.05917	1.15432	106.303	6.32799e-25	8.24571e-23	4.30718	3.89387	0.275861	0			-0.664243	-0.850656		0.806338	0.70856
TRINITY_DN26281_c0_g1	737										4.02398	1.8167	106.173	6.75805e-25	8.73938e-23	7.02014	5.80724	0.197044	0.546867			-1.02	-0.806839		1.01759	0.809251
TRINITY_DN2401_c0_g1	757; 746	ARG7; SAU15	Auxin-responsive protein SAUR15 {ECO:0000305}; Indole-3-acetic acid-induced protein ARG7	ARATH; VIGRR						GO:0008150,GO:0009719,GO:0009725,GO:0009733,GO:0010033,GO:0042221,GO:0050896	2.96079	3.8237	105.837	8.00656e-25	1.02761e-22	17.9559	31.923	3.07388	3.30998			-1.19559	-1.12998		0.780059	1.54551
TRINITY_DN39262_c0_g1	2176; 2155; 2111; 2090; 1734; 1314	NFD4 (1)	Protein NUCLEAR FUSION DEFECTIVE 4 {ECO:0000303|PubMed:16698901}	ARATH					AT1G31470	GO:0000741,GO:0005575,GO:0006810,GO:0006950,GO:0006970,GO:0006996,GO:0008150,GO:0009628,GO:0009651,GO:0009987,GO:0010197,GO:0016021,GO:0016043,GO:0031224,GO:0044425,GO:0048284,GO:0050896,GO:0051179,GO:0051234,GO:0071840	3.324	5.46539	105.445	9.75674e-25	1.24289e-22	112.546	47.3978	8.82757	7.16683			-1.33817	-1.57838		2.06498	0.851571
TRINITY_DN21551_c0_g1	1763	BGL24 (2)	Beta-glucosidase 24	ORYSJ	K01188					GO:0003674,GO:0003824,GO:0004553,GO:0005975,GO:0008150,GO:0008152,GO:0008422,GO:0015926,GO:0016787,GO:0016798,GO:0044238,GO:0044699,GO:0044710,GO:0071704,GO:0102483,GO:1901135,GO:1901657	2.50093	4.78767	105.113	1.15378e-24	1.45889e-22	34.1497	59.4487	8.19702	8.31813			-1.10853	-1.09149		0.717311	1.48271
TRINITY_DN35880_c0_g1	1372; 1372; 1137; 1137	PER4; PER52	Peroxidase 4 {ECO:0000250|UniProtKB:Q42578}; Peroxidase 52	ARATH; VITVI	K00430					GO:0003674,GO:0003824,GO:0004601,GO:0005488,GO:0005575,GO:0005576,GO:0006950,GO:0006979,GO:0008150,GO:0008152,GO:0009056,GO:0009987,GO:0016209,GO:0016491,GO:0016684,GO:0020037,GO:0042743,GO:0042744,GO:0043167,GO:0043169,GO:0044237,GO:0044248,GO:0044699,GO:0044710,GO:0044712,GO:0044763,GO:0046872,GO:0046906,GO:0050896,GO:0072593,GO:0097159,GO:1901363	3.12475	6.72032	104.424	1.63299e-24	2.04964e-22	238.349	139.441	14.6995	28.5234			-1.94992	-1.07981		1.89733	1.1324
TRINITY_DN23602_c0_g1	1431	EP1G (2)	Epidermis-specific secreted glycoprotein EP1	DAUCA						GO:0003674,GO:0005488,GO:0005575,GO:0005576,GO:0006810,GO:0006833,GO:0008150,GO:0030246,GO:0042044,GO:0044699,GO:0044765,GO:0051179,GO:0051234,GO:1902578	1.87325	5.28828	104.048	1.97506e-24	2.4609e-22	71.0404	51.3253	16	17.3846			-0.923611	-0.816694		1.09709	0.643214
TRINITY_DN37529_c0_g1	1385; 1370	DGAT3	Diacylglycerol O-acyltransferase 3, cytosolic {ECO:0000305}	ARATH					AT1G48300	GO:0003674,GO:0003824,GO:0004144,GO:0005575,GO:0005829,GO:0005975,GO:0006066,GO:0006071,GO:0006629,GO:0006638,GO:0006639,GO:0006641,GO:0008150,GO:0008152,GO:0008374,GO:0008610,GO:0009058,GO:0009987,GO:0016411,GO:0016740,GO:0016746,GO:0016747,GO:0019400,GO:0019432,GO:0019751,GO:0044237,GO:0044238,GO:0044249,GO:0044255,GO:0044262,GO:0044281,GO:0044424,GO:0044444,GO:0044464,GO:0044699,GO:0044710,GO:…	1.47476	6.59352	103.926	2.09965e-24	2.59717e-22	144.626	139.105	52.6107	49.5058			-0.677488	-0.761936		0.747397	0.692028
TRINITY_DN37903_c0_g1	1864; 1806; 1700; 1696; 935	DTX16; DTX17 (1)	Protein DETOXIFICATION 16 {ECO:0000303|PubMed:11739388}; Protein DETOXIFICATION 17 {ECO:0000303|PubMed:11739388}	ARATH	K03327				AT1G73700,AT5G52450	GO:0003674,GO:0005215,GO:0005575,GO:0005774,GO:0008150,GO:0009605,GO:0009607,GO:0009624,GO:0015238,GO:0015291,GO:0015297,GO:0016020,GO:0016021,GO:0022804,GO:0022857,GO:0031090,GO:0031224,GO:0043207,GO:0044422,GO:0044424,GO:0044425,GO:0044437,GO:0044444,GO:0044446,GO:0044464,GO:0050896,GO:0051704,GO:0051707,GO:0090484,GO:0098588	3.01635	3.3113	103.666	2.39491e-24	2.92097e-22	20.501	14.3335	1.69458	2.56164			-1.26375	-0.959608		1.34276	0.8806
TRINITY_DN36278_c0_g2	1718; 1704; 1332; 1318	PGIP (2)	Polygalacturonase inhibitor	PYRCO							1.7722	5.06429	103.665	2.39564e-24	2.92097e-22	55.7416	47.4314	13.4384	16.6938			-0.964508	-0.688469		0.93858	0.714397
TRINITY_DN25041_c1_g1	623; 623; 563	EXTN	Extensin	DAUCA						GO:0003674,GO:0005198,GO:0005199,GO:0005575,GO:0005576,GO:0005618,GO:0008150,GO:0009505,GO:0009530,GO:0009664,GO:0009987,GO:0016043,GO:0030312,GO:0044464,GO:0045229,GO:0071554,GO:0071555,GO:0071669,GO:0071840	4.29529	7.97944	103.492	2.61399e-24	3.1646e-22	646.216	313.625	13.7537	35.057			-2.73031	-1.49625		2.63241	1.59414
TRINITY_DN7618_c0_g1	1228; 1168	KYNB (1)	Kynurenine formamidase {ECO:0000255|HAMAP-Rule:MF_01969}	BACCR; ERYLH	K07130					GO:0003674,GO:0003824,GO:0004061,GO:0004328,GO:0006082,GO:0006520,GO:0006568,GO:0006569,GO:0006575,GO:0006576,GO:0006586,GO:0006725,GO:0006807,GO:0008150,GO:0008152,GO:0009056,GO:0009063,GO:0009072,GO:0009074,GO:0009308,GO:0009310,GO:0009987,GO:0016054,GO:0016787,GO:0016810,GO:0016811,GO:0019439,GO:0019441,GO:0019752,GO:0032787,GO:0034641,GO:0042180,GO:0042402,GO:0042430,GO:0042436,GO:0042537,GO:…	1.42207	5.82498	102.739	3.82322e-24	4.59594e-22	78.592	86.2694	29.8719	31.6031			-0.721074	-0.644761		0.617279	0.748557
TRINITY_DN27708_c0_g1	1318; 1033	SAU72 (1)	Auxin-responsive protein SAUR72 {ECO:0000305}	ARATH	K14488				AT3G12830	GO:0005575,GO:0005737,GO:0007165,GO:0007275,GO:0008150,GO:0009734,GO:0009755,GO:0032501,GO:0032502,GO:0040008,GO:0044424,GO:0044464,GO:0044699,GO:0044707,GO:0044767,GO:0050789,GO:0050794,GO:0065007	1.63265	5.19706	102.664	3.97063e-24	4.73976e-22	58.7622	51.8624	16.2364	19.3706			-0.881903	-0.653098		0.854449	0.680552
TRINITY_DN28519_c0_g1	1225; 1205										9.25711	4.43187	102.197	5.02567e-24	5.95752e-22	75.2917	9.83539	0.0394088	0.0863474			-1.95345	-1.92062		3.29064	0.583433
TRINITY_DN44695_c0_g1	736										2.14386	6.87394	101.444	7.35193e-24	8.655e-22	236.475	145.584	45.0048	41.4755			-0.970252	-1.08286		1.37271	0.680403
TRINITY_DN24999_c0_g1	2104	GSTX6 (3)	Probable glutathione S-transferase	SOYBN	K00799					GO:0001101,GO:0003674,GO:0003824,GO:0004364,GO:0006950,GO:0008150,GO:0009266,GO:0009408,GO:0009628,GO:0009719,GO:0009725,GO:0009733,GO:0009735,GO:0009737,GO:0009739,GO:0010033,GO:0010035,GO:0010038,GO:0016740,GO:0016765,GO:0033993,GO:0042221,GO:0050896,GO:0097305,GO:1901700	1.89608	7.19696	100.769	1.03384e-23	1.20875e-21	190.746	271.564	63.6452	60.5583			-0.885893	-0.955381		0.668049	1.17322
TRINITY_DN27687_c0_g2	592	CALM (1)	Calmodulin	LILLO							1.71708	5.94817	100.722	1.05821e-23	1.22881e-21	108.211	80.7643	26.6403	30.7972			-0.917658	-0.722132		1.02649	0.613302
TRINITY_DN33717_c0_g1	1388; 1336; 1327; 1327; 1275; 1055	PER59	Peroxidase 59	ARATH	K00430				AT5G19890	GO:0003674,GO:0003824,GO:0004601,GO:0005488,GO:0005575,GO:0005576,GO:0005634,GO:0005737,GO:0006950,GO:0006979,GO:0008150,GO:0008152,GO:0009056,GO:0009987,GO:0016209,GO:0016491,GO:0016684,GO:0020037,GO:0042743,GO:0042744,GO:0043167,GO:0043169,GO:0043226,GO:0043227,GO:0043229,GO:0043231,GO:0044237,GO:0044248,GO:0044424,GO:0044464,GO:0044699,GO:0044710,GO:0044712,GO:0044763,GO:0046872,GO:0046906,GO:…	2.04136	7.04104	100.601	1.12501e-23	1.29756e-21	166.47	257.063	50.5615	52.2977			-1.00713	-0.960244		0.67328	1.29409
TRINITY_DN27351_c0_g1	1539; 1524	WRK70 (1)	Probable WRKY transcription factor 70	ARATH					AT3G56400	GO:0001071,GO:0001101,GO:0002218,GO:0002252,GO:0002253,GO:0002376,GO:0002682,GO:0002684,GO:0003674,GO:0003676,GO:0003677,GO:0003700,GO:0005488,GO:0005575,GO:0005634,GO:0006139,GO:0006351,GO:0006355,GO:0006725,GO:0006807,GO:0006950,GO:0006952,GO:0007165,GO:0008150,GO:0008152,GO:0009058,GO:0009059,GO:0009605,GO:0009607,GO:0009617,GO:0009620,GO:0009719,GO:0009725,GO:0009751,GO:0009753,GO:0009755,GO:…	2.53963	3.82288	99.8213	1.66787e-23	1.91077e-21	28.4441	19.3687	3.54679	4.63398			-1.16511	-0.906887		1.29133	0.780664
TRINITY_DN25106_c0_g1	1841	UGT2 (2)	7-deoxyloganetin glucosyltransferase	GARJA						GO:0003674,GO:0003824,GO:0008150,GO:0008152,GO:0008194,GO:0016740,GO:0016757,GO:0016758,GO:0035251,GO:0046527	3.80736	3.78612	99.5411	1.92138e-23	2.18653e-21	16.026	35.1456	2.36453	1.32399			-1.18564	-1.57855		0.860543	1.90365
TRINITY_DN12812_c0_g1	1007	ML328 (1)	MLP-like protein 328	ARATH					AT2G01520	GO:0003006,GO:0003674,GO:0005488,GO:0005507,GO:0005575,GO:0005829,GO:0006950,GO:0006952,GO:0008150,GO:0009607,GO:0010033,GO:0010035,GO:0010038,GO:0010043,GO:0010228,GO:0014070,GO:0022414,GO:0032502,GO:0042221,GO:0043167,GO:0043169,GO:0044424,GO:0044444,GO:0044464,GO:0046872,GO:0046914,GO:0050896,GO:0080184,GO:1990267	1.82679	8.99419	98.6544	3.00651e-23	3.39875e-21	855.226	735.539	260.098	188.439			-0.685351	-1.14613		1.02422	0.807263
TRINITY_DN41255_c0_g2	3094; 3084; 1190	AMO1; AMO2	Copper methylamine oxidase; Primary amine oxidase	ARTS1						GO:0003674,GO:0003824,GO:0005488,GO:0005507,GO:0006807,GO:0008131,GO:0008150,GO:0008152,GO:0009308,GO:0016491,GO:0016638,GO:0016641,GO:0043167,GO:0043169,GO:0046872,GO:0046914,GO:0048037,GO:0048038,GO:0052593,GO:0052594,GO:0052595,GO:0052596,GO:0071704,GO:1901564	1.44778	6.61704	98.1936	3.79418e-23	4.26096e-21	148.57	138.4	53.4383	51.7796			-0.684561	-0.728384		0.756914	0.65603
TRINITY_DN25911_c0_g1	791; 743	BABL (1)	Basic blue protein	CUCSA						GO:0003674,GO:0005488,GO:0008150,GO:0008152,GO:0009055,GO:0043167,GO:0043169,GO:0044699,GO:0044710,GO:0046872,GO:0055114	1.67822	5.81189	98.0689	4.04075e-23	4.50821e-21	98.3378	72.4395	27.8226	25.5876			-0.739416	-0.851802		1.01097	0.580246
TRINITY_DN31560_c0_g1	1036; 1031; 987; 982	FB302	F-box protein At5g67140	ARATH					AT5G67140		4.31983	5.00895	97.1446	6.44434e-23	7.14318e-21	93.723	28.0627	3.19211	2.90703			-1.66415	-1.74562		2.54033	0.869437
TRINITY_DN31915_c0_g1	1125; 1125	ERF17	Ethylene-responsive transcription factor ERF017	ARATH					AT1G19210	GO:0000160,GO:0001071,GO:0003674,GO:0003676,GO:0003677,GO:0003700,GO:0005488,GO:0005575,GO:0005634,GO:0006139,GO:0006351,GO:0006725,GO:0006807,GO:0007165,GO:0008150,GO:0008152,GO:0009058,GO:0009059,GO:0009755,GO:0009873,GO:0009987,GO:0016070,GO:0018130,GO:0019438,GO:0032774,GO:0034641,GO:0034645,GO:0034654,GO:0035556,GO:0043170,GO:0043226,GO:0043227,GO:0043229,GO:0043231,GO:0044237,GO:0044238,GO:…	-3.8941	1.41843	97.0958	6.60523e-23	7.27428e-21	0.41953	0.234975	5.67486	4.37493			0.928257	0.660526		-0.737157	-0.851626
TRINITY_DN27029_c0_g1	1664	C7D55 (1)	Premnaspirodiene oxygenase	HYOMU	K15472					GO:0003674,GO:0003824,GO:0004497,GO:0005488,GO:0005506,GO:0005575,GO:0016021,GO:0016491,GO:0016705,GO:0020037,GO:0031224,GO:0043167,GO:0043169,GO:0044425,GO:0046872,GO:0046906,GO:0046914,GO:0097159,GO:1901363	2.07641	4.01243	97.0529	6.75011e-23	7.38618e-21	28.0526	23.6989	6.69949	5.61258			-0.789661	-0.982207		0.998825	0.773043
TRINITY_DN38687_c0_g1	1829; 1806; 1587; 741; 641; 618										2.03052	4.04242	96.771	7.78267e-23	8.4618e-21	27.4093	25.1759	5.67486	7.13805			-1.00348	-0.751735		0.934579	0.820635
TRINITY_DN62855_c0_g1	1321	SABP2	Salicylic acid-binding protein 2	TOBAC						GO:0003674,GO:0003824,GO:0007165,GO:0008150,GO:0008152,GO:0009862,GO:0009863,GO:0016298,GO:0016787,GO:0016788,GO:0050789,GO:0050794,GO:0052689,GO:0065007,GO:0080031	1.69596	4.54679	96.4181	9.30148e-23	1.00491e-20	34.6532	36.4547	11.3103	10.6495			-0.729636	-0.8031		0.731757	0.800979
TRINITY_DN35536_c0_g1	1881; 698	FB253	F-box protein At5g07610	ARATH					AT5G07610		3.25359	3.0269	96.3084	9.83123e-23	1.05547e-20	17.1168	11.883	1.02463	1.95721			-1.31156	-0.923833		1.34846	0.886935
TRINITY_DN35396_c0_g1	2096; 2017; 2000; 1942; 1863; 1846; 1245; 1245; 1245; 1228	IOLG; MOCA; YRBE	Inositol 2-dehydrogenase {ECO:0000255|HAMAP-Rule:MF_01671}; Rhizopine catabolism protein MocA; Uncharacterized oxidoreductase YrbE	BACSU; RHIML; SALTY	K00010					GO:0003674,GO:0003824,GO:0004022,GO:0005975,GO:0006020,GO:0006066,GO:0008150,GO:0008152,GO:0009056,GO:0009987,GO:0016052,GO:0016491,GO:0016614,GO:0016616,GO:0019310,GO:0019751,GO:0044237,GO:0044238,GO:0044248,GO:0044262,GO:0044275,GO:0044281,GO:0044282,GO:0044699,GO:0044710,GO:0044712,GO:0044723,GO:0044724,GO:0044763,GO:0046164,GO:0046174,GO:0050112,GO:0071704,GO:1901575,GO:1901615,GO:1901616	1.72639	4.74012	96.2576	1.00865e-22	1.07611e-20	42.2886	39.4758	11.1133	13.5278			-0.915243	-0.671422		0.840665	0.745999
TRINITY_DN31904_c2_g1	1157; 593	PRE3; PRE4	Transcription factor PRE3; Transcription factor PRE4	ARATH					AT1G74500,AT3G47710	GO:0001071,GO:0003674,GO:0003700,GO:0005575,GO:0005634,GO:0005737,GO:0006139,GO:0006351,GO:0006725,GO:0006807,GO:0007165,GO:0008150,GO:0008152,GO:0009058,GO:0009059,GO:0009314,GO:0009416,GO:0009628,GO:0009639,GO:0009640,GO:0009653,GO:0009740,GO:0009742,GO:0009755,GO:0009791,GO:0009987,GO:0010015,GO:0010086,GO:0010476,GO:0016070,GO:0018130,GO:0019438,GO:0032501,GO:0032502,GO:0032774,GO:0034641,GO:…	-1.41073	6.01311	96.2389	1.01823e-22	1.07958e-20	33.8141	36.7904	91.3889	96.2485			0.644273	0.717457		-0.73845	-0.62328
TRINITY_DN32974_c1_g1	1492; 907										2.88288	2.62387	95.7888	1.2782e-22	1.34684e-20	9.76107	11.5809	1.37931	1.49669			-0.963816	-0.914554		0.835404	1.04297
TRINITY_DN29977_c0_g1	1329; 976	ERL2; PSKR2	LRR receptor-like serine/threonine-protein kinase ERL2; Phytosulfokine receptor 2	ARATH	K20718				AT5G53890,AT5G07180	GO:0000166,GO:0001653,GO:0001882,GO:0001883,GO:0003006,GO:0003674,GO:0003824,GO:0004672,GO:0004674,GO:0004871,GO:0004872,GO:0005488,GO:0005524,GO:0005575,GO:0005886,GO:0007275,GO:0008150,GO:0009507,GO:0009536,GO:0009553,GO:0009653,GO:0009886,GO:0010103,GO:0016020,GO:0016021,GO:0016301,GO:0016740,GO:0016772,GO:0016773,GO:0017076,GO:0022414,GO:0030554,GO:0031224,GO:0032501,GO:0032502,GO:0032549,GO:…	2.95376	2.393	95.652	1.3696e-22	1.42774e-20	9.22966	8.96262	1.26108	1.09373			-0.864265	-0.940267		0.919627	0.884905
TRINITY_DN31843_c0_g1	1340; 1337; 1215; 1212										2.11131	4.29604	95.649	1.3717e-22	1.42774e-20	37.3941	25.948	7.44826	7.2244			-0.897472	-0.932066		1.16239	0.667151
TRINITY_DN31563_c0_g1	2118	C89A2 (2)	Cytochrome P450 89A2	ARATH					AT1G64900	GO:0003674,GO:0003824,GO:0004497,GO:0005488,GO:0005506,GO:0005575,GO:0008150,GO:0008152,GO:0009058,GO:0016020,GO:0016021,GO:0016491,GO:0016705,GO:0016709,GO:0019748,GO:0020037,GO:0031224,GO:0043167,GO:0043169,GO:0044425,GO:0044550,GO:0044699,GO:0044710,GO:0044711,GO:0046872,GO:0046906,GO:0046914,GO:0097159,GO:1901363	2.80884	2.62309	95.4838	1.4911e-22	1.54261e-20	10.6561	10.5067	1.41872	1.58304			-0.956802	-0.889075		0.9315	0.914377
TRINITY_DN36436_c0_g1	1439; 1399; 1128; 589	PGLR (1)	Polygalacturonase	PRUPE						GO:0003006,GO:0003674,GO:0003824,GO:0004553,GO:0004650,GO:0005575,GO:0005576,GO:0005618,GO:0005975,GO:0007568,GO:0008150,GO:0008152,GO:0009835,GO:0009987,GO:0016043,GO:0016787,GO:0016798,GO:0021700,GO:0022414,GO:0030312,GO:0032502,GO:0044238,GO:0044464,GO:0044699,GO:0044702,GO:0044767,GO:0045229,GO:0071554,GO:0071555,GO:0071695,GO:0071704,GO:0071840	3.57403	1.59439	95.2097	1.71247e-22	1.76096e-20	5.81748	4.90091	0.394088	0.489302			-0.822701	-0.766436		0.884527	0.704609
TRINITY_DN33176_c0_g1	1347; 1343; 1272; 1272; 1268; 1268; 1268; 1264	BAG1 (1)	BAG family molecular chaperone regulator 1	ARATH					AT5G52060	GO:0005575,GO:0005634,GO:0005739,GO:0005829,GO:0006508,GO:0006511,GO:0006515,GO:0008150,GO:0008152,GO:0009056,GO:0009057,GO:0009987,GO:0010498,GO:0019538,GO:0019941,GO:0030163,GO:0043161,GO:0043170,GO:0043226,GO:0043227,GO:0043229,GO:0043231,GO:0043632,GO:0044237,GO:0044238,GO:0044248,GO:0044260,GO:0044265,GO:0044424,GO:0044444,GO:0044464,GO:0044699,GO:0044710,GO:0044712,GO:0044763,GO:0051603,GO:…	1.84922	5.47859	94.9358	1.96658e-22	2.01015e-20	57.6155	81.7378	17.3793	21.2127			-0.998234	-0.737835		0.622939	1.11313
TRINITY_DN33894_c0_g1	1588	PDR1 (1)	Pleiotropic drug resistance protein 1	TOBAC						GO:0000166,GO:0001882,GO:0001883,GO:0003674,GO:0003824,GO:0005488,GO:0005524,GO:0005575,GO:0006810,GO:0008150,GO:0016021,GO:0016462,GO:0016787,GO:0016817,GO:0016818,GO:0016887,GO:0017076,GO:0017111,GO:0030554,GO:0031224,GO:0032549,GO:0032550,GO:0032553,GO:0032555,GO:0032559,GO:0035639,GO:0036094,GO:0043167,GO:0043168,GO:0044425,GO:0051179,GO:0051234,GO:0097159,GO:0097367,GO:1901265,GO:1901363	2.54618	3.82154	94.8517	2.05192e-22	2.0849e-20	29.3112	18.4623	3.78324	4.37493			-1.10007	-0.959538		1.33666	0.72295
TRINITY_DN20752_c0_g1	820										3.38805	2.61702	94.5577	2.38048e-22	2.40442e-20	9.64919	12.3865	0.63054	1.41034			-1.24316	-0.868604		0.903638	1.20813
TRINITY_DN18986_c0_g1	1522; 1463; 1445	RGP1; RGP3	UDP-arabinopyranose mutase 1; UDP-arabinopyranose mutase 3	ARATH; ORYSJ	K13379				AT3G02230	GO:0000138,GO:0000271,GO:0003674,GO:0003824,GO:0005575,GO:0005618,GO:0005774,GO:0005794,GO:0005795,GO:0005829,GO:0005840,GO:0005911,GO:0005975,GO:0005976,GO:0006073,GO:0006139,GO:0006725,GO:0006753,GO:0006793,GO:0006796,GO:0006807,GO:0006950,GO:0006970,GO:0007275,GO:0008150,GO:0008152,GO:0008194,GO:0009058,GO:0009059,GO:0009117,GO:0009225,GO:0009250,GO:0009506,GO:0009555,GO:0009628,GO:0009651,GO:…	-1.52761	6.76086	94.5066	2.44273e-22	2.45206e-20	59.6012	52.0638	173.083	149.036			0.853868	0.640715		-0.653143	-0.84144
TRINITY_DN34190_c0_g1	1660; 1609; 1206; 1182; 1099; 1077; 1075; 1026; 976; 835; 564										1.69324	5.02698	94.4949	2.45723e-22	2.45206e-20	43.5472	55.7898	15.0542	15.6289			-0.806437	-0.75862		0.610803	0.954255
TRINITY_DN38144_c0_g1	2153; 2085; 1977; 1336	ALPL (1)	Protein ALP1-like {ECO:0000305}	ARATH					AT3G55350	GO:0003674,GO:0003824,GO:0004518,GO:0005488,GO:0005575,GO:0005634,GO:0016787,GO:0016788,GO:0043167,GO:0043169,GO:0043226,GO:0043227,GO:0043229,GO:0043231,GO:0044424,GO:0044464,GO:0046872	-2.33339	4.57459	94.4841	2.47074e-22	2.45206e-20	7.57951	8.22413	49.9309	29.8186			1.37248	0.665755		-1.06609	-0.972139
TRINITY_DN30138_c0_g1	1402; 1333; 1262; 1244; 1193; 1175										4.09004	5.35003	93.9558	3.22646e-22	3.18356e-20	117.329	35.9176	4.29556	4.69154			-1.73073	-1.64273		2.51373	0.85973
TRINITY_DN33131_c0_g1	977; 977	PERN1 (1)	Peroxidase N1	TOBAC						GO:0003674,GO:0003824,GO:0004601,GO:0005488,GO:0005575,GO:0005576,GO:0006950,GO:0006979,GO:0008150,GO:0008152,GO:0009056,GO:0009987,GO:0016209,GO:0016491,GO:0016684,GO:0020037,GO:0042743,GO:0042744,GO:0043167,GO:0043169,GO:0044237,GO:0044248,GO:0044699,GO:0044710,GO:0044712,GO:0044763,GO:0046872,GO:0046906,GO:0050896,GO:0072593,GO:0097159,GO:1901363	11.994	3.06155	93.9198	3.28579e-22	3.20969e-20	28.5001	3.92744	0	0			-1.37454	-1.37454		2.5562	0.192872
TRINITY_DN35744_c0_g1	1703; 1614; 1593	RCA1; RCA2	Ribulose bisphosphate carboxylase/oxygenase activase 1, chloroplastic; Ribulose bisphosphate carboxylase/oxygenase activase 2, chloroplastic	LARTR						GO:0000166,GO:0001882,GO:0001883,GO:0003674,GO:0005488,GO:0005524,GO:0005575,GO:0009532,GO:0009570,GO:0017076,GO:0030554,GO:0032549,GO:0032550,GO:0032553,GO:0032555,GO:0032559,GO:0035639,GO:0036094,GO:0043167,GO:0043168,GO:0044422,GO:0044424,GO:0044434,GO:0044435,GO:0044444,GO:0044446,GO:0044464,GO:0097159,GO:0097367,GO:1901265,GO:1901363	1.70797	5.50641	93.9169	3.29055e-22	3.20969e-20	58.4266	80.5293	20.4926	21.9898			-0.848542	-0.755569		0.577193	1.02692
TRINITY_DN34495_c1_g1	1035; 1023; 972; 964	BCP	Blue copper protein	PEA						GO:0003674,GO:0005488,GO:0008150,GO:0008152,GO:0009055,GO:0043167,GO:0043169,GO:0044699,GO:0044710,GO:0046872,GO:0055114	1.58218	6.83935	93.7084	3.65598e-22	3.54588e-20	167.868	175.224	50.522	63.9546			-0.944138	-0.615587		0.749281	0.810444
TRINITY_DN26677_c0_g1	1139; 1121										1.76232	4.87239	93.3104	4.47026e-22	4.31115e-20	48.7494	41.3892	11.7044	14.7942			-0.961192	-0.66787		0.927559	0.701504
TRINITY_DN26466_c0_g1	597; 584	KPPR	Phosphoribulokinase, chloroplastic	WHEAT						GO:0000166,GO:0001882,GO:0001883,GO:0003674,GO:0003824,GO:0005488,GO:0005524,GO:0005575,GO:0005975,GO:0008150,GO:0008152,GO:0008974,GO:0009058,GO:0009507,GO:0009536,GO:0016051,GO:0016301,GO:0016740,GO:0016772,GO:0016773,GO:0017076,GO:0019253,GO:0019685,GO:0030554,GO:0032549,GO:0032550,GO:0032553,GO:0032555,GO:0032559,GO:0035639,GO:0036094,GO:0043167,GO:0043168,GO:0043226,GO:0043227,GO:0043229,GO:…	3.3518	2.4323	92.7013	6.08135e-22	5.83194e-20	11.7189	7.4185	0.985219	0.892256			-0.953068	-0.99871		1.24719	0.704592
TRINITY_DN26777_c0_g1	1439	MAD27 (1)	MADS-box transcription factor 27	ORYSJ	K09264					GO:0000165,GO:0000975,GO:0000976,GO:0000977,GO:0001012,GO:0001067,GO:0001071,GO:0003674,GO:0003676,GO:0003677,GO:0003700,GO:0005488,GO:0005575,GO:0005634,GO:0006139,GO:0006351,GO:0006355,GO:0006357,GO:0006725,GO:0006793,GO:0006796,GO:0006807,GO:0007165,GO:0008150,GO:0008152,GO:0009058,GO:0009059,GO:0009889,GO:0009891,GO:0009893,GO:0009987,GO:0010468,GO:0010556,GO:0010557,GO:0010604,GO:0010628,GO:…	1.62651	4.76972	92.5691	6.50162e-22	6.20015e-20	42.5124	39.543	14.0689	12.5492			-0.674231	-0.81757		0.795702	0.696099
TRINITY_DN24981_c0_g1	1126	PMS1 (1)	DNA mismatch repair protein PMS1	ARATH	K10858				AT4G02460	GO:0000166,GO:0001882,GO:0001883,GO:0003006,GO:0003674,GO:0003676,GO:0003677,GO:0003690,GO:0003697,GO:0003824,GO:0005488,GO:0005524,GO:0005575,GO:0005634,GO:0006139,GO:0006259,GO:0006281,GO:0006298,GO:0006310,GO:0006725,GO:0006807,GO:0006950,GO:0006974,GO:0007275,GO:0008150,GO:0008152,GO:0009555,GO:0009791,GO:0009987,GO:0010154,GO:0016462,GO:0016787,GO:0016817,GO:0016818,GO:0016887,GO:0017076,GO:…	2.14914	3.72027	92.4027	7.07187e-22	6.70649e-20	23.242	19.3687	4.61083	4.97937			-0.925945	-0.84768		1.00698	0.766649
TRINITY_DN10125_c0_g1	933										4.78717	1.02037	92.3288	7.34082e-22	6.92308e-20	4.33514	3.05468	0	0.23026			-0.789552	-0.63234		0.873825	0.548067
TRINITY_DN26322_c0_g1	561	1A1C (1)	1-aminocyclopropane-1-carboxylate synthase	VIGRR						GO:0003006,GO:0003674,GO:0003824,GO:0005488,GO:0007568,GO:0008150,GO:0008152,GO:0009058,GO:0009692,GO:0009693,GO:0009835,GO:0009987,GO:0016829,GO:0016846,GO:0016847,GO:0021700,GO:0022414,GO:0030170,GO:0032502,GO:0043167,GO:0043168,GO:0043449,GO:0043450,GO:0044237,GO:0044249,GO:0044699,GO:0044702,GO:0044767,GO:0048037,GO:0071695,GO:0071704,GO:0097159,GO:1900673,GO:1900674,GO:1901363,GO:1901576	4.17206	1.02989	91.9231	9.01109e-22	8.45161e-20	3.41218	3.96101	0.236453	0.172695			-0.661904	-0.70363		0.613093	0.752441
TRINITY_DN10993_c0_g1	641; 510										3.88153	1.5609	91.5066	1.11222e-21	1.03746e-19	4.50296	6.21006	0.197044	0.489302			-0.911884	-0.731707		0.653648	0.989944
TRINITY_DN27047_c0_g1	2845; 2669	PPCE (1)	Prolyl endopeptidase	MOUSE	K01322					GO:0003674,GO:0003824,GO:0004175,GO:0004252,GO:0005575,GO:0005634,GO:0005737,GO:0005829,GO:0008150,GO:0008152,GO:0008233,GO:0008236,GO:0008238,GO:0016020,GO:0016787,GO:0017171,GO:0019538,GO:0043170,GO:0043226,GO:0043227,GO:0043229,GO:0043231,GO:0044238,GO:0044424,GO:0044444,GO:0044464,GO:0070008,GO:0070011,GO:0071704	2.67797	7.70803	91.3251	1.21907e-21	1.13095e-19	487.802	234.908	57.8521	55.0896			-1.23735	-1.30552		1.79537	0.747502
TRINITY_DN8720_c0_g1	588										4.1489	2.37742	90.8164	1.57642e-21	1.45457e-19	6.23701	13.125	0.669949	0.431737			-0.998135	-1.13296		0.627174	1.50392
TRINITY_DN34982_c0_g1	2025; 1788	ACR3	ACT domain-containing protein ACR3 {ECO:0000305}	ARATH					AT1G76990	GO:0003674,GO:0005488,GO:0005575,GO:0005829,GO:0008150,GO:0008152,GO:0016597,GO:0031406,GO:0036094,GO:0043167,GO:0043168,GO:0043177,GO:0044424,GO:0044444,GO:0044464	1.41257	5.52868	90.2308	2.11937e-21	1.94504e-19	70.8726	63.0405	24.197	26.0769			-0.721974	-0.621991		0.754002	0.589963
TRINITY_DN28575_c0_g1	3174	LOX21 (1)	Linoleate 13S-lipoxygenase 2-1, chloroplastic	SOLTU	K00454					GO:0003674,GO:0003824,GO:0005488,GO:0005575,GO:0006082,GO:0006629,GO:0006631,GO:0006633,GO:0006690,GO:0008150,GO:0008152,GO:0008610,GO:0009058,GO:0009532,GO:0009534,GO:0009570,GO:0009579,GO:0009987,GO:0010597,GO:0016053,GO:0016165,GO:0016491,GO:0016701,GO:0016702,GO:0019372,GO:0019752,GO:0031407,GO:0031408,GO:0031976,GO:0031984,GO:0032787,GO:0043167,GO:0043169,GO:0043436,GO:0044237,GO:0044238,GO:…	1.56425	9.94908	89.6507	2.84155e-21	2.59386e-19	1648.53	1305.82	545.102	454.014			-0.646901	-0.909631		0.946146	0.610385
TRINITY_DN32391_c0_g2	565										3.43681	1.88105	89.3576	3.29522e-21	2.99199e-19	6.26498	6.84785	0.354679	0.805909			-0.993554	-0.740616		0.817928	0.916242
TRINITY_DN29106_c0_g1	928; 785	ZAT11	Zinc finger protein ZAT11	ARATH					AT2G37430	GO:0001071,GO:0003674,GO:0003676,GO:0003700,GO:0005488,GO:0005575,GO:0005634,GO:0006139,GO:0006351,GO:0006355,GO:0006725,GO:0006807,GO:0008150,GO:0008152,GO:0009058,GO:0009059,GO:0009719,GO:0009889,GO:0009987,GO:0010033,GO:0010035,GO:0010038,GO:0010045,GO:0010200,GO:0010243,GO:0010468,GO:0010556,GO:0016070,GO:0018130,GO:0019219,GO:0019222,GO:0019438,GO:0031323,GO:0031326,GO:0032774,GO:0034641,GO:…	2.49802	3.0708	88.8876	4.17887e-21	3.77425e-19	14.4039	13.7628	2.08866	2.84946			-1.04934	-0.803143		0.954996	0.897486
TRINITY_DN24572_c0_g1	1902	C71BA; C71BV	Cytochrome P450 71B10; Cytochrome P450 71B34	ARATH; ARATH					AT5G57260	GO:0003674,GO:0003824,GO:0004497,GO:0005488,GO:0005506,GO:0005575,GO:0008150,GO:0008152,GO:0009058,GO:0016020,GO:0016021,GO:0016491,GO:0016705,GO:0016709,GO:0019748,GO:0020037,GO:0031224,GO:0043167,GO:0043169,GO:0044425,GO:0044550,GO:0044699,GO:0044710,GO:0044711,GO:0046872,GO:0046906,GO:0046914,GO:0097159,GO:1901363	3.1434	5.09802	88.4601	5.18699e-21	4.6601e-19	51.4064	71.2982	3.82265	9.95873			-1.9724	-0.934086		1.22486	1.68163
TRINITY_DN29253_c0_g1	1527; 1516; 536	SSL6	Protein STRICTOSIDINE SYNTHASE-LIKE 6 {ECO:0000303|PubMed:10777701}	ARATH					AT3G51440	GO:0001101,GO:0003674,GO:0003824,GO:0005575,GO:0005773,GO:0005783,GO:0006950,GO:0008150,GO:0008152,GO:0009058,GO:0009605,GO:0009607,GO:0009611,GO:0009615,GO:0009620,GO:0009719,GO:0009723,GO:0009725,GO:0009751,GO:0009753,GO:0010033,GO:0014070,GO:0016020,GO:0016787,GO:0016788,GO:0042221,GO:0043207,GO:0043226,GO:0043227,GO:0043229,GO:0043231,GO:0044424,GO:0044444,GO:0044464,GO:0050896,GO:0051704,GO:…	1.7216	4.49402	88.3858	5.38554e-21	4.81315e-19	32.6674	36.1526	11.5074	9.41186			-0.653664	-0.896876		0.70617	0.844371
TRINITY_DN29774_c0_g1	1250; 1217; 995; 798	NAC29	NAC transcription factor 29	ARATH					AT1G69490	GO:0001071,GO:0003006,GO:0003674,GO:0003676,GO:0003677,GO:0003700,GO:0005488,GO:0005575,GO:0005634,GO:0006139,GO:0006351,GO:0006725,GO:0006807,GO:0007568,GO:0008150,GO:0008152,GO:0009058,GO:0009059,GO:0009791,GO:0009825,GO:0009835,GO:0009908,GO:0009987,GO:0010150,GO:0010260,GO:0016049,GO:0016070,GO:0018130,GO:0019438,GO:0021700,GO:0022414,GO:0032501,GO:0032502,GO:0032774,GO:0034641,GO:0034645,GO:…	2.1848	3.7284	88.2989	5.62756e-21	5.00325e-19	19.2424	23.8668	5.28078	4.23102			-0.787274	-1.0119		0.757511	1.04166
TRINITY_DN39431_c2_g1	1684; 1652; 1339; 892	DJ1E	DJ-1 protein homolog E	ARATH	K18881				AT2G38860		1.72553	6.11422	88.165	6.02159e-21	5.32583e-19	125.439	86.8736	33.064	31.1714			-0.780867	-0.860916		1.08088	0.560899
TRINITY_DN27206_c0_g1	1322	PER61 (1)	Probable peroxidase 61	ARATH	K00430				AT5G24070	GO:0003674,GO:0003824,GO:0004601,GO:0005488,GO:0005575,GO:0005576,GO:0005618,GO:0006950,GO:0006979,GO:0008150,GO:0008152,GO:0009056,GO:0009505,GO:0009664,GO:0009987,GO:0016043,GO:0016209,GO:0016491,GO:0016684,GO:0020037,GO:0030312,GO:0042743,GO:0042744,GO:0043167,GO:0043169,GO:0044237,GO:0044248,GO:0044464,GO:0044699,GO:0044710,GO:0044712,GO:0044763,GO:0045229,GO:0046872,GO:0046906,GO:0050896,GO:…	-1.96882	6.91754	88.0269	6.45692e-21	5.68142e-19	37.5899	60.8585	200.867	184.294			1.04266	0.919707		-1.31467	-0.647694
TRINITY_DN27313_c0_g1	1086; 762; 715										1.62197	4.6761	86.3908	1.47672e-20	1.2927e-18	39.4918	37.3275	13.4384	11.5705			-0.647319	-0.833362		0.778984	0.701696
TRINITY_DN31259_c0_g1	1174; 1013; 997; 722; 561; 545										-3.51834	1.42568	86.1671	1.65355e-20	1.44011e-18	0.41953	0.436382	5.71427	4.20224			0.912583	0.597842		-0.76022	-0.750206
TRINITY_DN9830_c0_g1	519										-3.0767	3.70948	85.6355	2.16351e-20	1.87467e-18	1.59421	3.99458	24.7881	22.0474			1.30336	1.14764		-1.59449	-0.856508
TRINITY_DN26302_c0_g1	769; 757; 740	PLDA1 (1)	Phospholipase D alpha 1	RICCO	K01115					GO:0003674,GO:0003824,GO:0004620,GO:0004630,GO:0005488,GO:0005509,GO:0005575,GO:0005773,GO:0005783,GO:0005886,GO:0006066,GO:0006576,GO:0006629,GO:0006644,GO:0006650,GO:0006793,GO:0006796,GO:0006807,GO:0008081,GO:0008150,GO:0008152,GO:0009056,GO:0009308,GO:0009536,GO:0009987,GO:0016020,GO:0016042,GO:0016298,GO:0016787,GO:0016788,GO:0019637,GO:0034641,GO:0042439,GO:0042578,GO:0043167,GO:0043169,GO:…	1.57531	5.24333	85.4435	2.38415e-20	2.05543e-18	50.931	62.2684	17.1428	20.7522			-0.865954	-0.616754		0.601355	0.881353
TRINITY_DN28536_c0_g1	1871										1.56905	6.02379	85.1988	2.69823e-20	2.31451e-18	83.7382	110.673	30.6206	34.8268			-0.839354	-0.664383		0.554801	0.948936
TRINITY_DN44689_c0_g1	2559	CRSP	CO(2)-response secreted protease {ECO:0000303|PubMed:25043023}	ARATH					AT1G20160	GO:0002831,GO:0002832,GO:0003674,GO:0003824,GO:0004175,GO:0004252,GO:0005575,GO:0005576,GO:0005618,GO:0006508,GO:0008150,GO:0008152,GO:0008233,GO:0008236,GO:0010033,GO:0010037,GO:0016787,GO:0017171,GO:0019538,GO:0030312,GO:0031347,GO:0031348,GO:0032101,GO:0032102,GO:0042221,GO:0043170,GO:0043900,GO:0043901,GO:0044238,GO:0044464,GO:0045682,GO:0045683,GO:0048046,GO:0048519,GO:0048580,GO:0048581,GO:…	1.83359	7.76123	84.9344	3.08425e-20	2.6324e-18	275.268	402.143	90.2461	99.76			-0.965159	-0.823548		0.62256	1.16615
TRINITY_DN37654_c0_g1	1609; 1289; 1288; 1280; 1255; 1252; 1243; 909; 530	NAC2 (1)	NAC domain-containing protein 2	ARATH					AT1G01720	GO:0001071,GO:0003674,GO:0003676,GO:0003677,GO:0003700,GO:0005488,GO:0005575,GO:0005634,GO:0006139,GO:0006351,GO:0006725,GO:0006807,GO:0006950,GO:0008150,GO:0008152,GO:0009058,GO:0009059,GO:0009611,GO:0009787,GO:0009788,GO:0009966,GO:0009968,GO:0009987,GO:0010646,GO:0010648,GO:0016070,GO:0018130,GO:0019438,GO:0023051,GO:0023057,GO:0032774,GO:0034641,GO:0034645,GO:0034654,GO:0043170,GO:0043226,GO:…	1.34369	6.39651	84.8787	3.1725e-20	2.69425e-18	120.321	121.079	50.6797	44.4977			-0.564884	-0.744972		0.650472	0.659385
TRINITY_DN21085_c0_g1	1141	PER1 (1)	Cationic peroxidase 1	ARAHY						GO:0003674,GO:0003824,GO:0004601,GO:0005488,GO:0005575,GO:0005576,GO:0006950,GO:0006979,GO:0008150,GO:0008152,GO:0009056,GO:0009987,GO:0016209,GO:0016491,GO:0016684,GO:0020037,GO:0042743,GO:0042744,GO:0043167,GO:0043169,GO:0044237,GO:0044248,GO:0044699,GO:0044710,GO:0044712,GO:0044763,GO:0046872,GO:0046906,GO:0050896,GO:0072593,GO:0097159,GO:1901363	2.67399	5.20705	84.5746	3.69985e-20	3.12656e-18	86.5351	40.5836	8.86697	11.0237			-1.31446	-1.05327		1.71184	0.655888
TRINITY_DN2700_c0_g1	1890										5.0705	3.22384	84.1982	4.47582e-20	3.76365e-18	27.8848	7.58634	0.433497	0.604432			-1.42355	-1.32561		2.19476	0.554401
TRINITY_DN169_c0_g1	1592										-2.41187	5.89019	83.7517	5.60997e-20	4.69423e-18	12.4181	25.1759	111.882	87.9304			1.34734	1.00669		-1.63424	-0.719792
TRINITY_DN63145_c0_g1	837	PAO2 (1)	Probable polyamine oxidase 2	ARATH	K17839				AT2G43020	GO:0003674,GO:0003824,GO:0005575,GO:0005777,GO:0006576,GO:0006595,GO:0006598,GO:0006807,GO:0008150,GO:0008152,GO:0009056,GO:0009308,GO:0009310,GO:0009987,GO:0016491,GO:0016645,GO:0016647,GO:0034641,GO:0042402,GO:0042579,GO:0043226,GO:0043227,GO:0043229,GO:0043231,GO:0044106,GO:0044237,GO:0044424,GO:0044444,GO:0044464,GO:0046592,GO:0071704,GO:1901564,GO:1901565,GO:1901575	2.17991	4.27333	83.1586	7.57265e-20	6.30345e-18	37.4221	25.4444	8.15762	5.78527			-0.751663	-1.13541		1.20478	0.682289
TRINITY_DN21716_c0_g1	1158	EPHA (1)	Epoxide hydrolase A {ECO:0000303|PubMed:16511284}	MYCTU						GO:0003674,GO:0003824,GO:0004301,GO:0005488,GO:0005515,GO:0008150,GO:0009636,GO:0016787,GO:0016801,GO:0016803,GO:0018742,GO:0042221,GO:0042802,GO:0042803,GO:0046983,GO:0050896	2.01871	4.01425	83.1497	7.60698e-20	6.30345e-18	23.4098	28.1299	5.35959	7.28196			-1.039	-0.704193		0.748689	0.9945
TRINITY_DN5985_c0_g1	726	LTI6A (1)	Hydrophobic protein LTI6A	ORYSJ						GO:0001101,GO:0005575,GO:0005886,GO:0006950,GO:0006970,GO:0008150,GO:0009266,GO:0009409,GO:0009414,GO:0009415,GO:0009628,GO:0009651,GO:0009719,GO:0009725,GO:0009737,GO:0010033,GO:0010035,GO:0016020,GO:0016021,GO:0031224,GO:0033993,GO:0042221,GO:0044425,GO:0044464,GO:0050896,GO:0097305,GO:1901700	3.41	1.51907	83.0106	8.16127e-20	6.73009e-18	5.67764	4.36382	0.551723	0.402954			-0.705238	-0.7919		0.883954	0.613184
TRINITY_DN30426_c0_g1	1081; 849	PHO32 (1)	Universal stress protein PHOS32 {ECO:0000303|PubMed:12644671}	ARATH					AT5G54430	GO:0000166,GO:0001882,GO:0001883,GO:0002238,GO:0003674,GO:0005488,GO:0005524,GO:0005575,GO:0005634,GO:0005829,GO:0005886,GO:0006950,GO:0008150,GO:0009507,GO:0009536,GO:0009605,GO:0009607,GO:0010033,GO:0016020,GO:0017076,GO:0030554,GO:0032549,GO:0032550,GO:0032553,GO:0032555,GO:0032559,GO:0035639,GO:0036094,GO:0042221,GO:0043167,GO:0043168,GO:0043207,GO:0043226,GO:0043227,GO:0043229,GO:0043231,GO:…	1.33288	5.59666	82.9409	8.45429e-20	6.9356e-18	71.7396	66.5315	25.8522	28.9839			-0.71434	-0.560609		0.690311	0.584638
TRINITY_DN32543_c1_g1	1305	EXLA1 (1)	Expansin-like A1	ARATH					AT3G45970	GO:0005575,GO:0005576,GO:0005618,GO:0005794,GO:0005911,GO:0009505,GO:0009506,GO:0016021,GO:0030054,GO:0030312,GO:0031224,GO:0043226,GO:0043227,GO:0043229,GO:0043231,GO:0044424,GO:0044425,GO:0044444,GO:0044464	-2.04126	3.6069	82.9322	8.49175e-20	6.9356e-18	4.39108	5.13588	19.6256	19.5433			0.84092	0.83542		-0.917686	-0.758654
TRINITY_DN57374_c0_g1	1404	PER21	Peroxidase 21	ARATH	K00430				AT2G37130	GO:0003674,GO:0003824,GO:0004601,GO:0005488,GO:0005575,GO:0005618,GO:0005829,GO:0006950,GO:0006952,GO:0006979,GO:0008150,GO:0008152,GO:0009056,GO:0009505,GO:0009605,GO:0009607,GO:0009620,GO:0009664,GO:0009987,GO:0016043,GO:0016209,GO:0016491,GO:0016684,GO:0020037,GO:0030312,GO:0042743,GO:0042744,GO:0043167,GO:0043169,GO:0043207,GO:0044237,GO:0044248,GO:0044424,GO:0044444,GO:0044464,GO:0044699,GO:…	1.43088	8.01289	82.5225	1.04474e-19	8.49222e-18	385.268	368.072	136.867	142.531			-0.737853	-0.680178		0.74178	0.676251
TRINITY_DN14342_c0_g1	1256	SOT5	Cytosolic sulfotransferase 5	ARATH					AT3G45070	GO:0003674,GO:0003824,GO:0005575,GO:0005737,GO:0008146,GO:0008150,GO:0008152,GO:0009812,GO:0016740,GO:0016782,GO:0044424,GO:0044464,GO:0071704,GO:1990135	1.38875	5.16772	81.8053	1.50176e-19	1.21493e-17	54.427	49.3112	18.9162	20.6658			-0.710578	-0.594682		0.721187	0.584074
TRINITY_DN27525_c0_g1	724	CFI3	Probable chalcone--flavonone isomerase 3	ARATH					AT5G05270	GO:0003674,GO:0003824,GO:0005575,GO:0005783,GO:0008150,GO:0008152,GO:0009058,GO:0009628,GO:0009812,GO:0009813,GO:0016853,GO:0016872,GO:0043226,GO:0043227,GO:0043229,GO:0043231,GO:0044424,GO:0044444,GO:0044464,GO:0045430,GO:0050896,GO:0071704,GO:0080167,GO:1901576	3.24322	2.32846	81.1847	2.0558e-19	1.65531e-17	10.8239	6.84785	0.709358	1.12252			-1.03874	-0.833978		1.20407	0.66864
TRINITY_DN36135_c0_g2	1272; 1272; 1239; 1239	GATA9	GATA transcription factor 9	ARATH					AT4G32890	GO:0000975,GO:0000976,GO:0000977,GO:0000981,GO:0001012,GO:0001067,GO:0001071,GO:0001085,GO:0001228,GO:0003674,GO:0003676,GO:0003677,GO:0003682,GO:0003700,GO:0005488,GO:0005515,GO:0005575,GO:0005634,GO:0005667,GO:0007623,GO:0008134,GO:0008150,GO:0008270,GO:0009314,GO:0009416,GO:0009628,GO:0009987,GO:0030154,GO:0032502,GO:0032991,GO:0043167,GO:0043169,GO:0043226,GO:0043227,GO:0043229,GO:0043231,GO:…	-1.48534	6.10314	80.9878	2.27119e-19	1.82015e-17	32.136	40.2479	109.005	93.6006			0.827613	0.612084		-0.873641	-0.566056
TRINITY_DN26081_c0_g1	803; 797										10.1083	5.23233	80.2409	3.31443e-19	2.6438e-17	139.2	9.86895	0	0.11513			-2.19787	-2.11712		3.94373	0.371255
TRINITY_DN33543_c0_g1	1675; 791	AB8B	Putative ABC transporter B family member 8	ARATH						GO:0000166,GO:0001882,GO:0001883,GO:0003674,GO:0003824,GO:0005215,GO:0005488,GO:0005524,GO:0005575,GO:0015399,GO:0015405,GO:0016021,GO:0016462,GO:0016787,GO:0016817,GO:0016818,GO:0016820,GO:0016887,GO:0017076,GO:0017111,GO:0022804,GO:0022857,GO:0030554,GO:0031224,GO:0032549,GO:0032550,GO:0032553,GO:0032555,GO:0032559,GO:0035639,GO:0036094,GO:0042623,GO:0042626,GO:0043167,GO:0043168,GO:0043492,GO:…	2.91576	2.67962	80.1704	3.43477e-19	2.72705e-17	13.425	8.69408	1.65517	1.29521			-0.869123	-1.01869		1.20813	0.679679
TRINITY_DN18563_c0_g1	1797	UGT2 (3)	7-deoxyloganetin glucosyltransferase	GARJA						GO:0003674,GO:0003824,GO:0008150,GO:0008152,GO:0008194,GO:0016740,GO:0016757,GO:0016758,GO:0035251,GO:0046527	1.31654	6.20328	80.1348	3.49725e-19	2.7638e-17	99.1489	110.875	42.995	41.3316			-0.610297	-0.664641		0.558349	0.716589
TRINITY_DN25950_c0_g1	2543; 955	FMDA	Formamidase; Putative formamidase C869.04	METME; SCHPO	K01455					GO:0003674,GO:0003824,GO:0004328,GO:0005575,GO:0005634,GO:0005829,GO:0016787,GO:0016810,GO:0016811,GO:0043226,GO:0043227,GO:0043229,GO:0043231,GO:0044424,GO:0044444,GO:0044464	1.76168	3.97914	80.0459	3.65806e-19	2.87756e-17	23.4098	24.9745	7.36944	6.90779			-0.723004	-0.795899		0.716345	0.802557
TRINITY_DN19847_c0_g1	717; 519	CALM; CALM5	Calmodulin; Calmodulin-5	ARATH; HORVU	K02183				AT2G27030,AT2G41110,AT3G56800	GO:0003674,GO:0005488,GO:0005509,GO:0043167,GO:0043169,GO:0046872	3.83334	1.78469	80.0158	3.71428e-19	2.90839e-17	8.08295	4.26312	0.394088	0.460519			-0.875315	-0.835829		1.19905	0.51209
TRINITY_DN28299_c0_g1	1643	Y4744 (1)	Uncharacterized protein At4g06744	ARATH					AT4G06744	GO:0005575,GO:0005576	1.51731	4.76191	79.9182	3.90232e-19	3.04167e-17	41.6733	38.4016	14.8965	13.1248			-0.616976	-0.776786		0.75305	0.640712
TRINITY_DN35350_c0_g1	1500; 1494; 1442; 1442; 1425; 1425; 1321; 1315; 1094; 1094; 518; 503; 503	GLK1; GLK2	Probable transcription factor GLK1; Probable transcription factor GLK2; Transcription activator GLK1	ARATH; ORYSJ					AT2G20570	GO:0003674,GO:0003676,GO:0003677,GO:0005488,GO:0005575,GO:0005634,GO:0006139,GO:0006351,GO:0006355,GO:0006725,GO:0006807,GO:0006996,GO:0008150,GO:0008152,GO:0009058,GO:0009059,GO:0009657,GO:0009658,GO:0009889,GO:0009891,GO:0009893,GO:0009909,GO:0009910,GO:0009987,GO:0010380,GO:0010468,GO:0010556,GO:0010557,GO:0010604,GO:0010628,GO:0010638,GO:0016043,GO:0016070,GO:0018130,GO:0019219,GO:0019222,GO:…	2.13507	3.61654	79.9081	3.92238e-19	3.04341e-17	22.3749	17.1532	4.72905	4.28859			-0.817091	-0.914759		1.03983	0.692018
TRINITY_DN27301_c0_g1	886; 880	ML423 (3)	MLP-like protein 423	ARATH					AT1G24020	GO:0005575,GO:0006950,GO:0006952,GO:0008150,GO:0009607,GO:0016020,GO:0050896	2.25861	4.26876	79.4886	4.8502e-19	3.74628e-17	39.6875	23.5646	7.33003	5.92919			-0.844787	-1.0795		1.31488	0.609409
TRINITY_DN39728_c0_g1	1076; 1070	CRK2 (1)	Cysteine-rich receptor-like protein kinase 2	ARATH					AT1G70520	GO:0000166,GO:0000302,GO:0001101,GO:0001882,GO:0001883,GO:0003674,GO:0003824,GO:0004672,GO:0004674,GO:0005488,GO:0005524,GO:0005575,GO:0005886,GO:0005911,GO:0006464,GO:0006468,GO:0006793,GO:0006796,GO:0006950,GO:0006979,GO:0008150,GO:0008152,GO:0009506,GO:0009987,GO:0010035,GO:0010193,GO:0016020,GO:0016021,GO:0016301,GO:0016310,GO:0016740,GO:0016772,GO:0016773,GO:0017076,GO:0019538,GO:0030054,GO:…	2.82976	2.02098	79.4218	5.01691e-19	3.8576e-17	6.65654	7.21709	0.827584	1.09373			-0.862185	-0.732407		0.752036	0.842556
TRINITY_DN27411_c0_g1	705; 700; 678	SP1L2; SP1L5	Protein SPIRAL1-like 2; Protein SPIRAL1-like 5	ARATH	K18635				AT1G69230	GO:0005575,GO:0005874,GO:0032991,GO:0043234,GO:0044422,GO:0044424,GO:0044430,GO:0044446,GO:0044464	2.44894	2.73318	79.3591	5.17883e-19	3.96057e-17	10.7679	11.3459	1.93103	2.10112			-0.88102	-0.819909		0.818527	0.882402
TRINITY_DN23015_c0_g2	1530	MSL10 (1)	Mechanosensitive ion channel protein 10	ARATH					AT5G12080	GO:0003674,GO:0005215,GO:0005216,GO:0005575,GO:0005886,GO:0006810,GO:0006811,GO:0006820,GO:0007568,GO:0008150,GO:0008219,GO:0008381,GO:0009581,GO:0009582,GO:0009605,GO:0009612,GO:0009628,GO:0009987,GO:0010150,GO:0010260,GO:0012501,GO:0015075,GO:0015267,GO:0016020,GO:0016021,GO:0016265,GO:0022803,GO:0022833,GO:0022836,GO:0022838,GO:0022857,GO:0022891,GO:0022892,GO:0031224,GO:0032502,GO:0036473,GO:…	3.68634	1.34615	79.3521	5.19723e-19	3.96057e-17	3.57999	5.5387	0.354679	0.345389			-0.729454	-0.735156		0.515279	0.949332
TRINITY_DN13410_c0_g1	792	LSU2	Protein RESPONSE TO LOW SULFUR 2 {ECO:0000303|PubMed:25628631}	ARATH					AT5G24660	GO:0002229,GO:0002239,GO:0006355,GO:0006950,GO:0006952,GO:0006970,GO:0006996,GO:0007154,GO:0008150,GO:0009267,GO:0009605,GO:0009607,GO:0009617,GO:0009628,GO:0009651,GO:0009657,GO:0009658,GO:0009889,GO:0009891,GO:0009893,GO:0009987,GO:0009991,GO:0010438,GO:0010468,GO:0010556,GO:0010557,GO:0010604,GO:0010628,GO:0016043,GO:0019219,GO:0019222,GO:0031323,GO:0031325,GO:0031326,GO:0031328,GO:0031347,GO:…	1.48819	4.82938	78.2926	8.88526e-19	6.74095e-17	43.9388	39.5765	14.2266	15.5137			-0.742224	-0.632094		0.759131	0.615187
TRINITY_DN29272_c0_g1	2556; 2536; 2442	DTX42 (1)	Protein DETOXIFICATION 42 {ECO:0000303|PubMed:11739388}	ARATH					AT1G51340	GO:0003674,GO:0005215,GO:0005342,GO:0005575,GO:0005886,GO:0006810,GO:0006811,GO:0006820,GO:0006842,GO:0008150,GO:0008509,GO:0008514,GO:0010035,GO:0010038,GO:0010044,GO:0015075,GO:0015137,GO:0015142,GO:0015238,GO:0015291,GO:0015297,GO:0015711,GO:0015746,GO:0015849,GO:0016020,GO:0016021,GO:0022804,GO:0022857,GO:0022891,GO:0022892,GO:0031224,GO:0042221,GO:0044425,GO:0044464,GO:0044699,GO:0044765,GO:…	-2.24973	4.73692	77.8567	1.10795e-18	8.36845e-17	6.29295	12.2858	43.9802	44.1235			1.03825	1.04274		-1.43281	-0.648179
TRINITY_DN34197_c0_g1	1402; 1105; 1043	C71A1; C75A1; C93A1	3,9-dihydroxypterocarpan 6A-monooxygenase; Cytochrome P450 71A1; Cytochrome P450 750A1	PERAE; PINTA; SOYBN	K13261					GO:0003006,GO:0003674,GO:0003824,GO:0004497,GO:0005488,GO:0005506,GO:0005575,GO:0005789,GO:0006950,GO:0006952,GO:0007568,GO:0008150,GO:0008152,GO:0009058,GO:0009835,GO:0016020,GO:0016021,GO:0016491,GO:0016705,GO:0016709,GO:0019748,GO:0020037,GO:0021700,GO:0022414,GO:0031090,GO:0031224,GO:0032502,GO:0043167,GO:0043169,GO:0044422,GO:0044424,GO:0044425,GO:0044432,GO:0044444,GO:0044446,GO:0044464,GO:…	1.95054	3.79322	77.5469	1.29611e-18	9.74652e-17	24.5845	19.0666	5.43841	5.84284			-0.853947	-0.777565		0.98357	0.647941
TRINITY_DN37343_c0_g2	1744; 1070	U76C4; U76F1; UGT7	UDP-glucose iridoid glucosyltransferase; UDP-glycosyltransferase 76C4; UDP-glycosyltransferase 76F1	ARATH; CATRO					AT3G55700,AT5G05880	GO:0003674,GO:0003824,GO:0005575,GO:0005829,GO:0006629,GO:0006720,GO:0006721,GO:0008150,GO:0008152,GO:0008194,GO:0008299,GO:0008610,GO:0009058,GO:0009987,GO:0016098,GO:0016099,GO:0016114,GO:0016137,GO:0016138,GO:0016740,GO:0016757,GO:0016758,GO:0018130,GO:0035251,GO:0043226,GO:0043227,GO:0043229,GO:0043231,GO:0044237,GO:0044238,GO:0044249,GO:0044255,GO:0044424,GO:0044444,GO:0044464,GO:0044699,GO:…	1.46152	4.70959	77.4761	1.34341e-18	1.00579e-16	37.6738	38.8045	13.9507	13.8156			-0.66435	-0.676624		0.650217	0.690757
TRINITY_DN24447_c0_g1	769	C84A1 (2)	Cytochrome P450 84A1	ARATH	K09755				AT4G36220	GO:0003674,GO:0003824,GO:0004497,GO:0005488,GO:0005506,GO:0005575,GO:0005783,GO:0006725,GO:0008150,GO:0008152,GO:0009058,GO:0009314,GO:0009411,GO:0009416,GO:0009628,GO:0009698,GO:0009699,GO:0009808,GO:0009809,GO:0009987,GO:0010224,GO:0016020,GO:0016021,GO:0016491,GO:0016705,GO:0016709,GO:0019438,GO:0019748,GO:0020037,GO:0031224,GO:0043167,GO:0043169,GO:0043226,GO:0043227,GO:0043229,GO:0043231,GO:…	3.51029	1.78916	77.308	1.46272e-18	1.08733e-16	6.23701	6.04222	0.866993	0.259042			-0.666703	-1.01053		0.85588	0.821352
TRINITY_DN34880_c0_g1	1667; 1618; 1514; 1104	MYB05	Myb-related protein 305	ANTMA						GO:0003674,GO:0003676,GO:0003677,GO:0005488,GO:0005575,GO:0005634,GO:0006139,GO:0006351,GO:0006355,GO:0006725,GO:0006807,GO:0008150,GO:0008152,GO:0009058,GO:0009059,GO:0009889,GO:0009987,GO:0010468,GO:0010556,GO:0016070,GO:0018130,GO:0019219,GO:0019222,GO:0019438,GO:0031323,GO:0031326,GO:0032774,GO:0034641,GO:0034645,GO:0034654,GO:0043170,GO:0043226,GO:0043227,GO:0043229,GO:0043231,GO:0044237,GO:…	-2.23999	3.12599	77.3048	1.46506e-18	1.08733e-16	3.2164	2.85327	12.8473	15.8591			0.713943	0.980409		-0.795128	-0.899225
TRINITY_DN29641_c0_g1	973; 829; 789; 788	SAU32 (1)	Auxin-responsive protein SAUR32 {ECO:0000305}	ARATH	K14488				AT2G46690	GO:0005575,GO:0005634,GO:0005737,GO:0007165,GO:0007275,GO:0008150,GO:0009734,GO:0009755,GO:0032501,GO:0032502,GO:0040008,GO:0043226,GO:0043227,GO:0043229,GO:0043231,GO:0044424,GO:0044464,GO:0044699,GO:0044707,GO:0044767,GO:0048580,GO:0050789,GO:0050793,GO:0050794,GO:0051239,GO:0065007,GO:1900140,GO:2000026	1.79693	5.27704	76.8273	1.86583e-18	1.37877e-16	58.8461	61.2949	13.0837	21.3566			-1.17803	-0.54719		0.834146	0.891071
TRINITY_DN38102_c0_g2	1708; 797	AB14G (1)	ABC transporter G family member 14	ARATH					AT1G31770	GO:0000166,GO:0001882,GO:0001883,GO:0003002,GO:0003674,GO:0003824,GO:0005215,GO:0005488,GO:0005524,GO:0005575,GO:0005886,GO:0007389,GO:0008150,GO:0010051,GO:0010222,GO:0010588,GO:0015399,GO:0015405,GO:0016020,GO:0016021,GO:0016462,GO:0016787,GO:0016817,GO:0016818,GO:0016820,GO:0016887,GO:0017076,GO:0017111,GO:0022804,GO:0022857,GO:0030554,GO:0031224,GO:0032501,GO:0032502,GO:0032549,GO:0032550,GO:…	1.77794	4.51002	76.7352	1.95484e-18	1.43832e-16	31.3249	38.9723	8.63052	11.772			-0.992088	-0.61856		0.6563	0.954348
TRINITY_DN33644_c0_g1	1870; 1617; 703	PYL4 (1)	Abscisic acid receptor PYL4	ARATH	K14496				AT2G38310	GO:0003674,GO:0004857,GO:0004864,GO:0004872,GO:0005488,GO:0005515,GO:0005575,GO:0005634,GO:0005737,GO:0005886,GO:0007165,GO:0008150,GO:0008289,GO:0009738,GO:0009755,GO:0010427,GO:0016020,GO:0019208,GO:0019212,GO:0019840,GO:0019888,GO:0030234,GO:0031406,GO:0033293,GO:0036094,GO:0042562,GO:0042802,GO:0042803,GO:0043167,GO:0043168,GO:0043177,GO:0043178,GO:0043226,GO:0043227,GO:0043229,GO:0043231,GO:…	1.30806	6.7069	76.6831	2.00716e-18	1.47048e-16	145.213	152.13	63.724	56.4136			-0.555738	-0.725854		0.607678	0.673914
TRINITY_DN37889_c0_g1	835	UGT2 (4)	7-deoxyloganetin glucosyltransferase	GARJA						GO:0003674,GO:0003824,GO:0008150,GO:0008152,GO:0008194,GO:0016740,GO:0016757,GO:0016758,GO:0035251,GO:0046527	3.25547	1.80224	76.4543	2.25367e-18	1.64402e-16	7.35576	4.80021	0.669949	0.604432			-0.780491	-0.816335		1.02855	0.568275
TRINITY_DN29301_c0_g1	1461; 1428; 1324										1.73081	4.65521	75.8825	3.01051e-18	2.18678e-16	34.6252	42.5641	9.8916	13.2687			-0.972367	-0.611731		0.650527	0.933571
TRINITY_DN31993_c0_g1	1245; 887	FRI; FRI2; FRI3	Ferritin, chloroplastic; Ferritin-2, chloroplastic; Ferritin-3, chloroplastic	MALBX; SOYBN; TOBAC	K00522					GO:0000041,GO:0003674,GO:0003824,GO:0004322,GO:0005488,GO:0005506,GO:0005575,GO:0005737,GO:0006810,GO:0006811,GO:0006812,GO:0006826,GO:0006873,GO:0006875,GO:0006879,GO:0006880,GO:0008150,GO:0008199,GO:0009507,GO:0009536,GO:0009987,GO:0016491,GO:0016722,GO:0016724,GO:0019725,GO:0030001,GO:0030003,GO:0042592,GO:0043167,GO:0043169,GO:0043226,GO:0043227,GO:0043229,GO:0043231,GO:0044424,GO:0044444,GO:…	-2.50578	5.20726	75.6122	3.45225e-18	2.49703e-16	6.74045	15.4412	66.6402	59.0616			1.27965	1.11087		-1.69362	-0.696899
TRINITY_DN29688_c0_g1	609	AL2C4 (1)	Aldehyde dehydrogenase family 2 member C4	ARATH	K12355				AT3G24503	GO:0003674,GO:0003824,GO:0004029,GO:0004030,GO:0005575,GO:0005829,GO:0006725,GO:0008150,GO:0008152,GO:0009058,GO:0009698,GO:0009699,GO:0009987,GO:0016491,GO:0016620,GO:0016903,GO:0019438,GO:0019748,GO:0044237,GO:0044249,GO:0044424,GO:0044444,GO:0044464,GO:0044550,GO:0044699,GO:0044710,GO:0044711,GO:0044763,GO:0050269,GO:0071704,GO:1901360,GO:1901362,GO:1901576	4.26114	1.61612	75.5328	3.59384e-18	2.58848e-16	7.66342	3.42392	0.354679	0.23026			-0.790623	-0.868941		1.24638	0.413184
TRINITY_DN2457_c0_g1	788	PTC52 (1)	Protochlorophyllide-dependent translocon component 52, chloroplastic	ARATH					AT4G25650	GO:0003674,GO:0003824,GO:0004497,GO:0005488,GO:0005575,GO:0006810,GO:0008104,GO:0008150,GO:0009507,GO:0009526,GO:0009528,GO:0009536,GO:0009706,GO:0009941,GO:0010277,GO:0015031,GO:0016020,GO:0016021,GO:0016491,GO:0016701,GO:0016703,GO:0019866,GO:0031090,GO:0031224,GO:0031967,GO:0031969,GO:0031975,GO:0033036,GO:0042170,GO:0043167,GO:0043169,GO:0043226,GO:0043227,GO:0043229,GO:0043231,GO:0044422,GO:…	3.62219	1.49072	75.3535	3.93554e-18	2.82268e-16	3.80374	6.27719	0.512314	0.316607			-0.702772	-0.819775		0.505194	1.01735
TRINITY_DN7720_c0_g1	1924	C79D1	Valine N-monooxygenase 1	MANES	K13401					GO:0003674,GO:0003824,GO:0004497,GO:0005488,GO:0005506,GO:0005575,GO:0005783,GO:0008150,GO:0008152,GO:0009058,GO:0016020,GO:0016021,GO:0016137,GO:0016138,GO:0016491,GO:0019748,GO:0019756,GO:0020037,GO:0031090,GO:0031224,GO:0042341,GO:0043167,GO:0043169,GO:0043226,GO:0043227,GO:0043229,GO:0043231,GO:0044422,GO:0044424,GO:0044425,GO:0044444,GO:0044464,GO:0044550,GO:0044699,GO:0044710,GO:0044711,GO:…	2.13201	7.57011	74.9747	4.76793e-18	3.40538e-16	402.106	216.278	69.99	71.0927			-1.02777	-1.00584		1.46109	0.572524
TRINITY_DN9363_c0_g1	575										3.14557	3.12936	74.9579	4.80855e-18	3.42008e-16	20.9765	9.86895	1.53694	1.92842			-1.14941	-0.997965		1.55017	0.597205
TRINITY_DN32157_c0_g1	1999; 1981; 1975; 583	CGT; LGT	Cinnamate beta-D-glucosyltransferase {ECO:0000303|PubMed:16443693, ECO:0000303|PubMed:17323078}; Limonoid UDP-glucosyltransferase	CITUN; FRAAN						GO:0003674,GO:0003824,GO:0008150,GO:0008152,GO:0008194,GO:0009636,GO:0016740,GO:0016757,GO:0016758,GO:0035251,GO:0042221,GO:0046527,GO:0050412,GO:0050645,GO:0050896	1.71204	5.57299	74.9172	4.90868e-18	3.47681e-16	72.0473	73.5472	16.9852	27.3146			-1.14571	-0.518962		0.817868	0.846799
TRINITY_DN29969_c0_g1	753; 661	DNAJ (1)	Chaperone protein DnaJ {ECO:0000255|HAMAP-Rule:MF_01152}	CARHZ	K03686					GO:0000166,GO:0001882,GO:0001883,GO:0003674,GO:0005488,GO:0005524,GO:0005575,GO:0005737,GO:0006139,GO:0006259,GO:0006260,GO:0006457,GO:0006725,GO:0006807,GO:0006950,GO:0008150,GO:0008152,GO:0009058,GO:0009059,GO:0009266,GO:0009408,GO:0009628,GO:0009987,GO:0017076,GO:0019538,GO:0030554,GO:0032549,GO:0032550,GO:0032553,GO:0032555,GO:0032559,GO:0034641,GO:0034645,GO:0035639,GO:0036094,GO:0043167,GO:…	3.30964	1.19671	74.6347	5.66392e-18	3.99517e-16	4.25124	3.69247	0.354679	0.431737			-0.682148	-0.635691		0.726464	0.591375
TRINITY_DN41703_c1_g1	1356; 1154; 1120; 922; 918; 909; 843; 831; 757; 731; 720; 591; 583										-1.31507	6.18034	74.3808	6.44129e-18	4.52481e-16	39.0163	44.1417	109.793	97.112			0.724234	0.550539		-0.722324	-0.552449
TRINITY_DN24588_c0_g1	1691	C83B1 (1)	Cytochrome P450 83B1	ARATH	K11818				AT4G31500	GO:0000162,GO:0002376,GO:0003674,GO:0003824,GO:0004497,GO:0005488,GO:0005506,GO:0005575,GO:0005739,GO:0005783,GO:0005886,GO:0006082,GO:0006520,GO:0006568,GO:0006576,GO:0006586,GO:0006725,GO:0006790,GO:0006807,GO:0006950,GO:0006952,GO:0006955,GO:0008150,GO:0008152,GO:0008652,GO:0009058,GO:0009072,GO:0009073,GO:0009308,GO:0009309,GO:0009314,GO:0009416,GO:0009605,GO:0009607,GO:0009617,GO:0009628,GO:…	2.6111	4.07679	74.316	6.65621e-18	4.65662e-16	18.9628	38.7709	4.9261	4.51885			-1.01693	-1.10435		0.580786	1.5405
TRINITY_DN27693_c0_g1	2311; 2223	SUT21	Sulfate transporter 2.1	ARATH	K17469				AT5G10180	GO:0003674,GO:0005215,GO:0005575,GO:0005887,GO:0006810,GO:0006811,GO:0006820,GO:0008150,GO:0008271,GO:0008272,GO:0008509,GO:0009987,GO:0015075,GO:0015103,GO:0015116,GO:0015291,GO:0015293,GO:0015698,GO:0016021,GO:0022804,GO:0022857,GO:0022891,GO:0022892,GO:0031224,GO:0031226,GO:0034220,GO:0044425,GO:0044459,GO:0044464,GO:0044699,GO:0044763,GO:0044765,GO:0051179,GO:0051234,GO:0055085,GO:0072348,GO:…	1.56414	4.35137	74.1605	7.20157e-18	5.01758e-16	30.9613	29.7076	11.0345	9.52699			-0.610907	-0.788221		0.727537	0.67159
TRINITY_DN25002_c0_g1	1050	USPAL (1)	Universal stress protein A-like protein	ARATH					AT3G01520	GO:0000166,GO:0001882,GO:0001883,GO:0003674,GO:0005488,GO:0005575,GO:0005886,GO:0006950,GO:0008150,GO:0016020,GO:0016208,GO:0017076,GO:0030554,GO:0032549,GO:0032550,GO:0032553,GO:0032555,GO:0032559,GO:0036094,GO:0043167,GO:0043168,GO:0043169,GO:0044464,GO:0050896,GO:0097159,GO:0097367,GO:1901265,GO:1901363	2.44741	5.85008	73.9129	8.16406e-18	5.66506e-16	66.3976	128.33	13.7143	21.9035			-1.44476	-0.839615		0.677112	1.60726
TRINITY_DN29098_c0_g1	886; 886	SRG1 (2)	Protein SRG1	ARATH					AT1G17020	GO:0003674,GO:0003824,GO:0005488,GO:0007568,GO:0008150,GO:0010150,GO:0010260,GO:0016491,GO:0016679,GO:0016682,GO:0032502,GO:0043167,GO:0043169,GO:0044699,GO:0044767,GO:0046872	3.10259	1.96392	73.7821	8.72349e-18	6.02875e-16	5.39795	8.2577	0.906402	0.690779			-0.764021	-0.875231		0.583871	1.05538
TRINITY_DN28412_c0_g2	2055	TRE1	Trehalase	ARATH	K01194				AT4G24040	GO:0003674,GO:0003824,GO:0004553,GO:0004555,GO:0005575,GO:0005886,GO:0005975,GO:0005984,GO:0005991,GO:0005993,GO:0008150,GO:0008152,GO:0009056,GO:0009311,GO:0009313,GO:0009987,GO:0015927,GO:0016020,GO:0016021,GO:0016052,GO:0016787,GO:0016798,GO:0031224,GO:0044237,GO:0044238,GO:0044248,GO:0044262,GO:0044275,GO:0044425,GO:0044464,GO:0044699,GO:0044710,GO:0044712,GO:0044723,GO:0044724,GO:0044763,GO:…	1.76634	4.76187	73.5591	9.76674e-18	6.72251e-16	46.3161	37.1932	10.0098	14.4488			-1.04211	-0.588345		0.966178	0.664277
TRINITY_DN30189_c0_g1	1232; 609	CHIX	Endochitinase	PEA						GO:0000272,GO:0003674,GO:0003824,GO:0004553,GO:0004568,GO:0005488,GO:0005975,GO:0005976,GO:0006022,GO:0006026,GO:0006030,GO:0006032,GO:0006040,GO:0006807,GO:0006950,GO:0006952,GO:0008061,GO:0008150,GO:0008152,GO:0009056,GO:0009057,GO:0009987,GO:0016052,GO:0016787,GO:0016798,GO:0016998,GO:0043170,GO:0044036,GO:0044237,GO:0044238,GO:0044248,GO:0044260,GO:0046348,GO:0050896,GO:0071704,GO:0097367,GO:…	3.97423	3.47665	73.2897	1.11951e-17	7.67468e-16	26.9618	14.2663	0.512314	2.04355			-1.72712	-1.04051		1.79994	0.967684
TRINITY_DN33644_c0_g2	1322; 1048; 849	PYL4; PYL6	Abscisic acid receptor PYL4; Abscisic acid receptor PYL6	ARATH	K14496				AT2G38310,AT2G40330	GO:0003674,GO:0004857,GO:0004864,GO:0004872,GO:0005488,GO:0005515,GO:0005575,GO:0005634,GO:0005737,GO:0005886,GO:0007165,GO:0008150,GO:0008289,GO:0009738,GO:0009755,GO:0010427,GO:0016020,GO:0019208,GO:0019212,GO:0019840,GO:0019888,GO:0030234,GO:0031406,GO:0033293,GO:0036094,GO:0042562,GO:0042802,GO:0042803,GO:0043167,GO:0043168,GO:0043177,GO:0043178,GO:0043226,GO:0043227,GO:0043229,GO:0043231,GO:…	1.29791	6.16738	73.1045	1.22965e-17	8.39603e-16	94.8977	109.196	43.192	39.8349			-0.572001	-0.683361		0.528394	0.726968
TRINITY_DN36452_c0_g1	2113; 2104; 1783; 1769										-1.54824	4.28251	71.9896	2.16335e-17	1.47125e-15	10.0408	9.76825	31.1329	26.8828			0.78794	0.589886		-0.6724	-0.705426
TRINITY_DN37329_c0_g1	3779	AB10C (1)	ABC transporter C family member 10	ARATH					AT3G59140	GO:0000166,GO:0000325,GO:0001882,GO:0001883,GO:0003674,GO:0003824,GO:0005215,GO:0005488,GO:0005524,GO:0005575,GO:0005773,GO:0005774,GO:0006810,GO:0008150,GO:0008559,GO:0009987,GO:0015238,GO:0015399,GO:0015405,GO:0016020,GO:0016021,GO:0016462,GO:0016787,GO:0016817,GO:0016818,GO:0016820,GO:0016887,GO:0017076,GO:0017111,GO:0022804,GO:0022857,GO:0030554,GO:0031090,GO:0031224,GO:0032549,GO:0032550,GO:…	1.18922	6.3226	71.7565	2.43466e-17	1.6492e-15	108.099	114.198	47.8028	49.6497			-0.604829	-0.552296		0.539671	0.617455
TRINITY_DN34398_c1_g1	1163; 1143; 1143; 925	HDHD3; NANP	Haloacid dehalogenase-like hydrolase domain-containing protein 3; N-acylneuraminate-9-phosphatase	RAT; XENLA	K01097					GO:0003674,GO:0003824,GO:0005975,GO:0006040,GO:0006044,GO:0006045,GO:0006054,GO:0006082,GO:0008150,GO:0008152,GO:0009058,GO:0009987,GO:0016053,GO:0016787,GO:0016788,GO:0016791,GO:0019752,GO:0042578,GO:0043436,GO:0044237,GO:0044238,GO:0044249,GO:0044281,GO:0044283,GO:0044699,GO:0044710,GO:0044711,GO:0044763,GO:0046349,GO:0046380,GO:0046394,GO:0050124,GO:0071704,GO:1901071,GO:1901073,GO:1901135,GO:…	1.56494	4.39204	71.7252	2.47358e-17	1.66893e-15	33.5624	28.8684	9.93101	11.1388			-0.771542	-0.632424		0.804095	0.599871
TRINITY_DN32267_c0_g1	2346	SUT31 (1)	Sulfate transporter 3.1	ARATH	K17471				AT3G51895	GO:0003674,GO:0005215,GO:0005575,GO:0005887,GO:0006810,GO:0006811,GO:0006820,GO:0008150,GO:0008271,GO:0008272,GO:0008509,GO:0009507,GO:0009536,GO:0015075,GO:0015103,GO:0015116,GO:0015291,GO:0015293,GO:0015698,GO:0016021,GO:0022804,GO:0022857,GO:0022891,GO:0022892,GO:0031224,GO:0031226,GO:0043226,GO:0043227,GO:0043229,GO:0043231,GO:0044424,GO:0044425,GO:0044444,GO:0044459,GO:0044464,GO:0044699,GO:…	-2.65698	2.03473	71.5053	2.76521e-17	1.85835e-15	1.17468	1.0406	6.18718	7.82883			0.633027	0.89668		-0.733726	-0.795981
TRINITY_DN30918_c0_g1	1041; 1032; 1023										2.9606	1.61571	71.3688	2.9632e-17	1.9836e-15	5.45389	5.03518	0.472905	0.834691			-0.824288	-0.627303		0.767499	0.684092
TRINITY_DN9147_c0_g1	1802	F3PH (1)	Flavonoid 3'-monooxygenase	ARATH	K05280				AT5G07990	GO:0003674,GO:0003824,GO:0004497,GO:0005488,GO:0005506,GO:0005575,GO:0005789,GO:0008150,GO:0008152,GO:0009058,GO:0009719,GO:0009725,GO:0009733,GO:0009812,GO:0009813,GO:0010033,GO:0016020,GO:0016021,GO:0016491,GO:0016705,GO:0016709,GO:0016711,GO:0019748,GO:0020037,GO:0031090,GO:0031224,GO:0042221,GO:0043167,GO:0043169,GO:0044422,GO:0044424,GO:0044425,GO:0044432,GO:0044444,GO:0044446,GO:0044464,GO:…	2.15065	3.08648	70.845	3.86419e-17	2.57663e-15	14.9073	12.4201	3.23152	2.93581			-0.767796	-0.851738		0.924549	0.694985
TRINITY_DN24156_c0_g1	1071	EXLB1 (1)	Expansin-like B1	ORYSJ						GO:0005575,GO:0005576	1.8527	3.79595	70.1998	5.35928e-17	3.55965e-15	22.2631	20.9128	5.00491	6.87901			-0.961017	-0.618986		0.831306	0.748697
TRINITY_DN40201_c0_g1	2079; 2077; 1568; 1271	AAE5	Probable acyl-activating enzyme 5, peroxisomal	ARATH					AT5G16370	GO:0003674,GO:0003824,GO:0005575,GO:0005777,GO:0006082,GO:0006629,GO:0006631,GO:0008150,GO:0008152,GO:0009987,GO:0016874,GO:0019752,GO:0032787,GO:0042579,GO:0043226,GO:0043227,GO:0043229,GO:0043231,GO:0043436,GO:0044237,GO:0044238,GO:0044255,GO:0044281,GO:0044424,GO:0044444,GO:0044464,GO:0044699,GO:0044710,GO:0044763,GO:0071704	1.28437	5.0405	69.8634	6.35562e-17	4.2033e-15	47.7425	45.2831	19.2315	18.9676			-0.591338	-0.609379		0.636937	0.56378
TRINITY_DN38873_c0_g2	1983; 918	AAP2; AAP3	Amino acid permease 2; Amino acid permease 3	ARATH					AT1G77380,AT5G09220	GO:0003333,GO:0003674,GO:0005215,GO:0005342,GO:0005575,GO:0005886,GO:0005887,GO:0006810,GO:0006811,GO:0006820,GO:0006865,GO:0008150,GO:0008509,GO:0008514,GO:0009987,GO:0015075,GO:0015171,GO:0015291,GO:0015293,GO:0015711,GO:0015800,GO:0015802,GO:0015804,GO:0015849,GO:0016020,GO:0016021,GO:0022804,GO:0022857,GO:0022891,GO:0022892,GO:0031090,GO:0031224,GO:0031226,GO:0031965,GO:0034220,GO:0044422,GO:…	1.3486	6.78664	69.8566	6.37759e-17	4.2033e-15	160.708	156.124	54.7388	69.5672			-0.833373	-0.49841		0.686505	0.645278
TRINITY_DN25625_c0_g1	1079; 1060; 730; 711	Y3720 (1)	UPF0481 protein At3g47200	ARATH					AT3G47200	GO:0005575,GO:0005886,GO:0016020,GO:0016021,GO:0031224,GO:0044425,GO:0044464	1.42259	7.13298	69.7752	6.6465e-17	4.36368e-15	179.894	228.765	72.0786	80.3031			-0.771789	-0.619901		0.524183	0.867506
TRINITY_DN40507_c0_g1	3006	THIC	Phosphomethylpyrimidine synthase, chloroplastic	ARATH	K03147				AT2G29630	GO:0003674,GO:0003824,GO:0005488,GO:0005575,GO:0006725,GO:0006732,GO:0006766,GO:0006767,GO:0006772,GO:0006790,GO:0006793,GO:0006796,GO:0006807,GO:0007584,GO:0008150,GO:0008152,GO:0009058,GO:0009108,GO:0009110,GO:0009228,GO:0009229,GO:0009507,GO:0009532,GO:0009536,GO:0009570,GO:0009605,GO:0009719,GO:0009987,GO:0009991,GO:0010033,GO:0010243,GO:0010266,GO:0014070,GO:0016462,GO:0016787,GO:0016817,GO:…	1.41127	6.60684	69.7411	6.76217e-17	4.42261e-15	129.131	153.976	46.7782	59.5509			-0.859815	-0.524272		0.566889	0.817198
TRINITY_DN32695_c1_g1	1236; 1117; 984; 973	BH047	Transcription factor bHLH47	ARATH					AT3G47640	GO:0001071,GO:0003674,GO:0003676,GO:0003677,GO:0003700,GO:0005488,GO:0005575,GO:0005634,GO:0006139,GO:0006351,GO:0006355,GO:0006725,GO:0006807,GO:0006950,GO:0007154,GO:0008150,GO:0008152,GO:0009058,GO:0009059,GO:0009267,GO:0009605,GO:0009889,GO:0009987,GO:0009991,GO:0010106,GO:0010468,GO:0010556,GO:0016070,GO:0018130,GO:0019219,GO:0019222,GO:0019438,GO:0031323,GO:0031326,GO:0031667,GO:0031668,GO:…	1.72727	4.7165	69.7297	6.80159e-17	4.43141e-15	47.8544	32.4937	11.862	12.4052			-0.804307	-0.748853		1.04227	0.510886
TRINITY_DN39088_c0_g1	2492; 2272; 2259; 2249; 1903; 1898; 1786; 1683; 976	MARH7	E3 ubiquitin-protein ligase MARCH7	RAT	K10662					GO:0002643,GO:0002682,GO:0002683,GO:0002694,GO:0002695,GO:0003674,GO:0003824,GO:0005488,GO:0006464,GO:0007162,GO:0008150,GO:0008152,GO:0008270,GO:0008285,GO:0009987,GO:0016567,GO:0016740,GO:0019538,GO:0022407,GO:0022408,GO:0030155,GO:0032446,GO:0032944,GO:0032945,GO:0034110,GO:0034111,GO:0036211,GO:0042127,GO:0042129,GO:0042130,GO:0043167,GO:0043169,GO:0043170,GO:0043412,GO:0044237,GO:0044238,GO:…	1.17737	6.41254	69.7127	6.86019e-17	4.4526e-15	118.895	117.085	53.4777	50.8874			-0.539199	-0.608184		0.584573	0.562809
TRINITY_DN27710_c0_g1	1307; 1307	DMR6	Protein DOWNY MILDEW RESISTANCE 6 {ECO:0000303|PubMed:15986928}	ARATH					AT5G24530	GO:0001101,GO:0002229,GO:0002239,GO:0003674,GO:0003824,GO:0005488,GO:0006082,GO:0006725,GO:0006950,GO:0006952,GO:0008150,GO:0008152,GO:0009056,GO:0009058,GO:0009605,GO:0009607,GO:0009617,GO:0009620,GO:0009696,GO:0009751,GO:0009812,GO:0009813,GO:0009987,GO:0010033,GO:0014070,GO:0016054,GO:0016491,GO:0016705,GO:0016706,GO:0018958,GO:0019336,GO:0019439,GO:0019752,GO:0032787,GO:0033759,GO:0042221,GO:…	2.3181	2.86414	69.4443	7.86038e-17	5.08245e-15	10.9078	13.0243	2.04926	2.70555			-0.945198	-0.728491		0.727314	0.946374
TRINITY_DN31126_c0_g1	1808	ACCH4	1-aminocyclopropane-1-carboxylate oxidase homolog 4	ARATH					AT1G03400	GO:0003674,GO:0003824,GO:0005488,GO:0009815,GO:0016491,GO:0016638,GO:0016641,GO:0043167,GO:0043169,GO:0046872	1.70457	4.35838	69.2886	8.50582e-17	5.47903e-15	26.4863	36.0183	10.0886	9.09526			-0.691487	-0.815197		0.54513	0.961555
TRINITY_DN3683_c0_g1	2384	PTR18 (1)	Protein NRT1/ PTR FAMILY 3.1	ARATH					AT1G68570	GO:0003674,GO:0005215,GO:0005575,GO:0005886,GO:0006082,GO:0006807,GO:0008150,GO:0008152,GO:0009987,GO:0010336,GO:0016020,GO:0016021,GO:0031224,GO:0042126,GO:0042128,GO:0042592,GO:0043436,GO:0044237,GO:0044281,GO:0044425,GO:0044464,GO:0044699,GO:0044710,GO:0044763,GO:0048878,GO:0050801,GO:0055081,GO:0055088,GO:0065007,GO:0065008,GO:0071704,GO:0071941,GO:0097708,GO:2001057	2.29347	3.24177	69.2797	8.5444e-17	5.48319e-15	17.4804	13.5279	2.56157	3.71294			-1.0466	-0.721893		1.04783	0.720661
TRINITY_DN40387_c0_g1	2637; 2637; 2492; 802	HAK5; POT5	Potassium transporter 5	ARATH; ORYSJ	K03549				AT4G13420	GO:0003674,GO:0005215,GO:0005575,GO:0005886,GO:0006810,GO:0006811,GO:0006812,GO:0006813,GO:0008150,GO:0008324,GO:0009674,GO:0009987,GO:0010107,GO:0015075,GO:0015077,GO:0015079,GO:0015291,GO:0015293,GO:0015672,GO:0016020,GO:0016021,GO:0022804,GO:0022820,GO:0022857,GO:0022890,GO:0022891,GO:0022892,GO:0030001,GO:0031224,GO:0034220,GO:0044425,GO:0044464,GO:0044699,GO:0044763,GO:0044765,GO:0046873,GO:…	-1.27555	6.476	69.0931	9.39229e-17	6.00473e-15	47.1272	56.9647	132.729	119.217			0.700016	0.54755		-0.755447	-0.492119
TRINITY_DN36547_c1_g1	2286; 2169	PTR18 (2)	Protein NRT1/ PTR FAMILY 3.1	ARATH					AT1G68570	GO:0003674,GO:0005215,GO:0005575,GO:0005886,GO:0006082,GO:0006807,GO:0008150,GO:0008152,GO:0009987,GO:0010336,GO:0016020,GO:0016021,GO:0031224,GO:0042126,GO:0042128,GO:0042592,GO:0043436,GO:0044237,GO:0044281,GO:0044425,GO:0044464,GO:0044699,GO:0044710,GO:0044763,GO:0048878,GO:0050801,GO:0055081,GO:0055088,GO:0065007,GO:0065008,GO:0071704,GO:0071941,GO:0097708,GO:2001057	2.06325	4.17399	69.0837	9.43732e-17	6.01101e-15	35.3804	22.4233	5.99013	7.80005			-1.03313	-0.738563		1.19286	0.578837
TRINITY_DN2253_c0_g1	1073	SLAH4	S-type anion channel SLAH4	ARATH					AT1G62262	GO:0003674,GO:0005215,GO:0005216,GO:0005244,GO:0005253,GO:0005575,GO:0005886,GO:0006873,GO:0008150,GO:0008308,GO:0008509,GO:0009987,GO:0015075,GO:0015267,GO:0016020,GO:0016021,GO:0019725,GO:0022803,GO:0022832,GO:0022836,GO:0022838,GO:0022857,GO:0022891,GO:0022892,GO:0031224,GO:0042592,GO:0044425,GO:0044464,GO:0044699,GO:0044763,GO:0048878,GO:0050801,GO:0055082,GO:0065007,GO:0065008	2.82869	1.55357	68.6507	1.17543e-16	7.45898e-15	5.31405	4.5988	0.63054	0.748344			-0.71634	-0.653136		0.758971	0.610505
TRINITY_DN26642_c0_g1	817; 766; 671; 620										1.70801	5.42524	68.2245	1.45904e-16	9.22439e-15	56.4967	74.8563	15.9606	24.1197			-1.08529	-0.544984		0.618233	1.01204
TRINITY_DN22409_c0_g1	578	UGT	Putative UDP-glucose glucosyltransferase	FRAAN						GO:0003674,GO:0003824,GO:0008150,GO:0008152,GO:0016740,GO:0016757,GO:0016758	3.00575	1.9801	67.8424	1.771e-16	1.11554e-14	5.1742	8.55981	0.866993	0.834691			-0.796977	-0.813323		0.526304	1.084
TRINITY_DN34144_c0_g1	1672; 1672; 1610	7SB1 (1)	Basic 7S globulin	SOYBN						GO:0003674,GO:0003824,GO:0004175,GO:0004190,GO:0005488,GO:0005515,GO:0006508,GO:0008150,GO:0008152,GO:0008233,GO:0009056,GO:0009057,GO:0016787,GO:0019538,GO:0030163,GO:0042802,GO:0043170,GO:0044238,GO:0045735,GO:0070001,GO:0070011,GO:0071704,GO:1901575	1.6952	4.89093	67.8322	1.78021e-16	1.11721e-14	36.8627	53.5743	12.5714	15.2835			-0.898195	-0.65194		0.517052	1.03308
TRINITY_DN33561_c0_g2	1009; 513										-1.35569	5.05456	67.783	1.82513e-16	1.14121e-14	16.977	20.3757	50.3644	45.1885			0.710286	0.560133		-0.75405	-0.516368
TRINITY_DN44654_c0_g1	1472	NSP5	Nitrile-specifier protein 5	ARATH					AT5G48180	GO:0005575,GO:0005829,GO:0006082,GO:0006790,GO:0006807,GO:0008150,GO:0008152,GO:0009056,GO:0009058,GO:0009987,GO:0016143,GO:0016145,GO:0019748,GO:0019757,GO:0019759,GO:0019760,GO:0019762,GO:0034641,GO:0043436,GO:0044237,GO:0044248,GO:0044249,GO:0044271,GO:0044273,GO:0044281,GO:0044424,GO:0044444,GO:0044464,GO:0044699,GO:0044710,GO:0044712,GO:0044763,GO:0050898,GO:0071704,GO:0080028,GO:1901135,GO:…	1.2238	6.77194	67.4256	2.18786e-16	1.36064e-14	162.442	143.335	64.6304	66.286			-0.615966	-0.580557		0.687361	0.509162
TRINITY_DN11090_c0_g1	2172; 2136	BIP; BIP5	Luminal-binding protein; Luminal-binding protein 5	SPIOL; TOBAC						GO:0000166,GO:0001882,GO:0001883,GO:0003674,GO:0005488,GO:0005524,GO:0005575,GO:0005788,GO:0017076,GO:0030554,GO:0031974,GO:0032549,GO:0032550,GO:0032553,GO:0032555,GO:0032559,GO:0035639,GO:0036094,GO:0043167,GO:0043168,GO:0043233,GO:0044422,GO:0044424,GO:0044432,GO:0044444,GO:0044446,GO:0044464,GO:0070013,GO:0097159,GO:0097367,GO:1901265,GO:1901363	3.20057	1.69876	67.4219	2.19201e-16	1.36064e-14	7.07607	4.16242	0.512314	0.690779			-0.811634	-0.712627		1.04142	0.482845
TRINITY_DN6812_c0_g1	1065; 972	PER4 (2)	Peroxidase 4 {ECO:0000250|UniProtKB:Q42578}	VITVI							2.5675	4.70942	67.2384	2.40584e-16	1.48796e-14	57.6994	31.2853	5.24137	9.69969			-1.48402	-0.791881		1.55936	0.716532
TRINITY_DN38958_c0_g1	2653; 2627; 2612; 2609; 2583; 2568; 2000; 1974; 1959; 1440; 1425										1.1393	5.70202	67.1628	2.49993e-16	1.54057e-14	74.3407	68.5792	32.5122	32.3803			-0.542988	-0.548515		0.602357	0.489146
TRINITY_DN38009_c0_g1	2374; 1810	DTX14 (1)	Protein DETOXIFICATION 14 {ECO:0000303|PubMed:11739388}	ARATH	K03327				AT1G71140	GO:0003674,GO:0005215,GO:0005575,GO:0005774,GO:0015238,GO:0015291,GO:0015297,GO:0016020,GO:0016021,GO:0022804,GO:0022857,GO:0031090,GO:0031224,GO:0044422,GO:0044424,GO:0044425,GO:0044437,GO:0044444,GO:0044446,GO:0044464,GO:0090484,GO:0098588	1.96132	5.35108	67.0287	2.67586e-16	1.64306e-14	52.2734	77.3739	12.5714	20.6082			-1.24409	-0.610376		0.653022	1.20144
TRINITY_DN62139_c0_g1	1638	AKR2	Probable aldo-keto reductase 2	ORYSJ						GO:0003674,GO:0003824,GO:0016491	1.19334	5.59798	66.7671	3.05563e-16	1.86952e-14	64.6076	69.9554	27.7438	31.0275			-0.647174	-0.496094		0.515926	0.627342
TRINITY_DN34581_c0_g1	1308; 1293; 1290; 1275; 1257; 1239; 1200; 1182; 1164; 1149; 1146										1.4283	5.52671	66.7284	3.11618e-16	1.89976e-14	77.8648	56.1926	25.4975	24.35			-0.639575	-0.701073		0.898686	0.441962
TRINITY_DN57313_c0_g1	1206	MLP28	MLP-like protein 28	ARATH					AT1G70830	GO:0006950,GO:0006952,GO:0008150,GO:0009607,GO:0050896	2.59298	7.09521	66.6714	3.20763e-16	1.94855e-14	141.102	327.824	32.7093	44.9582			-1.432	-0.995946		0.611648	1.8163
TRINITY_DN28423_c0_g1	695	G3PA (1)	Glyceraldehyde-3-phosphate dehydrogenase A, chloroplastic	PEA						GO:0000166,GO:0003674,GO:0003824,GO:0005488,GO:0005575,GO:0005975,GO:0005996,GO:0006006,GO:0008150,GO:0008152,GO:0009058,GO:0009507,GO:0009536,GO:0016051,GO:0016491,GO:0016620,GO:0016903,GO:0019253,GO:0019318,GO:0019685,GO:0036094,GO:0043226,GO:0043227,GO:0043229,GO:0043231,GO:0044238,GO:0044424,GO:0044444,GO:0044464,GO:0044699,GO:0044710,GO:0044711,GO:0044723,GO:0047100,GO:0048037,GO:0050661,GO:…	2.75441	1.67838	66.314	3.84521e-16	2.32758e-14	4.75467	6.07578	0.788175	0.805909			-0.704998	-0.695851		0.571567	0.829283
TRINITY_DN38579_c0_g2	740; 690	SRK6	Putative serine/threonine-protein kinase receptor	BRAOV						GO:0000166,GO:0001882,GO:0001883,GO:0003674,GO:0003824,GO:0004672,GO:0004674,GO:0005488,GO:0005524,GO:0005575,GO:0008037,GO:0008150,GO:0009987,GO:0016021,GO:0016301,GO:0016740,GO:0016772,GO:0016773,GO:0017076,GO:0030554,GO:0031224,GO:0032549,GO:0032550,GO:0032553,GO:0032555,GO:0032559,GO:0035639,GO:0036094,GO:0043167,GO:0043168,GO:0044425,GO:0044699,GO:0044763,GO:0048544,GO:0060320,GO:0097159,GO:…	2.58845	1.73496	66.1774	4.1211e-16	2.48577e-14	5.39795	5.67297	0.945811	0.892256			-0.670778	-0.697247		0.657683	0.710342
TRINITY_DN22888_c0_g1	1709	LIP; LIP	Lipase; Lipase	RHIOR; RHIMI						GO:0003674,GO:0003824,GO:0004806,GO:0005488,GO:0005575,GO:0005615,GO:0006629,GO:0008150,GO:0008152,GO:0009056,GO:0016042,GO:0016298,GO:0016787,GO:0016788,GO:0043167,GO:0043169,GO:0044238,GO:0044421,GO:0044699,GO:0044710,GO:0044712,GO:0046872,GO:0052689,GO:0071704,GO:1901575	2.33849	2.80788	66.0607	4.37258e-16	2.62817e-14	12.6139	10.3725	1.85221	2.64799			-0.969468	-0.69855		0.954111	0.713907
TRINITY_DN26353_c0_g1	1134; 1041	BIP2	Heat shock 70 kDa protein BIP2 {ECO:0000305}	ORYSJ						GO:0000166,GO:0001882,GO:0001883,GO:0003674,GO:0005488,GO:0005524,GO:0005575,GO:0005783,GO:0017076,GO:0030554,GO:0032549,GO:0032550,GO:0032553,GO:0032555,GO:0032559,GO:0035639,GO:0036094,GO:0043167,GO:0043168,GO:0043226,GO:0043227,GO:0043229,GO:0043231,GO:0044424,GO:0044444,GO:0044464,GO:0097159,GO:0097367,GO:1901265,GO:1901363	2.31675	2.5068	65.9433	4.64077e-16	2.77957e-14	9.31357	9.26473	1.65517	2.04355			-0.849883	-0.704197		0.780161	0.77392
TRINITY_DN30080_c0_g1	1292	CB4C (1)	Chlorophyll a-b binding protein CP29.3, chloroplastic	ARATH	K08915				AT2G40100	GO:0003674,GO:0005488,GO:0005575,GO:0006091,GO:0006464,GO:0008150,GO:0008152,GO:0009314,GO:0009416,GO:0009507,GO:0009521,GO:0009522,GO:0009523,GO:0009526,GO:0009534,GO:0009535,GO:0009536,GO:0009579,GO:0009628,GO:0009637,GO:0009639,GO:0009765,GO:0009768,GO:0009941,GO:0009987,GO:0010114,GO:0010218,GO:0010287,GO:0016020,GO:0016021,GO:0016168,GO:0018298,GO:0019538,GO:0031224,GO:0031409,GO:0031967,GO:…	1.66044	4.1027	65.8301	4.9152e-16	2.93365e-14	23.242	28.667	8.90638	7.541			-0.627301	-0.820261		0.58335	0.864211
TRINITY_DN32635_c0_g1	1477; 1477; 1415; 1415	MOCOS (1)	Molybdenum cofactor sulfurase {ECO:0000255|HAMAP-Rule:MF_03050}	BOVIN	K15631					GO:0003674,GO:0003824,GO:0005488,GO:0006732,GO:0006777,GO:0006793,GO:0006796,GO:0006807,GO:0008150,GO:0008152,GO:0008265,GO:0009058,GO:0009108,GO:0009987,GO:0018130,GO:0019538,GO:0019637,GO:0019720,GO:0030151,GO:0030170,GO:0032324,GO:0043167,GO:0043168,GO:0043169,GO:0043170,GO:0043545,GO:0044237,GO:0044238,GO:0044249,GO:0046483,GO:0046872,GO:0046914,GO:0048037,GO:0051186,GO:0051188,GO:0051189,GO:…	1.14803	5.66868	65.5599	5.63729e-16	3.35291e-14	72.5787	67.3371	31.4482	31.6895			-0.554726	-0.544356		0.602109	0.496974
TRINITY_DN31836_c0_g2	1027; 944										2.44247	2.44375	65.3268	6.3451e-16	3.76079e-14	10.2365	7.72061	1.69458	1.61182			-0.772667	-0.805351		0.955047	0.622971
TRINITY_DN26826_c0_g1	635; 615	TRNHF (1)	Tropinone reductase homolog At5g06060 {ECO:0000305}	ARATH	K08081				AT5G06060	GO:0003674,GO:0003824,GO:0005575,GO:0005829,GO:0016491,GO:0044424,GO:0044444,GO:0044464	2.26853	3.72815	65.0092	7.45473e-16	4.40319e-14	27.7449	15.6426	4.61083	4.40372			-0.884996	-0.930917		1.28475	0.531167
TRINITY_DN23407_c0_g1	1669	PRPX (1)	Pathogen-related protein	HORVU						GO:0006950,GO:0006952,GO:0008150,GO:0009607,GO:0050896	1.41931	5.53995	64.9018	7.87239e-16	4.63385e-14	56.7205	78.5152	23.9605	26.5374			-0.736755	-0.60022		0.440788	0.896187
TRINITY_DN32441_c0_g1	1720; 1696	EXG	Glucan 1,3-beta-glucosidase	YARLI	K01210					GO:0000272,GO:0000935,GO:0003674,GO:0003824,GO:0004338,GO:0004553,GO:0005575,GO:0005576,GO:0005975,GO:0005976,GO:0006073,GO:0008150,GO:0008152,GO:0008422,GO:0009056,GO:0009057,GO:0009251,GO:0009986,GO:0009987,GO:0010383,GO:0015926,GO:0016052,GO:0016787,GO:0016798,GO:0030428,GO:0034406,GO:0043170,GO:0044036,GO:0044042,GO:0044237,GO:0044238,GO:0044260,GO:0044262,GO:0044264,GO:0044464,GO:0044699,GO:…	1.18651	6.27998	64.8846	7.94136e-16	4.65839e-14	100.38	115.339	45.9112	48.815			-0.618159	-0.533266		0.477334	0.674091
TRINITY_DN29252_c0_g1	956; 881; 840; 765	AHL14 (1)	AT-hook motif nuclear-localized protein 14 {ECO:0000312|EMBL:FAA00285.1}	ARATH					AT3G04590	GO:0003674,GO:0003676,GO:0003677,GO:0005488,GO:0005575,GO:0005634,GO:0006139,GO:0006351,GO:0006355,GO:0006725,GO:0006807,GO:0008150,GO:0008152,GO:0009058,GO:0009059,GO:0009889,GO:0009987,GO:0010468,GO:0010556,GO:0016070,GO:0018130,GO:0019219,GO:0019222,GO:0019438,GO:0031323,GO:0031326,GO:0032774,GO:0034641,GO:0034645,GO:0034654,GO:0043170,GO:0043226,GO:0043227,GO:0043229,GO:0043231,GO:0044237,GO:…	3.05774	1.30149	64.7623	8.44995e-16	4.92501e-14	4.86655	3.52463	0.551723	0.460519			-0.622503	-0.675011		0.805611	0.491903
TRINITY_DN57447_c0_g1	2114	INV3	Beta-fructofuranosidase, insoluble isoenzyme CWINV3	ARATH					AT1G55120	GO:0003674,GO:0003824,GO:0004553,GO:0005575,GO:0005576,GO:0005618,GO:0005773,GO:0005975,GO:0008150,GO:0008152,GO:0016787,GO:0016798,GO:0030312,GO:0043226,GO:0043227,GO:0043229,GO:0043231,GO:0044238,GO:0044424,GO:0044444,GO:0044464,GO:0048046,GO:0051669,GO:0071704	1.55271	5.89195	64.7615	8.45359e-16	4.92501e-14	107.316	69.4184	28.4531	31.7758			-0.805736	-0.656335		1.0381	0.423968
TRINITY_DN30696_c0_g1	1198; 1099	SPER1; SPER3	Protein SPEAR1 {ECO:0000303|PubMed:25527103}; Protein SPEAR3 {ECO:0000303|PubMed:25527103}	ARATH					AT2G20080	GO:0006139,GO:0006351,GO:0006355,GO:0006725,GO:0006807,GO:0008150,GO:0008152,GO:0009058,GO:0009059,GO:0009889,GO:0009987,GO:0010468,GO:0010556,GO:0016070,GO:0018130,GO:0019219,GO:0019222,GO:0019438,GO:0031323,GO:0031326,GO:0032774,GO:0034641,GO:0034645,GO:0034654,GO:0043170,GO:0044237,GO:0044238,GO:0044249,GO:0044260,GO:0044271,GO:0046483,GO:0050789,GO:0050794,GO:0051171,GO:0051252,GO:0060255,GO:…	1.79908	3.49052	64.505	9.62882e-16	5.56692e-14	16.7812	17.8245	4.76846	5.15206			-0.775577	-0.696046		0.696813	0.77481
TRINITY_DN2264_c0_g1	1016	PR4B	Pathogenesis-related protein PR-4B	TOBAC						GO:0005575,GO:0005576,GO:0005618,GO:0006950,GO:0006952,GO:0008150,GO:0009605,GO:0009607,GO:0009617,GO:0009620,GO:0030312,GO:0042742,GO:0043207,GO:0044464,GO:0050832,GO:0050896,GO:0051704,GO:0051707,GO:0098542	3.2273	5.16767	64.5035	9.63589e-16	5.56692e-14	96.6597	32.4937	5.32018	8.43326			-1.62503	-1.11379		2.12748	0.611349
TRINITY_DN22830_c0_g1	734; 635	RL10 (1)	60S ribosomal protein L10	VITRI						GO:0003674,GO:0003735,GO:0005198,GO:0005575,GO:0005840,GO:0006412,GO:0008150,GO:0008152,GO:0009058,GO:0009059,GO:0009987,GO:0019538,GO:0030529,GO:0032991,GO:0034645,GO:0043170,GO:0043226,GO:0043228,GO:0043229,GO:0043232,GO:0044237,GO:0044238,GO:0044249,GO:0044260,GO:0044267,GO:0044424,GO:0044444,GO:0044464,GO:0071704,GO:1901576	1.61529	5.05145	64.5	9.65325e-16	5.56692e-14	39.5757	60.1872	16.5123	16.0318			-0.719364	-0.7573		0.447893	1.02877
TRINITY_DN62193_c0_g1	1621	BAHD1 (1)	BAHD acyltransferase At5g47980	ARATH					AT5G47980	GO:0003674,GO:0003824,GO:0016740,GO:0016746,GO:0016747	4.20911	1.89898	63.9948	1.24747e-15	7.16983e-14	10.0687	3.45749	0.31527	0.402954			-0.918177	-0.864548		1.46384	0.318881
TRINITY_DN31662_c0_g1	1680; 1677; 1441; 1441	UGDH4 (1)	UDP-glucose 6-dehydrogenase 4	ORYSJ	K00012					GO:0000166,GO:0003674,GO:0003824,GO:0003979,GO:0005488,GO:0006065,GO:0006082,GO:0006139,GO:0006725,GO:0006753,GO:0006793,GO:0006796,GO:0006807,GO:0008150,GO:0008152,GO:0009058,GO:0009117,GO:0009165,GO:0009225,GO:0009226,GO:0009987,GO:0016053,GO:0016491,GO:0016614,GO:0016616,GO:0018130,GO:0019438,GO:0019637,GO:0019752,GO:0034641,GO:0034654,GO:0036094,GO:0043436,GO:0044237,GO:0044238,GO:0044249,GO:…	-1.17788	5.18541	63.6764	1.46632e-15	8.39936e-14	23.0462	21.517	50.9161	49.9663			0.568813	0.542683		-0.510304	-0.601191
TRINITY_DN39139_c0_g1	1413; 1413; 1048	AT21A	Putative RING-H2 finger protein ATL21A	ARATH					AT2G46495	GO:0001871,GO:0003674,GO:0003824,GO:0004842,GO:0005488,GO:0005575,GO:0006508,GO:0006511,GO:0008150,GO:0008152,GO:0008270,GO:0009056,GO:0009057,GO:0009987,GO:0010498,GO:0016021,GO:0016740,GO:0019538,GO:0019787,GO:0019941,GO:0030163,GO:0030246,GO:0030247,GO:0031224,GO:0043161,GO:0043167,GO:0043169,GO:0043170,GO:0043632,GO:0044237,GO:0044238,GO:0044248,GO:0044260,GO:0044265,GO:0044425,GO:0046872,GO:…	1.97949	3.20228	63.6066	1.5192e-15	8.67317e-14	14.2361	14.8034	3.23152	4.08711			-0.88397	-0.665443		0.749929	0.799484
TRINITY_DN39417_c0_g1	1749; 1711; 1707; 1692; 1681; 1642; 1639; 1634; 1615; 818; 784; 728; 727; 691	U86A1; U86A2	UDP-glycosyltransferase 86A1; UDP-glycosyltransferase 86A2	ARATH					AT2G36970,AT2G28080	GO:0003674,GO:0003824,GO:0005575,GO:0008150,GO:0008152,GO:0008194,GO:0016740,GO:0016757,GO:0016758,GO:0035251,GO:0043226,GO:0043227,GO:0043229,GO:0043231,GO:0044424,GO:0044464,GO:0046527,GO:0080043,GO:0080044	1.75793	3.75807	63.5348	1.57556e-15	8.96495e-14	19.7179	21.7184	6.97535	5.32475			-0.595906	-0.889094		0.678939	0.806061
TRINITY_DN32352_c0_g1	1363; 1363; 998; 998; 966; 966; 585	C71A1; C71A6; C71A8	Cytochrome P450 71A1; Cytochrome P450 71A6; Cytochrome P450 71A8	MENPI; NEPRA; PERAE						GO:0003006,GO:0003674,GO:0003824,GO:0004497,GO:0005488,GO:0005506,GO:0005575,GO:0005789,GO:0007568,GO:0008150,GO:0009835,GO:0016020,GO:0016021,GO:0016491,GO:0016705,GO:0020037,GO:0021700,GO:0022414,GO:0031090,GO:0031224,GO:0032502,GO:0043167,GO:0043169,GO:0044422,GO:0044424,GO:0044425,GO:0044432,GO:0044444,GO:0044446,GO:0044464,GO:0044699,GO:0044702,GO:0044767,GO:0046872,GO:0046906,GO:0046914,GO:…	4.97454	2.72979	63.4971	1.60604e-15	9.10802e-14	20.3053	4.5988	0.512314	0.287825			-1.10211	-1.23715		2.04818	0.291076
TRINITY_DN37072_c0_g1	2198; 2018; 1282; 1133; 905	HKT1; HKT6	Probable cation transporter HKT6; Sodium transporter HKT1	ARATH; ORYSJ					AT4G10310	GO:0003674,GO:0005215,GO:0005575,GO:0005886,GO:0006810,GO:0006811,GO:0006812,GO:0006813,GO:0006814,GO:0006950,GO:0006970,GO:0008150,GO:0008324,GO:0009628,GO:0009651,GO:0009987,GO:0015075,GO:0015077,GO:0015079,GO:0015081,GO:0015672,GO:0016020,GO:0016021,GO:0022857,GO:0022890,GO:0022891,GO:0022892,GO:0030001,GO:0031224,GO:0034220,GO:0035725,GO:0044425,GO:0044464,GO:0044699,GO:0044763,GO:0044765,GO:…	-1.91572	3.71933	63.4482	1.64643e-15	9.30614e-14	4.97842	6.07578	24.197	17.5285			1.00749	0.583675		-0.900935	-0.690233
TRINITY_DN26364_c0_g1	734; 679										-1.57663	3.84947	63.2115	1.85659e-15	1.04594e-13	7.29982	7.14996	21.596	21.5293			0.678515	0.674429		-0.664753	-0.688191
TRINITY_DN16942_c0_g1	1412; 1381; 1296	PER4 (3)	Peroxidase 4 {ECO:0000250|UniProtKB:Q42578}	VITVI	K00430					GO:0003674,GO:0003824,GO:0004601,GO:0005488,GO:0005575,GO:0005576,GO:0006950,GO:0006979,GO:0008150,GO:0008152,GO:0009056,GO:0009987,GO:0016209,GO:0016491,GO:0016684,GO:0020037,GO:0042743,GO:0042744,GO:0043167,GO:0043169,GO:0044237,GO:0044248,GO:0044699,GO:0044710,GO:0044712,GO:0044763,GO:0046872,GO:0046906,GO:0050896,GO:0072593,GO:0097159,GO:1901363	3.06587	3.12442	63.0088	2.05781e-15	1.15549e-13	14.32	16.4483	0.827584	2.76312			-1.49679	-0.744458		1.0322	1.20905
TRINITY_DN34554_c0_g1	2386; 2340; 2051; 1497; 1376										1.19041	6.00711	62.9697	2.09912e-15	1.17482e-13	96.2402	82.3084	40.7881	37.5035			-0.515586	-0.630813		0.683518	0.462881
TRINITY_DN39429_c0_g1	2657; 2401; 1460; 1023	PEK13; RBK2; WAKLH	Proline-rich receptor-like protein kinase PERK13; Receptor-like cytosolic serine/threonine-protein kinase RBK2; Wall-associated receptor kinase-like 9	ARATH					AT3G05140,AT1G69730,AT1G70460	GO:0000166,GO:0001871,GO:0001882,GO:0001883,GO:0003674,GO:0003824,GO:0004672,GO:0004674,GO:0004675,GO:0004871,GO:0004872,GO:0004888,GO:0005488,GO:0005509,GO:0005515,GO:0005524,GO:0005575,GO:0005634,GO:0005737,GO:0005886,GO:0006464,GO:0006468,GO:0006793,GO:0006796,GO:0007165,GO:0007166,GO:0008150,GO:0008152,GO:0009987,GO:0016020,GO:0016021,GO:0016301,GO:0016310,GO:0016740,GO:0016772,GO:0016773,GO:…	1.43179	4.96458	62.9465	2.12397e-15	1.18484e-13	41.8411	48.9755	18.995	14.7366			-0.503739	-0.830778		0.558499	0.776018
TRINITY_DN35367_c0_g1	1844; 1824; 1298; 1116; 1086	Y3136 (1)	Clavaminate synthase-like protein At3g21360	ARATH					AT3G21360	GO:0003674,GO:0003824,GO:0005488,GO:0005575,GO:0005634,GO:0016491,GO:0043167,GO:0043169,GO:0043226,GO:0043227,GO:0043229,GO:0043231,GO:0044424,GO:0044464,GO:0046872	1.23724	5.07821	62.9154	2.1578e-15	1.19979e-13	47.295	47.3307	18.7192	21.3566			-0.668715	-0.495851		0.581761	0.582805
TRINITY_DN34744_c0_g1	1775	LIN	Putative E3 ubiquitin-protein ligase LIN	MEDTR						GO:0003674,GO:0003824,GO:0004842,GO:0008150,GO:0009877,GO:0016740,GO:0019787,GO:0044403,GO:0044419,GO:0051704	3.23463	1.53352	62.8244	2.25982e-15	1.25244e-13	3.63593	6.54573	0.591132	0.489302			-0.696213	-0.754054		0.424858	1.02541
TRINITY_DN25653_c0_g1	1068										2.88412	4.56896	62.6988	2.40857e-15	1.33056e-13	58.2587	24.706	4.01969	7.16683			-1.51989	-0.913152		1.80352	0.629514
TRINITY_DN33528_c0_g1	1090	RD19A	Cysteine protease RD19A {ECO:0000305}	ARATH	K01373				AT4G39090	GO:0000323,GO:0003674,GO:0003824,GO:0004175,GO:0004197,GO:0005575,GO:0005615,GO:0005634,GO:0005764,GO:0005773,GO:0006508,GO:0006950,GO:0006952,GO:0006970,GO:0008150,GO:0008152,GO:0008233,GO:0008234,GO:0009605,GO:0009607,GO:0009617,GO:0009628,GO:0009651,GO:0016787,GO:0019538,GO:0042742,GO:0043170,GO:0043207,GO:0043226,GO:0043227,GO:0043229,GO:0043231,GO:0044238,GO:0044421,GO:0044424,GO:0044444,GO:…	1.146	6.5922	62.5753	2.5645e-15	1.41213e-13	126.586	138.971	61.0836	58.9177			-0.534264	-0.584668		0.493135	0.625797
TRINITY_DN41140_c0_g1	2692; 2643; 2595; 1248	HMA5	Probable copper-transporting ATPase HMA5	ARATH	K17686				AT1G63440	GO:0000041,GO:0000166,GO:0001882,GO:0001883,GO:0003674,GO:0003824,GO:0005215,GO:0005388,GO:0005488,GO:0005507,GO:0005524,GO:0005575,GO:0005887,GO:0006810,GO:0006811,GO:0006812,GO:0006825,GO:0008150,GO:0008152,GO:0008324,GO:0010035,GO:0010038,GO:0010273,GO:0015075,GO:0015085,GO:0015399,GO:0015405,GO:0015662,GO:0016021,GO:0016462,GO:0016787,GO:0016817,GO:0016818,GO:0016820,GO:0016887,GO:0017076,GO:…	1.95615	4.15991	62.3319	2.9018e-15	1.59273e-13	27.689	28.8348	5.16255	9.29673			-1.20369	-0.546329		0.847693	0.902325
TRINITY_DN2412_c0_g1	904	PR1 (1)	Pathogenesis-related protein PR-1	MEDTR						GO:0005575,GO:0005576,GO:0006950,GO:0006952,GO:0008150,GO:0009607,GO:0050896	1.22227	5.01416	62.2944	2.95759e-15	1.61814e-13	44.8617	45.3502	18.9556	19.6872			-0.596653	-0.547147		0.56442	0.57938
TRINITY_DN39714_c2_g1	2373; 2373; 2284; 2284; 2267; 2267; 1752; 964	ILVB1; ILVB3	Acetolactate synthase 1, chloroplastic; Acetolactate synthase 3, chloroplastic	BRANA	K01652					GO:0000166,GO:0000287,GO:0003674,GO:0003824,GO:0003984,GO:0005488,GO:0005575,GO:0006082,GO:0006520,GO:0006549,GO:0006573,GO:0006807,GO:0006950,GO:0008150,GO:0008152,GO:0008652,GO:0009058,GO:0009081,GO:0009082,GO:0009097,GO:0009099,GO:0009507,GO:0009536,GO:0009635,GO:0009636,GO:0009987,GO:0016053,GO:0016740,GO:0016744,GO:0019752,GO:0019842,GO:0030976,GO:0036094,GO:0042221,GO:0043167,GO:0043168,GO:…	1.70687	4.02221	62.2159	3.07795e-15	1.67861e-13	26.4863	22.9269	6.34481	8.72108			-0.927892	-0.566392		0.843427	0.650858
TRINITY_DN17221_c0_g1	1830; 1553; 1535	TET6	Tetraspanin-6	ARATH					AT3G12090	GO:0005575,GO:0008150,GO:0016021,GO:0031224,GO:0032501,GO:0035265,GO:0040007,GO:0044425,GO:0044699,GO:0044707	1.54012	5.22153	62.1104	3.24738e-15	1.76537e-13	44.3024	66.5315	17.931	20.1189			-0.787024	-0.636755		0.429049	0.99473
TRINITY_DN50072_c0_g1	851	C76C2	Cytochrome P450 76C2	ARATH	K20556				AT2G45570	GO:0003674,GO:0003824,GO:0004497,GO:0005488,GO:0005506,GO:0005575,GO:0008150,GO:0008152,GO:0009058,GO:0016020,GO:0016021,GO:0016491,GO:0016705,GO:0016709,GO:0019748,GO:0020037,GO:0031224,GO:0043167,GO:0043169,GO:0044425,GO:0044550,GO:0044699,GO:0044710,GO:0044711,GO:0046872,GO:0046906,GO:0046914,GO:0097159,GO:1901363	-2.67595	1.45453	62.0471	3.35335e-15	1.8172e-13	0.783123	0.671357	4.25615	5.0945			0.553712	0.735137		-0.614858	-0.67399
TRINITY_DN57708_c0_g1	630										2.25872	3.27994	61.9805	3.4688e-15	1.87381e-13	14.8514	16.9518	2.36453	4.20224			-1.14359	-0.636628		0.805376	0.974844
TRINITY_DN34960_c0_g1	1675; 1663; 1512; 1509; 1497; 1388	HSPR2	Nematode resistance protein-like HSPRO2	ARATH					AT2G40000	GO:0001101,GO:0002376,GO:0005575,GO:0005737,GO:0006950,GO:0006952,GO:0006955,GO:0006979,GO:0008150,GO:0009605,GO:0009607,GO:0009617,GO:0009751,GO:0009814,GO:0009816,GO:0010033,GO:0014070,GO:0042221,GO:0042742,GO:0043207,GO:0044424,GO:0044464,GO:0045087,GO:0050896,GO:0051704,GO:0051707,GO:0098542,GO:1901700	-1.77411	4.93079	61.6812	4.03813e-15	2.17448e-13	10.7959	16.8511	54.2659	40.2091			1.03222	0.617518		-1.10435	-0.545389
TRINITY_DN37786_c0_g1	1063; 736	DOGL3	Protein DOG1-like 3 {ECO:0000303|PubMed:17065317}	ARATH					AT4G18690	GO:0003674,GO:0003676,GO:0003677,GO:0005488,GO:0006139,GO:0006351,GO:0006725,GO:0006807,GO:0008150,GO:0008152,GO:0009058,GO:0009059,GO:0009987,GO:0016070,GO:0018130,GO:0019438,GO:0032774,GO:0034641,GO:0034645,GO:0034654,GO:0043170,GO:0043565,GO:0044237,GO:0044238,GO:0044249,GO:0044260,GO:0044271,GO:0046483,GO:0071704,GO:0090304,GO:0097159,GO:0097659,GO:1901360,GO:1901362,GO:1901363,GO:1901576	1.77165	3.89932	61.667	4.06748e-15	2.18339e-13	20.0815	25.8137	5.8325	7.541			-0.902053	-0.617385		0.593241	0.926197
TRINITY_DN37517_c0_g1	2855; 2324	PUB50	Putative U-box domain-containing protein 50	ARATH					AT5G65500	GO:0000166,GO:0001882,GO:0001883,GO:0003674,GO:0003824,GO:0004672,GO:0004842,GO:0005488,GO:0005524,GO:0016301,GO:0016740,GO:0016772,GO:0016773,GO:0017076,GO:0019787,GO:0030554,GO:0032549,GO:0032550,GO:0032553,GO:0032555,GO:0032559,GO:0035639,GO:0036094,GO:0043167,GO:0043168,GO:0097159,GO:0097367,GO:1901265,GO:1901363	1.35349	4.48466	61.3684	4.73352e-15	2.52953e-13	33.2268	30.8153	13.1231	11.9735			-0.555867	-0.669929		0.66405	0.561746
TRINITY_DN25736_c0_g1	653	KIC	Calcium-binding protein KIC	ARATH					AT2G46600	GO:0000902,GO:0000904,GO:0003674,GO:0005488,GO:0005509,GO:0008150,GO:0009653,GO:0009987,GO:0010091,GO:0016043,GO:0032502,GO:0032989,GO:0043167,GO:0043169,GO:0044699,GO:0044763,GO:0044767,GO:0046872,GO:0048869,GO:0071840	1.62011	4.14959	61.3649	4.74194e-15	2.52953e-13	28.8916	24.3367	7.52708	9.72847			-0.865998	-0.566088		0.831113	0.600972
TRINITY_DN28153_c0_g1	1046; 1028										1.16723	6.36783	61.3345	4.81558e-15	2.56081e-13	119.678	108.558	54.7388	46.973			-0.462678	-0.675028		0.637982	0.499724
TRINITY_DN25021_c0_g1	2177	GUN7	Endoglucanase 7	ARATH					AT1G65610	GO:0000272,GO:0003674,GO:0003824,GO:0004553,GO:0005575,GO:0005975,GO:0005976,GO:0006073,GO:0008150,GO:0008152,GO:0008810,GO:0009056,GO:0009057,GO:0009251,GO:0009987,GO:0016021,GO:0016043,GO:0016052,GO:0016787,GO:0016798,GO:0030243,GO:0030245,GO:0031224,GO:0043170,GO:0044042,GO:0044237,GO:0044238,GO:0044247,GO:0044248,GO:0044260,GO:0044262,GO:0044264,GO:0044275,GO:0044425,GO:0045229,GO:0051273,GO:…	2.61567	2.39316	61.0604	5.53504e-15	2.93426e-13	10.8518	6.74714	1.30049	1.55425			-0.868555	-0.761689		1.09267	0.537576
TRINITY_DN33743_c0_g1	2113; 1017; 547	PPCK1 (1)	Phosphoenolpyruvate carboxylase kinase 1	ARATH					AT1G08650	GO:0000166,GO:0001882,GO:0001883,GO:0003674,GO:0003824,GO:0004672,GO:0004674,GO:0004683,GO:0005488,GO:0005515,GO:0005516,GO:0005524,GO:0005575,GO:0005634,GO:0005737,GO:0006464,GO:0006468,GO:0006793,GO:0006796,GO:0007165,GO:0008150,GO:0008152,GO:0009314,GO:0009416,GO:0009628,GO:0009719,GO:0009931,GO:0009987,GO:0010033,GO:0010243,GO:0010857,GO:0014070,GO:0016301,GO:0016310,GO:0016740,GO:0016772,GO:…	1.42948	5.3597	60.9566	5.83474e-15	3.08356e-13	66.1179	53.3393	18.7586	25.5013			-0.883679	-0.477889		0.830648	0.530919
TRINITY_DN33637_c0_g1	1906; 1894; 559	WRK57	Probable WRKY transcription factor 57	ARATH					AT1G69310	GO:0000975,GO:0001067,GO:0001071,GO:0001101,GO:0003674,GO:0003676,GO:0003677,GO:0003700,GO:0005488,GO:0005575,GO:0005634,GO:0006139,GO:0006351,GO:0006725,GO:0006807,GO:0006950,GO:0006970,GO:0008150,GO:0008152,GO:0009058,GO:0009059,GO:0009414,GO:0009415,GO:0009628,GO:0009651,GO:0009987,GO:0010035,GO:0016070,GO:0018130,GO:0019438,GO:0032774,GO:0034641,GO:0034645,GO:0034654,GO:0042221,GO:0043170,GO:…	1.66814	3.76369	60.7353	6.52891e-15	3.43977e-13	22.4029	18.563	6.38422	6.50484			-0.714054	-0.693447		0.82725	0.580251
TRINITY_DN21662_c0_g1	1836; 1715	Y8948 (1)	Putative methyltransferase DDB_G0268948	DICDI						GO:0003674,GO:0003824,GO:0005575,GO:0005737,GO:0008150,GO:0008152,GO:0008168,GO:0008757,GO:0016023,GO:0016740,GO:0016741,GO:0030139,GO:0031410,GO:0031982,GO:0031988,GO:0032259,GO:0043226,GO:0043227,GO:0043229,GO:0043231,GO:0044424,GO:0044444,GO:0044464,GO:0045335	1.40065	5.28849	60.7012	6.64301e-15	3.48911e-13	58.2308	54.8835	17.6551	25.0695			-0.902615	-0.440852		0.712979	0.630488
TRINITY_DN40685_c0_g2	1861	IRE1A (1)	Serine/threonine-protein kinase/endoribonuclease IRE1a	ARATH	K08852				AT2G17520	GO:0000166,GO:0001101,GO:0001882,GO:0001883,GO:0001932,GO:0001934,GO:0002376,GO:0003674,GO:0003824,GO:0004518,GO:0004519,GO:0004521,GO:0004540,GO:0004672,GO:0004674,GO:0005488,GO:0005524,GO:0005575,GO:0005783,GO:0006139,GO:0006351,GO:0006355,GO:0006396,GO:0006397,GO:0006464,GO:0006468,GO:0006725,GO:0006793,GO:0006796,GO:0006807,GO:0006950,GO:0006952,GO:0006955,GO:0006984,GO:0006987,GO:0007165,GO:…	2.15145	2.84406	60.6188	6.92687e-15	3.62704e-13	11.8867	11.1781	3.07388	2.15868			-0.635639	-0.922602		0.816901	0.741341
TRINITY_DN36193_c0_g1	1912	UGT2 (5)	7-deoxyloganetin glucosyltransferase	GARJA						GO:0003674,GO:0003824,GO:0008150,GO:0008152,GO:0008194,GO:0016740,GO:0016757,GO:0016758,GO:0035251,GO:0046527	1.61711	5.83423	60.6075	6.96695e-15	3.63687e-13	103.065	68.6463	23.4088	32.4954			-0.991059	-0.549984		1.05682	0.484226
TRINITY_DN53714_c0_g1	1129	CSPLD	CASP-like protein 1D1	POPTR						GO:0005575,GO:0005886,GO:0016020,GO:0016021,GO:0031224,GO:0044425,GO:0044464	1.86825	6.28624	60.5807	7.06222e-15	3.67537e-13	84.9129	159.917	32.6305	34.395			-0.906093	-0.834393		0.421435	1.31905
TRINITY_DN36434_c0_g1	1851; 1843; 1837; 1829; 1405; 1290; 817	MAKR1	Probable membrane-associated kinase regulator 1	ARATH					AT5G26230	GO:0003674,GO:0004857,GO:0005575,GO:0005829,GO:0005886,GO:0006629,GO:0007165,GO:0008150,GO:0008152,GO:0009536,GO:0009719,GO:0009725,GO:0009741,GO:0009742,GO:0009755,GO:0010033,GO:0014070,GO:0016020,GO:0019207,GO:0019210,GO:0030234,GO:0033993,GO:0042221,GO:0043226,GO:0043227,GO:0043229,GO:0043231,GO:0043401,GO:0044238,GO:0044424,GO:0044444,GO:0044464,GO:0044699,GO:0044710,GO:0050789,GO:0050794,GO:…	-1.08944	5.67042	60.5486	7.17828e-15	3.72441e-13	32.3318	32.7622	67.6255	70.8624			0.489151	0.554711		-0.530919	-0.512943
TRINITY_DN25919_c0_g1	837; 830										3.6423	2.73754	60.508	7.32807e-15	3.79061e-13	17.7881	6.24362	0.748767	1.1513			-1.15736	-0.960196		1.69042	0.427136
TRINITY_DN5100_c0_g1	2445	TOLB (1)	Protein TolB {ECO:0000255|HAMAP-Rule:MF_00671}	PELCD; RHOPA	K03641					GO:0005575,GO:0006810,GO:0008104,GO:0008150,GO:0015031,GO:0017038,GO:0033036,GO:0042597,GO:0044464,GO:0044699,GO:0044765,GO:0045184,GO:0051179,GO:0051234,GO:0071702,GO:1902578	1.22832	6.06524	60.4559	7.52458e-15	3.8805e-13	83.3746	104.128	38.463	41.5043			-0.643222	-0.538665		0.433984	0.747904
TRINITY_DN26734_c0_g1	521; 521	1A1C (2)	1-aminocyclopropane-1-carboxylate synthase	SOYBN	K20772					GO:0003006,GO:0003674,GO:0003824,GO:0005488,GO:0007568,GO:0008150,GO:0008152,GO:0009058,GO:0009692,GO:0009693,GO:0009835,GO:0009987,GO:0016829,GO:0016846,GO:0016847,GO:0021700,GO:0022414,GO:0030170,GO:0032502,GO:0043167,GO:0043168,GO:0043449,GO:0043450,GO:0044237,GO:0044249,GO:0044699,GO:0044702,GO:0044767,GO:0048037,GO:0071695,GO:0071704,GO:0097159,GO:1900673,GO:1900674,GO:1901363,GO:1901576	3.47558	1.44165	60.4166	7.67619e-15	3.94676e-13	4.67077	4.93448	0.0788175	0.719561			-0.951931	-0.56432		0.730159	0.786093
TRINITY_DN35307_c0_g1	1673; 1541; 1188	PIRL	Pirin-like protein	SOLLC	K06911					GO:0005575,GO:0005634,GO:0043226,GO:0043227,GO:0043229,GO:0043231,GO:0044424,GO:0044464	1.31959	4.49551	60.351	7.93653e-15	4.06836e-13	33.1708	30.9496	12.6108	13.0672			-0.621237	-0.576858		0.646107	0.551987
TRINITY_DN33420_c0_g1	1512; 1206	G3PB	Glyceraldehyde-3-phosphate dehydrogenase GAPB, chloroplastic	ARATH	K05298				AT1G42970	GO:0000166,GO:0003674,GO:0003824,GO:0004365,GO:0005488,GO:0005575,GO:0005576,GO:0005975,GO:0005996,GO:0006006,GO:0006950,GO:0008150,GO:0008152,GO:0009058,GO:0009266,GO:0009314,GO:0009409,GO:0009416,GO:0009507,GO:0009526,GO:0009532,GO:0009535,GO:0009536,GO:0009570,GO:0009628,GO:0009743,GO:0009744,GO:0009941,GO:0010033,GO:0010035,GO:0010038,GO:0010319,GO:0016020,GO:0016051,GO:0016491,GO:0016620,GO:…	1.70561	3.69642	60.3399	7.98126e-15	4.07905e-13	17.816	21.5841	5.99013	6.0731			-0.721701	-0.706799		0.588676	0.839824
TRINITY_DN37756_c0_g1	2248; 2233; 2222; 2207; 2044; 1915; 1900; 1897	FAFL	Protein FAF-like, chloroplastic	ARATH					AT5G22090	GO:0005575,GO:0009507,GO:0009536,GO:0043226,GO:0043227,GO:0043229,GO:0043231,GO:0044424,GO:0044444,GO:0044464	1.27964	4.90338	60.3332	8.00843e-15	4.08071e-13	39.4918	45.0481	16.7881	17.989			-0.639176	-0.549789		0.503827	0.685138
TRINITY_DN34703_c0_g1	2090; 1954; 1811; 1311; 562; 562	REM41 (1)	Remorin 4.1 {ECO:0000305}	ORYSJ						GO:0005575,GO:0005886,GO:0007165,GO:0008150,GO:0009738,GO:0009755,GO:0016020,GO:0044464,GO:0050789,GO:0050794,GO:0065007	1.44708	5.03504	60.3129	8.09146e-15	4.11075e-13	55.5737	40.0129	16.5911	18.4496			-0.73612	-0.598662		0.89468	0.440101
TRINITY_DN25815_c0_g1	578; 563										3.05417	4.95212	60.2721	8.26112e-15	4.18449e-13	28.0526	82.2413	5.32018	7.91518			-1.49997	-1.06221		0.537569	2.02461
TRINITY_DN14324_c0_g1	674	ML328 (2)	MLP-like protein 328	ARATH					AT2G01520	GO:0003006,GO:0003674,GO:0005488,GO:0005507,GO:0005575,GO:0005829,GO:0006950,GO:0006952,GO:0008150,GO:0009607,GO:0010033,GO:0010035,GO:0010038,GO:0010043,GO:0010228,GO:0014070,GO:0022414,GO:0032502,GO:0042221,GO:0043167,GO:0043169,GO:0044424,GO:0044444,GO:0044464,GO:0046872,GO:0046914,GO:0050896,GO:0080184,GO:1990267	4.32041	6.67858	60.2053	8.546e-15	4.31599e-13	60.72	329.334	9.93101	9.58456			-1.7868	-1.82931		0.60741	3.0087
TRINITY_DN18895_c0_g1	1773; 1686	ACL5 (1)	Thermospermine synthase ACAULIS5	ARATH	K18787				AT5G19530	GO:0003674,GO:0003824,GO:0005575,GO:0005737,GO:0006576,GO:0006595,GO:0006596,GO:0006807,GO:0006810,GO:0008150,GO:0008152,GO:0009058,GO:0009308,GO:0009309,GO:0009888,GO:0009914,GO:0009926,GO:0009987,GO:0010087,GO:0010487,GO:0010817,GO:0016740,GO:0016765,GO:0016768,GO:0030154,GO:0032502,GO:0034641,GO:0042401,GO:0044106,GO:0044237,GO:0044249,GO:0044271,GO:0044424,GO:0044464,GO:0044699,GO:0044763,GO:…	1.78928	5.4898	60.1894	8.6153e-15	4.33815e-13	50.903	88.2835	17.8916	22.3064			-0.970668	-0.68149		0.440523	1.21164
TRINITY_DN31385_c0_g1	1159; 940; 717	GDL15; GDL80; GDL82	GDSL esterase/lipase At1g29670; GDSL esterase/lipase At5g37690; GDSL esterase/lipase At5g45670	ARATH					AT1G29670,AT5G45670	GO:0003674,GO:0003824,GO:0005575,GO:0005576,GO:0005618,GO:0006629,GO:0008150,GO:0008152,GO:0009056,GO:0009507,GO:0009534,GO:0009536,GO:0009579,GO:0016042,GO:0016787,GO:0016788,GO:0030312,GO:0031976,GO:0031984,GO:0043226,GO:0043227,GO:0043229,GO:0043231,GO:0044238,GO:0044422,GO:0044424,GO:0044434,GO:0044435,GO:0044444,GO:0044446,GO:0044464,GO:0044699,GO:0044710,GO:0044712,GO:0048046,GO:0071704,GO:…	2.37746	2.2298	60.0967	9.03096e-15	4.53407e-13	8.3067	7.04925	1.22167	1.69817			-0.841672	-0.642672		0.836028	0.648317
TRINITY_DN39858_c0_g1	2670; 1587	IP5P2 (1)	Type I inositol polyphosphate 5-phosphatase 2 {ECO:0000303|PubMed:11402208}	ARATH					AT4G18010	GO:0001101,GO:0003674,GO:0003824,GO:0004439,GO:0004445,GO:0005975,GO:0006066,GO:0006629,GO:0006644,GO:0006650,GO:0006793,GO:0006796,GO:0007165,GO:0008150,GO:0008152,GO:0009056,GO:0009719,GO:0009725,GO:0009737,GO:0009738,GO:0009755,GO:0009791,GO:0009845,GO:0009987,GO:0010033,GO:0016311,GO:0016787,GO:0016788,GO:0016791,GO:0019637,GO:0019751,GO:0030258,GO:0032501,GO:0032502,GO:0032957,GO:0033993,GO:…	1.15618	5.1587	59.8846	1.00587e-14	5.03525e-13	47.323	51.0567	21.8719	22.2488			-0.555444	-0.53284		0.491504	0.59678
TRINITY_DN37404_c0_g2	1877	BBE28	Berberine bridge enzyme-like 28 {ECO:0000303|PubMed:26037923}	ARATH					AT5G44440	GO:0000166,GO:0003674,GO:0003824,GO:0005488,GO:0005575,GO:0005576,GO:0005618,GO:0006950,GO:0006970,GO:0008150,GO:0009628,GO:0009651,GO:0016491,GO:0016614,GO:0030312,GO:0036094,GO:0043167,GO:0043168,GO:0044464,GO:0048037,GO:0050660,GO:0050662,GO:0050896,GO:0097159,GO:1901265,GO:1901363	2.15265	4.6653	59.8379	1.03002e-14	5.14105e-13	55.0983	27.2235	8.9852	9.52699			-0.964728	-0.895273		1.41316	0.446842
TRINITY_DN33476_c0_g1	1318; 1222	MDHG	Malate dehydrogenase, glyoxysomal	CITLA						GO:0003674,GO:0003824,GO:0005575,GO:0005777,GO:0005975,GO:0006081,GO:0006082,GO:0006097,GO:0006099,GO:0006101,GO:0006108,GO:0008150,GO:0008152,GO:0009514,GO:0009987,GO:0016491,GO:0016614,GO:0016615,GO:0016616,GO:0019752,GO:0030060,GO:0032787,GO:0042579,GO:0043226,GO:0043227,GO:0043229,GO:0043231,GO:0043436,GO:0043648,GO:0044237,GO:0044238,GO:0044262,GO:0044281,GO:0044424,GO:0044444,GO:0044464,GO:…	2.36914	2.10786	59.806	1.04683e-14	5.20973e-13	6.65654	7.45207	1.53694	1.20886			-0.642244	-0.782684		0.649045	0.775883
TRINITY_DN28803_c0_g1	926; 925; 851; 850	21KD; PMI11	21 kDa protein; Pectinesterase inhibitor 11 {ECO:0000305}	ARATH; DAUCA					AT3G47380	GO:0003674,GO:0004857,GO:0005575,GO:0005576,GO:0030234,GO:0048046	1.81337	4.58197	59.6502	1.1331e-14	5.61013e-13	42.3725	31.8223	8.03939	12.9809			-1.11844	-0.540986		1.02556	0.633867
TRINITY_DN49991_c0_g1	737										1.20123	5.13499	59.6488	1.13386e-14	5.61013e-13	47.0992	50.6203	19.7438	22.6806			-0.658222	-0.475449		0.516875	0.616795
TRINITY_DN34058_c0_g1	1894; 1814; 1812; 1732; 928; 780	ABIL2; ABIL3 (1)	Protein ABIL2; Protein ABIL3	ARATH					AT5G24310,AT3G49290	GO:0000902,GO:0000904,GO:0005575,GO:0005737,GO:0005856,GO:0008150,GO:0009653,GO:0009987,GO:0010090,GO:0015630,GO:0016043,GO:0032502,GO:0032989,GO:0043226,GO:0043228,GO:0043229,GO:0043232,GO:0044424,GO:0044464,GO:0044699,GO:0044763,GO:0044767,GO:0048364,GO:0048513,GO:0048856,GO:0048869,GO:0071840	2.41831	3.45539	59.6228	1.14894e-14	5.66835e-13	19.2704	17.2875	2.08866	4.66276			-1.3304	-0.62591		1.04875	0.907562
TRINITY_DN35253_c0_g1	1005; 972; 956; 929; 606	C84A1 (3)	Cytochrome P450 84A1	ARATH	K09755				AT4G36220	GO:0003674,GO:0003824,GO:0004497,GO:0005488,GO:0005506,GO:0005575,GO:0005783,GO:0006725,GO:0008150,GO:0008152,GO:0009058,GO:0009314,GO:0009411,GO:0009416,GO:0009628,GO:0009698,GO:0009699,GO:0009808,GO:0009809,GO:0009987,GO:0010224,GO:0016020,GO:0016021,GO:0016491,GO:0016705,GO:0016709,GO:0019438,GO:0019748,GO:0020037,GO:0031224,GO:0043167,GO:0043169,GO:0043226,GO:0043227,GO:0043229,GO:0043231,GO:…	2.7527	1.29094	59.5415	1.19744e-14	5.89057e-13	4.36311	3.79317	0.669949	0.546867			-0.575593	-0.643682		0.677327	0.541948
TRINITY_DN39769_c1_g1	2141; 2136; 2017; 1907	TRA1 (1)	Putative AC transposase	MAIZE						GO:0003674,GO:0003676,GO:0003677,GO:0005488,GO:0006139,GO:0006259,GO:0006310,GO:0006725,GO:0006807,GO:0008150,GO:0008152,GO:0009987,GO:0032196,GO:0034641,GO:0043170,GO:0044237,GO:0044238,GO:0044260,GO:0044699,GO:0044763,GO:0046483,GO:0071704,GO:0090304,GO:0097159,GO:1901360,GO:1901363	-1.4081	4.25739	59.4931	1.22722e-14	6.01971e-13	10.9917	9.90252	29.3595	26.192			0.705642	0.552026		-0.565673	-0.691995
TRINITY_DN7668_c0_g1	1537	PER51	Peroxidase 51	ARATH	K00430				AT4G37530	GO:0003674,GO:0003824,GO:0004601,GO:0005488,GO:0005575,GO:0005576,GO:0006950,GO:0006970,GO:0006979,GO:0008150,GO:0008152,GO:0009056,GO:0009628,GO:0009651,GO:0009987,GO:0016209,GO:0016491,GO:0016684,GO:0020037,GO:0042743,GO:0042744,GO:0043167,GO:0043169,GO:0044237,GO:0044248,GO:0044699,GO:0044710,GO:0044712,GO:0044763,GO:0046872,GO:0046906,GO:0050896,GO:0072593,GO:0097159,GO:1901363	1.47352	5.9502	59.4669	1.2437e-14	6.08308e-13	110.197	71.231	32.1576	33.1862			-0.714701	-0.671898		1.00105	0.385549
TRINITY_DN36844_c0_g1	1880; 1844; 1802; 1642										-1.10811	5.78731	59.2588	1.3824e-14	6.74219e-13	32.4996	37.4953	77.6747	73.165			0.576011	0.49195		-0.631531	-0.43643
TRINITY_DN32242_c0_g1	1848; 1482	C71E7	2-methylbutanal oxime monooxygenase	MANES	K16265					GO:0003674,GO:0003824,GO:0004497,GO:0005488,GO:0005506,GO:0005575,GO:0005783,GO:0016020,GO:0016021,GO:0016491,GO:0016705,GO:0020037,GO:0031090,GO:0031224,GO:0043167,GO:0043169,GO:0043226,GO:0043227,GO:0043229,GO:0043231,GO:0044422,GO:0044424,GO:0044425,GO:0044444,GO:0044464,GO:0046872,GO:0046906,GO:0046914,GO:0097159,GO:1901363	1.36613	6.70612	59.0738	1.51865e-14	7.38555e-13	175.559	124.973	57.4186	59.1767			-0.67923	-0.637162		0.900085	0.416307
TRINITY_DN15977_c0_g1	933	FAO1	Long-chain-alcohol oxidase FAO1	LOTJA	K17756					GO:0000166,GO:0003674,GO:0003824,GO:0005488,GO:0005575,GO:0006066,GO:0006950,GO:0008150,GO:0008152,GO:0009266,GO:0009409,GO:0009628,GO:0016021,GO:0016491,GO:0016614,GO:0016899,GO:0031224,GO:0036094,GO:0043167,GO:0043168,GO:0044281,GO:0044425,GO:0044699,GO:0044710,GO:0046577,GO:0048037,GO:0050660,GO:0050662,GO:0050896,GO:0055114,GO:0071704,GO:0097159,GO:1901265,GO:1901363,GO:1901615	3.11045	1.42486	59.0527	1.53501e-14	7.44394e-13	3.69186	5.6394	0.31527	0.719561			-0.813048	-0.580855		0.484672	0.909231
TRINITY_DN35474_c0_g1	1194; 1114; 918; 678; 672; 575	APT3; APT4	Adenine phosphoribosyltransferase 3; Adenine phosphoribosyltransferase 4	ARATH	K00759				AT4G22570,AT4G12440	GO:0003674,GO:0003824,GO:0003999,GO:0005575,GO:0005829,GO:0006139,GO:0006144,GO:0006163,GO:0006164,GO:0006166,GO:0006167,GO:0006168,GO:0006725,GO:0006753,GO:0006793,GO:0006796,GO:0006807,GO:0008150,GO:0008152,GO:0009058,GO:0009112,GO:0009113,GO:0009116,GO:0009117,GO:0009119,GO:0009123,GO:0009124,GO:0009126,GO:0009127,GO:0009150,GO:0009152,GO:0009156,GO:0009161,GO:0009163,GO:0009165,GO:0009167,GO:…	1.59141	3.86794	59.0171	1.56304e-14	7.55839e-13	20.2773	23.2961	6.69949	7.7137			-0.763893	-0.604803		0.592677	0.776019
TRINITY_DN57401_c0_g1	1430	DR100 (1)	DNA damage-repair/toleration protein DRT100	ARATH					AT3G12610	GO:0000166,GO:0003674,GO:0005488,GO:0005575,GO:0006139,GO:0006259,GO:0006281,GO:0006725,GO:0006807,GO:0006950,GO:0006974,GO:0008150,GO:0008152,GO:0009507,GO:0009536,GO:0009987,GO:0033554,GO:0034641,GO:0036094,GO:0043170,GO:0043226,GO:0043227,GO:0043229,GO:0043231,GO:0044237,GO:0044238,GO:0044260,GO:0044424,GO:0044444,GO:0044464,GO:0044699,GO:0044710,GO:0044763,GO:0046483,GO:0050896,GO:0051716,GO:…	-1.45961	5.88109	58.9326	1.63163e-14	7.86776e-13	38.401	24.3703	85.4382	87.4123			0.702754	0.734964		-0.41112	-1.0266
TRINITY_DN45163_c0_g1	896										1.67915	3.61109	58.6767	1.85831e-14	8.93559e-13	18.4034	18.5295	5.399	6.10188			-0.766656	-0.63573		0.69675	0.705637
TRINITY_DN7657_c0_g1	604										2.8329	4.12609	58.6608	1.87341e-14	8.98289e-13	26.766	34.105	2.08866	6.36092			-1.7473	-0.715265		1.06737	1.3952
TRINITY_DN19930_c1_g1	1031	SRG1 (3)	Protein SRG1	ARATH					AT1G17020	GO:0003674,GO:0003824,GO:0005488,GO:0007568,GO:0008150,GO:0010150,GO:0010260,GO:0016491,GO:0016679,GO:0016682,GO:0032502,GO:0043167,GO:0043169,GO:0044699,GO:0044767,GO:0046872	1.64378	3.82581	58.6258	1.90697e-14	9.11818e-13	22.2071	20.4428	5.87191	7.7137			-0.858856	-0.555548		0.761791	0.652614
TRINITY_DN25910_c0_g1	1213; 1137; 942; 750; 742; 662	PME53; PME68	Probable pectinesterase 53; Probable pectinesterase 68	ARATH	K01051				AT5G47500,AT5G19730	GO:0000272,GO:0003674,GO:0003824,GO:0005575,GO:0005576,GO:0005618,GO:0005737,GO:0005975,GO:0005976,GO:0008150,GO:0008152,GO:0009056,GO:0009057,GO:0009987,GO:0010393,GO:0016043,GO:0016052,GO:0016787,GO:0016788,GO:0030312,GO:0030599,GO:0042545,GO:0043170,GO:0044238,GO:0044424,GO:0044464,GO:0045229,GO:0045330,GO:0045488,GO:0045490,GO:0052689,GO:0071554,GO:0071555,GO:0071704,GO:0071840,GO:1901575	3.18592	2.0294	58.5991	1.93307e-14	9.2172e-13	4.61483	9.83539	0.669949	0.892256			-0.893124	-0.777741		0.415768	1.2551
TRINITY_DN1681_c0_g1	862	C80B1; C80B2	(S)-N-methylcoclaurine 3'-hydroxylase isozyme 1; Probable (S)-N-methylcoclaurine 3'-hydroxylase isozyme 2	ESCCA; COPJA	K13385					GO:0003674,GO:0003824,GO:0004497,GO:0005488,GO:0005506,GO:0005575,GO:0005789,GO:0016020,GO:0016021,GO:0016491,GO:0016705,GO:0016709,GO:0020037,GO:0031090,GO:0031224,GO:0043167,GO:0043169,GO:0044422,GO:0044424,GO:0044425,GO:0044432,GO:0044444,GO:0044446,GO:0044464,GO:0046872,GO:0046906,GO:0046914,GO:0050593,GO:0097159,GO:0098588,GO:0098589,GO:1901363	-2.89741	0.977656	58.573	1.95886e-14	9.31414e-13	0.531405	0.369247	3.19211	3.62659			0.513084	0.629024		-0.523299	-0.618809
TRINITY_DN33214_c0_g1	1801; 1801; 1397; 1397; 781	BEBT (1)	Benzyl alcohol O-benzoyltransferase	TOBAC						GO:0003674,GO:0003824,GO:0016740,GO:0016746,GO:0016747	2.27396	3.71941	58.4333	2.10304e-14	9.97194e-13	27.717	15.4412	3.70442	5.18084			-1.08139	-0.749316		1.29974	0.53096
TRINITY_DN24349_c0_g1	1686	AKRC9 (1)	NADPH-dependent aldo-keto reductase, chloroplastic {ECO:0000303|PubMed:21169366}	ARATH					AT2G37770	GO:0000166,GO:0001101,GO:0003674,GO:0003824,GO:0004033,GO:0005488,GO:0005575,GO:0006950,GO:0006970,GO:0008106,GO:0008150,GO:0008152,GO:0009266,GO:0009409,GO:0009414,GO:0009415,GO:0009507,GO:0009536,GO:0009628,GO:0009636,GO:0009651,GO:0010035,GO:0016229,GO:0016491,GO:0016614,GO:0016616,GO:0036094,GO:0042221,GO:0043167,GO:0043168,GO:0043226,GO:0043227,GO:0043229,GO:0043231,GO:0044424,GO:0044444,GO:…	1.13898	5.57704	58.3549	2.18851e-14	1.03484e-12	70.9286	60.0865	29.3595	30.1352			-0.559552	-0.5243		0.658028	0.425823
TRINITY_DN32656_c0_g1	1560; 1538; 1336; 1336	GDL53 (1)	GDSL esterase/lipase At3g26430	ARATH					AT3G26430	GO:0003674,GO:0003824,GO:0005575,GO:0005576,GO:0006629,GO:0008150,GO:0008152,GO:0009056,GO:0016042,GO:0016298,GO:0016787,GO:0016788,GO:0044238,GO:0044699,GO:0044710,GO:0044712,GO:0071704,GO:1901575	1.8015	3.67947	58.2822	2.27088e-14	1.07083e-12	17.9559	21.5841	4.76846	6.50484			-0.922572	-0.593116		0.637343	0.878345
TRINITY_DN22877_c0_g1	944; 782	HAT5 (1)	Homeobox-leucine zipper protein HAT5	ARATH	K09338				AT3G01470	GO:0001071,GO:0003674,GO:0003676,GO:0003677,GO:0003700,GO:0005488,GO:0005515,GO:0005575,GO:0005634,GO:0006139,GO:0006351,GO:0006355,GO:0006725,GO:0006807,GO:0006950,GO:0006970,GO:0008150,GO:0008152,GO:0009058,GO:0009059,GO:0009314,GO:0009416,GO:0009628,GO:0009637,GO:0009651,GO:0009653,GO:0009887,GO:0009889,GO:0009891,GO:0009893,GO:0009965,GO:0009987,GO:0010468,GO:0010556,GO:0010557,GO:0010604,GO:…	1.05224	5.8069	58.1964	2.37207e-14	1.11546e-12	77.1376	73.6815	35.4285	37.2733			-0.54136	-0.471949		0.538866	0.474443
TRINITY_DN38426_c0_g1	2172	ACR4 (1)	ACT domain-containing protein ACR4 {ECO:0000305}	ARATH					AT1G69040	GO:0003674,GO:0005488,GO:0005575,GO:0005911,GO:0008150,GO:0008152,GO:0009506,GO:0016597,GO:0030054,GO:0031406,GO:0036094,GO:0043167,GO:0043168,GO:0043177	-1.1649	6.17527	58.1804	2.39147e-14	1.1215e-12	41.4496	47.6999	105.497	94.3777			0.64435	0.486821		-0.662536	-0.468634
TRINITY_DN33422_c0_g1	2589	SBT11 (1)	Subtilisin-like protease SBT1.1 {ECO:0000303|PubMed:16193095}	ARATH					AT1G01900	GO:0003674,GO:0003824,GO:0004175,GO:0004252,GO:0005575,GO:0005578,GO:0005618,GO:0006508,GO:0008150,GO:0008152,GO:0008233,GO:0008236,GO:0016787,GO:0017171,GO:0019538,GO:0030312,GO:0031012,GO:0043170,GO:0044238,GO:0044421,GO:0044464,GO:0070011,GO:0071704	1.46731	4.19424	58.1738	2.3995e-14	1.12218e-12	24.4446	29.0698	9.30047	10.0163			-0.693582	-0.604973		0.533009	0.765547
TRINITY_DN15756_c0_g1	2479	JAL3	Jacalin-related lectin 3	ARATH					AT1G19715	GO:0003674,GO:0005488,GO:0030246	1.43509	4.78784	58.1615	2.4146e-14	1.12615e-12	40.7783	39.6101	12.2955	17.327			-0.889435	-0.454379		0.69188	0.651934
TRINITY_DN2287_c0_g1	1446	PER47	Peroxidase 47	ARATH						GO:0003674,GO:0003824,GO:0004601,GO:0005488,GO:0005575,GO:0005576,GO:0005618,GO:0006950,GO:0006979,GO:0008150,GO:0008152,GO:0009056,GO:0009505,GO:0009664,GO:0009987,GO:0016043,GO:0016209,GO:0016491,GO:0016684,GO:0020037,GO:0030312,GO:0042743,GO:0042744,GO:0043167,GO:0043169,GO:0044237,GO:0044248,GO:0044464,GO:0044699,GO:0044710,GO:0044712,GO:0044763,GO:0045229,GO:0046872,GO:0046906,GO:0050896,GO:…	1.19122	5.8785	58.1424	2.43811e-14	1.13402e-12	73.8932	89.5591	32.5911	38.8851			-0.694763	-0.453587		0.438809	0.709541
TRINITY_DN28384_c0_g1	1860	C75A6	Flavonoid 3',5'-hydroxylase	CAMME						GO:0003674,GO:0003824,GO:0004497,GO:0005488,GO:0005506,GO:0008150,GO:0008152,GO:0009058,GO:0009718,GO:0009812,GO:0009813,GO:0016491,GO:0016705,GO:0016709,GO:0020037,GO:0033772,GO:0042440,GO:0043167,GO:0043169,GO:0044699,GO:0044710,GO:0044711,GO:0046148,GO:0046283,GO:0046872,GO:0046906,GO:0046914,GO:0071704,GO:0097159,GO:1901363,GO:1901576	-1.47218	4.06105	58.1231	2.46217e-14	1.1421e-12	9.45341	8.19056	25.064	23.9758			0.677236	0.618029		-0.563361	-0.731905
TRINITY_DN50372_c0_g1	1089	NHL1 (1)	NDR1/HIN1-like protein 1 {ECO:0000303|Ref.1}	ARATH					AT3G11660	GO:0002252,GO:0002376,GO:0003674,GO:0004871,GO:0005575,GO:0005911,GO:0006950,GO:0006952,GO:0008150,GO:0009506,GO:0009605,GO:0009607,GO:0009615,GO:0016021,GO:0030054,GO:0031224,GO:0031225,GO:0031226,GO:0043207,GO:0044425,GO:0044459,GO:0044464,GO:0046658,GO:0050896,GO:0051607,GO:0051704,GO:0051707,GO:0060089,GO:0098542	-1.33352	4.32597	58.0794	2.51753e-14	1.16461e-12	11.4112	11.3459	28.4925	28.8688			0.589845	0.607538		-0.595172	-0.602211
TRINITY_DN16212_c0_g1	2614; 2458	BRL2; GSO2; MIK2; SIRK; Y2239; Y5977	LRR receptor-like serine/threonine-protein kinase GSO2 {ECO:0000303|PubMed:18088309}; MDIS1-interacting receptor like kinase 2 {ECO:0000303|PubMed:26863186}; Probable LRR receptor-like serine/threonine-protein kinase At2g23950; Probable leucine-rich repeat receptor-like protein kinase At5g49770; Senescence-induced receptor-like serine/threonine-protein kinase; Serine/threonine-protein kinase BRI1…	ARATH	K16224				AT2G01950,AT5G49770,AT2G19190,AT2G23950	GO:0000166,GO:0001882,GO:0001883,GO:0003002,GO:0003674,GO:0003824,GO:0004672,GO:0004674,GO:0004675,GO:0004871,GO:0004872,GO:0004888,GO:0005488,GO:0005524,GO:0005575,GO:0005886,GO:0006464,GO:0006468,GO:0006793,GO:0006796,GO:0006810,GO:0006950,GO:0006952,GO:0007165,GO:0007166,GO:0007389,GO:0008150,GO:0008152,GO:0009605,GO:0009607,GO:0009617,GO:0009734,GO:0009742,GO:0009755,GO:0009987,GO:0010051,GO:…	-1.88289	3.47126	57.9889	2.63598e-14	1.21611e-12	4.13936	5.33729	19.5073	15.4274			0.915913	0.61244		-0.892756	-0.635597
TRINITY_DN33143_c0_g2	1117; 1108										1.68012	5.80207	57.8232	2.86763e-14	1.31942e-12	79.1234	90.7004	19.0344	33.8194			-1.21379	-0.445806		0.733571	0.926029
TRINITY_DN36285_c0_g1	1647; 1331; 1200	MTP5	Metal tolerance protein 5	ORYSJ						GO:0003674,GO:0005215,GO:0005575,GO:0005774,GO:0008324,GO:0015075,GO:0016020,GO:0016021,GO:0022857,GO:0022891,GO:0022892,GO:0031090,GO:0031224,GO:0044422,GO:0044424,GO:0044425,GO:0044437,GO:0044444,GO:0044446,GO:0044464,GO:0098588	1.31306	5.30185	57.7974	2.9056e-14	1.3333e-12	64.1881	47.9685	22.1477	22.9972			-0.638423	-0.588545		0.816261	0.410708
TRINITY_DN31116_c0_g1	1750	BGL17 (1)	Beta-glucosidase 17	ARATH	K01188				AT2G44480	GO:0003674,GO:0003824,GO:0004553,GO:0005975,GO:0008150,GO:0008152,GO:0008422,GO:0015926,GO:0016787,GO:0016798,GO:0044238,GO:0044699,GO:0044710,GO:0071704,GO:0102483,GO:1901135,GO:1901657	2.96767	3.53451	57.7844	2.92485e-14	1.33767e-12	25.1438	15.4077	1.3399	3.7705			-1.54837	-0.759479		1.47438	0.833474
TRINITY_DN38198_c0_g1	1550; 1492; 1359; 1301; 1148; 926; 926; 826; 658; 620	PERN1 (2)	Peroxidase N1	TOBAC						GO:0003674,GO:0003824,GO:0004601,GO:0005488,GO:0005575,GO:0005576,GO:0006950,GO:0006979,GO:0008150,GO:0008152,GO:0009056,GO:0009987,GO:0016209,GO:0016491,GO:0016684,GO:0020037,GO:0042743,GO:0042744,GO:0043167,GO:0043169,GO:0044237,GO:0044248,GO:0044699,GO:0044710,GO:0044712,GO:0044763,GO:0046872,GO:0046906,GO:0050896,GO:0072593,GO:0097159,GO:1901363	2.15836	3.52144	57.7804	2.9308e-14	1.33767e-12	21.9834	15.1055	3.1527	5.0945			-1.10277	-0.641396		1.11587	0.628296
TRINITY_DN35054_c0_g1	1170; 1170; 636; 584	PTR27 (1)	Protein NRT1/ PTR FAMILY 6.2	ARATH					AT2G26690	GO:0001101,GO:0003674,GO:0005215,GO:0005575,GO:0006082,GO:0006807,GO:0006810,GO:0006857,GO:0006950,GO:0008150,GO:0008152,GO:0009611,GO:0009719,GO:0009725,GO:0009753,GO:0009987,GO:0010033,GO:0015291,GO:0015293,GO:0015833,GO:0016021,GO:0022804,GO:0022857,GO:0031224,GO:0042126,GO:0042128,GO:0042221,GO:0042886,GO:0043436,GO:0044237,GO:0044281,GO:0044425,GO:0044699,GO:0044710,GO:0044763,GO:0044765,GO:…	1.72262	3.88903	57.6988	3.05484e-14	1.39056e-12	19.1865	26.0151	7.40885	6.30336			-0.641212	-0.821535		0.529844	0.932903
TRINITY_DN30451_c0_g1	826; 736	NFYB5	Nuclear transcription factor Y subunit B-5	ARATH					AT2G47810	GO:0001071,GO:0003674,GO:0003676,GO:0003677,GO:0003700,GO:0005488,GO:0005575,GO:0005634,GO:0006139,GO:0006351,GO:0006725,GO:0006807,GO:0008150,GO:0008152,GO:0009058,GO:0009059,GO:0009987,GO:0016070,GO:0018130,GO:0019438,GO:0032774,GO:0034641,GO:0034645,GO:0034654,GO:0043170,GO:0043226,GO:0043227,GO:0043229,GO:0043231,GO:0043565,GO:0044237,GO:0044238,GO:0044249,GO:0044260,GO:0044271,GO:0044424,GO:…	-3.27035	1.26467	57.4771	3.4194e-14	1.55089e-12	0.671248	0.201407	5.24137	3.51146			0.887603	0.493775		-0.551145	-0.830233
TRINITY_DN25238_c0_g1	844; 733; 617										4.15156	1.50583	57.4737	3.42523e-14	1.55089e-12	5.31405	5.00161	0.63054	0			-0.62307	-1.01843		0.852241	0.789258
TRINITY_DN33364_c0_g1	1075; 1024	AGL12	Agamous-like MADS-box protein AGL12 {ECO:0000305}	ARATH					AT1G71692	GO:0000165,GO:0000975,GO:0000976,GO:0000977,GO:0001012,GO:0001067,GO:0001071,GO:0003006,GO:0003674,GO:0003676,GO:0003677,GO:0003700,GO:0005488,GO:0005575,GO:0005634,GO:0006139,GO:0006351,GO:0006355,GO:0006357,GO:0006725,GO:0006793,GO:0006796,GO:0006807,GO:0007165,GO:0008150,GO:0008152,GO:0009058,GO:0009059,GO:0009791,GO:0009889,GO:0009891,GO:0009893,GO:0009908,GO:0009987,GO:0010228,GO:0010468,GO:…	1.87552	3.57103	57.3725	3.60609e-14	1.62846e-12	21.7037	15.2398	5.00491	5.06571			-0.767611	-0.755144		0.991061	0.531694
TRINITY_DN6990_c0_g1	627										2.91566	3.14315	57.2343	3.86856e-14	1.74238e-12	9.76107	21.1813	1.45812	2.59042			-1.22987	-0.821237		0.536083	1.51503
TRINITY_DN27741_c0_g1	2499	CHX20 (1)	Cation/H(+) antiporter 20	ARATH					AT3G53720	GO:0003674,GO:0005215,GO:0005575,GO:0005783,GO:0006605,GO:0006623,GO:0006810,GO:0006811,GO:0006812,GO:0006813,GO:0006873,GO:0006875,GO:0006885,GO:0006886,GO:0007034,GO:0008104,GO:0008150,GO:0008324,GO:0009987,GO:0012505,GO:0015031,GO:0015075,GO:0015077,GO:0015078,GO:0015291,GO:0015297,GO:0015298,GO:0015299,GO:0015672,GO:0016021,GO:0016482,GO:0019725,GO:0022804,GO:0022857,GO:0022890,GO:0022891,GO:…	4.88943	2.79034	57.193	3.95084e-14	1.77442e-12	4.27921	22.3226	0.394088	0.489302			-1.19803	-1.14177		0.193076	2.14672
TRINITY_DN34499_c0_g1	1875; 1828	AB14G; WTR43	ABC transporter G family member 14; WAT1-related protein At5g45370	ARATH					AT5G45370,AT1G31770	GO:0000166,GO:0001882,GO:0001883,GO:0003002,GO:0003674,GO:0003824,GO:0005215,GO:0005488,GO:0005524,GO:0005575,GO:0005886,GO:0006810,GO:0007389,GO:0008150,GO:0010051,GO:0010222,GO:0010588,GO:0015399,GO:0015405,GO:0016020,GO:0016021,GO:0016462,GO:0016787,GO:0016817,GO:0016818,GO:0016820,GO:0016887,GO:0017076,GO:0017111,GO:0022804,GO:0022857,GO:0030554,GO:0031224,GO:0032501,GO:0032502,GO:0032549,GO:…	1.9349	4.92691	57.1882	3.96047e-14	1.77442e-12	37.2543	58.9452	9.57633	15.485			-1.18824	-0.593299		0.573436	1.2081
TRINITY_DN30128_c0_g1	779; 685; 664										2.40218	2.96789	57.1009	4.14026e-14	1.85011e-12	13.9004	12.0173	1.57635	3.25242			-1.16941	-0.614918		0.983094	0.801236
TRINITY_DN29766_c1_g1	1276; 1264; 1225; 741										2.3799	8.02142	57.0538	4.24048e-14	1.88995e-12	613.353	257.835	75.6254	91.7297			-1.25045	-0.978469		1.73637	0.492548
TRINITY_DN40161_c1_g1	649; 523										1.1515	6.81832	56.9332	4.5086e-14	2.00421e-12	143.759	167.302	68.1378	71.841			-0.600222	-0.525992		0.455099	0.671115
TRINITY_DN32803_c0_g1	1871	C94A1	Cytochrome P450 94A1	VICSA	K13407					GO:0003674,GO:0003824,GO:0004497,GO:0005488,GO:0005506,GO:0005575,GO:0005789,GO:0016020,GO:0016021,GO:0016491,GO:0016705,GO:0020037,GO:0031090,GO:0031224,GO:0043167,GO:0043169,GO:0044422,GO:0044424,GO:0044425,GO:0044432,GO:0044444,GO:0044446,GO:0044464,GO:0046872,GO:0046906,GO:0046914,GO:0097159,GO:0098588,GO:0098589,GO:1901363	1.79936	3.34716	56.8432	4.71993e-14	2.09271e-12	16.1939	15.072	4.9261	4.08711			-0.627142	-0.813427		0.766195	0.674374
TRINITY_DN38378_c0_g1	2744; 2387; 1406; 1149; 1120; 1044; 1032; 960; 949; 927; 855; 746; 746; 619	SD11; Y4729 (1)	G-type lectin S-receptor-like serine/threonine-protein kinase At4g27290; G-type lectin S-receptor-like serine/threonine-protein kinase SD1-1	ARATH					AT4G27300,AT4G27290	GO:0000166,GO:0001882,GO:0001883,GO:0003674,GO:0003824,GO:0004672,GO:0004674,GO:0005488,GO:0005515,GO:0005516,GO:0005524,GO:0005575,GO:0005886,GO:0005911,GO:0006464,GO:0006468,GO:0006793,GO:0006796,GO:0008037,GO:0008150,GO:0008152,GO:0009506,GO:0009987,GO:0016020,GO:0016021,GO:0016301,GO:0016310,GO:0016740,GO:0016772,GO:0016773,GO:0017076,GO:0019538,GO:0019899,GO:0030054,GO:0030246,GO:0030554,GO:…	1.32226	4.42435	56.8072	4.80699e-14	2.12267e-12	30.0663	31.0167	11.5468	12.837			-0.664901	-0.533653		0.578209	0.620346
TRINITY_DN36628_c0_g1	1893; 1773; 1761; 1671; 1551; 1539	TGA9 (1)	Transcription factor TGA9 {ECO:0000303|PubMed:20805327}	ARATH	K14431				AT1G08320	GO:0001071,GO:0002237,GO:0003006,GO:0003674,GO:0003676,GO:0003677,GO:0003700,GO:0005488,GO:0005515,GO:0005575,GO:0005634,GO:0006139,GO:0006351,GO:0006725,GO:0006807,GO:0007165,GO:0008150,GO:0008152,GO:0009058,GO:0009059,GO:0009605,GO:0009607,GO:0009987,GO:0010033,GO:0016070,GO:0018130,GO:0019438,GO:0022414,GO:0032502,GO:0032774,GO:0034641,GO:0034645,GO:0034654,GO:0042221,GO:0042802,GO:0042803,GO:…	2.32619	2.02376	56.805	4.81238e-14	2.12267e-12	6.99217	6.21006	1.10345	1.49669			-0.777609	-0.605491		0.757189	0.625912
TRINITY_DN29455_c0_g2	1497; 1126; 1031	CCR1; TKPR1	Cinnamoyl-CoA reductase 1; Tetraketide alpha-pyrone reductase 1	ARATH	K09753				AT4G35420,AT1G15950	GO:0003006,GO:0003674,GO:0003824,GO:0005488,GO:0005575,GO:0005634,GO:0005783,GO:0005829,GO:0006725,GO:0006950,GO:0007275,GO:0007623,GO:0008150,GO:0008152,GO:0009058,GO:0009266,GO:0009409,GO:0009555,GO:0009628,GO:0009698,GO:0009699,GO:0009791,GO:0009808,GO:0009809,GO:0009987,GO:0010208,GO:0010584,GO:0010927,GO:0016043,GO:0016491,GO:0016620,GO:0016621,GO:0016903,GO:0019438,GO:0019748,GO:0022414,GO:…	1.37403	4.83308	56.7467	4.95733e-14	2.18097e-12	45.0855	36.824	17.3399	14.3337			-0.511337	-0.755065		0.772369	0.494033
TRINITY_DN28335_c0_g1	1351; 849; 842	BH036	Transcription factor bHLH36	ARATH					AT5G51780	GO:0000975,GO:0000976,GO:0000977,GO:0001012,GO:0001067,GO:0001071,GO:0003674,GO:0003676,GO:0003677,GO:0003700,GO:0005488,GO:0005575,GO:0005667,GO:0006139,GO:0006351,GO:0006355,GO:0006357,GO:0006725,GO:0006807,GO:0008150,GO:0008152,GO:0009058,GO:0009059,GO:0009889,GO:0009987,GO:0010468,GO:0010556,GO:0016070,GO:0018130,GO:0019219,GO:0019222,GO:0019438,GO:0031323,GO:0031326,GO:0032774,GO:0032991,GO:…	1.62319	4.54238	56.5446	5.49372e-14	2.41074e-12	29.7307	40.3486	13.2808	9.52699			-0.529515	-0.936215		0.524648	0.941082
TRINITY_DN27887_c0_g1	670	P21	Protein P21	SOYBN							4.96985	2.93958	56.311	6.18691e-14	2.70796e-12	4.67077	24.9074	0.31527	0.604432			-1.3088	-1.13901		0.21787	2.22995
TRINITY_DN38431_c0_g1	1692; 1649; 1562; 1358	PAE8 (1)	Pectin acetylesterase 8 {ECO:0000303|PubMed:25115560}	ARATH					AT4G19420	GO:0003674,GO:0003824,GO:0005575,GO:0005576,GO:0005618,GO:0008150,GO:0009505,GO:0009987,GO:0016043,GO:0016787,GO:0016788,GO:0030312,GO:0044464,GO:0045229,GO:0052689,GO:0052793,GO:0071554,GO:0071555,GO:0071840	2.87319	2.94168	56.1988	6.55031e-14	2.85969e-12	8.78216	17.9924	1.30049	2.3026			-1.17228	-0.789753		0.535615	1.42642
TRINITY_DN6730_c0_g1	1407	YCF36	Uncharacterized protein ycf36	PORPU						GO:0005575,GO:0009507,GO:0009536,GO:0043226,GO:0043227,GO:0043229,GO:0043231,GO:0044424,GO:0044444,GO:0044464	2.28622	2.15887	56.15	6.71474e-14	2.924e-12	8.02701	6.41146	1.45812	1.49669			-0.708549	-0.69255		0.827281	0.573818
TRINITY_DN20747_c0_g1	2554	TBL37	Protein trichome birefringence-like 37	ARATH					AT2G34070	GO:0003674,GO:0003824,GO:0005575,GO:0005794,GO:0008150,GO:0008374,GO:0009987,GO:0016021,GO:0016407,GO:0016413,GO:0016740,GO:0016746,GO:0016747,GO:0031224,GO:0043226,GO:0043227,GO:0043229,GO:0043231,GO:0044424,GO:0044425,GO:0044444,GO:0044464,GO:0071554	1.40695	5.26773	56.1427	6.73967e-14	2.92738e-12	51.0149	60.6571	17.261	24.7241			-0.90874	-0.436283		0.551971	0.793053
TRINITY_DN29794_c0_g1	1478; 1123	Y4445 (1)	Uncharacterized protein At4g14450, chloroplastic	ARATH					AT4G14450	GO:0005575,GO:0009507,GO:0009536,GO:0043226,GO:0043227,GO:0043229,GO:0043231,GO:0044424,GO:0044444,GO:0044464	-1.36696	4.20352	56.1066	6.8646e-14	2.97408e-12	10.1247	10.4396	27.3891	25.674			0.651107	0.564355		-0.62623	-0.589233
TRINITY_DN32850_c0_g1	1655; 1315; 1273; 1191; 1158; 1149	PPSP1; PPSP2	Inorganic pyrophosphatase 1; Inorganic pyrophosphatase 2	ARATH	K13248				AT1G17710,AT1G73010	GO:0003674,GO:0003824,GO:0004427,GO:0005488,GO:0006461,GO:0006950,GO:0007154,GO:0008150,GO:0009267,GO:0009605,GO:0009987,GO:0009991,GO:0016036,GO:0016043,GO:0016462,GO:0016787,GO:0016788,GO:0016791,GO:0016817,GO:0016818,GO:0022607,GO:0031667,GO:0031668,GO:0031669,GO:0033554,GO:0042578,GO:0042594,GO:0043167,GO:0043169,GO:0043933,GO:0044699,GO:0044763,GO:0046872,GO:0050896,GO:0051259,GO:0051262,GO:…	3.46992	3.0995	55.9689	7.36258e-14	3.18175e-12	20.501	10.3389	0.591132	2.1299			-1.51061	-0.83808		1.60773	0.740954
TRINITY_DN26474_c0_g1	1833; 1752	C83B1 (2)	Cytochrome P450 83B1	ARATH	K11818				AT4G31500	GO:0000162,GO:0002376,GO:0003674,GO:0003824,GO:0004497,GO:0005488,GO:0005506,GO:0005575,GO:0005739,GO:0005783,GO:0005886,GO:0006082,GO:0006520,GO:0006568,GO:0006576,GO:0006586,GO:0006725,GO:0006790,GO:0006807,GO:0006950,GO:0006952,GO:0006955,GO:0008150,GO:0008152,GO:0008652,GO:0009058,GO:0009072,GO:0009073,GO:0009308,GO:0009309,GO:0009314,GO:0009416,GO:0009605,GO:0009607,GO:0009617,GO:0009628,GO:…	1.46836	3.97759	55.7694	8.14915e-14	3.51278e-12	22.7385	23.2625	7.68471	8.89378			-0.72648	-0.556757		0.626499	0.656738
TRINITY_DN37184_c0_g1	1161; 1064; 941; 831; 767										-1.4487	4.23273	55.5798	8.97414e-14	3.85865e-12	8.72623	11.4466	27.9802	26.9979			0.671924	0.623863		-0.810945	-0.484842
TRINITY_DN26582_c0_g2	1213										1.28538	5.14545	55.5584	9.07212e-14	3.89098e-12	54.5109	45.5852	18.0492	22.9396			-0.764211	-0.449317		0.730773	0.482755
TRINITY_DN13453_c0_g1	1229	YIPL5	Protein yippee-like At4g27740	ARATH					AT4G27740	GO:0003674,GO:0005488,GO:0043167,GO:0043169,GO:0046872	2.02477	4.37755	55.5121	9.28853e-14	3.97382e-12	23.4377	43.0676	7.01476	9.26795			-1.03505	-0.713187		0.461559	1.28668
TRINITY_DN28523_c0_g1	511; 511	PGIP (3)	Polygalacturonase inhibitor {ECO:0000250|UniProtKB:P58822}	VITVI						GO:0005575,GO:0005576,GO:0005618,GO:0006950,GO:0006952,GO:0008150,GO:0016020,GO:0030312,GO:0044464,GO:0050896	1.50659	4.3806	55.4261	9.70389e-14	4.14114e-12	35.3804	25.8808	10.3251	11.2252			-0.72001	-0.618325		0.880671	0.457664
TRINITY_DN39110_c0_g1	2312; 2265; 1082	LAHY; PPO	(+)-larreatricin hydroxylase, chloroplastic; Polyphenol oxidase, chloroplastic	LARTR; MALDO	K00422					GO:0003674,GO:0003824,GO:0004097,GO:0005488,GO:0005575,GO:0006725,GO:0008150,GO:0008152,GO:0009058,GO:0009543,GO:0009698,GO:0009699,GO:0009806,GO:0009807,GO:0009987,GO:0016491,GO:0016679,GO:0016682,GO:0018130,GO:0018958,GO:0019438,GO:0019748,GO:0031977,GO:0031978,GO:0042440,GO:0043167,GO:0043169,GO:0044237,GO:0044249,GO:0044422,GO:0044424,GO:0044434,GO:0044435,GO:0044436,GO:0044444,GO:0044446,GO:…	1.21779	9.9992	55.2014	1.08791e-13	4.63108e-12	1616	1246.54	570.008	660.673			-0.709625	-0.497366		0.790479	0.416512
TRINITY_DN33459_c0_g1	1725; 1692; 1172; 942; 788; 780; 663; 647	RAP27; TOE2	AP2-like ethylene-responsive transcription factor TOE2; Ethylene-responsive transcription factor RAP2-7	ARATH	K09284				AT2G28550,AT5G60120	GO:0000160,GO:0001071,GO:0003674,GO:0003676,GO:0003677,GO:0003700,GO:0005488,GO:0005575,GO:0005634,GO:0006139,GO:0006351,GO:0006725,GO:0006807,GO:0007165,GO:0007275,GO:0008150,GO:0008152,GO:0009058,GO:0009059,GO:0009755,GO:0009873,GO:0009987,GO:0016070,GO:0018130,GO:0019438,GO:0032501,GO:0032502,GO:0032774,GO:0034641,GO:0034645,GO:0034654,GO:0035556,GO:0043170,GO:0043226,GO:0043227,GO:0043229,GO:…	1.32749	4.24361	55.0846	1.15452e-13	4.90242e-12	27.8288	26.0487	10.9162	10.5632			-0.571571	-0.611556		0.635951	0.547176
TRINITY_DN27317_c0_g1	1721; 1588										1.25494	5.31952	55.0638	1.16682e-13	4.94236e-12	49.2808	63.074	21.9901	25.012			-0.676695	-0.505536		0.419284	0.762947
TRINITY_DN36293_c0_g1	1666; 1663; 1623; 1620; 684	LHTL6	Lysine histidine transporter-like 6	ARATH					AT1G25530	GO:0003333,GO:0003674,GO:0005215,GO:0005342,GO:0005575,GO:0005886,GO:0006810,GO:0006811,GO:0006820,GO:0006865,GO:0008150,GO:0008509,GO:0008514,GO:0009987,GO:0015075,GO:0015171,GO:0015711,GO:0015849,GO:0016020,GO:0016021,GO:0022857,GO:0022891,GO:0022892,GO:0031224,GO:0034220,GO:0044425,GO:0044464,GO:0044699,GO:0044763,GO:0044765,GO:0046942,GO:0046943,GO:0051179,GO:0051234,GO:0055085,GO:0071702,GO:…	2.09515	3.5188	55.0023	1.20388e-13	5.08668e-12	14.8234	22.0541	3.34975	5.20962			-1.06303	-0.632576		0.589897	1.10571
TRINITY_DN41592_c3_g2	1820; 1703; 1683; 1228; 723										1.40123	6.94078	54.9839	1.21522e-13	5.12193e-12	194.578	161.562	55.8422	78.8927			-0.937109	-0.453223		0.827798	0.562534
TRINITY_DN41387_c0_g1	3358; 546; 543; 531	LOX15; LOX16	Linoleate 9S-lipoxygenase 6; Probable linoleate 9S-lipoxygenase 5	SOLTU	K15718					GO:0003674,GO:0003824,GO:0005488,GO:0005575,GO:0005737,GO:0006082,GO:0006629,GO:0006631,GO:0006633,GO:0008150,GO:0008152,GO:0008610,GO:0009058,GO:0009987,GO:0016053,GO:0016491,GO:0016701,GO:0016702,GO:0019752,GO:0031407,GO:0031408,GO:0032787,GO:0043167,GO:0043169,GO:0043436,GO:0044237,GO:0044238,GO:0044249,GO:0044255,GO:0044281,GO:0044283,GO:0044424,GO:0044464,GO:0044699,GO:0044710,GO:0044711,GO:…	1.79204	4.39805	54.9584	1.23108e-13	5.176e-12	40.9182	24.0682	9.06402	9.69969			-0.81818	-0.737586		1.13753	0.418233
TRINITY_DN19073_c0_g1	1727										2.89383	2.55008	54.9364	1.24497e-13	5.22151e-12	13.5928	6.51217	1.06404	1.61182			-1.01469	-0.777398		1.33268	0.459404
TRINITY_DN29237_c0_g1	2340; 2308; 2238; 2234; 2202; 2132; 656	ISPS; TPS12; TPS2; TPS4	Isoprene synthase, chloroplastic; Probable terpene synthase 12; Tricyclene synthase EBOS, chloroplastic; Tricyclene synthase TPS4, chloroplastic	LOTJA; MEDTR; POPAL; RICCO	K12742,K19968					GO:0000287,GO:0001101,GO:0003674,GO:0003824,GO:0005488,GO:0005575,GO:0006629,GO:0006720,GO:0006721,GO:0006950,GO:0006952,GO:0008150,GO:0008152,GO:0008299,GO:0008610,GO:0009058,GO:0009532,GO:0009570,GO:0009605,GO:0009607,GO:0009611,GO:0009719,GO:0009725,GO:0009753,GO:0009987,GO:0010033,GO:0010333,GO:0016114,GO:0016829,GO:0016835,GO:0016838,GO:0042221,GO:0043167,GO:0043169,GO:0043207,GO:0044237,GO:…	2.15612	3.98112	54.8254	1.31726e-13	5.49792e-12	28.7518	22.3898	7.76353	3.79928			-0.556117	-1.30765		1.09908	0.764684
TRINITY_DN3655_c0_g1	830	U72B3; U72B1	UDP-glycosyltransferase 72B3; UDP-glycosyltransferase 72B1	ARATH; ARATH	K08237				AT1G01420	GO:0003674,GO:0003824,GO:0005575,GO:0005783,GO:0008150,GO:0008152,GO:0008194,GO:0016740,GO:0016757,GO:0016758,GO:0035251,GO:0043226,GO:0043227,GO:0043229,GO:0043231,GO:0044424,GO:0044444,GO:0044464,GO:0046527,GO:0080043,GO:0080044	2.54065	1.46622	54.8253	1.31731e-13	5.49792e-12	4.02749	5.10232	0.748767	0.805909			-0.63299	-0.603307		0.499782	0.736515
TRINITY_DN39937_c0_g1	2180; 1803; 1553; 1544; 1344	SLAH3	S-type anion channel SLAH3	ARATH					AT5G24030	GO:0001101,GO:0003674,GO:0005215,GO:0005216,GO:0005244,GO:0005253,GO:0005575,GO:0005886,GO:0006810,GO:0006811,GO:0006820,GO:0006821,GO:0006873,GO:0006950,GO:0006970,GO:0008150,GO:0008308,GO:0008509,GO:0009414,GO:0009415,GO:0009628,GO:0009651,GO:0009987,GO:0010035,GO:0015075,GO:0015267,GO:0015698,GO:0016020,GO:0016021,GO:0019725,GO:0022803,GO:0022832,GO:0022836,GO:0022838,GO:0022857,GO:0022891,GO:…	1.55686	4.64807	54.7757	1.351e-13	5.62477e-12	44.4982	29.9425	13.399	11.9447			-0.625967	-0.769083		0.968372	0.426677
TRINITY_DN57506_c0_g1	2055	NRX1	Probable nucleoredoxin 1	ARATH	K17609				AT1G60420	GO:0000902,GO:0000904,GO:0001558,GO:0003006,GO:0003674,GO:0003824,GO:0004791,GO:0005575,GO:0005829,GO:0006935,GO:0008150,GO:0009653,GO:0009826,GO:0009860,GO:0009932,GO:0009987,GO:0010035,GO:0010038,GO:0010183,GO:0010769,GO:0016043,GO:0016049,GO:0016209,GO:0016491,GO:0016651,GO:0016667,GO:0016668,GO:0019725,GO:0022414,GO:0022603,GO:0022604,GO:0032502,GO:0032989,GO:0040007,GO:0040008,GO:0040011,GO:…	1.30978	4.60725	54.686	1.41408e-13	5.87309e-12	34.7651	34.4406	12.532	15.3123			-0.729495	-0.476933		0.609608	0.59682
TRINITY_DN35285_c0_g1	1843; 1840; 506	U91C1 (1)	UDP-glycosyltransferase 91C1	ARATH					AT5G49690	GO:0003674,GO:0003824,GO:0005575,GO:0005829,GO:0008150,GO:0008152,GO:0008194,GO:0016740,GO:0016757,GO:0016758,GO:0035251,GO:0043226,GO:0043227,GO:0043229,GO:0043231,GO:0044424,GO:0044444,GO:0044464,GO:0046527,GO:0080043,GO:0080044	1.24924	4.48864	54.6758	1.42146e-13	5.8894e-12	31.1851	31.7552	12.9261	13.5278			-0.596747	-0.539733		0.555952	0.580528
TRINITY_DN50414_c0_g1	788	PAO2 (2)	Probable polyamine oxidase 2	ARATH	K17839				AT2G43020	GO:0003674,GO:0003824,GO:0005575,GO:0005777,GO:0006576,GO:0006595,GO:0006598,GO:0006807,GO:0008150,GO:0008152,GO:0009056,GO:0009308,GO:0009310,GO:0009987,GO:0016491,GO:0016645,GO:0016647,GO:0034641,GO:0042402,GO:0042579,GO:0043226,GO:0043227,GO:0043229,GO:0043231,GO:0044106,GO:0044237,GO:0044424,GO:0044444,GO:0044464,GO:0046592,GO:0071704,GO:1901564,GO:1901565,GO:1901575	2.49348	3.10704	54.649	1.44097e-13	5.95579e-12	17.005	11.7823	3.50738	1.66938			-0.631122	-1.21695		1.15581	0.692259
TRINITY_DN32091_c0_g1	1044; 538	S17P	Sedoheptulose-1,7-bisphosphatase, chloroplastic	ARATH	K01100				AT3G55800	GO:0000271,GO:0003674,GO:0003824,GO:0005488,GO:0005575,GO:0005576,GO:0005975,GO:0005976,GO:0005982,GO:0005984,GO:0005985,GO:0005986,GO:0005996,GO:0006000,GO:0006002,GO:0006006,GO:0006073,GO:0006094,GO:0006793,GO:0006796,GO:0006950,GO:0006952,GO:0008150,GO:0008152,GO:0009058,GO:0009059,GO:0009250,GO:0009311,GO:0009312,GO:0009507,GO:0009526,GO:0009532,GO:0009536,GO:0009570,GO:0009579,GO:0009605,GO:…	2.39233	1.8466	54.5322	1.52918e-13	6.30508e-12	5.73358	6.00865	1.3399	0.921039			-0.569941	-0.763264		0.641391	0.691814
TRINITY_DN31049_c0_g1	2098; 1960	C14A1; C14C2	Cytochrome P450 714A1; Cytochrome P450 714C2	ARATH; ORYSJ	K20661				AT5G24910	GO:0003674,GO:0003824,GO:0004497,GO:0005488,GO:0005506,GO:0005575,GO:0005789,GO:0016020,GO:0016021,GO:0016491,GO:0016705,GO:0020037,GO:0031090,GO:0031224,GO:0043167,GO:0043169,GO:0044422,GO:0044424,GO:0044425,GO:0044432,GO:0044444,GO:0044446,GO:0044464,GO:0046872,GO:0046906,GO:0046914,GO:0097159,GO:0098588,GO:0098589,GO:1901363	1.20637	5.08658	54.383	1.64986e-13	6.78628e-12	50.2038	44.3432	18.6009	22.3064			-0.687429	-0.448803		0.654015	0.482217
TRINITY_DN36154_c0_g1	1812; 1801; 1783; 1772; 1678; 1667; 1649; 1638; 870; 841										1.94144	3.51585	54.3558	1.67284e-13	6.86428e-12	15.215	20.8121	3.78324	5.52623			-0.983402	-0.603353		0.59031	0.996445
TRINITY_DN36217_c0_g1	1554; 1473; 1473; 1289	HHO5	Transcription factor HHO5 {ECO:0000305}	ARATH						GO:0000975,GO:0001067,GO:0001071,GO:0003006,GO:0003674,GO:0003676,GO:0003677,GO:0003700,GO:0005488,GO:0005575,GO:0005634,GO:0005829,GO:0006139,GO:0006351,GO:0006355,GO:0006725,GO:0006807,GO:0008150,GO:0008152,GO:0009058,GO:0009059,GO:0009889,GO:0009892,GO:0009987,GO:0010468,GO:0010556,GO:0010605,GO:0010629,GO:0016070,GO:0018130,GO:0019219,GO:0019222,GO:0019438,GO:0022414,GO:0031323,GO:0031326,GO:…	1.0679	6.23654	54.2654	1.75158e-13	7.17015e-12	100.268	103.658	51.2708	46.0519			-0.44504	-0.593791		0.495893	0.542939
TRINITY_DN19586_c0_g1	940; 792	KAT3 (1)	Potassium channel KAT3	ARATH					AT4G32650	GO:0003674,GO:0005215,GO:0005216,GO:0005244,GO:0005249,GO:0005261,GO:0005267,GO:0005575,GO:0005783,GO:0005886,GO:0005887,GO:0006810,GO:0006811,GO:0006812,GO:0006813,GO:0008150,GO:0008324,GO:0009605,GO:0009607,GO:0009624,GO:0009987,GO:0010163,GO:0015075,GO:0015077,GO:0015079,GO:0015267,GO:0015672,GO:0016020,GO:0016021,GO:0022803,GO:0022832,GO:0022836,GO:0022838,GO:0022843,GO:0022857,GO:0022890,GO:…	2.90093	2.21949	54.2103	1.80145e-13	7.35663e-12	10.2925	5.6394	0.709358	1.38156			-0.999249	-0.679512		1.1825	0.496259
TRINITY_DN32529_c0_g1	1639; 907	RLP12 (1)	Receptor-like protein 12	ARATH					AT1G71400	GO:0005575,GO:0005886,GO:0016020,GO:0016021,GO:0031224,GO:0044425,GO:0044464	2.58833	1.48433	54.1944	1.816e-13	7.39837e-12	4.25124	5.03518	0.551723	0.949821			-0.741235	-0.53208		0.551435	0.72188
TRINITY_DN40161_c2_g1	2399; 1041	EBF1 (1)	EIN3-binding F-box protein 1	ARATH	K14515				AT2G25490	GO:0000160,GO:0005575,GO:0005634,GO:0006464,GO:0006508,GO:0006511,GO:0007165,GO:0008150,GO:0008152,GO:0009056,GO:0009057,GO:0009719,GO:0009723,GO:0009725,GO:0009755,GO:0009873,GO:0009966,GO:0009968,GO:0009987,GO:0010033,GO:0010104,GO:0010105,GO:0010646,GO:0010648,GO:0016567,GO:0019538,GO:0019941,GO:0023051,GO:0023057,GO:0032446,GO:0035556,GO:0036211,GO:0042221,GO:0043170,GO:0043226,GO:0043227,GO:…	1.09135	6.64199	54.1676	1.84095e-13	7.48214e-12	142.472	129.136	61.2412	66.1997			-0.588219	-0.47932		0.603637	0.463903
TRINITY_DN29485_c0_g1	2096; 1084										1.15172	8.12265	54.1483	1.85911e-13	7.53799e-12	389.911	378.646	165.99	179.89			-0.629231	-0.514535		0.592923	0.550844
TRINITY_DN27784_c0_g1	1599; 799; 799										-1.34979	8.11224	54.1368	1.87009e-13	7.56454e-12	133.774	178.145	427.388	367.552			0.782676	0.566171		-0.878397	-0.47045
TRINITY_DN41760_c0_g1	1761	U74F1	UDP-glycosyltransferase 74F1	ARATH	K13691				AT2G43840	GO:0003674,GO:0003824,GO:0005575,GO:0008150,GO:0008152,GO:0008194,GO:0016740,GO:0016757,GO:0016758,GO:0035251,GO:0043226,GO:0043227,GO:0043229,GO:0043231,GO:0044424,GO:0044464,GO:0046527,GO:0080043	3.24882	2.58043	53.8032	2.21616e-13	8.94324e-12	7.55154	13.7964	0.512314	1.66938			-1.28144	-0.734915		0.645281	1.37107
TRINITY_DN39341_c0_g1	1835; 1776; 1758; 1731; 1704; 1628; 1524; 1497	WRK42; WRK47	Probable WRKY transcription factor 47; WRKY transcription factor 42 {ECO:0000303|Ref.1}	ARATH					AT4G04450,AT4G01720	GO:0000975,GO:0001067,GO:0001071,GO:0003674,GO:0003676,GO:0003677,GO:0003700,GO:0005488,GO:0005575,GO:0005634,GO:0006139,GO:0006351,GO:0006355,GO:0006725,GO:0006807,GO:0008150,GO:0008152,GO:0009058,GO:0009059,GO:0009889,GO:0009890,GO:0009892,GO:0009987,GO:0010468,GO:0010556,GO:0010558,GO:0010605,GO:0010629,GO:0016070,GO:0018130,GO:0019219,GO:0019222,GO:0019438,GO:0031323,GO:0031324,GO:0031326,GO:…	2.17058	2.11396	53.6601	2.38353e-13	9.59597e-12	6.62858	7.21709	1.57635	1.49669			-0.65099	-0.683489		0.619645	0.714834
TRINITY_DN30356_c0_g1	1259; 1218; 618	HYES (1)	Bifunctional epoxide hydrolase 2	MOUSE; PIG	K08726					GO:0000287,GO:0003674,GO:0003824,GO:0004301,GO:0005488,GO:0005575,GO:0005777,GO:0006629,GO:0006725,GO:0006793,GO:0006796,GO:0008150,GO:0008152,GO:0009056,GO:0009636,GO:0009987,GO:0016311,GO:0016787,GO:0016788,GO:0016791,GO:0016801,GO:0016803,GO:0019439,GO:0030258,GO:0033885,GO:0042221,GO:0042577,GO:0042578,GO:0042579,GO:0043167,GO:0043169,GO:0043226,GO:0043227,GO:0043229,GO:0043231,GO:0044237,GO:…	1.83063	4.56756	53.3008	2.86196e-13	1.1495e-11	39.4358	34.2392	7.13299	13.4702			-1.23261	-0.472279		0.949109	0.755782
TRINITY_DN26742_c0_g1	3865	BXL1	Beta-D-xylosidase 1	ARATH					AT5G49360	GO:0003006,GO:0003674,GO:0003824,GO:0004553,GO:0005575,GO:0005576,GO:0005578,GO:0005618,GO:0005975,GO:0008150,GO:0008152,GO:0009505,GO:0010214,GO:0016787,GO:0016798,GO:0022414,GO:0030312,GO:0031012,GO:0032502,GO:0044238,GO:0044421,GO:0044464,GO:0046556,GO:0048046,GO:0048856,GO:0071704	1.4758	7.57449	53.217	2.98656e-13	1.19673e-11	220.813	339.774	101.044	100.48			-0.708606	-0.716532		0.403963	1.02117
TRINITY_DN34384_c0_g1	1564; 1523; 1481; 1473; 1432; 1032	C74B2; HPL	Fatty acid hydroperoxide lyase, chloroplastic {ECO:0000303|PubMed:10859201}; Linolenate hydroperoxide lyase, chloroplastic {ECO:0000305|PubMed:9701595}	ARATH; SOLLC	K10528					GO:0003674,GO:0003824,GO:0004497,GO:0005488,GO:0005506,GO:0005575,GO:0006066,GO:0006082,GO:0006629,GO:0006631,GO:0006633,GO:0006690,GO:0006950,GO:0006952,GO:0008150,GO:0008152,GO:0008202,GO:0008610,GO:0009058,GO:0009507,GO:0009526,GO:0009527,GO:0009536,GO:0009707,GO:0009941,GO:0009987,GO:0010597,GO:0016020,GO:0016021,GO:0016053,GO:0016125,GO:0016491,GO:0016705,GO:0016829,GO:0019372,GO:0019752,GO:…	2.18999	2.0565	53.0395	3.26901e-13	1.30684e-11	6.12514	7.21709	1.37931	1.52547			-0.693584	-0.632496		0.572081	0.754
TRINITY_DN34883_c0_g1	1299										-1.41378	4.45746	53.025	3.29336e-13	1.3135e-11	11.3553	12.6215	36.5713	27.3721			0.830659	0.437577		-0.69946	-0.568777
TRINITY_DN26066_c0_g1	1284; 928; 811	HPPR (1)	Hydroxyphenylpyruvate reductase	PLESU						GO:0000166,GO:0003674,GO:0003824,GO:0005488,GO:0008150,GO:0008152,GO:0016491,GO:0016614,GO:0016616,GO:0036094,GO:0044699,GO:0044710,GO:0047995,GO:0048037,GO:0050662,GO:0051287,GO:0055114,GO:0097159,GO:0102742,GO:1901265,GO:1901363	1.03689	5.98603	52.9468	3.427e-13	1.36361e-11	89.5837	80.5965	40.8275	42.1087			-0.521656	-0.479128		0.574897	0.425887
TRINITY_DN32487_c0_g1	1525; 1440; 1406; 1321; 1232; 864	GDL86	GDSL esterase/lipase At5g45960	ARATH					AT5G45960	GO:0003674,GO:0003824,GO:0005575,GO:0005576,GO:0006629,GO:0008150,GO:0008152,GO:0009056,GO:0016042,GO:0016787,GO:0016788,GO:0044238,GO:0044699,GO:0044710,GO:0044712,GO:0071704,GO:1901575	1.95073	3.3745	52.9036	3.50319e-13	1.39068e-11	13.0893	19.6036	3.90147	4.51885			-0.842514	-0.698971		0.51187	1.02961
TRINITY_DN47622_c0_g1	981	STP12	Sugar transport protein 12	ARATH					AT4G21480	GO:0003674,GO:0005215,GO:0005351,GO:0005355,GO:0005402,GO:0005575,GO:0006810,GO:0008150,GO:0008324,GO:0008643,GO:0008645,GO:0009987,GO:0015075,GO:0015144,GO:0015145,GO:0015149,GO:0015291,GO:0015293,GO:0015294,GO:0015295,GO:0015749,GO:0015758,GO:0016021,GO:0022804,GO:0022857,GO:0022891,GO:0022892,GO:0031224,GO:0034219,GO:0035428,GO:0044425,GO:0044699,GO:0044763,GO:0044765,GO:0046323,GO:0051119,GO:…	1.75549	3.1306	52.8694	3.56487e-13	1.41189e-11	12.53	14.1992	3.90147	4.00076			-0.695184	-0.671112		0.604702	0.761594
TRINITY_DN30171_c0_g1	1057; 992										-1.06743	6.04276	52.8559	3.58939e-13	1.41831e-11	45.533	39.5765	91.586	86.8942			0.555522	0.48132		-0.421841	-0.615001
TRINITY_DN23031_c0_g1	1102	PER1 (2)	Cationic peroxidase 1	ARAHY						GO:0003674,GO:0003824,GO:0004601,GO:0005488,GO:0005575,GO:0005576,GO:0006950,GO:0006979,GO:0008150,GO:0008152,GO:0009056,GO:0009987,GO:0016209,GO:0016491,GO:0016684,GO:0020037,GO:0042743,GO:0042744,GO:0043167,GO:0043169,GO:0044237,GO:0044248,GO:0044699,GO:0044710,GO:0044712,GO:0044763,GO:0046872,GO:0046906,GO:0050896,GO:0072593,GO:0097159,GO:1901363	2.98749	2.59506	52.7866	3.71822e-13	1.46582e-11	12.1943	8.79478	0.591132	1.98599			-1.28342	-0.662069		1.17024	0.775256
TRINITY_DN18146_c0_g1	820	MSRB5	Peptide methionine sulfoxide reductase B5	ARATH	K07305				AT4G04830	GO:0003674,GO:0003824,GO:0005488,GO:0005575,GO:0005829,GO:0006950,GO:0006979,GO:0008150,GO:0008152,GO:0009987,GO:0016491,GO:0016667,GO:0016671,GO:0019538,GO:0030091,GO:0033743,GO:0043167,GO:0043169,GO:0043170,GO:0044237,GO:0044238,GO:0044260,GO:0044267,GO:0044424,GO:0044444,GO:0044464,GO:0046872,GO:0050896,GO:0071704	1.62337	5.0132	52.7349	3.81753e-13	1.50151e-11	60.9997	36.0855	15.4876	16.0318			-0.75403	-0.709821		1.09498	0.368874
TRINITY_DN31022_c0_g1	1392; 1392; 1363										2.10868	2.54813	52.6701	3.94546e-13	1.54825e-11	10.5442	8.05629	2.08866	2.21625			-0.740011	-0.695681		0.877306	0.558385
TRINITY_DN13844_c0_g1	921	LOR6	Protein LURP-one-related 6	ARATH					AT2G05910		2.03751	3.30269	52.6384	4.0098e-13	1.56989e-11	12.1384	19.3351	3.82265	3.82807			-0.788673	-0.787332		0.491198	1.08481
TRINITY_DN37177_c0_g1	1615; 1607; 1607; 1602; 1602; 1531; 1527; 1526; 1518; 1513; 1456; 1451	SAPK3 (1)	Serine/threonine-protein kinase SAPK3	ORYSJ	K14498					GO:0000166,GO:0001882,GO:0001883,GO:0003674,GO:0003824,GO:0004672,GO:0004674,GO:0005488,GO:0005524,GO:0005575,GO:0005634,GO:0005737,GO:0006464,GO:0006468,GO:0006793,GO:0006796,GO:0007165,GO:0008150,GO:0008152,GO:0009738,GO:0009755,GO:0009987,GO:0016301,GO:0016310,GO:0016740,GO:0016772,GO:0016773,GO:0017076,GO:0019538,GO:0030554,GO:0032549,GO:0032550,GO:0032553,GO:0032555,GO:0032559,GO:0035556,GO:…	1.11509	5.50602	52.5812	4.12828e-13	1.61258e-11	68.1317	55.9241	28.1773	29.0991			-0.550178	-0.50677		0.666426	0.390522
TRINITY_DN33928_c0_g1	1254; 1254; 665	C82C2	Cytochrome P450 82C2	ARATH					AT4G31970	GO:0001666,GO:0003674,GO:0003824,GO:0004497,GO:0005488,GO:0005506,GO:0005575,GO:0006950,GO:0008150,GO:0008152,GO:0009058,GO:0009628,GO:0009987,GO:0016020,GO:0016021,GO:0016491,GO:0016705,GO:0016709,GO:0019748,GO:0020037,GO:0031224,GO:0033554,GO:0036293,GO:0036294,GO:0042221,GO:0043167,GO:0043169,GO:0044425,GO:0044550,GO:0044699,GO:0044710,GO:0044711,GO:0046872,GO:0046906,GO:0046914,GO:0050896,GO:…	3.92153	1.96586	52.5533	4.18718e-13	1.63185e-11	10.2925	3.7596	0.197044	0.690779			-1.04175	-0.749291		1.44239	0.348654
TRINITY_DN32260_c0_g1	1680; 1183; 1183; 739; 692	TRNHF (2)	Tropinone reductase homolog At5g06060 {ECO:0000305}	ARATH	K08081				AT5G06060	GO:0003674,GO:0003824,GO:0005575,GO:0005829,GO:0016491,GO:0044424,GO:0044444,GO:0044464	1.34369	4.50347	52.508	4.28508e-13	1.6662e-11	34.7091	30.0768	11.2709	14.1898			-0.756987	-0.470173		0.710884	0.516276
TRINITY_DN26146_c0_g1	634	PPO (1)	Polyphenol oxidase, chloroplastic	MALDO	K00422					GO:0003674,GO:0003824,GO:0004097,GO:0005488,GO:0005575,GO:0008150,GO:0008152,GO:0009058,GO:0009543,GO:0016491,GO:0016679,GO:0016682,GO:0031977,GO:0031978,GO:0042440,GO:0043167,GO:0043169,GO:0044422,GO:0044424,GO:0044434,GO:0044435,GO:0044436,GO:0044444,GO:0044446,GO:0044464,GO:0044699,GO:0044710,GO:0044711,GO:0046148,GO:0046872	1.20372	7.62529	52.394	4.54101e-13	1.7595e-11	296.048	254.344	111.172	127.737			-0.693414	-0.496348		0.703614	0.486147
TRINITY_DN29773_c0_g1	1979; 1894; 610	CIPK1; CIPKL	CBL-interacting protein kinase 1; CBL-interacting protein kinase 21; CBL-interacting serine/threonine-protein kinase 1	ARATH; ORYSJ	K07198				AT3G17510	GO:0000166,GO:0001101,GO:0001882,GO:0001883,GO:0003674,GO:0003824,GO:0004672,GO:0004674,GO:0005488,GO:0005524,GO:0005575,GO:0005634,GO:0005737,GO:0005886,GO:0006464,GO:0006468,GO:0006793,GO:0006796,GO:0006950,GO:0006970,GO:0007165,GO:0008150,GO:0008152,GO:0009628,GO:0009651,GO:0009719,GO:0009725,GO:0009737,GO:0009987,GO:0010033,GO:0016020,GO:0016301,GO:0016310,GO:0016740,GO:0016772,GO:0016773,GO:…	2.42379	2.49643	52.392	4.54563e-13	1.7595e-11	6.93623	11.8159	1.85221	1.6406			-0.743759	-0.82527		0.47022	1.09881
TRINITY_DN34282_c0_g1	1914; 1872; 1847; 1592; 1398; 1398; 1006	GME1	GDP-mannose 3,5-epimerase 1	ORYSI; ORYSJ	K10046					GO:0000166,GO:0003674,GO:0003824,GO:0005488,GO:0005975,GO:0005996,GO:0006082,GO:0006766,GO:0006767,GO:0008150,GO:0008152,GO:0009058,GO:0009110,GO:0009987,GO:0016051,GO:0016053,GO:0016853,GO:0016854,GO:0016857,GO:0019752,GO:0019852,GO:0019853,GO:0036094,GO:0042364,GO:0043436,GO:0044237,GO:0044238,GO:0044249,GO:0044281,GO:0044283,GO:0044699,GO:0044710,GO:0044711,GO:0044723,GO:0044763,GO:0046364,GO:…	2.57151	6.92519	52.0901	5.30103e-13	2.04725e-11	308.718	106.712	35.4679	34.4238			-1.13697	-1.17775		1.91491	0.399814
TRINITY_DN38240_c0_g1	2304; 2206; 1851; 1694; 1405	NIR	Ferredoxin--nitrite reductase, chloroplastic	ARATH; BETPN; SPIOL	K00366				AT2G15620	GO:0001101,GO:0003674,GO:0003824,GO:0005488,GO:0005575,GO:0005576,GO:0005739,GO:0006082,GO:0006807,GO:0008150,GO:0008152,GO:0009507,GO:0009532,GO:0009536,GO:0009570,GO:0009987,GO:0010035,GO:0010167,GO:0016020,GO:0016491,GO:0016661,GO:0016662,GO:0016664,GO:0020037,GO:0042126,GO:0042128,GO:0042221,GO:0043167,GO:0043169,GO:0043226,GO:0043227,GO:0043229,GO:0043231,GO:0043436,GO:0044237,GO:0044281,GO:…	-1.27425	7.83012	51.8955	5.85331e-13	2.25544e-11	122.475	143.771	286.817	357.018			0.471713	0.785612		-0.742589	-0.514737
TRINITY_DN34091_c0_g1	1409; 960	PER61 (2)	Probable peroxidase 61	ARATH	K00430				AT5G24070	GO:0003674,GO:0003824,GO:0004601,GO:0005488,GO:0005575,GO:0005576,GO:0005618,GO:0006950,GO:0006979,GO:0008150,GO:0008152,GO:0009056,GO:0009505,GO:0009664,GO:0009987,GO:0016043,GO:0016209,GO:0016491,GO:0016684,GO:0020037,GO:0030312,GO:0042743,GO:0042744,GO:0043167,GO:0043169,GO:0044237,GO:0044248,GO:0044464,GO:0044699,GO:0044710,GO:0044712,GO:0044763,GO:0045229,GO:0046872,GO:0046906,GO:0050896,GO:…	-1.20491	5.63648	51.867	5.93901e-13	2.28331e-11	26.9059	33.2993	77.2806	61.5081			0.73574	0.415713		-0.719866	-0.431587
TRINITY_DN62329_c0_g1	723										2.31083	2.8436	51.7734	6.22907e-13	2.38944e-11	14.7675	8.66051	2.04926	2.64799			-0.911358	-0.712409		1.13858	0.48519
TRINITY_DN38102_c0_g1	2582; 2490	AB14G (2)	ABC transporter G family member 14	ARATH					AT1G31770	GO:0000166,GO:0001882,GO:0001883,GO:0003002,GO:0003674,GO:0003824,GO:0005215,GO:0005488,GO:0005524,GO:0005575,GO:0005886,GO:0007389,GO:0008150,GO:0010051,GO:0010222,GO:0010588,GO:0015399,GO:0015405,GO:0016020,GO:0016021,GO:0016462,GO:0016787,GO:0016817,GO:0016818,GO:0016820,GO:0016887,GO:0017076,GO:0017111,GO:0022804,GO:0022857,GO:0030554,GO:0031224,GO:0032501,GO:0032502,GO:0032549,GO:0032550,GO:…	1.17832	5.84047	51.6473	6.64203e-13	2.54214e-11	75.7392	83.0133	29.7142	40.2954			-0.782861	-0.367488		0.510651	0.639699
TRINITY_DN28679_c0_g1	895	MAL12	Major allergen Mal d 1	MALDO						GO:0006950,GO:0006952,GO:0008150,GO:0009607,GO:0050896	4.73367	5.81465	51.5234	7.07487e-13	2.70175e-11	124.684	91.6403	0.788175	7.28196			-3.07765	-1.34255		2.42812	1.99208
TRINITY_DN33967_c0_g1	1633; 1630; 1630; 1627	EF112; EF114	Ethylene-responsive transcription factor ERF112; Ethylene-responsive transcription factor ERF114 {ECO:0000303|PubMed:16407444}	ARATH					AT5G61890,AT2G33710	GO:0000160,GO:0001071,GO:0003674,GO:0003676,GO:0003677,GO:0003700,GO:0005488,GO:0005575,GO:0005634,GO:0006139,GO:0006351,GO:0006725,GO:0006807,GO:0006950,GO:0006952,GO:0007165,GO:0007275,GO:0008150,GO:0008152,GO:0009058,GO:0009059,GO:0009605,GO:0009607,GO:0009620,GO:0009755,GO:0009873,GO:0009987,GO:0016070,GO:0018130,GO:0019438,GO:0032501,GO:0032502,GO:0032774,GO:0034641,GO:0034645,GO:0034654,GO:…	2.12447	2.06039	51.3029	7.91575e-13	3.01611e-11	6.60061	6.64644	1.3399	1.66938			-0.718167	-0.582434		0.646467	0.654134
TRINITY_DN36479_c0_g1	1676; 1655; 1643; 1622	BH068 (1)	Transcription factor bHLH68	ARATH					AT4G29100	GO:0000975,GO:0000976,GO:0000981,GO:0001046,GO:0001047,GO:0001067,GO:0001071,GO:0001228,GO:0003674,GO:0003676,GO:0003677,GO:0003700,GO:0005488,GO:0005575,GO:0005634,GO:0006139,GO:0006351,GO:0006355,GO:0006366,GO:0006725,GO:0006807,GO:0008150,GO:0008152,GO:0009058,GO:0009059,GO:0009889,GO:0009987,GO:0010468,GO:0010556,GO:0016070,GO:0018130,GO:0019219,GO:0019222,GO:0019438,GO:0031323,GO:0031326,GO:…	1.25166	4.50264	51.2888	7.97278e-13	3.03108e-11	29.3391	34.2728	13.2808	13.4126			-0.573955	-0.561558		0.462295	0.673217
TRINITY_DN36328_c0_g1	1624; 1285	CNGC4	Cyclic nucleotide-gated ion channel 4	ARATH					AT5G54250	GO:0000166,GO:0002376,GO:0003674,GO:0005215,GO:0005216,GO:0005244,GO:0005249,GO:0005261,GO:0005267,GO:0005488,GO:0005575,GO:0005887,GO:0006950,GO:0006952,GO:0006955,GO:0008150,GO:0008219,GO:0008324,GO:0009626,GO:0009987,GO:0012501,GO:0015075,GO:0015077,GO:0015079,GO:0015267,GO:0016020,GO:0016021,GO:0016265,GO:0017076,GO:0019001,GO:0022803,GO:0022832,GO:0022836,GO:0022838,GO:0022843,GO:0022857,GO:…	2.05228	2.26962	51.26	8.09087e-13	3.06914e-11	7.69138	7.5192	1.65517	1.98599			-0.728167	-0.603167		0.678598	0.652736
TRINITY_DN36150_c0_g1	1784; 1723; 1547; 1282; 1182	WSD1 (1)	O-acyltransferase WSD1	ARATH	K15406				AT5G37300	GO:0003674,GO:0003824,GO:0004144,GO:0005575,GO:0005783,GO:0005789,GO:0005886,GO:0006629,GO:0006638,GO:0006639,GO:0006641,GO:0008150,GO:0008152,GO:0008374,GO:0008610,GO:0009058,GO:0009987,GO:0010025,GO:0010166,GO:0016020,GO:0016021,GO:0016411,GO:0016740,GO:0016746,GO:0016747,GO:0019432,GO:0031090,GO:0031224,GO:0043226,GO:0043227,GO:0043229,GO:0043231,GO:0044237,GO:0044238,GO:0044249,GO:0044255,GO:…	1.27341	4.32548	51.1662	8.48689e-13	3.21222e-11	27.5771	28.8684	12.2955	11.0812			-0.507854	-0.635919		0.541062	0.60271
TRINITY_DN28676_c0_g1	1274; 1257; 914; 897	Y5566 (1)	Uncharacterized protein At5g65660	ARATH					AT5G65660	GO:0005575,GO:0005886,GO:0016020,GO:0016021,GO:0031224,GO:0044425,GO:0044464	1.33161	4.5363	51.1294	8.64719e-13	3.26565e-11	37.1704	28.9019	13.7143	12.5779			-0.546256	-0.654544		0.771433	0.429367
TRINITY_DN31308_c0_g1	1127; 936	ATPG; ATPG1	ATP synthase gamma chain 1, chloroplastic; ATP synthase gamma chain, chloroplastic	ARATH; TOBAC						GO:0003674,GO:0003824,GO:0005215,GO:0005575,GO:0006139,GO:0006163,GO:0006164,GO:0006725,GO:0006753,GO:0006754,GO:0006793,GO:0006796,GO:0006807,GO:0006810,GO:0006811,GO:0006812,GO:0006818,GO:0008150,GO:0008152,GO:0008324,GO:0009058,GO:0009116,GO:0009117,GO:0009119,GO:0009123,GO:0009124,GO:0009126,GO:0009127,GO:0009141,GO:0009142,GO:0009144,GO:0009145,GO:0009150,GO:0009152,GO:0009156,GO:0009161,GO:…	1.79365	2.99683	51.1054	8.7538e-13	3.29862e-11	11.9426	12.5208	3.66502	3.39633			-0.646805	-0.716906		0.652545	0.711166
TRINITY_DN21645_c0_g1	1092; 980										-2.48763	1.2482	51.0508	9.00079e-13	3.38422e-11	0.615311	0.805629	3.70442	4.23102			0.505367	0.632755		-0.619732	-0.51839
TRINITY_DN31247_c0_g1	1961; 1864; 1838; 1753; 1072	ALL9; E137 (1)	Glucan endo-1,3-beta-D-glucosidase; Glucan endo-1,3-beta-glucosidase 7	ARATH; OLEEU					AT4G34480	GO:0000272,GO:0001871,GO:0003674,GO:0003824,GO:0004553,GO:0005488,GO:0005515,GO:0005575,GO:0005576,GO:0005618,GO:0005975,GO:0005976,GO:0006073,GO:0006074,GO:0006076,GO:0008150,GO:0008152,GO:0008422,GO:0009056,GO:0009057,GO:0009251,GO:0009987,GO:0015926,GO:0016043,GO:0016052,GO:0016787,GO:0016798,GO:0030246,GO:0030247,GO:0030312,GO:0031224,GO:0031225,GO:0031226,GO:0042802,GO:0042803,GO:0042973,GO:…	1.63543	4.17801	51.0396	9.05189e-13	3.39595e-11	21.8435	32.6951	7.99998	9.49821			-0.812437	-0.611025		0.441164	0.982298
TRINITY_DN32323_c0_g1	1503; 1433	AVT1 (1)	Vacuolar amino acid transporter 1	YEAST	K15015					GO:0000322,GO:0000323,GO:0000324,GO:0000329,GO:0003333,GO:0003674,GO:0005215,GO:0005302,GO:0005342,GO:0005575,GO:0005773,GO:0005774,GO:0006810,GO:0006811,GO:0006812,GO:0006820,GO:0006865,GO:0007034,GO:0008150,GO:0008324,GO:0008509,GO:0008514,GO:0009987,GO:0015075,GO:0015171,GO:0015173,GO:0015175,GO:0015179,GO:0015186,GO:0015188,GO:0015658,GO:0015711,GO:0015804,GO:0015824,GO:0015849,GO:0016020,GO:…	2.77428	1.50816	51.0309	9.09255e-13	3.40372e-11	5.56577	3.96101	0.394088	0.949821			-0.81931	-0.518159		0.8407	0.49677
TRINITY_DN34471_c0_g1	1557; 1463; 1424; 1330										-1.27254	8.38262	50.9996	9.23866e-13	3.45085e-11	225.623	165.12	470.777	473.356			0.636734	0.644583		-0.417778	-0.863539
TRINITY_DN9483_c0_g1	1443	CXE17; CXE6	Probable carboxylesterase 17; Probable carboxylesterase 6	ARATH; ARATH					AT5G16080	GO:0003674,GO:0003824,GO:0008150,GO:0008152,GO:0009056,GO:0016787,GO:0016788,GO:0052689	2.34406	1.63267	50.9151	9.64491e-13	3.59195e-11	5.28608	4.73307	0.788175	1.1513			-0.708597	-0.531972		0.677224	0.563346
TRINITY_DN35223_c0_g1	2246; 2169; 2107; 1950; 1879; 930										1.12853	5.51263	50.9123	9.65849e-13	3.59195e-11	55.2661	69.8212	28.4531	28.7249			-0.540432	-0.527614		0.370659	0.697387
TRINITY_DN32568_c0_g1	1947	BGL46 (1)	Beta-glucosidase 46	ARATH	K05350				AT1G61820	GO:0003674,GO:0003824,GO:0004553,GO:0005975,GO:0006725,GO:0008150,GO:0008152,GO:0008422,GO:0009058,GO:0009698,GO:0009699,GO:0009808,GO:0009809,GO:0009987,GO:0015926,GO:0016787,GO:0016798,GO:0019438,GO:0019748,GO:0044237,GO:0044238,GO:0044249,GO:0044550,GO:0044699,GO:0044710,GO:0044711,GO:0044763,GO:0047782,GO:0071704,GO:0102483,GO:1901135,GO:1901360,GO:1901362,GO:1901576,GO:1901657	2.37857	1.5843	50.8451	9.99519e-13	3.70908e-11	4.86655	4.86734	0.709358	1.12252			-0.722048	-0.51729		0.619586	0.619752
TRINITY_DN36847_c0_g1	2006; 2006; 1967; 1967; 1933; 1933; 1933; 1894; 1894; 1894	C7A14; C7A15	Cytochrome P450 72A14; Cytochrome P450 72A15	ARATH					AT3G14690,AT3G14680	GO:0003674,GO:0003824,GO:0004497,GO:0005488,GO:0005506,GO:0005575,GO:0016021,GO:0016491,GO:0016705,GO:0020037,GO:0031224,GO:0043167,GO:0043169,GO:0044425,GO:0046872,GO:0046906,GO:0046914,GO:0097159,GO:1901363	1.76774	4.69299	50.7601	1.04375e-12	3.8648e-11	30.0663	49.6804	9.69456	13.6429			-1.00467	-0.584999		0.450554	1.13911
TRINITY_DN38227_c1_g2	1902; 1467	SHR (1)	Protein SHORT-ROOT	ARATH					AT4G37650	GO:0001071,GO:0003002,GO:0003674,GO:0003676,GO:0003677,GO:0003700,GO:0005488,GO:0005575,GO:0005634,GO:0005768,GO:0005769,GO:0005770,GO:0006139,GO:0006351,GO:0006725,GO:0006807,GO:0007346,GO:0007389,GO:0008150,GO:0008152,GO:0008356,GO:0009058,GO:0009059,GO:0009956,GO:0009987,GO:0016070,GO:0018130,GO:0019222,GO:0019438,GO:0032350,GO:0032501,GO:0032502,GO:0032774,GO:0034641,GO:0034645,GO:0034654,GO:…	1.27467	4.31007	50.3273	1.3013e-12	4.80805e-11	27.0177	28.8684	10.8768	12.175			-0.64302	-0.50445		0.529138	0.618332
TRINITY_DN604_c0_g1	528	TRE (1)	Probable trehalase	ORYSJ						GO:0003674,GO:0003824,GO:0004553,GO:0004555,GO:0005575,GO:0005886,GO:0005975,GO:0005984,GO:0005991,GO:0005993,GO:0008150,GO:0008152,GO:0009056,GO:0009311,GO:0009313,GO:0009987,GO:0015927,GO:0016020,GO:0016052,GO:0016787,GO:0016798,GO:0044237,GO:0044238,GO:0044248,GO:0044262,GO:0044275,GO:0044464,GO:0044699,GO:0044710,GO:0044712,GO:0044723,GO:0044724,GO:0044763,GO:0046352,GO:0071704,GO:1901575	2.10791	2.55225	50.2219	1.37308e-12	5.06232e-11	8.50248	10.2382	1.73399	2.56164			-0.873345	-0.584509		0.618596	0.839258
TRINITY_DN13376_c0_g1	2479	CSLG3	Cellulose synthase-like protein G3	ARATH					AT4G23990	GO:0000139,GO:0000271,GO:0003674,GO:0003824,GO:0005575,GO:0005794,GO:0005886,GO:0005975,GO:0005976,GO:0006073,GO:0008150,GO:0008152,GO:0008194,GO:0009058,GO:0009059,GO:0009250,GO:0009832,GO:0009833,GO:0009987,GO:0016020,GO:0016021,GO:0016043,GO:0016051,GO:0016740,GO:0016757,GO:0016758,GO:0016759,GO:0016760,GO:0030243,GO:0030244,GO:0031090,GO:0031224,GO:0033692,GO:0034637,GO:0034645,GO:0035251,GO:…	1.47961	3.95124	50.2107	1.38095e-12	5.08036e-11	22.9623	22.2891	6.97535	9.1816			-0.807266	-0.490179		0.668444	0.629001
TRINITY_DN33739_c0_g1	1365	NAC83 (1)	NAC domain-containing protein 83 {ECO:0000303|PubMed:15029955}	ARATH					AT5G13180	GO:0001071,GO:0001101,GO:0003674,GO:0003676,GO:0003677,GO:0003700,GO:0005488,GO:0005575,GO:0005634,GO:0006139,GO:0006351,GO:0006355,GO:0006725,GO:0006807,GO:0006950,GO:0006970,GO:0007568,GO:0008150,GO:0008152,GO:0009058,GO:0009059,GO:0009628,GO:0009651,GO:0009719,GO:0009725,GO:0009737,GO:0009888,GO:0009889,GO:0009890,GO:0009892,GO:0009987,GO:0010033,GO:0010087,GO:0010089,GO:0010150,GO:0010260,GO:…	1.08915	5.32383	50.1927	1.39366e-12	5.11607e-11	50.1199	58.6431	25.1822	25.9042			-0.533668	-0.495847		0.405503	0.624012
TRINITY_DN25877_c0_g1	1013	ERF26	Ethylene-responsive transcription factor ERF026	ARATH						GO:0000160,GO:0001071,GO:0003674,GO:0003676,GO:0003677,GO:0003700,GO:0005488,GO:0005575,GO:0005634,GO:0006139,GO:0006351,GO:0006725,GO:0006807,GO:0007165,GO:0008150,GO:0008152,GO:0009058,GO:0009059,GO:0009755,GO:0009873,GO:0009987,GO:0016070,GO:0018130,GO:0019438,GO:0032774,GO:0034641,GO:0034645,GO:0034654,GO:0035556,GO:0043170,GO:0043226,GO:0043227,GO:0043229,GO:0043231,GO:0044237,GO:0044238,GO:…	1.9594	3.12282	50.1198	1.4464e-12	5.29831e-11	16.3896	10.9096	3.23152	3.7705			-0.814549	-0.673082		0.999042	0.488589
TRINITY_DN20286_c0_g1	523	C75A7	Flavonoid 3',5'-hydroxylase	EUSER	K13083					GO:0003674,GO:0003824,GO:0004497,GO:0005488,GO:0005506,GO:0008150,GO:0008152,GO:0009058,GO:0009718,GO:0009812,GO:0009813,GO:0016491,GO:0016705,GO:0016709,GO:0020037,GO:0033772,GO:0042440,GO:0043167,GO:0043169,GO:0044699,GO:0044710,GO:0044711,GO:0046148,GO:0046283,GO:0046872,GO:0046906,GO:0046914,GO:0071704,GO:0097159,GO:1901363,GO:1901576	1.89183	3.07962	50.065	1.48735e-12	5.43661e-11	15.3268	10.9096	3.62561	3.45389			-0.694141	-0.738863		0.928786	0.504218
TRINITY_DN29165_c0_g1	1215	GL113	Germin-like protein subfamily 1 member 13	ARATH						GO:0003674,GO:0005488,GO:0005575,GO:0005576,GO:0005618,GO:0030145,GO:0030312,GO:0043167,GO:0043169,GO:0044464,GO:0045735,GO:0046872,GO:0046914,GO:0048046	2.1512	8.0355	49.9888	1.5463e-12	5.64003e-11	596.684	259.379	105.34	87.4123			-0.874983	-1.13862		1.60463	0.408976
TRINITY_DN32829_c0_g1	1467; 1354; 1242; 990; 980	PHLB	Myb family transcription factor PHL11 {ECO:0000305}	ARATH					AT5G45580	GO:0003674,GO:0003676,GO:0003677,GO:0005488,GO:0005575,GO:0005634,GO:0006139,GO:0006351,GO:0006355,GO:0006725,GO:0006807,GO:0008150,GO:0008152,GO:0009058,GO:0009059,GO:0009889,GO:0009987,GO:0010468,GO:0010556,GO:0016070,GO:0018130,GO:0019219,GO:0019222,GO:0019438,GO:0031323,GO:0031326,GO:0032774,GO:0034641,GO:0034645,GO:0034654,GO:0043170,GO:0043226,GO:0043227,GO:0043229,GO:0043231,GO:0044237,GO:…	-1.15709	4.75951	49.9593	1.56971e-12	5.71321e-11	17.3126	16.1797	38.3447	36.4098			0.570949	0.500043		-0.491889	-0.579102
TRINITY_DN33094_c0_g1	1758; 1746; 1329; 1317	Y3720 (2)	UPF0481 protein At3g47200	ARATH					AT3G47200	GO:0005575,GO:0005886,GO:0016020,GO:0016021,GO:0031224,GO:0044425,GO:0044464	2.17941	1.90852	49.7881	1.71282e-12	6.22081e-11	5.64967	6.34433	1.18226	1.43912			-0.692019	-0.580031		0.573326	0.698724
TRINITY_DN35348_c0_g1	1476; 1463	SGAT	Serine--glyoxylate aminotransferase	ARATH	K00830				AT2G13360	GO:0003674,GO:0003824,GO:0004760,GO:0005575,GO:0005576,GO:0005777,GO:0005886,GO:0006082,GO:0006520,GO:0006544,GO:0006545,GO:0006807,GO:0008150,GO:0008152,GO:0008453,GO:0008483,GO:0008652,GO:0009058,GO:0009069,GO:0009070,GO:0009507,GO:0009532,GO:0009536,GO:0009570,GO:0009853,GO:0009987,GO:0016020,GO:0016053,GO:0016740,GO:0016769,GO:0019265,GO:0019752,GO:0042579,GO:0043094,GO:0043226,GO:0043227,GO:…	1.49762	3.72882	49.7798	1.72008e-12	6.23392e-11	20.6688	18.1602	7.21181	6.5624			-0.58091	-0.686379		0.718245	0.549045
TRINITY_DN9007_c0_g1	1440	DR102	DNA damage-repair/toleration protein DRT102	ARATH							2.59908	0.996324	49.5824	1.90213e-12	6.8791e-11	3.3003	3.22252	0.591132	0.489302			-0.496454	-0.554295		0.536039	0.514709
TRINITY_DN27977_c0_g1	864; 796										1.49004	4.49936	49.3935	2.09439e-12	7.55841e-11	26.5143	39.9793	11.5468	12.0886			-0.690512	-0.63393		0.383224	0.941218
TRINITY_DN32293_c0_g1	2535; 2368; 772	RSGI6 (1)	Anti-sigma-I factor RsgI6 {ECO:0000305}	CLOTH						GO:0000272,GO:0003674,GO:0003824,GO:0004553,GO:0005575,GO:0005886,GO:0005975,GO:0005976,GO:0008150,GO:0008152,GO:0009056,GO:0009057,GO:0009987,GO:0010383,GO:0010410,GO:0016020,GO:0016021,GO:0016052,GO:0016787,GO:0016798,GO:0031176,GO:0031224,GO:0043170,GO:0044036,GO:0044237,GO:0044238,GO:0044260,GO:0044425,GO:0044464,GO:0045491,GO:0045493,GO:0071704,GO:0097599,GO:1901575	1.19863	5.05719	49.34	2.15226e-12	7.75085e-11	40.8622	51.661	21.1231	19.1979			-0.494874	-0.620288		0.395498	0.719664
TRINITY_DN16465_c0_g1	820	MIRA (2)	Miraculin	SYNDU						GO:0003674,GO:0004857,GO:0004866,GO:0030234,GO:0030414,GO:0061134,GO:0061135	3.34585	1.56954	49.1316	2.3935e-12	8.60149e-11	3.27233	7.28423	0.275861	0.719561			-0.87434	-0.617379		0.337689	1.15403
TRINITY_DN27463_c0_g1	728	PUMP1 (1)	Mitochondrial uncoupling protein 1	ARATH	K15103				AT3G54110	GO:0003674,GO:0005215,GO:0005575,GO:0005739,GO:0005743,GO:0005774,GO:0005911,GO:0006810,GO:0006839,GO:0008150,GO:0008152,GO:0009058,GO:0009506,GO:0009507,GO:0009536,GO:0009853,GO:0009987,GO:0016020,GO:0016021,GO:0017077,GO:0019866,GO:0022857,GO:0030054,GO:0031090,GO:0031224,GO:0031966,GO:0043094,GO:0043226,GO:0043227,GO:0043229,GO:0043231,GO:0044237,GO:0044249,GO:0044422,GO:0044424,GO:0044425,GO:…	1.0602	5.20382	49.0009	2.55839e-12	9.17474e-11	49.1969	50.2175	21.9507	25.6452			-0.606854	-0.399894		0.489135	0.517613
TRINITY_DN37663_c0_g1	1772	FDH	Formate dehydrogenase, mitochondrial {ECO:0000255|HAMAP-Rule:MF_03210, ECO:0000303|Ref.1}	SOLTU	K00122					GO:0000166,GO:0003674,GO:0003824,GO:0005488,GO:0005575,GO:0005739,GO:0008863,GO:0016491,GO:0016614,GO:0016616,GO:0016620,GO:0016903,GO:0036094,GO:0043226,GO:0043227,GO:0043229,GO:0043231,GO:0044424,GO:0044444,GO:0044464,GO:0048037,GO:0050662,GO:0051287,GO:0097159,GO:1901265,GO:1901363	1.09872	8.33978	48.9608	2.61133e-12	9.34495e-11	460.616	422.552	193.812	218.516			-0.632057	-0.460643		0.608286	0.484414
TRINITY_DN36605_c0_g1	1836; 1713; 1185; 598; 573	AATP5; AATP7; AATPA; ASD	AAA-ATPase ASD, mitochondrial; AAA-ATPase At3g28510; AAA-ATPase At3g28540; AAA-ATPase At3g28600	ARATH					AT3G28600,AT5G40010,AT3G28510	GO:0000166,GO:0001101,GO:0001882,GO:0001883,GO:0003006,GO:0003674,GO:0003824,GO:0005488,GO:0005524,GO:0005575,GO:0005739,GO:0005783,GO:0006950,GO:0006970,GO:0008150,GO:0009266,GO:0009409,GO:0009414,GO:0009415,GO:0009628,GO:0009651,GO:0009719,GO:0009725,GO:0009737,GO:0010033,GO:0010035,GO:0010154,GO:0010431,GO:0016020,GO:0016021,GO:0016462,GO:0016787,GO:0016817,GO:0016818,GO:0016887,GO:0017076,GO:…	2.13126	2.42432	48.912	2.67714e-12	9.56043e-11	9.22966	7.88845	1.49753	2.36016			-0.875089	-0.557045		0.807816	0.624318
TRINITY_DN35646_c0_g1	1415; 1069; 1052; 867; 706	MYB12; MYBP	Myb-related protein P; Transcription factor MYB12 {ECO:0000303|PubMed:9839469}	ARATH; MAIZE	K09422				AT2G47460	GO:0000975,GO:0000981,GO:0000988,GO:0000989,GO:0001067,GO:0001071,GO:0001076,GO:0001134,GO:0001135,GO:0003674,GO:0003676,GO:0003677,GO:0003700,GO:0005488,GO:0005575,GO:0005634,GO:0006139,GO:0006351,GO:0006355,GO:0006357,GO:0006725,GO:0006807,GO:0006950,GO:0006970,GO:0008150,GO:0008152,GO:0009058,GO:0009059,GO:0009314,GO:0009411,GO:0009416,GO:0009628,GO:0009651,GO:0009719,GO:0009723,GO:0009725,GO:…	2.54003	2.58147	48.6689	3.03041e-12	1.07994e-10	7.13201	13.0243	2.16748	1.32399			-0.663888	-0.990146		0.467869	1.18617
TRINITY_DN31845_c0_g1	1120; 945; 820										1.78102	3.15914	48.6588	3.04598e-12	1.08323e-10	15.3268	11.9837	3.66502	4.2598			-0.765123	-0.621085		0.847733	0.538475
TRINITY_DN34461_c0_g1	1706; 1476	S38A6; S38A7	Probable sodium-coupled neutral amino acid transporter 6; Putative sodium-coupled neutral amino acid transporter 7	DANRE; RAT; XENTR	K14994,K14993					GO:0000099,GO:0003333,GO:0003674,GO:0005215,GO:0005290,GO:0005310,GO:0005313,GO:0005342,GO:0005575,GO:0005886,GO:0005887,GO:0006810,GO:0006811,GO:0006812,GO:0006814,GO:0006820,GO:0006835,GO:0006865,GO:0006867,GO:0008150,GO:0008324,GO:0008509,GO:0008514,GO:0009987,GO:0015075,GO:0015171,GO:0015172,GO:0015174,GO:0015175,GO:0015179,GO:0015180,GO:0015182,GO:0015183,GO:0015186,GO:0015190,GO:0015191,GO:…	0.993906	6.0862	48.6312	3.08919e-12	1.09631e-10	88.5208	92.1438	46.6994	44.0372			-0.441051	-0.522156		0.453295	0.509911
TRINITY_DN25382_c0_g1	743	G3PA (2)	Glyceraldehyde-3-phosphate dehydrogenase A, chloroplastic	SPIOL						GO:0000166,GO:0003674,GO:0003824,GO:0005488,GO:0005575,GO:0005975,GO:0005996,GO:0006006,GO:0008150,GO:0008152,GO:0009058,GO:0009507,GO:0009536,GO:0016051,GO:0016491,GO:0016620,GO:0016903,GO:0019253,GO:0019318,GO:0019685,GO:0036094,GO:0043226,GO:0043227,GO:0043229,GO:0043231,GO:0044238,GO:0044424,GO:0044444,GO:0044464,GO:0044699,GO:0044710,GO:0044711,GO:0044723,GO:0047100,GO:0048037,GO:0050661,GO:…	2.02904	2.63733	48.5998	3.13894e-12	1.11165e-10	8.8381	10.8424	2.83743	2.01477			-0.57587	-0.844793		0.587929	0.832734
TRINITY_DN33342_c0_g2	2057	HSR4 (1)	Protein HYPER-SENSITIVITY-RELATED 4 {ECO:0000303|PubMed:15181213}	ARATH					AT3G50930	GO:0000166,GO:0001882,GO:0001883,GO:0002237,GO:0002376,GO:0003674,GO:0003824,GO:0005488,GO:0005515,GO:0005524,GO:0005575,GO:0005739,GO:0005740,GO:0005741,GO:0006950,GO:0006952,GO:0006955,GO:0007165,GO:0008150,GO:0008219,GO:0009314,GO:0009411,GO:0009416,GO:0009605,GO:0009607,GO:0009617,GO:0009626,GO:0009628,GO:0009863,GO:0009987,GO:0010033,GO:0012501,GO:0016020,GO:0016021,GO:0016265,GO:0016462,GO:…	1.29435	4.61882	48.5541	3.21298e-12	1.13552e-10	31.6885	37.8981	12.6896	15.6001			-0.724942	-0.464156		0.472517	0.716581
TRINITY_DN37084_c1_g2	1579; 1567; 990	CADH	Probable cinnamyl alcohol dehydrogenase	MEDSA						GO:0003674,GO:0003824,GO:0005488,GO:0006725,GO:0008150,GO:0008152,GO:0008270,GO:0009058,GO:0009698,GO:0009699,GO:0009808,GO:0009809,GO:0009987,GO:0016491,GO:0016614,GO:0016616,GO:0019438,GO:0019748,GO:0043167,GO:0043169,GO:0044237,GO:0044249,GO:0044550,GO:0044699,GO:0044710,GO:0044711,GO:0044763,GO:0045551,GO:0046872,GO:0046914,GO:0052747,GO:0071704,GO:1901360,GO:1901362,GO:1901576	1.04336	6.84638	48.5166	3.27506e-12	1.15414e-10	160.149	149.511	71.1328	79.0654			-0.587032	-0.438464		0.561694	0.463802
TRINITY_DN32859_c0_g1	759; 759; 525	TRXH2; TRXH7	Thioredoxin H2; Thioredoxin H7	ARATH	K03671				AT5G39950,AT1G59730	GO:0003674,GO:0003824,GO:0004791,GO:0005575,GO:0005737,GO:0005739,GO:0005829,GO:0005886,GO:0006662,GO:0006950,GO:0006979,GO:0008150,GO:0008152,GO:0009987,GO:0015035,GO:0015036,GO:0016020,GO:0016209,GO:0016491,GO:0016651,GO:0016667,GO:0016668,GO:0016671,GO:0018904,GO:0019725,GO:0033554,GO:0034599,GO:0042221,GO:0042592,GO:0043226,GO:0043227,GO:0043229,GO:0043231,GO:0044281,GO:0044424,GO:0044444,GO:…	1.8454	3.72193	48.5141	3.27919e-12	1.15414e-10	16.5295	24.5045	4.61083	6.7351			-0.973063	-0.57107		0.513858	1.03027
TRINITY_DN26166_c0_g1	1793	C71DB (1)	Cytochrome P450 71D11	LOTJA						GO:0003674,GO:0003824,GO:0004497,GO:0005488,GO:0005506,GO:0016491,GO:0016705,GO:0020037,GO:0043167,GO:0043169,GO:0046872,GO:0046906,GO:0046914,GO:0097159,GO:1901363	1.42922	4.4039	48.4676	3.35784e-12	1.17936e-10	34.821	26.5522	12.8473	10.0163			-0.487133	-0.792337		0.823199	0.456271
TRINITY_DN31483_c0_g1	974; 891	CSPL7; CSPL9	CASP-like protein 1E1	POPTR; RICCO						GO:0005575,GO:0005886,GO:0016020,GO:0016021,GO:0031224,GO:0044425,GO:0044464	2.2106	3.167	48.4637	3.36468e-12	1.17936e-10	10.6561	18.6302	2.56157	3.71294			-0.99352	-0.668818		0.478706	1.18363
TRINITY_DN29635_c0_g1	1176; 1157; 732; 719	SAU36 (1)	Auxin-responsive protein SAUR36 {ECO:0000305}	ARATH	K14488				AT2G45210	GO:0005575,GO:0005634,GO:0007165,GO:0007275,GO:0008150,GO:0009734,GO:0009755,GO:0010029,GO:0032501,GO:0032502,GO:0040008,GO:0043226,GO:0043227,GO:0043229,GO:0043231,GO:0044424,GO:0044464,GO:0044699,GO:0044707,GO:0044767,GO:0048518,GO:0048580,GO:0048831,GO:0050789,GO:0050793,GO:0050794,GO:0051094,GO:0051239,GO:0051240,GO:0065007,GO:1900055,GO:1900057,GO:1900140,GO:2000024,GO:2000026	1.40088	4.24823	48.1876	3.87329e-12	1.35486e-10	28.2484	26.5522	12.1773	8.66352			-0.423097	-0.833998		0.670175	0.58692
TRINITY_DN40457_c0_g1	4027; 3087	SUS2	Sucrose synthase 2	PEA						GO:0003674,GO:0003824,GO:0005975,GO:0005984,GO:0005985,GO:0008150,GO:0008152,GO:0008194,GO:0009311,GO:0009987,GO:0016157,GO:0016740,GO:0016757,GO:0016758,GO:0035251,GO:0044237,GO:0044238,GO:0044262,GO:0044699,GO:0044710,GO:0044723,GO:0044763,GO:0046527,GO:0071704	1.15566	6.81204	48.1602	3.92783e-12	1.37113e-10	148.066	161.931	60.3348	78.6912			-0.758711	-0.386337		0.508777	0.636271
TRINITY_DN31949_c0_g1	1148; 1065	AVP (1)	Pyrophosphate-energized vacuolar membrane proton pump	VIGRR						GO:0003674,GO:0003824,GO:0004427,GO:0005215,GO:0005488,GO:0005575,GO:0005774,GO:0006810,GO:0006811,GO:0006812,GO:0006818,GO:0008150,GO:0009678,GO:0015399,GO:0015405,GO:0015672,GO:0015992,GO:0016020,GO:0016021,GO:0016462,GO:0016787,GO:0016817,GO:0016818,GO:0022804,GO:0022857,GO:0031090,GO:0031224,GO:0043167,GO:0043169,GO:0044422,GO:0044424,GO:0044425,GO:0044437,GO:0044444,GO:0044446,GO:0044464,GO:…	1.58739	3.55967	48.1401	3.96823e-12	1.3824e-10	19.2984	15.7433	5.63545	6.01553			-0.691633	-0.621549		0.788325	0.524858
TRINITY_DN39431_c3_g2	1834; 1738; 1653; 709	MF14A; TCR1	Hippocampus abundant transcript 1 protein {ECO:0000312|HGNC:HGNC:23363}; Tetracycline resistance protein, class A	ECOLX; HUMAN						GO:0003674,GO:0005215,GO:0005575,GO:0005886,GO:0006810,GO:0006811,GO:0006812,GO:0006818,GO:0008150,GO:0009636,GO:0009987,GO:0015238,GO:0015291,GO:0015297,GO:0015672,GO:0015992,GO:0016020,GO:0016021,GO:0022804,GO:0022857,GO:0031224,GO:0042221,GO:0044425,GO:0044464,GO:0044699,GO:0044763,GO:0044765,GO:0046677,GO:0050896,GO:0051179,GO:0051234,GO:0055085,GO:0090484,GO:1902578	2.34089	2.09157	48.019	4.22105e-12	1.46748e-10	6.85232	7.04925	0.866993	1.81329			-0.924069	-0.51257		0.702448	0.734191
TRINITY_DN20668_c0_g1	727	B3GT3 (1)	Probable beta-1,3-galactosyltransferase 3	ARATH							-1.51162	3.79365	47.929	4.41926e-12	1.53327e-10	6.62858	7.75418	17.9704	22.9396			0.480966	0.801542		-0.729703	-0.552805
TRINITY_DN35572_c0_g1	1527; 1464; 1433; 1370; 777; 755	NOH4 (1)	Nodulation protein H	RHIML						GO:0003674,GO:0003824,GO:0008146,GO:0008150,GO:0009877,GO:0016740,GO:0016782,GO:0044403,GO:0044419,GO:0051704	-1.12478	4.89263	47.8905	4.5071e-12	1.56057e-10	18.4873	18.8316	43.2708	38.1655			0.609072	0.436448		-0.534781	-0.510738
TRINITY_DN25920_c0_g1	1205; 1177; 990; 962	NAC42	Transcription factor JUNGBRUNNEN 1	ARATH					AT2G43000	GO:0001071,GO:0003674,GO:0003676,GO:0003677,GO:0003700,GO:0005488,GO:0005575,GO:0005634,GO:0005975,GO:0005984,GO:0005991,GO:0005992,GO:0006082,GO:0006139,GO:0006351,GO:0006520,GO:0006560,GO:0006561,GO:0006725,GO:0006790,GO:0006807,GO:0006950,GO:0006970,GO:0006972,GO:0007568,GO:0008150,GO:0008152,GO:0008652,GO:0009058,GO:0009059,GO:0009064,GO:0009084,GO:0009311,GO:0009312,GO:0009403,GO:0009404,GO:…	3.38143	1.42695	47.6545	5.08359e-12	1.75662e-10	6.20905	3.12181	0.157635	0.690779			-0.873385	-0.554812		1.05438	0.373818
TRINITY_DN30237_c0_g1	1552										1.36386	4.99237	47.65	5.0952e-12	1.75707e-10	37.3102	54.1785	16.394	19.0828			-0.725818	-0.528992		0.369847	0.884962
TRINITY_DN53844_c0_g1	1073	LOR12 (1)	Protein LURP-one-related 12	ARATH					AT3G15810		2.05744	2.8629	47.613	5.19225e-12	1.78693e-10	10.6001	12.5544	2.00985	3.48268			-0.990747	-0.539413		0.661072	0.869088
TRINITY_DN18273_c0_g1	1268										-1.6586	3.13291	47.5635	5.32495e-12	1.82891e-10	3.83171	4.5988	13.2808	13.2975			0.649897	0.651476		-0.739829	-0.561544
TRINITY_DN9161_c0_g1	1836	U90A1 (1)	UDP-glycosyltransferase 90A1	ARATH					AT2G16890	GO:0003674,GO:0003824,GO:0005575,GO:0008150,GO:0008152,GO:0008194,GO:0016740,GO:0016757,GO:0016758,GO:0035251,GO:0043226,GO:0043227,GO:0043229,GO:0043231,GO:0044424,GO:0044464,GO:0046527,GO:0080043,GO:0080044	1.5529	3.74212	47.4067	5.76866e-12	1.97733e-10	22.5987	16.9518	6.93594	6.5624			-0.620981	-0.682586		0.839908	0.46366
TRINITY_DN45877_c0_g1	853	WAKLQ (1)	Wall-associated receptor kinase-like 20	ARATH					AT5G02070	GO:0000166,GO:0001871,GO:0001882,GO:0001883,GO:0003674,GO:0003824,GO:0004672,GO:0004674,GO:0005488,GO:0005524,GO:0005575,GO:0005886,GO:0007165,GO:0007166,GO:0008150,GO:0016020,GO:0016021,GO:0016301,GO:0016740,GO:0016772,GO:0016773,GO:0017076,GO:0030246,GO:0030247,GO:0030554,GO:0031224,GO:0032549,GO:0032550,GO:0032553,GO:0032555,GO:0032559,GO:0035639,GO:0036094,GO:0043167,GO:0043168,GO:0044425,GO:…	-2.27181	3.17899	47.3539	5.92594e-12	2.02717e-10	4.13936	2.04764	17.8916	12.2325			1.11899	0.636027		-0.577005	-1.17801
TRINITY_DN28234_c0_g1	1799; 1714; 1697										1.32728	4.65574	47.3229	6.02049e-12	2.0554e-10	30.4859	41.3892	13.7143	14.8805			-0.654072	-0.550785		0.393666	0.81119
TRINITY_DN28018_c0_g1	1574; 1571; 1486; 1483; 1186; 1183	STGL3 (1)	Stigma-specific STIG1-like protein 3 {ECO:0000303|PubMed:19279211}	ARATH					AT1G50720		-1.16672	6.4252	47.2586	6.22133e-12	2.11972e-10	53.0286	52.8694	137.773	100.105			0.786718	0.333691		-0.558115	-0.562295
TRINITY_DN36816_c0_g1	1383; 1368; 1056	SRS1; SRS5	Protein SHI RELATED SEQUENCE 1; Protein SHI RELATED SEQUENCE 5	ARATH					AT1G75520	GO:0003674,GO:0003676,GO:0003677,GO:0005488,GO:0005575,GO:0005634,GO:0007165,GO:0007275,GO:0008150,GO:0008152,GO:0009058,GO:0009734,GO:0009755,GO:0009850,GO:0009851,GO:0009987,GO:0010817,GO:0032501,GO:0032502,GO:0042445,GO:0042446,GO:0043167,GO:0043169,GO:0043226,GO:0043227,GO:0043229,GO:0043231,GO:0044237,GO:0044249,GO:0044424,GO:0044464,GO:0044699,GO:0044707,GO:0044767,GO:0046872,GO:0050789,GO:…	2.11809	1.91005	47.1714	6.50427e-12	2.21171e-10	6.46076	5.40443	1.37931	1.35278			-0.611087	-0.622459		0.712973	0.520573
TRINITY_DN29027_c0_g1	1008										-2.11769	1.87742	47.1438	6.59659e-12	2.23864e-10	1.48234	1.24201	6.38422	5.52623			0.698539	0.54279		-0.569081	-0.672249
TRINITY_DN30344_c0_g1	1374	WRKY3	Probable WRKY transcription factor 3	ARATH							1.73937	3.25545	47.1341	6.62907e-12	2.2452e-10	12.6418	16.4818	4.17733	4.51885			-0.725932	-0.648298		0.51911	0.85512
TRINITY_DN28390_c0_g1	1262; 627										2.17582	2.84503	47.0986	6.75039e-12	2.28177e-10	8.47451	14.8034	2.48275	2.64799			-0.795736	-0.743515		0.428689	1.11056
TRINITY_DN11580_c0_g1	1259	CIP8 (1)	E3 ubiquitin-protein ligase CIP8	ARATH							2.32892	1.36657	46.8223	7.77246e-12	2.62205e-10	3.99952	4.29669	0.669949	0.949821			-0.637408	-0.493592		0.530627	0.600373
TRINITY_DN32785_c0_g1	1635; 1572; 1545; 808	LHW; LHWL2; LHWL3	Transcription factor LHW; Transcription factor bHLH155; Transcription factor bHLH157	ARATH					AT1G64625,AT2G27230,AT2G31280	GO:0000280,GO:0001071,GO:0003006,GO:0003674,GO:0003676,GO:0003677,GO:0003700,GO:0003824,GO:0004672,GO:0004674,GO:0005488,GO:0005575,GO:0005634,GO:0005829,GO:0006139,GO:0006351,GO:0006355,GO:0006464,GO:0006468,GO:0006725,GO:0006793,GO:0006796,GO:0006807,GO:0006996,GO:0007049,GO:0007126,GO:0007140,GO:0007165,GO:0008150,GO:0008152,GO:0009058,GO:0009059,GO:0009719,GO:0009725,GO:0009733,GO:0009791,GO:…	2.15649	2.30603	46.7695	7.98472e-12	2.68835e-10	9.3695	6.3779	1.97044	1.58304			-0.611743	-0.759859		0.906056	0.465546
TRINITY_DN25717_c0_g1	2187	ASPA (1)	Aspartyl protease family protein At5g10770	ARATH					AT5G10770	GO:0003674,GO:0003824,GO:0004175,GO:0004190,GO:0005575,GO:0005886,GO:0006508,GO:0008150,GO:0008152,GO:0008233,GO:0009056,GO:0009057,GO:0016020,GO:0016787,GO:0019538,GO:0030163,GO:0031224,GO:0031225,GO:0043170,GO:0044238,GO:0044425,GO:0044464,GO:0070001,GO:0070011,GO:0071704,GO:1901575	1.14812	7.35138	46.7321	8.13845e-12	2.72943e-10	211.891	237.996	90.7584	112.136			-0.718999	-0.419789		0.486325	0.652463
TRINITY_DN37831_c0_g1	1491; 1485; 1310; 1201	Y3721 (1)	Uncharacterized protein At3g27210	ARATH					AT3G27210	GO:0005575,GO:0005886,GO:0016020,GO:0044464	1.13686	5.02858	46.732	8.13874e-12	2.72943e-10	46.7916	42.6983	18.1674	22.4503			-0.675155	-0.397331		0.599449	0.473037
TRINITY_DN62154_c0_g1	1937	DR100 (2)	DNA damage-repair/toleration protein DRT100	ARATH					AT3G12610	GO:0000166,GO:0003674,GO:0005488,GO:0005575,GO:0006139,GO:0006259,GO:0006281,GO:0006725,GO:0006807,GO:0006950,GO:0006974,GO:0008150,GO:0008152,GO:0009507,GO:0009536,GO:0009987,GO:0033554,GO:0034641,GO:0036094,GO:0043170,GO:0043226,GO:0043227,GO:0043229,GO:0043231,GO:0044237,GO:0044238,GO:0044260,GO:0044424,GO:0044444,GO:0044464,GO:0044699,GO:0044710,GO:0044763,GO:0046483,GO:0050896,GO:0051716,GO:…	1.01	5.47023	46.7009	8.2692e-12	2.76775e-10	63.3211	54.8835	29.0837	29.6171			-0.491948	-0.467398		0.579443	0.379904
TRINITY_DN35189_c0_g1	1290; 1271; 1262; 1243	M2K9	Mitogen-activated protein kinase kinase 9	ARATH	K20604				AT1G73500	GO:0000160,GO:0000166,GO:0001882,GO:0001883,GO:0003674,GO:0003824,GO:0004672,GO:0004674,GO:0004702,GO:0004708,GO:0004712,GO:0004871,GO:0005057,GO:0005488,GO:0005524,GO:0005575,GO:0005634,GO:0005737,GO:0006355,GO:0006464,GO:0006468,GO:0006725,GO:0006790,GO:0006793,GO:0006796,GO:0006807,GO:0006950,GO:0006970,GO:0007165,GO:0007568,GO:0008047,GO:0008150,GO:0008152,GO:0009058,GO:0009403,GO:0009404,GO:…	1.16086	4.59665	46.6952	8.29312e-12	2.77032e-10	34.7371	31.8559	14.4236	15.3411			-0.570881	-0.492461		0.590585	0.472756
TRINITY_DN35160_c0_g1	1678; 1662; 1639; 1626; 1610; 1587; 1262; 1210; 834; 818	AGL19	Agamous-like MADS-box protein AGL19	ARATH					AT4G22950	GO:0000165,GO:0000975,GO:0000976,GO:0000977,GO:0001012,GO:0001067,GO:0001071,GO:0003006,GO:0003674,GO:0003676,GO:0003677,GO:0003700,GO:0005488,GO:0005575,GO:0005634,GO:0006139,GO:0006351,GO:0006355,GO:0006357,GO:0006725,GO:0006793,GO:0006796,GO:0006807,GO:0006950,GO:0007165,GO:0008150,GO:0008152,GO:0009058,GO:0009059,GO:0009266,GO:0009409,GO:0009628,GO:0009791,GO:0009889,GO:0009891,GO:0009893,GO:…	-1.15004	6.15799	46.3654	9.81339e-12	3.27177e-10	37.7857	50.956	101.478	95.3563			0.608355	0.520383		-0.770642	-0.358096
TRINITY_DN37698_c0_g1	1709; 644; 612	GLYM; GLYM1; GLYM2	Serine hydroxymethyltransferase 1, mitochondrial; Serine hydroxymethyltransferase 2, mitochondrial; Serine hydroxymethyltransferase, mitochondrial	ARATH; FLAPR; SOLTU	K00600				AT4G37930	GO:0002376,GO:0003674,GO:0003676,GO:0003723,GO:0003727,GO:0003824,GO:0004372,GO:0005488,GO:0005575,GO:0005576,GO:0005634,GO:0005739,GO:0005759,GO:0005829,GO:0005840,GO:0005886,GO:0006082,GO:0006520,GO:0006544,GO:0006563,GO:0006575,GO:0006725,GO:0006730,GO:0006732,GO:0006760,GO:0006807,GO:0006950,GO:0006952,GO:0006955,GO:0007623,GO:0008150,GO:0008152,GO:0008187,GO:0008219,GO:0008266,GO:0009058,GO:…	1.63725	3.29388	46.3282	1.00013e-11	3.3279e-10	15.4946	13.8635	4.37437	5.03693			-0.728645	-0.585982		0.727913	0.586714
TRINITY_DN50001_c0_g1	756	E1312	Glucan endo-1,3-beta-glucosidase 12	ARATH					AT4G29360	GO:0001871,GO:0003674,GO:0003824,GO:0004553,GO:0005488,GO:0005575,GO:0005576,GO:0005618,GO:0005975,GO:0006950,GO:0006952,GO:0008150,GO:0008152,GO:0008422,GO:0009987,GO:0015926,GO:0016043,GO:0016787,GO:0016798,GO:0030246,GO:0030247,GO:0030312,GO:0031224,GO:0031225,GO:0031226,GO:0042973,GO:0044238,GO:0044425,GO:0044459,GO:0044464,GO:0045229,GO:0046658,GO:0050896,GO:0071554,GO:0071555,GO:0071704,GO:…	-0.966412	6.24296	46.3094	1.00976e-11	3.35343e-10	50.1199	52.3994	102.817	97.515			0.507271	0.432377		-0.500703	-0.438945
TRINITY_DN28163_c0_g1	1821; 1744; 1717; 1640; 1135; 1058; 1031; 990; 954	CEN; CET2; CET4; TFL1	CEN-like protein 2; CEN-like protein 4; Protein CENTRORADIALIS; Protein CENTRORADIALIS-like; Protein TERMINAL FLOWER 1	ANTMA; ARATH; TOBAC					AT5G03840	GO:0000988,GO:0000989,GO:0003006,GO:0003674,GO:0003712,GO:0005575,GO:0005634,GO:0005737,GO:0005773,GO:0005886,GO:0006605,GO:0006623,GO:0006810,GO:0006886,GO:0007034,GO:0008104,GO:0008150,GO:0009743,GO:0009744,GO:0009791,GO:0009908,GO:0009909,GO:0009910,GO:0009987,GO:0010033,GO:0015031,GO:0016020,GO:0016482,GO:0022414,GO:0030154,GO:0031982,GO:0032501,GO:0032502,GO:0033036,GO:0033365,GO:0034285,GO:…	-1.91763	4.00561	46.2686	1.03102e-11	3.41739e-10	8.19482	5.23659	31.9999	18.9676			1.1668	0.469436		-0.570892	-1.06535
TRINITY_DN27380_c0_g1	2451; 2316; 1443	RPP5; TMVRN	Disease resistance protein RPP5 {ECO:0000305}; TMV resistance protein N	ARATH; NICGU					AT4G16950	GO:0000166,GO:0001882,GO:0001883,GO:0002376,GO:0003674,GO:0005488,GO:0005524,GO:0005575,GO:0005737,GO:0006950,GO:0006952,GO:0006955,GO:0007165,GO:0008150,GO:0008219,GO:0009605,GO:0009607,GO:0009620,GO:0009626,GO:0009814,GO:0009817,GO:0009987,GO:0012501,GO:0016265,GO:0017076,GO:0030554,GO:0032549,GO:0032550,GO:0032553,GO:0032555,GO:0032559,GO:0033554,GO:0034050,GO:0035639,GO:0036094,GO:0043167,GO:…	2.09785	2.71668	46.2505	1.04062e-11	3.44252e-10	8.19482	12.8565	2.20689	2.67677			-0.812509	-0.659751		0.464501	1.00776
TRINITY_DN28801_c0_g1	2675; 2544; 2516; 2463; 2332; 1527; 1315; 795	AOP1L; C93A1	3,9-dihydroxypterocarpan 6A-monooxygenase; Probable 2-oxoglutarate-dependent dioxygenase AOP1.2	ARATH; SOYBN	K13261					GO:0003674,GO:0003824,GO:0004497,GO:0005488,GO:0005506,GO:0005575,GO:0006950,GO:0006952,GO:0008150,GO:0008152,GO:0009058,GO:0016020,GO:0016491,GO:0016705,GO:0016709,GO:0019748,GO:0020037,GO:0043167,GO:0043169,GO:0044550,GO:0044699,GO:0044710,GO:0044711,GO:0046872,GO:0046906,GO:0046914,GO:0047082,GO:0050896,GO:0051213,GO:0097159,GO:1901363	1.44871	5.09634	46.2436	1.04428e-11	3.44794e-10	61.4192	38.3345	16.867	19.6584			-0.761069	-0.562003		0.987989	0.335084
TRINITY_DN28304_c1_g1	1363; 1096										2.62617	1.94347	46.228	1.0526e-11	3.46871e-10	4.36311	8.62694	1.02463	1.06495			-0.726245	-0.707138		0.34673	1.08665
TRINITY_DN38517_c0_g1	886; 850	PBL7	Probable serine/threonine-protein kinase PBL7 {ECO:0000305}	ARATH					AT5G02800	GO:0000166,GO:0001882,GO:0001883,GO:0003674,GO:0003824,GO:0004672,GO:0004674,GO:0004675,GO:0004871,GO:0004872,GO:0004888,GO:0005488,GO:0005524,GO:0005575,GO:0005886,GO:0006464,GO:0006468,GO:0006793,GO:0006796,GO:0007165,GO:0007166,GO:0008150,GO:0008152,GO:0009742,GO:0009755,GO:0009966,GO:0009967,GO:0009987,GO:0010646,GO:0010647,GO:0016020,GO:0016301,GO:0016310,GO:0016740,GO:0016772,GO:0016773,GO:…	1.58794	3.59352	46.094	1.12711e-11	3.70709e-10	15.6345	20.3421	5.59605	6.33214			-0.726241	-0.592802		0.488838	0.830205
TRINITY_DN31052_c0_g1	908; 907; 902; 901; 896; 895; 890; 889	GDU1; GDU2	Protein GLUTAMINE DUMPER 1; Protein GLUTAMINE DUMPER 2	ARATH					AT4G31730	GO:0005575,GO:0005634,GO:0005886,GO:0006521,GO:0006810,GO:0006811,GO:0006812,GO:0006820,GO:0006865,GO:0006868,GO:0008150,GO:0009987,GO:0010565,GO:0010585,GO:0015711,GO:0015804,GO:0015849,GO:0016020,GO:0016021,GO:0019222,GO:0031224,GO:0031323,GO:0032879,GO:0032890,GO:0032940,GO:0033238,GO:0043226,GO:0043227,GO:0043229,GO:0043231,GO:0043269,GO:0044070,GO:0044424,GO:0044425,GO:0044464,GO:0044699,GO:…	1.58215	3.95102	45.975	1.19769e-11	3.93165e-10	25.4235	20.6107	6.14777	9.15282			-0.919099	-0.466167		0.831838	0.553428
TRINITY_DN26323_c0_g1	508	DRMH3 (1)	Dormancy-associated protein homolog 3 {ECO:0000305}	ARATH					AT1G56220		2.69806	1.75175	45.875	1.26042e-11	4.12963e-10	3.80374	7.61991	0.788175	0.949821			-0.731417	-0.650111		0.326244	1.05528
TRINITY_DN23989_c0_g1	1206; 1195; 1111; 1100										-2.47936	1.18855	45.8177	1.29788e-11	4.23661e-10	0.475467	0.906332	3.70442	3.91441			0.531277	0.583431		-0.673103	-0.441605
TRINITY_DN35170_c0_g2	550										3.68103	2.30248	45.8174	1.29804e-11	4.23661e-10	8.86607	8.99619	1.30049	0.143912			-0.708224	-1.33066		1.01085	1.02803
TRINITY_DN31998_c0_g1	2116; 1426; 1426	SLAH1	S-type anion channel SLAH1	ARATH					AT1G62280	GO:0001101,GO:0003674,GO:0005215,GO:0005216,GO:0005244,GO:0005253,GO:0005575,GO:0005886,GO:0006810,GO:0006811,GO:0006820,GO:0006821,GO:0006873,GO:0006950,GO:0006970,GO:0008150,GO:0008308,GO:0008509,GO:0009414,GO:0009415,GO:0009628,GO:0009651,GO:0009987,GO:0010035,GO:0010359,GO:0015075,GO:0015267,GO:0015698,GO:0016020,GO:0016021,GO:0019725,GO:0022803,GO:0022832,GO:0022836,GO:0022838,GO:0022857,GO:…	2.35892	3.13703	45.7804	1.32282e-11	4.30927e-10	17.3406	11.6481	1.69458	3.88563			-1.23629	-0.5645		1.15186	0.648926
TRINITY_DN33754_c0_g1	2118; 2106; 2082; 2070	MOCOS (2)	Molybdenum cofactor sulfurase {ECO:0000255|HAMAP-Rule:MF_03050}	HUMAN	K15631					GO:0003674,GO:0003824,GO:0005488,GO:0005575,GO:0005829,GO:0006732,GO:0006777,GO:0006793,GO:0006796,GO:0006807,GO:0008150,GO:0008152,GO:0008265,GO:0009058,GO:0009108,GO:0009987,GO:0018130,GO:0019538,GO:0019637,GO:0019720,GO:0030151,GO:0030170,GO:0032324,GO:0043167,GO:0043168,GO:0043169,GO:0043170,GO:0043545,GO:0044237,GO:0044238,GO:0044249,GO:0044424,GO:0044444,GO:0044464,GO:0046483,GO:0046872,GO:…	1.35554	3.90226	45.6856	1.38843e-11	4.51437e-10	20.5849	22.1548	7.76353	8.89378			-0.668688	-0.510658		0.541199	0.638147
TRINITY_DN25018_c0_g1	1192; 1079	SRG1 (4)	Protein SRG1	ARATH					AT1G17020	GO:0003674,GO:0003824,GO:0005488,GO:0007568,GO:0008150,GO:0010150,GO:0010260,GO:0016491,GO:0016679,GO:0016682,GO:0032502,GO:0043167,GO:0043169,GO:0044699,GO:0044767,GO:0046872	1.59772	4.61082	45.6636	1.40405e-11	4.55649e-10	43.6032	29.4726	9.65515	14.42			-0.973946	-0.479458		0.994221	0.459183
TRINITY_DN33285_c0_g1	1432; 1426; 1100; 1012	XTH5	Probable xyloglucan endotransglucosylase/hydrolase protein 5	ARATH	K08235				AT5G13870	GO:0003674,GO:0003824,GO:0004553,GO:0005575,GO:0005576,GO:0005618,GO:0005975,GO:0005976,GO:0006073,GO:0008150,GO:0008152,GO:0009987,GO:0010383,GO:0010410,GO:0010411,GO:0016043,GO:0016740,GO:0016757,GO:0016758,GO:0016762,GO:0016787,GO:0016798,GO:0030312,GO:0042546,GO:0043170,GO:0044036,GO:0044042,GO:0044085,GO:0044237,GO:0044238,GO:0044260,GO:0044262,GO:0044264,GO:0044464,GO:0045229,GO:0048046,GO:…	-1.42565	8.57281	45.5014	1.52533e-11	4.94068e-10	156.485	256.727	542.383	567.475			0.697115	0.762125		-1.08316	-0.376076
TRINITY_DN44939_c0_g1	719	ELF4	Protein EARLY FLOWERING 4	ARATH					AT2G40080	GO:0003006,GO:0003674,GO:0005488,GO:0005515,GO:0005575,GO:0005634,GO:0007165,GO:0007602,GO:0008150,GO:0009314,GO:0009416,GO:0009581,GO:0009582,GO:0009583,GO:0009585,GO:0009605,GO:0009628,GO:0009639,GO:0009648,GO:0009649,GO:0009791,GO:0009908,GO:0009909,GO:0009987,GO:0010017,GO:0010114,GO:0022414,GO:0032501,GO:0032502,GO:0042752,GO:0042753,GO:0042802,GO:0042803,GO:0043226,GO:0043227,GO:0043229,GO:…	2.03028	4.45453	45.4794	1.54253e-11	4.98693e-10	23.8293	46.3908	6.58127	10.5344			-1.15796	-0.611333		0.431785	1.33751
TRINITY_DN62119_c0_g1	1545	ORLIK (1)	Protein ORANGE-LIKE, chloroplastic {ECO:0000305}	ARATH					AT5G06130	GO:0003674,GO:0005488,GO:0005575,GO:0008150,GO:0010468,GO:0010608,GO:0016020,GO:0016021,GO:0019222,GO:0031090,GO:0031224,GO:0031647,GO:0031969,GO:0042170,GO:0043167,GO:0043169,GO:0044422,GO:0044424,GO:0044425,GO:0044434,GO:0044435,GO:0044444,GO:0044446,GO:0044464,GO:0046872,GO:0050789,GO:0050821,GO:0060255,GO:0065007,GO:0065008,GO:1904143	1.2301	5.207	45.3526	1.64573e-11	5.3105e-10	42.6522	60.7243	22.6995	21.3566			-0.529537	-0.610187		0.324716	0.815008
TRINITY_DN33374_c0_g1	1462; 847	DHGY; HPR1	Glycerate dehydrogenase; Glycerate dehydrogenase HPR, peroxisomal	ARATH; CUCSA	K15893				AT1G68010	GO:0000166,GO:0001101,GO:0003674,GO:0003824,GO:0005488,GO:0005575,GO:0005777,GO:0006950,GO:0007154,GO:0008150,GO:0008152,GO:0008465,GO:0009058,GO:0009314,GO:0009414,GO:0009415,GO:0009416,GO:0009605,GO:0009628,GO:0009854,GO:0009987,GO:0009991,GO:0010035,GO:0016491,GO:0016614,GO:0016616,GO:0031668,GO:0033554,GO:0036094,GO:0042221,GO:0042579,GO:0042631,GO:0043094,GO:0043226,GO:0043227,GO:0043229,GO:…	1.7074	3.01545	45.3333	1.66202e-11	5.35296e-10	11.3832	13.0915	3.5862	3.88563			-0.692404	-0.617073		0.568086	0.741391
TRINITY_DN29751_c0_g2	743	PER3 (1)	Peroxidase 3	ARATH	K00430				AT1G05260	GO:0001101,GO:0003674,GO:0003824,GO:0004601,GO:0005488,GO:0005575,GO:0005576,GO:0005618,GO:0005783,GO:0006950,GO:0006970,GO:0006972,GO:0006979,GO:0008150,GO:0008152,GO:0009056,GO:0009266,GO:0009269,GO:0009409,GO:0009414,GO:0009415,GO:0009505,GO:0009628,GO:0009651,GO:0009664,GO:0009987,GO:0010035,GO:0016043,GO:0016209,GO:0016491,GO:0016684,GO:0020037,GO:0030312,GO:0042221,GO:0042538,GO:0042743,GO:…	1.31246	4.4568	45.1249	1.84859e-11	5.94264e-10	28.8916	33.5007	10.601	14.42			-0.79248	-0.410558		0.501203	0.701835
TRINITY_DN2347_c0_g1	1426	DAT; SALAT; VINSY	Deacetylvindoline O-acetyltransferase; Salutaridinol 7-O-acetyltransferase {ECO:0000303|PubMed:11404355}; Vinorine synthase	CATRO; PAPSO; RAUSE	K13393,K12698					GO:0003674,GO:0003824,GO:0006807,GO:0008150,GO:0008152,GO:0008374,GO:0009820,GO:0016407,GO:0016413,GO:0016740,GO:0016746,GO:0016747,GO:0047162,GO:0047180,GO:0071704,GO:1901564	2.18725	2.01791	45.1121	1.86072e-11	5.97041e-10	5.50983	7.48563	1.69458	1.18008			-0.54184	-0.758186		0.481531	0.818495
TRINITY_DN24210_c0_g1	1583	GDPD1	Glycerophosphodiester phosphodiesterase GDPD1, chloroplastic {ECO:0000305}	ARATH					AT3G02040	GO:0000287,GO:0003674,GO:0003824,GO:0005488,GO:0005575,GO:0005975,GO:0006066,GO:0006071,GO:0006629,GO:0006644,GO:0006650,GO:0006793,GO:0006796,GO:0006873,GO:0008081,GO:0008150,GO:0008152,GO:0008889,GO:0009056,GO:0009395,GO:0009507,GO:0009536,GO:0009987,GO:0016042,GO:0016787,GO:0016788,GO:0019400,GO:0019637,GO:0019725,GO:0019751,GO:0030002,GO:0030320,GO:0030643,GO:0042578,GO:0042592,GO:0043167,GO:…	2.13633	4.96504	45.0903	1.88155e-11	6.02589e-10	66.1459	35.112	7.76353	15.1971			-1.38656	-0.56987		1.41659	0.539847
TRINITY_DN35272_c0_g1	2387; 2382; 2290; 1983	GAGT3 (1)	Gamma-glutamyltranspeptidase 3	ARATH	K18592				AT4G29210	GO:0003674,GO:0003824,GO:0003840,GO:0005575,GO:0005773,GO:0005774,GO:0006518,GO:0006575,GO:0006749,GO:0006751,GO:0006790,GO:0006805,GO:0006807,GO:0008150,GO:0008152,GO:0008233,GO:0008238,GO:0008242,GO:0009056,GO:0009636,GO:0009987,GO:0016020,GO:0016021,GO:0016740,GO:0016746,GO:0016755,GO:0016756,GO:0016787,GO:0031090,GO:0031224,GO:0034641,GO:0036374,GO:0042219,GO:0042221,GO:0043171,GO:0043226,GO:…	0.935902	5.68514	45.0705	1.90064e-11	6.07564e-10	68.5792	66.3301	34.995	35.5176			-0.459335	-0.439099		0.472578	0.425856
TRINITY_DN37061_c0_g1	2061; 2058	GLYT3 (1)	Probable glycosyltransferase At5g03795	ARATH					AT5G03795	GO:0000139,GO:0003674,GO:0003824,GO:0005575,GO:0008150,GO:0009987,GO:0016020,GO:0016021,GO:0016043,GO:0016740,GO:0016757,GO:0031090,GO:0031224,GO:0044422,GO:0044424,GO:0044425,GO:0044431,GO:0044444,GO:0044446,GO:0044464,GO:0045229,GO:0071554,GO:0071555,GO:0071840,GO:0098588	1.76463	2.80064	44.8607	2.11557e-11	6.75004e-10	11.1315	10.0704	2.87684	3.33877			-0.716756	-0.586197		0.71226	0.590694
TRINITY_DN26563_c0_g1	1889; 1463; 1450; 1280	CBR1; MNR1; SDR1	(+)-neomenthol dehydrogenase; (+)-neomenthol dehydrogenase {ECO:0000303|PubMed:18599651}; Carbonyl reductase [NADPH] 1	ARATH; CAPAN; PONAB	K15095,K00079				AT3G61220	GO:0003674,GO:0003824,GO:0004090,GO:0005575,GO:0005737,GO:0006766,GO:0006775,GO:0006950,GO:0006952,GO:0008150,GO:0008152,GO:0009987,GO:0016491,GO:0016614,GO:0016616,GO:0017144,GO:0042180,GO:0042373,GO:0044237,GO:0044281,GO:0044424,GO:0044464,GO:0044699,GO:0044710,GO:0044763,GO:0047021,GO:0047501,GO:0050221,GO:0050896,GO:0051186,GO:0071704,GO:1901661	1.03304	5.13606	44.8471	2.1304e-11	6.78467e-10	43.8828	50.3854	22.66	23.3714			-0.505948	-0.464923		0.389831	0.58104
TRINITY_DN31274_c1_g1	1361; 1361	VQ22	VQ motif-containing protein 22 {ECO:0000303|PubMed:22535423}	ARATH					AT3G22160	GO:0005575,GO:0005634,GO:0043226,GO:0043227,GO:0043229,GO:0043231,GO:0044424,GO:0044464	1.32231	4.17809	44.8155	2.16503e-11	6.88214e-10	24.3887	27.0893	9.02461	11.4842			-0.737373	-0.446831		0.521818	0.662386
TRINITY_DN34559_c0_g1	1468; 1394; 1388; 1314	ANXD3 (1)	Annexin D3	ARATH					AT2G38760	GO:0001101,GO:0003674,GO:0005488,GO:0005509,GO:0005543,GO:0005544,GO:0005575,GO:0005773,GO:0006950,GO:0006970,GO:0008150,GO:0008289,GO:0009266,GO:0009408,GO:0009409,GO:0009414,GO:0009415,GO:0009628,GO:0009651,GO:0010035,GO:0042221,GO:0043167,GO:0043168,GO:0043169,GO:0043226,GO:0043227,GO:0043229,GO:0043231,GO:0044424,GO:0044444,GO:0044464,GO:0046872,GO:0050896,GO:1901700	1.51293	4.39811	44.714	2.28027e-11	7.23498e-10	38.1493	23.9003	10.8768	10.8798			-0.66228	-0.66195		0.978317	0.345913
TRINITY_DN37715_c0_g1	2291; 1228	MLO8	MLO-like protein 8	ARATH	K08472				AT2G17480	GO:0005575,GO:0005886,GO:0006950,GO:0006952,GO:0008150,GO:0009607,GO:0016020,GO:0016021,GO:0031224,GO:0044425,GO:0044464,GO:0050896	1.9116	2.96153	44.6388	2.36949e-11	7.49574e-10	13.1453	11.111	2.44334	3.9432			-0.93745	-0.517857		0.8317	0.623606
TRINITY_DN27802_c0_g1	1650; 594										2.11669	2.65107	44.6374	2.37124e-11	7.49574e-10	9.84497	10.2382	1.53694	3.02216			-1.01008	-0.504276		0.73362	0.780736
TRINITY_DN39434_c0_g1	1983; 1871; 1774; 1623; 1623	PLT5 (1)	Polyol transporter 5	ARATH					AT3G18830	GO:0003674,GO:0005215,GO:0005351,GO:0005354,GO:0005355,GO:0005365,GO:0005402,GO:0005575,GO:0005886,GO:0006810,GO:0008150,GO:0008324,GO:0008643,GO:0008645,GO:0009791,GO:0010311,GO:0015075,GO:0015144,GO:0015145,GO:0015146,GO:0015148,GO:0015149,GO:0015166,GO:0015168,GO:0015291,GO:0015293,GO:0015294,GO:0015295,GO:0015575,GO:0015576,GO:0015591,GO:0015665,GO:0015749,GO:0015758,GO:0016020,GO:0016021,GO:…	1.66053	5.34106	44.6135	2.40029e-11	7.57355e-10	80.6057	42.0941	20.6896	18.1617			-0.663088	-0.8335		1.20112	0.295466
TRINITY_DN41766_c0_g1	857	ML328 (3)	MLP-like protein 328	ARATH					AT2G01520	GO:0003006,GO:0003674,GO:0005488,GO:0005507,GO:0005575,GO:0005829,GO:0006950,GO:0006952,GO:0008150,GO:0009607,GO:0010033,GO:0010035,GO:0010038,GO:0010043,GO:0010228,GO:0014070,GO:0022414,GO:0032502,GO:0042221,GO:0043167,GO:0043169,GO:0044424,GO:0044444,GO:0044464,GO:0046872,GO:0046914,GO:0050896,GO:0080184,GO:1990267	4.15034	6.65869	44.5197	2.51809e-11	7.93058e-10	51.2106	331.248	13.5172	8.03031			-1.39325	-2.02275		0.384597	3.03141
TRINITY_DN32923_c0_g1	2057; 2024; 1436; 1104; 562	M810; PUB22; PUB23	E3 ubiquitin-protein ligase PUB22; E3 ubiquitin-protein ligase PUB23; Uncharacterized mitochondrial protein AtMg00810	ARATH					AT2G35930	GO:0001101,GO:0003674,GO:0003824,GO:0004842,GO:0005575,GO:0005829,GO:0006464,GO:0006950,GO:0006952,GO:0008150,GO:0008152,GO:0009414,GO:0009415,GO:0009628,GO:0009719,GO:0009987,GO:0010033,GO:0010035,GO:0010200,GO:0010243,GO:0016567,GO:0016740,GO:0019538,GO:0019787,GO:0032446,GO:0036211,GO:0042221,GO:0043170,GO:0043412,GO:0044237,GO:0044238,GO:0044260,GO:0044267,GO:0044424,GO:0044444,GO:0044464,GO:…	-1.08061	5.49818	44.4846	2.5637e-11	8.05937e-10	25.2837	32.7622	64.1181	58.5723			0.582729	0.456343		-0.694277	-0.344794
TRINITY_DN25922_c0_g1	2197	PTR27 (2)	Protein NRT1/ PTR FAMILY 6.2	ARATH					AT2G26690	GO:0001101,GO:0003674,GO:0005215,GO:0005575,GO:0006082,GO:0006807,GO:0006810,GO:0006857,GO:0006950,GO:0008150,GO:0008152,GO:0009611,GO:0009719,GO:0009725,GO:0009753,GO:0009987,GO:0010033,GO:0015291,GO:0015293,GO:0015833,GO:0016021,GO:0022804,GO:0022857,GO:0031224,GO:0042126,GO:0042128,GO:0042221,GO:0042886,GO:0043436,GO:0044237,GO:0044281,GO:0044425,GO:0044699,GO:0044710,GO:0044763,GO:0044765,GO:…	1.407	7.02188	44.3735	2.71337e-11	8.51419e-10	142.668	234.606	70.3053	71.9274			-0.685724	-0.653716		0.314851	1.02459
TRINITY_DN29186_c0_g1	815	SAU72 (2)	Auxin-responsive protein SAUR72 {ECO:0000305}	ARATH	K14488				AT3G12830	GO:0005575,GO:0005737,GO:0007165,GO:0007275,GO:0008150,GO:0009734,GO:0009755,GO:0032501,GO:0032502,GO:0040008,GO:0044424,GO:0044464,GO:0044699,GO:0044707,GO:0044767,GO:0050789,GO:0050794,GO:0065007	1.39845	3.6921	44.2125	2.94595e-11	9.22706e-10	18.8509	18.3281	7.44826	6.67753			-0.531144	-0.653908		0.610844	0.574208
TRINITY_DN15612_c0_g1	759										1.85978	3.47801	44.1939	2.97409e-11	9.29812e-10	14.2361	20.4428	3.66502	5.81406			-0.992286	-0.528294		0.526763	0.993817
TRINITY_DN36769_c0_g1	2364; 2336; 879; 853	GDAP2; RQL3	ATP-dependent DNA helicase Q-like 3; Protein GDAP2 homolog	ARATH; DROME							1.02004	6.23734	44.1127	3.10005e-11	9.6742e-10	110.98	90.8347	49.5368	49.9951			-0.498555	-0.485782		0.633833	0.350505
TRINITY_DN32667_c0_g1	1313; 1300	XTH33	Probable xyloglucan endotransglucosylase/hydrolase protein 33	ARATH	K08235				AT1G10550	GO:0003674,GO:0003824,GO:0004553,GO:0005575,GO:0005576,GO:0005618,GO:0005887,GO:0005975,GO:0005976,GO:0006073,GO:0008150,GO:0008152,GO:0009664,GO:0009827,GO:0009831,GO:0009987,GO:0010383,GO:0010410,GO:0010411,GO:0016021,GO:0016043,GO:0016740,GO:0016757,GO:0016758,GO:0016762,GO:0016787,GO:0016798,GO:0030312,GO:0031224,GO:0031226,GO:0042545,GO:0042546,GO:0042547,GO:0043170,GO:0044036,GO:0044042,GO:…	0.935955	5.46334	44.0618	3.18163e-11	9.91065e-10	57.2519	58.4081	30.2265	30.2216			-0.446221	-0.446442		0.432391	0.460272
TRINITY_DN35266_c0_g1	1615; 1612; 1393; 1390; 1356; 1353	WRK70 (2)	Probable WRKY transcription factor 70	ARATH					AT3G56400	GO:0001071,GO:0001101,GO:0002218,GO:0002252,GO:0002253,GO:0002376,GO:0002682,GO:0002684,GO:0003674,GO:0003676,GO:0003677,GO:0003700,GO:0005488,GO:0005575,GO:0005634,GO:0006139,GO:0006351,GO:0006355,GO:0006725,GO:0006807,GO:0006950,GO:0006952,GO:0007165,GO:0008150,GO:0008152,GO:0009058,GO:0009059,GO:0009605,GO:0009607,GO:0009617,GO:0009620,GO:0009719,GO:0009725,GO:0009751,GO:0009753,GO:0009755,GO:…	1.26426	5.08542	43.9099	3.43841e-11	1.0691e-09	56.7484	38.7709	20.4926	19.313			-0.54137	-0.619083		0.843732	0.316721
TRINITY_DN40073_c0_g1	3049; 1702; 711	SD129; Y1112; Y1137; Y1639	G-type lectin S-receptor-like serine/threonine-protein kinase At1g11280; G-type lectin S-receptor-like serine/threonine-protein kinase At1g61370; G-type lectin S-receptor-like serine/threonine-protein kinase At1g61390; G-type lectin S-receptor-like serine/threonine-protein kinase SD1-29	ARATH					AT1G61370,AT1G61380,AT1G61390	GO:0000166,GO:0001882,GO:0001883,GO:0002237,GO:0002376,GO:0002682,GO:0002684,GO:0003674,GO:0003824,GO:0004672,GO:0004674,GO:0005488,GO:0005515,GO:0005516,GO:0005524,GO:0005575,GO:0005886,GO:0006464,GO:0006468,GO:0006793,GO:0006796,GO:0006950,GO:0006952,GO:0006955,GO:0008037,GO:0008150,GO:0008152,GO:0009593,GO:0009595,GO:0009605,GO:0009607,GO:0009987,GO:0010033,GO:0016020,GO:0016021,GO:0016301,GO:…	1.11352	4.60721	43.8623	3.52308e-11	1.09343e-09	32.2199	34.2057	15.4088	15.2835			-0.505247	-0.515672		0.46977	0.551149
TRINITY_DN39595_c0_g1	2192; 1441; 928	CERK1; LYK3 (1)	Chitin elicitor receptor kinase 1; LysM domain receptor-like kinase 3 {ECO:0000303|PubMed:12947035}	ARATH; MEDTR	K13429				AT3G21630	GO:0000166,GO:0001882,GO:0001883,GO:0002218,GO:0002220,GO:0002221,GO:0002237,GO:0002238,GO:0002253,GO:0002376,GO:0002429,GO:0002682,GO:0002684,GO:0002752,GO:0002757,GO:0002758,GO:0002764,GO:0002768,GO:0003674,GO:0003824,GO:0004672,GO:0004674,GO:0004675,GO:0004871,GO:0004872,GO:0004888,GO:0005488,GO:0005515,GO:0005524,GO:0005575,GO:0005622,GO:0005775,GO:0005886,GO:0006464,GO:0006468,GO:0006793,GO:…	1.57088	3.57784	43.831	3.57983e-11	1.10903e-09	16.8931	18.563	4.9261	6.93657			-0.84634	-0.478661		0.601403	0.723598
TRINITY_DN32232_c0_g1	797; 779; 736	SIB1 (1)	Sigma factor binding protein 1, chloroplastic	ARATH					AT3G56710	GO:0002376,GO:0005575,GO:0005634,GO:0006355,GO:0006950,GO:0006952,GO:0006955,GO:0008150,GO:0009314,GO:0009416,GO:0009507,GO:0009536,GO:0009605,GO:0009607,GO:0009617,GO:0009628,GO:0009814,GO:0009816,GO:0009889,GO:0009987,GO:0010468,GO:0010556,GO:0019219,GO:0019222,GO:0031323,GO:0031326,GO:0042742,GO:0043207,GO:0043226,GO:0043227,GO:0043229,GO:0043231,GO:0044093,GO:0044424,GO:0044444,GO:0044464,GO:…	2.54261	1.47961	43.8127	3.61347e-11	1.11743e-09	5.64967	3.45749	0.985219	0.604432			-0.507773	-0.704642		0.849788	0.362627
TRINITY_DN31765_c0_g1	1972; 1862	HQGT (2)	Hydroquinone glucosyltransferase	RAUSE	K08237					GO:0003674,GO:0003824,GO:0008150,GO:0008152,GO:0008194,GO:0016740,GO:0016757,GO:0016758,GO:0035251,GO:0046527,GO:0050505	1.03135	6.66197	43.713	3.80228e-11	1.17369e-09	129.691	142.026	72.7092	60.2993			-0.375673	-0.637744		0.442123	0.571295
TRINITY_DN29658_c0_g1	1174; 1171	PMEI9 (1)	Pectinesterase inhibitor 9 {ECO:0000305}	ARATH					AT1G62770	GO:0003674,GO:0004857,GO:0005575,GO:0005576,GO:0030234,GO:0048046	-2.33548	6.29412	43.6921	3.84311e-11	1.18415e-09	13.8445	38.1331	156.453	105.718			1.465	0.908201		-1.857	-0.516193
TRINITY_DN50114_c0_g1	1771	ASD (1)	AAA-ATPase ASD, mitochondrial	ARATH					AT5G40010	GO:0000166,GO:0001101,GO:0001882,GO:0001883,GO:0003006,GO:0003674,GO:0003824,GO:0005488,GO:0005524,GO:0005575,GO:0005739,GO:0005783,GO:0006950,GO:0006970,GO:0008150,GO:0009266,GO:0009409,GO:0009414,GO:0009415,GO:0009628,GO:0009651,GO:0009719,GO:0009725,GO:0009737,GO:0010033,GO:0010035,GO:0010154,GO:0010431,GO:0016020,GO:0016021,GO:0016462,GO:0016787,GO:0016817,GO:0016818,GO:0016887,GO:0017076,GO:…	1.86171	2.8961	43.6714	3.88407e-11	1.19461e-09	12.1664	10.8424	2.44334	3.82807			-0.898831	-0.507459		0.773922	0.632369
TRINITY_DN40086_c0_g1	1461; 1440										1.30565	3.90146	43.6035	4.0212e-11	1.2334e-09	20.529	21.752	8.94579	8.17422			-0.513405	-0.618863		0.528002	0.604266
TRINITY_DN39248_c0_g1	2901; 2691; 1887	ML423 (4)	MLP-like protein 423	ARATH					AT1G24020	GO:0005575,GO:0006950,GO:0006952,GO:0008150,GO:0009607,GO:0016020,GO:0050896	1.25636	4.34082	43.6018	4.02464e-11	1.2334e-09	28.7798	28.0963	10.2857	13.4414			-0.736859	-0.407034		0.588144	0.555749
TRINITY_DN39061_c0_g1	2799; 2775; 2771; 2747; 1714; 1337	LNG1 (1)	Protein LONGIFOLIA 1	ARATH					AT5G15580	GO:0001558,GO:0005575,GO:0005634,GO:0005829,GO:0008150,GO:0022603,GO:0022604,GO:0040008,GO:0043226,GO:0043227,GO:0043229,GO:0043231,GO:0044424,GO:0044444,GO:0044464,GO:0048638,GO:0050789,GO:0050793,GO:0050794,GO:0051128,GO:0051510,GO:0051513,GO:0065007	-1.39723	3.74926	43.5522	4.1279e-11	1.26278e-09	8.16685	6.5793	19.4679	19.4569			0.600575	0.599836		-0.477735	-0.722676
TRINITY_DN33839_c0_g1	953; 950; 950; 947; 782; 764; 759; 746; 683; 657										1.74694	3.45347	43.4731	4.29832e-11	1.31256e-09	15.0192	18.4623	3.82265	6.0731			-0.95802	-0.486574		0.589393	0.855202
TRINITY_DN35653_c0_g1	1405; 1405; 1393; 1182; 1050	XTH31; XTH32	Probable xyloglucan endotransglucosylase/hydrolase protein 32; Xyloglucan endotransglucosylase/hydrolase protein 31 {ECO:0000303|PubMed:12514239}	ARATH	K08235				AT3G44990	GO:0003674,GO:0003824,GO:0004553,GO:0005575,GO:0005576,GO:0005618,GO:0005886,GO:0005975,GO:0005976,GO:0006073,GO:0008150,GO:0008152,GO:0009056,GO:0009987,GO:0010383,GO:0010410,GO:0010411,GO:0016020,GO:0016043,GO:0016740,GO:0016757,GO:0016758,GO:0016762,GO:0016787,GO:0016798,GO:0016998,GO:0030312,GO:0033946,GO:0042546,GO:0043170,GO:0044036,GO:0044042,GO:0044085,GO:0044237,GO:0044238,GO:0044248,GO:…	1.20721	6.76695	43.368	4.53555e-11	1.38253e-09	148.346	155.319	78.187	53.449			-0.336722	-0.868928		0.570123	0.635527
TRINITY_DN10081_c0_g1	1391	C83B1 (3)	Cytochrome P450 83B1	ARATH	K11818				AT4G31500	GO:0000162,GO:0002376,GO:0003674,GO:0003824,GO:0004497,GO:0005488,GO:0005506,GO:0005575,GO:0005739,GO:0005783,GO:0005886,GO:0006082,GO:0006520,GO:0006568,GO:0006576,GO:0006586,GO:0006725,GO:0006790,GO:0006807,GO:0006950,GO:0006952,GO:0006955,GO:0008150,GO:0008152,GO:0008652,GO:0009058,GO:0009072,GO:0009073,GO:0009308,GO:0009309,GO:0009314,GO:0009416,GO:0009605,GO:0009607,GO:0009617,GO:0009628,GO:…	1.92501	2.36048	43.3588	4.55678e-11	1.38653e-09	7.43967	8.52624	1.77339	2.38894			-0.755235	-0.537224		0.567638	0.72482
TRINITY_DN6695_c0_g1	636										0.869193	11.5895	43.2545	4.80624e-11	1.45732e-09	3738.91	4226.73	2084.21	2276.52			-0.497263	-0.370052		0.345239	0.522076
TRINITY_DN38796_c0_g1	1828; 1824; 1174; 1170	C7351	Cytokinin hydroxylase	ARATH	K10717				AT5G38450	GO:0003674,GO:0003824,GO:0004497,GO:0005488,GO:0005506,GO:0005575,GO:0006725,GO:0006807,GO:0008150,GO:0008152,GO:0009058,GO:0009308,GO:0009690,GO:0009691,GO:0009987,GO:0010817,GO:0016021,GO:0016491,GO:0016705,GO:0018130,GO:0019438,GO:0020037,GO:0031224,GO:0033397,GO:0033398,GO:0033400,GO:0033466,GO:0034641,GO:0034754,GO:0042445,GO:0042446,GO:0043167,GO:0043169,GO:0044237,GO:0044249,GO:0044271,GO:…	1.36804	4.05072	43.2544	4.8065e-11	1.45732e-09	20.557	26.9886	8.94579	9.44065			-0.628024	-0.564232		0.415173	0.777083
TRINITY_DN38142_c0_g2	1646										-1.13353	4.43594	43.0351	5.37653e-11	1.62661e-09	13.1453	13.9307	29.1231	30.2504			0.488491	0.539822		-0.550626	-0.477687
TRINITY_DN30976_c0_g1	1341; 613	MIOX2	Inositol oxygenase 2	ARATH	K00469				AT2G19800	GO:0003674,GO:0003824,GO:0005488,GO:0005506,GO:0005575,GO:0005737,GO:0005975,GO:0005996,GO:0006020,GO:0006066,GO:0006082,GO:0006766,GO:0006767,GO:0008150,GO:0008152,GO:0009056,GO:0009058,GO:0009110,GO:0009987,GO:0016051,GO:0016052,GO:0016053,GO:0016491,GO:0016701,GO:0019310,GO:0019751,GO:0019752,GO:0019852,GO:0019853,GO:0042364,GO:0043167,GO:0043169,GO:0043436,GO:0044237,GO:0044238,GO:0044248,GO:…	1.91959	2.12123	43.0325	5.38392e-11	1.62661e-09	6.32092	7.14996	1.73399	1.81329			-0.619849	-0.589528		0.536177	0.673199
TRINITY_DN34392_c0_g1	1649; 1589; 1335	WTR13	WAT1-related protein At2g37460	ARATH					AT2G37460	GO:0003674,GO:0005215,GO:0005342,GO:0005575,GO:0005886,GO:0006810,GO:0006811,GO:0006820,GO:0006865,GO:0008150,GO:0008509,GO:0008514,GO:0015075,GO:0015171,GO:0015711,GO:0015849,GO:0016020,GO:0016021,GO:0022857,GO:0022891,GO:0022892,GO:0031224,GO:0032973,GO:0042592,GO:0043090,GO:0044425,GO:0044464,GO:0044699,GO:0044765,GO:0046942,GO:0046943,GO:0048878,GO:0050801,GO:0051179,GO:0051234,GO:0055081,GO:…	1.8162	5.07856	42.8878	5.79701e-11	1.74832e-09	39.268	65.7595	10.6404	19.0828			-1.21685	-0.478823		0.490137	1.20553
TRINITY_DN30314_c0_g1	934; 924; 900; 890										-1.06929	4.89938	42.8676	5.85742e-11	1.76342e-09	18.4593	20.04	42.8767	37.9353			0.581839	0.413535		-0.551371	-0.444004
TRINITY_DN7596_c0_g1	1562	GDL52	GDSL esterase/lipase At3g14820	ARATH					AT3G14820	GO:0003674,GO:0003824,GO:0005575,GO:0005576,GO:0006629,GO:0008150,GO:0008152,GO:0009056,GO:0016042,GO:0016298,GO:0016787,GO:0016788,GO:0044238,GO:0044699,GO:0044710,GO:0044712,GO:0071704,GO:1901575	3.98906	2.07928	42.8323	5.96403e-11	1.79236e-09	12.1384	3.08824	0.236453	0.690779			-1.02828	-0.761464		1.63206	0.15768
TRINITY_DN41077_c0_g2	1622										1.62625	3.20099	42.6911	6.41033e-11	1.9231e-09	12.3342	15.1727	4.80787	4.11589			-0.563596	-0.718237		0.510589	0.771244
TRINITY_DN31563_c1_g1	1755	C89A2 (3)	Cytochrome P450 89A2	ARATH					AT1G64900	GO:0003674,GO:0003824,GO:0004497,GO:0005488,GO:0005506,GO:0005575,GO:0008150,GO:0008152,GO:0009058,GO:0016020,GO:0016021,GO:0016491,GO:0016705,GO:0016709,GO:0019748,GO:0020037,GO:0031224,GO:0043167,GO:0043169,GO:0044425,GO:0044550,GO:0044699,GO:0044710,GO:0044711,GO:0046872,GO:0046906,GO:0046914,GO:0097159,GO:1901363	2.9492	2.73272	42.6861	6.42659e-11	1.9246e-09	6.48873	16.8175	0.985219	1.98599			-1.14524	-0.728144		0.362467	1.51092
TRINITY_DN33565_c0_g1	1213; 1179; 1148; 1114	PCP (1)	Pyrrolidone-carboxylate peptidase	PYRFU	K01304					GO:0003674,GO:0003824,GO:0005575,GO:0005829,GO:0008233,GO:0008234,GO:0008238,GO:0008242,GO:0016787,GO:0016920,GO:0044424,GO:0044444,GO:0044464,GO:0070011	1.02599	7.10791	42.6431	6.56972e-11	1.96401e-09	169.294	200.534	89.7338	91.8448			-0.519105	-0.486281		0.381848	0.623538
TRINITY_DN35782_c0_g1	1264; 1262; 1260; 1140; 1052; 1050; 1048; 988; 880; 709										1.07857	4.71884	42.6089	6.68553e-11	1.99514e-09	36.2194	35.0113	16.197	17.4997			-0.548656	-0.448902		0.521949	0.475609
TRINITY_DN29468_c0_g1	1152; 1019; 740; 607	RLF22; RLF33	Protein RALF-like 22; Protein RALF-like 33	ARATH					AT4G15800	GO:0003674,GO:0004871,GO:0005102,GO:0005179,GO:0005488,GO:0005515,GO:0005575,GO:0005576,GO:0005618,GO:0005622,GO:0005911,GO:0007154,GO:0007165,GO:0007267,GO:0008150,GO:0009505,GO:0009506,GO:0009987,GO:0019722,GO:0019932,GO:0023052,GO:0030054,GO:0030312,GO:0035556,GO:0044464,GO:0044699,GO:0044700,GO:0044763,GO:0048046,GO:0050789,GO:0050794,GO:0060089,GO:0065007	1.14379	4.278	42.5862	6.76359e-11	2.01491e-09	26.1787	26.9886	11.9014	12.1462			-0.526199	-0.50102		0.493169	0.53405
TRINITY_DN26556_c0_g1	1588	AHNL	Aliphatic (R)-hydroxynitrile lyase	LINUS	K14577					GO:0003674,GO:0003824,GO:0005488,GO:0008150,GO:0008152,GO:0016829,GO:0016830,GO:0016832,GO:0043167,GO:0043169,GO:0044699,GO:0044710,GO:0046872,GO:0052919,GO:0052920,GO:0052921,GO:0055114	1.28474	5.98	42.4756	7.15688e-11	2.12836e-09	108.546	70.0897	33.458	39.8349			-0.725686	-0.487091		0.914782	0.297995
TRINITY_DN30737_c0_g1	766; 747	PSBR	Photosystem II 10 kDa polypeptide, chloroplastic	SOLTU	K03541					GO:0005575,GO:0008150,GO:0008152,GO:0009535,GO:0009654,GO:0009987,GO:0015979,GO:0016020,GO:0032991,GO:0034357,GO:0042651,GO:0043234,GO:0044237,GO:0044422,GO:0044424,GO:0044425,GO:0044434,GO:0044435,GO:0044436,GO:0044444,GO:0044446,GO:0044464,GO:0055035,GO:1902494,GO:1990204	1.37279	5.45491	42.4192	7.36637e-11	2.18685e-09	47.8824	78.4817	26.2068	22.5942			-0.534344	-0.732069		0.288141	0.978272
TRINITY_DN36067_c0_g1	1714; 1714; 1619; 1619	HPPD	4-hydroxyphenylpyruvate dioxygenase	ARATH	K00457				AT1G06570	GO:0003674,GO:0003824,GO:0003868,GO:0005488,GO:0005515,GO:0005575,GO:0005737,GO:0006082,GO:0006520,GO:0006558,GO:0006559,GO:0006570,GO:0006572,GO:0006725,GO:0006807,GO:0008150,GO:0008152,GO:0009056,GO:0009063,GO:0009072,GO:0009074,GO:0009987,GO:0016054,GO:0016491,GO:0016701,GO:0016702,GO:0019439,GO:0019752,GO:0042802,GO:0043167,GO:0043169,GO:0043436,GO:0044237,GO:0044238,GO:0044248,GO:0044281,GO:…	0.938636	6.55352	42.3619	7.58527e-11	2.24793e-09	116.042	130.646	64.2363	64.4439			-0.460003	-0.455487		0.373604	0.541886
TRINITY_DN22851_c0_g1	1423; 543	NTPR	Protein NtpR	ENTHA	K07010					GO:0003674,GO:0003824,GO:0006082,GO:0006520,GO:0006541,GO:0006807,GO:0008150,GO:0008152,GO:0009064,GO:0009987,GO:0016787,GO:0019752,GO:0043436,GO:0044237,GO:0044238,GO:0044281,GO:0044699,GO:0044710,GO:0044763,GO:0071704,GO:1901564,GO:1901605	2.25271	1.38392	42.2825	7.89947e-11	2.33698e-09	4.53092	3.7596	0.669949	1.03617			-0.646268	-0.460828		0.644207	0.462889
TRINITY_DN51065_c0_g1	778										2.04089	2.10624	42.257	8.00339e-11	2.36363e-09	6.85232	6.68001	1.22167	2.01477			-0.80141	-0.483902		0.656836	0.628476
TRINITY_DN37980_c0_g1	1822; 1738; 1734; 1038	MTP10	Metal tolerance protein 10	ARATH					AT1G16310	GO:0003674,GO:0005215,GO:0005575,GO:0005774,GO:0008324,GO:0015075,GO:0016020,GO:0016021,GO:0022857,GO:0022891,GO:0022892,GO:0031090,GO:0031224,GO:0044422,GO:0044424,GO:0044425,GO:0044437,GO:0044444,GO:0044446,GO:0044464,GO:0098588	0.962804	5.71716	42.2316	8.10807e-11	2.39041e-09	75.851	62.9398	34.7979	36.4098			-0.490604	-0.428755		0.590487	0.328872
TRINITY_DN23015_c0_g1	730	MSL10 (2)	Mechanosensitive ion channel protein 10	ARATH					AT5G12080	GO:0003674,GO:0005215,GO:0005216,GO:0005575,GO:0005886,GO:0006810,GO:0006811,GO:0006820,GO:0007568,GO:0008150,GO:0008219,GO:0008381,GO:0009581,GO:0009582,GO:0009605,GO:0009612,GO:0009628,GO:0009987,GO:0010150,GO:0010260,GO:0012501,GO:0015075,GO:0015267,GO:0016020,GO:0016021,GO:0016265,GO:0022803,GO:0022833,GO:0022836,GO:0022838,GO:0022857,GO:0022891,GO:0022892,GO:0031224,GO:0032502,GO:0036473,GO:…	2.14686	1.40768	42.2078	8.20719e-11	2.41546e-09	3.99952	4.36382	0.827584	1.03617			-0.589571	-0.486889		0.495706	0.580753
TRINITY_DN29985_c1_g1	902; 857; 854	PMEI9 (2)	Pectinesterase inhibitor 9 {ECO:0000305}	ARATH					AT1G62770	GO:0003674,GO:0004857,GO:0005575,GO:0005576,GO:0030234,GO:0048046	-0.969634	5.85539	42.1163	8.6003e-11	2.5268e-09	42.3446	35.8505	82.2067	71.0927			0.570752	0.366544		-0.354425	-0.582871
TRINITY_DN24997_c0_g1	993; 685	TKPR1 (1)	Tetraketide alpha-pyrone reductase 1	ARATH					AT4G35420	GO:0003006,GO:0003674,GO:0003824,GO:0005488,GO:0005575,GO:0005634,GO:0005783,GO:0006725,GO:0007275,GO:0008150,GO:0008152,GO:0009058,GO:0009555,GO:0009791,GO:0009987,GO:0010208,GO:0010584,GO:0010927,GO:0016043,GO:0016491,GO:0019438,GO:0022414,GO:0032501,GO:0032502,GO:0043226,GO:0043227,GO:0043229,GO:0043231,GO:0044237,GO:0044249,GO:0044424,GO:0044444,GO:0044464,GO:0044699,GO:0044702,GO:0044707,GO:…	2.13928	1.7213	41.8625	9.79231e-11	2.87207e-09	4.30718	6.17649	1.22167	1.1513			-0.570248	-0.602111		0.398936	0.773423
TRINITY_DN59307_c0_g1	1218	NHL1 (2)	NDR1/HIN1-like protein 1 {ECO:0000303|Ref.1}	ARATH					AT3G11660	GO:0002252,GO:0002376,GO:0003674,GO:0004871,GO:0005575,GO:0005911,GO:0006950,GO:0006952,GO:0008150,GO:0009506,GO:0009605,GO:0009607,GO:0009615,GO:0016021,GO:0030054,GO:0031224,GO:0031225,GO:0031226,GO:0043207,GO:0044425,GO:0044459,GO:0044464,GO:0046658,GO:0050896,GO:0051607,GO:0051704,GO:0051707,GO:0060089,GO:0098542	2.0335	2.74673	41.8555	9.82739e-11	2.87742e-09	8.58638	12.7222	2.00985	3.13729			-0.908607	-0.551147		0.491984	0.96777
TRINITY_DN40000_c0_g1	3388; 3377	NORK (1)	Nodulation receptor kinase	PEA						GO:0000166,GO:0001882,GO:0001883,GO:0003674,GO:0003824,GO:0004672,GO:0004674,GO:0005488,GO:0005524,GO:0005575,GO:0008150,GO:0009877,GO:0016021,GO:0016301,GO:0016740,GO:0016772,GO:0016773,GO:0017076,GO:0030554,GO:0031224,GO:0032549,GO:0032550,GO:0032553,GO:0032555,GO:0032559,GO:0035639,GO:0036094,GO:0043167,GO:0043168,GO:0044403,GO:0044419,GO:0044425,GO:0051704,GO:0097159,GO:0097367,GO:1901265,GO:…	1.02991	4.9039	41.7319	1.04686e-10	3.05993e-09	38.429	41.7249	19.3103	19.9175			-0.500318	-0.459788		0.42352	0.536585
TRINITY_DN1792_c0_g1	1287	ENL1 (1)	Early nodulin-like protein 1	ORYSJ						GO:0003674,GO:0005575,GO:0005773,GO:0009055,GO:0012506,GO:0016020,GO:0030659,GO:0031090,GO:0031224,GO:0031225,GO:0031226,GO:0032578,GO:0043226,GO:0043227,GO:0043229,GO:0043231,GO:0044422,GO:0044424,GO:0044425,GO:0044433,GO:0044444,GO:0044446,GO:0044459,GO:0044464,GO:0046658,GO:0098588	2.06502	1.89575	41.6067	1.11608e-10	3.25666e-09	6.46076	5.20302	1.14285	1.61182			-0.706472	-0.505822		0.72224	0.490054
TRINITY_DN39419_c0_g1	2213; 2193; 2184	RHIE (1)	Rhamnogalacturonate lyase	DICD3	K18195					GO:0003674,GO:0003824,GO:0005488,GO:0005575,GO:0005576,GO:0005975,GO:0008150,GO:0008152,GO:0009405,GO:0016829,GO:0030246,GO:0044238,GO:0051704,GO:0071704	1.32684	4.10352	41.3853	1.24992e-10	3.63738e-09	21.0324	27.8949	10.0886	9.41186			-0.538286	-0.621404		0.391729	0.767961
TRINITY_DN62177_c0_g1	1784	CHIT2	Chitinase 2	TULBA						GO:0000272,GO:0003674,GO:0003824,GO:0004553,GO:0004568,GO:0005488,GO:0005975,GO:0005976,GO:0006022,GO:0006026,GO:0006030,GO:0006032,GO:0006040,GO:0006807,GO:0008061,GO:0008150,GO:0008152,GO:0009056,GO:0009057,GO:0016052,GO:0016787,GO:0016798,GO:0043170,GO:0044238,GO:0046348,GO:0071704,GO:0097367,GO:1901071,GO:1901072,GO:1901135,GO:1901136,GO:1901564,GO:1901565,GO:1901575	-2.42677	1.00232	41.3839	1.25082e-10	3.63738e-09	0.811091	0.402814	3.54679	3.13729			0.574524	0.463878		-0.405998	-0.632404
TRINITY_DN22655_c0_g1	640										2.31315	2.70441	41.3424	1.2777e-10	3.70923e-09	14.292	6.91498	2.32512	1.95721			-0.707147	-0.835404		1.2062	0.336346
TRINITY_DN32096_c0_g1	1826; 964	FLS; GAO1A	Flavonol synthase/flavanone 3-hydroxylase; Gibberellin 20 oxidase 1-A	CITUN; WHEAT	K05278					GO:0003674,GO:0003824,GO:0005488,GO:0005575,GO:0005737,GO:0016491,GO:0016705,GO:0016706,GO:0019842,GO:0030246,GO:0031406,GO:0031418,GO:0036094,GO:0043167,GO:0043168,GO:0043169,GO:0043177,GO:0044424,GO:0044464,GO:0045431,GO:0045486,GO:0046872,GO:0048029,GO:0051213	2.73363	4.6029	41.1473	1.41181e-10	4.09162e-09	65.2509	18.5295	5.67486	6.90779			-1.19144	-0.976511		1.9399	0.228045
TRINITY_DN30834_c0_g1	1304; 1281; 1278; 1265; 646	ABIL5	Probable protein ABIL5	ORYSJ						GO:0005575,GO:0005737,GO:0005856,GO:0043226,GO:0043228,GO:0043229,GO:0043232,GO:0044424,GO:0044464	-1.56408	3.0698	41.1414	1.41605e-10	4.09693e-09	4.22327	4.22955	11.6256	13.3551			0.521824	0.69422		-0.60875	-0.607294
TRINITY_DN25134_c0_g1	1042	LHTL7; LHTL8	Lysine histidine transporter-like 7; Lysine histidine transporter-like 8	ARATH; ARATH					AT4G35180	GO:0003333,GO:0003674,GO:0005215,GO:0005342,GO:0005575,GO:0005886,GO:0006810,GO:0006811,GO:0006820,GO:0006865,GO:0008150,GO:0008509,GO:0008514,GO:0009987,GO:0015075,GO:0015171,GO:0015711,GO:0015849,GO:0016020,GO:0016021,GO:0022857,GO:0022891,GO:0022892,GO:0031224,GO:0034220,GO:0044425,GO:0044464,GO:0044699,GO:0044763,GO:0044765,GO:0046942,GO:0046943,GO:0051179,GO:0051234,GO:0055085,GO:0071702,GO:…	2.43026	1.83036	41.1179	1.43315e-10	4.13865e-09	6.76842	4.83377	0.63054	1.46791			-0.878246	-0.479541		0.858711	0.499077
TRINITY_DN33992_c0_g1	1382; 1366; 1126	ATCA1	Alpha carbonic anhydrase 1, chloroplastic	ARATH	K01674				AT3G52720	GO:0003674,GO:0003824,GO:0004089,GO:0005488,GO:0005575,GO:0005783,GO:0006730,GO:0008150,GO:0008152,GO:0008270,GO:0009532,GO:0009570,GO:0009987,GO:0016829,GO:0016835,GO:0016836,GO:0043167,GO:0043169,GO:0043226,GO:0043227,GO:0043229,GO:0043231,GO:0044237,GO:0044281,GO:0044422,GO:0044424,GO:0044434,GO:0044435,GO:0044444,GO:0044446,GO:0044464,GO:0044699,GO:0044710,GO:0044763,GO:0046872,GO:0046914	1.13562	4.29859	41.115	1.43531e-10	4.13865e-09	27.661	26.1494	12.8079	11.7145			-0.45457	-0.565235		0.547635	0.47217
TRINITY_DN33332_c0_g1	1408; 1399; 1317; 1308; 1168; 933	BH035	Transcription factor bHLH35	ARATH					AT5G57150	GO:0003674,GO:0003676,GO:0003677,GO:0005488,GO:0005575,GO:0005634,GO:0006139,GO:0006351,GO:0006355,GO:0006725,GO:0006807,GO:0008150,GO:0008152,GO:0009058,GO:0009059,GO:0009889,GO:0009987,GO:0010468,GO:0010556,GO:0016070,GO:0018130,GO:0019219,GO:0019222,GO:0019438,GO:0031323,GO:0031326,GO:0032774,GO:0034641,GO:0034645,GO:0034654,GO:0043170,GO:0043226,GO:0043227,GO:0043229,GO:0043231,GO:0044237,GO:…	1.1798	4.99691	41.0559	1.4794e-10	4.25857e-09	48.5256	39.7444	22.2265	16.8377			-0.370614	-0.733577		0.689813	0.414378
TRINITY_DN33939_c0_g1	1543; 1541; 1534; 1386; 1067; 876; 832										-1.04408	8.68914	41.0279	1.5007e-10	4.31263e-09	293.531	245.583	593.772	518.055			0.618599	0.422504		-0.392851	-0.648252
TRINITY_DN30185_c0_g1	1693; 1503; 889	UGT2; UGT6	7-deoxyloganetin glucosyltransferase	CATRO; GARJA							1.33931	3.77768	40.9803	1.53775e-10	4.41165e-09	19.0187	20.04	6.85713	8.51961			-0.702537	-0.454367		0.544226	0.612678
TRINITY_DN32950_c0_g1	1766; 1766; 576	U73C3; U73C5; U73E1 (1)	UDP-glycosyltransferase 73C3; UDP-glycosyltransferase 73C5; UDP-glycosyltransferase 73E1 {ECO:0000303|PubMed:15610349}	ARATH; STERE	K13496				AT2G36800,AT2G36780	GO:0003674,GO:0003824,GO:0005575,GO:0006066,GO:0006629,GO:0008150,GO:0008152,GO:0008194,GO:0008202,GO:0010817,GO:0016021,GO:0016128,GO:0016131,GO:0016740,GO:0016757,GO:0016758,GO:0031224,GO:0035251,GO:0042445,GO:0043226,GO:0043227,GO:0043229,GO:0043231,GO:0044238,GO:0044281,GO:0044424,GO:0044425,GO:0044464,GO:0044699,GO:0044710,GO:0046527,GO:0050403,GO:0050502,GO:0065007,GO:0065008,GO:0071704,GO:…	2.66558	2.87329	40.7933	1.69214e-10	4.84644e-09	6.90826	18.1938	2.32512	1.6406			-0.754235	-1.0028		0.288169	1.46886
TRINITY_DN38650_c0_g1	2216; 2194; 2152; 2130; 2072; 2050	C87A3	Cytochrome P450 87A3	ORYSJ						GO:0003674,GO:0003824,GO:0004497,GO:0005488,GO:0005506,GO:0005575,GO:0006066,GO:0006629,GO:0006694,GO:0007275,GO:0008150,GO:0008152,GO:0008202,GO:0008610,GO:0009058,GO:0010268,GO:0010817,GO:0012506,GO:0016020,GO:0016021,GO:0016125,GO:0016128,GO:0016129,GO:0016131,GO:0016132,GO:0016491,GO:0016705,GO:0020037,GO:0030659,GO:0031090,GO:0031224,GO:0032501,GO:0032502,GO:0042445,GO:0042446,GO:0042592,GO:…	-1.07211	4.81121	40.7879	1.6968e-10	4.85167e-09	19.7739	16.3476	38.7782	37.2733			0.527916	0.473665		-0.377286	-0.624295
TRINITY_DN57902_c0_g1	590										1.2629	4.49715	40.77	1.71243e-10	4.88815e-09	30.9893	32.5273	10.7586	15.6001			-0.817727	-0.353614		0.552801	0.61854
TRINITY_DN31784_c0_g1	1415; 1297; 1032; 914	AKRC9 (2)	NADPH-dependent aldo-keto reductase, chloroplastic {ECO:0000303|PubMed:21169366}	ARATH					AT2G37770	GO:0000166,GO:0001101,GO:0003674,GO:0003824,GO:0004033,GO:0005488,GO:0005575,GO:0006950,GO:0006970,GO:0008106,GO:0008150,GO:0008152,GO:0009266,GO:0009409,GO:0009414,GO:0009415,GO:0009507,GO:0009536,GO:0009628,GO:0009636,GO:0009651,GO:0010035,GO:0016229,GO:0016491,GO:0016614,GO:0016616,GO:0036094,GO:0042221,GO:0043167,GO:0043168,GO:0043226,GO:0043227,GO:0043229,GO:0043231,GO:0044424,GO:0044444,GO:…	1.22041	4.30826	40.732	1.74604e-10	4.97578e-09	25.8151	29.4055	10.4039	13.2111			-0.699906	-0.405573		0.465166	0.640313
TRINITY_DN28559_c0_g1	1472; 1436	ML423 (5)	MLP-like protein 423	ARATH					AT1G24020	GO:0005575,GO:0006950,GO:0006952,GO:0008150,GO:0009607,GO:0016020,GO:0050896	2.80168	2.00335	40.6298	1.83975e-10	5.23409e-09	9.7331	3.7596	0.985219	0.949821			-0.726399	-0.743609		1.24828	0.221733
TRINITY_DN32970_c0_g1	1747; 1425	YQJG (1)	Glutathionyl-hydroquinone reductase YqjG	ECOLI	K07393					GO:0003674,GO:0003824,GO:0004364,GO:0005575,GO:0005737,GO:0016491,GO:0016740,GO:0016765,GO:0044424,GO:0044464	1.1634	7.52264	40.5743	1.89276e-10	5.37594e-09	240.81	267.469	95.6451	131.162			-0.806567	-0.359008		0.507643	0.657932
TRINITY_DN34656_c0_g1	1520; 1520	WTR24	WAT1-related protein At3g30340	ARATH					AT3G30340	GO:0003674,GO:0005215,GO:0005575,GO:0005886,GO:0006810,GO:0008150,GO:0016020,GO:0016021,GO:0022857,GO:0031224,GO:0044425,GO:0044464,GO:0051179,GO:0051234	1.48085	3.32442	40.4602	2.00661e-10	5.68983e-09	14.1801	15.0384	5.00491	5.43988			-0.644262	-0.557349		0.563521	0.638089
TRINITY_DN35755_c0_g1	1860; 1765; 1731; 1250	VAB (1)	VAN3-binding protein {ECO:0000303|PubMed:19363154}	ARATH					AT3G63300	GO:0003002,GO:0007165,GO:0007389,GO:0008150,GO:0009719,GO:0009725,GO:0009733,GO:0009734,GO:0009755,GO:0009888,GO:0010033,GO:0010051,GO:0010087,GO:0010305,GO:0032501,GO:0032502,GO:0042221,GO:0044699,GO:0044707,GO:0044767,GO:0048856,GO:0050789,GO:0050794,GO:0050896,GO:0065007	1.50763	3.28109	40.4399	2.02755e-10	5.7379e-09	14.4039	14.0649	4.68964	5.29597			-0.67078	-0.545609		0.623255	0.593134
TRINITY_DN35773_c0_g3	1604; 1486	HSF24	Heat shock factor protein HSF24	SOLPE						GO:0001071,GO:0003674,GO:0003676,GO:0003677,GO:0003700,GO:0005488,GO:0005575,GO:0005634,GO:0006139,GO:0006351,GO:0006725,GO:0006807,GO:0008150,GO:0008152,GO:0009058,GO:0009059,GO:0009987,GO:0016070,GO:0018130,GO:0019438,GO:0032774,GO:0034641,GO:0034645,GO:0034654,GO:0043170,GO:0043226,GO:0043227,GO:0043229,GO:0043231,GO:0043565,GO:0044237,GO:0044238,GO:0044249,GO:0044260,GO:0044271,GO:0044424,GO:…	0.888294	6.43331	40.4373	2.03028e-10	5.7379e-09	112.742	111.445	61.3201	59.8099			-0.416024	-0.450847		0.441632	0.425239
TRINITY_DN37134_c0_g1	1627; 1356; 830	WTR6	WAT1-related protein At1g25270	ARATH					AT1G25270	GO:0003674,GO:0005215,GO:0005575,GO:0005886,GO:0006810,GO:0008150,GO:0016020,GO:0016021,GO:0022857,GO:0031224,GO:0044425,GO:0044464,GO:0051179,GO:0051234	1.74453	3.63406	40.3987	2.07084e-10	5.84284e-09	21.2282	16.6497	4.0591	7.16683			-1.0395	-0.44218		0.899204	0.582475
TRINITY_DN30074_c0_g1	856; 846	LRX6	Leucine-rich repeat extensin-like protein 6	ARATH					AT3G22800	GO:0003674,GO:0005198,GO:0005199,GO:0005575,GO:0005576,GO:0005618,GO:0008150,GO:0009987,GO:0016043,GO:0030312,GO:0044464,GO:0045229,GO:0071554,GO:0071555,GO:0071840	2.50263	2.78074	40.3795	2.09121e-10	5.89059e-09	16.1379	6.68001	1.73399	2.27381			-0.923002	-0.728194		1.35722	0.293978
TRINITY_DN33150_c0_g1	1231	HSFB4 (1)	Heat stress transcription factor B-4	ARATH	K09419				AT1G46264	GO:0001071,GO:0003674,GO:0003676,GO:0003677,GO:0003700,GO:0005488,GO:0005575,GO:0005634,GO:0005737,GO:0006139,GO:0006351,GO:0006725,GO:0006807,GO:0008150,GO:0008152,GO:0008356,GO:0009058,GO:0009059,GO:0009987,GO:0016070,GO:0018130,GO:0019438,GO:0032774,GO:0034641,GO:0034645,GO:0034654,GO:0043170,GO:0043226,GO:0043227,GO:0043229,GO:0043231,GO:0043565,GO:0044237,GO:0044238,GO:0044249,GO:0044260,GO:…	-0.954258	7.14858	40.3741	2.09708e-10	5.89738e-09	96.9114	96.2391	193.536	180.754			0.518458	0.420922		-0.46477	-0.47461
TRINITY_DN32277_c0_g1	715; 715; 635; 635	PSAO	Photosystem I subunit O	ARATH	K14332				AT1G08380	GO:0005575,GO:0006091,GO:0008150,GO:0008152,GO:0009507,GO:0009521,GO:0009522,GO:0009535,GO:0009536,GO:0009579,GO:0009765,GO:0009767,GO:0009768,GO:0009987,GO:0016020,GO:0016021,GO:0022900,GO:0031224,GO:0032991,GO:0034357,GO:0042651,GO:0043226,GO:0043227,GO:0043229,GO:0043231,GO:0043234,GO:0044237,GO:0044422,GO:0044424,GO:0044425,GO:0044434,GO:0044435,GO:0044436,GO:0044444,GO:0044446,GO:0044464,GO:…	2.22306	2.69156	40.3335	2.14101e-10	6.01102e-09	7.04811	13.9978	2.40394	2.10112			-0.699264	-0.802039		0.339559	1.16174
TRINITY_DN32100_c0_g1	1172; 1011; 905	C71DA; C7D55	Cytochrome P450 71D10; Premnaspirodiene oxygenase	HYOMU; SOYBN	K15472					GO:0003674,GO:0003824,GO:0004497,GO:0005488,GO:0005506,GO:0005575,GO:0008150,GO:0008152,GO:0009058,GO:0016020,GO:0016021,GO:0016491,GO:0016705,GO:0016709,GO:0019748,GO:0020037,GO:0031224,GO:0043167,GO:0043169,GO:0044425,GO:0044550,GO:0044699,GO:0044710,GO:0044711,GO:0046872,GO:0046906,GO:0046914,GO:0097159,GO:1901363	1.63296	3.26717	40.3132	2.16339e-10	6.06389e-09	12.2782	16.5825	4.96551	4.34615			-0.579205	-0.713551		0.456314	0.836442
TRINITY_DN38152_c0_g1	1865; 1620; 1395	ROGFE (1)	Rop guanine nucleotide exchange factor 14	ARATH					AT1G31650	GO:0001558,GO:0003674,GO:0005085,GO:0005088,GO:0005089,GO:0005575,GO:0005886,GO:0008150,GO:0010769,GO:0016020,GO:0022603,GO:0022604,GO:0040008,GO:0043900,GO:0044464,GO:0045595,GO:0048638,GO:0050789,GO:0050793,GO:0050794,GO:0051128,GO:0051239,GO:0051510,GO:0060284,GO:0065007,GO:0080092,GO:2000241	-1.11114	4.37051	40.2794	2.20117e-10	6.15968e-09	12.5579	13.595	28.4137	28.0629			0.510824	0.494085		-0.552093	-0.452816
TRINITY_DN26271_c0_g1	1000	WRK51; WRK50	Probable WRKY transcription factor 51; Probable WRKY transcription factor 50	ARATH; ARATH					AT5G64810	GO:0001071,GO:0003674,GO:0003676,GO:0003677,GO:0003700,GO:0005488,GO:0005575,GO:0005634,GO:0006139,GO:0006351,GO:0006725,GO:0006807,GO:0006950,GO:0006952,GO:0007165,GO:0008150,GO:0008152,GO:0009058,GO:0009059,GO:0009605,GO:0009607,GO:0009617,GO:0009620,GO:0009755,GO:0009867,GO:0009987,GO:0016070,GO:0018130,GO:0019438,GO:0032774,GO:0034641,GO:0034645,GO:0034654,GO:0042742,GO:0043170,GO:0043207,GO:…	2.07306	1.57702	40.2663	2.21599e-10	6.19099e-09	5.20217	4.09528	1.18226	1.03617			-0.512054	-0.579856		0.666325	0.425585
TRINITY_DN25149_c0_g1	1647	U85A8	UDP-glycosyltransferase 85A8 {ECO:0000303|PubMed:15610349}	STERE						GO:0003674,GO:0003824,GO:0008150,GO:0008152,GO:0016740,GO:0016757,GO:0016758	1.8115	2.40099	40.1869	2.3079e-10	6.43724e-09	7.69138	8.4591	1.97044	2.59042			-0.72353	-0.514202		0.563874	0.673858
TRINITY_DN33072_c0_g1	1720	DSEL (2)	Phospholipase A1-IIgamma	ARATH					AT4G18550	GO:0003674,GO:0003824,GO:0004620,GO:0005575,GO:0005737,GO:0006629,GO:0006638,GO:0006639,GO:0008150,GO:0008152,GO:0008970,GO:0009056,GO:0009987,GO:0010029,GO:0010187,GO:0016042,GO:0016298,GO:0016787,GO:0016788,GO:0019915,GO:0044237,GO:0044238,GO:0044242,GO:0044248,GO:0044255,GO:0044424,GO:0044464,GO:0044699,GO:0044710,GO:0044712,GO:0044763,GO:0046339,GO:0046340,GO:0046461,GO:0046462,GO:0046464,GO:…	1.78797	7.92187	40.0165	2.51826e-10	7.01252e-09	507.575	244.106	122.68	95.0397			-0.662637	-1.02421		1.36843	0.318416
TRINITY_DN36019_c2_g1	2234; 2226; 2217; 2209; 2205; 2188	LAX5	Auxin transporter-like protein 5	MEDTR	K13946					GO:0003674,GO:0005215,GO:0005575,GO:0005886,GO:0006810,GO:0006811,GO:0006820,GO:0006865,GO:0007165,GO:0008150,GO:0009734,GO:0009755,GO:0015291,GO:0015293,GO:0015711,GO:0015849,GO:0016020,GO:0016021,GO:0022804,GO:0022857,GO:0031224,GO:0044425,GO:0044464,GO:0044699,GO:0044765,GO:0046942,GO:0050789,GO:0050794,GO:0051179,GO:0051234,GO:0065007,GO:0071702,GO:0071705,GO:1902578	-0.92152	5.96686	39.9932	2.54853e-10	7.08523e-09	39.7435	46.6929	78.3446	85.2536			0.387032	0.506045		-0.557619	-0.335458
TRINITY_DN27011_c0_g1	691; 691; 620; 595; 595; 542										1.78289	4.29911	39.9567	2.59655e-10	7.20702e-09	38.7086	21.8527	6.77831	10.7646			-1.0489	-0.508761		1.16442	0.393238
TRINITY_DN28728_c0_g1	870	Y4320	Uncharacterized protein At4g13200, chloroplastic	ARATH					AT4G13200	GO:0005575,GO:0009507,GO:0009535,GO:0009536,GO:0009579,GO:0010287,GO:0016020,GO:0034357,GO:0042651,GO:0043226,GO:0043227,GO:0043229,GO:0043231,GO:0044422,GO:0044424,GO:0044434,GO:0044435,GO:0044436,GO:0044444,GO:0044446,GO:0044464,GO:0055035	1.09683	5.2153	39.8944	2.68069e-10	7.42847e-09	43.6032	57.4682	21.7536	25.4149			-0.617942	-0.41113		0.323043	0.706028
TRINITY_DN28823_c0_g1	767; 740; 636	PSK6	Putative phytosulfokines 6	ARATH					AT3G44735	GO:0005575,GO:0005576,GO:0007275,GO:0008150,GO:0008283,GO:0009987,GO:0030154,GO:0032501,GO:0032502,GO:0044699,GO:0044707,GO:0044763,GO:0044767,GO:0048869	1.134	6.57087	39.8094	2.79999e-10	7.74648e-09	111.371	149.679	52.6107	66.2284			-0.712189	-0.391		0.34161	0.761578
TRINITY_DN38525_c0_g1	2524; 2355; 2332; 2282	GRDP1 (1)	Glycine-rich domain-containing protein 1 {ECO:0000303|Ref.4}	ARATH					AT2G22660	GO:0005575,GO:0005886,GO:0006950,GO:0006970,GO:0007165,GO:0008150,GO:0009628,GO:0009738,GO:0009755,GO:0009787,GO:0009966,GO:0009987,GO:0010646,GO:0016020,GO:0023051,GO:0033554,GO:0044464,GO:0048583,GO:0050789,GO:0050794,GO:0050896,GO:0051716,GO:0065007,GO:0071214,GO:0071470,GO:1901419	-1.0628	7.84633	39.7152	2.93824e-10	8.11582e-09	134.725	163.274	325.674	296.805			0.595361	0.462302		-0.665623	-0.39204
TRINITY_DN35573_c0_g1	1394; 1323; 1226; 912; 815; 625	ML423 (6)	MLP-like protein 423	ARATH					AT1G24020	GO:0005575,GO:0006950,GO:0006952,GO:0008150,GO:0009607,GO:0016020,GO:0050896	2.04977	3.93884	39.7028	2.95698e-10	8.15439e-09	32.9191	15.9783	4.57142	7.19561			-1.08662	-0.601874		1.32313	0.365365
TRINITY_DN52344_c0_g1	594	C7A10 (1)	Cytochrome P450 CYP73A100	PANGI							1.43689	5.42956	39.6943	2.9699e-10	8.1768e-09	50.2877	75.3934	18.128	28.178			-0.97614	-0.391848		0.401124	0.966864
TRINITY_DN9085_c0_g1	730										1.76156	3.60501	39.6735	3.00164e-10	8.25087e-09	14.32	23.0276	4.53201	6.41849			-0.906248	-0.540214		0.414791	1.03167
TRINITY_DN53682_c0_g1	509										1.38035	6.19313	39.6074	3.10507e-10	8.52147e-09	94.0586	117.152	30.1083	50.8874			-1.04818	-0.328205		0.532787	0.843601
TRINITY_DN38627_c0_g1	2035; 1906; 1539; 792	JMJ30	Lysine-specific demethylase JMJ30 {ECO:0000303|PubMed:18713399}	ARATH	K10277				AT3G20810	GO:0001071,GO:0003006,GO:0003674,GO:0003700,GO:0003824,GO:0005488,GO:0005575,GO:0005634,GO:0005737,GO:0006325,GO:0006464,GO:0006482,GO:0006996,GO:0007623,GO:0008150,GO:0008152,GO:0008168,GO:0008170,GO:0008214,GO:0008276,GO:0008757,GO:0009791,GO:0009908,GO:0009987,GO:0016043,GO:0016278,GO:0016279,GO:0016491,GO:0016568,GO:0016569,GO:0016570,GO:0016577,GO:0016740,GO:0016741,GO:0018024,GO:0019538,GO:…	1.15822	6.1856	39.5587	3.18347e-10	8.72261e-09	83.9899	116.883	40.1969	49.7073			-0.703649	-0.410419		0.32338	0.790687
TRINITY_DN37873_c0_g1	2818	KSA	Ent-copalyl diphosphate synthase, chloroplastic	PEA						GO:0000287,GO:0003674,GO:0003824,GO:0005488,GO:0005575,GO:0006082,GO:0006629,GO:0006720,GO:0006721,GO:0008150,GO:0008152,GO:0008299,GO:0008610,GO:0009058,GO:0009507,GO:0009536,GO:0009685,GO:0009686,GO:0009905,GO:0009987,GO:0010333,GO:0016053,GO:0016101,GO:0016102,GO:0016114,GO:0016829,GO:0016835,GO:0016838,GO:0016853,GO:0016872,GO:0019752,GO:0043167,GO:0043169,GO:0043226,GO:0043227,GO:0043229,GO:…	1.21887	4.96405	39.5405	3.21329e-10	8.79019e-09	46.7356	40.315	15.2512	22.0474			-0.817984	-0.338802		0.680297	0.476489
TRINITY_DN32140_c0_g1	1613; 1254; 1199; 1072; 1025	BH153	Transcription factor bHLH153	ARATH					AT1G05710		1.14169	4.78095	39.5159	3.25404e-10	8.88742e-09	34.0099	41.4563	15.2906	18.8237			-0.664056	-0.395816		0.39435	0.665522
TRINITY_DN38884_c0_g2	2671; 2507; 2000	APRR2 (1)	Two-component response regulator-like APRR2	ARATH					AT4G18020	GO:0000160,GO:0001071,GO:0003674,GO:0003676,GO:0003677,GO:0003700,GO:0005488,GO:0005575,GO:0005634,GO:0006139,GO:0006351,GO:0006725,GO:0006807,GO:0007165,GO:0008150,GO:0008152,GO:0009058,GO:0009059,GO:0009987,GO:0016070,GO:0018130,GO:0019438,GO:0032774,GO:0034641,GO:0034645,GO:0034654,GO:0035556,GO:0043170,GO:0043226,GO:0043227,GO:0043229,GO:0043231,GO:0044237,GO:0044238,GO:0044249,GO:0044260,GO:…	1.39395	5.10391	39.4816	3.31173e-10	9.03054e-09	36.9466	62.5034	17.6945	20.0902			-0.715222	-0.549614		0.26848	0.996357
TRINITY_DN35636_c0_g1	1683; 1670	AGAL3	Alpha-galactosidase 3 {ECO:0000303|PubMed:15034167}	ARATH	K07407				AT3G56310	GO:0003674,GO:0003824,GO:0004553,GO:0004557,GO:0005575,GO:0005576,GO:0005618,GO:0005773,GO:0005975,GO:0008150,GO:0008152,GO:0009505,GO:0009987,GO:0015925,GO:0016043,GO:0016787,GO:0016798,GO:0030312,GO:0043226,GO:0043227,GO:0043229,GO:0043231,GO:0044238,GO:0044424,GO:0044444,GO:0044464,GO:0045229,GO:0048046,GO:0052692,GO:0071554,GO:0071555,GO:0071704,GO:0071840	1.07247	6.91927	39.4724	3.32734e-10	9.05866e-09	149.548	178.313	86.9752	68.9916			-0.365394	-0.691149		0.402911	0.653631
TRINITY_DN32208_c0_g1	827; 824; 796	NIMI2	Protein NIM1-INTERACTING 2	ARATH					AT3G25882	GO:0005575,GO:0005634,GO:0043226,GO:0043227,GO:0043229,GO:0043231,GO:0044424,GO:0044464	1.61711	3.567	39.4353	3.39112e-10	9.21757e-09	21.2003	14.1656	5.20196	6.30336			-0.764864	-0.559558		0.922816	0.401606
TRINITY_DN37664_c0_g1	2434; 2401; 1692; 1689	EMS1; NIK2; RPKL; Y1723	Leucine-rich repeat receptor protein kinase EMS1 {ECO:0000305}; Leucine-rich repeat receptor-like serine/threonine-protein kinase At1g17230; Protein NSP-INTERACTING KINASE 2; Receptor protein kinase-like protein At4g34220	ARATH					AT3G25560,AT4G34220	GO:0000166,GO:0001101,GO:0001882,GO:0001883,GO:0003674,GO:0003824,GO:0004672,GO:0004674,GO:0004675,GO:0004871,GO:0004872,GO:0004888,GO:0005488,GO:0005524,GO:0005575,GO:0005886,GO:0006464,GO:0006468,GO:0006793,GO:0006796,GO:0006950,GO:0006952,GO:0007154,GO:0007165,GO:0007166,GO:0008150,GO:0008152,GO:0009414,GO:0009415,GO:0009605,GO:0009628,GO:0009787,GO:0009789,GO:0009966,GO:0009967,GO:0009987,GO:…	1.51938	3.33854	39.3918	3.46753e-10	9.41029e-09	13.9843	15.7433	4.53201	5.78527			-0.74649	-0.493269		0.54457	0.695188
TRINITY_DN33309_c0_g1	1454; 1113; 830	P2C58	Probable protein phosphatase 2C 58	ARATH					AT4G28400	GO:0003674,GO:0003824,GO:0004721,GO:0004722,GO:0005488,GO:0016787,GO:0016788,GO:0016791,GO:0042578,GO:0043167,GO:0043169,GO:0046872	1.23595	5.03431	39.3749	3.49762e-10	9.47688e-09	55.0983	36.5554	19.1527	19.7735			-0.58511	-0.543373		0.847498	0.280984
TRINITY_DN20589_c0_g1	1276	RLK1	G-type lectin S-receptor-like serine/threonine-protein kinase RLK1	ARATH						GO:0000166,GO:0001882,GO:0001883,GO:0003674,GO:0003824,GO:0004672,GO:0004674,GO:0005488,GO:0005515,GO:0005516,GO:0005524,GO:0005575,GO:0005886,GO:0006464,GO:0006468,GO:0006793,GO:0006796,GO:0008150,GO:0008152,GO:0009987,GO:0016020,GO:0016021,GO:0016301,GO:0016310,GO:0016740,GO:0016772,GO:0016773,GO:0017076,GO:0019538,GO:0030246,GO:0030554,GO:0031224,GO:0032549,GO:0032550,GO:0032553,GO:0032555,GO:…	1.75935	2.41636	39.3379	3.56454e-10	9.64291e-09	8.69826	7.45207	2.44334	2.33138			-0.579956	-0.616775		0.687702	0.509028
TRINITY_DN30685_c0_g1	1151; 1038										2.2445	1.36961	39.2787	3.6742e-10	9.92382e-09	3.46812	4.80021	0.669949	1.03617			-0.642109	-0.45667		0.392122	0.706657
TRINITY_DN31230_c0_g1	1228; 1227; 1222; 1221; 1217; 903; 882; 881	GDU2; GDU3; GDU5	Protein GLUTAMINE DUMPER 2; Protein GLUTAMINE DUMPER 3; Protein GLUTAMINE DUMPER 5	ARATH					AT5G57685	GO:0005575,GO:0006810,GO:0006811,GO:0006820,GO:0006865,GO:0008150,GO:0009605,GO:0009607,GO:0009615,GO:0009987,GO:0015711,GO:0015849,GO:0016021,GO:0016032,GO:0019048,GO:0031224,GO:0032879,GO:0032890,GO:0032940,GO:0035821,GO:0043207,GO:0043269,GO:0044003,GO:0044070,GO:0044403,GO:0044419,GO:0044425,GO:0044699,GO:0044763,GO:0044764,GO:0044765,GO:0046903,GO:0046942,GO:0050789,GO:0050896,GO:0051049,GO:…	1.19057	5.19742	39.188	3.84899e-10	1.03795e-08	44.5261	57.3339	18.6009	25.9042			-0.784813	-0.34704		0.390518	0.741334
TRINITY_DN29066_c0_g1	991; 989	DIR19 (1)	Dirigent protein 19	ARATH					AT1G58170	GO:0005575,GO:0005576,GO:0048046	1.119	5.58376	39.1578	3.90906e-10	1.05249e-08	76.8859	54.145	28.4531	31.8622			-0.602207	-0.449122		0.77097	0.280359
TRINITY_DN13524_c0_g1	1235; 589	LPPE1	Lipid phosphate phosphatase epsilon 1, chloroplastic	ARATH					AT3G50920	GO:0003674,GO:0003824,GO:0005575,GO:0006629,GO:0006638,GO:0006639,GO:0006651,GO:0008150,GO:0008152,GO:0008195,GO:0008610,GO:0009058,GO:0009507,GO:0009528,GO:0009536,GO:0009706,GO:0009987,GO:0016020,GO:0016021,GO:0016787,GO:0016788,GO:0016791,GO:0019866,GO:0031090,GO:0031224,GO:0031969,GO:0042170,GO:0042578,GO:0043226,GO:0043227,GO:0043229,GO:0043231,GO:0044237,GO:0044238,GO:0044249,GO:0044255,GO:…	0.954119	5.09484	39.1157	3.99422e-10	1.07372e-08	46.9594	42.9333	23.4482	22.9684			-0.434195	-0.461656		0.509826	0.386025
TRINITY_DN30520_c0_g1	940; 922	TIC32 (1)	Short-chain dehydrogenase TIC 32, chloroplastic	PEA						GO:0003674,GO:0003824,GO:0005575,GO:0006810,GO:0008104,GO:0008150,GO:0009528,GO:0009706,GO:0015031,GO:0016020,GO:0016491,GO:0019866,GO:0031090,GO:0031969,GO:0033036,GO:0042170,GO:0044422,GO:0044424,GO:0044434,GO:0044435,GO:0044444,GO:0044446,GO:0044464,GO:0045184,GO:0051179,GO:0051234,GO:0071702	2.54029	2.39389	39.0843	4.05892e-10	1.0894e-08	11.4392	6.00865	0.906402	2.04355			-1.03696	-0.560574		1.17218	0.425361
TRINITY_DN33035_c0_g1	3317	NIA (1)	Nitrate reductase [NADH]	CUCMA						GO:0003674,GO:0003824,GO:0005488,GO:0006082,GO:0006807,GO:0006809,GO:0008150,GO:0008152,GO:0008940,GO:0009058,GO:0009703,GO:0009987,GO:0016491,GO:0016661,GO:0020037,GO:0030151,GO:0034641,GO:0042126,GO:0042128,GO:0043167,GO:0043169,GO:0043436,GO:0043546,GO:0044237,GO:0044249,GO:0044271,GO:0044281,GO:0044699,GO:0044710,GO:0044763,GO:0046209,GO:0046857,GO:0046872,GO:0046906,GO:0046914,GO:0048037,GO:…	-1.35681	8.27862	39.0434	4.1449e-10	1.11073e-08	130.306	218.527	429.91	463.34			0.642269	0.749823		-1.06458	-0.327508
TRINITY_DN50153_c0_g1	838										1.84754	8.10667	39.0104	4.21563e-10	1.12791e-08	309.585	552.997	85.0835	154.504			-1.33922	-0.493493		0.499932	1.33279
TRINITY_DN41078_c0_g1	1824; 1822; 1821; 1747; 1745	RIPK (1)	Serine/threonine-protein kinase RIPK {ECO:0000305}	ARATH					AT2G05940	GO:0000166,GO:0001882,GO:0001883,GO:0003674,GO:0003824,GO:0004672,GO:0004674,GO:0004675,GO:0004871,GO:0004872,GO:0004888,GO:0005488,GO:0005524,GO:0005575,GO:0005886,GO:0006950,GO:0006952,GO:0007165,GO:0007166,GO:0008150,GO:0009605,GO:0009607,GO:0009617,GO:0016020,GO:0016301,GO:0016740,GO:0016772,GO:0016773,GO:0017076,GO:0019199,GO:0030554,GO:0032549,GO:0032550,GO:0032553,GO:0032555,GO:0032559,GO:…	0.940161	6.12197	38.9709	4.30165e-10	1.14913e-08	83.7102	99.2266	46.9753	48.3257			-0.47353	-0.434287		0.333884	0.573933
TRINITY_DN36218_c0_g1	1858; 1764; 1756; 1332; 1316; 1001; 858	YPQ1; YPQ3	Probable vacuolar amino acid transporter YPQ1; Probable vacuolar amino acid transporter YPQ3	YEAST						GO:0003333,GO:0003674,GO:0005215,GO:0005342,GO:0005575,GO:0006810,GO:0006811,GO:0006820,GO:0006865,GO:0007034,GO:0008150,GO:0008509,GO:0008514,GO:0009987,GO:0015075,GO:0015171,GO:0015174,GO:0015711,GO:0015802,GO:0015849,GO:0016020,GO:0016021,GO:0016482,GO:0022857,GO:0022891,GO:0022892,GO:0031090,GO:0031166,GO:0031224,GO:0031300,GO:0031301,GO:0031310,GO:0031966,GO:0032973,GO:0032974,GO:0034220,GO:…	1.17619	5.507	38.9302	4.39231e-10	1.17151e-08	73.3339	52.3994	31.33	24.4075			-0.386845	-0.722716		0.789633	0.319927
TRINITY_DN29347_c0_g1	966; 962; 928; 924	USPAL (2)	Universal stress protein A-like protein	ARATH					AT3G01520	GO:0000166,GO:0001882,GO:0001883,GO:0003674,GO:0005488,GO:0005575,GO:0005886,GO:0006950,GO:0008150,GO:0016020,GO:0016208,GO:0017076,GO:0030554,GO:0032549,GO:0032550,GO:0032553,GO:0032555,GO:0032559,GO:0036094,GO:0043167,GO:0043168,GO:0043169,GO:0044464,GO:0050896,GO:0097159,GO:0097367,GO:1901265,GO:1901363	1.22419	6.30709	38.8651	4.5413e-10	1.20936e-08	86.3113	135.279	50.2068	44.6416			-0.497635	-0.660255		0.260727	0.897162
TRINITY_DN38709_c0_g1	2450; 1919; 1919; 1919	PTR7	Protein NRT1/ PTR FAMILY 6.3	ARATH					AT1G12110	GO:0001101,GO:0003674,GO:0005215,GO:0005575,GO:0005886,GO:0006082,GO:0006807,GO:0006810,GO:0006811,GO:0006820,GO:0006857,GO:0006950,GO:0007165,GO:0008150,GO:0008152,GO:0008509,GO:0009414,GO:0009415,GO:0009628,GO:0009635,GO:0009636,GO:0009734,GO:0009755,GO:0009987,GO:0010035,GO:0010167,GO:0015075,GO:0015103,GO:0015112,GO:0015291,GO:0015293,GO:0015698,GO:0015706,GO:0015833,GO:0016020,GO:0016021,GO:…	-1.14193	5.4573	38.8288	4.62648e-10	1.23012e-08	32.5555	22.1548	63.7634	57.162			0.63149	0.478875		-0.296879	-0.813486
TRINITY_DN34868_c0_g1	1263; 1236	PGL1A	PGR5-like protein 1A, chloroplastic	ARATH					AT4G22890	GO:0003674,GO:0003824,GO:0005488,GO:0005515,GO:0005575,GO:0006091,GO:0008150,GO:0008152,GO:0009507,GO:0009534,GO:0009535,GO:0009536,GO:0009579,GO:0009767,GO:0009773,GO:0009987,GO:0015979,GO:0016020,GO:0016021,GO:0016491,GO:0016730,GO:0022900,GO:0031224,GO:0031976,GO:0031984,GO:0034357,GO:0042651,GO:0042802,GO:0043226,GO:0043227,GO:0043229,GO:0043231,GO:0044237,GO:0044422,GO:0044424,GO:0044425,GO:…	1.58279	3.27409	38.7853	4.73075e-10	1.25589e-08	12.2782	16.4818	4.53201	5.03693			-0.684037	-0.576618		0.444183	0.816471
TRINITY_DN40563_c0_g1	3164; 3139; 2851; 2826; 2104; 2079	LNG1; LNG2	Protein LONGIFOLIA 1; Protein LONGIFOLIA 2	ARATH					AT5G15580,AT3G02170	GO:0001558,GO:0003674,GO:0005488,GO:0005515,GO:0005575,GO:0005634,GO:0005737,GO:0005829,GO:0005856,GO:0008017,GO:0008092,GO:0008150,GO:0015631,GO:0022603,GO:0022604,GO:0032403,GO:0040008,GO:0043226,GO:0043227,GO:0043228,GO:0043229,GO:0043231,GO:0043232,GO:0044424,GO:0044444,GO:0044464,GO:0044877,GO:0048638,GO:0050789,GO:0050793,GO:0050794,GO:0051128,GO:0051510,GO:0051513,GO:0065007	-0.880182	6.5987	38.7488	4.82016e-10	1.27764e-08	67.5164	68.9148	123.152	127.938			0.403413	0.45755		-0.444849	-0.416114
TRINITY_DN44614_c0_g1	1018	ABP20; AB19A	Auxin-binding protein ABP20; Auxin-binding protein ABP19a	PRUPE; PRUPE						GO:0003674,GO:0005488,GO:0005575,GO:0005576,GO:0005618,GO:0007165,GO:0008150,GO:0009734,GO:0009755,GO:0030145,GO:0030312,GO:0043167,GO:0043169,GO:0044464,GO:0045735,GO:0046872,GO:0046914,GO:0048046,GO:0050789,GO:0050794,GO:0065007	1.15529	6.18493	38.723	4.88423e-10	1.29262e-08	119.51	80.9657	46.9753	43.0873			-0.488021	-0.607351		0.822931	0.272441
TRINITY_DN28485_c0_g1	956; 956; 954	USPAL (3)	Universal stress protein A-like protein	ARATH					AT3G01520	GO:0000166,GO:0001882,GO:0001883,GO:0003674,GO:0005488,GO:0005575,GO:0005886,GO:0006950,GO:0008150,GO:0016020,GO:0016208,GO:0017076,GO:0030554,GO:0032549,GO:0032550,GO:0032553,GO:0032555,GO:0032559,GO:0036094,GO:0043167,GO:0043168,GO:0043169,GO:0044464,GO:0050896,GO:0097159,GO:0097367,GO:1901265,GO:1901363	1.48708	4.93154	38.6105	5.17409e-10	1.36721e-08	32.9751	56.7968	14.1083	17.8451			-0.821857	-0.52088		0.296662	1.04607
TRINITY_DN17488_c0_g1	1066										-2.21801	1.53475	38.5921	5.22312e-10	1.37803e-08	1.03484	1.00704	5.99013	3.59781			0.829958	0.316601		-0.56664	-0.579919
TRINITY_DN32652_c0_g1	1843; 1323	CML22; Y3903	BTB/POZ domain-containing protein At3g09030; Probable calcium-binding protein CML22	ARATH; ORYSJ	K13448					GO:0003674,GO:0005488,GO:0005509,GO:0043167,GO:0043169,GO:0046872	-0.902939	5.19933	38.5723	5.27636e-10	1.38993e-08	26.0109	25.1423	46.66	48.9877			0.392882	0.460296		-0.403868	-0.44931
TRINITY_DN32563_c0_g1	1831; 1823	C81E8 (1)	Cytochrome P450 81E8 {ECO:0000303|PubMed:14617078}	MEDTR						GO:0003674,GO:0003824,GO:0004497,GO:0005488,GO:0005506,GO:0005575,GO:0016021,GO:0016491,GO:0016705,GO:0020037,GO:0031224,GO:0043167,GO:0043169,GO:0044425,GO:0046872,GO:0046906,GO:0046914,GO:0097159,GO:1901363	1.25775	4.36703	38.503	5.46697e-10	1.43792e-08	24.2488	33.7357	12.2561	11.9735			-0.544392	-0.57328		0.33628	0.781392
TRINITY_DN24138_c0_g1	850; 647; 645										1.19761	5.97554	38.4874	5.51079e-10	1.44722e-08	106.589	68.3106	39.724	36.5825			-0.504963	-0.617895		0.874959	0.2479
TRINITY_DN26042_c0_g1	1680; 648	3AT1	Coumaroyl-CoA:anthocyanidin 3-O-glucoside-6''-O-coumaroyltransferase 1	ARATH					AT1G03940	GO:0003674,GO:0003824,GO:0016740,GO:0016746,GO:0016747	2.22885	1.47834	38.4531	5.60845e-10	1.4706e-08	5.00639	3.82674	0.63054	1.20886			-0.711836	-0.425133		0.701476	0.435493
TRINITY_DN3103_c0_g1	1832	C82C4	Cytochrome P450 82C4	ARATH					AT4G31940	GO:0003674,GO:0003824,GO:0004497,GO:0005488,GO:0005506,GO:0005575,GO:0008150,GO:0008152,GO:0009058,GO:0009987,GO:0010035,GO:0010038,GO:0010039,GO:0016020,GO:0016021,GO:0016491,GO:0016705,GO:0016709,GO:0019748,GO:0020037,GO:0031224,GO:0042221,GO:0043167,GO:0043169,GO:0044425,GO:0044550,GO:0044699,GO:0044710,GO:0044711,GO:0046872,GO:0046906,GO:0046914,GO:0050896,GO:0051716,GO:0070887,GO:0071241,GO:…	1.14841	4.77367	38.4338	5.66415e-10	1.48293e-08	32.164	43.034	16.3152	17.5573			-0.573016	-0.478353		0.326415	0.724954
TRINITY_DN33461_c0_g2	2402; 1872; 1869; 1526	COL12; COL5; GHD7	Transcription factor GHD7 {ECO:0000305}; Zinc finger protein CONSTANS-LIKE 12; Zinc finger protein CONSTANS-LIKE 5	ARATH; ORYSJ					AT5G57660	GO:0001071,GO:0003674,GO:0003700,GO:0005488,GO:0005575,GO:0005634,GO:0006355,GO:0008150,GO:0008270,GO:0009314,GO:0009416,GO:0009628,GO:0009889,GO:0009909,GO:0010468,GO:0010556,GO:0019219,GO:0019222,GO:0031323,GO:0031326,GO:0043167,GO:0043169,GO:0043226,GO:0043227,GO:0043229,GO:0043231,GO:0044424,GO:0044464,GO:0046872,GO:0046914,GO:0048580,GO:0048831,GO:0050789,GO:0050793,GO:0050794,GO:0050896,GO:…	0.871337	6.38916	38.3117	6.02998e-10	1.57629e-08	111.595	104.933	58.0491	60.2993			-0.451313	-0.398241		0.468372	0.381182
TRINITY_DN26492_c0_g1	705; 677	NEET	CDGSH iron-sulfur domain-containing protein NEET	ARATH					AT5G51720	GO:0003674,GO:0005488,GO:0005575,GO:0005739,GO:0007568,GO:0008150,GO:0008152,GO:0009507,GO:0009532,GO:0009536,GO:0009570,GO:0009987,GO:0010150,GO:0010260,GO:0032502,GO:0042592,GO:0043167,GO:0043169,GO:0043226,GO:0043227,GO:0043229,GO:0043231,GO:0044237,GO:0044422,GO:0044424,GO:0044434,GO:0044435,GO:0044444,GO:0044446,GO:0044464,GO:0044699,GO:0044767,GO:0046872,GO:0048878,GO:0050801,GO:0051536,GO:…	-2.04258	1.62557	38.1567	6.52845e-10	1.70399e-08	0.894997	1.51055	4.88669	4.95058			0.552259	0.565583		-0.697989	-0.419853
TRINITY_DN37942_c0_g1	2805; 2791; 2775; 2761; 668	LNK2	Protein LNK2 {ECO:0000303|PubMed:23818596}	ARATH					AT3G54500	GO:0005575,GO:0005634,GO:0006139,GO:0006351,GO:0006355,GO:0006725,GO:0006807,GO:0008150,GO:0008152,GO:0009058,GO:0009059,GO:0009889,GO:0009987,GO:0010468,GO:0010556,GO:0016070,GO:0018130,GO:0019219,GO:0019222,GO:0019438,GO:0031323,GO:0031326,GO:0032774,GO:0034641,GO:0034645,GO:0034654,GO:0043170,GO:0043226,GO:0043227,GO:0043229,GO:0043231,GO:0044237,GO:0044238,GO:0044249,GO:0044260,GO:0044271,GO:…	-0.88991	5.93067	38.1295	6.62005e-10	1.72526e-08	42.7921	42.6648	86.3052	72.1576			0.55363	0.301727		-0.425625	-0.429731
TRINITY_DN29546_c0_g1	1246; 1237; 1231; 1222; 904; 895	XRI1 (1)	Protein XRI1	ARATH					AT5G48720	GO:0000280,GO:0005575,GO:0005634,GO:0006139,GO:0006259,GO:0006281,GO:0006725,GO:0006807,GO:0006950,GO:0006974,GO:0006996,GO:0007126,GO:0007140,GO:0007143,GO:0007275,GO:0008150,GO:0008152,GO:0009314,GO:0009555,GO:0009628,GO:0009987,GO:0010165,GO:0010212,GO:0016043,GO:0032501,GO:0032502,GO:0033554,GO:0034641,GO:0043170,GO:0043226,GO:0043227,GO:0043229,GO:0043231,GO:0044237,GO:0044238,GO:0044260,GO:…	1.74892	2.34692	38.0914	6.75077e-10	1.75584e-08	8.33466	7.01568	2.32512	2.24503			-0.572353	-0.599317		0.684327	0.487344
TRINITY_DN25893_c0_g1	2025	CAAT1	Cationic amino acid transporter 1	ARATH					AT4G21120	GO:0003674,GO:0005215,GO:0005342,GO:0005575,GO:0005886,GO:0008509,GO:0008514,GO:0015075,GO:0015171,GO:0016020,GO:0016021,GO:0022857,GO:0022891,GO:0022892,GO:0031224,GO:0044425,GO:0044464,GO:0046943	-1.52071	3.21472	38.0893	6.75796e-10	1.75584e-08	4.22327	5.37086	14.5812	12.9233			0.68386	0.531876		-0.729948	-0.485788
TRINITY_DN28100_c0_g1	1555	JGB (1)	Protein JINGUBANG {ECO:0000303|PubMed:27468890}	ARATH					AT2G26490	GO:0005575,GO:0005634,GO:0005737,GO:0008150,GO:0009846,GO:0032501,GO:0043226,GO:0043227,GO:0043229,GO:0043231,GO:0044424,GO:0044464,GO:0044699,GO:0044707	1.55843	3.67646	38.0281	6.97313e-10	1.80899e-08	22.8504	14.9377	6.93594	5.92919			-0.556419	-0.728866		0.919158	0.366127
TRINITY_DN509_c0_g1	628	RLA2B; RLA2	60S acidic ribosomal protein P2B; 60S acidic ribosomal protein P2	MAIZE; PARAR	K02943					GO:0003674,GO:0003735,GO:0005198,GO:0005488,GO:0005515,GO:0005575,GO:0006414,GO:0008150,GO:0008152,GO:0009058,GO:0009059,GO:0009987,GO:0015934,GO:0022625,GO:0030529,GO:0032403,GO:0032991,GO:0034645,GO:0043170,GO:0044237,GO:0044249,GO:0044260,GO:0044391,GO:0044422,GO:0044424,GO:0044444,GO:0044445,GO:0044446,GO:0044464,GO:0044877,GO:0071704,GO:1901576	2.16078	2.80939	37.9826	7.13799e-10	1.84895e-08	15.0471	7.38493	2.20689	2.7919			-0.841035	-0.653192		1.17767	0.316557
TRINITY_DN40458_c1_g1	3933; 3901; 3050; 3018; 2826; 2794; 762; 570	Y5720 (1)	Probable inactive receptor kinase At5g67200	ARATH					AT5G67200	GO:0000166,GO:0001882,GO:0001883,GO:0003674,GO:0003824,GO:0004672,GO:0005488,GO:0005524,GO:0005575,GO:0005886,GO:0016020,GO:0016021,GO:0016301,GO:0016740,GO:0016772,GO:0016773,GO:0017076,GO:0030554,GO:0031224,GO:0032549,GO:0032550,GO:0032553,GO:0032555,GO:0032559,GO:0035639,GO:0036094,GO:0043167,GO:0043168,GO:0044425,GO:0044464,GO:0097159,GO:0097367,GO:1901265,GO:1901363	-0.869984	5.80915	37.9596	7.22243e-10	1.86798e-08	38.2332	41.0535	68.5713	76.2447			0.343683	0.492596		-0.467012	-0.369267
TRINITY_DN40098_c0_g1	1877; 1876; 1875; 1641	AB17B (1)	Protein ABHD17B {ECO:0000305}	CHICK						GO:0003674,GO:0003824,GO:0005575,GO:0005576,GO:0016020,GO:0016787	0.947548	5.22772	37.9177	7.3793e-10	1.90567e-08	52.1336	46.3237	23.8029	27.1994			-0.538149	-0.359742		0.530843	0.367048
TRINITY_DN50696_c0_g1	546										-2.12311	3.29237	37.8994	7.44892e-10	1.92074e-08	2.29343	5.06875	18.995	12.9809			1.08682	0.599898		-1.20302	-0.483698
TRINITY_DN40975_c0_g2	2382; 2381; 1642; 1563										1.13863	4.29152	37.8274	7.72879e-10	1.98792e-08	24.137	29.5062	12.1379	12.2038			-0.512324	-0.505619		0.3742	0.643742
TRINITY_DN23339_c0_g1	557										1.68554	3.01794	37.8264	7.73274e-10	1.98792e-08	10.2645	14.1992	3.38915	4.17346			-0.742542	-0.546523		0.443815	0.84525
TRINITY_DN30320_c0_g1	1476; 835; 831										1.3827	3.80312	37.7797	7.92003e-10	2.03301e-08	16.8371	23.2961	7.29062	8.05909			-0.644863	-0.530211		0.374869	0.800205
TRINITY_DN29913_c0_g1	648; 639	PSBX	Photosystem II reaction center X protein {ECO:0000255|HAMAP-Rule:MF_01386}	SYNJB	K02722					GO:0005575,GO:0008150,GO:0008152,GO:0009521,GO:0009523,GO:0009987,GO:0015979,GO:0016020,GO:0016021,GO:0031224,GO:0032991,GO:0034357,GO:0042651,GO:0043234,GO:0044237,GO:0044424,GO:0044425,GO:0044436,GO:0044464	1.7918	2.65327	37.7695	7.96174e-10	2.04064e-08	7.8592	11.4131	2.75861	2.7919			-0.639003	-0.628947		0.411926	0.856024
TRINITY_DN41318_c0_g4	1944; 1940; 1932; 1928	EOGT	EGF domain-specific O-linked N-acetylglucosamine transferase	BOVIN	K18134					GO:0003674,GO:0003824,GO:0005575,GO:0005788,GO:0005975,GO:0006464,GO:0006486,GO:0006493,GO:0008150,GO:0008152,GO:0008194,GO:0008375,GO:0009987,GO:0016262,GO:0016740,GO:0016757,GO:0016758,GO:0019538,GO:0031974,GO:0036211,GO:0043170,GO:0043233,GO:0043412,GO:0043413,GO:0044237,GO:0044238,GO:0044260,GO:0044267,GO:0044422,GO:0044424,GO:0044432,GO:0044444,GO:0044446,GO:0044464,GO:0044699,GO:0044710,GO:…	-0.974718	4.863	37.7206	8.16384e-10	2.08931e-08	19.8018	19.4022	38.8176	38.2519			0.464078	0.443942		-0.440666	-0.467354
TRINITY_DN27962_c0_g1	1098; 1098	PDR1 (2)	Pleiotropic drug resistance protein 1	TOBAC						GO:0000166,GO:0001882,GO:0001883,GO:0003674,GO:0003824,GO:0005488,GO:0005524,GO:0005575,GO:0006810,GO:0008150,GO:0016021,GO:0016462,GO:0016787,GO:0016817,GO:0016818,GO:0016887,GO:0017076,GO:0017111,GO:0030554,GO:0031224,GO:0032549,GO:0032550,GO:0032553,GO:0032555,GO:0032559,GO:0035639,GO:0036094,GO:0043167,GO:0043168,GO:0044425,GO:0051179,GO:0051234,GO:0097159,GO:0097367,GO:1901265,GO:1901363	1.37309	5.07116	37.6818	8.32768e-10	2.12805e-08	46.2042	50.5532	13.4778	23.7455			-1.03416	-0.300044		0.604795	0.729414
TRINITY_DN3132_c0_g1	792	LSH6 (1)	Protein LIGHT-DEPENDENT SHORT HYPOCOTYLS 6	ARATH							1.44248	3.14182	37.596	8.70223e-10	2.22043e-08	13.0893	12.4201	4.84728	4.54763			-0.537462	-0.60202		0.602465	0.537018
TRINITY_DN36295_c0_g1	1446; 1446	PPO (2)	Polyphenol oxidase, chloroplastic	MALDO	K00422					GO:0003674,GO:0003824,GO:0004097,GO:0005488,GO:0005575,GO:0008150,GO:0008152,GO:0009058,GO:0009543,GO:0016491,GO:0016679,GO:0016682,GO:0031977,GO:0031978,GO:0042440,GO:0043167,GO:0043169,GO:0044422,GO:0044424,GO:0044434,GO:0044435,GO:0044436,GO:0044444,GO:0044446,GO:0044464,GO:0044699,GO:0044710,GO:0044711,GO:0046148,GO:0046872	1.82574	3.49669	37.5599	8.86486e-10	2.25855e-08	20.8087	13.9978	3.50738	6.24579			-1.04272	-0.460426		1.00743	0.495717
TRINITY_DN30836_c0_g1	1664	UFOG5	Anthocyanidin 3-O-glucosyltransferase 5	MANES						GO:0003674,GO:0003824,GO:0008150,GO:0008152,GO:0008194,GO:0009058,GO:0009718,GO:0009812,GO:0009813,GO:0016740,GO:0016757,GO:0016758,GO:0035251,GO:0042440,GO:0044699,GO:0044710,GO:0044711,GO:0046148,GO:0046283,GO:0046527,GO:0047213,GO:0071704,GO:1901576	2.34843	2.58257	37.49	9.18816e-10	2.33743e-08	13.0893	6.44503	1.37931	2.41773			-0.966671	-0.580094		1.19206	0.354705
TRINITY_DN26274_c0_g1	2943	POT5	Potassium transporter 5	ARATH	K03549				AT4G13420	GO:0003674,GO:0005215,GO:0005575,GO:0005886,GO:0006810,GO:0006811,GO:0006812,GO:0006813,GO:0008150,GO:0008324,GO:0009674,GO:0009987,GO:0010107,GO:0015075,GO:0015077,GO:0015079,GO:0015291,GO:0015293,GO:0015672,GO:0016020,GO:0016021,GO:0022804,GO:0022820,GO:0022857,GO:0022890,GO:0022891,GO:0022892,GO:0030001,GO:0031224,GO:0034220,GO:0044425,GO:0044464,GO:0044699,GO:0044763,GO:0044765,GO:0046873,GO:…	1.91477	4.17316	37.4648	9.30788e-10	2.36437e-08	39.1002	17.4217	8.0788	6.93657			-0.70016	-0.87369		1.32766	0.246188
TRINITY_DN28412_c0_g1	1632	TRE (2)	Probable trehalase	ORYSJ						GO:0003674,GO:0003824,GO:0004553,GO:0004555,GO:0005575,GO:0005886,GO:0005975,GO:0005984,GO:0005991,GO:0005993,GO:0008150,GO:0008152,GO:0009056,GO:0009311,GO:0009313,GO:0009987,GO:0015927,GO:0016020,GO:0016052,GO:0016787,GO:0016798,GO:0044237,GO:0044238,GO:0044248,GO:0044262,GO:0044275,GO:0044464,GO:0044699,GO:0044710,GO:0044712,GO:0044723,GO:0044724,GO:0044763,GO:0046352,GO:0071704,GO:1901575	1.46296	3.50085	37.4536	9.36152e-10	2.37446e-08	16.1659	16.7839	4.88669	6.99414			-0.808035	-0.422861		0.591315	0.639582
TRINITY_DN33452_c0_g1	1833; 1712; 1445; 789										1.11068	4.23605	37.3527	9.85834e-10	2.49676e-08	24.8082	26.4515	12.6896	11.0812			-0.413572	-0.580869		0.454306	0.540135
TRINITY_DN26553_c0_g1	613	TBB1 (1)	Tubulin beta-1 chain	AVESA						GO:0000166,GO:0001882,GO:0001883,GO:0003674,GO:0003824,GO:0003924,GO:0005198,GO:0005200,GO:0005488,GO:0005525,GO:0005575,GO:0005737,GO:0005874,GO:0007017,GO:0008150,GO:0009987,GO:0016462,GO:0016787,GO:0016817,GO:0016818,GO:0017076,GO:0017111,GO:0019001,GO:0032549,GO:0032550,GO:0032553,GO:0032555,GO:0032561,GO:0032991,GO:0035639,GO:0036094,GO:0043167,GO:0043168,GO:0043234,GO:0044422,GO:0044424,GO:…	-0.827701	5.96504	37.3341	9.95289e-10	2.51698e-08	45.4771	44.511	79.921	79.8138			0.401388	0.399499		-0.385614	-0.415273
TRINITY_DN29221_c0_g1	877	MCU2 (1)	Calcium uniporter protein 2, mitochondrial	ARATH	K20858				AT2G23790	GO:0003674,GO:0005215,GO:0005216,GO:0005261,GO:0005262,GO:0005575,GO:0005743,GO:0008324,GO:0015075,GO:0015085,GO:0015267,GO:0015291,GO:0015292,GO:0016020,GO:0016021,GO:0019866,GO:0022803,GO:0022804,GO:0022838,GO:0022857,GO:0022890,GO:0022891,GO:0022892,GO:0031090,GO:0031224,GO:0031966,GO:0044422,GO:0044424,GO:0044425,GO:0044429,GO:0044444,GO:0044446,GO:0044464,GO:0046873,GO:0072509	-1.7701	3.29017	37.2337	1.04785e-09	2.64598e-08	3.32827	5.57227	17.3793	12.9233			0.898859	0.521914		-0.963915	-0.456858
TRINITY_DN26181_c0_g1	614; 557; 540										-2.3073	3.11416	37.129	1.10569e-09	2.7879e-08	2.18156	3.69247	20.0591	9.00891			1.33905	0.336351		-1.06021	-0.615195
TRINITY_DN40867_c0_g1	1575; 1249; 1231; 1141; 974	PILR2	Bifunctional pinoresinol-lariciresinol reductase 2	LINUS						GO:0003674,GO:0003824,GO:0006066,GO:0006725,GO:0008150,GO:0008152,GO:0009056,GO:0009058,GO:0009698,GO:0009699,GO:0009806,GO:0009807,GO:0009987,GO:0010283,GO:0010284,GO:0016491,GO:0016627,GO:0016628,GO:0018130,GO:0018904,GO:0018958,GO:0019336,GO:0019438,GO:0019439,GO:0019748,GO:0019751,GO:0034308,GO:0034309,GO:0034310,GO:0034311,GO:0034312,GO:0044237,GO:0044248,GO:0044249,GO:0044281,GO:0044282,GO:…	-1.58042	4.06421	37.0734	1.13763e-09	2.86421e-08	10.5722	6.10935	21.4384	28.5522			0.511863	0.894266		-0.386778	-1.01935
TRINITY_DN36376_c0_g1	1578; 1560; 1016	Y5370 (1)	PAN domain-containing protein At5g03700	ARATH							1.96169	2.39133	36.9946	1.18457e-09	2.978e-08	6.99217	9.43257	1.53694	2.6192			-0.855971	-0.470829		0.490196	0.836605
TRINITY_DN32852_c0_g1	1954; 1346	PI5K9 (1)	Phosphatidylinositol 4-phosphate 5-kinase 9	ARATH	K00889				AT3G09920	GO:0000166,GO:0001882,GO:0001883,GO:0003674,GO:0003824,GO:0005488,GO:0005524,GO:0005575,GO:0005634,GO:0005829,GO:0005975,GO:0006082,GO:0006520,GO:0006807,GO:0008150,GO:0008152,GO:0009987,GO:0016020,GO:0016301,GO:0016307,GO:0016308,GO:0016740,GO:0016772,GO:0016773,GO:0017076,GO:0019752,GO:0030554,GO:0032549,GO:0032550,GO:0032553,GO:0032555,GO:0032559,GO:0035639,GO:0036094,GO:0043167,GO:0043168,GO:…	0.874788	5.74826	36.9465	1.21418e-09	3.04796e-08	74.6204	64.2489	37.3989	38.3382			-0.435826	-0.401834		0.523746	0.313914
TRINITY_DN40476_c0_g1	2670; 2284; 2116; 2045	CNGC2	Cyclic nucleotide-gated ion channel 2	ARATH	K05391				AT5G15410	GO:0000166,GO:0002376,GO:0003674,GO:0005215,GO:0005216,GO:0005217,GO:0005221,GO:0005222,GO:0005242,GO:0005244,GO:0005249,GO:0005261,GO:0005262,GO:0005267,GO:0005488,GO:0005515,GO:0005516,GO:0005575,GO:0005622,GO:0005887,GO:0006950,GO:0006952,GO:0006955,GO:0007165,GO:0007263,GO:0008150,GO:0008219,GO:0008324,GO:0009626,GO:0009987,GO:0012501,GO:0015075,GO:0015077,GO:0015079,GO:0015085,GO:0015267,GO:…	1.4264	4.52637	36.882	1.25499e-09	3.14576e-08	25.5913	41.3892	10.798	14.0458			-0.798998	-0.472718		0.309298	0.962418
TRINITY_DN33850_c1_g1	2046; 2016; 1976; 1946	GAT12	GATA transcription factor 12	ARATH					AT5G25830	GO:0000975,GO:0000976,GO:0000977,GO:0000981,GO:0001012,GO:0001067,GO:0001071,GO:0001085,GO:0001228,GO:0003674,GO:0003676,GO:0003677,GO:0003682,GO:0003700,GO:0005488,GO:0005515,GO:0005575,GO:0005634,GO:0005667,GO:0007623,GO:0008134,GO:0008150,GO:0008270,GO:0009314,GO:0009416,GO:0009628,GO:0009987,GO:0030154,GO:0032502,GO:0032991,GO:0043167,GO:0043169,GO:0043226,GO:0043227,GO:0043229,GO:0043231,GO:…	-0.834197	5.62372	36.7031	1.37557e-09	3.44297e-08	35.2685	35.5484	63.9604	62.314			0.418241	0.381773		-0.405404	-0.39461
TRINITY_DN33336_c0_g1	1146; 1079	SGGP (1)	Haloacid dehalogenase-like hydrolase domain-containing protein Sgpp	ARATH					AT2G38740	GO:0003674,GO:0003824,GO:0005488,GO:0005575,GO:0005829,GO:0005886,GO:0016020,GO:0016787,GO:0016788,GO:0016791,GO:0019203,GO:0042578,GO:0043167,GO:0043169,GO:0044424,GO:0044444,GO:0044464,GO:0046872,GO:0050308	1.32736	3.88593	36.6395	1.42121e-09	3.55199e-08	23.8293	18.1266	7.68471	9.00891			-0.663861	-0.478971		0.751367	0.391465
TRINITY_DN28820_c0_g1	1124; 1007	IPT5	Adenylate isopentenyltransferase 5, chloroplastic	ARATH	K10760				AT5G19040	GO:0000166,GO:0001882,GO:0001883,GO:0003674,GO:0003824,GO:0005488,GO:0005524,GO:0005575,GO:0006139,GO:0006399,GO:0006725,GO:0006807,GO:0008033,GO:0008150,GO:0008152,GO:0009058,GO:0009308,GO:0009507,GO:0009536,GO:0009690,GO:0009691,GO:0009824,GO:0009987,GO:0010817,GO:0016070,GO:0016740,GO:0016765,GO:0017076,GO:0030554,GO:0032549,GO:0032550,GO:0032553,GO:0032555,GO:0032559,GO:0034470,GO:0034641,GO:…	1.69168	2.67108	36.605	1.44659e-09	3.61012e-08	8.25076	10.9431	3.1527	2.7919			-0.554096	-0.658827		0.438234	0.774689
TRINITY_DN35275_c0_g1	1500; 1493; 1488; 1481; 839; 826	SAU50 (1)	Auxin-responsive protein SAUR50 {ECO:0000303|PubMed:12036261}	ARATH	K14488				AT4G34760	GO:0007165,GO:0008150,GO:0009734,GO:0009755,GO:0040008,GO:0050789,GO:0050794,GO:0065007	-1.24554	3.73569	36.533	1.501e-09	3.74045e-08	7.74732	8.02272	17.7339	19.6296			0.465669	0.597999		-0.551932	-0.511736
TRINITY_DN32490_c0_g1	964; 837; 767	USPAL (4)	Universal stress protein A-like protein	ARATH					AT3G01520	GO:0000166,GO:0001882,GO:0001883,GO:0003674,GO:0005488,GO:0005575,GO:0005886,GO:0006950,GO:0008150,GO:0016020,GO:0016208,GO:0017076,GO:0030554,GO:0032549,GO:0032550,GO:0032553,GO:0032555,GO:0032559,GO:0036094,GO:0043167,GO:0043168,GO:0043169,GO:0044464,GO:0050896,GO:0097159,GO:0097367,GO:1901265,GO:1901363	2.2692	6.86974	36.4837	1.53949e-09	3.83076e-08	103.568	283.648	29.3201	50.945			-1.42487	-0.66747		0.328137	1.76421
TRINITY_DN35477_c0_g1	1736; 1642; 1598; 1534; 648	RHF2A (1)	E3 ubiquitin-protein ligase RHF2A {ECO:0000305}	ARATH	K19043				AT5G22000	GO:0000209,GO:0003674,GO:0003824,GO:0004842,GO:0005488,GO:0005575,GO:0005886,GO:0006464,GO:0006508,GO:0006511,GO:0008150,GO:0008152,GO:0008270,GO:0009056,GO:0009057,GO:0009561,GO:0009987,GO:0010498,GO:0016020,GO:0016567,GO:0016740,GO:0019538,GO:0019787,GO:0019941,GO:0030163,GO:0032446,GO:0032501,GO:0032502,GO:0036211,GO:0042787,GO:0043161,GO:0043167,GO:0043169,GO:0043170,GO:0043412,GO:0043632,GO:…	0.939262	5.08368	36.4201	1.59058e-09	3.95213e-08	44.9736	43.9068	24.9458	21.4717			-0.342827	-0.541962		0.458966	0.425822
TRINITY_DN23666_c0_g1	1076; 918; 918; 898; 725	Y5161 (1)	Uncharacterized protein At5g01610	ARATH					AT5G01610		-1.28204	3.85576	36.4023	1.60516e-09	3.98257e-08	9.62122	7.18352	20.1773	20.7809			0.541385	0.580129		-0.390936	-0.730578
TRINITY_DN40302_c0_g1	4125; 4080; 3726; 3594	GSO1 (1)	LRR receptor-like serine/threonine-protein kinase GSO1 {ECO:0000303|PubMed:18088309}	ARATH					AT4G20140	GO:0000166,GO:0001882,GO:0001883,GO:0003006,GO:0003674,GO:0003824,GO:0004672,GO:0004674,GO:0005488,GO:0005524,GO:0005575,GO:0005886,GO:0006810,GO:0006833,GO:0006950,GO:0008150,GO:0008544,GO:0009611,GO:0009790,GO:0009793,GO:0009888,GO:0009987,GO:0010453,GO:0010470,GO:0016020,GO:0016021,GO:0016301,GO:0016740,GO:0016772,GO:0016773,GO:0017076,GO:0022414,GO:0022603,GO:0030104,GO:0030154,GO:0030554,GO:…	0.932906	4.99346	36.3868	1.61798e-09	4.00855e-08	42.6243	40.7514	21.4384	22.2201			-0.460846	-0.413516		0.46811	0.406253
TRINITY_DN33028_c0_g1	1620; 1586; 988; 954; 941	CML26; CML27	Probable calcium-binding protein CML26; Probable calcium-binding protein CML27	ARATH	K13448				AT1G73630,AT1G18210	GO:0003674,GO:0005488,GO:0005509,GO:0005575,GO:0005737,GO:0005773,GO:0005886,GO:0016020,GO:0043167,GO:0043169,GO:0043226,GO:0043227,GO:0043229,GO:0043231,GO:0044424,GO:0044444,GO:0044464,GO:0046872	-0.839787	6.02803	36.2089	1.7726e-09	4.38525e-08	45.7847	47.7335	84.2165	83.1525			0.415769	0.397854		-0.435646	-0.377977
TRINITY_DN36873_c0_g1	3496; 3346	NET1D; SDR1	(+)-neomenthol dehydrogenase {ECO:0000303|PubMed:18599651}; Protein NETWORKED 1D {ECO:0000303|PubMed:22840520}	ARATH	K15095				AT1G03080,AT3G61220	GO:0003674,GO:0003676,GO:0003677,GO:0003824,GO:0005488,GO:0005575,GO:0005886,GO:0006139,GO:0006259,GO:0006281,GO:0006302,GO:0006310,GO:0006725,GO:0006807,GO:0006950,GO:0006952,GO:0006974,GO:0008150,GO:0008152,GO:0009987,GO:0016020,GO:0016491,GO:0016614,GO:0016616,GO:0033554,GO:0034641,GO:0043170,GO:0044237,GO:0044238,GO:0044260,GO:0044464,GO:0044699,GO:0044710,GO:0044763,GO:0046483,GO:0047501,GO:…	1.56394	4.70927	36.1172	1.85802e-09	4.58992e-08	26.5702	51.426	13.4384	12.9233			-0.657514	-0.706468		0.230477	1.1335
TRINITY_DN37330_c0_g1	1848; 1315; 715; 627; 615	NAC35; NAC94	NAC domain-containing protein 35 {ECO:0000303|PubMed:15029955}; Putative NAC domain-containing protein 94	ARATH					AT5G39820,AT2G02450	GO:0001071,GO:0003006,GO:0003674,GO:0003676,GO:0003677,GO:0003700,GO:0005488,GO:0005575,GO:0005634,GO:0006139,GO:0006351,GO:0006355,GO:0006725,GO:0006807,GO:0008150,GO:0008152,GO:0009058,GO:0009059,GO:0009791,GO:0009889,GO:0009908,GO:0009987,GO:0010468,GO:0010556,GO:0016070,GO:0018130,GO:0019219,GO:0019222,GO:0019438,GO:0022414,GO:0031323,GO:0031326,GO:0032501,GO:0032502,GO:0032774,GO:0034641,GO:…	-1.71936	2.16948	35.9341	2.04104e-09	5.03476e-08	2.04171	2.11478	6.3054	7.36831			0.469645	0.643384		-0.569438	-0.543591
TRINITY_DN25629_c0_g1	1239; 941; 875										1.26518	3.7932	35.8805	2.09797e-09	5.16773e-08	20.6129	18.2609	7.1724	8.95134			-0.675211	-0.419473		0.626565	0.468118
TRINITY_DN27550_c0_g1	731; 719										-1.58365	3.3066	35.8604	2.11976e-09	5.21387e-08	3.83171	6.07578	14.5418	15.0532			0.623662	0.667587		-0.880467	-0.410783
TRINITY_DN33714_c0_g1	1724; 1473; 1473; 984	WTR32; WTR5	WAT1-related protein At1g21890; WAT1-related protein At4g08300	ARATH					AT4G08300,AT1G21890	GO:0003674,GO:0005215,GO:0005342,GO:0005575,GO:0005886,GO:0006810,GO:0006811,GO:0006820,GO:0006865,GO:0008150,GO:0008509,GO:0008514,GO:0015075,GO:0015171,GO:0015711,GO:0015849,GO:0016020,GO:0016021,GO:0022857,GO:0022891,GO:0022892,GO:0031224,GO:0032973,GO:0042592,GO:0043090,GO:0044425,GO:0044464,GO:0044699,GO:0044765,GO:0046942,GO:0046943,GO:0048878,GO:0050801,GO:0051179,GO:0051234,GO:0055081,GO:…	1.30003	7.54598	35.7129	2.2864e-09	5.61477e-08	221.176	310.234	87.0146	128.686			-0.922645	-0.36865		0.403425	0.88787
TRINITY_DN57283_c0_g1	520										1.24722	4.66147	35.7105	2.28933e-09	5.61477e-08	32.164	38.838	11.9803	17.8163			-0.834726	-0.331427		0.454358	0.711795
TRINITY_DN34429_c0_g1	1849; 1825; 1668; 1644; 1291; 1267; 1244; 1042; 1008; 984; 844	BZP06; BZP34; BZP61	Basic leucine zipper 34 {ECO:0000303|PubMed:11906833}; Basic leucine zipper 6; Basic leucine zipper 61 {ECO:0000303|PubMed:11906833}	ARATH; ORYSJ					AT2G42380,AT3G58120	GO:0000975,GO:0000976,GO:0000977,GO:0001012,GO:0001067,GO:0001071,GO:0003674,GO:0003676,GO:0003677,GO:0003700,GO:0005488,GO:0005575,GO:0005634,GO:0006139,GO:0006351,GO:0006355,GO:0006725,GO:0006807,GO:0007275,GO:0008150,GO:0008152,GO:0009058,GO:0009059,GO:0009555,GO:0009889,GO:0009891,GO:0009893,GO:0009987,GO:0010468,GO:0010556,GO:0010557,GO:0010604,GO:0010628,GO:0016070,GO:0018130,GO:0019219,GO:…	-0.958646	5.96484	35.6374	2.37678e-09	5.82089e-08	48.3578	36.4211	79.5269	85.34			0.420267	0.519634		-0.274793	-0.665108
TRINITY_DN26804_c0_g1	724; 696; 557										-1.01309	6.70289	35.6308	2.38482e-09	5.83221e-08	58.6503	79.4216	135.763	142.761			0.467707	0.53919		-0.715897	-0.291
TRINITY_DN39436_c0_g1	1782; 985	YUC8	Probable indole-3-pyruvate monooxygenase YUCCA8	ARATH	K11816				AT4G28720	GO:0000166,GO:0003674,GO:0003824,GO:0004497,GO:0004499,GO:0005488,GO:0007165,GO:0008150,GO:0008152,GO:0009058,GO:0009719,GO:0009725,GO:0009735,GO:0009742,GO:0009755,GO:0009850,GO:0009851,GO:0009889,GO:0009987,GO:0010033,GO:0010600,GO:0010817,GO:0016491,GO:0016705,GO:0016709,GO:0019222,GO:0031323,GO:0031326,GO:0032350,GO:0036094,GO:0042221,GO:0042445,GO:0042446,GO:0043167,GO:0043168,GO:0043401,GO:…	-1.2003	4.32266	35.5121	2.53468e-09	6.18984e-08	10.5442	13.7293	30.8965	24.868			0.68686	0.394818		-0.704054	-0.377623
TRINITY_DN31426_c0_g1	2000; 1988	PTR32; PTR6	Protein NRT1/ PTR FAMILY 1.1; Protein NRT1/ PTR FAMILY 1.2	ARATH					AT1G52190	GO:0003674,GO:0005215,GO:0005575,GO:0005886,GO:0006810,GO:0006811,GO:0006820,GO:0008150,GO:0008509,GO:0015075,GO:0015103,GO:0015112,GO:0015698,GO:0015706,GO:0016020,GO:0016021,GO:0022857,GO:0022891,GO:0022892,GO:0031224,GO:0044425,GO:0044464,GO:0044699,GO:0044765,GO:0051179,GO:0051234,GO:0071705,GO:0080054,GO:0080055,GO:1902578	1.09013	4.61345	35.4751	2.58337e-09	6.29974e-08	33.6183	32.7622	13.4778	17.6149			-0.677872	-0.336125		0.524548	0.489449
TRINITY_DN36759_c0_g1	1674; 1668; 1521	PGAP3 (1)	Post-GPI attachment to proteins factor 3	MOUSE; XENTR						GO:0000139,GO:0003674,GO:0003824,GO:0005575,GO:0006464,GO:0006497,GO:0006505,GO:0006506,GO:0006629,GO:0006643,GO:0006644,GO:0006650,GO:0006661,GO:0006664,GO:0006793,GO:0006796,GO:0008150,GO:0008152,GO:0008610,GO:0008654,GO:0009058,GO:0009247,GO:0009987,GO:0016020,GO:0016021,GO:0016787,GO:0016788,GO:0019538,GO:0019637,GO:0031090,GO:0031224,GO:0031227,GO:0031300,GO:0036211,GO:0043170,GO:0043412,GO:…	-1.04612	4.56682	35.4713	2.58833e-09	6.30281e-08	15.7743	15.1055	34.7585	29.0991			0.598277	0.357069		-0.450007	-0.505339
TRINITY_DN4790_c0_g1	551										1.87735	2.15869	35.4107	2.67018e-09	6.48449e-08	5.56577	8.22413	1.77339	1.95721			-0.627571	-0.558952		0.376052	0.810472
TRINITY_DN32523_c0_g1	1335; 1312	MTND2; MTND3	1,2-dihydroxy-3-keto-5-methylthiopentene dioxygenase 2 {ECO:0000255|HAMAP-Rule:MF_03154}; 1,2-dihydroxy-3-keto-5-methylthiopentene dioxygenase 3 {ECO:0000255|HAMAP-Rule:MF_03154}	ARATH; VITVI	K08967				AT4G14710	GO:0000096,GO:0000097,GO:0003674,GO:0003824,GO:0005488,GO:0005575,GO:0005634,GO:0005737,GO:0006082,GO:0006520,GO:0006555,GO:0006790,GO:0006807,GO:0008150,GO:0008152,GO:0008652,GO:0009058,GO:0009066,GO:0009067,GO:0009086,GO:0009987,GO:0010309,GO:0016053,GO:0016491,GO:0016701,GO:0016702,GO:0019509,GO:0019752,GO:0043094,GO:0043102,GO:0043167,GO:0043169,GO:0043226,GO:0043227,GO:0043229,GO:0043231,GO:…	0.925685	8.1653	35.4104	2.67053e-09	6.48449e-08	386.583	365.453	192.669	203.204			-0.497441	-0.421408		0.499755	0.419094
TRINITY_DN36396_c0_g1	1749; 1629; 1095; 1033; 975	AGUA	Agmatine deiminase	ARATH	K10536				AT5G08170	GO:0003674,GO:0003824,GO:0004668,GO:0006082,GO:0006520,GO:0006525,GO:0006576,GO:0006595,GO:0006596,GO:0006807,GO:0008150,GO:0008152,GO:0009058,GO:0009064,GO:0009308,GO:0009309,GO:0009445,GO:0009446,GO:0009987,GO:0016787,GO:0016810,GO:0016813,GO:0019752,GO:0033388,GO:0034641,GO:0042401,GO:0043436,GO:0044106,GO:0044237,GO:0044238,GO:0044249,GO:0044271,GO:0044281,GO:0044699,GO:0044710,GO:0044711,GO:…	0.841085	6.34562	35.3536	2.74965e-09	6.66712e-08	109.553	98.9581	57.5368	58.8601			-0.424874	-0.393159		0.481005	0.337028
TRINITY_DN29861_c0_g1	2139	NPC1 (1)	Non-specific phospholipase C1	ARATH	K01114				AT1G07230	GO:0003674,GO:0003824,GO:0003993,GO:0005575,GO:0005576,GO:0006629,GO:0006644,GO:0006793,GO:0006796,GO:0008150,GO:0008152,GO:0009056,GO:0009395,GO:0009987,GO:0016042,GO:0016787,GO:0016788,GO:0016791,GO:0019637,GO:0042578,GO:0044237,GO:0044238,GO:0044242,GO:0044248,GO:0044255,GO:0044699,GO:0044710,GO:0044712,GO:0044763,GO:0046434,GO:0071704,GO:1901575	1.16783	4.46192	35.2479	2.90301e-09	7.02898e-08	25.4795	35.3134	13.8325	13.2111			-0.493629	-0.551387		0.301838	0.743178
TRINITY_DN37483_c0_g1	1976; 1972; 1895; 1854; 1854; 1414	P2C34	Probable protein phosphatase 2C 34	ARATH					AT3G05640	GO:0001101,GO:0003674,GO:0003824,GO:0004721,GO:0004722,GO:0005488,GO:0005575,GO:0005886,GO:0006464,GO:0006470,GO:0006793,GO:0006796,GO:0006950,GO:0008150,GO:0008152,GO:0009414,GO:0009415,GO:0009628,GO:0009987,GO:0010035,GO:0016020,GO:0016311,GO:0016787,GO:0016788,GO:0016791,GO:0019538,GO:0036211,GO:0040008,GO:0042221,GO:0042578,GO:0043167,GO:0043169,GO:0043170,GO:0043412,GO:0044237,GO:0044238,GO:…	1.04582	4.42428	35.244	2.90874e-09	7.03288e-08	29.9824	27.5928	14.7783	13.1536			-0.400599	-0.547536		0.530084	0.418051
TRINITY_DN41423_c0_g1	3367; 2779; 2767; 2270; 1213	PUB30; PUB31	U-box domain-containing protein 30; U-box domain-containing protein 31	ARATH					AT3G49810,AT5G65920	GO:0003674,GO:0003824,GO:0004842,GO:0006950,GO:0006970,GO:0008150,GO:0009628,GO:0009651,GO:0009987,GO:0016740,GO:0019787,GO:0033554,GO:0047484,GO:0048519,GO:0048583,GO:0048585,GO:0050789,GO:0050896,GO:0051716,GO:0061630,GO:0061659,GO:0065007,GO:0071214,GO:0071470,GO:0071472,GO:0080134,GO:1901000,GO:1901001	-0.856485	5.43669	35.231	2.92832e-09	7.07021e-08	30.4019	31.1846	58.3644	53.19			0.472524	0.343232		-0.425094	-0.390662
TRINITY_DN32253_c0_g1	1896; 1889; 1814; 1813; 1806; 1731; 1731; 1649; 1649; 1648; 1566	NAATB; TAT; TAT2	Nicotianamine aminotransferase B {ECO:0000312|EMBL:BAA87053.1}; Probable aminotransferase TAT2; Tyrosine aminotransferase	ARATH; HORVU	K00815,K14271				AT5G36160,AT5G53970	GO:0003674,GO:0003824,GO:0004838,GO:0005488,GO:0005575,GO:0005829,GO:0006082,GO:0006520,GO:0006558,GO:0006559,GO:0006570,GO:0006572,GO:0006725,GO:0006766,GO:0006775,GO:0006807,GO:0008150,GO:0008152,GO:0008483,GO:0009056,GO:0009058,GO:0009063,GO:0009072,GO:0009074,GO:0009110,GO:0009987,GO:0010189,GO:0016054,GO:0016740,GO:0016769,GO:0018130,GO:0019439,GO:0019752,GO:0030170,GO:0033855,GO:0042360,GO:…	0.933364	5.85091	35.2273	2.93383e-09	7.07352e-08	65.4747	85.8666	39.3694	39.8349			-0.45217	-0.436025		0.253613	0.634582
TRINITY_DN36694_c0_g1	2343; 2322; 1826; 1424; 1325; 1309	PAD4	Lipase-like PAD4	ARATH					AT3G52430	GO:0000160,GO:0001101,GO:0001666,GO:0002213,GO:0002376,GO:0002831,GO:0002833,GO:0003674,GO:0003824,GO:0005575,GO:0005634,GO:0005737,GO:0006629,GO:0006950,GO:0006952,GO:0006955,GO:0007165,GO:0007568,GO:0008150,GO:0008152,GO:0008219,GO:0009056,GO:0009314,GO:0009411,GO:0009416,GO:0009605,GO:0009607,GO:0009617,GO:0009625,GO:0009626,GO:0009627,GO:0009628,GO:0009743,GO:0009751,GO:0009755,GO:0009814,GO:…	1.28103	4.31999	35.2198	2.94517e-09	7.09084e-08	24.5285	31.8559	9.57633	13.5278			-0.792067	-0.368396		0.4043	0.756163
TRINITY_DN31800_c0_g1	1463; 1455; 1453; 1282; 1281	NRL4B	Bifunctional nitrilase/nitrile hydratase NIT4B	TOBAC						GO:0000257,GO:0003674,GO:0003824,GO:0006807,GO:0008150,GO:0008152,GO:0016787,GO:0016810,GO:0016815,GO:0047427	0.886532	6.61481	35.1971	2.97972e-09	7.16393e-08	136.851	117.286	69.0442	68.4447			-0.42554	-0.437765		0.541207	0.322098
TRINITY_DN17997_c0_g1	1169	U89B2	UDP-glycosyltransferase 89B2 {ECO:0000303|PubMed:15610349}	STERE						GO:0003674,GO:0003824,GO:0008150,GO:0008152,GO:0016740,GO:0016757,GO:0016758	0.897878	5.60948	35.1482	3.05546e-09	7.33569e-08	57.3078	69.5862	33.931	34.136			-0.431415	-0.423205		0.29158	0.56304
TRINITY_DN35123_c0_g1	1699; 1418; 1404	PILS7	Protein PIN-LIKES 7 {ECO:0000303|PubMed:22504182}	ARATH	K07088				AT5G65980	GO:0005575,GO:0005789,GO:0006810,GO:0007165,GO:0008150,GO:0009719,GO:0009725,GO:0009733,GO:0009734,GO:0009755,GO:0009987,GO:0010033,GO:0016020,GO:0016021,GO:0031090,GO:0031224,GO:0042221,GO:0044422,GO:0044424,GO:0044425,GO:0044432,GO:0044444,GO:0044446,GO:0044464,GO:0044699,GO:0044763,GO:0044765,GO:0050789,GO:0050794,GO:0050896,GO:0051179,GO:0051234,GO:0055085,GO:0065007,GO:0098588,GO:0098589,GO:…	0.956254	7.00929	35.0861	3.15451e-09	7.56284e-08	186.104	153.64	92.0983	83.0662			-0.394919	-0.540502		0.604367	0.331054
TRINITY_DN26213_c0_g1	1366	PPCK1 (2)	Phosphoenolpyruvate carboxylase kinase 1	ARATH					AT1G08650	GO:0000166,GO:0001882,GO:0001883,GO:0003674,GO:0003824,GO:0004672,GO:0004674,GO:0004683,GO:0005488,GO:0005515,GO:0005516,GO:0005524,GO:0005575,GO:0005634,GO:0005737,GO:0006464,GO:0006468,GO:0006793,GO:0006796,GO:0007165,GO:0008150,GO:0008152,GO:0009314,GO:0009416,GO:0009628,GO:0009719,GO:0009931,GO:0009987,GO:0010033,GO:0010243,GO:0010857,GO:0014070,GO:0016301,GO:0016310,GO:0016740,GO:0016772,GO:…	1.80754	2.1494	35.0819	3.16127e-09	7.56842e-08	7.77529	5.67297	2.00985	1.84208			-0.540042	-0.601703		0.74555	0.396195
TRINITY_DN34790_c0_g1	1445; 1177	PIP12	Aquaporin PIP1-2	ARATH	K09872				AT2G45960	GO:0003674,GO:0005215,GO:0005575,GO:0005887,GO:0006810,GO:0006811,GO:0008150,GO:0009987,GO:0016021,GO:0031224,GO:0031226,GO:0034220,GO:0044425,GO:0044459,GO:0044464,GO:0044699,GO:0044763,GO:0044765,GO:0051179,GO:0051234,GO:0055085,GO:1902578	-0.858893	9.70328	35.0147	3.27222e-09	7.82308e-08	557.192	627.921	1125	1024.37			0.496317	0.361374		-0.514759	-0.342932
TRINITY_DN57274_c0_g1	2107	SCP50	Serine carboxypeptidase-like 50	ARATH	K09645				AT1G15000	GO:0003674,GO:0003824,GO:0004180,GO:0004185,GO:0005575,GO:0005576,GO:0005773,GO:0006508,GO:0008150,GO:0008152,GO:0008233,GO:0008236,GO:0008238,GO:0016787,GO:0017171,GO:0019538,GO:0043170,GO:0043226,GO:0043227,GO:0043229,GO:0043231,GO:0044238,GO:0044424,GO:0044444,GO:0044464,GO:0051603,GO:0070008,GO:0070011,GO:0071704	1.02601	4.94255	34.9986	3.2994e-09	7.87702e-08	39.1841	43.1011	17.8916	22.4215			-0.631733	-0.335737		0.418197	0.549273
TRINITY_DN23052_c0_g1	821										1.50957	3.25583	34.9401	3.4001e-09	8.10611e-08	15.9421	11.9837	5.32018	4.51885			-0.514984	-0.682247		0.778417	0.418814
TRINITY_DN33829_c0_g1	1402; 1387; 1382; 1380; 1367; 1365; 1360; 1345										-0.932027	4.97295	34.9102	3.45264e-09	8.21988e-08	20.6409	22.524	42.1674	40.1803			0.469812	0.4034		-0.494239	-0.378973
TRINITY_DN30024_c0_g1	1086; 1067; 1067	PRX2B (1)	Peroxiredoxin-2B	ARATH					AT1G65980	GO:0003674,GO:0003824,GO:0004601,GO:0005575,GO:0005829,GO:0005886,GO:0008150,GO:0009507,GO:0009536,GO:0009987,GO:0010035,GO:0010038,GO:0016020,GO:0016209,GO:0016491,GO:0016684,GO:0019725,GO:0042221,GO:0042592,GO:0043226,GO:0043227,GO:0043229,GO:0043231,GO:0044424,GO:0044444,GO:0044464,GO:0044699,GO:0044763,GO:0045454,GO:0046686,GO:0050789,GO:0050794,GO:0050896,GO:0051920,GO:0065007,GO:0065008	1.03337	8.01759	34.8805	3.50578e-09	8.33477e-08	392.792	303.252	163.822	176.235			-0.55899	-0.454848		0.692465	0.321373
TRINITY_DN40813_c0_g1	2791; 2786; 2763; 1120; 893	SPL7	Squamosa promoter-binding-like protein 7	ARATH					AT5G18830	GO:0003674,GO:0003676,GO:0003677,GO:0005488,GO:0005575,GO:0006139,GO:0006351,GO:0006355,GO:0006725,GO:0006807,GO:0008150,GO:0008152,GO:0009058,GO:0009059,GO:0009889,GO:0009987,GO:0010468,GO:0010556,GO:0016070,GO:0016604,GO:0016607,GO:0018130,GO:0019219,GO:0019222,GO:0019438,GO:0031323,GO:0031326,GO:0032774,GO:0034641,GO:0034645,GO:0034654,GO:0043167,GO:0043169,GO:0043170,GO:0044237,GO:0044238,GO:…	0.965939	5.18271	34.8184	3.61942e-09	8.59297e-08	53.7278	42.0605	24.7487	24.3212			-0.438925	-0.462171		0.620003	0.281093
TRINITY_DN28317_c0_g1	1703; 1635	CSE (2)	Caffeoylshikimate esterase	ARATH	K18368				AT1G52760	GO:0000302,GO:0003674,GO:0003824,GO:0003846,GO:0004620,GO:0004622,GO:0005575,GO:0005783,GO:0005794,GO:0005886,GO:0005911,GO:0006629,GO:0006725,GO:0006950,GO:0006979,GO:0008150,GO:0008152,GO:0008374,GO:0009058,GO:0009506,GO:0009698,GO:0009699,GO:0009808,GO:0009809,GO:0009987,GO:0010035,GO:0010038,GO:0010043,GO:0016020,GO:0016298,GO:0016411,GO:0016740,GO:0016746,GO:0016747,GO:0016787,GO:0016788,GO:…	0.838822	5.60755	34.7819	3.68787e-09	8.74333e-08	65.3908	59.4487	34.8374	34.9707			-0.403702	-0.398489		0.46768	0.334511
TRINITY_DN14303_c0_g1	1690	P2B10 (1)	F-box protein PP2-B10	ARATH					AT2G02360	GO:0003674,GO:0005488,GO:0006464,GO:0008150,GO:0008152,GO:0009987,GO:0016567,GO:0019538,GO:0030246,GO:0032446,GO:0036211,GO:0043170,GO:0043412,GO:0044237,GO:0044238,GO:0044260,GO:0044267,GO:0070647,GO:0071704	1.70777	2.69596	34.6968	3.85267e-09	9.12137e-08	11.5511	7.92202	2.87684	3.07972			-0.639469	-0.580666		0.834918	0.385217
TRINITY_DN44612_c0_g1	727	M2K4 (1)	Mitogen-activated protein kinase kinase 4	ARATH	K13413				AT1G51660	GO:0000166,GO:0001882,GO:0001883,GO:0002376,GO:0003006,GO:0003674,GO:0003824,GO:0004672,GO:0004674,GO:0004702,GO:0004871,GO:0005057,GO:0005488,GO:0005524,GO:0005575,GO:0005634,GO:0005737,GO:0006950,GO:0006952,GO:0006955,GO:0008150,GO:0008219,GO:0009532,GO:0009570,GO:0009605,GO:0009607,GO:0009626,GO:0009791,GO:0009814,GO:0009838,GO:0009987,GO:0010227,GO:0010229,GO:0012501,GO:0016265,GO:0016301,GO:…	-1.08956	4.19261	34.6638	3.91852e-09	9.26442e-08	10.9358	12.4201	24.1182	25.53			0.448677	0.52463		-0.565013	-0.408294
TRINITY_DN35578_c1_g1	1626; 1570; 1317; 1261; 1070	GT14B (1)	Beta-glucuronosyltransferase GlcAT14B {ECO:0000305}	ARATH	K20891				AT5G15050	GO:0000139,GO:0003674,GO:0003824,GO:0005575,GO:0008194,GO:0008375,GO:0015020,GO:0016020,GO:0016021,GO:0016740,GO:0016757,GO:0016758,GO:0031090,GO:0031224,GO:0044422,GO:0044424,GO:0044425,GO:0044431,GO:0044444,GO:0044446,GO:0044464,GO:0098588	-0.957757	4.7133	34.6391	3.96857e-09	9.36978e-08	17.5923	18.0259	34.7585	34.4238			0.4493	0.436103		-0.458493	-0.426909
TRINITY_DN37580_c0_g1	1532; 1230; 1128; 801										0.929594	4.87005	34.5477	4.15925e-09	9.8064e-08	38.0654	38.4016	20.0197	20.1189			-0.436419	-0.429929		0.427145	0.439203
TRINITY_DN39210_c0_g1	1941; 1895; 1873; 1869; 1827; 1810; 1801; 892	HERC4; UVR8	Probable E3 ubiquitin-protein ligase HERC4; Ultraviolet-B receptor UVR8	ARATH; HUMAN; MOUSE	K10615				AT5G63860	GO:0000785,GO:0001650,GO:0003674,GO:0003682,GO:0003824,GO:0004842,GO:0004871,GO:0004872,GO:0005085,GO:0005488,GO:0005515,GO:0005575,GO:0005634,GO:0005829,GO:0006464,GO:0007276,GO:0007283,GO:0008150,GO:0008152,GO:0009314,GO:0009411,GO:0009416,GO:0009605,GO:0009628,GO:0009649,GO:0009881,GO:0009987,GO:0010224,GO:0016567,GO:0016740,GO:0018298,GO:0019538,GO:0019787,GO:0022414,GO:0030154,GO:0032446,GO:…	-1.70492	2.04968	34.5426	4.17013e-09	9.81851e-08	2.04171	1.81266	6.81772	5.81406			0.627344	0.453011		-0.498094	-0.582261
TRINITY_DN613_c0_g1	1386	STEL; UMEC (1)	Stellacyanin; Umecyanin {ECO:0000303|PubMed:5490233}	ARMRU; TOXVR						GO:0003674,GO:0005488,GO:0008150,GO:0008152,GO:0009055,GO:0043167,GO:0043169,GO:0044699,GO:0044710,GO:0046872,GO:0055114	1.16304	3.86826	34.5276	4.2025e-09	9.88109e-08	19.1585	20.9799	8.74875	9.15282			-0.531629	-0.478389		0.445442	0.564576
TRINITY_DN32587_c1_g1	1509; 1445; 539	Y1972; Y3589	PTI1-like tyrosine-protein kinase At3g15890; Probable LRR receptor-like serine/threonine-protein kinase At1g29720	ARATH					AT3G15890,AT1G29720	GO:0000166,GO:0001882,GO:0001883,GO:0003674,GO:0003824,GO:0004672,GO:0004674,GO:0004675,GO:0004713,GO:0004715,GO:0004871,GO:0004872,GO:0004888,GO:0005488,GO:0005524,GO:0005575,GO:0005886,GO:0006464,GO:0006468,GO:0006793,GO:0006796,GO:0007165,GO:0007166,GO:0008150,GO:0008152,GO:0009987,GO:0016020,GO:0016021,GO:0016301,GO:0016310,GO:0016740,GO:0016772,GO:0016773,GO:0017076,GO:0019199,GO:0019538,GO:…	1.77047	1.82013	34.4566	4.35852e-09	1.02338e-07	5.23014	5.40443	1.65517	1.46791			-0.481666	-0.557539		0.50242	0.536784
TRINITY_DN34041_c0_g1	1671; 1650; 1593; 1572	BAH1L; BAHL1	Probable E3 ubiquitin-protein ligase BAH1-like; Probable E3 ubiquitin-protein ligase BAH1-like 1	ARATH; ORYSJ	K16275				AT2G38920	GO:0003674,GO:0003824,GO:0004842,GO:0005488,GO:0005575,GO:0005634,GO:0006464,GO:0006508,GO:0006511,GO:0008150,GO:0008152,GO:0008270,GO:0009056,GO:0009057,GO:0009987,GO:0010498,GO:0016567,GO:0016740,GO:0019538,GO:0019787,GO:0019941,GO:0030163,GO:0032446,GO:0036211,GO:0043161,GO:0043167,GO:0043169,GO:0043170,GO:0043226,GO:0043227,GO:0043229,GO:0043231,GO:0043412,GO:0043632,GO:0044237,GO:0044238,GO:…	0.986808	4.74047	34.3851	4.52183e-09	1.06027e-07	32.8912	37.9653	17.3793	18.3344			-0.490497	-0.421087		0.35785	0.553735
TRINITY_DN28158_c0_g1	626	CAMT5 (1)	Caffeoyl-CoA O-methyltransferase 5	TOBAC						GO:0003674,GO:0003824,GO:0005488,GO:0006725,GO:0008150,GO:0008152,GO:0008168,GO:0008171,GO:0008757,GO:0009058,GO:0009698,GO:0009699,GO:0009808,GO:0009809,GO:0009987,GO:0016740,GO:0016741,GO:0019438,GO:0019748,GO:0042409,GO:0043167,GO:0043169,GO:0044237,GO:0044249,GO:0044550,GO:0044699,GO:0044710,GO:0044711,GO:0044763,GO:0046872,GO:0071704,GO:1901360,GO:1901362,GO:1901576	1.11705	5.34123	34.3561	4.58971e-09	1.07471e-07	65.6425	45.0145	23.33	27.6599			-0.634253	-0.406584		0.78283	0.258007
TRINITY_DN8603_c0_g1	656										1.91913	3.91184	34.2759	4.78259e-09	1.11834e-07	32.2479	14.8706	7.40885	5.0945			-0.574756	-0.982074		1.28917	0.267662
TRINITY_DN25468_c0_g1	1191; 817; 749; 517	ANRCH; ANRPN; DFRA	Anthocyanidin reductase ((2S)-flavan-3-ol-forming) {ECO:0000250|UniProtKB:Q5FB34}; Anthocyanidin reductase ((2S)-flavan-3-ol-forming) {ECO:0000303|PubMed:16806954}; Dihydroflavonol 4-reductase	CALCH; VITVI	K21102					GO:0003674,GO:0003824,GO:0005488,GO:0008150,GO:0008152,GO:0009058,GO:0009718,GO:0009812,GO:0009813,GO:0016491,GO:0016614,GO:0016616,GO:0042440,GO:0044699,GO:0044710,GO:0044711,GO:0045552,GO:0046148,GO:0046283,GO:0047890,GO:0048037,GO:0050662,GO:0071704,GO:1901576	2.07374	1.60774	34.2708	4.79515e-09	1.11974e-07	3.63593	5.97508	1.18226	1.09373			-0.527335	-0.56804		0.297264	0.798111
TRINITY_DN38665_c0_g1	2027; 2015; 2012; 2000; 1937; 1928; 1922; 1913	HBP1B; HBP1C; PAN; TGAL3	Transcription factor HBP-1b(c1); Transcription factor HBP-1b(c38); Transcription factor PERIANTHIA; Transcription factor TGAL3 {ECO:0000305}	ARATH; ORYSJ; WHEAT	K14431				AT1G68640	GO:0001071,GO:0003674,GO:0003676,GO:0003677,GO:0003700,GO:0005488,GO:0005575,GO:0005634,GO:0006139,GO:0006351,GO:0006725,GO:0006807,GO:0006950,GO:0006952,GO:0008150,GO:0008152,GO:0009058,GO:0009059,GO:0009909,GO:0009987,GO:0016070,GO:0018130,GO:0019438,GO:0032774,GO:0034641,GO:0034645,GO:0034654,GO:0043170,GO:0043226,GO:0043227,GO:0043229,GO:0043231,GO:0043565,GO:0044237,GO:0044238,GO:0044249,GO:…	-1.19458	4.12487	34.2297	4.89758e-09	1.1421e-07	9.03388	12.1851	24.7487	23.7455			0.561941	0.506794		-0.715588	-0.353148
TRINITY_DN30977_c0_g1	647; 543	HS901; HSP82	Heat shock protein 82; Heat shock protein 90-1 {ECO:0000305}	ARATH; TOBAC							-1.31829	4.87719	34.1776	5.03039e-09	1.17147e-07	20.7248	12.8565	47.6846	36.2659			0.811745	0.435005		-0.316788	-0.929961
TRINITY_DN29145_c0_g1	970; 550; 531	JGB (2)	Protein JINGUBANG {ECO:0000303|PubMed:27468890}	ARATH					AT2G26490	GO:0005575,GO:0005634,GO:0005737,GO:0008150,GO:0009846,GO:0032501,GO:0043226,GO:0043227,GO:0043229,GO:0043231,GO:0044424,GO:0044464,GO:0044699,GO:0044707	1.87051	1.84658	34.1012	5.23193e-09	1.21675e-07	6.34889	4.5988	1.49753	1.49669			-0.542691	-0.54304		0.712556	0.373175
TRINITY_DN26198_c0_g1	941										2.14551	5.54818	34.0637	5.33371e-09	1.23873e-07	40.5825	111.882	13.0443	21.3566			-1.26398	-0.629364		0.237069	1.65627
TRINITY_DN36766_c0_g1	2257; 2244; 2242; 2229; 872; 857	ASIL2 (1)	Trihelix transcription factor ASIL2 {ECO:0000305}	ARATH					AT3G14180	GO:0001071,GO:0003006,GO:0003674,GO:0003676,GO:0003677,GO:0003700,GO:0005488,GO:0005575,GO:0005634,GO:0006139,GO:0006351,GO:0006355,GO:0006725,GO:0006807,GO:0008150,GO:0008152,GO:0009058,GO:0009059,GO:0009790,GO:0009793,GO:0009889,GO:0009987,GO:0010431,GO:0010468,GO:0010556,GO:0016070,GO:0018130,GO:0019219,GO:0019222,GO:0019438,GO:0022414,GO:0031323,GO:0031326,GO:0032502,GO:0032774,GO:0034641,GO:…	1.06142	4.6539	34.0538	5.36088e-09	1.24335e-07	31.7165	36.1526	14.3842	18.0466			-0.637919	-0.346867		0.403229	0.581557
TRINITY_DN33419_c0_g1	1318	NIP1	NEP1-interacting protein 1	ARATH					AT4G35840	GO:0003674,GO:0003824,GO:0004842,GO:0005488,GO:0005575,GO:0006508,GO:0006511,GO:0008150,GO:0008152,GO:0008270,GO:0009056,GO:0009057,GO:0009535,GO:0009987,GO:0010498,GO:0016020,GO:0016021,GO:0016740,GO:0019538,GO:0019787,GO:0019941,GO:0030163,GO:0031224,GO:0034357,GO:0042651,GO:0043161,GO:0043167,GO:0043169,GO:0043170,GO:0043632,GO:0044237,GO:0044238,GO:0044248,GO:0044260,GO:0044265,GO:0044422,GO:…	1.11327	4.05993	34.0209	5.45228e-09	1.26283e-07	22.4868	22.8933	9.73397	11.1964			-0.578958	-0.409507		0.482356	0.506108
TRINITY_DN35236_c0_g1	2218; 1976; 1328	AHL22; AHL24 (1)	AT-hook motif nuclear-localized protein 22 {ECO:0000312|EMBL:FAA00293.1}; AT-hook motif nuclear-localized protein 24 {ECO:0000312|EMBL:FAA00295.1}	ARATH					AT4G22810	GO:0001071,GO:0003674,GO:0003676,GO:0003677,GO:0003680,GO:0003700,GO:0005488,GO:0005575,GO:0005634,GO:0006139,GO:0006351,GO:0006725,GO:0006807,GO:0008150,GO:0008152,GO:0009058,GO:0009059,GO:0009987,GO:0016070,GO:0018130,GO:0019438,GO:0032774,GO:0034641,GO:0034645,GO:0034654,GO:0043170,GO:0043226,GO:0043227,GO:0043229,GO:0043231,GO:0043565,GO:0044237,GO:0044238,GO:0044249,GO:0044260,GO:0044271,GO:…	-0.833446	5.81146	34.0161	5.46577e-09	1.26424e-07	43.4353	37.2268	70.1082	73.6831			0.368716	0.438524		-0.297632	-0.509609
TRINITY_DN31374_c0_g1	1396; 1360; 1165; 1129	EXPB3	Expansin-B3	ARATH					AT4G28250	GO:0000003,GO:0005575,GO:0005576,GO:0005618,GO:0005911,GO:0006949,GO:0008150,GO:0009506,GO:0009987,GO:0016020,GO:0016043,GO:0019953,GO:0022414,GO:0030054,GO:0030312,GO:0032502,GO:0044464,GO:0044699,GO:0044703,GO:0044763,GO:0044767,GO:0045229,GO:0048646,GO:0051704,GO:0071554,GO:0071555,GO:0071840	1.37516	4.87661	33.9557	5.63816e-09	1.30235e-07	54.0914	30.3118	16.3546	16.2045			-0.603926	-0.615774		1.00771	0.21199
TRINITY_DN16079_c0_g1	946; 775	M2K4 (2)	Mitogen-activated protein kinase kinase 4	ARATH	K13413				AT1G51660	GO:0000166,GO:0001882,GO:0001883,GO:0002376,GO:0003006,GO:0003674,GO:0003824,GO:0004672,GO:0004674,GO:0004702,GO:0004871,GO:0005057,GO:0005488,GO:0005524,GO:0005575,GO:0005634,GO:0005737,GO:0006950,GO:0006952,GO:0006955,GO:0008150,GO:0008219,GO:0009532,GO:0009570,GO:0009605,GO:0009607,GO:0009626,GO:0009791,GO:0009814,GO:0009838,GO:0009987,GO:0010227,GO:0010229,GO:0012501,GO:0016265,GO:0016301,GO:…	-1.08737	4.09173	33.9415	5.67939e-09	1.3101e-07	10.5442	11.2452	22.2265	24.0334			0.429228	0.533		-0.520341	-0.441887
TRINITY_DN34663_c0_g1	2321; 2318	Y1301	BTB/POZ domain-containing protein At1g03010	ARATH					AT1G03010	GO:0000902,GO:0000904,GO:0003006,GO:0006464,GO:0008150,GO:0008152,GO:0009653,GO:0009826,GO:0009860,GO:0009932,GO:0009987,GO:0016043,GO:0016049,GO:0016567,GO:0019538,GO:0022414,GO:0032446,GO:0032502,GO:0032989,GO:0036211,GO:0040007,GO:0043170,GO:0043412,GO:0044237,GO:0044238,GO:0044260,GO:0044267,GO:0044699,GO:0044702,GO:0044763,GO:0044767,GO:0048588,GO:0048589,GO:0048869,GO:0060560,GO:0070647,GO:…	-1.18305	3.90047	33.9328	5.70473e-09	1.31417e-07	8.3067	9.93609	19.5862	21.7595			0.445725	0.584125		-0.6208	-0.409051
TRINITY_DN37644_c0_g1	2224	ZIFL1 (1)	Protein ZINC INDUCED FACILITATOR-LIKE 1	ARATH					AT5G13750	GO:0001101,GO:0003674,GO:0005215,GO:0005575,GO:0005774,GO:0005886,GO:0006810,GO:0006950,GO:0008150,GO:0008324,GO:0009414,GO:0009415,GO:0009605,GO:0009606,GO:0009628,GO:0009629,GO:0009630,GO:0009705,GO:0009914,GO:0009926,GO:0010035,GO:0010119,GO:0010540,GO:0010817,GO:0015075,GO:0015077,GO:0015079,GO:0015291,GO:0015297,GO:0016020,GO:0016021,GO:0022804,GO:0022821,GO:0022857,GO:0022890,GO:0022891,GO:…	0.969115	4.98508	33.9288	5.71655e-09	1.31511e-07	38.5408	45.1152	19.862	22.7957			-0.545095	-0.363431		0.345854	0.562672
TRINITY_DN31826_c0_g1	1150; 1150										1.8691	1.49342	33.7883	6.14484e-09	1.41174e-07	4.44702	4.09528	0.985219	1.32399			-0.573933	-0.418852		0.536862	0.455923
TRINITY_DN24113_c0_g1	1109	BIC1	Protein BIC1 {ECO:0000303|PubMed:27846570}	ARATH					AT3G52740	GO:0005575,GO:0005634,GO:0008150,GO:0009628,GO:0043226,GO:0043227,GO:0043229,GO:0043231,GO:0044424,GO:0044464,GO:0050896,GO:0080167	0.990398	5.83319	33.7165	6.37569e-09	1.46281e-07	70.8446	80.6636	31.7635	44.3538			-0.714593	-0.25737		0.394767	0.577196
TRINITY_DN31842_c0_g1	1817; 1787	C76B6 (1)	Geraniol 8-hydroxylase	CATRO	K15099					GO:0003674,GO:0003824,GO:0004497,GO:0005488,GO:0005506,GO:0005575,GO:0005789,GO:0006629,GO:0006720,GO:0006721,GO:0008150,GO:0008152,GO:0008299,GO:0008610,GO:0009058,GO:0009987,GO:0016020,GO:0016021,GO:0016098,GO:0016099,GO:0016114,GO:0016491,GO:0016705,GO:0016709,GO:0020037,GO:0031090,GO:0031224,GO:0043167,GO:0043169,GO:0044237,GO:0044238,GO:0044249,GO:0044255,GO:0044422,GO:0044424,GO:0044425,GO:…	-1.41277	3.28595	33.7039	6.41719e-09	1.47035e-07	5.87342	4.73307	15.0936	13.2399			0.657026	0.491429		-0.461364	-0.687091
TRINITY_DN19493_c0_g1	526	Y4230	G-type lectin S-receptor-like serine/threonine-protein kinase At4g03230	ARATH					AT4G03230	GO:0000166,GO:0001882,GO:0001883,GO:0003674,GO:0003824,GO:0004672,GO:0004674,GO:0005488,GO:0005515,GO:0005516,GO:0005524,GO:0005575,GO:0005886,GO:0006464,GO:0006468,GO:0006793,GO:0006796,GO:0008037,GO:0008150,GO:0008152,GO:0009987,GO:0016020,GO:0016021,GO:0016301,GO:0016310,GO:0016740,GO:0016772,GO:0016773,GO:0017076,GO:0019538,GO:0030246,GO:0030554,GO:0031224,GO:0032549,GO:0032550,GO:0032553,GO:…	1.65258	2.12573	33.6681	6.53651e-09	1.49569e-07	6.34889	6.61287	2.00985	2.10112			-0.548363	-0.515893		0.509673	0.554583
TRINITY_DN38829_c0_g1	2596; 2585; 1702	SBT19 (1)	Subtilisin-like protease SBT1.9 {ECO:0000303|PubMed:16193095}	ARATH					AT5G67090	GO:0003674,GO:0003824,GO:0004175,GO:0004252,GO:0005575,GO:0005576,GO:0006508,GO:0008150,GO:0008152,GO:0008233,GO:0008236,GO:0016787,GO:0017171,GO:0019538,GO:0043170,GO:0044238,GO:0070011,GO:0071704	1.02024	4.40248	33.5904	6.80265e-09	1.5545e-07	29.8705	26.5186	13.6354	14.161			-0.485546	-0.437851		0.541858	0.381539
TRINITY_DN58062_c0_g1	1057	PTR50 (1)	Protein NRT1/ PTR FAMILY 5.8	ARATH					AT5G14940	GO:0003674,GO:0005215,GO:0005575,GO:0008150,GO:0009605,GO:0009607,GO:0009624,GO:0016021,GO:0031224,GO:0043207,GO:0044425,GO:0050896,GO:0051704,GO:0051707	2.2079	2.14821	33.5643	6.89471e-09	1.57343e-07	4.81061	9.53328	1.22167	1.84208			-0.793493	-0.539416		0.286482	1.04643
TRINITY_DN36499_c0_g1	1383; 1286; 1271; 1241; 1241; 1219; 1162; 1147; 1117; 1117; 995; 953; 928; 508	LSH10	Protein LIGHT-DEPENDENT SHORT HYPOCOTYLS 10	ARATH					AT2G42610	GO:0003674,GO:0003676,GO:0003677,GO:0005488,GO:0005575,GO:0005634,GO:0006139,GO:0006351,GO:0006355,GO:0006725,GO:0006807,GO:0007275,GO:0008150,GO:0008152,GO:0009058,GO:0009059,GO:0009299,GO:0009314,GO:0009416,GO:0009628,GO:0009889,GO:0009987,GO:0010468,GO:0010556,GO:0016070,GO:0018130,GO:0019219,GO:0019222,GO:0019438,GO:0031323,GO:0031326,GO:0032501,GO:0032502,GO:0032774,GO:0034641,GO:0034645,GO:…	1.32056	4.9845	33.5055	7.10642e-09	1.61958e-07	33.3107	56.9311	16.6699	19.3994			-0.693639	-0.496786		0.22575	0.964675
TRINITY_DN58124_c0_g1	925	DF322	Defensin-like protein P322	SOLTU						GO:0001906,GO:0005575,GO:0005576,GO:0006950,GO:0006952,GO:0008150,GO:0009605,GO:0009607,GO:0009620,GO:0031640,GO:0035821,GO:0043207,GO:0044364,GO:0050832,GO:0050896,GO:0051704,GO:0051707,GO:0065007,GO:0065008,GO:0098542	-1.2092	5.51299	33.4993	7.1288e-09	1.62252e-07	34.5133	20.5435	67.3102	60.1841			0.67538	0.518858		-0.249264	-0.944974
TRINITY_DN20654_c0_g1	1069	GEML1 (1)	GEM-like protein 1	ARATH					AT1G28200		1.69129	3.10433	33.4685	7.2426e-09	1.64622e-07	10.1526	15.8776	3.31034	4.69154			-0.819801	-0.486266		0.374591	0.931476
TRINITY_DN39865_c0_g1	2593; 2581	CHUP1 (1)	Protein CHUP1, chloroplastic	ARATH					AT3G25690	GO:0005575,GO:0006996,GO:0008150,GO:0009507,GO:0009527,GO:0009536,GO:0009657,GO:0009658,GO:0009707,GO:0009902,GO:0009987,GO:0016020,GO:0016043,GO:0019867,GO:0031090,GO:0031968,GO:0031969,GO:0042170,GO:0043226,GO:0043227,GO:0043229,GO:0043231,GO:0044422,GO:0044424,GO:0044434,GO:0044435,GO:0044444,GO:0044446,GO:0044464,GO:0051179,GO:0051234,GO:0051649,GO:0051656,GO:0051667,GO:0071840,GO:0098588	1.02614	4.44204	33.4375	7.35898e-09	1.67045e-07	31.213	26.8207	14.1083	14.3912			-0.477089	-0.451973		0.566853	0.36221
TRINITY_DN36019_c1_g1	825	LAX5; LAX3	Auxin transporter-like protein 5; Auxin transporter-like protein 3	MEDTR; MEDTR	K13946					GO:0003674,GO:0005215,GO:0005575,GO:0005886,GO:0006810,GO:0006811,GO:0006820,GO:0006865,GO:0007165,GO:0008150,GO:0009734,GO:0009755,GO:0015291,GO:0015293,GO:0015711,GO:0015849,GO:0016020,GO:0016021,GO:0022804,GO:0022857,GO:0031224,GO:0044425,GO:0044464,GO:0044699,GO:0044765,GO:0046942,GO:0050789,GO:0050794,GO:0051179,GO:0051234,GO:0065007,GO:0071702,GO:0071705,GO:1902578	-0.924386	4.81803	33.3686	7.62448e-09	1.72842e-07	19.5501	19.3351	35.1132	38.6548			0.362862	0.494356		-0.421376	-0.435842
TRINITY_DN15812_c0_g1	1459; 1291; 1266	BPA1 (1)	Binding partner of ACD11 1 {ECO:0000303|PubMed:18845362}	ARATH					AT5G16840	GO:0000166,GO:0003674,GO:0003676,GO:0003723,GO:0005488,GO:0005575,GO:0005737,GO:0016020,GO:0036094,GO:0044424,GO:0044464,GO:0097159,GO:1901265,GO:1901363	1.2355	4.09683	33.3655	7.63683e-09	1.72892e-07	19.8018	28.0292	10.1281	10.1602			-0.539484	-0.535664		0.306616	0.768532
TRINITY_DN33975_c0_g1	1621; 1514	THA1	Probable low-specificity L-threonine aldolase 1	ARATH	K01620				AT1G08630	GO:0003674,GO:0003824,GO:0004793,GO:0005575,GO:0005829,GO:0006082,GO:0006520,GO:0006544,GO:0006545,GO:0006566,GO:0006567,GO:0006807,GO:0008150,GO:0008152,GO:0008652,GO:0008732,GO:0009056,GO:0009058,GO:0009063,GO:0009066,GO:0009068,GO:0009069,GO:0009070,GO:0009987,GO:0016053,GO:0016054,GO:0016829,GO:0016830,GO:0016832,GO:0019752,GO:0043436,GO:0044237,GO:0044238,GO:0044248,GO:0044249,GO:0044281,GO:…	1.00494	4.80248	33.3166	7.83105e-09	1.77054e-07	38.7086	35.5484	16.3152	20.6082			-0.622951	-0.319146		0.529341	0.412756
TRINITY_DN3576_c0_g1	1138	BG1	Probable glucan endo-1,3-beta-glucosidase BG1 {ECO:0000305}	ARATH							-0.812295	6.03386	33.2928	7.92763e-09	1.79001e-07	49.1689	45.8537	82.9949	83.9009			0.386389	0.401686		-0.345719	-0.442356
TRINITY_DN38698_c0_g1	1883; 1804; 1043	HMT3	Homocysteine S-methyltransferase 3	ARATH	K00547				AT3G22740	GO:0000096,GO:0000097,GO:0003674,GO:0003824,GO:0005488,GO:0005575,GO:0005886,GO:0006082,GO:0006520,GO:0006555,GO:0006790,GO:0006807,GO:0008150,GO:0008152,GO:0008168,GO:0008652,GO:0009058,GO:0009066,GO:0009067,GO:0009086,GO:0009987,GO:0016020,GO:0016053,GO:0016740,GO:0016741,GO:0019752,GO:0043167,GO:0043169,GO:0043436,GO:0044237,GO:0044238,GO:0044249,GO:0044272,GO:0044281,GO:0044283,GO:0044464,GO:…	0.881423	5.18035	33.2595	8.06443e-09	1.81849e-07	50.1199	43.6382	24.5123	26.3647			-0.464049	-0.36661		0.511125	0.319534
TRINITY_DN9056_c0_g1	1803	C7D55; C71D7	Premnaspirodiene oxygenase; Cytochrome P450 71D7	HYOMU; SOLCH	K15472					GO:0003674,GO:0003824,GO:0004497,GO:0005488,GO:0005506,GO:0005575,GO:0016021,GO:0016491,GO:0016705,GO:0020037,GO:0031224,GO:0043167,GO:0043169,GO:0044425,GO:0046872,GO:0046906,GO:0046914,GO:0097159,GO:1901363	-1.01323	5.03998	33.2443	8.12788e-09	1.83038e-07	18.4593	25.1423	43.6255	44.2674			0.471556	0.491712		-0.685527	-0.27774
TRINITY_DN23625_c0_g1	1956	SD18	Receptor-like serine/threonine-protein kinase SD1-8	ARATH					AT4G21380	GO:0000166,GO:0001882,GO:0001883,GO:0003674,GO:0003824,GO:0004672,GO:0004674,GO:0004675,GO:0004871,GO:0004872,GO:0004888,GO:0005488,GO:0005515,GO:0005524,GO:0005575,GO:0005773,GO:0005886,GO:0005911,GO:0006464,GO:0006468,GO:0006793,GO:0006796,GO:0008037,GO:0008150,GO:0008152,GO:0009506,GO:0009987,GO:0016020,GO:0016021,GO:0016301,GO:0016310,GO:0016740,GO:0016772,GO:0016773,GO:0017076,GO:0019199,GO:…	1.67514	2.01929	33.169	8.44882e-09	1.90015e-07	6.43279	5.60583	1.93103	1.84208			-0.50507	-0.538091		0.596033	0.447129
TRINITY_DN36506_c0_g1	2304; 2226; 2222; 2144; 2016; 2012; 1970; 1934; 1038; 661; 519										-0.860645	6.1383	33.0707	8.88687e-09	1.99604e-07	49.952	50.0497	98.2067	83.4691			0.530561	0.301058		-0.417164	-0.414455
TRINITY_DN22210_c0_g1	904	HDHD3 (1)	Haloacid dehalogenase-like hydrolase domain-containing protein 3	XENLA						GO:0003674,GO:0003824,GO:0008150,GO:0008152,GO:0016787	1.37064	3.34697	33.0191	9.12597e-09	2.04705e-07	16.1379	12.8901	5.55664	5.67014			-0.565809	-0.5443		0.697384	0.412725
TRINITY_DN34974_c0_g1	1789; 1781; 1681; 1673	PUB23	E3 ubiquitin-protein ligase PUB23	ARATH					AT2G35930	GO:0001101,GO:0003674,GO:0003824,GO:0004842,GO:0005575,GO:0005829,GO:0006464,GO:0006950,GO:0006952,GO:0008150,GO:0008152,GO:0009414,GO:0009415,GO:0009628,GO:0009719,GO:0009987,GO:0010033,GO:0010035,GO:0010200,GO:0010243,GO:0016567,GO:0016740,GO:0019538,GO:0019787,GO:0032446,GO:0036211,GO:0042221,GO:0043170,GO:0043412,GO:0044237,GO:0044238,GO:0044260,GO:0044267,GO:0044424,GO:0044444,GO:0044464,GO:…	-1.08018	4.4181	32.9658	9.37966e-09	2.10119e-07	14.9073	12.4872	31.8029	26.2496			0.620195	0.361279		-0.379305	-0.602168
TRINITY_DN4110_c0_g1	555	GSTF9 (1)	Glutathione S-transferase F9	ARATH	K00799				AT2G30860	GO:0003674,GO:0003824,GO:0004364,GO:0004601,GO:0004602,GO:0005488,GO:0005507,GO:0005575,GO:0005576,GO:0005737,GO:0005773,GO:0005829,GO:0005886,GO:0005911,GO:0006950,GO:0006952,GO:0008150,GO:0008152,GO:0009056,GO:0009404,GO:0009407,GO:0009506,GO:0009507,GO:0009532,GO:0009536,GO:0009570,GO:0009579,GO:0009605,GO:0009607,GO:0009617,GO:0009987,GO:0010035,GO:0010038,GO:0010043,GO:0016020,GO:0016209,GO:…	1.43653	4.2262	32.9564	9.42479e-09	2.10853e-07	19.8578	34.6085	10.798	9.32552			-0.528036	-0.704378		0.244191	0.988223
TRINITY_DN31725_c0_g1	1208	PCP (2)	Pyrrolidone-carboxylate peptidase	PYRFU	K01304					GO:0003674,GO:0003824,GO:0005575,GO:0005829,GO:0008233,GO:0008234,GO:0008238,GO:0008242,GO:0016787,GO:0016920,GO:0044424,GO:0044444,GO:0044464,GO:0070011	1.00127	7.17944	32.9466	9.47238e-09	2.11641e-07	172.203	214.264	86.6993	106.265			-0.636786	-0.349216		0.33699	0.649011
TRINITY_DN23947_c0_g1	790; 729										1.07178	4.16997	32.9307	9.55041e-09	2.13105e-07	24.081	24.471	10.6404	12.4052			-0.574973	-0.386417		0.46999	0.4914
TRINITY_DN23751_c0_g1	708; 687	ATL66	RING-H2 finger protein ATL66	ARATH					AT3G11110	GO:0003674,GO:0003824,GO:0004842,GO:0005488,GO:0005575,GO:0006508,GO:0006511,GO:0008150,GO:0008152,GO:0008270,GO:0009056,GO:0009057,GO:0009987,GO:0010498,GO:0016021,GO:0016740,GO:0019538,GO:0019787,GO:0019941,GO:0030163,GO:0031224,GO:0043161,GO:0043167,GO:0043169,GO:0043170,GO:0043632,GO:0044237,GO:0044238,GO:0044248,GO:0044260,GO:0044265,GO:0044425,GO:0046872,GO:0046914,GO:0051603,GO:0061630,GO:…	1.31959	3.40763	32.9281	9.5633e-09	2.13114e-07	14.7675	15.2734	5.399	6.59118			-0.654734	-0.439208		0.525528	0.568414
TRINITY_DN14648_c0_g1	2087	OCT7 (1)	Organic cation/carnitine transporter 7	ARATH					AT3G13050	GO:0000166,GO:0001882,GO:0001883,GO:0003674,GO:0005215,GO:0005488,GO:0005524,GO:0005575,GO:0005886,GO:0006810,GO:0006811,GO:0006812,GO:0006820,GO:0008150,GO:0015695,GO:0015697,GO:0015711,GO:0015718,GO:0015849,GO:0016020,GO:0016021,GO:0017076,GO:0022857,GO:0022891,GO:0022892,GO:0030554,GO:0031224,GO:0032549,GO:0032550,GO:0032553,GO:0032555,GO:0032559,GO:0035639,GO:0036094,GO:0043167,GO:0043168,GO:…	1.10632	4.02558	32.9039	9.68312e-09	2.15503e-07	21.6198	22.6247	9.53692	10.9661			-0.574019	-0.405531		0.459718	0.519831
TRINITY_DN30752_c0_g1	1045; 996	NFYB4	Nuclear transcription factor Y subunit B-4	ARATH					AT1G09030	GO:0001071,GO:0003674,GO:0003676,GO:0003677,GO:0003700,GO:0005488,GO:0005575,GO:0005634,GO:0006139,GO:0006351,GO:0006355,GO:0006725,GO:0006807,GO:0008150,GO:0008152,GO:0009058,GO:0009059,GO:0009889,GO:0009987,GO:0010468,GO:0010556,GO:0016070,GO:0018130,GO:0019219,GO:0019222,GO:0019438,GO:0031323,GO:0031326,GO:0032774,GO:0034641,GO:0034645,GO:0034654,GO:0043170,GO:0043226,GO:0043227,GO:0043229,GO:…	-1.75311	2.52248	32.8716	9.84532e-09	2.18828e-07	2.37734	2.88684	10.7586	7.02292			0.856911	0.357108		-0.686433	-0.527586
TRINITY_DN9128_c0_g1	1048	AMO (1)	Primary amine oxidase	LENCU						GO:0003674,GO:0003824,GO:0005488,GO:0005507,GO:0006807,GO:0008131,GO:0008150,GO:0008152,GO:0009308,GO:0016491,GO:0016638,GO:0016641,GO:0043167,GO:0043169,GO:0046872,GO:0046914,GO:0048037,GO:0048038,GO:0052593,GO:0052594,GO:0052595,GO:0052596,GO:0071704,GO:1901564	-0.841175	5.28682	32.8667	9.86991e-09	2.19089e-07	28.584	27.2907	49.5762	50.542			0.385858	0.412622		-0.368073	-0.430407
TRINITY_DN24467_c0_g1	1106; 1077; 1051; 1022										-1.30401	3.908	32.8457	9.97713e-09	2.21181e-07	9.87294	7.38493	24.3152	18.4496			0.749882	0.386054		-0.398338	-0.737597
TRINITY_DN26533_c0_g1	3464; 3376; 3332; 2563; 2475; 2431; 1429	CH3L1; CRK7; Y1142; Y4960	Chitinase-3-like protein 1; Cysteine-rich receptor-like protein kinase 7; G-type lectin S-receptor-like serine/threonine-protein kinase At1g61420; Putative receptor-like protein kinase At4g00960	ARATH; SHEEP					AT4G23150,AT1G61420	GO:0000166,GO:0000302,GO:0001882,GO:0001883,GO:0001932,GO:0001934,GO:0003674,GO:0003824,GO:0004553,GO:0004568,GO:0004672,GO:0004674,GO:0005488,GO:0005515,GO:0005516,GO:0005524,GO:0005575,GO:0005615,GO:0005737,GO:0005783,GO:0005886,GO:0005975,GO:0006022,GO:0006026,GO:0006030,GO:0006032,GO:0006040,GO:0006464,GO:0006468,GO:0006521,GO:0006793,GO:0006796,GO:0006807,GO:0006810,GO:0006915,GO:0006950,GO:…	0.931474	4.73563	32.8412	1.00003e-08	2.21408e-07	35.4643	34.2057	17.8916	18.6223			-0.457365	-0.405321		0.455993	0.406693
TRINITY_DN39875_c0_g1	932; 929; 778; 565; 565; 555	NHL10 (1)	NDR1/HIN1-like protein 10 {ECO:0000303|PubMed:14666423}	ARATH					AT2G35980	GO:0002252,GO:0002376,GO:0003674,GO:0004871,GO:0005575,GO:0005911,GO:0006950,GO:0006952,GO:0007568,GO:0008150,GO:0009506,GO:0009507,GO:0009536,GO:0009605,GO:0009607,GO:0009615,GO:0010150,GO:0010260,GO:0016021,GO:0030054,GO:0031224,GO:0031225,GO:0031226,GO:0032502,GO:0043207,GO:0043226,GO:0043227,GO:0043229,GO:0043231,GO:0044424,GO:0044425,GO:0044444,GO:0044459,GO:0044464,GO:0044699,GO:0044767,GO:…	2.24314	2.69892	32.8054	1.01862e-08	2.2523e-07	14.4598	6.4786	1.65517	2.73433			-0.939512	-0.566289		1.23143	0.274376
TRINITY_DN35037_c0_g1	1112; 1109; 1013										-1.61631	2.40961	32.7778	1.03317e-08	2.28154e-07	2.37734	2.8197	7.13299	8.74987			0.437004	0.672164		-0.624029	-0.485139
TRINITY_DN38875_c2_g1	2074; 1556; 1278	PEAMT	Phosphoethanolamine N-methyltransferase	SPIOL						GO:0000234,GO:0003674,GO:0003824,GO:0005575,GO:0005737,GO:0006066,GO:0006576,GO:0006629,GO:0006644,GO:0006650,GO:0006656,GO:0006793,GO:0006796,GO:0006807,GO:0008150,GO:0008152,GO:0008168,GO:0008170,GO:0008610,GO:0008654,GO:0008757,GO:0009058,GO:0009308,GO:0009987,GO:0016740,GO:0016741,GO:0019637,GO:0034641,GO:0042439,GO:0044106,GO:0044237,GO:0044238,GO:0044249,GO:0044255,GO:0044281,GO:0044283,GO:…	-0.88142	8.44569	32.7088	1.0705e-08	2.36092e-07	231.021	259.647	463.25	440.631			0.474958	0.403054		-0.522588	-0.355425
TRINITY_DN32978_c0_g1	1661; 1271; 1265										-1.0528	4.69086	32.6778	1.08775e-08	2.39585e-07	14.5996	18.9994	36.729	32.9271			0.563598	0.414532		-0.658663	-0.319467
TRINITY_DN26598_c0_g1	549										-1.53533	4.30597	32.6591	1.09824e-08	2.41584e-07	12.6418	7.61991	36.2561	22.6806			1.00237	0.370062		-0.383217	-0.989219
TRINITY_DN35047_c0_g1	2141; 1716	DTX42 (2)	Protein DETOXIFICATION 42 {ECO:0000303|PubMed:11739388}	ARATH					AT1G51340	GO:0003674,GO:0005215,GO:0005342,GO:0005575,GO:0005886,GO:0006810,GO:0006811,GO:0006820,GO:0006842,GO:0008150,GO:0008509,GO:0008514,GO:0010035,GO:0010038,GO:0010044,GO:0015075,GO:0015137,GO:0015142,GO:0015238,GO:0015291,GO:0015297,GO:0015711,GO:0015746,GO:0015849,GO:0016020,GO:0016021,GO:0022804,GO:0022857,GO:0022891,GO:0022892,GO:0031224,GO:0042221,GO:0044425,GO:0044464,GO:0044699,GO:0044765,GO:…	1.08563	4.23258	32.6268	1.11666e-08	2.4532e-07	23.242	27.6599	10.995	12.9233			-0.587006	-0.387399		0.370857	0.603547
TRINITY_DN34096_c0_g1	1919; 1441; 1163; 1058; 1043; 864										1.49088	3.27703	32.6078	1.1276e-08	2.47406e-07	15.9421	12.3194	4.25615	5.75649			-0.75619	-0.446061		0.763816	0.438435
TRINITY_DN34855_c2_g3	1943; 795; 505	SBT25	Subtilisin-like protease SBT2.5 {ECO:0000303|PubMed:16193095}	ARATH					AT2G19170	GO:0003674,GO:0003824,GO:0004175,GO:0004252,GO:0005575,GO:0005618,GO:0008233,GO:0008236,GO:0016020,GO:0016787,GO:0017171,GO:0030312,GO:0044464,GO:0070011	-1.36353	3.45806	32.5902	1.13785e-08	2.49335e-07	5.28608	7.01568	16.9458	14.6791			0.658467	0.474628		-0.720195	-0.4129
TRINITY_DN24833_c0_g1	901	ELIP2; ELIP1	Early light-induced protein 2, chloroplastic {ECO:0000305}; Early light-induced protein 1, chloroplastic {ECO:0000305}	ARATH; ARATH					AT4G14690	GO:0003674,GO:0005215,GO:0005575,GO:0006810,GO:0006950,GO:0008150,GO:0008152,GO:0009266,GO:0009314,GO:0009408,GO:0009411,GO:0009416,GO:0009521,GO:0009522,GO:0009523,GO:0009535,GO:0009628,GO:0009637,GO:0009639,GO:0009642,GO:0009644,GO:0009889,GO:0009987,GO:0010029,GO:0010030,GO:0010114,GO:0010117,GO:0010218,GO:0010224,GO:0010380,GO:0015979,GO:0016020,GO:0016021,GO:0019222,GO:0022857,GO:0022891,GO:…	1.19397	5.06771	32.5671	1.15149e-08	2.52e-07	53.2524	39.7444	24.3546	16.406			-0.303406	-0.821286		0.764574	0.360119
TRINITY_DN27670_c0_g1	640; 640										-1.88074	1.2546	32.5222	1.17841e-08	2.5756e-07	1.06281	0.9399	3.98029	3.45389			0.530683	0.397756		-0.434675	-0.493764
TRINITY_DN28699_c0_g1	2241	TENAC (1)	Bifunctional TH2 protein, mitochondrial {ECO:0000303|PubMed:27677881}	ARATH					AT5G32470	GO:0003674,GO:0003824,GO:0003993,GO:0005575,GO:0005739,GO:0005829,GO:0006725,GO:0006766,GO:0006767,GO:0006772,GO:0006790,GO:0006807,GO:0008150,GO:0008152,GO:0009058,GO:0009110,GO:0009228,GO:0009987,GO:0016787,GO:0016788,GO:0016791,GO:0016810,GO:0018130,GO:0019438,GO:0034641,GO:0042131,GO:0042364,GO:0042578,GO:0042723,GO:0042724,GO:0043226,GO:0043227,GO:0043229,GO:0043231,GO:0044237,GO:0044249,GO:…	1.11705	3.93027	32.4522	1.22163e-08	2.66664e-07	19.9696	21.517	10.0492	9.09526			-0.428083	-0.547082		0.438486	0.536679
TRINITY_DN34478_c0_g1	1936; 1936; 1630; 1630	BBE18; BBE25; BBE26	Berberine bridge enzyme-like 18 {ECO:0000303|PubMed:26037923}; Berberine bridge enzyme-like 25 {ECO:0000303|PubMed:26037923}; Berberine bridge enzyme-like 26 {ECO:0000303|PubMed:26037923}	ARATH					AT5G44390,AT5G44400	GO:0000166,GO:0003674,GO:0003824,GO:0005488,GO:0005575,GO:0005576,GO:0005618,GO:0005911,GO:0009506,GO:0016491,GO:0016614,GO:0030054,GO:0030312,GO:0036094,GO:0043167,GO:0043168,GO:0044464,GO:0048037,GO:0050660,GO:0050662,GO:0097159,GO:1901265,GO:1901363	1.67815	4.83826	32.4359	1.2319e-08	2.68564e-07	59.7411	26.955	14.7783	12.3477			-0.610268	-0.836047		1.26937	0.176949
TRINITY_DN36299_c0_g1	1255; 1177; 1074; 881; 872	GDL15 (1)	GDSL esterase/lipase At1g29670	ARATH					AT1G29670	GO:0003674,GO:0003824,GO:0005575,GO:0005576,GO:0005618,GO:0006629,GO:0008150,GO:0008152,GO:0009056,GO:0009507,GO:0009534,GO:0009536,GO:0009579,GO:0016042,GO:0016787,GO:0016788,GO:0030312,GO:0031976,GO:0031984,GO:0043226,GO:0043227,GO:0043229,GO:0043231,GO:0044238,GO:0044422,GO:0044424,GO:0044434,GO:0044435,GO:0044444,GO:0044446,GO:0044464,GO:0044699,GO:0044710,GO:0044712,GO:0048046,GO:0071704,GO:…	1.38808	3.07507	32.4115	1.24744e-08	2.71605e-07	11.6629	12.4537	5.00491	4.23102			-0.459982	-0.62888		0.503846	0.585016
TRINITY_DN29854_c0_g1	863; 784; 775	Y5566 (2)	Uncharacterized protein At5g65660	ARATH					AT5G65660	GO:0005575,GO:0005886,GO:0016020,GO:0016021,GO:0031224,GO:0044425,GO:0044464	1.49773	2.77894	32.3027	1.31927e-08	2.86877e-07	9.3695	10.641	3.19211	3.85685			-0.647075	-0.473271		0.483702	0.636644
TRINITY_DN34099_c0_g1	1246; 1231; 1228; 1213; 1201; 1183; 1121; 1092; 1074; 967	PAP7	Probable plastid-lipid-associated protein 7, chloroplastic	ARATH					AT5G09820	GO:0005575,GO:0006732,GO:0008150,GO:0008152,GO:0009058,GO:0009108,GO:0009507,GO:0009532,GO:0009536,GO:0009570,GO:0009987,GO:0010236,GO:0042180,GO:0042181,GO:0043226,GO:0043227,GO:0043229,GO:0043231,GO:0044237,GO:0044249,GO:0044281,GO:0044283,GO:0044422,GO:0044424,GO:0044434,GO:0044435,GO:0044444,GO:0044446,GO:0044464,GO:0044699,GO:0044710,GO:0044711,GO:0044763,GO:0051186,GO:0051188,GO:0071704,GO:…	-1.11978	3.85469	32.2506	1.35516e-08	2.94308e-07	9.22966	8.96262	20.729	18.8525			0.548369	0.424055		-0.468851	-0.503573
TRINITY_DN31464_c1_g1	1054; 1042; 1040	REMO (1)	Remorin	SOLTU						GO:0003674,GO:0005488,GO:0005575,GO:0005886,GO:0006810,GO:0007154,GO:0007267,GO:0008150,GO:0009987,GO:0016020,GO:0023052,GO:0030246,GO:0031406,GO:0033293,GO:0036094,GO:0043167,GO:0043168,GO:0043177,GO:0044464,GO:0044699,GO:0044700,GO:0044763,GO:0048029,GO:0048032,GO:0051179,GO:0051234	-1.10818	4.35889	32.2472	1.35755e-08	2.94453e-07	11.1315	14.8706	26.5221	29.4157			0.434303	0.573707		-0.684742	-0.323269
TRINITY_DN39763_c0_g1	1829; 1824; 1820; 1815	ZFNL	Zinc finger CCCH domain-containing protein ZFN-like	PEA						GO:0003674,GO:0003676,GO:0003677,GO:0005488,GO:0005575,GO:0005634,GO:0043167,GO:0043169,GO:0043226,GO:0043227,GO:0043229,GO:0043231,GO:0044424,GO:0044464,GO:0046872,GO:0097159,GO:1901363	1.49812	2.9912	32.231	1.36892e-08	2.96541e-07	11.5231	11.6816	3.34975	4.80667			-0.760015	-0.412536		0.577868	0.594682
TRINITY_DN36128_c1_g1	1658; 1457; 965	LHWL1; LHWL3	Transcription factor EMB1444 {ECO:0000303|PubMed:12586866}; Transcription factor bHLH155	ARATH					AT1G06150,AT2G31280	GO:0003674,GO:0003676,GO:0003677,GO:0003824,GO:0004672,GO:0004674,GO:0005488,GO:0005575,GO:0005634,GO:0005829,GO:0006139,GO:0006351,GO:0006355,GO:0006464,GO:0006468,GO:0006725,GO:0006793,GO:0006796,GO:0006807,GO:0007165,GO:0008150,GO:0008152,GO:0009058,GO:0009059,GO:0009889,GO:0009987,GO:0010468,GO:0010556,GO:0016070,GO:0016301,GO:0016310,GO:0016740,GO:0016772,GO:0016773,GO:0018130,GO:0019219,GO:…	-0.937269	7.15274	32.2184	1.37783e-08	2.98004e-07	86.0316	109.23	189.359	184.467			0.485073	0.447709		-0.635116	-0.297666
TRINITY_DN29842_c0_g1	700	PUMP1 (2)	Mitochondrial uncoupling protein 1	ARATH	K15103				AT3G54110	GO:0003674,GO:0005215,GO:0005575,GO:0005739,GO:0005743,GO:0005774,GO:0005911,GO:0006810,GO:0006839,GO:0008150,GO:0008152,GO:0009058,GO:0009506,GO:0009507,GO:0009536,GO:0009853,GO:0009987,GO:0016020,GO:0016021,GO:0017077,GO:0019866,GO:0022857,GO:0030054,GO:0031090,GO:0031224,GO:0031966,GO:0043094,GO:0043226,GO:0043227,GO:0043229,GO:0043231,GO:0044237,GO:0044249,GO:0044422,GO:0044424,GO:0044425,GO:…	1.00982	4.30596	32.2165	1.37916e-08	2.98004e-07	27.0737	25.5451	12.2167	13.8731			-0.536333	-0.377334		0.495791	0.417876
TRINITY_DN35715_c0_g1	2275; 2196	Y4729	G-type lectin S-receptor-like serine/threonine-protein kinase At4g27290	ARATH					AT4G27290	GO:0000166,GO:0001882,GO:0001883,GO:0003674,GO:0003824,GO:0004672,GO:0004674,GO:0005488,GO:0005515,GO:0005516,GO:0005524,GO:0005575,GO:0005886,GO:0006464,GO:0006468,GO:0006793,GO:0006796,GO:0008037,GO:0008150,GO:0008152,GO:0009987,GO:0016020,GO:0016301,GO:0016310,GO:0016740,GO:0016772,GO:0016773,GO:0017076,GO:0019538,GO:0030246,GO:0030554,GO:0032549,GO:0032550,GO:0032553,GO:0032555,GO:0032559,GO:…	1.33383	3.46542	32.2136	1.38118e-08	2.98062e-07	16.7532	14.5685	6.97535	5.49745			-0.421982	-0.681551		0.641117	0.462416
TRINITY_DN27243_c0_g1	1136; 1136	ATL78 (1)	RING-H2 finger protein ATL78	ARATH	K19040				AT1G49230	GO:0003674,GO:0003824,GO:0004842,GO:0005488,GO:0005575,GO:0006508,GO:0006511,GO:0008150,GO:0008152,GO:0008270,GO:0009056,GO:0009057,GO:0009987,GO:0010498,GO:0016021,GO:0016740,GO:0019538,GO:0019787,GO:0019941,GO:0030163,GO:0031224,GO:0043161,GO:0043167,GO:0043169,GO:0043170,GO:0043632,GO:0044237,GO:0044238,GO:0044248,GO:0044260,GO:0044265,GO:0044425,GO:0046872,GO:0046914,GO:0051603,GO:0061630,GO:…	1.70248	3.38097	32.1803	1.40505e-08	3.02832e-07	12.7257	18.8987	3.50738	6.13066			-0.976221	-0.414214		0.442681	0.947754
TRINITY_DN24979_c0_g1	1009; 997; 667	KUA1	Transcription factor KUA1 {ECO:0000303|PubMed:24806884}	ARATH					AT5G47390	GO:0000122,GO:0000975,GO:0000976,GO:0001067,GO:0001071,GO:0001101,GO:0001558,GO:0003674,GO:0003676,GO:0003677,GO:0003700,GO:0005488,GO:0005575,GO:0005634,GO:0006139,GO:0006351,GO:0006355,GO:0006357,GO:0006725,GO:0006807,GO:0006950,GO:0006970,GO:0007568,GO:0008150,GO:0008152,GO:0008270,GO:0009058,GO:0009059,GO:0009314,GO:0009416,GO:0009628,GO:0009642,GO:0009646,GO:0009651,GO:0009719,GO:0009723,GO:…	1.58164	2.35007	32.1667	1.41494e-08	3.04578e-07	8.02701	6.94855	2.56157	2.44651			-0.517889	-0.554746		0.6184	0.454235
TRINITY_DN39492_c0_g1	3313; 3294; 1906; 1702; 1541	RBOHC (1)	Respiratory burst oxidase homolog protein C	SOLTU	K13447					GO:0003674,GO:0003824,GO:0004601,GO:0005488,GO:0005509,GO:0005575,GO:0016021,GO:0016209,GO:0016491,GO:0016651,GO:0016684,GO:0031224,GO:0043167,GO:0043169,GO:0044425,GO:0046872,GO:0050664	0.911159	5.31678	32.1133	1.45441e-08	3.12681e-07	47.9103	55.9912	25.2216	29.9338			-0.548999	-0.31867		0.325587	0.542082
TRINITY_DN25135_c0_g1	872										1.07003	4.36143	32.094	1.46887e-08	3.15392e-07	24.7243	30.7482	13.9113	12.5204			-0.414373	-0.546346		0.333728	0.62699
TRINITY_DN36398_c0_g1	1573; 1489	P2C54	Probable protein phosphatase 2C 54	ORYSJ	K14803					GO:0003674,GO:0003824,GO:0004721,GO:0004722,GO:0005488,GO:0016787,GO:0016788,GO:0016791,GO:0042578,GO:0043167,GO:0043169,GO:0046872	1.05566	4.42954	32.0708	1.48654e-08	3.18785e-07	32.4157	25.478	14.1477	13.7292			-0.455198	-0.493083		0.636535	0.311746
TRINITY_DN24901_c0_g1	964; 863	FLA11 (1)	Fasciclin-like arabinogalactan protein 11	ARATH					AT5G03170	GO:0005575,GO:0005886,GO:0008150,GO:0009832,GO:0009834,GO:0009987,GO:0016020,GO:0031224,GO:0031225,GO:0042546,GO:0044085,GO:0044425,GO:0044464,GO:0071554,GO:0071669,GO:0071840	1.82739	2.77652	32.0547	1.49893e-08	3.21039e-07	13.5089	7.45207	3.19211	2.73433			-0.577462	-0.710622		1.00124	0.286846
TRINITY_DN33532_c0_g1	1198; 966; 532	DIV (1)	Transcription factor DIVARICATA	ANTMA						GO:0003006,GO:0003674,GO:0003676,GO:0003677,GO:0005488,GO:0005575,GO:0005634,GO:0006139,GO:0006351,GO:0006355,GO:0006725,GO:0006807,GO:0007389,GO:0008150,GO:0008152,GO:0009058,GO:0009059,GO:0009791,GO:0009799,GO:0009855,GO:0009889,GO:0009908,GO:0009987,GO:0010468,GO:0010556,GO:0016070,GO:0018130,GO:0019219,GO:0019222,GO:0019438,GO:0022414,GO:0031323,GO:0031326,GO:0032501,GO:0032502,GO:0032774,GO:…	1.74782	1.95676	32.042	1.50877e-08	3.22742e-07	5.25811	6.44503	1.45812	1.98599			-0.640666	-0.435718		0.428938	0.647447
TRINITY_DN20653_c0_g1	909	MT1	Metallothionein-like protein 1	PEA						GO:0003674,GO:0005488,GO:0043167,GO:0043169,GO:0046872	1.24149	5.42017	32.0199	1.52604e-08	3.26026e-07	75.9349	44.041	26.6403	24.1485			-0.499443	-0.630764		0.944779	0.185429
TRINITY_DN31306_c0_g1	1867; 1852	HS21C	Small heat shock protein, chloroplastic	SOLLC	K13993					GO:0000302,GO:0005575,GO:0006950,GO:0006979,GO:0008150,GO:0009266,GO:0009314,GO:0009408,GO:0009416,GO:0009507,GO:0009536,GO:0009628,GO:0009642,GO:0009644,GO:0010035,GO:0042221,GO:0042542,GO:0043226,GO:0043227,GO:0043229,GO:0043231,GO:0044424,GO:0044444,GO:0044464,GO:0050896,GO:1901700	0.824001	5.52284	32.0164	1.5288e-08	3.26207e-07	55.2661	62.067	32.1182	34.1072			-0.434483	-0.352735		0.312659	0.474559
TRINITY_DN31194_c0_g1	1619; 1367	D14 (1)	Strigolactone esterase D14 {ECO:0000303|PubMed:25425668}	ARATH					AT3G03990	GO:0001763,GO:0003674,GO:0003824,GO:0005575,GO:0005634,GO:0005737,GO:0006629,GO:0006714,GO:0006720,GO:0006721,GO:0008150,GO:0008152,GO:0008299,GO:0008610,GO:0009058,GO:0009653,GO:0009987,GO:0010033,GO:0010223,GO:0010346,GO:0014070,GO:0016106,GO:0016114,GO:0016787,GO:0018130,GO:0032501,GO:0032502,GO:0033993,GO:0042221,GO:0043226,GO:0043227,GO:0043229,GO:0043231,GO:0044237,GO:0044238,GO:0044249,GO:…	1.27168	4.43289	31.9766	1.56043e-08	3.32542e-07	23.7734	37.1261	11.5468	13.6141			-0.665753	-0.460853		0.262179	0.864428
TRINITY_DN26212_c0_g1	828; 775	WTR14 (1)	WAT1-related protein At2g39510	ARATH					AT2G39510	GO:0003006,GO:0003333,GO:0003674,GO:0005215,GO:0005342,GO:0005575,GO:0005886,GO:0006810,GO:0006811,GO:0006820,GO:0006835,GO:0006865,GO:0008150,GO:0008324,GO:0008509,GO:0008514,GO:0009791,GO:0009987,GO:0015075,GO:0015171,GO:0015175,GO:0015179,GO:0015186,GO:0015711,GO:0015800,GO:0015807,GO:0015813,GO:0015849,GO:0016020,GO:0016021,GO:0022414,GO:0022857,GO:0022891,GO:0022892,GO:0031224,GO:0032501,GO:…	1.52665	3.77202	31.974	1.56248e-08	3.32563e-07	15.8023	24.5381	5.51723	8.40448			-0.883129	-0.414197		0.360662	0.936664
TRINITY_DN34587_c0_g1	1108; 1058	SIB1 (2)	Sigma factor binding protein 1, chloroplastic	ARATH					AT3G56710	GO:0002376,GO:0005575,GO:0005634,GO:0006355,GO:0006950,GO:0006952,GO:0006955,GO:0008150,GO:0009314,GO:0009416,GO:0009507,GO:0009536,GO:0009605,GO:0009607,GO:0009617,GO:0009628,GO:0009814,GO:0009816,GO:0009889,GO:0009987,GO:0010468,GO:0010556,GO:0019219,GO:0019222,GO:0031323,GO:0031326,GO:0042742,GO:0043207,GO:0043226,GO:0043227,GO:0043229,GO:0043231,GO:0044093,GO:0044424,GO:0044444,GO:0044464,GO:…	1.46235	3.16028	31.9464	1.5849e-08	3.36914e-07	15.0471	10.8424	4.9261	4.49006			-0.524102	-0.617912		0.775314	0.366701
TRINITY_DN27034_c0_g1	1084; 783; 652	POLX (1)	Retrovirus-related Pol polyprotein from transposon TNT 1-94	TOBAC							1.16173	3.75111	31.9099	1.61494e-08	3.42874e-07	19.2145	17.7238	8.70934	7.82883			-0.435868	-0.559646		0.550312	0.445203
TRINITY_DN28060_c0_g1	1724										1.49978	6.71556	31.8507	1.66488e-08	3.53037e-07	111.903	198.453	41.8915	67.7539			-1.05884	-0.390511		0.316945	1.13241
TRINITY_DN41905_c0_g1	1040										-0.768996	5.91446	31.8418	1.67258e-08	3.5423e-07	44.61	44.5446	79.3693	72.6181			0.433668	0.308711		-0.370175	-0.372203
TRINITY_DN35703_c1_g2	2287	BLH8; BLH9	BEL1-like homeodomain protein 8; BEL1-like homeodomain protein 9	ARATH					AT5G02030	GO:0001071,GO:0001763,GO:0003002,GO:0003006,GO:0003674,GO:0003676,GO:0003677,GO:0003700,GO:0005488,GO:0005575,GO:0005634,GO:0005829,GO:0006139,GO:0006351,GO:0006355,GO:0006725,GO:0006807,GO:0007389,GO:0008150,GO:0008152,GO:0009058,GO:0009059,GO:0009653,GO:0009886,GO:0009888,GO:0009889,GO:0009890,GO:0009892,GO:0009987,GO:0010051,GO:0010074,GO:0010076,GO:0010077,GO:0010087,GO:0010089,GO:0010154,GO:…	1.51214	2.77447	31.8156	1.69523e-08	3.58583e-07	10.0408	9.93609	2.95566	4.00076			-0.706257	-0.430188		0.57452	0.561925
TRINITY_DN32860_c0_g1	1727	WRI1 (1)	Ethylene-responsive transcription factor WRI1	ARATH					AT3G54320	GO:0000160,GO:0001071,GO:0003674,GO:0003676,GO:0003677,GO:0003700,GO:0005488,GO:0005575,GO:0005634,GO:0006109,GO:0006110,GO:0006139,GO:0006351,GO:0006629,GO:0006638,GO:0006639,GO:0006641,GO:0006725,GO:0006807,GO:0007165,GO:0007275,GO:0008150,GO:0008152,GO:0008610,GO:0009058,GO:0009059,GO:0009743,GO:0009744,GO:0009755,GO:0009873,GO:0009889,GO:0009891,GO:0009893,GO:0009894,GO:0009987,GO:0010033,GO:…	2.18339	2.5749	31.7947	1.71357e-08	3.62012e-07	6.40483	12.8901	1.45812	2.73433			-0.960172	-0.507		0.321056	1.14612
TRINITY_DN31712_c0_g1	1094; 1054; 837; 639	NHL1 (3)	NDR1/HIN1-like protein 1 {ECO:0000303|Ref.1}	ARATH					AT3G11660	GO:0002252,GO:0002376,GO:0003674,GO:0004871,GO:0005575,GO:0005911,GO:0006950,GO:0006952,GO:0008150,GO:0009506,GO:0009605,GO:0009607,GO:0009615,GO:0016021,GO:0030054,GO:0031224,GO:0031225,GO:0031226,GO:0043207,GO:0044425,GO:0044459,GO:0044464,GO:0046658,GO:0050896,GO:0051607,GO:0051704,GO:0051707,GO:0060089,GO:0098542	0.89875	4.99109	31.7772	1.72915e-08	3.64853e-07	44.1346	38.4016	22.0295	22.2488			-0.425939	-0.41283		0.515102	0.323668
TRINITY_DN35566_c0_g1	1910; 1910; 1910; 1739; 1557; 1549; 1520; 1520; 1520; 1520; 1520	C82A1; C82A3; C82A4	Cytochrome P450 82A1; Cytochrome P450 82A3; Cytochrome P450 82A4	PEA; SOYBN						GO:0003674,GO:0003824,GO:0004497,GO:0005488,GO:0005506,GO:0005575,GO:0008150,GO:0008152,GO:0009058,GO:0016020,GO:0016491,GO:0016705,GO:0016709,GO:0019748,GO:0020037,GO:0043167,GO:0043169,GO:0044550,GO:0044699,GO:0044710,GO:0044711,GO:0046872,GO:0046906,GO:0046914,GO:0097159,GO:1901363	0.86633	6.56983	31.7564	1.7477e-08	3.68311e-07	111.343	133.869	63.5664	70.8624			-0.498269	-0.34605		0.291402	0.552916
TRINITY_DN14286_c0_g1	1885	F3PH (2)	Flavonoid 3'-monooxygenase	ARATH; PETHY	K05280				AT5G07990	GO:0003674,GO:0003824,GO:0004497,GO:0005488,GO:0005506,GO:0005575,GO:0005789,GO:0008150,GO:0008152,GO:0009058,GO:0009719,GO:0009725,GO:0009733,GO:0009812,GO:0009813,GO:0010033,GO:0016020,GO:0016021,GO:0016491,GO:0016705,GO:0016709,GO:0016711,GO:0019748,GO:0020037,GO:0031090,GO:0031224,GO:0042221,GO:0043167,GO:0043169,GO:0044422,GO:0044424,GO:0044425,GO:0044432,GO:0044444,GO:0044446,GO:0044464,GO:…	2.54986	3.04904	31.7162	1.78424e-08	3.75549e-07	6.76842	21.3156	1.85221	2.90703			-1.03333	-0.68417		0.153297	1.5642
TRINITY_DN31350_c0_g1	1304; 1294	SPX1	SPX domain-containing protein 1 {ECO:0000303|PubMed:18315545}	ARATH					AT5G20150	GO:0005575,GO:0005634,GO:0005783,GO:0006950,GO:0007154,GO:0008150,GO:0009267,GO:0009605,GO:0009987,GO:0009991,GO:0010646,GO:0010647,GO:0016036,GO:0031667,GO:0031668,GO:0031669,GO:0032101,GO:0032103,GO:0032104,GO:0032106,GO:0032107,GO:0032109,GO:0033554,GO:0042594,GO:0043226,GO:0043227,GO:0043229,GO:0043231,GO:0044424,GO:0044444,GO:0044464,GO:0044699,GO:0044763,GO:0048518,GO:0048522,GO:0048583,GO:…	1.67686	5.23173	31.6379	1.85769e-08	3.90527e-07	78.9835	35.0113	15.133	20.4931			-0.936188	-0.54348		1.30467	0.175002
TRINITY_DN26727_c0_g1	975; 884										-1.86658	1.15927	31.5872	1.90681e-08	4.00359e-07	0.978903	0.906332	3.54679	3.36755			0.469179	0.421789		-0.427693	-0.463275
TRINITY_DN25900_c0_g1	1035; 1006; 1005										1.46613	3.13106	31.5441	1.94963e-08	4.08848e-07	11.0476	14.4342	5.28078	3.97198			-0.432569	-0.718452		0.409054	0.741967
TRINITY_DN36611_c0_g1	2086; 2071; 1440; 1046; 935	7SB1 (2)	Basic 7S globulin	SOYBN						GO:0003674,GO:0003824,GO:0004175,GO:0004190,GO:0005488,GO:0005515,GO:0006508,GO:0008150,GO:0008152,GO:0008233,GO:0009056,GO:0009057,GO:0016787,GO:0019538,GO:0030163,GO:0042802,GO:0043170,GO:0044238,GO:0045735,GO:0070001,GO:0070011,GO:0071704,GO:1901575	0.944888	8.6707	31.5324	1.96145e-08	4.10821e-07	601.774	470.689	291.625	265.547			-0.398192	-0.532374		0.641842	0.288724
TRINITY_DN36508_c0_g1	2059	M310 (1)	Uncharacterized mitochondrial protein AtMg00310	ARATH					ArthMp029	GO:0005575,GO:0005739,GO:0043226,GO:0043227,GO:0043229,GO:0043231,GO:0044424,GO:0044444,GO:0044464	1.91546	2.28715	31.4652	2.03045e-08	4.24753e-07	5.34202	9.86895	1.97044	2.04355			-0.623256	-0.596931		0.263621	0.956566
TRINITY_DN25642_c0_g1	575	DRMH3 (2)	Dormancy-associated protein homolog 3 {ECO:0000305}	ARATH					AT1G56220		2.0173	1.8815	31.4573	2.03874e-08	4.25965e-07	4.13936	7.45207	1.53694	1.32399			-0.531032	-0.620617		0.264554	0.887095
TRINITY_DN29201_c0_g1	738; 738	4CL1 (1)	4-coumarate--CoA ligase 1	TOBAC						GO:0000166,GO:0001882,GO:0001883,GO:0003674,GO:0003824,GO:0005488,GO:0005524,GO:0006725,GO:0008150,GO:0008152,GO:0009698,GO:0009987,GO:0016207,GO:0016405,GO:0016874,GO:0016877,GO:0016878,GO:0017076,GO:0019748,GO:0030554,GO:0032549,GO:0032550,GO:0032553,GO:0032555,GO:0032559,GO:0035639,GO:0036094,GO:0043167,GO:0043168,GO:0044237,GO:0044699,GO:0044710,GO:0044763,GO:0071704,GO:0097159,GO:0097367,GO:…	0.770243	5.63234	31.2125	2.31267e-08	4.82607e-07	63.5169	61.3285	36.6502	36.5537			-0.367542	-0.371146		0.39385	0.344839
TRINITY_DN25318_c0_g1	731	6PGD2	6-phosphogluconate dehydrogenase, decarboxylating 2, chloroplastic	ARATH	K00033				AT5G41670	GO:0003674,GO:0003824,GO:0004616,GO:0005575,GO:0005739,GO:0005829,GO:0005911,GO:0005975,GO:0006082,GO:0006139,GO:0006725,GO:0006732,GO:0006733,GO:0006739,GO:0006753,GO:0006793,GO:0006796,GO:0006807,GO:0008114,GO:0008150,GO:0008152,GO:0009051,GO:0009117,GO:0009506,GO:0009507,GO:0009532,GO:0009536,GO:0009570,GO:0009743,GO:0009744,GO:0009746,GO:0009749,GO:0009750,GO:0009987,GO:0010033,GO:0010035,GO:…	-0.873418	6.21926	31.1211	2.42419e-08	5.05262e-07	58.6783	46.4579	94.5811	98.1194			0.403415	0.455324		-0.267146	-0.591593
TRINITY_DN38462_c0_g1	2438; 2435	TAUE4	Sulfite exporter TauE/SafE family protein 4 {ECO:0000312|EMBL:AEC09275.1}	ARATH					AT2G36630	GO:0005575,GO:0006810,GO:0008150,GO:0016021,GO:0031224,GO:0044425,GO:0051179,GO:0051234	-1.05197	4.13712	31.1165	2.43001e-08	5.05857e-07	11.4112	11.4466	25.3398	22.1049			0.55825	0.376573		-0.469315	-0.465509
TRINITY_DN37929_c0_g1	2367; 2340; 1702; 1629	FAAH	Fatty acid amide hydrolase	ARATH					AT5G64440	GO:0003674,GO:0003824,GO:0004040,GO:0005575,GO:0005773,GO:0005774,GO:0005783,GO:0005789,GO:0005794,GO:0005886,GO:0006066,GO:0006576,GO:0006807,GO:0006950,GO:0006952,GO:0008150,GO:0008152,GO:0009308,GO:0009605,GO:0009607,GO:0009617,GO:0009987,GO:0016020,GO:0016021,GO:0016787,GO:0016810,GO:0016811,GO:0031090,GO:0031224,GO:0034641,GO:0042439,GO:0042742,GO:0043207,GO:0043226,GO:0043227,GO:0043229,GO:…	0.813505	6.17495	31.1133	2.434e-08	5.06071e-07	95.1494	88.787	54.66	50.0527			-0.333919	-0.456276		0.443957	0.346237
TRINITY_DN33065_c0_g1	1569; 1558; 1069; 1058; 1058	LSH6 (2)	Protein LIGHT-DEPENDENT SHORT HYPOCOTYLS 6	ARATH					AT1G07090	GO:0003674,GO:0003676,GO:0003677,GO:0005488,GO:0005575,GO:0005634,GO:0006139,GO:0006351,GO:0006355,GO:0006725,GO:0006807,GO:0007275,GO:0008150,GO:0008152,GO:0009058,GO:0009059,GO:0009299,GO:0009314,GO:0009416,GO:0009628,GO:0009889,GO:0009987,GO:0010468,GO:0010556,GO:0016070,GO:0018130,GO:0019219,GO:0019222,GO:0019438,GO:0031323,GO:0031326,GO:0032501,GO:0032502,GO:0032774,GO:0034641,GO:0034645,GO:…	1.02457	4.55057	31.0953	2.45659e-08	5.10012e-07	27.7729	34.877	14.5024	16.2333			-0.538816	-0.394918		0.312505	0.621228
TRINITY_DN24127_c0_g1	592										1.255	3.7546	31.0935	2.45893e-08	5.10012e-07	16.3337	21.4834	8.66993	7.19561			-0.426127	-0.64066		0.354821	0.711966
TRINITY_DN29815_c1_g1	1824; 1824; 1797; 896										1.24159	5.6087	31.0615	2.49977e-08	5.17853e-07	49.2528	87.7464	29.2413	28.6673			-0.552456	-0.579208		0.161721	0.969943
TRINITY_DN21088_c0_g1	1755	PTR32	Protein NRT1/ PTR FAMILY 1.1	ARATH					AT3G16180	GO:0003674,GO:0005215,GO:0005575,GO:0005886,GO:0006810,GO:0006811,GO:0006820,GO:0008150,GO:0008509,GO:0015075,GO:0015103,GO:0015112,GO:0015698,GO:0015706,GO:0016020,GO:0016021,GO:0022857,GO:0022891,GO:0022892,GO:0031224,GO:0044425,GO:0044464,GO:0044699,GO:0044765,GO:0051179,GO:0051234,GO:0071705,GO:0080054,GO:0080055,GO:1902578	1.7423	2.23259	30.9541	2.64198e-08	5.46649e-07	8.50248	5.60583	2.2463	1.98599			-0.514021	-0.605289		0.79243	0.326879
TRINITY_DN31651_c0_g1	1147; 1015; 955; 824	RHA4A	Probable E3 ubiquitin-protein ligase RHA4A {ECO:0000305}	ARATH					AT4G24015	GO:0003674,GO:0003824,GO:0005488,GO:0008270,GO:0016740,GO:0043167,GO:0043169,GO:0046872,GO:0046914	1.68105	4.40478	30.9064	2.70777e-08	5.59584e-07	40.2469	23.9003	6.77831	13.1536			-1.15386	-0.366214		1.11297	0.407098
TRINITY_DN33250_c0_g1	1007; 1006; 1005	APT5	Adenine phosphoribosyltransferase 5	ARATH	K00759				AT5G11160	GO:0003674,GO:0003824,GO:0003999,GO:0005575,GO:0005829,GO:0006139,GO:0006144,GO:0006163,GO:0006164,GO:0006166,GO:0006167,GO:0006168,GO:0006725,GO:0006753,GO:0006793,GO:0006796,GO:0006807,GO:0008150,GO:0008152,GO:0009058,GO:0009112,GO:0009113,GO:0009116,GO:0009117,GO:0009119,GO:0009123,GO:0009124,GO:0009126,GO:0009127,GO:0009150,GO:0009152,GO:0009156,GO:0009161,GO:0009163,GO:0009165,GO:0009167,GO:…	-1.13769	4.08843	30.8911	2.72927e-08	5.63345e-07	9.00591	12.2523	23.1724	23.5153			0.498672	0.518193		-0.694889	-0.321976
TRINITY_DN23349_c0_g1	1250	PR5 (1)	Pathogenesis-related protein 5	ARATH					AT1G75040	GO:0002376,GO:0005575,GO:0005576,GO:0005618,GO:0005773,GO:0006950,GO:0006952,GO:0006955,GO:0008150,GO:0009314,GO:0009411,GO:0009416,GO:0009605,GO:0009607,GO:0009615,GO:0009627,GO:0009628,GO:0009814,GO:0009889,GO:0009962,GO:0010035,GO:0010038,GO:0010224,GO:0019222,GO:0030312,GO:0031537,GO:0031540,GO:0042221,GO:0043207,GO:0043226,GO:0043227,GO:0043229,GO:0043231,GO:0044424,GO:0044444,GO:0044464,GO:…	-0.897925	4.81019	30.8882	2.73332e-08	5.63499e-07	20.3612	18.7644	35.0344	37.8777			0.363976	0.470693		-0.363893	-0.470775
TRINITY_DN36950_c0_g1	3289; 2271; 2264; 2250; 1770; 1696	AB9C; ATB16; ATHB5	ABC transporter C family member 9; Homeobox-leucine zipper protein ATHB-16; Homeobox-leucine zipper protein ATHB-5	ARATH	K09338				AT4G40060,AT3G60160	GO:0000166,GO:0000325,GO:0001071,GO:0001558,GO:0001882,GO:0001883,GO:0003674,GO:0003676,GO:0003677,GO:0003700,GO:0003824,GO:0005215,GO:0005488,GO:0005524,GO:0005575,GO:0005634,GO:0005773,GO:0005774,GO:0006139,GO:0006351,GO:0006355,GO:0006725,GO:0006807,GO:0006810,GO:0008150,GO:0008152,GO:0008559,GO:0009058,GO:0009059,GO:0009314,GO:0009416,GO:0009628,GO:0009637,GO:0009648,GO:0009889,GO:0009891,GO:…	0.990782	8.03108	30.7741	2.89888e-08	5.96911e-07	299.824	396.034	166.896	183.2			-0.551819	-0.418869		0.285753	0.684935
TRINITY_DN34242_c0_g1	1093; 1085	CIPKE (1)	CBL-interacting serine/threonine-protein kinase 14	ARATH					AT5G01820	GO:0000166,GO:0001882,GO:0001883,GO:0003674,GO:0003824,GO:0004672,GO:0004674,GO:0005488,GO:0005524,GO:0005575,GO:0005634,GO:0005773,GO:0005911,GO:0006464,GO:0006468,GO:0006793,GO:0006796,GO:0007165,GO:0008150,GO:0008152,GO:0009506,GO:0009987,GO:0016301,GO:0016310,GO:0016740,GO:0016772,GO:0016773,GO:0017076,GO:0018105,GO:0018107,GO:0018193,GO:0018209,GO:0018210,GO:0019538,GO:0030054,GO:0030554,GO:…	1.64967	2.15443	30.7553	2.92696e-08	6.01966e-07	7.24389	5.94151	1.8128	2.36016			-0.632435	-0.438905		0.645213	0.426127
TRINITY_DN28892_c0_g1	2069; 1981	MLO4 (1)	MLO-like protein 4	ARATH	K08472				AT1G11000	GO:0005575,GO:0005886,GO:0006950,GO:0006952,GO:0008150,GO:0009607,GO:0016020,GO:0016021,GO:0031224,GO:0044425,GO:0044464,GO:0050896	-0.924383	4.61641	30.7524	2.93136e-08	6.02145e-07	17.4804	16.314	32.4334	31.7471			0.440424	0.411376		-0.381361	-0.47044
TRINITY_DN53744_c0_g1	918	SILD (1)	Secoisolariciresinol dehydrogenase	PODPE	K19650					GO:0000166,GO:0003674,GO:0003824,GO:0005488,GO:0016491,GO:0036094,GO:0097159,GO:1901265,GO:1901363	3.22147	1.90008	30.7249	2.97329e-08	6.10024e-07	5.95733	7.14996	0.0788175	1.26643			-1.18162	-0.529668		0.754902	0.956383
TRINITY_DN33560_c1_g1	2996; 2778; 2616; 2378; 2328; 2254; 2204; 1281	FB333	Probable F-box protein At4g22030	ARATH					AT4G22030		-0.915395	5.40461	30.7079	2.99948e-08	6.14659e-07	25.3396	33.3665	57.1427	53.5066			0.486642	0.3951		-0.626566	-0.255177
TRINITY_DN23114_c0_g1	965	Y1141 (1)	G-type lectin S-receptor-like serine/threonine-protein kinase At1g11410	ARATH						GO:0000166,GO:0001882,GO:0001883,GO:0003674,GO:0003824,GO:0004672,GO:0004674,GO:0005488,GO:0005515,GO:0005516,GO:0005524,GO:0005575,GO:0005886,GO:0006464,GO:0006468,GO:0006793,GO:0006796,GO:0008037,GO:0008150,GO:0008152,GO:0009987,GO:0016020,GO:0016021,GO:0016301,GO:0016310,GO:0016740,GO:0016772,GO:0016773,GO:0017076,GO:0019538,GO:0030246,GO:0030554,GO:0031224,GO:0032549,GO:0032550,GO:0032553,GO:…	1.34393	3.14765	30.6534	3.0848e-08	6.31385e-07	13.8725	11.2452	4.88669	5.00815			-0.543364	-0.518142		0.661279	0.400227
TRINITY_DN21009_c0_g1	2845	GTE3	Transcription factor GTE3, chloroplastic	ARATH					AT1G73150	GO:0005575,GO:0006139,GO:0006325,GO:0006351,GO:0006355,GO:0006725,GO:0006807,GO:0008150,GO:0008152,GO:0009058,GO:0009059,GO:0009507,GO:0009536,GO:0009889,GO:0009987,GO:0010468,GO:0010556,GO:0016043,GO:0016070,GO:0016568,GO:0016569,GO:0018130,GO:0019219,GO:0019222,GO:0019438,GO:0031323,GO:0031326,GO:0032774,GO:0034641,GO:0034645,GO:0034654,GO:0043170,GO:0043226,GO:0043227,GO:0043229,GO:0043231,GO:…	-1.0417	4.94685	30.5649	3.22885e-08	6.60078e-07	16.977	23.3632	44.5713	38.4246			0.594026	0.389817		-0.701165	-0.282677
TRINITY_DN28800_c0_g1	662	GASA6	Gibberellin-regulated protein 6	ARATH					AT1G74670	GO:0005575,GO:0005576,GO:0007165,GO:0008150,GO:0009628,GO:0009740,GO:0009743,GO:0009744,GO:0009746,GO:0009749,GO:0009750,GO:0009755,GO:0010033,GO:0010476,GO:0034284,GO:0034285,GO:0042221,GO:0050789,GO:0050794,GO:0050896,GO:0065007,GO:0080167,GO:1901700	-0.859469	8.51977	30.5571	3.24188e-08	6.61423e-07	280.358	241.219	463.014	483.373			0.398237	0.460056		-0.321511	-0.536782
TRINITY_DN34636_c0_g1	1575; 1563; 1560; 1538										-0.838512	5.26507	30.5563	3.24318e-08	6.61423e-07	29.1434	25.948	47.3299	51.204			0.343547	0.452618		-0.319992	-0.476173
TRINITY_DN23928_c0_g1	2285; 2051	PME3; PMEU1	Pectinesterase 3; Pectinesterase/pectinesterase inhibitor U1	CITSI; SOLLC	K01051					GO:0000272,GO:0003674,GO:0003824,GO:0004857,GO:0005575,GO:0005576,GO:0005618,GO:0005975,GO:0005976,GO:0008150,GO:0008152,GO:0009056,GO:0009057,GO:0009987,GO:0010393,GO:0016043,GO:0016052,GO:0016787,GO:0016788,GO:0030234,GO:0030312,GO:0030599,GO:0042545,GO:0043170,GO:0044238,GO:0044464,GO:0045229,GO:0045330,GO:0045488,GO:0045490,GO:0046910,GO:0052689,GO:0071554,GO:0071555,GO:0071704,GO:0071840,GO:…	-1.00467	5.21185	30.5366	3.27623e-08	6.67365e-07	20.0815	29.2376	48.394	50.4269			0.455831	0.512886		-0.734582	-0.234136
TRINITY_DN36384_c0_g1	1744; 1590; 1541; 1387	GDL57	GDSL esterase/lipase At3g48460	ARATH					AT3G48460	GO:0003674,GO:0003824,GO:0005575,GO:0005576,GO:0006629,GO:0008150,GO:0008152,GO:0009056,GO:0016042,GO:0016787,GO:0016788,GO:0044238,GO:0044699,GO:0044710,GO:0044712,GO:0071704,GO:1901575	2.39704	3.12276	30.4871	3.36091e-08	6.83799e-07	21.8715	6.81428	2.56157	2.87825			-0.858708	-0.761876		1.52898	0.0916042
TRINITY_DN54600_c0_g1	529										2.0149	2.18345	30.4585	3.41084e-08	6.92262e-07	4.78264	9.56684	1.8128	1.72695			-0.599802	-0.63266		0.231193	1.00127
TRINITY_DN35507_c0_g1	2018; 2018; 1751; 1751	C04C1 (1)	Cytochrome P450 704C1	PINTA						GO:0003674,GO:0003824,GO:0004497,GO:0005488,GO:0005506,GO:0005575,GO:0016021,GO:0016491,GO:0016705,GO:0020037,GO:0031224,GO:0043167,GO:0043169,GO:0044425,GO:0046872,GO:0046906,GO:0046914,GO:0097159,GO:1901363	1.55334	3.39109	30.4575	3.41267e-08	6.92262e-07	11.7468	19.3351	5.91132	4.69154			-0.496693	-0.738272		0.300418	0.934546
TRINITY_DN20738_c0_g1	941	SAU36 (2)	Auxin-responsive protein SAUR36 {ECO:0000305}	ARATH	K14488				AT2G45210	GO:0005575,GO:0005634,GO:0007165,GO:0007275,GO:0008150,GO:0009734,GO:0009755,GO:0010029,GO:0032501,GO:0032502,GO:0040008,GO:0043226,GO:0043227,GO:0043229,GO:0043231,GO:0044424,GO:0044464,GO:0044699,GO:0044707,GO:0044767,GO:0048518,GO:0048580,GO:0048831,GO:0050789,GO:0050793,GO:0050794,GO:0051094,GO:0051239,GO:0051240,GO:0065007,GO:1900055,GO:1900057,GO:1900140,GO:2000024,GO:2000026	1.5358	2.45273	30.4563	3.41467e-08	6.92262e-07	8.78216	7.18352	2.6798	2.82068			-0.554881	-0.512089		0.649248	0.417722
TRINITY_DN44641_c0_g1	1687	AOX1A	Ubiquinol oxidase 1a, mitochondrial	ARATH	K17893				AT3G22370	GO:0003674,GO:0003824,GO:0005488,GO:0005575,GO:0005739,GO:0005743,GO:0006091,GO:0006950,GO:0007165,GO:0008150,GO:0008152,GO:0009266,GO:0009409,GO:0009628,GO:0009916,GO:0009987,GO:0015980,GO:0016020,GO:0016021,GO:0016491,GO:0016679,GO:0016682,GO:0019866,GO:0031090,GO:0031224,GO:0031930,GO:0031966,GO:0043167,GO:0043169,GO:0043226,GO:0043227,GO:0043229,GO:0043231,GO:0044237,GO:0044422,GO:0044424,GO:…	0.892766	4.79726	30.445	3.43473e-08	6.95502e-07	37.534	34.5078	18.8374	19.9462			-0.451936	-0.377137		0.471981	0.357092
TRINITY_DN8081_c0_g1	985	UGDH4 (2)	UDP-glucose 6-dehydrogenase 4	ORYSJ	K00012					GO:0000166,GO:0003674,GO:0003824,GO:0003979,GO:0005488,GO:0006065,GO:0006082,GO:0006139,GO:0006725,GO:0006753,GO:0006793,GO:0006796,GO:0006807,GO:0008150,GO:0008152,GO:0009058,GO:0009117,GO:0009165,GO:0009225,GO:0009226,GO:0009987,GO:0016053,GO:0016491,GO:0016614,GO:0016616,GO:0018130,GO:0019438,GO:0019637,GO:0019752,GO:0034641,GO:0034654,GO:0036094,GO:0043436,GO:0044237,GO:0044238,GO:0044249,GO:…	-1.55306	2.13996	30.4402	3.44322e-08	6.96395e-07	2.3214	2.11478	6.3054	6.7351			0.470754	0.543527		-0.471798	-0.542483
TRINITY_DN36562_c0_g1	2658; 1902; 1513										1.06135	3.98089	30.4357	3.45126e-08	6.97195e-07	20.1095	22.3562	10.2069	10.1314			-0.461156	-0.4701		0.395816	0.53544
TRINITY_DN58328_c0_g1	697										2.10415	2.7159	30.4175	3.48363e-08	7.02902e-07	13.2012	7.68704	3.38915	1.52547			-0.432452	-1.0447		1.0636	0.413545
TRINITY_DN14555_c0_g1	516	GL24 (1)	Germin-like protein subfamily 2 member 4	ARATH					AT3G62020	GO:0003674,GO:0005488,GO:0005575,GO:0005576,GO:0005618,GO:0005911,GO:0006810,GO:0008150,GO:0009505,GO:0009506,GO:0009987,GO:0010496,GO:0010497,GO:0030054,GO:0030145,GO:0030312,GO:0043167,GO:0043169,GO:0044464,GO:0045735,GO:0046872,GO:0046914,GO:0048046,GO:0050789,GO:0050793,GO:0051179,GO:0051234,GO:0051239,GO:0065007,GO:2000026,GO:2000280	1.09062	4.30766	30.3482	3.61037e-08	7.27615e-07	29.9544	23.6318	13.9507	11.2827			-0.35566	-0.619729		0.646736	0.328653
TRINITY_DN35544_c0_g1	1932; 1919; 1856; 1834										0.985734	4.39191	30.3334	3.63815e-08	7.32349e-07	27.0177	28.5327	15.1724	12.9233			-0.346147	-0.548668		0.410698	0.484118
TRINITY_DN20696_c0_g1	2121	MTDH (1)	Probable mannitol dehydrogenase	FRAAN						GO:0003674,GO:0003824,GO:0005488,GO:0008270,GO:0016491,GO:0016614,GO:0016616,GO:0031320,GO:0043167,GO:0043169,GO:0046029,GO:0046872,GO:0046914	0.847101	7.6623	30.324	3.65581e-08	7.35037e-07	259.969	260.587	142.975	146.388			-0.436037	-0.402471		0.417553	0.420956
TRINITY_DN15886_c1_g1	1787	NIA (2)	Nitrate reductase [NADH]	CUCMA						GO:0003674,GO:0003824,GO:0005488,GO:0006082,GO:0006807,GO:0006809,GO:0008150,GO:0008152,GO:0008940,GO:0009058,GO:0009703,GO:0009987,GO:0016491,GO:0016661,GO:0020037,GO:0030151,GO:0034641,GO:0042126,GO:0042128,GO:0043167,GO:0043169,GO:0043436,GO:0043546,GO:0044237,GO:0044249,GO:0044271,GO:0044281,GO:0044699,GO:0044710,GO:0044763,GO:0046209,GO:0046857,GO:0046872,GO:0046906,GO:0046914,GO:0048037,GO:…	-2.3754	3.6815	30.3162	3.67053e-08	7.37128e-07	1.73406	6.5793	19.5862	23.3714			0.907343	1.14044		-1.62395	-0.423832
TRINITY_DN50056_c0_g1	1680	PGLR (2)	Polygalacturonase	PRUPE						GO:0003006,GO:0003674,GO:0003824,GO:0004553,GO:0004650,GO:0005575,GO:0005576,GO:0005618,GO:0005975,GO:0007568,GO:0008150,GO:0008152,GO:0009835,GO:0009987,GO:0016043,GO:0016787,GO:0016798,GO:0021700,GO:0022414,GO:0030312,GO:0032502,GO:0044238,GO:0044464,GO:0044699,GO:0044702,GO:0044767,GO:0045229,GO:0071554,GO:0071555,GO:0071695,GO:0071704,GO:0071840	-0.879664	4.96878	30.2685	3.76188e-08	7.54586e-07	23.3538	20.6778	39.6058	41.4467			0.381906	0.444368		-0.332675	-0.493598
[truncated: 16,219 more rows]
