# Supplementary material for: Flax (Linum usitatissimum L.) response to non-optimal soil acidity and zinc deficiency
Source: BMC Plant Biol. 2019 Feb 15;19(Suppl 1):54. doi: 10.1186/s12870-019-1641-1 (PMC6393972; doi:10.1186/s12870-019-1641-1)
Supplement: Supplementary file 7 — Gene expression alterations in flax cultivar Norlin under Zn deficiency and pH 7.5. (XLSX 6580 kb) [file 12870_2019_1641_MOESM7_ESM.xlsx]

## Sheet: Zn-, pH.7.5 vs Zn+, ph.5....1
Additional file 7. Gene expression alterations in flax cultivar Norlin under Zn deficiency and pH 7.5.
Gene ID	Transcript lengths	Blast symbol	Blast name	Blast species	KEGG Orthology		Zn+ pH5.5	Zn- pH7.5	KEGG A.Thaliana	Gene Ontology	logFC	logCPM	LR	PValue	FDR	Norlin Zn- pH7.5 r1	Norlin Zn- pH7.5 r2	Norlin Zn+ pH5.5 r1	Norlin Zn+ pH5.5 r2			(log-R) Norlin Zn+ pH5.5 r1	(log-R) Norlin Zn+ pH5.5 r2		(log-R) Norlin Zn- pH7.5 r1	(log-R) Norlin Zn- pH7.5 r2
TRINITY_DN41281_c1_g1	855; 767; 754; 746; 735; 681; 667; 652; 650; 633; 576; 512										-9.69007	4.3406	631.772	2.05778e-139	3.48403e-135	0.029069	0.0622083	38.1842	42.5742			2.11063	2.26021		-2.19711	-2.17373
TRINITY_DN38136_c4_g1	667; 588; 574										-9.59389	4.24496	500.92	5.99398e-111	3.3828e-107	0.029069	0.0622083	31.1519	44.404			1.88797	2.37313		-2.14223	-2.11886
TRINITY_DN39147_c1_g2	521										-11.9239	2.89139	285.395	5.01078e-64	1.69675e-60	0	0	12.5533	16.926			1.33688	1.7159		-1.52639	-1.52639
TRINITY_DN26512_c0_g1	889; 866	PR1; PR12	Pathogenesis-related protein 1; Pathogenesis-related protein PRB1-2	ARATH; HORVU	K13449				AT2G14610	GO:0001101,GO:0002376,GO:0005575,GO:0005576,GO:0005618,GO:0006950,GO:0006952,GO:0006955,GO:0007584,GO:0008150,GO:0009414,GO:0009415,GO:0009605,GO:0009607,GO:0009627,GO:0009628,GO:0009719,GO:0009814,GO:0009991,GO:0010033,GO:0010035,GO:0010243,GO:0010266,GO:0014070,GO:0030312,GO:0031667,GO:0033273,GO:0042221,GO:0043207,GO:0044464,GO:0045087,GO:0048046,GO:0050896,GO:0051704,GO:0051707,GO:0098542,GO:…	3.64524	3.96597	229.275	8.57854e-52	2.42072e-48	26.6563	30.9797	2.06651	2.53127			-1.49821	-1.34208		1.31878	1.52151
TRINITY_DN41718_c2_g1	642; 609; 532										-11.1998	2.17356	217.193	3.70431e-49	8.95966e-46	0	0	8.35857	9.48464			1.14916	1.29804		-1.2236	-1.2236
TRINITY_DN30138_c0_g1	1402; 1333; 1262; 1244; 1193; 1175										3.45355	4.35964	204.484	2.19439e-46	4.64414e-43	31.1329	43.888	3.45446	3.38519			-1.41423	-1.43267		1.18853	1.65838
TRINITY_DN39403_c2_g1	570										3.00378	4.56024	204.184	2.55149e-46	4.70437e-43	39.999	43.6702	4.78073	5.64199			-1.38877	-1.21627		1.24207	1.36297
TRINITY_DN34932_c0_g1	1698; 1024	NAS4	Probable nicotianamine synthase 4	ARATH	K05953				AT1G56430	GO:0000902,GO:0000904,GO:0003006,GO:0003674,GO:0003824,GO:0006082,GO:0006576,GO:0006807,GO:0006810,GO:0007275,GO:0008150,GO:0008152,GO:0009058,GO:0009308,GO:0009309,GO:0009555,GO:0009653,GO:0009826,GO:0009860,GO:0009932,GO:0009987,GO:0010232,GO:0010233,GO:0016043,GO:0016049,GO:0016053,GO:0016740,GO:0016765,GO:0018130,GO:0019752,GO:0022414,GO:0030410,GO:0030417,GO:0030418,GO:0032501,GO:0032502,GO:…	2.56	7.04079	204.015	2.77855e-46	4.70437e-43	226.477	223.608	33.496	42.8181			-1.42271	-1.08628		1.26361	1.24538
TRINITY_DN2503_c0_g1	1832; 1801	ZIP1; ZIP5	Zinc transporter 1; Zinc transporter 5	ARATH; ORYSJ	K14709				AT3G12750	GO:0000041,GO:0003674,GO:0005215,GO:0005385,GO:0005575,GO:0005886,GO:0006810,GO:0006811,GO:0006812,GO:0006829,GO:0008150,GO:0008324,GO:0015075,GO:0016020,GO:0016021,GO:0022857,GO:0022890,GO:0022891,GO:0022892,GO:0030001,GO:0031224,GO:0044425,GO:0044464,GO:0044699,GO:0044765,GO:0046873,GO:0046915,GO:0051179,GO:0051234,GO:0072509,GO:1902578	2.43597	5.43512	198.179	5.21397e-45	8.02525e-42	70.2598	75.5831	11.9981	14.9436			-1.2785	-1.00298		1.08947	1.19201
TRINITY_DN27001_c0_g1	2027	ENPP1	Ectonucleotide pyrophosphatase/phosphodiesterase family member 1	HUMAN	K01513					GO:0000166,GO:0001558,GO:0001871,GO:0001882,GO:0001883,GO:0001932,GO:0001933,GO:0002376,GO:0003674,GO:0003676,GO:0003824,GO:0004518,GO:0004527,GO:0004528,GO:0004551,GO:0004872,GO:0005044,GO:0005102,GO:0005158,GO:0005488,GO:0005509,GO:0005515,GO:0005524,GO:0005575,GO:0005615,GO:0005765,GO:0005774,GO:0005886,GO:0005887,GO:0005979,GO:0006082,GO:0006091,GO:0006109,GO:0006139,GO:0006163,GO:0006725,GO:…	2.21739	6.3355	183.54	8.17518e-42	1.15345e-38	137.293	128.336	26.2786	30.8327			-1.18005	-0.96463		1.12029	1.0244
TRINITY_DN39403_c1_g1	3984; 3966; 3454; 3436; 2991; 2973; 988; 987	ELC; ELCL; ZIP1	Protein ELC {ECO:0000303|PubMed:17090720}; Protein ELC-like {ECO:0000303|PubMed:17090720}; Zinc transporter 1	ARATH	K14709,K12183				AT3G12750,AT3G12400	GO:0000813,GO:0000902,GO:0000904,GO:0003674,GO:0005215,GO:0005385,GO:0005488,GO:0005515,GO:0005575,GO:0005768,GO:0005769,GO:0005770,GO:0005886,GO:0006464,GO:0006810,GO:0008104,GO:0008150,GO:0008152,GO:0008324,GO:0009653,GO:0009987,GO:0010091,GO:0015031,GO:0015075,GO:0016020,GO:0016021,GO:0016043,GO:0019538,GO:0022857,GO:0022890,GO:0022891,GO:0022892,GO:0031224,GO:0032182,GO:0032502,GO:0032989,GO:…	2.40316	7.62678	165.713	6.39074e-38	8.32321e-35	305.108	359.564	56.8444	68.8018			-1.31748	-1.0506		1.06629	1.30179
TRINITY_DN30562_c0_g1	513										-11.0301	2.00634	165.067	8.84337e-38	1.06948e-34	0	0	5.73688	10.1251			0.813833	1.462		-1.13792	-1.13792
TRINITY_DN27344_c0_g1	1904; 1902; 1815; 1701; 1699; 1612	RFA1	Probable replication factor A 73 kDa subunit {ECO:0000250|UniProtKB:Q19537}	CAEBR							10.6195	1.61118	164.263	1.32555e-37	1.44101e-34	6.42425	5.50544	0	0			-0.995621	-0.995621		1.07893	0.912315
TRINITY_DN50032_c0_g1	1644	E13B (1)	Glucan endo-1,3-beta-glucosidase, basic vacuolar isoform	HEVBR						GO:0003674,GO:0003824,GO:0004553,GO:0005575,GO:0005773,GO:0005975,GO:0006950,GO:0006952,GO:0008150,GO:0008152,GO:0008422,GO:0015926,GO:0016787,GO:0016798,GO:0042973,GO:0043226,GO:0043227,GO:0043229,GO:0043231,GO:0044238,GO:0044424,GO:0044444,GO:0044464,GO:0050896,GO:0071704	2.16677	6.71613	164.209	1.36178e-37	1.44101e-34	186.42	157.294	37.7523	38.7925			-1.07117	-1.03391		1.17367	0.931408
TRINITY_DN30596_c0_g1	2328										3.61641	5.17314	163.224	2.23523e-37	2.22616e-34	46.0163	87.2161	5.18169	5.67249			-1.61785	-1.52248		1.12328	2.01706
TRINITY_DN20138_c0_g1	600										2.81928	9.03376	159.826	1.23499e-36	1.16164e-33	871.577	964.509	129.604	130.528			-1.40435	-1.39426		1.32638	1.47223
TRINITY_DN33649_c0_g1	1891; 1865; 1810	C71A1 (1)	Cytochrome P450 71A1	PERAE						GO:0003006,GO:0003674,GO:0003824,GO:0004497,GO:0005488,GO:0005506,GO:0005575,GO:0005789,GO:0007568,GO:0008150,GO:0009835,GO:0016020,GO:0016021,GO:0016491,GO:0016705,GO:0020037,GO:0021700,GO:0022414,GO:0031090,GO:0031224,GO:0032502,GO:0043167,GO:0043169,GO:0044422,GO:0044424,GO:0044425,GO:0044432,GO:0044444,GO:0044446,GO:0044464,GO:0044699,GO:0044702,GO:0044767,GO:0046872,GO:0046906,GO:0046914,GO:…	5.19789	2.63403	159.591	1.38993e-36	1.23857e-33	9.62185	14.3079	0.400964	0.243978			-1.23537	-1.33293		1.03978	1.52852
TRINITY_DN29238_c0_g1	1528; 1397										7.57626	1.75158	151.683	7.43133e-35	6.291e-32	5.43591	7.71383	0	0.0609945			-1.05447	-1.01113		0.840036	1.22557
TRINITY_DN55640_c0_g1	537										3.83706	3.53216	133.67	6.45104e-31	5.20107e-28	16.8019	26.2208	1.07952	1.92133			-1.53868	-1.19004		1.07142	1.6573
TRINITY_DN33644_c0_g2	1322; 1048; 849	PYL4; PYL6	Abscisic acid receptor PYL4; Abscisic acid receptor PYL6	ARATH	K14496				AT2G38310,AT2G40330	GO:0003674,GO:0004857,GO:0004864,GO:0004872,GO:0005488,GO:0005515,GO:0005575,GO:0005634,GO:0005737,GO:0005886,GO:0007165,GO:0008150,GO:0008289,GO:0009738,GO:0009755,GO:0010427,GO:0016020,GO:0019208,GO:0019212,GO:0019840,GO:0019888,GO:0030234,GO:0031406,GO:0033293,GO:0036094,GO:0042562,GO:0042802,GO:0042803,GO:0043167,GO:0043168,GO:0043177,GO:0043178,GO:0043226,GO:0043227,GO:0043229,GO:0043231,GO:…	1.8428	6.34096	132.63	1.08951e-30	8.15316e-28	135.985	117.356	34.668	35.9563			-0.916102	-0.866287		0.995814	0.786575
TRINITY_DN50006_c0_g1	1367	ML423 (1)	MLP-like protein 423	ARATH					AT1G24020	GO:0005575,GO:0006950,GO:0006952,GO:0008150,GO:0009607,GO:0016020,GO:0050896	2.87936	5.23351	132.597	1.10757e-30	8.15316e-28	48.4871	83.7946	8.54363	9.42365			-1.34993	-1.23428		0.909616	1.67459
TRINITY_DN20561_c0_g1	1737; 1557	ALMT2; ALMT7; ALMTA	Aluminum-activated malate transporter 10; Aluminum-activated malate transporter 2; Aluminum-activated malate transporter 7	ARATH					AT1G08440,AT2G27240	GO:0003674,GO:0005215,GO:0005310,GO:0005342,GO:0005575,GO:0005774,GO:0008509,GO:0008514,GO:0009705,GO:0015075,GO:0015140,GO:0015556,GO:0016020,GO:0016021,GO:0022857,GO:0022891,GO:0022892,GO:0031090,GO:0031224,GO:0044422,GO:0044424,GO:0044425,GO:0044437,GO:0044444,GO:0044446,GO:0044464,GO:0046943,GO:0098588	5.09483	1.86513	120.716	4.41019e-28	3.07029e-25	7.99398	5.87869	0.215904	0.182983			-0.995407	-1.017		1.17776	0.834652
TRINITY_DN50026_c0_g1	1206	OS13	Osmotin-like protein OSML13	SOLCO							2.57287	7.65825	120.661	4.53353e-28	3.07029e-25	431.268	260.217	56.135	60.0796			-1.29144	-1.19673		1.60634	0.88184
TRINITY_DN36161_c1_g3	538										-9.95232	0.94924	117.687	2.03061e-27	1.32232e-24	0	0	3.48531	4.02564			0.693901	0.829442		-0.761671	-0.761671
TRINITY_DN33717_c0_g1	1388; 1336; 1327; 1327; 1275; 1055	PER59	Peroxidase 59	ARATH	K00430				AT5G19890	GO:0003674,GO:0003824,GO:0004601,GO:0005488,GO:0005575,GO:0005576,GO:0005634,GO:0005737,GO:0006950,GO:0006979,GO:0008150,GO:0008152,GO:0009056,GO:0009987,GO:0016209,GO:0016491,GO:0016684,GO:0020037,GO:0042743,GO:0042744,GO:0043167,GO:0043169,GO:0043226,GO:0043227,GO:0043229,GO:0043231,GO:0044237,GO:0044248,GO:0044424,GO:0044464,GO:0044699,GO:0044710,GO:0044712,GO:0044763,GO:0046872,GO:0046906,GO:…	2.15267	7.30136	114.161	1.20152e-26	7.53444e-24	280.807	234.059	47.6531	68.1308			-1.3143	-0.816139		1.19556	0.934887
TRINITY_DN41077_c0_g2	1622										9.85317	0.864296	111.939	3.68424e-26	2.22778e-23	3.34294	3.67029	0	0			-0.730264	-0.730264		0.687369	0.773159
TRINITY_DN20836_c0_g1	680										4.34827	3.55432	111.327	5.01731e-26	2.92925e-23	31.3655	13.0949	0.925303	1.25039			-1.50778	-1.35576		2.00392	0.859618
TRINITY_DN31441_c3_g2	709										-9.79822	0.799363	109.043	1.58825e-25	8.96358e-23	0	0	3.60868	3.14122			0.775219	0.649667		-0.712443	-0.712443
TRINITY_DN28204_c0_g1	666	ML423 (2)	MLP-like protein 423	ARATH					AT1G24020	GO:0005575,GO:0006950,GO:0006952,GO:0008150,GO:0009607,GO:0016020,GO:0050896	4.72758	3.05683	102.129	5.20086e-24	2.84051e-21	9.0114	22.8616	0.462651	0.731934			-1.41151	-1.2618		0.749199	1.92412
TRINITY_DN31990_c0_g1	1540; 1175; 702	USPAL (1)	Universal stress protein A-like protein	ARATH					AT3G01520	GO:0000166,GO:0001882,GO:0001883,GO:0003674,GO:0005488,GO:0005575,GO:0005886,GO:0006950,GO:0008150,GO:0016020,GO:0016208,GO:0017076,GO:0030554,GO:0032549,GO:0032550,GO:0032553,GO:0032555,GO:0032559,GO:0036094,GO:0043167,GO:0043168,GO:0043169,GO:0044464,GO:0050896,GO:0097159,GO:0097367,GO:1901265,GO:1901363	2.94978	7.2015	101.074	8.86078e-24	4.68818e-21	351.706	169.269	37.7215	29.7043			-1.2344	-1.55964		1.92016	0.873874
TRINITY_DN25609_c0_g1	1528; 1459; 1444; 1375; 1137; 1062; 1053; 1040; 1031; 978; 956	TRA1 (1)	Putative AC transposase	MAIZE						GO:0003674,GO:0003676,GO:0003677,GO:0005488,GO:0006139,GO:0006259,GO:0006310,GO:0006725,GO:0006807,GO:0008150,GO:0008152,GO:0009987,GO:0032196,GO:0034641,GO:0043170,GO:0044237,GO:0044238,GO:0044260,GO:0044699,GO:0044763,GO:0046483,GO:0071704,GO:0090304,GO:0097159,GO:1901360,GO:1901363	6.70532	0.910536	100.819	1.00805e-23	5.17192e-21	3.54642	3.63919	0.0308434	0.0304972			-0.73066	-0.730906		0.718818	0.742748
TRINITY_DN53836_c0_g1	1118										5.14815	1.91123	97.5891	5.14861e-23	2.56386e-20	4.73825	9.67339	0.215904	0.182983			-0.995035	-1.01663		0.609443	1.40222
TRINITY_DN27416_c0_g1	1403; 1355										1.50106	6.46017	93.537	3.98669e-22	1.92853e-19	128.165	131.882	44.2295	47.6367			-0.782532	-0.679938		0.710928	0.751542
TRINITY_DN41791_c0_g1	658	HSP71; MD37C	Heat shock cognate 70 kDa protein 1; Probable mediator of RNA polymerase II transcription subunit 37c	SOLLC; ARATH						GO:0000166,GO:0001882,GO:0001883,GO:0003674,GO:0005488,GO:0005524,GO:0017076,GO:0030554,GO:0032549,GO:0032550,GO:0032553,GO:0032555,GO:0032559,GO:0035639,GO:0036094,GO:0043167,GO:0043168,GO:0097159,GO:0097367,GO:1901265,GO:1901363	1.53403	6.48114	90.7122	1.66163e-21	7.81472e-19	132.293	133.126	49.3803	42.2692			-0.64155	-0.856463		0.744548	0.753466
TRINITY_DN26882_c0_g1	1047	HSP17	17.4 kDa class I heat shock protein	ARATH							-2.03844	4.37348	88.1195	6.16179e-21	2.8196e-18	7.7905	8.39812	38.1225	28.3929			1.09593	0.695255		-0.939027	-0.852158
TRINITY_DN38627_c0_g1	2035; 1906; 1539; 792	JMJ30	Lysine-specific demethylase JMJ30 {ECO:0000303|PubMed:18713399}	ARATH	K10277				AT3G20810	GO:0001071,GO:0003006,GO:0003674,GO:0003700,GO:0003824,GO:0005488,GO:0005575,GO:0005634,GO:0005737,GO:0006325,GO:0006464,GO:0006482,GO:0006996,GO:0007623,GO:0008150,GO:0008152,GO:0008168,GO:0008170,GO:0008214,GO:0008276,GO:0008757,GO:0009791,GO:0009908,GO:0009987,GO:0016043,GO:0016278,GO:0016279,GO:0016491,GO:0016568,GO:0016569,GO:0016570,GO:0016577,GO:0016740,GO:0016741,GO:0018024,GO:0019538,GO:…	1.48666	5.84031	87.7717	7.34624e-21	3.27314e-18	84.3874	84.3234	29.4555	30.7412			-0.742937	-0.68514		0.714573	0.713504
TRINITY_DN57708_c0_g1	630										1.75993	5.09183	82.7489	9.317e-20	4.04477e-17	56.9171	48.1803	17.735	13.2968			-0.639194	-1.00672		0.938739	0.707174
TRINITY_DN37622_c0_g1	951; 931; 930; 725; 717; 715; 695; 694; 659	ML423 (3)	MLP-like protein 423	ARATH					AT1G24020	GO:0005575,GO:0006950,GO:0006952,GO:0008150,GO:0009607,GO:0016020,GO:0050896	2.79091	8.19909	81.6726	1.60605e-19	6.79801e-17	327.957	698.973	65.789	82.5865			-1.49319	-1.17381		0.789962	1.87704
TRINITY_DN41731_c2_g1	855	HSP72	Heat shock cognate 70 kDa protein 2	SOLLC						GO:0000166,GO:0001882,GO:0001883,GO:0003674,GO:0005488,GO:0005524,GO:0017076,GO:0030554,GO:0032549,GO:0032550,GO:0032553,GO:0032555,GO:0032559,GO:0035639,GO:0036094,GO:0043167,GO:0043168,GO:0097159,GO:0097367,GO:1901265,GO:1901363	1.51302	5.70737	79.0685	5.99929e-19	2.47741e-16	82.4979	72.0683	29.3938	24.7638			-0.609154	-0.839352		0.819282	0.629224
TRINITY_DN34880_c0_g1	1667; 1618; 1514; 1104	MYB05	Myb-related protein 305	ANTMA						GO:0003674,GO:0003676,GO:0003677,GO:0005488,GO:0005575,GO:0005634,GO:0006139,GO:0006351,GO:0006355,GO:0006725,GO:0006807,GO:0008150,GO:0008152,GO:0009058,GO:0009059,GO:0009889,GO:0009987,GO:0010468,GO:0010556,GO:0016070,GO:0018130,GO:0019219,GO:0019222,GO:0019438,GO:0031323,GO:0031326,GO:0032774,GO:0034641,GO:0034645,GO:0034654,GO:0043170,GO:0043226,GO:0043227,GO:0043229,GO:0043231,GO:0044237,GO:…	-1.84408	4.6144	76.6621	2.02863e-18	8.1778e-16	11.8602	9.42456	34.1745	42.2997			0.688635	0.980958		-0.695394	-0.974199
TRINITY_DN25041_c1_g1	623; 623; 563	EXTN	Extensin	DAUCA						GO:0003674,GO:0005198,GO:0005199,GO:0005575,GO:0005576,GO:0005618,GO:0008150,GO:0009505,GO:0009530,GO:0009664,GO:0009987,GO:0016043,GO:0030312,GO:0044464,GO:0045229,GO:0071554,GO:0071555,GO:0071669,GO:0071840	1.60055	7.98071	76.3532	2.37207e-18	9.33988e-16	410.426	349.206	120.69	129.796			-0.842425	-0.739136		0.906688	0.674873
TRINITY_DN27301_c0_g1	886; 880	ML423 (4)	MLP-like protein 423	ARATH					AT1G24020	GO:0005575,GO:0006950,GO:0006952,GO:0008150,GO:0009607,GO:0016020,GO:0050896	1.59111	5.78466	74.2674	6.8221e-18	2.62511e-15	71.19	94.1834	28.5302	26.3496			-0.702515	-0.809421		0.558897	0.953038
TRINITY_DN41760_c0_g1	1761	U74F1	UDP-glycosyltransferase 74F1	ARATH	K13691				AT2G43840	GO:0003674,GO:0003824,GO:0005575,GO:0008150,GO:0008152,GO:0008194,GO:0016740,GO:0016757,GO:0016758,GO:0035251,GO:0043226,GO:0043227,GO:0043229,GO:0043231,GO:0044424,GO:0044464,GO:0046527,GO:0080043	1.93602	4.37138	72.8366	1.40842e-17	5.29909e-15	27.9935	37.4494	9.65399	7.44133			-0.70481	-1.00857		0.659014	1.05437
TRINITY_DN22655_c0_g1	640										4.00359	2.6369	71.11	3.37848e-17	1.2435e-14	9.59278	13.5925	0.246747	1.18939			-1.41693	-0.911482		0.95039	1.37802
TRINITY_DN19073_c0_g1	1727										2.30198	3.33346	70.8835	3.78958e-17	1.36514e-14	13.6334	19.6889	3.54699	3.20221			-0.842363	-0.934944		0.652488	1.12482
TRINITY_DN14317_c0_g1	2678	M030	Uncharacterized mitochondrial protein AtMg00030	ARATH							2.06302	7.83861	68.9196	1.0256e-16	3.61759e-14	341.125	397.48	64.0309	112.718			-1.44283	-0.645951		0.934694	1.15408
TRINITY_DN29313_c0_g1	916	HS17C; HS181	17.6 kDa class I heat shock protein 3; 18.1 kDa class I heat shock protein	ARATH; ARATH	K13993				AT1G53540	GO:0005575,GO:0005737,GO:0044424,GO:0044464	-2.04098	6.14878	66.5869	3.34809e-16	1.15215e-13	22.325	33.1259	142.527	85.6363			1.33333	0.611584		-1.2375	-0.707408
TRINITY_DN26265_c0_g1	1749; 1667; 1661; 1656; 1579; 1568										1.87333	4.22808	66.5551	3.40249e-16	1.15215e-13	34.7666	23.888	7.89592	8.11227			-0.828017	-0.796816		1.06547	0.559361
TRINITY_DN44939_c0_g1	719	ELF4	Protein EARLY FLOWERING 4	ARATH					AT2G40080	GO:0003006,GO:0003674,GO:0005488,GO:0005515,GO:0005575,GO:0005634,GO:0007165,GO:0007602,GO:0008150,GO:0009314,GO:0009416,GO:0009581,GO:0009582,GO:0009583,GO:0009585,GO:0009605,GO:0009628,GO:0009639,GO:0009648,GO:0009649,GO:0009791,GO:0009908,GO:0009909,GO:0009987,GO:0010017,GO:0010114,GO:0022414,GO:0032501,GO:0032502,GO:0042752,GO:0042753,GO:0042802,GO:0042803,GO:0043226,GO:0043227,GO:0043229,GO:…	1.50428	4.81521	64.8169	8.21904e-16	2.72856e-13	40.0862	42.986	13.386	15.8891			-0.804258	-0.586802		0.647466	0.743594
TRINITY_DN32267_c0_g1	2346	SUT31 (1)	Sulfate transporter 3.1	ARATH	K17471				AT3G51895	GO:0003674,GO:0005215,GO:0005575,GO:0005887,GO:0006810,GO:0006811,GO:0006820,GO:0008150,GO:0008271,GO:0008272,GO:0008509,GO:0009507,GO:0009536,GO:0015075,GO:0015103,GO:0015116,GO:0015291,GO:0015293,GO:0015698,GO:0016021,GO:0022804,GO:0022857,GO:0022891,GO:0022892,GO:0031224,GO:0031226,GO:0043226,GO:0043227,GO:0043229,GO:0043231,GO:0044424,GO:0044425,GO:0044444,GO:0044459,GO:0044464,GO:0044699,GO:…	-2.62557	3.54094	63.7712	1.39741e-15	4.5499e-13	4.36035	2.08398	16.5629	23.3304			0.820294	1.26874		-0.724951	-1.36408
TRINITY_DN27351_c0_g1	1539; 1524	WRK70 (1)	Probable WRKY transcription factor 70	ARATH					AT3G56400	GO:0001071,GO:0001101,GO:0002218,GO:0002252,GO:0002253,GO:0002376,GO:0002682,GO:0002684,GO:0003674,GO:0003676,GO:0003677,GO:0003700,GO:0005488,GO:0005575,GO:0005634,GO:0006139,GO:0006351,GO:0006355,GO:0006725,GO:0006807,GO:0006950,GO:0006952,GO:0007165,GO:0008150,GO:0008152,GO:0009058,GO:0009059,GO:0009605,GO:0009607,GO:0009617,GO:0009620,GO:0009719,GO:0009725,GO:0009751,GO:0009753,GO:0009755,GO:…	1.88978	3.7073	63.4753	1.62391e-15	5.18762e-13	17.9647	22.986	5.64435	5.39801			-0.761595	-0.808851		0.623388	0.947058
TRINITY_DN53714_c0_g1	1129	CSPLD	CASP-like protein 1D1	POPTR						GO:0005575,GO:0005886,GO:0016020,GO:0016021,GO:0031224,GO:0044425,GO:0044464	1.30939	7.09322	60.9234	5.93387e-15	1.86049e-12	194.414	194.557	70.6931	86.2462			-0.787193	-0.507478		0.646811	0.64786
TRINITY_DN7720_c0_g1	1924	C79D1	Valine N-monooxygenase 1	MANES	K13401					GO:0003674,GO:0003824,GO:0004497,GO:0005488,GO:0005506,GO:0005575,GO:0005783,GO:0008150,GO:0008152,GO:0009058,GO:0016020,GO:0016021,GO:0016137,GO:0016138,GO:0016491,GO:0019748,GO:0019756,GO:0020037,GO:0031090,GO:0031224,GO:0042341,GO:0043167,GO:0043169,GO:0043226,GO:0043227,GO:0043229,GO:0043231,GO:0044422,GO:0044424,GO:0044425,GO:0044444,GO:0044464,GO:0044550,GO:0044699,GO:0044710,GO:0044711,GO:…	1.82454	5.59241	60.5102	7.31985e-15	2.25332e-12	59.6206	90.6997	25.415	17.0175			-0.599602	-1.12724		0.568845	1.158
TRINITY_DN21084_c0_g1	2562; 798	PTR14 (1)	Protein NRT1/ PTR FAMILY 7.3	ARATH					AT1G32450	GO:0001101,GO:0003674,GO:0005215,GO:0005575,GO:0005886,GO:0006810,GO:0006811,GO:0006820,GO:0007568,GO:0008150,GO:0008509,GO:0010035,GO:0010150,GO:0010167,GO:0010260,GO:0015075,GO:0015103,GO:0015112,GO:0015291,GO:0015293,GO:0015698,GO:0015706,GO:0016020,GO:0016021,GO:0022804,GO:0022857,GO:0022891,GO:0022892,GO:0031224,GO:0032502,GO:0042221,GO:0042592,GO:0044425,GO:0044464,GO:0044699,GO:0044765,GO:…	-1.63624	6.94166	60.2667	8.28362e-15	2.50446e-12	53.6905	65.9408	147.432	224.429			0.490385	1.08996		-0.933597	-0.646749
TRINITY_DN34346_c1_g1	1041; 1030; 1016; 1005; 993; 595; 534										2.64978	3.45307	60.0439	9.27673e-15	2.75551e-12	12.0927	25.5054	3.17687	2.80575			-0.93676	-1.04408		0.508037	1.4728
TRINITY_DN37027_c2_g1	1075; 666	HSP7S	Stromal 70 kDa heat shock-related protein, chloroplastic	PEA; SPIOL						GO:0000166,GO:0001882,GO:0001883,GO:0003674,GO:0005488,GO:0005524,GO:0005575,GO:0006457,GO:0008150,GO:0008152,GO:0009532,GO:0009570,GO:0009987,GO:0017076,GO:0019538,GO:0030554,GO:0032549,GO:0032550,GO:0032553,GO:0032555,GO:0032559,GO:0035639,GO:0036094,GO:0043167,GO:0043168,GO:0043170,GO:0044237,GO:0044238,GO:0044260,GO:0044267,GO:0044422,GO:0044424,GO:0044434,GO:0044435,GO:0044444,GO:0044446,GO:…	1.8659	3.57317	59.4549	1.25129e-14	3.65268e-12	20.4355	16.7029	5.49013	4.69658			-0.685339	-0.846906		0.897383	0.634863
TRINITY_DN26642_c0_g1	817; 766; 671; 620										1.66552	7.42876	58.5968	1.93529e-14	5.55363e-12	323.306	200.466	86.8859	78.2254			-0.727882	-0.875778		1.14389	0.459773
TRINITY_DN34478_c0_g1	1936; 1936; 1630; 1630	BBE18; BBE25; BBE26	Berberine bridge enzyme-like 18 {ECO:0000303|PubMed:26037923}; Berberine bridge enzyme-like 25 {ECO:0000303|PubMed:26037923}; Berberine bridge enzyme-like 26 {ECO:0000303|PubMed:26037923}	ARATH					AT5G44390,AT5G44400	GO:0000166,GO:0003674,GO:0003824,GO:0005488,GO:0005575,GO:0005576,GO:0005618,GO:0005911,GO:0009506,GO:0016491,GO:0016614,GO:0030054,GO:0030312,GO:0036094,GO:0043167,GO:0043168,GO:0044464,GO:0048037,GO:0050660,GO:0050662,GO:0097159,GO:1901265,GO:1901363	1.67136	5.04039	58.4045	2.13407e-14	6.02199e-12	39.4467	60.5598	16.8097	14.5777			-0.672828	-0.85506		0.466954	1.06093
TRINITY_DN28818_c0_g1	748; 748										-1.22048	7.47193	58.3702	2.17153e-14	6.02723e-12	109.212	103.95	244.681	252.06			0.581517	0.624039		-0.567812	-0.637744
TRINITY_DN31705_c0_g1	1214	COB23	Coatomer subunit beta'-3	ARATH	K17302				AT3G15980	GO:0000139,GO:0003674,GO:0005198,GO:0005575,GO:0006810,GO:0006886,GO:0006888,GO:0006890,GO:0006891,GO:0008104,GO:0008150,GO:0015031,GO:0016020,GO:0016192,GO:0016482,GO:0030117,GO:0030120,GO:0030126,GO:0031090,GO:0032991,GO:0033036,GO:0043234,GO:0044422,GO:0044424,GO:0044425,GO:0044431,GO:0044433,GO:0044444,GO:0044446,GO:0044464,GO:0044699,GO:0044765,GO:0045184,GO:0046907,GO:0048193,GO:0051179,GO:…	2.67458	2.53416	56.2651	6.333e-14	1.72942e-11	7.29632	12.535	1.60386	1.49436			-0.83363	-0.878142		0.533488	1.17828
TRINITY_DN37432_c0_g1	3262; 3104	UBC24	Probable ubiquitin-conjugating enzyme E2 24 {ECO:0000303|PubMed:16339806}	ARATH	K10581				AT2G33770	GO:0000139,GO:0000166,GO:0001882,GO:0001883,GO:0003674,GO:0003824,GO:0004842,GO:0005488,GO:0005515,GO:0005524,GO:0005575,GO:0005783,GO:0005789,GO:0005794,GO:0006810,GO:0006811,GO:0006817,GO:0006820,GO:0006950,GO:0007154,GO:0008150,GO:0008152,GO:0009056,GO:0009057,GO:0009267,GO:0009605,GO:0009987,GO:0009991,GO:0010966,GO:0015698,GO:0016020,GO:0016036,GO:0016740,GO:0016874,GO:0017076,GO:0019538,GO:…	-1.30599	4.94942	55.7287	8.31952e-14	2.23584e-11	16.7438	18.7869	41.5461	46.2948			0.533419	0.682744		-0.682714	-0.533449
TRINITY_DN50100_c0_g1	1328	PER5; PERX	Peroxidase 5; Lignin-forming anionic peroxidase	ARATH; NICSY	K00430				AT1G14550	GO:0001666,GO:0003674,GO:0003824,GO:0004601,GO:0005488,GO:0005575,GO:0005576,GO:0006950,GO:0006979,GO:0008150,GO:0008152,GO:0009056,GO:0009628,GO:0009987,GO:0016209,GO:0016491,GO:0016684,GO:0020037,GO:0033554,GO:0036293,GO:0036294,GO:0042221,GO:0042743,GO:0042744,GO:0043167,GO:0043169,GO:0044237,GO:0044248,GO:0044699,GO:0044710,GO:0044712,GO:0044763,GO:0046872,GO:0046906,GO:0050896,GO:0051716,GO:…	1.69125	5.67287	55.6778	8.5377e-14	2.25862e-11	98.2824	57.2939	23.7186	24.4588			-0.802298	-0.761362		1.16089	0.402774
TRINITY_DN26582_c0_g2	1213										1.23455	5.0711	55.5824	8.96235e-14	2.33448e-11	46.6558	47.5272	19.7089	20.3112			-0.598432	-0.558956		0.56589	0.591498
TRINITY_DN14458_c0_g1	3055	DTX43	Protein DETOXIFICATION 43 {ECO:0000303|PubMed:11739388}	ARATH					AT3G08040	GO:0000302,GO:0001101,GO:0003674,GO:0005215,GO:0005342,GO:0005575,GO:0005886,GO:0006810,GO:0006811,GO:0006812,GO:0006873,GO:0006875,GO:0006879,GO:0006950,GO:0006979,GO:0007154,GO:0008150,GO:0008324,GO:0008509,GO:0008514,GO:0009267,GO:0009605,GO:0009719,GO:0009723,GO:0009725,GO:0009737,GO:0009987,GO:0009991,GO:0010033,GO:0010035,GO:0010038,GO:0010039,GO:0015075,GO:0015137,GO:0015142,GO:0015238,GO:…	1.26377	5.62387	55.3818	9.9251e-14	2.54609e-11	75.1725	63.888	26.9263	30.9852			-0.698193	-0.508757		0.717511	0.489439
TRINITY_DN29953_c0_g1	776; 776	HSP83 (1)	Heat shock protein 83	IPONI						GO:0000166,GO:0001882,GO:0001883,GO:0003674,GO:0005488,GO:0005524,GO:0005575,GO:0005737,GO:0006457,GO:0006950,GO:0008150,GO:0008152,GO:0009987,GO:0017076,GO:0019538,GO:0030554,GO:0032549,GO:0032550,GO:0032553,GO:0032555,GO:0032559,GO:0035639,GO:0036094,GO:0043167,GO:0043168,GO:0043170,GO:0044237,GO:0044238,GO:0044260,GO:0044267,GO:0044424,GO:0044464,GO:0050896,GO:0071704,GO:0097159,GO:0097367,GO:…	1.16477	7.19328	54.7732	1.35271e-13	3.41833e-11	207.291	197.356	89.8777	90.6073			-0.579174	-0.567763		0.608551	0.538386
TRINITY_DN9363_c0_g1	575										1.82706	3.57264	54.4376	1.60461e-13	3.96244e-11	21.1332	15.7698	5.36676	5.03205			-0.713526	-0.780611		0.937336	0.556801
TRINITY_DN16126_c0_g1	1531; 1422	IP5P9	Type IV inositol polyphosphate 5-phosphatase 9 {ECO:0000303|PubMed:23658066}	ARATH					AT2G01900	GO:0003674,GO:0003824,GO:0004439,GO:0006629,GO:0006644,GO:0006650,GO:0006793,GO:0006796,GO:0006950,GO:0006970,GO:0008150,GO:0008152,GO:0009628,GO:0009651,GO:0009987,GO:0016311,GO:0016787,GO:0016788,GO:0016791,GO:0019222,GO:0019637,GO:0030100,GO:0030258,GO:0031323,GO:0032879,GO:0033554,GO:0034485,GO:0034593,GO:0034594,GO:0034595,GO:0042578,GO:0044237,GO:0044238,GO:0044255,GO:0044699,GO:0044710,GO:…	1.80564	5.16891	54.4101	1.62726e-13	3.96244e-11	40.5222	71.1974	14.9282	17.0175			-0.902261	-0.734366		0.426526	1.2101
TRINITY_DN32208_c0_g1	827; 824; 796	NIMI2	Protein NIM1-INTERACTING 2	ARATH					AT3G25882	GO:0005575,GO:0005634,GO:0043226,GO:0043227,GO:0043229,GO:0043231,GO:0044424,GO:0044464	1.70863	3.618	54.3969	1.63824e-13	3.96244e-11	16.9182	20.4976	5.70603	5.73348			-0.711639	-0.706509		0.584073	0.834075
TRINITY_DN29489_c0_g1	970; 966	HSP21 (1)	17.9 kDa class II heat shock protein	SOYBN	K13993					GO:0005575,GO:0005737,GO:0044424,GO:0044464	-1.42618	8.21203	54.2273	1.78585e-13	4.25862e-11	150.171	171.446	474.927	389.358			0.84816	0.562881		-0.79992	-0.611121
TRINITY_DN28054_c0_g1	629; 626	HSP21 (2)	17.9 kDa class II heat shock protein	SOYBN	K13993					GO:0005575,GO:0005737,GO:0044424,GO:0044464	-1.30041	6.57477	53.7022	2.33301e-13	5.48613e-11	47.4116	62.6438	138.61	132.419			0.673716	0.608751		-0.835065	-0.447403
TRINITY_DN35573_c0_g1	1394; 1323; 1226; 912; 815; 625	ML423 (5)	MLP-like protein 423	ARATH					AT1G24020	GO:0005575,GO:0006950,GO:0006952,GO:0008150,GO:0009607,GO:0016020,GO:0050896	2.14975	4.09397	53.4987	2.58766e-13	6.0016e-11	18.8949	36.6718	6.16868	6.34343			-0.907154	-0.876618		0.447819	1.33595
TRINITY_DN41502_c0_g1	949	BGIA	Glu S.griseus protease inhibitor	MOMCH						GO:0003674,GO:0004857,GO:0004866,GO:0004867,GO:0006950,GO:0008150,GO:0009611,GO:0030234,GO:0030414,GO:0050896,GO:0061134,GO:0061135	1.62938	3.71147	52.0985	5.27858e-13	1.20773e-10	21.1332	18.2581	6.53881	6.19094			-0.656062	-0.716067		0.781795	0.590334
TRINITY_DN21130_c0_g1	522										2.89925	1.38477	50.8123	1.01636e-12	2.29439e-10	4.65104	4.32348	0.678555	0.518453			-0.615618	-0.704535		0.696508	0.623645
TRINITY_DN40476_c0_g1	2670; 2284; 2116; 2045	CNGC2	Cyclic nucleotide-gated ion channel 2	ARATH	K05391				AT5G15410	GO:0000166,GO:0002376,GO:0003674,GO:0005215,GO:0005216,GO:0005217,GO:0005221,GO:0005222,GO:0005242,GO:0005244,GO:0005249,GO:0005261,GO:0005262,GO:0005267,GO:0005488,GO:0005515,GO:0005516,GO:0005575,GO:0005622,GO:0005887,GO:0006950,GO:0006952,GO:0006955,GO:0007165,GO:0007263,GO:0008150,GO:0008219,GO:0008324,GO:0009626,GO:0009987,GO:0012501,GO:0015075,GO:0015077,GO:0015079,GO:0015085,GO:0015267,GO:…	1.4706	4.42995	49.8489	1.66057e-12	3.69935e-10	27.4121	35.7698	11.4738	11.3145			-0.649046	-0.666202		0.477212	0.838035
TRINITY_DN34225_c0_g1	1098; 1053; 903; 842	HSP16	18.5 kDa class I heat shock protein	SOYBN	K13993					GO:0005575,GO:0005737,GO:0044424,GO:0044464	-1.37954	8.05707	49.0982	2.43465e-12	5.28861e-10	127.787	167.931	410.649	358.739			0.785673	0.591712		-0.883093	-0.494291
TRINITY_DN25911_c0_g1	791; 743	BABL (1)	Basic blue protein	CUCSA						GO:0003674,GO:0005488,GO:0008150,GO:0008152,GO:0009055,GO:0043167,GO:0043169,GO:0044699,GO:0044710,GO:0046872,GO:0055114	1.64847	5.538	49.0968	2.43643e-12	5.28861e-10	90.4337	50.2332	22.7008	22.1715			-0.738257	-0.769506		1.16561	0.342155
TRINITY_DN33461_c0_g1	975; 920	COL5 (1)	Zinc finger protein CONSTANS-LIKE 5	ARATH					AT5G57660	GO:0001071,GO:0003674,GO:0003700,GO:0005488,GO:0005575,GO:0005634,GO:0006355,GO:0008150,GO:0008270,GO:0009314,GO:0009416,GO:0009628,GO:0009889,GO:0009909,GO:0010468,GO:0010556,GO:0019219,GO:0019222,GO:0031323,GO:0031326,GO:0043167,GO:0043169,GO:0043226,GO:0043227,GO:0043229,GO:0043231,GO:0044424,GO:0044464,GO:0046872,GO:0046914,GO:0048580,GO:0048831,GO:0050789,GO:0050793,GO:0050794,GO:0050896,GO:…	1.78444	3.28573	48.8592	2.75019e-12	5.89412e-10	16.9182	13.0949	4.31808	4.3916			-0.713851	-0.69716		0.868363	0.542647
TRINITY_DN25922_c0_g1	2197	PTR27	Protein NRT1/ PTR FAMILY 6.2	ARATH					AT2G26690	GO:0001101,GO:0003674,GO:0005215,GO:0005575,GO:0006082,GO:0006807,GO:0006810,GO:0006857,GO:0006950,GO:0008150,GO:0008152,GO:0009611,GO:0009719,GO:0009725,GO:0009753,GO:0009987,GO:0010033,GO:0015291,GO:0015293,GO:0015833,GO:0016021,GO:0022804,GO:0022857,GO:0031224,GO:0042126,GO:0042128,GO:0042221,GO:0042886,GO:0043436,GO:0044237,GO:0044281,GO:0044425,GO:0044699,GO:0044710,GO:0044763,GO:0044765,GO:…	1.18965	6.77386	48.6014	3.13639e-12	6.63778e-10	134.531	169.611	64.5244	68.8018			-0.623591	-0.53369		0.413686	0.743595
TRINITY_DN14342_c0_g1	1256	SOT5	Cytosolic sulfotransferase 5	ARATH					AT3G45070	GO:0003674,GO:0003824,GO:0005575,GO:0005737,GO:0008146,GO:0008150,GO:0008152,GO:0009812,GO:0016740,GO:0016782,GO:0044424,GO:0044464,GO:0071704,GO:1990135	1.33353	4.44208	48.3306	3.6008e-12	7.52657e-10	30.4934	31.5707	11.6897	12.9308			-0.666597	-0.541388		0.580464	0.627521
TRINITY_DN23894_c0_g1	509	GDL12	GDSL esterase/lipase At1g28660	ARATH					AT1G28660	GO:0003674,GO:0003824,GO:0005575,GO:0005576,GO:0006629,GO:0008150,GO:0008152,GO:0009056,GO:0016042,GO:0016787,GO:0016788,GO:0044238,GO:0044699,GO:0044710,GO:0044712,GO:0071704,GO:1901575	2.08773	3.00157	47.9463	4.38046e-12	9.04457e-10	15.5229	10.1711	2.96097	3.08022			-0.787394	-0.753124		1.03315	0.507367
TRINITY_DN35739_c2_g1	1090; 990; 843; 574; 516	PGIP (1)	Polygalacturonase inhibitor	PYRCO						GO:0005575,GO:0005576,GO:0005618,GO:0030312,GO:0044464,GO:0048046	1.10809	7.44553	47.8362	4.63369e-12	9.45216e-10	233.599	242.519	114.892	105.978			-0.490374	-0.604811		0.520784	0.5744
TRINITY_DN28105_c0_g1	1703	UNE10	Transcription factor UNE10	ARATH					AT4G00050	GO:0001071,GO:0003674,GO:0003676,GO:0003677,GO:0003700,GO:0005488,GO:0005575,GO:0005634,GO:0005911,GO:0006139,GO:0006351,GO:0006355,GO:0006725,GO:0006807,GO:0008150,GO:0008152,GO:0009058,GO:0009059,GO:0009506,GO:0009566,GO:0009567,GO:0009889,GO:0009987,GO:0010468,GO:0010556,GO:0016070,GO:0018130,GO:0019219,GO:0019222,GO:0019438,GO:0022414,GO:0030054,GO:0031323,GO:0031326,GO:0032774,GO:0034641,GO:…	1.84456	2.98628	47.2398	6.28119e-12	1.26603e-09	12.7322	11.8507	3.51615	3.3242			-0.673592	-0.724689		0.74365	0.654632
TRINITY_DN34810_c0_g1	2048; 2010; 1500; 1500; 1294	U75D1; UGT1	Crocetin glucosyltransferase, chloroplastic; UDP-glycosyltransferase 75D1	ARATH; GARJA					AT4G15550	GO:0003674,GO:0003824,GO:0005575,GO:0008150,GO:0008152,GO:0008194,GO:0009507,GO:0009536,GO:0009636,GO:0016740,GO:0016757,GO:0016758,GO:0035251,GO:0042221,GO:0043226,GO:0043227,GO:0043229,GO:0043231,GO:0044424,GO:0044444,GO:0044464,GO:0046527,GO:0050896,GO:0080043,GO:0080044	1.35496	4.86976	46.8076	7.83098e-12	1.55984e-09	38.4292	45.4743	14.1571	18.6338			-0.807761	-0.454921		0.515468	0.747214
TRINITY_DN33644_c0_g1	1870; 1617; 703	PYL4 (1)	Abscisic acid receptor PYL4	ARATH	K14496				AT2G38310	GO:0003674,GO:0004857,GO:0004864,GO:0004872,GO:0005488,GO:0005515,GO:0005575,GO:0005634,GO:0005737,GO:0005886,GO:0007165,GO:0008150,GO:0008289,GO:0009738,GO:0009755,GO:0010427,GO:0016020,GO:0019208,GO:0019212,GO:0019840,GO:0019888,GO:0030234,GO:0031406,GO:0033293,GO:0036094,GO:0042562,GO:0042802,GO:0042803,GO:0043167,GO:0043168,GO:0043177,GO:0043178,GO:0043226,GO:0043227,GO:0043229,GO:0043231,GO:…	1.08334	6.07586	46.3293	9.99573e-12	1.96788e-09	92.0616	91.073	40.1273	46.2948			-0.624893	-0.42778		0.533958	0.518715
TRINITY_DN30106_c0_g1	836; 824	HSP7C; MD37C	Heat shock 70 kDa protein 3; Probable mediator of RNA polymerase II transcription subunit 37c	ARATH	K03283				AT3G12580	GO:0000166,GO:0000302,GO:0001882,GO:0001883,GO:0003674,GO:0005488,GO:0005515,GO:0005524,GO:0005575,GO:0005576,GO:0005618,GO:0005634,GO:0005739,GO:0005774,GO:0005794,GO:0005829,GO:0005886,GO:0006139,GO:0006351,GO:0006355,GO:0006464,GO:0006725,GO:0006807,GO:0006950,GO:0006979,GO:0008150,GO:0008152,GO:0009058,GO:0009059,GO:0009266,GO:0009314,GO:0009408,GO:0009416,GO:0009605,GO:0009607,GO:0009615,GO:…	1.10884	7.14933	46.0085	1.17743e-11	2.29138e-09	196.39	191.384	96.5091	83.288			-0.44381	-0.651724		0.566204	0.52933
TRINITY_DN33781_c0_g1	1820; 1787; 627	C71A6	Cytochrome P450 71A6	NEPRA						GO:0003674,GO:0003824,GO:0004497,GO:0005488,GO:0005506,GO:0005575,GO:0016021,GO:0016491,GO:0016705,GO:0020037,GO:0031224,GO:0043167,GO:0043169,GO:0044425,GO:0046872,GO:0046906,GO:0046914,GO:0097159,GO:1901363	2.19243	2.75347	45.9359	1.22187e-11	2.35085e-09	13.488	8.39812	2.43663	2.34829			-0.750847	-0.779864		1.05277	0.47794
TRINITY_DN14228_c0_g1	1473	PPA22 (1)	Purple acid phosphatase 22	ARATH					AT3G52820	GO:0003674,GO:0003824,GO:0003993,GO:0005488,GO:0005575,GO:0005576,GO:0016787,GO:0016788,GO:0016791,GO:0042578,GO:0043167,GO:0043169,GO:0046872	3.06923	0.965022	45.8531	1.2746e-11	2.42474e-09	3.08132	3.67029	0.400964	0.396464			-0.579673	-0.582379		0.501916	0.660136
TRINITY_DN33591_c1_g1	1515; 1427; 1371; 1286	EXL3	GDSL esterase/lipase EXL3	ARATH					AT1G75900	GO:0003674,GO:0003824,GO:0005575,GO:0005576,GO:0006629,GO:0008150,GO:0008152,GO:0009056,GO:0016042,GO:0016298,GO:0016787,GO:0016788,GO:0044238,GO:0044699,GO:0044710,GO:0044712,GO:0071704,GO:1901575	3.04311	4.40649	44.943	2.02851e-11	3.81607e-09	22.1215	53.3436	2.40579	6.73989			-1.773	-0.784787		0.679847	1.87794
TRINITY_DN20587_c0_g1	2212; 2127; 1943; 1917; 796	AA5GT; BGL11	Beta-glucosidase 11; Cyanidin 3-O-glucoside 5-O-glucosyltransferase (acyl-glucose)	ARATH; DIACA	K01188,K17194				AT1G02850	GO:0000325,GO:0003674,GO:0003824,GO:0004553,GO:0005575,GO:0005773,GO:0005975,GO:0008150,GO:0008152,GO:0008422,GO:0009058,GO:0009718,GO:0009812,GO:0009813,GO:0015926,GO:0016740,GO:0016757,GO:0016758,GO:0016787,GO:0016798,GO:0042440,GO:0043226,GO:0043227,GO:0043229,GO:0043231,GO:0043473,GO:0044238,GO:0044424,GO:0044444,GO:0044464,GO:0044699,GO:0044710,GO:0044711,GO:0046148,GO:0046283,GO:0071704,GO:…	1.66155	4.6718	44.4167	2.65413e-11	4.93814e-09	30.2027	47.0917	10.1783	14.2422			-0.957365	-0.541933		0.445501	1.0538
TRINITY_DN36547_c1_g1	2286; 2169	PTR18 (1)	Protein NRT1/ PTR FAMILY 3.1	ARATH					AT1G68570	GO:0003674,GO:0005215,GO:0005575,GO:0005886,GO:0006082,GO:0006807,GO:0008150,GO:0008152,GO:0009987,GO:0010336,GO:0016020,GO:0016021,GO:0031224,GO:0042126,GO:0042128,GO:0042592,GO:0043436,GO:0044237,GO:0044281,GO:0044425,GO:0044464,GO:0044699,GO:0044710,GO:0044763,GO:0048878,GO:0050801,GO:0055081,GO:0055088,GO:0065007,GO:0065008,GO:0071704,GO:0071941,GO:0097708,GO:2001057	1.58555	4.1604	43.663	3.90077e-11	7.17868e-09	30.6969	22.7371	10.3942	7.41083			-0.499805	-0.89708		0.89968	0.497205
TRINITY_DN62193_c0_g1	1621	BAHD1 (1)	BAHD acyltransferase At5g47980	ARATH					AT5G47980	GO:0003674,GO:0003824,GO:0016740,GO:0016746,GO:0016747	1.90724	2.65539	43.4285	4.39745e-11	8.00571e-09	9.24395	10.451	2.59085	2.65326			-0.687807	-0.668325		0.60451	0.751622
TRINITY_DN21662_c0_g1	1836; 1715	Y8948 (1)	Putative methyltransferase DDB_G0268948	DICDI						GO:0003674,GO:0003824,GO:0005575,GO:0005737,GO:0008150,GO:0008152,GO:0008168,GO:0008757,GO:0016023,GO:0016740,GO:0016741,GO:0030139,GO:0031410,GO:0031982,GO:0031988,GO:0032259,GO:0043226,GO:0043227,GO:0043229,GO:0043231,GO:0044424,GO:0044444,GO:0044464,GO:0045335	1.09887	5.33999	43.3723	4.52554e-11	8.15127e-09	51.2778	59.0046	27.3273	24.1538			-0.438186	-0.603407		0.423104	0.618489
TRINITY_DN35536_c0_g1	1881; 698	FB253 (1)	F-box protein At5g07610	ARATH					AT5G07610		1.94767	3.56362	42.0405	8.94005e-11	1.59331e-08	14.8833	22.4883	3.60868	6.06895			-1.06024	-0.535517		0.52963	1.06612
TRINITY_DN40688_c1_g1	2740; 1020; 705; 694; 681; 550	NDUS2; PP128; PP280	NADH dehydrogenase [ubiquinone] iron-sulfur protein 2; Pentatricopeptide repeat-containing protein At1g77170; Pentatricopeptide repeat-containing protein At3g53360, mitochondrial	ARATH	K03935				ArthMp043,AT1G77170	GO:0000166,GO:0003674,GO:0003676,GO:0003723,GO:0003824,GO:0003954,GO:0004518,GO:0004519,GO:0005488,GO:0005575,GO:0005739,GO:0006139,GO:0006725,GO:0006807,GO:0008137,GO:0008150,GO:0008152,GO:0009451,GO:0009987,GO:0016070,GO:0016491,GO:0016651,GO:0016655,GO:0016787,GO:0016788,GO:0034641,GO:0036094,GO:0043170,GO:0043226,GO:0043227,GO:0043229,GO:0043231,GO:0043412,GO:0044237,GO:0044238,GO:0044260,GO:…	1.82284	7.93157	41.7881	1.01722e-10	1.79402e-08	514.26	246.843	104.004	111.132			-0.902245	-0.808358		1.38173	0.328869
TRINITY_DN29237_c0_g1	2340; 2308; 2238; 2234; 2202; 2132; 656	ISPS; TPS12; TPS2; TPS4	Isoprene synthase, chloroplastic; Probable terpene synthase 12; Tricyclene synthase EBOS, chloroplastic; Tricyclene synthase TPS4, chloroplastic	LOTJA; MEDTR; POPAL; RICCO	K12742,K19968					GO:0000287,GO:0001101,GO:0003674,GO:0003824,GO:0005488,GO:0005575,GO:0006629,GO:0006720,GO:0006721,GO:0006950,GO:0006952,GO:0008150,GO:0008152,GO:0008299,GO:0008610,GO:0009058,GO:0009532,GO:0009570,GO:0009605,GO:0009607,GO:0009611,GO:0009719,GO:0009725,GO:0009753,GO:0009987,GO:0010033,GO:0010333,GO:0016114,GO:0016829,GO:0016835,GO:0016838,GO:0042221,GO:0043167,GO:0043169,GO:0043207,GO:0044237,GO:…	2.45631	2.58157	41.6668	1.0823e-10	1.88911e-08	6.59867	13.4681	1.6347	2.01282			-0.868611	-0.725832		0.373666	1.22078
TRINITY_DN24586_c0_g1	1620; 998										1.63052	4.38017	41.6127	1.11268e-10	1.92232e-08	23.1971	39.5956	9.80821	10.4606			-0.746921	-0.669343		0.346545	1.06972
TRINITY_DN16520_c0_g1	991	MES3	Methylesterase 3	ARATH	K08233				AT2G23610	GO:0003674,GO:0003824,GO:0016787,GO:0016788,GO:0052689,GO:0080030,GO:0080032	2.50345	1.3396	40.7561	1.72462e-10	2.94945e-08	4.21501	4.16796	0.740242	0.731934			-0.58689	-0.591271		0.594563	0.583599
TRINITY_DN32878_c1_g1	1329; 1234; 897; 893	AGL42	MADS-box protein AGL42	ARATH					AT5G62165	GO:0000165,GO:0000975,GO:0000976,GO:0000977,GO:0001012,GO:0001067,GO:0001071,GO:0003006,GO:0003674,GO:0003676,GO:0003677,GO:0003700,GO:0005488,GO:0005575,GO:0005634,GO:0006139,GO:0006351,GO:0006355,GO:0006357,GO:0006725,GO:0006793,GO:0006796,GO:0006807,GO:0007165,GO:0007568,GO:0008150,GO:0008152,GO:0009058,GO:0009059,GO:0009838,GO:0009889,GO:0009891,GO:0009893,GO:0009909,GO:0009987,GO:0010150,GO:…	-1.23006	4.78909	39.8702	2.71408e-10	4.5952e-08	17.1798	15.8009	33.681	43.7026			0.385414	0.742532		-0.510155	-0.617791
TRINITY_DN42281_c0_g1	1118	CHI5 (1)	Endochitinase EP3 {ECO:0000303|PubMed:11525512}	ARATH	K01183				AT3G54420	GO:0000272,GO:0003006,GO:0003674,GO:0003824,GO:0004553,GO:0004568,GO:0005488,GO:0005575,GO:0005618,GO:0005975,GO:0005976,GO:0006022,GO:0006026,GO:0006030,GO:0006032,GO:0006040,GO:0006807,GO:0006950,GO:0006952,GO:0008061,GO:0008150,GO:0008152,GO:0009056,GO:0009057,GO:0009605,GO:0009607,GO:0009611,GO:0009617,GO:0009790,GO:0009793,GO:0009987,GO:0010262,GO:0016052,GO:0016787,GO:0016798,GO:0016998,GO:…	1.41737	3.53707	39.3084	3.6189e-10	6.05271e-08	16.86	16.734	6.107	6.46542			-0.622232	-0.559819		0.595861	0.58619
TRINITY_DN28698_c0_g1	658; 658	HS901 (1)	Heat shock protein 90-1 {ECO:0000305}	ARATH	K04079				AT5G52640	GO:0000166,GO:0001882,GO:0001883,GO:0002376,GO:0003674,GO:0005488,GO:0005524,GO:0005575,GO:0005737,GO:0006457,GO:0006950,GO:0006952,GO:0006955,GO:0008150,GO:0008152,GO:0009605,GO:0009607,GO:0009617,GO:0009814,GO:0009816,GO:0009987,GO:0017076,GO:0019538,GO:0030554,GO:0032549,GO:0032550,GO:0032553,GO:0032555,GO:0032559,GO:0035639,GO:0036094,GO:0042742,GO:0043167,GO:0043168,GO:0043170,GO:0043207,GO:…	1.16135	6.15541	39.2936	3.64642e-10	6.05271e-08	84.3002	112.566	48.2083	39.7989			-0.42679	-0.69125		0.354648	0.763392
TRINITY_DN27689_c0_g1	987	HSP7C	Heat shock cognate 70 kDa protein	PETHY						GO:0000166,GO:0001882,GO:0001883,GO:0003674,GO:0005488,GO:0005524,GO:0017076,GO:0030554,GO:0032549,GO:0032550,GO:0032553,GO:0032555,GO:0032559,GO:0035639,GO:0036094,GO:0043167,GO:0043168,GO:0097159,GO:0097367,GO:1901265,GO:1901363	1.06213	5.80513	39.1282	3.96862e-10	6.52356e-08	82.2072	68.8335	38.1533	34.1874			-0.434327	-0.584358		0.634098	0.384586
TRINITY_DN25919_c0_g1	837; 830										2.46626	2.5151	38.8946	4.47318e-10	7.28225e-08	7.55795	11.6019	1.04868	2.40928			-1.08461	-0.552246		0.563911	1.07294
TRINITY_DN24572_c0_g1	1902	C71BA; C71BV	Cytochrome P450 71B10; Cytochrome P450 71B34	ARATH; ARATH					AT5G57260	GO:0003674,GO:0003824,GO:0004497,GO:0005488,GO:0005506,GO:0005575,GO:0008150,GO:0008152,GO:0009058,GO:0016020,GO:0016021,GO:0016491,GO:0016705,GO:0016709,GO:0019748,GO:0020037,GO:0031224,GO:0043167,GO:0043169,GO:0044425,GO:0044550,GO:0044699,GO:0044710,GO:0044711,GO:0046872,GO:0046906,GO:0046914,GO:0097159,GO:1901363	1.30613	4.94311	37.7121	8.19958e-10	1.32216e-07	34.7666	52.6905	17.0564	18.2983			-0.640054	-0.548968		0.308063	0.880959
TRINITY_DN31956_c0_g1	1387; 1379; 1308; 599										1.14804	5.33633	37.3512	9.86603e-10	1.57587e-07	46.6267	64.5722	24.027	26.1361			-0.592266	-0.479852		0.309473	0.762645
TRINITY_DN30329_c0_g1	1262; 1260; 1255	EF4L1	Protein ELF4-LIKE 1	ARATH					AT2G29950	GO:0003674,GO:0005488,GO:0005515,GO:0005575,GO:0005634,GO:0008150,GO:0042752,GO:0042753,GO:0042802,GO:0042803,GO:0043226,GO:0043227,GO:0043229,GO:0043231,GO:0044424,GO:0044464,GO:0046983,GO:0048511,GO:0048518,GO:0050789,GO:0065007	1.07926	5.88756	37.1444	1.09697e-09	1.73577e-07	69.504	91.073	39.4796	36.5052			-0.461059	-0.568407		0.324564	0.704902
TRINITY_DN8603_c0_g1	656										1.78837	3.79307	36.944	1.2157e-09	1.90584e-07	14.6508	28.1804	6.07615	6.31293			-0.746852	-0.705164		0.296998	1.15502
TRINITY_DN33153_c0_g1	1396; 1371; 1370; 1345; 1314; 1289; 902; 876; 820; 622	MOMT; OMT3; ROMT	Myricetin O-methyltransferase; Probable O-methyltransferase 3 {ECO:0000303|PubMed:18223037}; Trans-resveratrol di-O-methyltransferase	CATRO; HUMLU; VITVI						GO:0003674,GO:0003824,GO:0006725,GO:0008150,GO:0008152,GO:0008168,GO:0008171,GO:0008757,GO:0009058,GO:0009987,GO:0016740,GO:0016741,GO:0019438,GO:0033799,GO:0044237,GO:0044249	1.61797	3.1853	36.5181	1.51254e-09	2.34944e-07	13.8078	13.437	5.30507	3.56818			-0.450349	-0.842041		0.663317	0.629074
TRINITY_DN18986_c0_g1	1522; 1463; 1445	RGP1; RGP3	UDP-arabinopyranose mutase 1; UDP-arabinopyranose mutase 3	ARATH; ORYSJ	K13379				AT3G02230	GO:0000138,GO:0000271,GO:0003674,GO:0003824,GO:0005575,GO:0005618,GO:0005774,GO:0005794,GO:0005795,GO:0005829,GO:0005840,GO:0005911,GO:0005975,GO:0005976,GO:0006073,GO:0006139,GO:0006725,GO:0006753,GO:0006793,GO:0006796,GO:0006807,GO:0006950,GO:0006970,GO:0007275,GO:0008150,GO:0008152,GO:0008194,GO:0009058,GO:0009059,GO:0009117,GO:0009225,GO:0009250,GO:0009506,GO:0009555,GO:0009628,GO:0009651,GO:…	-1.02596	6.56371	36.2147	1.76729e-09	2.72019e-07	69.475	55.0544	128.525	125.1			0.525271	0.48691		-0.34354	-0.668641
TRINITY_DN30200_c0_g1	1450; 1089; 758; 625	SL30A; SRC33	Serine/arginine-rich SC35-like splicing factor SCL30A; Serine/arginine-rich SC35-like splicing factor SCL33	ARATH	K12900				AT1G55310,AT3G13570	GO:0000166,GO:0000375,GO:0000377,GO:0000398,GO:0003674,GO:0003676,GO:0003723,GO:0003729,GO:0005488,GO:0005515,GO:0005575,GO:0005681,GO:0005737,GO:0005829,GO:0006139,GO:0006396,GO:0006397,GO:0006725,GO:0006807,GO:0008150,GO:0008152,GO:0008380,GO:0009987,GO:0016070,GO:0016071,GO:0016604,GO:0016607,GO:0030529,GO:0032991,GO:0034641,GO:0036094,GO:0042802,GO:0043170,GO:0044237,GO:0044238,GO:0044260,GO:…	0.917272	6.18693	35.9555	2.0188e-09	3.07931e-07	93.6604	96.7028	51.7553	49.0396			-0.408353	-0.483143		0.423163	0.468333
TRINITY_DN28943_c0_g1	1023; 994	HS22M; HS23M	23.6 kDa heat shock protein, mitochondrial; Heat shock 22 kDa protein, mitochondrial	ARATH; PEA	K13993				AT4G25200	GO:0005575,GO:0005739,GO:0008150,GO:0010035,GO:0010038,GO:0042221,GO:0043226,GO:0043227,GO:0043229,GO:0043231,GO:0044424,GO:0044444,GO:0044464,GO:0046686,GO:0050896	1.25826	4.74164	35.8133	2.1716e-09	3.2828e-07	39.0397	36.2364	18.6603	12.8088			-0.349462	-0.829862		0.640699	0.538624
TRINITY_DN25877_c0_g1	1013	ERF26	Ethylene-responsive transcription factor ERF026	ARATH						GO:0000160,GO:0001071,GO:0003674,GO:0003676,GO:0003677,GO:0003700,GO:0005488,GO:0005575,GO:0005634,GO:0006139,GO:0006351,GO:0006725,GO:0006807,GO:0007165,GO:0008150,GO:0008152,GO:0009058,GO:0009059,GO:0009755,GO:0009873,GO:0009987,GO:0016070,GO:0018130,GO:0019438,GO:0032774,GO:0034641,GO:0034645,GO:0034654,GO:0035556,GO:0043170,GO:0043226,GO:0043227,GO:0043229,GO:0043231,GO:0044237,GO:0044238,GO:…	1.88221	2.3004	35.5443	2.49315e-09	3.73553e-07	8.80791	6.46967	2.1282	2.01282			-0.596101	-0.636996		0.792404	0.440693
TRINITY_DN39248_c0_g1	2901; 2691; 1887	ML423 (6)	MLP-like protein 423	ARATH					AT1G24020	GO:0005575,GO:0006950,GO:0006952,GO:0008150,GO:0009607,GO:0016020,GO:0050896	1.26894	4.69791	35.2945	2.8343e-09	4.20943e-07	29.912	43.297	15.6376	14.7302			-0.535	-0.611204		0.320444	0.82576
TRINITY_DN62841_c0_g1	1425	COMT1 (1)	Caffeic acid 3-O-methyltransferase 1	POPTM						GO:0003674,GO:0003824,GO:0006725,GO:0008150,GO:0008152,GO:0008168,GO:0008171,GO:0009058,GO:0009698,GO:0009699,GO:0009808,GO:0009809,GO:0009987,GO:0016740,GO:0016741,GO:0019438,GO:0019748,GO:0044237,GO:0044249,GO:0044550,GO:0044699,GO:0044710,GO:0044711,GO:0044763,GO:0047763,GO:0071704,GO:1901360,GO:1901362,GO:1901576	2.3937	2.57647	35.2649	2.87773e-09	4.23677e-07	5.90101	13.9658	1.85061	1.92133			-0.778758	-0.752502		0.258194	1.27307
TRINITY_DN36240_c0_g1	1234; 972; 968; 918	PER15 (1)	Peroxidase 15 {ECO:0000303|PubMed:17936696}	IPOBA						GO:0003674,GO:0003824,GO:0004601,GO:0005488,GO:0005575,GO:0005576,GO:0006950,GO:0006979,GO:0008150,GO:0008152,GO:0009056,GO:0009987,GO:0016209,GO:0016491,GO:0016684,GO:0020037,GO:0042743,GO:0042744,GO:0043167,GO:0043169,GO:0044237,GO:0044248,GO:0044699,GO:0044710,GO:0044712,GO:0044763,GO:0046872,GO:0046906,GO:0050896,GO:0072593,GO:0097159,GO:1901363	2.12856	1.94857	34.8888	3.4908e-09	5.09506e-07	4.99987	7.37169	1.4188	1.40287			-0.620481	-0.627216		0.413359	0.834339
TRINITY_DN27850_c0_g1	813; 791; 791	HS901 (2)	Heat shock protein 90-1 {ECO:0000305}	ARATH	K04079				AT5G52640	GO:0000166,GO:0001882,GO:0001883,GO:0002376,GO:0003674,GO:0005488,GO:0005524,GO:0005575,GO:0005737,GO:0006457,GO:0006950,GO:0006952,GO:0006955,GO:0008150,GO:0008152,GO:0009605,GO:0009607,GO:0009617,GO:0009814,GO:0009816,GO:0009987,GO:0017076,GO:0019538,GO:0030554,GO:0032549,GO:0032550,GO:0032553,GO:0032555,GO:0032559,GO:0035639,GO:0036094,GO:0042742,GO:0043167,GO:0043168,GO:0043170,GO:0043207,GO:…	1.14944	8.57048	34.8713	3.52231e-09	5.09712e-07	510.714	537.262	243.694	228.729			-0.526189	-0.616849		0.535102	0.607936
TRINITY_DN37786_c0_g1	1063; 736	DOGL3	Protein DOG1-like 3 {ECO:0000303|PubMed:17065317}	ARATH					AT4G18690	GO:0003674,GO:0003676,GO:0003677,GO:0005488,GO:0006139,GO:0006351,GO:0006725,GO:0006807,GO:0008150,GO:0008152,GO:0009058,GO:0009059,GO:0009987,GO:0016070,GO:0018130,GO:0019438,GO:0032774,GO:0034641,GO:0034645,GO:0034654,GO:0043170,GO:0043565,GO:0044237,GO:0044238,GO:0044249,GO:0044260,GO:0044271,GO:0046483,GO:0071704,GO:0090304,GO:0097159,GO:0097659,GO:1901360,GO:1901362,GO:1901363,GO:1901576	1.58193	3.71104	34.7224	3.80226e-09	5.4556e-07	23.8657	15.1788	7.27905	5.76398			-0.527598	-0.784779		0.951392	0.360985
TRINITY_DN34744_c0_g1	1775	LIN	Putative E3 ubiquitin-protein ligase LIN	MEDTR						GO:0003674,GO:0003824,GO:0004842,GO:0008150,GO:0009877,GO:0016740,GO:0019787,GO:0044403,GO:0044419,GO:0051704	2.53961	1.04452	34.6045	4.03976e-09	5.74766e-07	3.48828	3.32815	0.709399	0.457459			-0.463309	-0.604115		0.555073	0.512351
TRINITY_DN23407_c0_g1	1669	PRPX (1)	Pathogen-related protein	HORVU						GO:0006950,GO:0006952,GO:0008150,GO:0009607,GO:0050896	1.33847	7.20634	34.5474	4.1599e-09	5.86928e-07	268.452	154.65	85.0045	82.3121			-0.609811	-0.655162		1.0264	0.238571
TRINITY_DN37329_c0_g1	3779	AB10C (1)	ABC transporter C family member 10	ARATH					AT3G59140	GO:0000166,GO:0000325,GO:0001882,GO:0001883,GO:0003674,GO:0003824,GO:0005215,GO:0005488,GO:0005524,GO:0005575,GO:0005773,GO:0005774,GO:0006810,GO:0008150,GO:0008559,GO:0009987,GO:0015238,GO:0015399,GO:0015405,GO:0016020,GO:0016021,GO:0016462,GO:0016787,GO:0016817,GO:0016818,GO:0016820,GO:0016887,GO:0017076,GO:0017111,GO:0022804,GO:0022857,GO:0030554,GO:0031090,GO:0031224,GO:0032549,GO:0032550,GO:…	0.918329	6.65642	34.4861	4.29308e-09	6.00711e-07	137.264	126.438	68.4107	71.1196			-0.476407	-0.421944		0.507548	0.390803
TRINITY_DN16284_c0_g1	857										1.59337	3.79954	34.2856	4.75886e-09	6.60428e-07	15.2903	26.3763	6.53881	7.25834			-0.71679	-0.60007		0.301068	1.01579
TRINITY_DN29397_c0_g1	1189; 1089	DNAJ; DNAJ1	Chaperone protein DnaJ 1 {ECO:0000255|HAMAP-Rule:MF_01152}; Chaperone protein DnaJ {ECO:0000255|HAMAP-Rule:MF_01152}	THET2; THET8	K03686					GO:0000166,GO:0001882,GO:0001883,GO:0003674,GO:0005488,GO:0005524,GO:0005575,GO:0005737,GO:0006139,GO:0006259,GO:0006260,GO:0006457,GO:0006725,GO:0006807,GO:0006950,GO:0008150,GO:0008152,GO:0009058,GO:0009059,GO:0009266,GO:0009408,GO:0009628,GO:0009987,GO:0017076,GO:0019538,GO:0030554,GO:0032549,GO:0032550,GO:0032553,GO:0032555,GO:0032559,GO:0034641,GO:0034645,GO:0035639,GO:0036094,GO:0043167,GO:…	0.883989	6.85644	34.1613	5.07284e-09	6.98279e-07	151.798	148.647	81.951	80.8482			-0.424474	-0.443551		0.448948	0.419077
TRINITY_DN35170_c0_g2	550										2.47928	1.63154	34.1216	5.17724e-09	7.06902e-07	3.7499	6.56298	1.14121	0.701437			-0.525355	-0.742947		0.346864	0.921439
TRINITY_DN29719_c0_g1	2087; 1641	HQGT (1)	Hydroquinone glucosyltransferase	RAUSE	K08237					GO:0003674,GO:0003824,GO:0008150,GO:0008152,GO:0008194,GO:0016740,GO:0016757,GO:0016758,GO:0035251,GO:0046527,GO:0050505	1.14019	7.03841	33.9786	5.5721e-09	7.54729e-07	145.287	216.267	82.3211	81.7021			-0.541541	-0.552171		0.263123	0.830589
TRINITY_DN32977_c0_g1	1773; 1490; 1252; 1231; 922; 505	WTR14; WTR15; WTR31; WTR32; WTR38; WTR5; WTR6	WAT1-related protein At1g21890; WAT1-related protein At1g25270; WAT1-related protein At2g39510; WAT1-related protein At2g40900; WAT1-related protein At4g08290; WAT1-related protein At4g08300; WAT1-related protein At5g07050	ARATH					AT2G40900,AT4G08290,AT5G07050,AT4G08300,AT1G21890,AT1G25270	GO:0003006,GO:0003333,GO:0003674,GO:0005215,GO:0005342,GO:0005575,GO:0005886,GO:0006810,GO:0006811,GO:0006820,GO:0006865,GO:0008150,GO:0008324,GO:0008509,GO:0008514,GO:0009791,GO:0009987,GO:0015075,GO:0015171,GO:0015175,GO:0015179,GO:0015186,GO:0015711,GO:0015849,GO:0016020,GO:0016021,GO:0022414,GO:0022857,GO:0022891,GO:0022892,GO:0031224,GO:0032501,GO:0032502,GO:0032973,GO:0034220,GO:0042592,GO:…	-1.36849	3.69815	33.901	5.79898e-09	7.79226e-07	7.15098	7.27837	16.0694	21.1956			0.395715	0.756015		-0.585838	-0.565892
TRINITY_DN1153_c0_g1	551										2.40828	1.16954	33.7429	6.28974e-09	8.38516e-07	3.22666	4.13685	0.709399	0.670939			-0.526705	-0.54733		0.421213	0.652822
TRINITY_DN32490_c0_g1	964; 837; 767	USPAL (2)	Universal stress protein A-like protein	ARATH					AT3G01520	GO:0000166,GO:0001882,GO:0001883,GO:0003674,GO:0005488,GO:0005575,GO:0005886,GO:0006950,GO:0008150,GO:0016020,GO:0016208,GO:0017076,GO:0030554,GO:0032549,GO:0032550,GO:0032553,GO:0032555,GO:0032559,GO:0036094,GO:0043167,GO:0043168,GO:0043169,GO:0044464,GO:0050896,GO:0097159,GO:0097367,GO:1901265,GO:1901363	1.86002	8.42609	33.6431	6.62094e-09	8.75775e-07	758.265	320.155	146.846	150.229			-0.874765	-0.842333		1.47792	0.239175
TRINITY_DN6951_c0_g1	1720	ATPAM (1)	ATP synthase subunit alpha, mitochondrial	HELAN						GO:0000166,GO:0001882,GO:0001883,GO:0003674,GO:0003824,GO:0005215,GO:0005488,GO:0005524,GO:0005575,GO:0005743,GO:0006139,GO:0006163,GO:0006164,GO:0006725,GO:0006753,GO:0006754,GO:0006793,GO:0006796,GO:0006807,GO:0006810,GO:0006811,GO:0006812,GO:0006818,GO:0008150,GO:0008152,GO:0008324,GO:0009058,GO:0009116,GO:0009117,GO:0009119,GO:0009123,GO:0009124,GO:0009126,GO:0009127,GO:0009141,GO:0009142,GO:…	1.93482	2.53727	33.6219	6.69362e-09	8.78525e-07	10.959	7.21617	2.00482	2.74475			-0.785292	-0.540698		0.908854	0.417136
TRINITY_DN28450_c0_g1	951; 843; 551	MBF1C	Multiprotein-bridging factor 1c	ARATH	K03627				AT3G24500	GO:0000160,GO:0000988,GO:0000989,GO:0001071,GO:0001101,GO:0003674,GO:0003676,GO:0003677,GO:0003700,GO:0003712,GO:0003713,GO:0005488,GO:0005575,GO:0005730,GO:0005737,GO:0006139,GO:0006351,GO:0006355,GO:0006725,GO:0006807,GO:0006950,GO:0007165,GO:0008150,GO:0008152,GO:0009058,GO:0009059,GO:0009266,GO:0009408,GO:0009414,GO:0009415,GO:0009628,GO:0009719,GO:0009725,GO:0009737,GO:0009755,GO:0009873,GO:…	1.46859	4.84833	33.5891	6.8073e-09	8.86573e-07	32.005	52.4727	17.9509	12.5649			-0.441104	-0.895064		0.328191	1.00798
TRINITY_DN32323_c0_g1	1503; 1433	AVT1 (1)	Vacuolar amino acid transporter 1	YEAST	K15015					GO:0000322,GO:0000323,GO:0000324,GO:0000329,GO:0003333,GO:0003674,GO:0005215,GO:0005302,GO:0005342,GO:0005575,GO:0005773,GO:0005774,GO:0006810,GO:0006811,GO:0006812,GO:0006820,GO:0006865,GO:0007034,GO:0008150,GO:0008324,GO:0008509,GO:0008514,GO:0009987,GO:0015075,GO:0015171,GO:0015173,GO:0015175,GO:0015179,GO:0015186,GO:0015188,GO:0015658,GO:0015711,GO:0015804,GO:0015824,GO:0015849,GO:0016020,GO:…	1.67424	2.50211	32.2215	1.37563e-08	1.77792e-06	8.77885	8.27371	2.89928	2.43978			-0.515948	-0.65803		0.621612	0.552367
TRINITY_DN14042_c0_g1	1780; 1688; 1175; 1083	DNAJ (1)	Chaperone protein DnaJ {ECO:0000255|HAMAP-Rule:MF_01152}	BIFLO	K03686					GO:0000166,GO:0001882,GO:0001883,GO:0003674,GO:0005488,GO:0005524,GO:0005575,GO:0005737,GO:0006139,GO:0006259,GO:0006260,GO:0006457,GO:0006725,GO:0006807,GO:0006950,GO:0008150,GO:0008152,GO:0009058,GO:0009059,GO:0009266,GO:0009408,GO:0009628,GO:0009987,GO:0017076,GO:0019538,GO:0030554,GO:0032549,GO:0032550,GO:0032553,GO:0032555,GO:0032559,GO:0034641,GO:0034645,GO:0035639,GO:0036094,GO:0043167,GO:…	1.83671	2.07321	32.1854	1.40141e-08	1.79751e-06	6.5696	6.37635	1.81976	1.79934			-0.572712	-0.580447		0.593033	0.560127
TRINITY_DN37903_c0_g1	1864; 1806; 1700; 1696; 935	DTX16; DTX17 (1)	Protein DETOXIFICATION 16 {ECO:0000303|PubMed:11739388}; Protein DETOXIFICATION 17 {ECO:0000303|PubMed:11739388}	ARATH	K03327				AT1G73700,AT5G52450	GO:0003674,GO:0005215,GO:0005575,GO:0005774,GO:0008150,GO:0009605,GO:0009607,GO:0009624,GO:0015238,GO:0015291,GO:0015297,GO:0016020,GO:0016021,GO:0022804,GO:0022857,GO:0031090,GO:0031224,GO:0043207,GO:0044422,GO:0044424,GO:0044425,GO:0044437,GO:0044444,GO:0044446,GO:0044464,GO:0050896,GO:0051704,GO:0051707,GO:0090484,GO:0098588	1.67821	2.7722	32.0486	1.50361e-08	1.91411e-06	8.66257	11.9751	3.23856	3.20221			-0.607721	-0.617766		0.417592	0.807896
TRINITY_DN36998_c0_g1	1486; 904; 901; 846; 846; 822; 669										-1.11614	8.7025	31.9829	1.55538e-08	1.96523e-06	258.365	267.62	562.183	577.984			0.535253	0.575102		-0.580372	-0.529982
TRINITY_DN27244_c0_g1	1192	HSP41 (1)	22.7 kDa class IV heat shock protein	PEA						GO:0005575,GO:0005788,GO:0031974,GO:0043233,GO:0044422,GO:0044424,GO:0044432,GO:0044444,GO:0044446,GO:0044464,GO:0070013	-1.67832	5.29147	31.8476	1.66755e-08	2.09136e-06	12.9939	24.2612	75.5664	43.6416			1.17466	0.409576		-1.1964	-0.387836
TRINITY_DN41451_c0_g2	1174; 1138										1.33523	3.92845	31.6933	1.80544e-08	2.23311e-06	25.9586	17.4494	8.60531	8.60022			-0.568189	-0.568881		0.830318	0.306752
TRINITY_DN28018_c0_g1	1574; 1571; 1486; 1483; 1186; 1183	STGL3	Stigma-specific STIG1-like protein 3 {ECO:0000303|PubMed:19279211}	ARATH					AT1G50720		-0.917008	6.71341	31.6917	1.80696e-08	2.23311e-06	66.5099	78.7557	133.922	140.348			0.418224	0.484869		-0.570172	-0.33292
TRINITY_DN28523_c0_g1	511; 511	PGIP (2)	Polygalacturonase inhibitor {ECO:0000250|UniProtKB:P58822}	VITVI						GO:0005575,GO:0005576,GO:0005618,GO:0006950,GO:0006952,GO:0008150,GO:0016020,GO:0030312,GO:0044464,GO:0050896	0.960211	5.09961	31.524	1.96988e-08	2.41682e-06	49.0394	41.3685	23.9037	22.568			-0.411393	-0.487771		0.567064	0.3321
TRINITY_DN32097_c0_g1	1297; 1297	CHI4 (1)	Chitinase 4	ORYSJ						GO:0000272,GO:0003674,GO:0003824,GO:0004553,GO:0004568,GO:0005488,GO:0005975,GO:0005976,GO:0006022,GO:0006026,GO:0006030,GO:0006032,GO:0006040,GO:0006807,GO:0006950,GO:0006952,GO:0008061,GO:0008150,GO:0008152,GO:0009056,GO:0009057,GO:0009987,GO:0016052,GO:0016787,GO:0016798,GO:0016998,GO:0043170,GO:0044036,GO:0044237,GO:0044238,GO:0044248,GO:0044260,GO:0046348,GO:0050896,GO:0071704,GO:0097367,GO:…	2.46151	6.35089	31.4144	2.08425e-08	2.53874e-06	55.5509	220.622	26.7104	23.4219			-0.945678	-1.12118		0.057587	2.00927
TRINITY_DN32950_c0_g1	1766; 1766; 576	U73C3; U73C5; U73E1	UDP-glycosyltransferase 73C3; UDP-glycosyltransferase 73C5; UDP-glycosyltransferase 73E1 {ECO:0000303|PubMed:15610349}	ARATH; STERE	K13496				AT2G36800,AT2G36780	GO:0003674,GO:0003824,GO:0005575,GO:0006066,GO:0006629,GO:0008150,GO:0008152,GO:0008194,GO:0008202,GO:0010817,GO:0016021,GO:0016128,GO:0016131,GO:0016740,GO:0016757,GO:0016758,GO:0031224,GO:0035251,GO:0042445,GO:0043226,GO:0043227,GO:0043229,GO:0043231,GO:0044238,GO:0044281,GO:0044424,GO:0044425,GO:0044464,GO:0044699,GO:0044710,GO:0046527,GO:0050403,GO:0050502,GO:0065007,GO:0065008,GO:0071704,GO:…	1.97312	2.79578	31.2927	2.21913e-08	2.66604e-06	7.52888	14.4323	3.11519	2.47028			-0.596694	-0.791116		0.300826	1.08698
TRINITY_DN14303_c0_g1	1690	P2B10 (1)	F-box protein PP2-B10	ARATH					AT2G02360	GO:0003674,GO:0005488,GO:0006464,GO:0008150,GO:0008152,GO:0009987,GO:0016567,GO:0019538,GO:0030246,GO:0032446,GO:0036211,GO:0043170,GO:0043412,GO:0044237,GO:0044238,GO:0044260,GO:0044267,GO:0070647,GO:0071704	1.77825	3.46304	31.2917	2.22026e-08	2.66604e-06	11.7439	22.2395	4.10218	5.79448			-0.878622	-0.525493		0.292773	1.11134
TRINITY_DN37952_c1_g1	1135; 1071; 639	AMT12 (1)	Ammonium transporter 1 member 2	ARATH	K03320				AT1G64780	GO:0003674,GO:0005215,GO:0005575,GO:0005886,GO:0005887,GO:0006810,GO:0006811,GO:0006812,GO:0006820,GO:0008150,GO:0008324,GO:0008509,GO:0008519,GO:0009605,GO:0009607,GO:0009624,GO:0009987,GO:0015075,GO:0015077,GO:0015101,GO:0015103,GO:0015672,GO:0015695,GO:0015696,GO:0015698,GO:0015837,GO:0015843,GO:0016020,GO:0016021,GO:0019755,GO:0022857,GO:0022890,GO:0022891,GO:0022892,GO:0031224,GO:0031226,GO:…	0.922996	5.2489	31.2767	2.23745e-08	2.66777e-06	48.7488	50.6687	24.6747	27.7525			-0.516727	-0.35919		0.411172	0.464745
TRINITY_DN5350_c0_g1	1801	C7A22 (1)	Cytochrome P450 CYP749A22	PANGI						GO:0003674,GO:0003824,GO:0004497,GO:0005488,GO:0005506,GO:0005575,GO:0016021,GO:0016491,GO:0016705,GO:0020037,GO:0031224,GO:0043167,GO:0043169,GO:0044425,GO:0046872,GO:0046906,GO:0046914,GO:0097159,GO:1901363	1.52831	3.2409	31.2145	2.31038e-08	2.73546e-06	11.4823	16.423	5.33591	4.33061			-0.498461	-0.711093		0.379554	0.829999
TRINITY_DN32779_c0_g1	1287; 1257	WTR14 (1)	WAT1-related protein At2g39510	ARATH					AT2G39510	GO:0003006,GO:0003333,GO:0003674,GO:0005215,GO:0005342,GO:0005575,GO:0005886,GO:0006810,GO:0006811,GO:0006820,GO:0006835,GO:0006865,GO:0008150,GO:0008324,GO:0008509,GO:0008514,GO:0009791,GO:0009987,GO:0015075,GO:0015171,GO:0015175,GO:0015179,GO:0015186,GO:0015711,GO:0015800,GO:0015807,GO:0015813,GO:0015849,GO:0016020,GO:0016021,GO:0022414,GO:0022857,GO:0022891,GO:0022892,GO:0031224,GO:0032501,GO:…	2.50937	6.139	31.1601	2.376e-08	2.79362e-06	192.088	47.3716	18.7528	23.2999			-1.19038	-0.904559		2.03495	0.0599926
TRINITY_DN62133_c0_g1	1333	GGPPS (1)	Geranylgeranyl pyrophosphate synthase, chloroplastic	HEVBR						GO:0003674,GO:0003824,GO:0004161,GO:0004311,GO:0004337,GO:0004659,GO:0005488,GO:0005575,GO:0006629,GO:0006644,GO:0006720,GO:0006721,GO:0006793,GO:0006796,GO:0008150,GO:0008152,GO:0008299,GO:0008610,GO:0008654,GO:0009058,GO:0009507,GO:0009536,GO:0009987,GO:0016108,GO:0016109,GO:0016114,GO:0016116,GO:0016117,GO:0016740,GO:0016765,GO:0019637,GO:0033383,GO:0033384,GO:0033385,GO:0033386,GO:0042440,GO:…	-1.05385	4.73072	30.8713	2.75722e-08	3.21024e-06	18.9821	15.4588	34.1437	37.3896			0.427576	0.551649		-0.35701	-0.622215
TRINITY_DN29107_c0_g2	1028	GSTUH (1)	Glutathione S-transferase U17	ARATH	K00799				AT1G10370	GO:0003674,GO:0003824,GO:0004364,GO:0005575,GO:0005737,GO:0005829,GO:0006518,GO:0006575,GO:0006749,GO:0006790,GO:0006807,GO:0006950,GO:0006970,GO:0008150,GO:0008152,GO:0009056,GO:0009314,GO:0009404,GO:0009407,GO:0009416,GO:0009507,GO:0009536,GO:0009628,GO:0009636,GO:0009651,GO:0009704,GO:0009719,GO:0009725,GO:0009791,GO:0009987,GO:0010033,GO:0010243,GO:0016740,GO:0016765,GO:0019748,GO:0032501,GO:…	1.03203	4.78567	30.8635	2.76826e-08	3.21024e-06	34.2433	39.6889	16.7788	19.3658			-0.57134	-0.385146		0.377268	0.579218
TRINITY_DN14827_c0_g1	601; 597										-1.03408	4.94533	30.818	2.834e-08	3.26411e-06	20.6681	19.6889	35.9634	46.6913			0.298137	0.65719		-0.445812	-0.509514
TRINITY_DN6706_c0_g1	1852; 1752	GSTL3 (1)	Glutathione S-transferase L3	ARATH	K00799				AT5G02790	GO:0003674,GO:0003824,GO:0004364,GO:0005575,GO:0005829,GO:0008150,GO:0009636,GO:0010035,GO:0010038,GO:0016740,GO:0016765,GO:0042221,GO:0044424,GO:0044444,GO:0044464,GO:0046686,GO:0050896	0.857771	6.97423	30.6626	3.07029e-08	3.51237e-06	163.775	160.155	92.4377	86.3072			-0.373725	-0.470557		0.438065	0.406216
TRINITY_DN38777_c0_g1	2272; 2177; 1350; 1304; 1175; 1155; 879; 575	PIF1 (1)	ATP-dependent DNA helicase PIF1 {ECO:0000255|HAMAP-Rule:MF_03176}	XENLA							0.882817	6.30942	30.6006	3.16999e-08	3.60208e-06	103.689	101.835	50.2439	61.208			-0.570573	-0.29573		0.445919	0.420384
TRINITY_DN24130_c0_g1	2001; 1936; 1919; 1854	U73C1; U73C3; U73C5; U73C7	UDP-glycosyltransferase 73C1; UDP-glycosyltransferase 73C3; UDP-glycosyltransferase 73C5; UDP-glycosyltransferase 73C7	ARATH	K13496				AT2G36780,AT2G36800,AT3G53160,AT2G36750	GO:0003674,GO:0003824,GO:0005575,GO:0006066,GO:0006629,GO:0008150,GO:0008152,GO:0008194,GO:0008202,GO:0009314,GO:0009411,GO:0009416,GO:0009605,GO:0009607,GO:0009628,GO:0009636,GO:0010224,GO:0010817,GO:0016021,GO:0016128,GO:0016131,GO:0016740,GO:0016757,GO:0016758,GO:0031224,GO:0035251,GO:0042221,GO:0042445,GO:0043207,GO:0043226,GO:0043227,GO:0043229,GO:0043231,GO:0044238,GO:0044281,GO:0044424,GO:…	1.30452	3.47752	29.8981	4.55352e-08	5.13971e-06	17.6449	13.8725	6.47712	6.28243			-0.520967	-0.554487		0.691542	0.383912
TRINITY_DN26799_c0_g1	680; 677; 635	DRMH1	Dormancy-associated protein homolog 1 {ECO:0000303|PubMed:15908603}	ARATH					AT2G33830	GO:0007275,GO:0008150,GO:0032501,GO:0032502,GO:0044699,GO:0044707,GO:0044767	1.69578	6.43007	29.7687	4.86785e-08	5.45811e-06	78.5154	184.883	34.4521	46.8438			-0.980875	-0.558702		0.162389	1.37719
TRINITY_DN28955_c0_g1	1651; 1508; 961	BT1; BT2 (1)	BTB/POZ and TAZ domain-containing protein 1; BTB/POZ and TAZ domain-containing protein 2	ARATH	K00517				AT3G48360	GO:0000151,GO:0000302,GO:0000988,GO:0000989,GO:0001101,GO:0003674,GO:0003712,GO:0003824,GO:0004402,GO:0005488,GO:0005515,GO:0005516,GO:0005575,GO:0005634,GO:0005737,GO:0006275,GO:0006355,GO:0006464,GO:0006508,GO:0006511,GO:0006950,GO:0006970,GO:0006979,GO:0007165,GO:0007275,GO:0007623,GO:0008080,GO:0008150,GO:0008152,GO:0008270,GO:0009056,GO:0009057,GO:0009266,GO:0009409,GO:0009553,GO:0009555,GO:…	1.31521	6.88324	29.5067	5.57248e-08	6.20709e-06	116.683	220	68.164	67.1244			-0.599633	-0.621168		0.158679	1.06212
TRINITY_DN21551_c0_g1	1763	BGL24 (1)	Beta-glucosidase 24	ORYSJ	K01188					GO:0003674,GO:0003824,GO:0004553,GO:0005975,GO:0008150,GO:0008152,GO:0008422,GO:0015926,GO:0016787,GO:0016798,GO:0044238,GO:0044699,GO:0044710,GO:0071704,GO:0102483,GO:1901135,GO:1901657	1.41029	3.88566	29.0464	7.06652e-08	7.81982e-06	16.4821	26.3141	7.00146	9.08818			-0.747996	-0.447204		0.289905	0.905295
TRINITY_DN41849_c0_g1	593										1.48644	3.78296	28.6992	8.45376e-08	9.2942e-06	14.4764	25.9409	7.12483	7.28884			-0.623184	-0.597483		0.229345	0.991323
TRINITY_DN27921_c0_g1	1495; 1415	WTR37	WAT1-related protein At4g30420	ARATH					AT4G30420	GO:0003674,GO:0005215,GO:0005575,GO:0005886,GO:0006810,GO:0008150,GO:0016020,GO:0016021,GO:0022857,GO:0031224,GO:0044425,GO:0044464,GO:0051179,GO:0051234	-0.85559	5.25001	28.2568	1.06243e-07	1.16052e-05	27.4702	26.6252	48.9177	48.9786			0.404516	0.406241		-0.384392	-0.426366
TRINITY_DN31662_c0_g1	1680; 1677; 1441; 1441	UGDH4 (1)	UDP-glucose 6-dehydrogenase 4	ORYSJ	K00012					GO:0000166,GO:0003674,GO:0003824,GO:0003979,GO:0005488,GO:0006065,GO:0006082,GO:0006139,GO:0006725,GO:0006753,GO:0006793,GO:0006796,GO:0006807,GO:0008150,GO:0008152,GO:0009058,GO:0009117,GO:0009165,GO:0009225,GO:0009226,GO:0009987,GO:0016053,GO:0016491,GO:0016614,GO:0016616,GO:0018130,GO:0019438,GO:0019637,GO:0019752,GO:0034641,GO:0034654,GO:0036094,GO:0043436,GO:0044237,GO:0044238,GO:0044249,GO:…	-0.91341	5.28447	28.0364	1.19055e-07	1.29213e-05	29.6504	24.3235	53.0198	48.6736			0.495012	0.376295		-0.302716	-0.568591
TRINITY_DN31903_c0_g1	1250; 985										1.3528	3.09001	28.0072	1.20863e-07	1.3034e-05	10.9881	13.3126	4.71904	4.78807			-0.538499	-0.523754		0.412363	0.649891
TRINITY_DN31998_c0_g1	2116; 1426; 1426	SLAH1	S-type anion channel SLAH1	ARATH					AT1G62280	GO:0001101,GO:0003674,GO:0005215,GO:0005216,GO:0005244,GO:0005253,GO:0005575,GO:0005886,GO:0006810,GO:0006811,GO:0006820,GO:0006821,GO:0006873,GO:0006950,GO:0006970,GO:0008150,GO:0008308,GO:0008509,GO:0009414,GO:0009415,GO:0009628,GO:0009651,GO:0009987,GO:0010035,GO:0010359,GO:0015075,GO:0015267,GO:0015698,GO:0016020,GO:0016021,GO:0019725,GO:0022803,GO:0022832,GO:0022836,GO:0022838,GO:0022857,GO:…	1.38424	4.39562	27.9707	1.23164e-07	1.31981e-05	26.4528	34.2457	8.4511	14.7912			-0.98078	-0.296732		0.464137	0.813375
TRINITY_DN30803_c0_g1	2266; 2135; 2131; 721	ESA8C; INLI	Internalin-I; Putative adenylate cyclase regulatory protein	LISMO; TRYEQ						GO:0003674,GO:0003676,GO:0003677,GO:0005488,GO:0005575,GO:0005576,GO:0005618,GO:0006139,GO:0006163,GO:0006164,GO:0006171,GO:0006725,GO:0006753,GO:0006793,GO:0006796,GO:0006807,GO:0008150,GO:0008152,GO:0008270,GO:0009058,GO:0009117,GO:0009150,GO:0009152,GO:0009165,GO:0009187,GO:0009190,GO:0009259,GO:0009260,GO:0009987,GO:0018130,GO:0019438,GO:0019637,GO:0019693,GO:0030312,GO:0034641,GO:0034654,GO:…	1.2532	4.07566	27.578	1.50885e-07	1.60264e-05	28.4586	18.8491	10.4868	9.36265			-0.472484	-0.608584		0.813965	0.267103
TRINITY_DN31663_c0_g1	2112	ATESY	Alpha-terpineol synthase, chloroplastic	MAGGA						GO:0000287,GO:0003674,GO:0003824,GO:0005488,GO:0005575,GO:0006629,GO:0006644,GO:0006720,GO:0006721,GO:0006793,GO:0006796,GO:0008150,GO:0008152,GO:0008299,GO:0008610,GO:0009058,GO:0009532,GO:0009570,GO:0009987,GO:0010333,GO:0016114,GO:0016829,GO:0016835,GO:0016838,GO:0019637,GO:0033383,GO:0042214,GO:0043167,GO:0043169,GO:0043692,GO:0043693,GO:0044237,GO:0044238,GO:0044249,GO:0044255,GO:0044422,GO:…	-1.87559	2.21997	27.5708	1.51452e-07	1.60264e-05	1.33718	2.61275	7.37158	7.10586			0.638457	0.59696		-0.851208	-0.384208
TRINITY_DN22480_c0_g1	1592	C71D8	Cytochrome P450 71D8	SOYBN						GO:0003674,GO:0003824,GO:0004497,GO:0005488,GO:0005506,GO:0005575,GO:0008150,GO:0008152,GO:0009058,GO:0016020,GO:0016491,GO:0016705,GO:0016709,GO:0019748,GO:0020037,GO:0043167,GO:0043169,GO:0044550,GO:0044699,GO:0044710,GO:0044711,GO:0046872,GO:0046906,GO:0046914,GO:0097159,GO:1901363	1.05263	4.2933	27.5008	1.57033e-07	1.65139e-05	23.4878	29.269	12.5841	12.8393			-0.482693	-0.457664		0.322714	0.617643
TRINITY_DN37066_c0_g1	1899; 1884; 1286; 859	PCL1	Transcription factor LUX	ARATH					AT3G46640	GO:0001071,GO:0003674,GO:0003676,GO:0003677,GO:0003700,GO:0005488,GO:0005575,GO:0005634,GO:0006139,GO:0006351,GO:0006725,GO:0006807,GO:0007623,GO:0008150,GO:0008152,GO:0009058,GO:0009059,GO:0009987,GO:0016070,GO:0018130,GO:0019438,GO:0032774,GO:0034641,GO:0034645,GO:0034654,GO:0042752,GO:0042753,GO:0043170,GO:0043226,GO:0043227,GO:0043229,GO:0043231,GO:0044237,GO:0044238,GO:0044249,GO:0044260,GO:…	0.922348	4.94582	27.2923	1.74907e-07	1.828e-05	43.1675	37.3561	22.5157	19.9757			-0.351666	-0.509463		0.529913	0.331216
TRINITY_DN27710_c0_g1	1307; 1307	DMR6	Protein DOWNY MILDEW RESISTANCE 6 {ECO:0000303|PubMed:15986928}	ARATH					AT5G24530	GO:0001101,GO:0002229,GO:0002239,GO:0003674,GO:0003824,GO:0005488,GO:0006082,GO:0006725,GO:0006950,GO:0006952,GO:0008150,GO:0008152,GO:0009056,GO:0009058,GO:0009605,GO:0009607,GO:0009617,GO:0009620,GO:0009696,GO:0009751,GO:0009812,GO:0009813,GO:0009987,GO:0010033,GO:0014070,GO:0016054,GO:0016491,GO:0016705,GO:0016706,GO:0018958,GO:0019336,GO:0019439,GO:0019752,GO:0032787,GO:0033759,GO:0042221,GO:…	1.60884	2.38417	27.219	1.81662e-07	1.88695e-05	6.80215	8.74027	2.25157	2.83624			-0.643179	-0.457287		0.406682	0.693784
TRINITY_DN33645_c0_g1	1546; 611; 553; 521	EDR2; EDR2L (1)	Protein ENHANCED DISEASE RESISTANCE 2; Protein ENHANCED DISEASE RESISTANCE 2-like	ARATH					AT5G45560,AT4G19040	GO:0000160,GO:0001101,GO:0002376,GO:0002831,GO:0003674,GO:0005488,GO:0005543,GO:0005575,GO:0005789,GO:0005886,GO:0006950,GO:0006952,GO:0006955,GO:0007165,GO:0008150,GO:0008219,GO:0008289,GO:0009626,GO:0009719,GO:0009723,GO:0009725,GO:0009751,GO:0009755,GO:0009873,GO:0009987,GO:0010008,GO:0010033,GO:0012501,GO:0014070,GO:0016020,GO:0016021,GO:0016265,GO:0031090,GO:0031224,GO:0031347,GO:0032101,GO:…	0.792922	6.4056	27.155	1.87777e-07	1.93857e-05	103.718	111.135	59.5895	64.4102			-0.44137	-0.33265		0.338099	0.435921
TRINITY_DN34784_c0_g1	1079; 1044; 883; 882	TSJT1 (1)	Stem-specific protein TSJT1	TOBAC							0.927346	4.78048	27.0422	1.99059e-07	2.04259e-05	37.4118	34.4634	19.7398	18.0544			-0.371995	-0.488417		0.486296	0.374116
TRINITY_DN37404_c0_g2	1877	BBE28	Berberine bridge enzyme-like 28 {ECO:0000303|PubMed:26037923}	ARATH					AT5G44440	GO:0000166,GO:0003674,GO:0003824,GO:0005488,GO:0005575,GO:0005576,GO:0005618,GO:0006950,GO:0006970,GO:0008150,GO:0009628,GO:0009651,GO:0016491,GO:0016614,GO:0030312,GO:0036094,GO:0043167,GO:0043168,GO:0044464,GO:0048037,GO:0050660,GO:0050662,GO:0050896,GO:0097159,GO:1901265,GO:1901363	1.89349	2.58409	26.6913	2.38695e-07	2.43455e-05	6.1917	12.535	2.71422	2.31779			-0.573714	-0.70044		0.22343	1.05072
TRINITY_DN2559_c0_g1	1541	PER5 (1)	Peroxidase 5 {ECO:0000250|UniProtKB:P22195}	VITVI						GO:0003674,GO:0003824,GO:0004601,GO:0005488,GO:0005575,GO:0005576,GO:0006950,GO:0006979,GO:0008150,GO:0008152,GO:0009056,GO:0009987,GO:0016209,GO:0016491,GO:0016684,GO:0020037,GO:0042743,GO:0042744,GO:0043167,GO:0043169,GO:0044237,GO:0044248,GO:0044699,GO:0044710,GO:0044712,GO:0044763,GO:0046872,GO:0046906,GO:0050896,GO:0072593,GO:0097159,GO:1901363	0.933289	7.36225	26.6764	2.40537e-07	2.43864e-05	248.337	183.421	111.005	115.097			-0.478299	-0.426993		0.669178	0.236115
TRINITY_DN57762_c0_g1	591	CHI59	Endochitinase At2g43590 {ECO:0000305}	ARATH	K01183				AT2G43590	GO:0000272,GO:0003674,GO:0003824,GO:0004553,GO:0004568,GO:0005488,GO:0005975,GO:0005976,GO:0006022,GO:0006026,GO:0006030,GO:0006032,GO:0006040,GO:0006807,GO:0006950,GO:0006952,GO:0008061,GO:0008150,GO:0008152,GO:0009056,GO:0009057,GO:0009987,GO:0016052,GO:0016787,GO:0016798,GO:0016998,GO:0043170,GO:0044036,GO:0044237,GO:0044238,GO:0044248,GO:0044260,GO:0046348,GO:0050896,GO:0071704,GO:0097367,GO:…	2.37145	3.06061	26.3846	2.7976e-07	2.81942e-05	6.1917	21.6174	2.52916	2.83624			-0.833024	-0.738381		0.0218953	1.54951
TRINITY_DN36753_c0_g1	1817	GLT3; U92A1	Crocetin glucosyltransferase 3; UDP-glycosyltransferase 92A1	ARATH; CROSA					AT5G12890	GO:0003674,GO:0003824,GO:0005575,GO:0006629,GO:0006720,GO:0006721,GO:0008150,GO:0008152,GO:0008194,GO:0008299,GO:0008610,GO:0009058,GO:0009987,GO:0016108,GO:0016109,GO:0016114,GO:0016116,GO:0016117,GO:0016740,GO:0016757,GO:0016758,GO:0035251,GO:0042440,GO:0043226,GO:0043227,GO:0043229,GO:0043231,GO:0044237,GO:0044238,GO:0044249,GO:0044255,GO:0044424,GO:0044464,GO:0044699,GO:0044710,GO:0044711,GO:…	1.598	2.37712	26.2409	3.01378e-07	3.01118e-05	6.48239	8.958	2.74506	2.34829			-0.479887	-0.605867		0.358157	0.727598
TRINITY_DN21716_c0_g1	1158	EPHA (1)	Epoxide hydrolase A {ECO:0000303|PubMed:16511284}	MYCTU						GO:0003674,GO:0003824,GO:0004301,GO:0005488,GO:0005515,GO:0008150,GO:0009636,GO:0016787,GO:0016801,GO:0016803,GO:0018742,GO:0042221,GO:0042802,GO:0042803,GO:0046983,GO:0050896	1.13665	3.9224	26.2261	3.03695e-07	3.01118e-05	22.0634	19.4401	10.7952	8.08177			-0.328023	-0.671877		0.583214	0.416686
TRINITY_DN29008_c0_g1	3117; 2832; 2808	P2B10 (2)	F-box protein PP2-B10	ARATH							0.79685	5.70622	26.2233	3.04123e-07	3.01118e-05	66.6262	65.7542	39.387	36.8102			-0.336992	-0.429736		0.392588	0.374139
TRINITY_DN7657_c0_g1	604										1.81895	4.79817	26.1554	3.15019e-07	3.10092e-05	23.1389	63.4214	11.1345	13.3883			-0.870361	-0.641887		0.0662045	1.44604
TRINITY_DN36415_c0_g1	2668; 2653; 2552; 1385	SPXM1; SPXM3	SPX domain-containing membrane protein At1g63010; SPX domain-containing membrane protein At4g22990	ARATH					AT4G22990	GO:0005575,GO:0006810,GO:0008150,GO:0009987,GO:0016021,GO:0031224,GO:0044425,GO:0044699,GO:0044763,GO:0044765,GO:0051179,GO:0051234,GO:0055085,GO:1902578	-0.895595	4.95353	25.9232	3.5528e-07	3.47702e-05	22.0343	21.213	36.5495	43.916			0.290275	0.542563		-0.391339	-0.4415
TRINITY_DN51065_c0_g1	778										1.79484	2.93773	25.5704	4.26543e-07	4.15046e-05	12.8776	10.6998	4.71904	2.07381			-0.335854	-1.05773		0.810958	0.582627
TRINITY_DN33546_c0_g1	1121; 1067; 1019										1.01276	4.86087	25.5225	4.37249e-07	4.23032e-05	35.377	42.1772	22.0222	16.4075			-0.283161	-0.667234		0.354621	0.595774
TRINITY_DN28174_c0_g1	593; 578	DIRL1 (1)	Putative lipid-transfer protein DIR1	ARATH					AT5G48485	GO:0002376,GO:0003674,GO:0005488,GO:0005504,GO:0005515,GO:0005575,GO:0005576,GO:0005783,GO:0005911,GO:0006810,GO:0006869,GO:0006950,GO:0006952,GO:0006955,GO:0007165,GO:0008150,GO:0008270,GO:0008289,GO:0009506,GO:0009605,GO:0009607,GO:0009627,GO:0009814,GO:0009862,GO:0009863,GO:0030054,GO:0031406,GO:0033293,GO:0036094,GO:0043167,GO:0043168,GO:0043169,GO:0043177,GO:0043207,GO:0043226,GO:0043227,GO:…	1.85769	2.02526	25.313	4.87402e-07	4.68875e-05	5.23242	7.34058	1.29542	2.1653			-0.743755	-0.405798		0.39026	0.759293
TRINITY_DN13292_c0_g1	2483	SUT33	Probable sulfate transporter 3.3	ARATH	K17471				AT1G23090	GO:0003674,GO:0005215,GO:0005575,GO:0005887,GO:0008271,GO:0008509,GO:0015075,GO:0015103,GO:0015116,GO:0015291,GO:0015293,GO:0016021,GO:0022804,GO:0022857,GO:0022891,GO:0022892,GO:0031224,GO:0031226,GO:0044425,GO:0044459,GO:0044464,GO:1901682	-1.00605	5.24313	25.3019	4.90224e-07	4.68926e-05	23.2262	27.0606	41.4844	59.5001			0.21673	0.716821		-0.568848	-0.364703
TRINITY_DN30471_c0_g1	972; 880	MIP1B (1)	B-box domain protein 31 {ECO:0000303|PubMed:19920209}	ARATH					AT3G21890	GO:0001071,GO:0003674,GO:0003700,GO:0005488,GO:0005515,GO:0005575,GO:0005634,GO:0006355,GO:0007623,GO:0008150,GO:0008270,GO:0009314,GO:0009411,GO:0009416,GO:0009628,GO:0009889,GO:0009909,GO:0010224,GO:0010468,GO:0010556,GO:0019219,GO:0019222,GO:0030674,GO:0031323,GO:0031326,GO:0043167,GO:0043169,GO:0043226,GO:0043227,GO:0043229,GO:0043231,GO:0044424,GO:0044464,GO:0046872,GO:0046914,GO:0048511,GO:…	-1.21185	3.70954	25.2514	5.03242e-07	4.78673e-05	6.48239	9.23794	17.2723	19.1218			0.457485	0.589686		-0.726502	-0.320668
TRINITY_DN35061_c0_g1	2010; 1978; 1913; 1898; 1881; 1866; 1192										0.767596	6.43724	25.0813	5.49624e-07	5.1987e-05	106.044	112.162	66.8685	61.2995			-0.314302	-0.435954		0.335397	0.414859
TRINITY_DN35748_c0_g1	1660; 1657; 1631; 1630; 1624; 1621; 1621; 930; 888	SCP18; SCP8	Serine carboxypeptidase-like 18; Serine carboxypeptidase-like 8	ARATH						GO:0003674,GO:0003824,GO:0004180,GO:0005575,GO:0005576,GO:0008150,GO:0008152,GO:0008233,GO:0008238,GO:0016740,GO:0016746,GO:0016747,GO:0016787,GO:0019748,GO:0044699,GO:0044710,GO:0070011	1.73864	3.90841	25.0295	5.64602e-07	5.31071e-05	13.4299	32.6283	5.95278	7.83779			-0.846373	-0.539497		0.109824	1.27605
TRINITY_DN62463_c0_g1	726										1.77509	2.78099	24.9539	5.8718e-07	5.49257e-05	9.38929	11.6952	1.94314	4.20862			-0.995361	-0.340432		0.534902	0.800891
TRINITY_DN29773_c0_g1	1979; 1894; 610	CIPK1; CIPKL	CBL-interacting protein kinase 1; CBL-interacting protein kinase 21; CBL-interacting serine/threonine-protein kinase 1	ARATH; ORYSJ	K07198				AT3G17510	GO:0000166,GO:0001101,GO:0001882,GO:0001883,GO:0003674,GO:0003824,GO:0004672,GO:0004674,GO:0005488,GO:0005524,GO:0005575,GO:0005634,GO:0005737,GO:0005886,GO:0006464,GO:0006468,GO:0006793,GO:0006796,GO:0006950,GO:0006970,GO:0007165,GO:0008150,GO:0008152,GO:0009628,GO:0009651,GO:0009719,GO:0009725,GO:0009737,GO:0009987,GO:0010033,GO:0016020,GO:0016301,GO:0016310,GO:0016740,GO:0016772,GO:0016773,GO:…	1.81193	1.60525	24.8807	6.0991e-07	5.67384e-05	4.33128	4.94556	1.11036	1.52486			-0.591227	-0.410743		0.434188	0.567782
TRINITY_DN25815_c0_g1	578; 563										1.37437	6.74962	24.819	6.29732e-07	5.82623e-05	202.117	108.274	73.0064	46.7218			-0.344467	-0.966913		1.09984	0.211536
TRINITY_DN6990_c0_g1	627										1.42552	2.70391	24.7805	6.42433e-07	5.91143e-05	9.04047	9.76671	3.88627	3.11072			-0.425708	-0.629536		0.481667	0.573577
TRINITY_DN40296_c4_g1	3154; 2739; 2054; 2010; 1759; 1715; 755	C80B2; C80B3; EIL4; POLX; WRK27	(S)-N-methylcoclaurine 3'-hydroxylase isozyme 1 {ECO:0000305}; (S)-N-methylcoclaurine 3'-hydroxylase isozyme 2; Probable WRKY transcription factor 27; Putative ETHYLENE INSENSITIVE 3-like 4 protein; Retrovirus-related Pol polyprotein from transposon TNT 1-94	ARATH; ESCCA; PAPSO; TOBAC	K13385				AT5G52830	GO:0000975,GO:0001067,GO:0001071,GO:0001101,GO:0003674,GO:0003676,GO:0003677,GO:0003700,GO:0003824,GO:0004497,GO:0005488,GO:0005506,GO:0005575,GO:0005634,GO:0005789,GO:0006139,GO:0006351,GO:0006355,GO:0006725,GO:0006807,GO:0006950,GO:0006952,GO:0007165,GO:0007263,GO:0008150,GO:0008152,GO:0009058,GO:0009059,GO:0009605,GO:0009607,GO:0009617,GO:0009719,GO:0009725,GO:0009739,GO:0009889,GO:0009890,GO:…	-0.78993	6.83383	24.5004	7.42936e-07	6.79927e-05	90.8698	76.2363	143.484	145.472			0.380735	0.400318		-0.266841	-0.514212
TRINITY_DN35582_c0_g1	1766; 1758; 1740; 1729; 1238	PUMP4; PUMP5	Mitochondrial uncoupling protein 4; Mitochondrial uncoupling protein 5	ARATH	K13577				AT4G24570	GO:0003674,GO:0005215,GO:0005310,GO:0005342,GO:0005575,GO:0005743,GO:0006810,GO:0006811,GO:0006817,GO:0006820,GO:0006835,GO:0006839,GO:0008150,GO:0008272,GO:0008509,GO:0008514,GO:0009987,GO:0015075,GO:0015103,GO:0015116,GO:0015117,GO:0015131,GO:0015140,GO:0015141,GO:0015291,GO:0015297,GO:0015556,GO:0015698,GO:0015709,GO:0015711,GO:0015729,GO:0015740,GO:0015743,GO:0015744,GO:0015849,GO:0016020,GO:…	-0.922845	5.44297	24.4316	7.69967e-07	7.00877e-05	29.1853	30.8242	66.8685	46.9048			0.676483	0.182613		-0.466496	-0.392601
TRINITY_DN33798_c0_g1	1324; 1248; 1227; 1151; 1150; 962; 637	TNG2 (1)	Transport and Golgi organization 2 homolog	MOUSE						GO:0005575,GO:0005739,GO:0005794,GO:0043226,GO:0043227,GO:0043229,GO:0043231,GO:0044424,GO:0044444,GO:0044464	0.918782	4.66105	24.272	8.36467e-07	7.57338e-05	32.5864	33.437	16.1311	18.7863			-0.523923	-0.326757		0.407814	0.442866
TRINITY_DN20668_c0_g1	727	B3GT3 (1)	Probable beta-1,3-galactosyltransferase 3	ARATH							-1.02547	4.22797	24.0412	9.42975e-07	8.4923e-05	11.2788	13.3437	27.9441	22.1715			0.611687	0.30272		-0.561464	-0.352942
TRINITY_DN35266_c0_g1	1615; 1612; 1393; 1390; 1356; 1353	WRK70 (2)	Probable WRKY transcription factor 70	ARATH					AT3G56400	GO:0001071,GO:0001101,GO:0002218,GO:0002252,GO:0002253,GO:0002376,GO:0002682,GO:0002684,GO:0003674,GO:0003676,GO:0003677,GO:0003700,GO:0005488,GO:0005575,GO:0005634,GO:0006139,GO:0006351,GO:0006355,GO:0006725,GO:0006807,GO:0006950,GO:0006952,GO:0007165,GO:0008150,GO:0008152,GO:0009058,GO:0009059,GO:0009605,GO:0009607,GO:0009617,GO:0009620,GO:0009719,GO:0009725,GO:0009751,GO:0009753,GO:0009755,GO:…	1.21742	5.25156	23.9464	9.90575e-07	8.87377e-05	40.4932	65.9097	27.4815	18.2678			-0.297653	-0.83827		0.229768	0.906155
TRINITY_DN40507_c0_g1	3006	THIC	Phosphomethylpyrimidine synthase, chloroplastic	ARATH	K03147				AT2G29630	GO:0003674,GO:0003824,GO:0005488,GO:0005575,GO:0006725,GO:0006732,GO:0006766,GO:0006767,GO:0006772,GO:0006790,GO:0006793,GO:0006796,GO:0006807,GO:0007584,GO:0008150,GO:0008152,GO:0009058,GO:0009108,GO:0009110,GO:0009228,GO:0009229,GO:0009507,GO:0009532,GO:0009536,GO:0009570,GO:0009605,GO:0009719,GO:0009987,GO:0009991,GO:0010033,GO:0010243,GO:0010266,GO:0014070,GO:0016462,GO:0016787,GO:0016817,GO:…	0.890122	6.82877	23.8904	1.01978e-06	9.08729e-05	161.449	133.717	68.4416	90.8208			-0.639617	-0.241595		0.574728	0.306484
TRINITY_DN44735_c0_g1	1075	PRP3	Proline-rich protein 3	ARATH					AT3G62680	GO:0005575,GO:0005576,GO:0005618,GO:0005911,GO:0006950,GO:0007154,GO:0008150,GO:0009267,GO:0009506,GO:0009605,GO:0009719,GO:0009723,GO:0009725,GO:0009733,GO:0009987,GO:0009991,GO:0010033,GO:0010053,GO:0010054,GO:0030054,GO:0030154,GO:0030312,GO:0031667,GO:0031668,GO:0031669,GO:0032502,GO:0032870,GO:0033554,GO:0042221,GO:0042594,GO:0044464,GO:0044699,GO:0044763,GO:0044767,GO:0048869,GO:0050896,GO:…	1.93213	1.19435	23.8345	1.04983e-06	9.30609e-05	3.80804	3.23483	0.986989	0.853923			-0.425766	-0.491512		0.533593	0.383685
TRINITY_DN28082_c0_g1	863; 671	CXXS1 (1)	Thioredoxin-like protein CXXS1	ARATH	K03671				AT1G11530	GO:0003674,GO:0003756,GO:0003824,GO:0004791,GO:0005575,GO:0005829,GO:0006662,GO:0006950,GO:0006979,GO:0008150,GO:0008152,GO:0009987,GO:0015035,GO:0015036,GO:0016209,GO:0016491,GO:0016651,GO:0016667,GO:0016668,GO:0016671,GO:0016853,GO:0016860,GO:0016864,GO:0018904,GO:0019725,GO:0033554,GO:0034599,GO:0042221,GO:0042592,GO:0044281,GO:0044424,GO:0044444,GO:0044464,GO:0044699,GO:0044710,GO:0044763,GO:…	0.763157	6.9022	23.4703	1.26854e-06	0.000111338	152.467	148.429	84.7886	92.4981			-0.437002	-0.314221		0.39472	0.356504
TRINITY_DN25975_c0_g1	986; 782	CEN; SELFP	Protein CENTRORADIALIS-like; Protein SELF-PRUNING	ARATH; SOLLC					AT2G27550	GO:0003006,GO:0005575,GO:0005634,GO:0005737,GO:0008150,GO:0009909,GO:0009910,GO:0010228,GO:0022414,GO:0032502,GO:0043226,GO:0043227,GO:0043229,GO:0043231,GO:0044424,GO:0044464,GO:0048519,GO:0048580,GO:0048581,GO:0048831,GO:0050789,GO:0050793,GO:0051093,GO:0051239,GO:0051241,GO:0065007,GO:2000026,GO:2000241,GO:2000242	1.74641	1.52348	23.4694	1.26917e-06	0.000111338	4.21501	4.4479	1.29542	1.28088			-0.469319	-0.475699		0.445973	0.499045
TRINITY_DN36278_c0_g2	1718; 1704; 1332; 1318	PGIP (3)	Polygalacturonase inhibitor	PYRCO							0.787563	5.58534	23.4153	1.30533e-06	0.000113921	64.3879	57.045	37.6907	32.6625			-0.279929	-0.475351		0.462192	0.293087
TRINITY_DN30396_c0_g2	1273; 1270	NLP1; NLP5	Protein NLP1; Protein NLP5	ARATH					AT1G76350	GO:0001071,GO:0003674,GO:0003676,GO:0003677,GO:0003700,GO:0005488,GO:0005575,GO:0005634,GO:0006139,GO:0006351,GO:0006355,GO:0006725,GO:0006807,GO:0008150,GO:0008152,GO:0009058,GO:0009059,GO:0009889,GO:0009987,GO:0010468,GO:0010556,GO:0016070,GO:0018130,GO:0019219,GO:0019222,GO:0019438,GO:0031323,GO:0031326,GO:0032774,GO:0034641,GO:0034645,GO:0034654,GO:0043170,GO:0043226,GO:0043227,GO:0043229,GO:…	0.904129	4.70343	23.1197	1.52221e-06	0.000132167	34.534	33.2192	16.2853	19.9147			-0.551361	-0.290148		0.447192	0.394317
TRINITY_DN33088_c0_g1	1060; 1044; 1035; 1019										-0.772503	6.00725	23.0632	1.56765e-06	0.000135418	44.5047	50.4198	83.1539	78.9879			0.411255	0.338889		-0.461441	-0.288703
TRINITY_DN3526_c0_g1	556										1.12425	3.76528	22.8999	1.70658e-06	0.00014667	21.5401	15.5521	8.11182	8.9052			-0.530913	-0.42194		0.688167	0.264686
TRINITY_DN32853_c0_g1	1228	CB4B	Chlorophyll a-b binding protein CP29.2, chloroplastic	ARATH	K08915				AT3G08940	GO:0003674,GO:0005488,GO:0005575,GO:0006091,GO:0006464,GO:0008150,GO:0008152,GO:0009314,GO:0009416,GO:0009507,GO:0009521,GO:0009522,GO:0009523,GO:0009526,GO:0009534,GO:0009535,GO:0009536,GO:0009579,GO:0009628,GO:0009637,GO:0009639,GO:0009719,GO:0009725,GO:0009735,GO:0009765,GO:0009768,GO:0009941,GO:0009987,GO:0010033,GO:0010114,GO:0010218,GO:0010287,GO:0016020,GO:0016021,GO:0016168,GO:0018298,GO:…	1.32794	2.79319	22.7296	1.86471e-06	0.000159451	10.523	9.11352	3.73205	4.08663			-0.542309	-0.455718		0.585145	0.412882
TRINITY_DN40434_c0_g1	2700; 2396; 1867; 1826; 1701; 1205; 983; 965	APRR1 (1)	Two-component response regulator-like APRR1	ARATH	K12127				AT5G61380	GO:0000160,GO:0001071,GO:0003006,GO:0003674,GO:0003676,GO:0003677,GO:0003700,GO:0005488,GO:0005575,GO:0005634,GO:0006139,GO:0006351,GO:0006355,GO:0006725,GO:0006807,GO:0007165,GO:0007623,GO:0008150,GO:0008152,GO:0009058,GO:0009059,GO:0009791,GO:0009889,GO:0009892,GO:0009908,GO:0009987,GO:0010031,GO:0010468,GO:0010556,GO:0010605,GO:0010629,GO:0016070,GO:0018130,GO:0019219,GO:0019222,GO:0019438,GO:…	0.748244	6.09652	22.6377	1.95604e-06	0.000166421	87.614	83.7946	54.5003	47.5452			-0.269645	-0.459159		0.395821	0.332983
TRINITY_DN31563_c2_g1	1944	C89A2 (1)	Cytochrome P450 89A2	ARATH					AT1G64900	GO:0003674,GO:0003824,GO:0004497,GO:0005488,GO:0005506,GO:0005575,GO:0008150,GO:0008152,GO:0009058,GO:0016020,GO:0016021,GO:0016491,GO:0016705,GO:0016709,GO:0019748,GO:0020037,GO:0031224,GO:0043167,GO:0043169,GO:0044425,GO:0044550,GO:0044699,GO:0044710,GO:0044711,GO:0046872,GO:0046906,GO:0046914,GO:0097159,GO:1901363	1.78338	2.60595	22.5614	2.03533e-06	0.0001723	6.1045	12.5972	2.25157	3.17171			-0.748249	-0.465602		0.182478	1.03137
TRINITY_DN38456_c4_g1	523										-0.747274	5.50872	22.4332	2.17586e-06	0.000183281	35.1444	32.7527	53.2666	60.72			0.265006	0.447525		-0.308254	-0.404277
TRINITY_DN34429_c0_g1	1849; 1825; 1668; 1644; 1291; 1267; 1244; 1042; 1008; 984; 844	BZP06; BZP34; BZP61	Basic leucine zipper 34 {ECO:0000303|PubMed:11906833}; Basic leucine zipper 6; Basic leucine zipper 61 {ECO:0000303|PubMed:11906833}	ARATH; ORYSJ					AT2G42380,AT3G58120	GO:0000975,GO:0000976,GO:0000977,GO:0001012,GO:0001067,GO:0001071,GO:0003674,GO:0003676,GO:0003677,GO:0003700,GO:0005488,GO:0005575,GO:0005634,GO:0006139,GO:0006351,GO:0006355,GO:0006725,GO:0006807,GO:0007275,GO:0008150,GO:0008152,GO:0009058,GO:0009059,GO:0009555,GO:0009889,GO:0009891,GO:0009893,GO:0009987,GO:0010468,GO:0010556,GO:0010557,GO:0010604,GO:0010628,GO:0016070,GO:0018130,GO:0019219,GO:…	-0.726511	6.41077	22.3083	2.32197e-06	0.00019462	60.8415	67.2783	102.709	109.272			0.311197	0.398903		-0.425394	-0.284707
TRINITY_DN62382_c0_g1	1480	PER9	Peroxidase 9	ARATH	K00430				AT1G44970	GO:0003674,GO:0003824,GO:0004601,GO:0005488,GO:0005575,GO:0005576,GO:0006950,GO:0006979,GO:0008150,GO:0008152,GO:0009056,GO:0009987,GO:0016209,GO:0016491,GO:0016684,GO:0020037,GO:0042743,GO:0042744,GO:0043167,GO:0043169,GO:0044237,GO:0044248,GO:0044699,GO:0044710,GO:0044712,GO:0044763,GO:0046872,GO:0046906,GO:0050896,GO:0072593,GO:0097159,GO:1901363	-0.842074	5.80101	22.1817	2.48024e-06	0.000206862	34.534	45.2566	68.4724	74.5353			0.351324	0.47039		-0.596495	-0.22522
TRINITY_DN17161_c0_g1	3919; 3677; 1241	ORG2	Transcription factor ORG2	ARATH					AT3G56970	GO:0000975,GO:0000976,GO:0000977,GO:0001012,GO:0001067,GO:0001071,GO:0003674,GO:0003676,GO:0003677,GO:0003700,GO:0005488,GO:0005575,GO:0005667,GO:0006139,GO:0006351,GO:0006355,GO:0006357,GO:0006725,GO:0006807,GO:0006950,GO:0007154,GO:0008150,GO:0008152,GO:0009058,GO:0009059,GO:0009267,GO:0009605,GO:0009889,GO:0009987,GO:0009991,GO:0010106,GO:0010468,GO:0010556,GO:0016070,GO:0018130,GO:0019219,GO:…	2.80727	4.2937	22.1668	2.49954e-06	0.000207449	8.66257	59.8444	4.50314	5.27602			-1.0312	-0.869185		-0.317852	2.21824
TRINITY_DN25018_c0_g1	1192; 1079	SRG1 (1)	Protein SRG1	ARATH					AT1G17020	GO:0003674,GO:0003824,GO:0005488,GO:0007568,GO:0008150,GO:0010150,GO:0010260,GO:0016491,GO:0016679,GO:0016682,GO:0032502,GO:0043167,GO:0043169,GO:0044699,GO:0044767,GO:0046872	-1.79686	4.41345	22.1441	2.52926e-06	0.000208892	4.76732	14.2457	27.3581	38.6705			0.625145	1.09537		-1.49196	-0.228556
TRINITY_DN41592_c3_g2	1820; 1703; 1683; 1228; 723										1.10763	7.58859	22.1317	2.54571e-06	0.00020923	334.701	190.98	130.869	113.084			-0.418149	-0.625465		0.923317	0.120298
TRINITY_DN32667_c0_g1	1313; 1300	XTH33	Probable xyloglucan endotransglucosylase/hydrolase protein 33	ARATH	K08235				AT1G10550	GO:0003674,GO:0003824,GO:0004553,GO:0005575,GO:0005576,GO:0005618,GO:0005887,GO:0005975,GO:0005976,GO:0006073,GO:0008150,GO:0008152,GO:0009664,GO:0009827,GO:0009831,GO:0009987,GO:0010383,GO:0010410,GO:0010411,GO:0016021,GO:0016043,GO:0016740,GO:0016757,GO:0016758,GO:0016762,GO:0016787,GO:0016798,GO:0030312,GO:0031224,GO:0031226,GO:0042545,GO:0042546,GO:0042547,GO:0043170,GO:0044036,GO:0044042,GO:…	0.948194	5.74019	22.0751	2.62183e-06	0.000214445	84.2711	56.3607	38.6468	34.2484			-0.360592	-0.525816		0.725144	0.161264
TRINITY_DN57447_c0_g1	2114	INV3	Beta-fructofuranosidase, insoluble isoenzyme CWINV3	ARATH					AT1G55120	GO:0003674,GO:0003824,GO:0004553,GO:0005575,GO:0005576,GO:0005618,GO:0005773,GO:0005975,GO:0008150,GO:0008152,GO:0016787,GO:0016798,GO:0030312,GO:0043226,GO:0043227,GO:0043229,GO:0043231,GO:0044238,GO:0044424,GO:0044444,GO:0044464,GO:0048046,GO:0051669,GO:0071704	0.999947	5.97817	22.0352	2.67691e-06	0.000217898	64.0391	103.919	41.4536	42.5132			-0.481005	-0.446247		0.122841	0.804411
TRINITY_DN26598_c0_g1	549										0.904644	4.94092	21.6907	3.20336e-06	0.000259503	35.1735	44.7589	23.7494	18.9388			-0.273018	-0.571381		0.256717	0.587682
TRINITY_DN50296_c0_g1	1227	CXE7 (1)	Probable carboxylesterase 7	ARATH					AT2G03550	GO:0003674,GO:0003824,GO:0005575,GO:0005829,GO:0008150,GO:0008152,GO:0009056,GO:0016787,GO:0016788,GO:0044424,GO:0044444,GO:0044464,GO:0052689	1.11611	3.82481	21.6631	3.24977e-06	0.000262009	16.017	22.6127	8.11182	9.69812			-0.581729	-0.371494		0.25159	0.701633
TRINITY_DN34473_c4_g1	3360; 3004; 3002	YCX91	Uncharacterized protein ORF91	PHAAO						GO:0005575,GO:0009507,GO:0009536,GO:0043226,GO:0043227,GO:0043229,GO:0043231,GO:0044424,GO:0044444,GO:0044464	-6.63204	9.36793	21.5318	3.48006e-06	0.000278344	8.48815	17.8849	2602.63	13.7848			5.58896	-1.77744		-2.36721	-1.4443
TRINITY_DN27011_c0_g1	691; 691; 620; 595; 595; 542										1.40655	5.09217	21.529	3.48526e-06	0.000278344	29.9992	68.9268	16.7788	20.5246			-0.737138	-0.474741		0.0317924	1.18009
TRINITY_DN29137_c0_g1	1411; 1408	CHLY	Hevamine-A	HEVBR						GO:0000272,GO:0003674,GO:0003796,GO:0003824,GO:0004553,GO:0004568,GO:0005575,GO:0005773,GO:0005975,GO:0005976,GO:0006022,GO:0006026,GO:0006030,GO:0006032,GO:0006040,GO:0006807,GO:0008150,GO:0008152,GO:0009056,GO:0009057,GO:0016052,GO:0016787,GO:0016798,GO:0043170,GO:0043226,GO:0043227,GO:0043229,GO:0043231,GO:0044238,GO:0044424,GO:0044444,GO:0044464,GO:0046348,GO:0071704,GO:1901071,GO:1901072,GO:…	1.15726	3.19029	21.3937	3.73994e-06	0.000297281	11.5404	13.4992	5.08916	6.12995			-0.56493	-0.3673		0.368653	0.563577
TRINITY_DN14324_c0_g1	674	ML328 (1)	MLP-like protein 328	ARATH					AT2G01520	GO:0003006,GO:0003674,GO:0005488,GO:0005507,GO:0005575,GO:0005829,GO:0006950,GO:0006952,GO:0008150,GO:0009607,GO:0010033,GO:0010035,GO:0010038,GO:0010043,GO:0010228,GO:0014070,GO:0022414,GO:0032502,GO:0042221,GO:0043167,GO:0043169,GO:0044424,GO:0044444,GO:0044464,GO:0046872,GO:0046914,GO:0050896,GO:0080184,GO:1990267	1.80276	4.70014	21.224	4.08623e-06	0.00032329	19.3309	61.3374	10.3634	12.7478			-0.849571	-0.595141		-0.0627005	1.50741
TRINITY_DN21637_c0_g1	1362; 1088; 530	DHMA2	Haloalkane dehalogenase 2	MYCTU	K01563					GO:0003674,GO:0003824,GO:0005575,GO:0005576,GO:0005886,GO:0016020,GO:0016787,GO:0016824,GO:0018786,GO:0019120,GO:0044464	-1.38333	2.39215	21.1237	4.30561e-06	0.000338317	3.19759	2.55054	6.75471	8.26475			0.366667	0.596235		-0.385548	-0.577354
TRINITY_DN38589_c0_g1	2244; 2233; 1965; 1231; 1193	PLST3	Probable plastidic glucose transporter 3	ARATH					AT1G79820	GO:0003674,GO:0005215,GO:0005575,GO:0005768,GO:0005794,GO:0005802,GO:0006810,GO:0008150,GO:0008643,GO:0016020,GO:0016021,GO:0022857,GO:0022891,GO:0022892,GO:0031090,GO:0031224,GO:0031969,GO:0042170,GO:0043226,GO:0043227,GO:0043229,GO:0043231,GO:0044422,GO:0044424,GO:0044425,GO:0044431,GO:0044434,GO:0044435,GO:0044444,GO:0044446,GO:0044464,GO:0044699,GO:0044765,GO:0051179,GO:0051234,GO:0071702,GO:…	-0.865654	4.47665	21.1191	4.31613e-06	0.000338317	14.6217	16.8585	28.8078	28.5454			0.402661	0.390323		-0.487563	-0.305421
TRINITY_DN23212_c0_g1	900; 831	CD48D; CDC48	Cell division control protein 48 homolog D; Cell division cycle protein 48 homolog	ARATH; SOYBN	K13525				AT3G53230	GO:0000166,GO:0001882,GO:0001883,GO:0003674,GO:0003824,GO:0005488,GO:0005524,GO:0005575,GO:0005654,GO:0005730,GO:0005794,GO:0005829,GO:0005856,GO:0005886,GO:0006810,GO:0007049,GO:0008104,GO:0008150,GO:0009524,GO:0009893,GO:0009894,GO:0009896,GO:0009987,GO:0010035,GO:0010038,GO:0010604,GO:0015031,GO:0016020,GO:0016787,GO:0017076,GO:0019222,GO:0030554,GO:0032549,GO:0032550,GO:0032553,GO:0032555,GO:…	0.945941	3.90361	21.0248	4.53372e-06	0.000353734	20.7262	18.507	10.24	10.1251			-0.405913	-0.419523		0.486839	0.338597
TRINITY_DN21152_c0_g1	1927	C82A4	Cytochrome P450 82A4	SOYBN						GO:0003674,GO:0003824,GO:0004497,GO:0005488,GO:0005506,GO:0005575,GO:0008150,GO:0008152,GO:0009058,GO:0016020,GO:0016491,GO:0016705,GO:0016709,GO:0019748,GO:0020037,GO:0043167,GO:0043169,GO:0044550,GO:0044699,GO:0044710,GO:0044711,GO:0046872,GO:0046906,GO:0046914,GO:0097159,GO:1901363	1.65708	2.69209	21.0054	4.57998e-06	0.000355705	6.33705	13.126	2.83759	3.3242			-0.642046	-0.503772		0.1432	1.00262
TRINITY_DN17997_c0_g1	1169	U89B2	UDP-glycosyltransferase 89B2 {ECO:0000303|PubMed:15610349}	STERE						GO:0003674,GO:0003824,GO:0008150,GO:0008152,GO:0016740,GO:0016757,GO:0016758	0.814305	6.29399	20.872	4.91017e-06	0.000379256	83.9513	115.987	56.3509	57.3348			-0.399673	-0.37555		0.159091	0.616132
TRINITY_DN32096_c0_g1	1826; 964	FLS; GAO1A	Flavonol synthase/flavanone 3-hydroxylase; Gibberellin 20 oxidase 1-A	CITUN; WHEAT	K05278					GO:0003674,GO:0003824,GO:0005488,GO:0005575,GO:0005737,GO:0016491,GO:0016705,GO:0016706,GO:0019842,GO:0030246,GO:0031406,GO:0031418,GO:0036094,GO:0043167,GO:0043168,GO:0043169,GO:0043177,GO:0044424,GO:0044464,GO:0045431,GO:0045486,GO:0046872,GO:0048029,GO:0051213	1.64498	4.11275	20.8651	4.92802e-06	0.000379256	14.2148	38.0715	7.7417	8.96619			-0.736552	-0.565735		-0.00149074	1.30378
TRINITY_DN32010_c0_g1	951; 943	PSAD	Photosystem I reaction center subunit II, chloroplastic	CUCSA	K02692					GO:0005575,GO:0008150,GO:0008152,GO:0009535,GO:0009538,GO:0009987,GO:0015979,GO:0016020,GO:0032991,GO:0034357,GO:0042651,GO:0043234,GO:0044237,GO:0044422,GO:0044424,GO:0044425,GO:0044434,GO:0044435,GO:0044436,GO:0044444,GO:0044446,GO:0044464,GO:0055035	1.63203	1.6108	20.8425	4.98648e-06	0.00038048	3.98246	5.06998	1.51133	1.40287			-0.433287	-0.47855		0.335434	0.576402
TRINITY_DN44689_c0_g1	2559	CRSP	CO(2)-response secreted protease {ECO:0000303|PubMed:25043023}	ARATH					AT1G20160	GO:0002831,GO:0002832,GO:0003674,GO:0003824,GO:0004175,GO:0004252,GO:0005575,GO:0005576,GO:0005618,GO:0006508,GO:0008150,GO:0008152,GO:0008233,GO:0008236,GO:0010033,GO:0010037,GO:0016787,GO:0017171,GO:0019538,GO:0030312,GO:0031347,GO:0031348,GO:0032101,GO:0032102,GO:0042221,GO:0043170,GO:0043900,GO:0043901,GO:0044238,GO:0044464,GO:0045682,GO:0045683,GO:0048046,GO:0048519,GO:0048580,GO:0048581,GO:…	1.02039	7.52788	20.8416	4.98887e-06	0.00038048	206.303	287.993	97.1259	146.539			-0.800886	-0.217376		0.270462	0.7478
TRINITY_DN42156_c0_g1	1104	MAP1A (1)	Microtubule-associated protein 1A	HUMAN	K10429					GO:0000226,GO:0003674,GO:0005198,GO:0005575,GO:0005737,GO:0005874,GO:0005875,GO:0006996,GO:0007010,GO:0007017,GO:0008150,GO:0009987,GO:0016043,GO:0032991,GO:0043234,GO:0044422,GO:0044424,GO:0044430,GO:0044446,GO:0044464,GO:0044699,GO:0044763,GO:0071840,GO:1902589	1.3697	3.5266	20.825	5.03229e-06	0.00038207	11.3079	21.7729	6.53881	6.25194			-0.517021	-0.566322		0.123151	0.960192
TRINITY_DN33728_c0_g2	1502; 1473; 834	MYB06	Myb-related protein 306	ANTMA						GO:0003674,GO:0003676,GO:0003677,GO:0005488,GO:0005575,GO:0005634,GO:0006139,GO:0006351,GO:0006355,GO:0006725,GO:0006807,GO:0008150,GO:0008152,GO:0009058,GO:0009059,GO:0009889,GO:0009987,GO:0010468,GO:0010556,GO:0016070,GO:0018130,GO:0019219,GO:0019222,GO:0019438,GO:0031323,GO:0031326,GO:0032774,GO:0034641,GO:0034645,GO:0034654,GO:0043170,GO:0043226,GO:0043227,GO:0043229,GO:0043231,GO:0044237,GO:…	1.78609	1.19449	20.8047	5.08573e-06	0.000384404	3.7499	3.14152	1.01783	0.975912			-0.419631	-0.439813		0.510393	0.349051
TRINITY_DN24469_c0_g1	1188	VESTR	Vestitone reductase	MEDSA	K13265					GO:0003674,GO:0003824,GO:0005488,GO:0006950,GO:0006952,GO:0008150,GO:0008152,GO:0009058,GO:0009812,GO:0009813,GO:0016491,GO:0048037,GO:0050662,GO:0050896,GO:0071704,GO:1901576	1.71564	2.43626	20.7367	5.26956e-06	0.000396528	6.27891	10.14	1.66554	3.3242			-0.860403	-0.321866		0.31501	0.86726
TRINITY_DN57401_c0_g1	1430	DR100 (1)	DNA damage-repair/toleration protein DRT100	ARATH					AT3G12610	GO:0000166,GO:0003674,GO:0005488,GO:0005575,GO:0006139,GO:0006259,GO:0006281,GO:0006725,GO:0006807,GO:0006950,GO:0006974,GO:0008150,GO:0008152,GO:0009507,GO:0009536,GO:0009987,GO:0033554,GO:0034641,GO:0036094,GO:0043170,GO:0043226,GO:0043227,GO:0043229,GO:0043231,GO:0044237,GO:0044238,GO:0044260,GO:0044424,GO:0044444,GO:0044464,GO:0044699,GO:0044710,GO:0044763,GO:0046483,GO:0050896,GO:0051716,GO:…	-0.744157	6.749	20.715	5.32957e-06	0.000399269	78.5445	82.2083	146.876	122.385			0.491909	0.232611		-0.394348	-0.330172
TRINITY_DN27119_c0_g1	872; 857	NLTP2 (1)	Non-specific lipid-transfer protein 2	PRUAR						GO:0003674,GO:0005488,GO:0006810,GO:0006869,GO:0008150,GO:0008289,GO:0044699,GO:0044765,GO:0051179,GO:0051234,GO:0071702,GO:1902578	-0.822423	5.58973	20.6572	5.49306e-06	0.000409704	35.377	34.1213	51.7553	71.1501			0.16334	0.607793		-0.360915	-0.410218
TRINITY_DN22442_c0_g1	955										1.96917	2.99495	20.5625	5.77159e-06	0.000428591	18.5751	6.56298	3.9788	2.43978			-0.467965	-0.897333		1.31501	0.0502915
TRINITY_DN28803_c0_g1	926; 925; 851; 850	21KD; PMI11	21 kDa protein; Pectinesterase inhibitor 11 {ECO:0000305}	ARATH; DAUCA					AT3G47380	GO:0003674,GO:0004857,GO:0005575,GO:0005576,GO:0030234,GO:0048046	1.17846	4.84606	20.4779	6.0325e-06	0.00044601	51.7719	27.8071	19.1846	15.9806			-0.399975	-0.636553		0.943862	0.092666
TRINITY_DN31521_c0_g1	1338; 1302	ATHB7 (1)	Homeobox-leucine zipper protein ATHB-7	ARATH					AT2G46680	GO:0001071,GO:0001101,GO:0003674,GO:0003676,GO:0003677,GO:0003700,GO:0005488,GO:0005575,GO:0005634,GO:0006139,GO:0006351,GO:0006355,GO:0006725,GO:0006807,GO:0006950,GO:0008150,GO:0008152,GO:0009058,GO:0009059,GO:0009414,GO:0009415,GO:0009628,GO:0009719,GO:0009725,GO:0009737,GO:0009889,GO:0009891,GO:0009893,GO:0009987,GO:0010033,GO:0010035,GO:0010468,GO:0010556,GO:0010557,GO:0010604,GO:0010628,GO:…	1.0829	4.2053	20.464	6.07621e-06	0.000447289	19.2437	30.7309	11.2887	12.2904			-0.520534	-0.415688		0.156301	0.779921
TRINITY_DN39858_c0_g1	2670; 1587	IP5P2 (1)	Type I inositol polyphosphate 5-phosphatase 2 {ECO:0000303|PubMed:11402208}	ARATH					AT4G18010	GO:0001101,GO:0003674,GO:0003824,GO:0004439,GO:0004445,GO:0005975,GO:0006066,GO:0006629,GO:0006644,GO:0006650,GO:0006793,GO:0006796,GO:0007165,GO:0008150,GO:0008152,GO:0009056,GO:0009719,GO:0009725,GO:0009737,GO:0009738,GO:0009755,GO:0009791,GO:0009845,GO:0009987,GO:0010033,GO:0016311,GO:0016787,GO:0016788,GO:0016791,GO:0019637,GO:0019751,GO:0030258,GO:0032501,GO:0032502,GO:0032957,GO:0033993,GO:…	0.833163	4.8581	20.3579	6.4226e-06	0.00047074	33.3131	40.8398	20.1099	21.5006			-0.429442	-0.341441		0.246068	0.524815
TRINITY_DN29135_c0_g1	583	DRMH2 (1)	Dormancy-associated protein homolog 2 {ECO:0000305}	ARATH					AT5G44300		0.984322	7.94386	20.2589	6.76379e-06	0.000493611	266.243	387.838	144.872	185.728			-0.657849	-0.303758		0.211138	0.75047
TRINITY_DN41766_c0_g1	857	ML328 (2)	MLP-like protein 328	ARATH					AT2G01520	GO:0003006,GO:0003674,GO:0005488,GO:0005507,GO:0005575,GO:0005829,GO:0006950,GO:0006952,GO:0008150,GO:0009607,GO:0010033,GO:0010035,GO:0010038,GO:0010043,GO:0010228,GO:0014070,GO:0022414,GO:0032502,GO:0042221,GO:0043167,GO:0043169,GO:0044424,GO:0044444,GO:0044464,GO:0046872,GO:0046914,GO:0050896,GO:0080184,GO:1990267	2.01359	4.76655	20.2432	6.81966e-06	0.000495552	18.2553	68.8646	8.54363	13.0223			-1.05034	-0.539604		-0.108409	1.69835
TRINITY_DN32739_c0_g1	1646; 1646; 815	DR100 (2)	DNA damage-repair/toleration protein DRT100	ARATH					AT3G12610	GO:0000166,GO:0003674,GO:0005488,GO:0005575,GO:0006139,GO:0006259,GO:0006281,GO:0006725,GO:0006807,GO:0006950,GO:0006974,GO:0008150,GO:0008152,GO:0009507,GO:0009536,GO:0009987,GO:0033554,GO:0034641,GO:0036094,GO:0043170,GO:0043226,GO:0043227,GO:0043229,GO:0043231,GO:0044237,GO:0044238,GO:0044260,GO:0044424,GO:0044444,GO:0044464,GO:0044699,GO:0044710,GO:0044763,GO:0046483,GO:0050896,GO:0051716,GO:…	-0.713675	6.92911	20.2257	6.88231e-06	0.000497968	92.236	92.3172	161.65	141.019			0.446425	0.252017		-0.349842	-0.3486
TRINITY_DN29613_c0_g1	938; 910; 904	LTPG2; NLTL2	Non-specific lipid transfer protein GPI-anchored 2; Non-specific lipid-transfer protein-like protein At2g13820	ARATH					AT2G13820,AT3G43720	GO:0003674,GO:0005488,GO:0005575,GO:0005576,GO:0005886,GO:0006810,GO:0006869,GO:0008150,GO:0008289,GO:0016020,GO:0031224,GO:0031225,GO:0031226,GO:0032502,GO:0042335,GO:0044425,GO:0044459,GO:0044464,GO:0044699,GO:0044765,GO:0044767,GO:0046658,GO:0048856,GO:0051179,GO:0051234,GO:0071702,GO:1902578	1.82877	3.55908	20.0481	7.55172e-06	0.000544077	8.89512	27.7449	5.15085	5.15403			-0.666148	-0.665506		-0.058653	1.39031
TRINITY_DN19930_c1_g1	1031	SRG1 (2)	Protein SRG1	ARATH					AT1G17020	GO:0003674,GO:0003824,GO:0005488,GO:0007568,GO:0008150,GO:0010150,GO:0010260,GO:0016491,GO:0016679,GO:0016682,GO:0032502,GO:0043167,GO:0043169,GO:0044699,GO:0044767,GO:0046872	0.978896	3.73362	19.9997	7.74541e-06	0.000555668	19.0402	16.0809	8.97544	8.8442			-0.410425	-0.42778		0.528446	0.309759
TRINITY_DN52344_c0_g1	594	C7A10 (1)	Cytochrome P450 CYP73A100	PANGI							0.819458	6.3375	19.9485	7.95544e-06	0.000568328	115.782	90.5131	66.1591	50.7474			-0.215021	-0.584828		0.574118	0.22573
TRINITY_DN13376_c0_g1	2479	CSLG3	Cellulose synthase-like protein G3	ARATH					AT4G23990	GO:0000139,GO:0000271,GO:0003674,GO:0003824,GO:0005575,GO:0005794,GO:0005886,GO:0005975,GO:0005976,GO:0006073,GO:0008150,GO:0008152,GO:0008194,GO:0009058,GO:0009059,GO:0009250,GO:0009832,GO:0009833,GO:0009987,GO:0016020,GO:0016021,GO:0016043,GO:0016051,GO:0016740,GO:0016757,GO:0016758,GO:0016759,GO:0016760,GO:0030243,GO:0030244,GO:0031090,GO:0031224,GO:0033692,GO:0034637,GO:0034645,GO:0035251,GO:…	1.22164	3.46481	19.9382	7.99875e-06	0.00056902	12.645	18.1026	5.33591	7.83779			-0.718764	-0.295406		0.278598	0.735571
TRINITY_DN32470_c0_g1	1296; 1296; 1290; 1290	LHY (1)	Protein LHY {ECO:0000303|PubMed:9657154}	ARATH	K12133				AT1G01060	GO:0000975,GO:0001067,GO:0001071,GO:0001101,GO:0003674,GO:0003676,GO:0003677,GO:0003700,GO:0005488,GO:0005575,GO:0005634,GO:0006139,GO:0006351,GO:0006355,GO:0006725,GO:0006807,GO:0006950,GO:0006970,GO:0007623,GO:0008150,GO:0008152,GO:0009058,GO:0009059,GO:0009266,GO:0009314,GO:0009409,GO:0009416,GO:0009628,GO:0009648,GO:0009651,GO:0009719,GO:0009723,GO:0009725,GO:0009733,GO:0009737,GO:0009739,GO:…	-1.28944	2.48727	19.7245	8.94486e-06	0.000633663	2.99411	3.45256	7.52579	8.23426			0.408256	0.51175		-0.523356	-0.39665
TRINITY_DN37942_c0_g1	2805; 2791; 2775; 2761; 668	LNK2	Protein LNK2 {ECO:0000303|PubMed:23818596}	ARATH					AT3G54500	GO:0005575,GO:0005634,GO:0006139,GO:0006351,GO:0006355,GO:0006725,GO:0006807,GO:0008150,GO:0008152,GO:0009058,GO:0009059,GO:0009889,GO:0009987,GO:0010468,GO:0010556,GO:0016070,GO:0018130,GO:0019219,GO:0019222,GO:0019438,GO:0031323,GO:0031326,GO:0032774,GO:0034641,GO:0034645,GO:0034654,GO:0043170,GO:0043226,GO:0043227,GO:0043229,GO:0043231,GO:0044237,GO:0044238,GO:0044249,GO:0044260,GO:0044271,GO:…	-0.705564	5.80615	19.6683	9.21149e-06	0.000647778	41.5978	43.3903	72.2353	66.362			0.399121	0.28021		-0.36873	-0.3106
TRINITY_DN41055_c0_g1	3129	Y1684 (1)	Probable LRR receptor-like serine/threonine-protein kinase At1g06840	ARATH					AT1G06840	GO:0000166,GO:0001882,GO:0001883,GO:0003674,GO:0003824,GO:0004672,GO:0004674,GO:0005488,GO:0005524,GO:0005575,GO:0005886,GO:0016020,GO:0016021,GO:0016301,GO:0016740,GO:0016772,GO:0016773,GO:0017076,GO:0030554,GO:0031224,GO:0032549,GO:0032550,GO:0032553,GO:0032555,GO:0032559,GO:0035639,GO:0036094,GO:0043167,GO:0043168,GO:0044425,GO:0044464,GO:0097159,GO:0097367,GO:1901265,GO:1901363	1.11261	3.63504	19.6664	9.22062e-06	0.000647778	14.0403	19.7822	6.84724	8.78321			-0.610936	-0.32545		0.247469	0.688917
TRINITY_DN26324_c0_g1	4671; 4587; 4576	LORF2 (2)	LINE-1 retrotransposable element ORF2 protein	HUMAN							0.817858	5.30463	19.5427	9.83749e-06	0.000688258	42.9349	57.7915	27.574	29.5518			-0.428128	-0.334735		0.17538	0.587483
TRINITY_DN28686_c0_g1	699; 680	SAG21 (1)	Protein SENESCENCE-ASSOCIATED GENE 21, mitochondrial {ECO:0000303|PubMed:9617813}	ARATH					AT4G02380	GO:0000302,GO:0001101,GO:0002831,GO:0005575,GO:0005739,GO:0006950,GO:0006952,GO:0006979,GO:0007154,GO:0007568,GO:0008150,GO:0009266,GO:0009314,GO:0009409,GO:0009414,GO:0009415,GO:0009416,GO:0009605,GO:0009607,GO:0009611,GO:0009620,GO:0009625,GO:0009628,GO:0009642,GO:0009646,GO:0009719,GO:0009723,GO:0009725,GO:0009737,GO:0009987,GO:0009991,GO:0010033,GO:0010035,GO:0010150,GO:0010260,GO:0031347,GO:…	-1.1371	3.77703	19.5343	9.88083e-06	0.000688446	7.09284	9.98444	22.1764	15.3706			0.725047	0.248095		-0.68575	-0.287392
TRINITY_DN31563_c0_g1	2118	C89A2 (2)	Cytochrome P450 89A2	ARATH					AT1G64900	GO:0003674,GO:0003824,GO:0004497,GO:0005488,GO:0005506,GO:0005575,GO:0008150,GO:0008152,GO:0009058,GO:0016020,GO:0016021,GO:0016491,GO:0016705,GO:0016709,GO:0019748,GO:0020037,GO:0031224,GO:0043167,GO:0043169,GO:0044425,GO:0044550,GO:0044699,GO:0044710,GO:0044711,GO:0046872,GO:0046906,GO:0046914,GO:0097159,GO:1901363	1.22876	2.8046	19.5187	9.96196e-06	0.000691254	9.79626	9.61119	3.70121	4.57459			-0.570199	-0.364567		0.47879	0.455976
TRINITY_DN28559_c0_g1	1472; 1436	ML423 (7)	MLP-like protein 423	ARATH					AT1G24020	GO:0005575,GO:0006950,GO:0006952,GO:0008150,GO:0009607,GO:0016020,GO:0050896	1.97832	1.94426	19.4882	1.01224e-05	0.000699523	3.40108	8.70917	1.32627	1.73834			-0.638677	-0.470182		0.0606658	1.04819
TRINITY_DN30074_c0_g1	856; 846	LRX6	Leucine-rich repeat extensin-like protein 6	ARATH					AT3G22800	GO:0003674,GO:0005198,GO:0005199,GO:0005575,GO:0005576,GO:0005618,GO:0008150,GO:0009987,GO:0016043,GO:0030312,GO:0044464,GO:0045229,GO:0071554,GO:0071555,GO:0071840	1.70576	2.20484	19.4595	1.02755e-05	0.00070721	4.73825	9.20683	2.52916	1.73834			-0.400837	-0.677682		0.172293	0.906226
TRINITY_DN36703_c0_g1	1762; 1603; 1600	FAEA; LIP (1)	Feruloyl esterase A; Lipase	ASPNG; RHIOR						GO:0000272,GO:0001871,GO:0003674,GO:0003824,GO:0005488,GO:0005575,GO:0005576,GO:0005975,GO:0005976,GO:0006073,GO:0006629,GO:0008150,GO:0008152,GO:0009056,GO:0009057,GO:0009251,GO:0009987,GO:0010383,GO:0010393,GO:0010410,GO:0016052,GO:0016787,GO:0016788,GO:0016998,GO:0030243,GO:0030245,GO:0030246,GO:0030247,GO:0030248,GO:0030600,GO:0043170,GO:0044036,GO:0044042,GO:0044237,GO:0044238,GO:0044247,GO:…	1.46787	1.90097	19.4269	1.04523e-05	0.000716466	5.49405	5.28771	1.72723	2.1653			-0.53383	-0.373512		0.473811	0.433531
TRINITY_DN30903_c0_g1	1793	C70B2	Cytochrome P450 709B2 {ECO:0000305}	ARATH	K20660				AT2G46950	GO:0003674,GO:0003824,GO:0004497,GO:0005488,GO:0005506,GO:0005575,GO:0016021,GO:0016491,GO:0016705,GO:0020037,GO:0031224,GO:0043167,GO:0043169,GO:0044425,GO:0046872,GO:0046906,GO:0046914,GO:0097159,GO:1901363	1.23407	7.49337	19.4177	1.05028e-05	0.00071703	165.984	339.626	90.9881	123.941			-0.792034	-0.354406		0.0611729	1.08527
TRINITY_DN29068_c0_g1	1301	ACCH1 (1)	1-aminocyclopropane-1-carboxylate oxidase homolog 1	ARATH					AT1G06620	GO:0003674,GO:0003824,GO:0005488,GO:0016491,GO:0043167,GO:0043169,GO:0046872	-0.89304	4.64328	19.3843	1.06884e-05	0.000726767	14.8252	20.0933	31.4294	33.3945			0.3764	0.458805		-0.614095	-0.221111
TRINITY_DN35232_c0_g1	1906; 1814; 1812; 1597; 1558; 1391; 1319	TPPA	Trehalose-phosphate phosphatase A	ARATH	K01087				AT5G51460	GO:0003674,GO:0003824,GO:0004805,GO:0005975,GO:0005984,GO:0005991,GO:0005992,GO:0008150,GO:0008152,GO:0009058,GO:0009311,GO:0009312,GO:0009987,GO:0016051,GO:0016787,GO:0016788,GO:0016791,GO:0019203,GO:0034637,GO:0042578,GO:0044237,GO:0044238,GO:0044249,GO:0044262,GO:0044699,GO:0044710,GO:0044711,GO:0044723,GO:0044763,GO:0046351,GO:0071704,GO:1901576	0.887346	5.10882	19.2192	1.16535e-05	0.000789223	50.3766	39.0357	27.6357	20.7076			-0.226743	-0.610902		0.594844	0.242801
TRINITY_DN35336_c0_g1	1027; 989; 849; 794; 656	CB24; CB2G	Chlorophyll a-b binding protein 3C, chloroplastic; Chlorophyll a-b binding protein 40, chloroplastic	SOLLC; TOBAC	K08912					GO:0003674,GO:0005488,GO:0005575,GO:0006091,GO:0006464,GO:0008150,GO:0008152,GO:0009314,GO:0009416,GO:0009521,GO:0009522,GO:0009523,GO:0009526,GO:0009535,GO:0009628,GO:0009765,GO:0009768,GO:0009941,GO:0009987,GO:0010287,GO:0016020,GO:0016021,GO:0016168,GO:0018298,GO:0019538,GO:0031224,GO:0031409,GO:0031967,GO:0031975,GO:0032991,GO:0034357,GO:0036211,GO:0042651,GO:0043167,GO:0043169,GO:0043170,GO:…	1.21147	3.18628	19.2	1.17711e-05	0.00079401	12.0346	13.2193	6.72387	4.17812			-0.247752	-0.745551		0.438194	0.555108
TRINITY_DN50019_c0_g1	609; 607; 605										0.996388	6.66089	19.1681	1.19698e-05	0.000804206	171.304	98.1025	71.31	63.7392			-0.383341	-0.540596		0.85788	0.066056
TRINITY_DN29471_c0_g1	923; 921; 788; 786										-1.01258	3.66033	19.111	1.23334e-05	0.00082536	8.77885	7.90046	18.9687	14.6997			0.592781	0.264363		-0.367254	-0.48989
TRINITY_DN13535_c0_g1	1028; 604										1.31036	2.90521	18.9441	1.34606e-05	0.000897251	12.9066	8.2426	4.44145	4.08663			-0.44947	-0.531212		0.761028	0.219654
TRINITY_DN34407_c0_g1	2395	BAM9	Inactive beta-amylase 9	ARATH					AT5G18670	GO:0000272,GO:0003674,GO:0003824,GO:0004553,GO:0005575,GO:0005737,GO:0005975,GO:0005976,GO:0008150,GO:0008152,GO:0009056,GO:0009057,GO:0016052,GO:0016160,GO:0016161,GO:0016787,GO:0016798,GO:0043170,GO:0044238,GO:0044424,GO:0044464,GO:0071704,GO:1901575	-0.805794	5.40677	18.888	1.38624e-05	0.000920406	25.2901	36.3919	53.0507	54.7426			0.372169	0.415839		-0.640217	-0.147791
TRINITY_DN33176_c0_g1	1347; 1343; 1272; 1272; 1268; 1268; 1268; 1264	BAG1 (1)	BAG family molecular chaperone regulator 1	ARATH					AT5G52060	GO:0005575,GO:0005634,GO:0005739,GO:0005829,GO:0006508,GO:0006511,GO:0006515,GO:0008150,GO:0008152,GO:0009056,GO:0009057,GO:0009987,GO:0010498,GO:0019538,GO:0019941,GO:0030163,GO:0043161,GO:0043170,GO:0043226,GO:0043227,GO:0043229,GO:0043231,GO:0043632,GO:0044237,GO:0044238,GO:0044248,GO:0044260,GO:0044265,GO:0044424,GO:0044444,GO:0044464,GO:0044699,GO:0044710,GO:0044712,GO:0044763,GO:0051603,GO:…	0.713846	5.5511	18.7926	1.45729e-05	0.000963805	61.5101	54.8366	32.5707	38.3655			-0.454572	-0.230996		0.422865	0.262702
TRINITY_DN6932_c0_g1	1634	CHS1 (1)	Chalcone synthase 1	GERHY						GO:0003674,GO:0003824,GO:0008150,GO:0008152,GO:0009058,GO:0009812,GO:0009813,GO:0016210,GO:0016740,GO:0016746,GO:0016747,GO:0071704,GO:1901576	-0.722527	5.51368	18.7714	1.47358e-05	0.000970785	30.3771	38.507	57.6464	55.9929			0.37007	0.329513		-0.511389	-0.188194
TRINITY_DN53688_c0_g1	934	FAD2 (1)	Delta(12)-fatty-acid desaturase FAD2 {ECO:0000303|PubMed:12481086}	VERFO						GO:0005575,GO:0005789,GO:0006082,GO:0006629,GO:0006631,GO:0006633,GO:0006636,GO:0008150,GO:0008152,GO:0008610,GO:0009058,GO:0009987,GO:0016020,GO:0016021,GO:0016053,GO:0019752,GO:0031090,GO:0031224,GO:0032787,GO:0033559,GO:0043436,GO:0044237,GO:0044238,GO:0044249,GO:0044255,GO:0044281,GO:0044283,GO:0044422,GO:0044424,GO:0044425,GO:0044432,GO:0044444,GO:0044446,GO:0044464,GO:0044699,GO:0044710,GO:…	-0.761407	6.9922	18.7468	1.49276e-05	0.000979612	84.3002	104.572	175.561	144.587			0.513478	0.236926		-0.5274	-0.223004
TRINITY_DN37824_c0_g1	2037; 1384; 1342	DTX27	Protein DETOXIFICATION 27 {ECO:0000303|PubMed:11739388}	ARATH	K03327				AT5G65380	GO:0003674,GO:0005215,GO:0005575,GO:0015238,GO:0015291,GO:0015297,GO:0016021,GO:0022804,GO:0022857,GO:0031224,GO:0044425,GO:0090484	0.735111	7.52207	18.7387	1.49905e-05	0.000979942	252.755	206.376	140.584	135.255			-0.332429	-0.387383		0.504867	0.214945
TRINITY_DN33342_c0_g2	2057	HSR4 (1)	Protein HYPER-SENSITIVITY-RELATED 4 {ECO:0000303|PubMed:15181213}	ARATH					AT3G50930	GO:0000166,GO:0001882,GO:0001883,GO:0002237,GO:0002376,GO:0003674,GO:0003824,GO:0005488,GO:0005515,GO:0005524,GO:0005575,GO:0005739,GO:0005740,GO:0005741,GO:0006950,GO:0006952,GO:0006955,GO:0007165,GO:0008150,GO:0008219,GO:0009314,GO:0009411,GO:0009416,GO:0009605,GO:0009607,GO:0009617,GO:0009626,GO:0009628,GO:0009863,GO:0009987,GO:0010033,GO:0012501,GO:0016020,GO:0016021,GO:0016265,GO:0016462,GO:…	0.851329	4.46751	18.6085	1.60502e-05	0.00104518	31.6271	25.1322	15.4526	16.0111			-0.407049	-0.361605		0.539137	0.229517
TRINITY_DN42099_c0_g1	1893	F3PH (1)	Flavonoid 3'-monooxygenase	ARATH	K05280				AT5G07990	GO:0003674,GO:0003824,GO:0004497,GO:0005488,GO:0005506,GO:0005575,GO:0005789,GO:0008150,GO:0008152,GO:0009058,GO:0009719,GO:0009725,GO:0009733,GO:0009812,GO:0009813,GO:0010033,GO:0016020,GO:0016021,GO:0016491,GO:0016705,GO:0016709,GO:0016711,GO:0019748,GO:0020037,GO:0031090,GO:0031224,GO:0042221,GO:0043167,GO:0043169,GO:0044422,GO:0044424,GO:0044425,GO:0044432,GO:0044444,GO:0044446,GO:0044464,GO:…	-1.05516	3.5333	18.3027	1.88442e-05	0.00122242	6.39519	8.58475	17.1181	13.9982			0.574321	0.317295		-0.612984	-0.278631
TRINITY_DN23349_c0_g1	1250	PR5 (1)	Pathogenesis-related protein 5	ARATH					AT1G75040	GO:0002376,GO:0005575,GO:0005576,GO:0005618,GO:0005773,GO:0006950,GO:0006952,GO:0006955,GO:0008150,GO:0009314,GO:0009411,GO:0009416,GO:0009605,GO:0009607,GO:0009615,GO:0009627,GO:0009628,GO:0009814,GO:0009889,GO:0009962,GO:0010035,GO:0010038,GO:0010224,GO:0019222,GO:0030312,GO:0031537,GO:0031540,GO:0042221,GO:0043207,GO:0043226,GO:0043227,GO:0043229,GO:0043231,GO:0044424,GO:0044444,GO:0044464,GO:…	-0.845682	4.428	18.2849	1.9021e-05	0.00122918	13.6334	17.0762	27.4815	27.6915			0.383244	0.393485		-0.531936	-0.244793
TRINITY_DN30853_c0_g1	1289; 1272	HSA32	Protein HEAT-STRESS-ASSOCIATED 32 {ECO:0000303|PubMed:16500991}	ARATH					AT4G21320	GO:0003674,GO:0003824,GO:0006950,GO:0008150,GO:0009266,GO:0009408,GO:0009628,GO:0010286,GO:0010468,GO:0010608,GO:0019222,GO:0050789,GO:0050896,GO:0060255,GO:0065007	-0.678647	5.85406	18.2279	1.95982e-05	0.00126166	47.0337	41.8351	70.3847	71.882			0.313993	0.343531		-0.247919	-0.409605
TRINITY_DN32232_c0_g1	797; 779; 736	SIB1 (1)	Sigma factor binding protein 1, chloroplastic	ARATH					AT3G56710	GO:0002376,GO:0005575,GO:0005634,GO:0006355,GO:0006950,GO:0006952,GO:0006955,GO:0008150,GO:0009314,GO:0009416,GO:0009507,GO:0009536,GO:0009605,GO:0009607,GO:0009617,GO:0009628,GO:0009814,GO:0009816,GO:0009889,GO:0009987,GO:0010468,GO:0010556,GO:0019219,GO:0019222,GO:0031323,GO:0031326,GO:0042742,GO:0043207,GO:0043226,GO:0043227,GO:0043229,GO:0043231,GO:0044093,GO:0044424,GO:0044444,GO:0044464,GO:…	1.61331	1.33922	18.212	1.9763e-05	0.00126745	4.09873	3.32815	1.29542	1.1284			-0.376544	-0.451584		0.511502	0.316626
TRINITY_DN1479_c0_g1	509	FLA2 (1)	Fasciclin-like arabinogalactan protein 2	ARATH					AT4G12730	GO:0005575,GO:0005774,GO:0005886,GO:0016020,GO:0031090,GO:0031224,GO:0031225,GO:0031226,GO:0044422,GO:0044424,GO:0044425,GO:0044437,GO:0044444,GO:0044446,GO:0044459,GO:0044464,GO:0046658,GO:0098588	-0.694293	5.19454	18.1916	1.99763e-05	0.0012763	27.5865	28.2737	45.7408	44.648			0.345212	0.311804		-0.345071	-0.311946
TRINITY_DN29075_c0_g1	1051; 890; 882	GUN19; GUN6	Endoglucanase 19; Endoglucanase 6	ARATH					AT1G64390,AT4G11050	GO:0000272,GO:0003674,GO:0003824,GO:0004553,GO:0005488,GO:0005575,GO:0005576,GO:0005975,GO:0005976,GO:0006073,GO:0008150,GO:0008152,GO:0008810,GO:0009056,GO:0009057,GO:0009251,GO:0009987,GO:0016043,GO:0016052,GO:0016787,GO:0016798,GO:0030243,GO:0030245,GO:0030246,GO:0043170,GO:0044042,GO:0044237,GO:0044238,GO:0044247,GO:0044248,GO:0044260,GO:0044262,GO:0044264,GO:0044275,GO:0045229,GO:0051273,GO:…	-0.744746	4.75831	18.1457	2.04627e-05	0.00130246	19.9995	20.3732	33.6502	34.0044			0.338577	0.352843		-0.357862	-0.333558
TRINITY_DN22409_c0_g1	578	UGT	Putative UDP-glucose glucosyltransferase	FRAAN						GO:0003674,GO:0003824,GO:0008150,GO:0008152,GO:0016740,GO:0016757,GO:0016758	1.72969	1.73989	18.1222	2.07169e-05	0.00131315	3.2848	6.81181	1.48048	1.55536			-0.493355	-0.462647		0.109206	0.846796
TRINITY_DN31385_c0_g1	1159; 940; 717	GDL15; GDL80; GDL82	GDSL esterase/lipase At1g29670; GDSL esterase/lipase At5g37690; GDSL esterase/lipase At5g45670	ARATH					AT1G29670,AT5G45670	GO:0003674,GO:0003824,GO:0005575,GO:0005576,GO:0005618,GO:0006629,GO:0008150,GO:0008152,GO:0009056,GO:0009507,GO:0009534,GO:0009536,GO:0009579,GO:0016042,GO:0016787,GO:0016788,GO:0030312,GO:0031976,GO:0031984,GO:0043226,GO:0043227,GO:0043229,GO:0043231,GO:0044238,GO:0044422,GO:0044424,GO:0044434,GO:0044435,GO:0044444,GO:0044446,GO:0044464,GO:0044699,GO:0044710,GO:0044712,GO:0048046,GO:0071704,GO:…	1.51248	2.40805	18.1159	2.07858e-05	0.00131315	10.0579	5.44323	3.11519	2.31779			-0.383442	-0.627935		0.853676	0.1577
TRINITY_DN27206_c0_g1	1322	PER61 (1)	Probable peroxidase 61	ARATH	K00430				AT5G24070	GO:0003674,GO:0003824,GO:0004601,GO:0005488,GO:0005575,GO:0005576,GO:0005618,GO:0006950,GO:0006979,GO:0008150,GO:0008152,GO:0009056,GO:0009505,GO:0009664,GO:0009987,GO:0016043,GO:0016209,GO:0016491,GO:0016684,GO:0020037,GO:0030312,GO:0042743,GO:0042744,GO:0043167,GO:0043169,GO:0044237,GO:0044248,GO:0044464,GO:0044699,GO:0044710,GO:0044712,GO:0044763,GO:0045229,GO:0046872,GO:0046906,GO:0050896,GO:…	-0.678967	7.44614	18.101	2.09494e-05	0.00131857	127.322	140.777	217.292	211.925			0.354178	0.318433		-0.407704	-0.264907
TRINITY_DN25002_c0_g1	1050	USPAL (3)	Universal stress protein A-like protein	ARATH					AT3G01520	GO:0000166,GO:0001882,GO:0001883,GO:0003674,GO:0005488,GO:0005575,GO:0005886,GO:0006950,GO:0008150,GO:0016020,GO:0016208,GO:0017076,GO:0030554,GO:0032549,GO:0032550,GO:0032553,GO:0032555,GO:0032559,GO:0036094,GO:0043167,GO:0043168,GO:0043169,GO:0044464,GO:0050896,GO:0097159,GO:0097367,GO:1901265,GO:1901363	0.801439	7.35818	18.0606	2.13982e-05	0.00133715	238.482	178.351	132.102	107.076			-0.243017	-0.54102		0.599579	0.184458
TRINITY_DN14283_c0_g1	663; 663										1.82128	3.31007	18.0602	2.14026e-05	0.00133715	7.90677	22.8616	3.14603	5.5505			-0.942613	-0.389501		0.00234246	1.32977
TRINITY_DN50072_c0_g1	851	C76C2	Cytochrome P450 76C2	ARATH	K20556				AT2G45570	GO:0003674,GO:0003824,GO:0004497,GO:0005488,GO:0005506,GO:0005575,GO:0008150,GO:0008152,GO:0009058,GO:0016020,GO:0016021,GO:0016491,GO:0016705,GO:0016709,GO:0019748,GO:0020037,GO:0031224,GO:0043167,GO:0043169,GO:0044425,GO:0044550,GO:0044699,GO:0044710,GO:0044711,GO:0046872,GO:0046906,GO:0046914,GO:0097159,GO:1901363	-1.13977	2.83952	17.9904	2.22019e-05	0.00138199	4.44756	4.41679	10.3017	9.24067			0.500274	0.370144		-0.431758	-0.43866
TRINITY_DN2401_c0_g1	757; 746	ARG7; SAU15	Auxin-responsive protein SAUR15 {ECO:0000305}; Indole-3-acetic acid-induced protein ARG7	ARATH; VIGRR						GO:0008150,GO:0009719,GO:0009725,GO:0009733,GO:0010033,GO:0042221,GO:0050896	0.967437	3.66306	17.9706	2.24346e-05	0.00139135	18.6623	14.6812	8.69784	8.35624			-0.385941	-0.43276		0.563741	0.254959
TRINITY_DN35406_c0_g1	2216; 782	GH31; GH33; GH34	Indole-3-acetic acid-amido synthetase GH3.3; Indole-3-acetic acid-amido synthetase GH3.4; Probable indole-3-acetic acid-amido synthetase GH3.1	ARATH	K14487				AT2G14960,AT1G59500	GO:0003674,GO:0003824,GO:0008150,GO:0009719,GO:0009725,GO:0009733,GO:0010033,GO:0010252,GO:0010279,GO:0016874,GO:0016879,GO:0016881,GO:0042221,GO:0042592,GO:0048878,GO:0050896,GO:0065007,GO:0065008	1.09303	3.33414	17.9549	2.26202e-05	0.00139774	16.0752	11.1975	6.107	6.6789			-0.489535	-0.391191		0.667235	0.21349
TRINITY_DN36498_c2_g1	891; 704; 502; 500										1.05541	4.05848	17.9354	2.28534e-05	0.00140702	27.8772	16.9207	10.6718	10.8875			-0.460027	-0.435677		0.777393	0.118311
TRINITY_DN41046_c0_g1	3196; 3143; 3092; 3039; 2726; 931	CSA1; SNC1; Y4117	Disease resistance-like protein CSA1 {ECO:0000305}; Protein SUPPRESSOR OF npr1-1, CONSTITUTIVE 1 {ECO:0000303|PubMed:14576290}; Putative disease resistance protein At4g11170	ARATH					AT4G11170,AT5G17880	GO:0000166,GO:0000302,GO:0001101,GO:0001882,GO:0001883,GO:0003674,GO:0005488,GO:0005524,GO:0005575,GO:0005634,GO:0005737,GO:0005739,GO:0005783,GO:0005829,GO:0006950,GO:0006952,GO:0006979,GO:0007165,GO:0007275,GO:0008150,GO:0009314,GO:0009416,GO:0009605,GO:0009607,GO:0009617,GO:0009628,GO:0009639,GO:0009719,GO:0009725,GO:0009733,GO:0009862,GO:0009863,GO:0010033,GO:0010035,GO:0010114,GO:0010193,GO:…	0.943661	4.15677	17.923	2.30023e-05	0.00141106	19.389	27.4028	11.6897	12.6259			-0.460522	-0.365086		0.183264	0.642344
TRINITY_DN50229_c0_g1	828	LIRP1	Light-regulated protein	ORYSJ						GO:0005575,GO:0009507,GO:0009536,GO:0043226,GO:0043227,GO:0043229,GO:0043231,GO:0044424,GO:0044444,GO:0044464	2.37011	2.68651	17.9136	2.3116e-05	0.00141291	3.60456	17.8227	1.69639	2.43978			-0.821955	-0.557583		-0.221471	1.60101
TRINITY_DN33654_c0_g1	1432; 694										0.795796	4.49567	17.7698	2.4931e-05	0.00151837	28.6039	28.4914	17.2106	15.6756			-0.304541	-0.424688		0.367271	0.361958
TRINITY_DN29080_c0_g1	758; 659	NLTP1	Non-specific lipid-transfer protein 1	PRUDU						GO:0003674,GO:0005488,GO:0006810,GO:0006869,GO:0008150,GO:0008289,GO:0044699,GO:0044765,GO:0051179,GO:0051234,GO:0071702,GO:1902578	1.53551	1.5405	17.7217	2.5569e-05	0.00155164	3.89525	4.57231	1.6347	1.28088			-0.351132	-0.498884		0.346584	0.503432
TRINITY_DN24379_c0_g1	1021; 956; 955; 938										0.699341	5.59438	17.7087	2.57453e-05	0.00155676	53.9521	65.5054	34.9148	38.64			-0.402376	-0.263673		0.197619	0.468429
TRINITY_DN30202_c0_g1	1449; 1361	LRR2	Leucine-rich repeat protein 2 {ECO:0000305}	ARATH					AT3G43740		0.901528	4.03216	17.6278	2.68627e-05	0.00161855	18.4298	24.0435	11.4121	11.3145			-0.3885	-0.399035		0.218641	0.568893
TRINITY_DN37072_c0_g1	2198; 2018; 1282; 1133; 905	HKT1; HKT6	Probable cation transporter HKT6; Sodium transporter HKT1	ARATH; ORYSJ					AT4G10310	GO:0003674,GO:0005215,GO:0005575,GO:0005886,GO:0006810,GO:0006811,GO:0006812,GO:0006813,GO:0006814,GO:0006950,GO:0006970,GO:0008150,GO:0008324,GO:0009628,GO:0009651,GO:0009987,GO:0015075,GO:0015077,GO:0015079,GO:0015081,GO:0015672,GO:0016020,GO:0016021,GO:0022857,GO:0022890,GO:0022891,GO:0022892,GO:0030001,GO:0031224,GO:0034220,GO:0035725,GO:0044425,GO:0044464,GO:0044699,GO:0044763,GO:0044765,GO:…	-1.24311	3.99052	17.5884	2.74258e-05	0.00164075	6.01729	12.8149	23.5952	20.9516			0.655198	0.497919		-1.01949	-0.133626
TRINITY_DN20981_c0_g1	2385; 2359	CSLB3; CSLB6; CSLH1; CSLH3	Cellulose synthase-like protein B3; Cellulose synthase-like protein B6; Cellulose synthase-like protein H1; Putative cellulose synthase-like protein H3	ARATH; ORYSJ					AT4G15320,AT2G32530	GO:0000139,GO:0000271,GO:0003674,GO:0003824,GO:0005575,GO:0005794,GO:0005886,GO:0005975,GO:0005976,GO:0006073,GO:0008150,GO:0008152,GO:0008194,GO:0009058,GO:0009059,GO:0009250,GO:0009832,GO:0009833,GO:0009987,GO:0016020,GO:0016021,GO:0016043,GO:0016051,GO:0016740,GO:0016757,GO:0016758,GO:0016759,GO:0016760,GO:0030243,GO:0030244,GO:0031090,GO:0031224,GO:0033692,GO:0034637,GO:0034645,GO:0035251,GO:…	1.14629	3.05122	17.5852	2.74719e-05	0.00164075	10.7846	11.8818	4.19471	6.03845			-0.646317	-0.270435		0.398983	0.517769
TRINITY_DN24557_c0_g1	1950	C89A9; C89A2	Cytochrome P450 89A9; Cytochrome P450 89A2	ARATH; ARATH					AT3G03470	GO:0003674,GO:0003824,GO:0004497,GO:0005488,GO:0005506,GO:0005575,GO:0005789,GO:0008150,GO:0008152,GO:0009058,GO:0016020,GO:0016021,GO:0016491,GO:0016705,GO:0016709,GO:0019748,GO:0020037,GO:0031090,GO:0031224,GO:0043167,GO:0043169,GO:0044422,GO:0044424,GO:0044425,GO:0044432,GO:0044444,GO:0044446,GO:0044464,GO:0044550,GO:0044699,GO:0044710,GO:0044711,GO:0046872,GO:0046906,GO:0046914,GO:0097159,GO:…	0.895146	3.85682	17.5817	2.75219e-05	0.00164075	17.4996	20.0311	9.31471	10.857			-0.482734	-0.298378		0.302507	0.478606
TRINITY_DN40484_c0_g1	3018; 3005										0.984872	3.45823	17.4969	2.87772e-05	0.00170957	13.9241	15.1166	8.17351	6.49591			-0.284249	-0.544225		0.362142	0.466332
TRINITY_DN29509_c0_g1	1197; 1038; 977										-0.652391	5.5795	17.462	2.93113e-05	0.00172974	37.7025	36.5785	61.5018	55.261			0.386453	0.237209		-0.291114	-0.332548
TRINITY_DN31842_c0_g1	1817; 1787	C76B6 (1)	Geraniol 8-hydroxylase	CATRO	K15099					GO:0003674,GO:0003824,GO:0004497,GO:0005488,GO:0005506,GO:0005575,GO:0005789,GO:0006629,GO:0006720,GO:0006721,GO:0008150,GO:0008152,GO:0008299,GO:0008610,GO:0009058,GO:0009987,GO:0016020,GO:0016021,GO:0016098,GO:0016099,GO:0016114,GO:0016491,GO:0016705,GO:0016709,GO:0020037,GO:0031090,GO:0031224,GO:0043167,GO:0043169,GO:0044237,GO:0044238,GO:0044249,GO:0044255,GO:0044422,GO:0044424,GO:0044425,GO:…	-0.933306	3.95208	17.4613	2.9321e-05	0.00172974	12.4125	8.77137	20.6651	19.8232			0.445258	0.390649		-0.207896	-0.628012
TRINITY_DN40814_c0_g1	591; 589										-0.754105	5.07178	17.3365	3.1311e-05	0.00184072	24.8249	25.1633	36.7345	47.5757			0.171498	0.527512		-0.358546	-0.340464
TRINITY_DN36434_c0_g1	1851; 1843; 1837; 1829; 1405; 1290; 817	MAKR1	Probable membrane-associated kinase regulator 1	ARATH					AT5G26230	GO:0003674,GO:0004857,GO:0005575,GO:0005829,GO:0005886,GO:0006629,GO:0007165,GO:0008150,GO:0008152,GO:0009536,GO:0009719,GO:0009725,GO:0009741,GO:0009742,GO:0009755,GO:0010033,GO:0014070,GO:0016020,GO:0019207,GO:0019210,GO:0030234,GO:0033993,GO:0042221,GO:0043226,GO:0043227,GO:0043229,GO:0043231,GO:0043401,GO:0044238,GO:0044424,GO:0044444,GO:0044464,GO:0044699,GO:0044710,GO:0050789,GO:0050794,GO:…	-0.680599	5.5945	17.3193	3.15953e-05	0.00185101	33.4003	40.7776	59.2194	59.6526			0.324297	0.33447		-0.46593	-0.192837
TRINITY_DN45877_c0_g1	853	WAKLQ (1)	Wall-associated receptor kinase-like 20	ARATH					AT5G02070	GO:0000166,GO:0001871,GO:0001882,GO:0001883,GO:0003674,GO:0003824,GO:0004672,GO:0004674,GO:0005488,GO:0005524,GO:0005575,GO:0005886,GO:0007165,GO:0007166,GO:0008150,GO:0016020,GO:0016021,GO:0016301,GO:0016740,GO:0016772,GO:0016773,GO:0017076,GO:0030246,GO:0030247,GO:0030554,GO:0031224,GO:0032549,GO:0032550,GO:0032553,GO:0032555,GO:0032559,GO:0035639,GO:0036094,GO:0043167,GO:0043168,GO:0044425,GO:…	-3.62821	3.06156	17.2434	3.28836e-05	0.00191983	0.058138	2.42612	20.6342	10.0946			1.67941	0.775262		-1.77969	-0.674983
TRINITY_DN44827_c0_g1	1768	2NPD	Probable nitronate monooxygenase	BACSU	K00459					GO:0003674,GO:0003824,GO:0004497,GO:0016491,GO:0016701,GO:0016703,GO:0018580	0.646127	5.82047	17.1528	3.44905e-05	0.00200673	69.7366	68.0248	44.5996	43.4281			-0.293302	-0.330035		0.32909	0.294247
TRINITY_DN33894_c0_g1	1588	PDR1 (1)	Pleiotropic drug resistance protein 1	TOBAC						GO:0000166,GO:0001882,GO:0001883,GO:0003674,GO:0003824,GO:0005488,GO:0005524,GO:0005575,GO:0006810,GO:0008150,GO:0016021,GO:0016462,GO:0016787,GO:0016817,GO:0016818,GO:0016887,GO:0017076,GO:0017111,GO:0030554,GO:0031224,GO:0032549,GO:0032550,GO:0032553,GO:0032555,GO:0032559,GO:0035639,GO:0036094,GO:0043167,GO:0043168,GO:0044425,GO:0051179,GO:0051234,GO:0097159,GO:0097367,GO:1901265,GO:1901363	1.20359	4.22005	17.1008	3.54472e-05	0.00205533	17.1507	34.6811	12.4299	10.0641			-0.373993	-0.632335		0.0343445	0.971984
TRINITY_DN33150_c1_g1	1652; 1094; 1054; 1034; 922; 704	ARP1 (1)	Probable RNA-binding protein ARP1	ARATH					AT3G54770	GO:0000166,GO:0001101,GO:0003674,GO:0003676,GO:0003723,GO:0003729,GO:0005488,GO:0005575,GO:0005634,GO:0006950,GO:0006970,GO:0008150,GO:0009414,GO:0009415,GO:0009628,GO:0009651,GO:0009719,GO:0009725,GO:0009737,GO:0010029,GO:0010033,GO:0010035,GO:0033993,GO:0036094,GO:0042221,GO:0043226,GO:0043227,GO:0043229,GO:0043231,GO:0044424,GO:0044464,GO:0044822,GO:0048580,GO:0050789,GO:0050793,GO:0050896,GO:…	-0.737391	6.35209	17.0739	3.59525e-05	0.00207751	52.208	70.2332	110.049	94.0535			0.475795	0.253571		-0.571762	-0.157605
TRINITY_DN24542_c0_g1	1368	PME68	Probable pectinesterase 68	ARATH					AT5G47500	GO:0000272,GO:0003674,GO:0003824,GO:0005575,GO:0005576,GO:0005618,GO:0005975,GO:0005976,GO:0008150,GO:0008152,GO:0009056,GO:0009057,GO:0009987,GO:0010393,GO:0016043,GO:0016052,GO:0016787,GO:0016788,GO:0030312,GO:0030599,GO:0042545,GO:0043170,GO:0044238,GO:0044464,GO:0045229,GO:0045330,GO:0045488,GO:0045490,GO:0052689,GO:0071554,GO:0071555,GO:0071704,GO:0071840,GO:1901575	-0.950724	3.42472	16.9672	3.80311e-05	0.00219015	7.44167	7.12285	14.7432	13.4188			0.455338	0.336456		-0.371119	-0.420676
TRINITY_DN36963_c1_g2	2746; 2661	IMK2	Probably inactive leucine-rich repeat receptor-like protein kinase IMK2	ARATH					AT3G51740	GO:0000166,GO:0001882,GO:0001883,GO:0003674,GO:0003824,GO:0004672,GO:0005488,GO:0005524,GO:0005575,GO:0005618,GO:0005886,GO:0005911,GO:0009505,GO:0009506,GO:0016020,GO:0016021,GO:0016301,GO:0016740,GO:0016772,GO:0016773,GO:0017076,GO:0030054,GO:0030312,GO:0030554,GO:0031224,GO:0032549,GO:0032550,GO:0032553,GO:0032555,GO:0032559,GO:0035639,GO:0036094,GO:0043167,GO:0043168,GO:0044425,GO:0044464,GO:…	-0.678761	5.10053	16.9003	3.93961e-05	0.00226107	27.354	25.3188	44.1061	40.2259			0.383324	0.256494		-0.268078	-0.37174
TRINITY_DN28514_c0_g1	1405; 1391	CR26L	Protein ECERIFERUM 26-like	ARATH					AT3G23840	GO:0000038,GO:0003674,GO:0003824,GO:0005575,GO:0006082,GO:0006629,GO:0006631,GO:0006633,GO:0007275,GO:0008150,GO:0008152,GO:0008610,GO:0009058,GO:0009535,GO:0009555,GO:0009987,GO:0016020,GO:0016043,GO:0016053,GO:0016740,GO:0016746,GO:0016747,GO:0019752,GO:0032501,GO:0032502,GO:0032787,GO:0034357,GO:0042651,GO:0042761,GO:0043436,GO:0044237,GO:0044238,GO:0044249,GO:0044255,GO:0044281,GO:0044283,GO:…	-1.36753	4.83236	16.8522	4.04069e-05	0.00231125	8.95326	22.8305	46.5119	35.4683			0.871468	0.4988		-1.27551	-0.0947591
TRINITY_DN42252_c0_g1	829	INVA (1)	Acid beta-fructofuranosidase {ECO:0000303|Ref.1}	VIGRR							-0.857278	4.92986	16.7131	4.34802e-05	0.00247866	17.2961	26.0031	41.2068	37.2066			0.482196	0.342036		-0.680755	-0.143477
TRINITY_DN31282_c0_g1	1039; 1038										-1.03809	3.26226	16.6976	4.38374e-05	0.00249064	5.37777	7.12285	11.813	13.8457			0.326295	0.524361		-0.578478	-0.272178
TRINITY_DN30683_c0_g1	2282; 2268; 2195; 932; 826	E134 (1)	Endo-1,3;1,4-beta-D-glucanase	MAIZE						GO:0003674,GO:0003824,GO:0005575,GO:0005576,GO:0016787	0.653769	6.59616	16.651	4.4926e-05	0.00254396	108.776	127.683	75.7206	74.5658			-0.307075	-0.328672		0.204206	0.431541
TRINITY_DN26503_c0_g2	3675; 3656; 3588; 3569	MIK1 (1)	MDIS1-interacting receptor like kinase 1 {ECO:0000303|PubMed:26863186}	ARATH					AT4G28650	GO:0000166,GO:0001882,GO:0001883,GO:0001944,GO:0003006,GO:0003674,GO:0003824,GO:0004672,GO:0004674,GO:0005488,GO:0005524,GO:0005575,GO:0005886,GO:0006464,GO:0006468,GO:0006793,GO:0006796,GO:0008150,GO:0008152,GO:0009888,GO:0009987,GO:0010065,GO:0010067,GO:0016020,GO:0016021,GO:0016301,GO:0016310,GO:0016740,GO:0016772,GO:0016773,GO:0017076,GO:0019538,GO:0022414,GO:0030154,GO:0030554,GO:0031224,GO:…	-0.641765	5.69251	16.6268	4.55036e-05	0.00256807	38.2548	42.4572	62.2112	63.7087			0.292702	0.325963		-0.38096	-0.237706
TRINITY_DN35506_c0_g1	1520; 1311; 1275	FES1 (1)	Hsp70 nucleotide exchange factor FES1; Hsp70 nucleotide exchange factor fes1	ASPFU; PHANO						GO:0002181,GO:0005575,GO:0005737,GO:0005840,GO:0006412,GO:0006417,GO:0008150,GO:0008152,GO:0009058,GO:0009059,GO:0009889,GO:0009987,GO:0010468,GO:0010556,GO:0010608,GO:0019222,GO:0019538,GO:0022626,GO:0030529,GO:0031323,GO:0031326,GO:0032268,GO:0032991,GO:0034645,GO:0043170,GO:0043226,GO:0043228,GO:0043229,GO:0043232,GO:0044237,GO:0044238,GO:0044249,GO:0044260,GO:0044267,GO:0044424,GO:0044444,GO:…	0.64103	6.67389	16.6152	4.57832e-05	0.00256861	125.607	123.079	84.3568	75.1147			-0.233622	-0.396925		0.329708	0.300839
TRINITY_DN34058_c0_g1	1894; 1814; 1812; 1732; 928; 780	ABIL2; ABIL3 (1)	Protein ABIL2; Protein ABIL3	ARATH					AT5G24310,AT3G49290	GO:0000902,GO:0000904,GO:0005575,GO:0005737,GO:0005856,GO:0008150,GO:0009653,GO:0009987,GO:0010090,GO:0015630,GO:0016043,GO:0032502,GO:0032989,GO:0043226,GO:0043228,GO:0043229,GO:0043232,GO:0044424,GO:0044464,GO:0044699,GO:0044763,GO:0044767,GO:0048364,GO:0048513,GO:0048856,GO:0048869,GO:0071840	1.17087	3.61849	16.6138	4.58165e-05	0.00256861	21.7436	12.0684	6.75471	8.26475			-0.588326	-0.358759		0.851083	0.0960022
TRINITY_DN41589_c0_g2	3071; 3008; 2580; 571	LHY (2)	Protein LHY {ECO:0000303|PubMed:9657154}	ARATH	K12133				AT1G01060	GO:0000975,GO:0001067,GO:0001071,GO:0001101,GO:0003674,GO:0003676,GO:0003677,GO:0003700,GO:0005488,GO:0005575,GO:0005634,GO:0006139,GO:0006351,GO:0006355,GO:0006725,GO:0006807,GO:0006950,GO:0006970,GO:0007623,GO:0008150,GO:0008152,GO:0009058,GO:0009059,GO:0009266,GO:0009314,GO:0009409,GO:0009416,GO:0009628,GO:0009648,GO:0009651,GO:0009719,GO:0009723,GO:0009725,GO:0009733,GO:0009737,GO:0009739,GO:…	-0.945839	4.33496	16.5689	4.69145e-05	0.00262148	16.9763	10.5132	26.402	26.5936			0.438657	0.448359		-0.143134	-0.743882
TRINITY_DN29347_c0_g1	966; 962; 928; 924	USPAL (4)	Universal stress protein A-like protein	ARATH					AT3G01520	GO:0000166,GO:0001882,GO:0001883,GO:0003674,GO:0005488,GO:0005575,GO:0005886,GO:0006950,GO:0008150,GO:0016020,GO:0016208,GO:0017076,GO:0030554,GO:0032549,GO:0032550,GO:0032553,GO:0032555,GO:0032559,GO:0036094,GO:0043167,GO:0043168,GO:0043169,GO:0044464,GO:0050896,GO:0097159,GO:0097367,GO:1901265,GO:1901363	0.789702	6.20386	16.5418	4.75905e-05	0.00265051	76.8294	109.829	48.7326	59.2256			-0.511838	-0.240615		0.123983	0.628469
TRINITY_DN39415_c0_g1	1189; 1177; 1141; 1129; 1080; 1047; 1035; 885; 844	PER4 (1)	Peroxidase 4 {ECO:0000250|UniProtKB:Q42578}	VITVI	K00430					GO:0003674,GO:0003824,GO:0004601,GO:0005488,GO:0005575,GO:0005576,GO:0006950,GO:0006979,GO:0008150,GO:0008152,GO:0009056,GO:0009987,GO:0016209,GO:0016491,GO:0016684,GO:0020037,GO:0042743,GO:0042744,GO:0043167,GO:0043169,GO:0044237,GO:0044248,GO:0044699,GO:0044710,GO:0044712,GO:0044763,GO:0046872,GO:0046906,GO:0050896,GO:0072593,GO:0097159,GO:1901363	1.6919	1.97154	16.527	4.79613e-05	0.0026624	3.60456	8.2115	1.72723	1.92133			-0.528938	-0.455701		0.0595584	0.92508
TRINITY_DN14312_c0_g1	1338; 1174										-1.22402	2.64157	16.4721	4.93711e-05	0.00273171	4.44756	2.9549	8.17351	9.14917			0.390941	0.52306		-0.267051	-0.64695
TRINITY_DN28056_c0_g1	848										1.00793	3.90216	16.391	5.15305e-05	0.0028419	15.3775	24.4168	9.34556	10.4301			-0.491532	-0.359826		0.123563	0.727795
TRINITY_DN30014_c0_g1	1271; 1271; 1254; 1254										1.22954	3.36777	16.3673	5.2178e-05	0.00286826	9.8544	18.9424	6.3229	5.94696			-0.443713	-0.510396		0.0665511	0.887558
TRINITY_DN34445_c0_g1	1366; 589	PSBO	Oxygen-evolving enhancer protein 1, chloroplastic	PEA; SOLLC	K02716					GO:0003674,GO:0005488,GO:0005509,GO:0005575,GO:0008150,GO:0008152,GO:0009535,GO:0009654,GO:0009987,GO:0010109,GO:0015979,GO:0016020,GO:0016021,GO:0019222,GO:0019898,GO:0031224,GO:0031323,GO:0032991,GO:0034357,GO:0042548,GO:0042549,GO:0042651,GO:0043167,GO:0043169,GO:0043234,GO:0043467,GO:0044237,GO:0044422,GO:0044424,GO:0044425,GO:0044434,GO:0044435,GO:0044436,GO:0044444,GO:0044446,GO:0044464,GO:…	0.951646	3.35193	16.3451	5.27911e-05	0.00289258	12.2671	14.4945	6.69302	7.13636			-0.427646	-0.355885		0.287119	0.496413
TRINITY_DN33074_c0_g1	1149; 1088; 861; 795; 644	PSBP; PSBP1	Oxygen-evolving enhancer protein 2, chloroplastic; Oxygen-evolving enhancer protein 2-1, chloroplastic	CUCSA; TOBAC	K02717					GO:0003674,GO:0005488,GO:0005509,GO:0005575,GO:0008150,GO:0008152,GO:0009535,GO:0009654,GO:0009987,GO:0015979,GO:0016020,GO:0019898,GO:0032991,GO:0034357,GO:0042651,GO:0043167,GO:0043169,GO:0043234,GO:0044237,GO:0044422,GO:0044424,GO:0044425,GO:0044434,GO:0044435,GO:0044436,GO:0044444,GO:0044446,GO:0044464,GO:0046872,GO:0055035,GO:1902494,GO:1990204	1.03472	3.10025	16.3345	5.3089e-05	0.00289744	12.7904	10.0777	5.42844	5.73348			-0.438201	-0.380143		0.555325	0.263019
TRINITY_DN19864_c0_g1	1765										-1.17736	2.39621	16.3297	5.32222e-05	0.00289744	3.51735	2.86158	7.43326	7.01437			0.448911	0.38338		-0.32487	-0.50742
TRINITY_DN29063_c1_g1	1760; 887	C76A2; C76B6	Cytochrome P450 76A2; Geraniol 8-hydroxylase	CATRO; SOLME	K15099					GO:0003674,GO:0003824,GO:0004497,GO:0005488,GO:0005506,GO:0005575,GO:0005789,GO:0006629,GO:0006720,GO:0006721,GO:0008150,GO:0008152,GO:0008299,GO:0008610,GO:0009058,GO:0009987,GO:0016020,GO:0016021,GO:0016098,GO:0016099,GO:0016114,GO:0016491,GO:0016705,GO:0016709,GO:0020037,GO:0031090,GO:0031224,GO:0043167,GO:0043169,GO:0044237,GO:0044238,GO:0044249,GO:0044255,GO:0044422,GO:0044424,GO:0044425,GO:…	0.959054	3.41058	16.2058	5.68187e-05	0.0030818	12.9648	14.9611	7.71086	6.6484			-0.315324	-0.482489		0.308577	0.489236
TRINITY_DN37944_c1_g1	1396; 1391; 1204	NAC81	Protein ATAF2	ARATH					AT5G08790	GO:0001101,GO:0003674,GO:0003676,GO:0003677,GO:0005488,GO:0005515,GO:0005575,GO:0005634,GO:0006139,GO:0006351,GO:0006355,GO:0006725,GO:0006807,GO:0006950,GO:0008150,GO:0008152,GO:0008361,GO:0009058,GO:0009059,GO:0009314,GO:0009416,GO:0009605,GO:0009607,GO:0009611,GO:0009620,GO:0009628,GO:0009719,GO:0009725,GO:0009743,GO:0009744,GO:0009751,GO:0009753,GO:0009889,GO:0009987,GO:0010033,GO:0010468,GO:…	0.645617	6.58263	16.2007	5.69727e-05	0.0030818	110.404	123.328	78.1572	71.2416			-0.250606	-0.380776		0.237185	0.394198
TRINITY_DN31144_c0_g1	776; 774; 774										0.687475	4.96406	16.1455	5.8658e-05	0.00316286	35.7258	41.1508	24.3355	23.3914			-0.294565	-0.347232		0.223981	0.417816
TRINITY_DN26254_c0_g2	1190; 524										1.52177	1.37386	16.1361	5.89502e-05	0.0031648	3.40108	4.10575	1.48048	1.1284			-0.322744	-0.476608		0.311215	0.488137
TRINITY_DN24253_c0_g1	1936; 1789; 1751; 1689; 1542; 1504; 700	MRS22; MRS27; MRS28; MRS2I	Magnesium transporter MRS2-2; Magnesium transporter MRS2-7; Magnesium transporter MRS2-8; Magnesium transporter MRS2-I	ARATH; ORYSI; ORYSJ	K16075				AT5G09690,AT5G64560	GO:0003674,GO:0005215,GO:0005575,GO:0005789,GO:0005886,GO:0006810,GO:0006811,GO:0006812,GO:0007275,GO:0008150,GO:0008324,GO:0009555,GO:0015075,GO:0015095,GO:0015693,GO:0016020,GO:0016021,GO:0022857,GO:0022890,GO:0022891,GO:0022892,GO:0030001,GO:0031090,GO:0031224,GO:0032501,GO:0032502,GO:0044422,GO:0044424,GO:0044425,GO:0044432,GO:0044444,GO:0044446,GO:0044464,GO:0044699,GO:0044707,GO:0044765,GO:…	-1.16673	2.71527	16.1323	5.90678e-05	0.0031648	4.04059	3.98133	7.64917	10.3691			0.251848	0.610108		-0.423866	-0.43809
TRINITY_DN27865_c0_g1	1490; 1471; 1144; 1087	OPR1; OPR11	12-oxophytodienoate reductase 1; Putative 12-oxophytodienoate reductase 11	ARATH; ORYSJ	K05894				AT1G76680	GO:0000166,GO:0003674,GO:0003824,GO:0005488,GO:0005575,GO:0005622,GO:0005737,GO:0006082,GO:0006629,GO:0006631,GO:0006633,GO:0008150,GO:0008152,GO:0008610,GO:0009058,GO:0009987,GO:0010181,GO:0016053,GO:0016491,GO:0016627,GO:0016628,GO:0016629,GO:0019752,GO:0031407,GO:0031408,GO:0032553,GO:0032787,GO:0036094,GO:0043167,GO:0043168,GO:0043436,GO:0044237,GO:0044238,GO:0044249,GO:0044255,GO:0044281,GO:…	0.762403	7.81012	16.1186	5.94966e-05	0.00317772	247.058	317.574	179.385	153.462			-0.263004	-0.485499		0.194417	0.554086
TRINITY_DN34148_c0_g1	1514; 1504; 1167	SGT1A; SGT1B	Protein SGT1 homolog A {ECO:0000250|UniProtKB:Q08446}; Protein SGT1 homolog B {ECO:0000250|UniProtKB:Q08446}	ARATH	K12795				AT4G11260	GO:0000151,GO:0002376,GO:0002682,GO:0002831,GO:0005575,GO:0005634,GO:0005737,GO:0005829,GO:0006508,GO:0006511,GO:0006950,GO:0006952,GO:0006955,GO:0007165,GO:0008150,GO:0008152,GO:0009056,GO:0009057,GO:0009266,GO:0009408,GO:0009605,GO:0009607,GO:0009620,GO:0009628,GO:0009734,GO:0009755,GO:0009867,GO:0009987,GO:0010029,GO:0010187,GO:0019005,GO:0019538,GO:0019941,GO:0030163,GO:0031347,GO:0031461,GO:…	0.624659	5.68195	15.964	6.45584e-05	0.00343723	62.2949	62.115	42.8107	37.8776			-0.217354	-0.385619		0.303508	0.299466
TRINITY_DN30237_c0_g1	1552										0.727894	4.84984	15.9374	6.54732e-05	0.00347501	36.8305	34.93	23.7803	19.5487			-0.212695	-0.47136		0.378226	0.305829
TRINITY_DN18010_c0_g1	3469										0.66582	5.48269	15.8704	6.78308e-05	0.00358889	48.6034	60.9642	35.7784	33.2725			-0.264907	-0.363924		0.156767	0.472064
TRINITY_DN41097_c0_g1	4336; 4334	AB36G	ABC transporter G family member 36	ARATH					AT1G59870	GO:0000041,GO:0000166,GO:0001101,GO:0001882,GO:0001883,GO:0002376,GO:0003674,GO:0003824,GO:0005215,GO:0005488,GO:0005524,GO:0005575,GO:0005739,GO:0005774,GO:0005886,GO:0006082,GO:0006725,GO:0006790,GO:0006807,GO:0006810,GO:0006811,GO:0006812,GO:0006855,GO:0006950,GO:0006952,GO:0006955,GO:0008150,GO:0008152,GO:0008324,GO:0009056,GO:0009507,GO:0009526,GO:0009536,GO:0009605,GO:0009607,GO:0009617,GO:…	0.629859	7.11248	15.7631	7.17886e-05	0.00378646	158.978	177.107	107.027	110.156			-0.329789	-0.288962		0.232398	0.386353
TRINITY_DN35740_c0_g1	1279; 1217; 974; 962	B3GT2 (1)	Probable beta-1,3-galactosyltransferase 2	ARATH	K20855				AT1G05170	GO:0000139,GO:0003674,GO:0003824,GO:0005575,GO:0005794,GO:0005975,GO:0006464,GO:0006486,GO:0008150,GO:0008152,GO:0008378,GO:0009987,GO:0016020,GO:0016021,GO:0016740,GO:0016757,GO:0016758,GO:0019538,GO:0031090,GO:0031224,GO:0036211,GO:0043170,GO:0043226,GO:0043227,GO:0043229,GO:0043231,GO:0043412,GO:0043413,GO:0044237,GO:0044238,GO:0044260,GO:0044267,GO:0044422,GO:0044424,GO:0044425,GO:0044431,GO:…	-0.642133	5.61801	15.6848	7.48231e-05	0.00393426	35.6096	41.0264	57.6464	61.9399			0.259066	0.359349		-0.406269	-0.212146
TRINITY_DN50372_c0_g1	1089	NHL1 (1)	NDR1/HIN1-like protein 1 {ECO:0000303|Ref.1}	ARATH					AT3G11660	GO:0002252,GO:0002376,GO:0003674,GO:0004871,GO:0005575,GO:0005911,GO:0006950,GO:0006952,GO:0008150,GO:0009506,GO:0009605,GO:0009607,GO:0009615,GO:0016021,GO:0030054,GO:0031224,GO:0031225,GO:0031226,GO:0043207,GO:0044425,GO:0044459,GO:0044464,GO:0046658,GO:0050896,GO:0051607,GO:0051704,GO:0051707,GO:0060089,GO:0098542	-0.664738	4.93538	15.637	7.67379e-05	0.00402244	23.9529	23.297	36.2102	38.701			0.265486	0.356594		-0.292576	-0.329503
TRINITY_DN34714_c0_g1	1794; 1635; 1510; 1351; 1309; 1150	BBX19	B-box zinc finger protein 19 {ECO:0000303|PubMed:19920209}	ARATH					AT4G38960	GO:0000988,GO:0000989,GO:0003674,GO:0005488,GO:0005575,GO:0005634,GO:0006139,GO:0006351,GO:0006355,GO:0006725,GO:0006807,GO:0008150,GO:0008152,GO:0008270,GO:0009058,GO:0009059,GO:0009889,GO:0009987,GO:0010099,GO:0010100,GO:0010468,GO:0010556,GO:0016070,GO:0018130,GO:0019219,GO:0019222,GO:0019438,GO:0031323,GO:0031326,GO:0032774,GO:0034641,GO:0034645,GO:0034654,GO:0043167,GO:0043169,GO:0043170,GO:…	-0.903803	3.44814	15.5989	7.83004e-05	0.00409168	7.93584	7.18506	13.8795	14.4252			0.35438	0.403122		-0.322074	-0.435428
TRINITY_DN18527_c0_g2	670	FAD2 (2)	Delta(12)-fatty-acid desaturase FAD2 {ECO:0000303|PubMed:12481086}	VERFO							-0.704092	6.15382	15.4649	8.40525e-05	0.00437875	46.5104	61.7418	94.8127	81.5191			0.453237	0.240148		-0.543664	-0.14972
TRINITY_DN34281_c0_g1	1305; 1305; 959	G2OX	Gibberellin 2-beta-dioxygenase	PHACN						GO:0003674,GO:0003824,GO:0005488,GO:0006082,GO:0006629,GO:0006720,GO:0006721,GO:0008150,GO:0008152,GO:0008299,GO:0008610,GO:0009058,GO:0009685,GO:0009686,GO:0009987,GO:0016053,GO:0016101,GO:0016102,GO:0016114,GO:0016491,GO:0016705,GO:0016706,GO:0019752,GO:0043167,GO:0043169,GO:0043436,GO:0044237,GO:0044238,GO:0044249,GO:0044255,GO:0044281,GO:0044283,GO:0044699,GO:0044710,GO:0044711,GO:0044763,GO:…	1.09621	2.72015	15.4116	8.64564e-05	0.00449016	9.53464	8.2426	4.34892	3.96464			-0.365328	-0.455404		0.496061	0.324671
TRINITY_DN37580_c0_g1	1532; 1230; 1128; 801										0.681043	4.87749	15.3798	8.79215e-05	0.00455229	34.9991	37.2628	23.6877	21.3786			-0.25065	-0.386543		0.27576	0.361433
TRINITY_DN10025_c0_g1	985										-1.30165	1.83994	15.3671	8.85184e-05	0.00456618	1.88949	2.17729	5.12001	4.91006			0.421198	0.378017		-0.451101	-0.348113
TRINITY_DN33093_c0_g1	1074; 971; 946; 946; 770	CRR38	Cysteine-rich repeat secretory protein 38	ARATH					AT3G22060	GO:0001101,GO:0005575,GO:0005576,GO:0005618,GO:0005773,GO:0008150,GO:0009719,GO:0009725,GO:0009737,GO:0010033,GO:0030312,GO:0033993,GO:0042221,GO:0043226,GO:0043227,GO:0043229,GO:0043231,GO:0044424,GO:0044444,GO:0044464,GO:0050896,GO:0097305,GO:1901700	0.920114	3.60216	15.3626	8.87291e-05	0.00456618	16.3077	15.3032	7.15567	9.54564			-0.563157	-0.228547		0.436557	0.355148
TRINITY_DN35328_c0_g2	2207; 2202; 2167; 2162; 1280; 1201	BT4	BTB/POZ and TAZ domain-containing protein 4	ARATH					AT5G67480	GO:0000151,GO:0000302,GO:0000988,GO:0000989,GO:0001101,GO:0003674,GO:0003712,GO:0003824,GO:0004402,GO:0005488,GO:0005515,GO:0005516,GO:0005575,GO:0005634,GO:0005737,GO:0005774,GO:0006355,GO:0006464,GO:0006508,GO:0006511,GO:0006950,GO:0006970,GO:0006979,GO:0008080,GO:0008150,GO:0008152,GO:0008270,GO:0009056,GO:0009057,GO:0009611,GO:0009628,GO:0009651,GO:0009719,GO:0009725,GO:0009733,GO:0009739,GO:…	0.826365	4.1241	15.3397	8.98081e-05	0.0046077	19.5344	24.9144	12.5224	12.5344			-0.364911	-0.363725		0.203449	0.525187
TRINITY_DN33568_c0_g1	1945; 1920; 1181	PME41; PME7	Probable pectinesterase/pectinesterase inhibitor 41; Probable pectinesterase/pectinesterase inhibitor 7	ARATH	K01051				AT1G02810,AT4G02330	GO:0000272,GO:0003674,GO:0003824,GO:0004857,GO:0005575,GO:0005576,GO:0005618,GO:0005975,GO:0005976,GO:0006950,GO:0008150,GO:0008152,GO:0009056,GO:0009057,GO:0009266,GO:0009409,GO:0009605,GO:0009607,GO:0009620,GO:0009628,GO:0009719,GO:0009725,GO:0009741,GO:0009987,GO:0010033,GO:0010393,GO:0014070,GO:0016043,GO:0016052,GO:0016787,GO:0016788,GO:0030234,GO:0030312,GO:0030599,GO:0033993,GO:0042221,GO:…	1.16259	2.74839	15.3073	9.13634e-05	0.00467334	7.47074	10.9487	4.13302	4.08663			-0.423515	-0.434469		0.203365	0.654619
TRINITY_DN38009_c0_g1	2374; 1810	DTX14 (1)	Protein DETOXIFICATION 14 {ECO:0000303|PubMed:11739388}	ARATH	K03327				AT1G71140	GO:0003674,GO:0005215,GO:0005575,GO:0005774,GO:0015238,GO:0015291,GO:0015297,GO:0016020,GO:0016021,GO:0022804,GO:0022857,GO:0031090,GO:0031224,GO:0044422,GO:0044424,GO:0044425,GO:0044437,GO:0044444,GO:0044446,GO:0044464,GO:0090484,GO:0098588	0.716745	6.24343	15.2434	9.45071e-05	0.00481572	109.852	78.3825	53.976	60.5675			-0.420347	-0.259741		0.578362	0.101726
TRINITY_DN25068_c0_g1	502	TKPR1 (1)	Tetraketide alpha-pyrone reductase 1	ARATH					AT4G35420	GO:0003006,GO:0003674,GO:0003824,GO:0005488,GO:0005575,GO:0005634,GO:0005783,GO:0006725,GO:0007275,GO:0008150,GO:0008152,GO:0009058,GO:0009555,GO:0009791,GO:0009987,GO:0010208,GO:0010584,GO:0010927,GO:0016043,GO:0016491,GO:0019438,GO:0022414,GO:0032501,GO:0032502,GO:0043226,GO:0043227,GO:0043229,GO:0043231,GO:0044237,GO:0044249,GO:0044424,GO:0044444,GO:0044464,GO:0044699,GO:0044702,GO:0044707,GO:…	1.51357	1.55149	15.2392	9.47159e-05	0.00481572	3.25573	5.2566	1.35711	1.61635			-0.466515	-0.3592		0.180156	0.645559
TRINITY_DN4110_c0_g1	555	GSTF9 (1)	Glutathione S-transferase F9	ARATH	K00799				AT2G30860	GO:0003674,GO:0003824,GO:0004364,GO:0004601,GO:0004602,GO:0005488,GO:0005507,GO:0005575,GO:0005576,GO:0005737,GO:0005773,GO:0005829,GO:0005886,GO:0005911,GO:0006950,GO:0006952,GO:0008150,GO:0008152,GO:0009056,GO:0009404,GO:0009407,GO:0009506,GO:0009507,GO:0009532,GO:0009536,GO:0009570,GO:0009579,GO:0009605,GO:0009607,GO:0009617,GO:0009987,GO:0010035,GO:0010038,GO:0010043,GO:0016020,GO:0016209,GO:…	0.815316	3.9799	15.1699	9.82574e-05	0.00498083	19.1856	20.902	10.1783	12.5954			-0.492779	-0.231585		0.305986	0.418378
TRINITY_DN31949_c0_g1	1148; 1065	AVP (1)	Pyrophosphate-energized vacuolar membrane proton pump	VIGRR						GO:0003674,GO:0003824,GO:0004427,GO:0005215,GO:0005488,GO:0005575,GO:0005774,GO:0006810,GO:0006811,GO:0006812,GO:0006818,GO:0008150,GO:0009678,GO:0015399,GO:0015405,GO:0015672,GO:0015992,GO:0016020,GO:0016021,GO:0016462,GO:0016787,GO:0016817,GO:0016818,GO:0022804,GO:0022857,GO:0031090,GO:0031224,GO:0043167,GO:0043169,GO:0044422,GO:0044424,GO:0044425,GO:0044437,GO:0044444,GO:0044446,GO:0044464,GO:…	0.904353	3.53089	15.129	0.000100411	0.00507479	13.4008	16.5785	7.9576	8.05127			-0.385602	-0.372095		0.243534	0.514163
TRINITY_DN34834_c0_g1	1514; 1457; 1378	GLNA2 (1)	Glutamine synthetase cytosolic isozyme 2	VITVI	K01915					GO:0000166,GO:0001882,GO:0001883,GO:0003674,GO:0003824,GO:0004356,GO:0005488,GO:0005524,GO:0005575,GO:0005737,GO:0006082,GO:0006520,GO:0006541,GO:0006542,GO:0006807,GO:0008150,GO:0008152,GO:0008652,GO:0009058,GO:0009064,GO:0009084,GO:0009987,GO:0016053,GO:0016211,GO:0016874,GO:0016879,GO:0016880,GO:0017076,GO:0019752,GO:0030554,GO:0032549,GO:0032550,GO:0032553,GO:0032555,GO:0032559,GO:0035639,GO:…	0.764311	6.99077	15.1018	0.000101867	0.00513306	138.049	182.022	79.6377	108.784			-0.597907	-0.157469		0.180715	0.574661
TRINITY_DN50056_c0_g1	1680	PGLR (1)	Polygalacturonase	PRUPE						GO:0003006,GO:0003674,GO:0003824,GO:0004553,GO:0004650,GO:0005575,GO:0005576,GO:0005618,GO:0005975,GO:0007568,GO:0008150,GO:0008152,GO:0009835,GO:0009987,GO:0016043,GO:0016787,GO:0016798,GO:0021700,GO:0022414,GO:0030312,GO:0032502,GO:0044238,GO:0044464,GO:0044699,GO:0044702,GO:0044767,GO:0045229,GO:0071554,GO:0071555,GO:0071695,GO:0071704,GO:0071840	-0.599688	5.36026	15.0735	0.000103404	0.00519505	31.9178	33.3126	49.442	49.4055			0.286173	0.28515		-0.314731	-0.256592
TRINITY_DN15983_c0_g1	1194	ANXD8	Annexin D8	ARATH					AT5G12380	GO:0001101,GO:0003674,GO:0005488,GO:0005509,GO:0005543,GO:0005544,GO:0006950,GO:0006970,GO:0008150,GO:0008289,GO:0009266,GO:0009408,GO:0009409,GO:0009414,GO:0009415,GO:0009628,GO:0009651,GO:0010035,GO:0042221,GO:0043167,GO:0043168,GO:0043169,GO:0046872,GO:0050896,GO:1901700	1.40953	2.22334	15.0392	0.000105299	0.00527459	8.69164	4.66562	2.25157	2.77525			-0.536685	-0.369105		0.79373	0.112059
TRINITY_DN34144_c0_g1	1672; 1672; 1610	7SB1 (1)	Basic 7S globulin	SOYBN						GO:0003674,GO:0003824,GO:0004175,GO:0004190,GO:0005488,GO:0005515,GO:0006508,GO:0008150,GO:0008152,GO:0008233,GO:0009056,GO:0009057,GO:0016787,GO:0019538,GO:0030163,GO:0042802,GO:0043170,GO:0044238,GO:0045735,GO:0070001,GO:0070011,GO:0071704,GO:1901575	0.738762	4.86667	15.0078	0.00010707	0.00534751	32.2666	40.5598	23.5952	20.0367			-0.234645	-0.450612		0.186284	0.498973
TRINITY_DN27669_c0_g1	1789; 1702; 1613; 1526	NAC14; NAC60; NAC89	NAC domain-containing protein 14 {ECO:0000303|PubMed:15029955}; NAC domain-containing protein 60 {ECO:0000303|PubMed:15029955}; NAC domain-containing protein 89	ARATH					AT1G33060,AT3G44290	GO:0001071,GO:0001678,GO:0003674,GO:0003676,GO:0003677,GO:0003700,GO:0005488,GO:0005575,GO:0005634,GO:0006139,GO:0006351,GO:0006725,GO:0006807,GO:0008150,GO:0008152,GO:0009058,GO:0009059,GO:0009743,GO:0009746,GO:0009749,GO:0009987,GO:0010033,GO:0016021,GO:0016070,GO:0018130,GO:0019438,GO:0019725,GO:0031224,GO:0032774,GO:0033500,GO:0034284,GO:0034641,GO:0034645,GO:0034654,GO:0042221,GO:0042592,GO:…	1.11769	3.10182	14.9944	0.000107828	0.00536952	13.488	9.82892	6.47712	4.26961			-0.228746	-0.663943		0.640762	0.251926
TRINITY_DN33604_c0_g1	1714; 1647; 1635; 1632; 1631; 1619; 1508; 1451; 1027	U83A1	UDP-glycosyltransferase 83A1	ARATH					AT3G02100	GO:0003674,GO:0003824,GO:0005575,GO:0008150,GO:0008152,GO:0008194,GO:0016740,GO:0016757,GO:0016758,GO:0035251,GO:0043226,GO:0043227,GO:0043229,GO:0043231,GO:0044424,GO:0044464,GO:0046527,GO:0080043,GO:0080044	0.816002	4.42751	14.9792	0.000108703	0.0053972	23.4878	31.2597	14.3113	16.7735			-0.468662	-0.265842		0.175267	0.559236
TRINITY_DN41085_c1_g1	625										0.921027	4.0063	14.9733	0.000109044	0.00539831	25.1738	16.7029	11.9056	10.2166			-0.301834	-0.488655		0.66472	0.125769
TRINITY_DN25910_c0_g1	1213; 1137; 942; 750; 742; 662	PME53; PME68	Probable pectinesterase 53; Probable pectinesterase 68	ARATH	K01051				AT5G47500,AT5G19730	GO:0000272,GO:0003674,GO:0003824,GO:0005575,GO:0005576,GO:0005618,GO:0005737,GO:0005975,GO:0005976,GO:0008150,GO:0008152,GO:0009056,GO:0009057,GO:0009987,GO:0010393,GO:0016043,GO:0016052,GO:0016787,GO:0016788,GO:0030312,GO:0030599,GO:0042545,GO:0043170,GO:0044238,GO:0044424,GO:0044464,GO:0045229,GO:0045330,GO:0045488,GO:0045490,GO:0052689,GO:0071554,GO:0071555,GO:0071704,GO:0071840,GO:1901575	1.2807	1.74548	14.9061	0.000112995	0.00557763	4.56384	4.75894	1.75808	2.07381			-0.441933	-0.325548		0.362612	0.404869
TRINITY_DN27105_c0_g1	1626										-1.34508	1.57671	14.8997	0.00011338	0.00558035	1.71507	1.58631	4.04049	4.36111			0.344707	0.419319		-0.356568	-0.407457
TRINITY_DN30977_c0_g1	647; 543	HS901; HSP82	Heat shock protein 82; Heat shock protein 90-1 {ECO:0000305}	ARATH; TOBAC							-0.632914	5.66263	14.8874	0.00011412	0.00560048	38.1676	41.1819	66.8377	56.2064			0.422989	0.180969		-0.354176	-0.249782
TRINITY_DN24098_c0_g1	2395; 2309; 1640; 1554	BGH3B (1)	Beta-glucosidase BoGH3B	BACO1						GO:0000272,GO:0003674,GO:0003824,GO:0004553,GO:0005575,GO:0005975,GO:0005976,GO:0006073,GO:0008150,GO:0008152,GO:0008422,GO:0009056,GO:0009057,GO:0009251,GO:0009987,GO:0010383,GO:0010410,GO:0010411,GO:0015926,GO:0016052,GO:0016787,GO:0016798,GO:0042597,GO:0043170,GO:0044036,GO:0044042,GO:0044237,GO:0044238,GO:0044260,GO:0044262,GO:0044264,GO:0044403,GO:0044419,GO:0044464,GO:0051704,GO:0071704,GO:…	-0.836035	3.77821	14.8616	0.000115697	0.00566147	8.86605	10.762	18.0126	17.0175			0.400926	0.327345		-0.480151	-0.24812
TRINITY_DN36436_c0_g1	1439; 1399; 1128; 589	PGLR (2)	Polygalacturonase	PRUPE						GO:0003006,GO:0003674,GO:0003824,GO:0004553,GO:0004650,GO:0005575,GO:0005576,GO:0005618,GO:0005975,GO:0007568,GO:0008150,GO:0008152,GO:0009835,GO:0009987,GO:0016043,GO:0016787,GO:0016798,GO:0021700,GO:0022414,GO:0030312,GO:0032502,GO:0044238,GO:0044464,GO:0044699,GO:0044702,GO:0044767,GO:0045229,GO:0071554,GO:0071555,GO:0071695,GO:0071704,GO:0071840	1.27636	2.06745	14.6869	0.000126923	0.00619291	6.48239	5.1944	2.74506	2.07381			-0.30461	-0.524658		0.533433	0.295835
TRINITY_DN23659_c0_g1	1070; 1012; 614	BAG5	BAG family molecular chaperone regulator 5, mitochondrial	ARATH					AT1G12060	GO:0005575,GO:0005739,GO:0005911,GO:0006457,GO:0008150,GO:0008152,GO:0009266,GO:0009506,GO:0009605,GO:0009607,GO:0009628,GO:0009987,GO:0019538,GO:0030054,GO:0043170,GO:0043207,GO:0043226,GO:0043227,GO:0043229,GO:0043231,GO:0044237,GO:0044238,GO:0044260,GO:0044267,GO:0044424,GO:0044444,GO:0044464,GO:0050896,GO:0071704	0.959072	5.66065	14.6502	0.000129418	0.00626966	45.6384	87.8382	32.0463	36.5967			-0.516358	-0.33538		-0.0317331	0.883471
TRINITY_DN28299_c0_g1	1643	Y4744 (1)	Uncharacterized protein At4g06744	ARATH					AT4G06744	GO:0005575,GO:0005576	0.769404	4.24161	14.65	0.000129437	0.00626966	26.3365	21.1819	14.188	13.6933			-0.320261	-0.365038		0.48748	0.197818
TRINITY_DN35308_c0_g1	1888; 1870; 1846; 1831; 1756	PATL4	Patellin-4	ARATH					AT1G30690	GO:0003674,GO:0005215,GO:0005488,GO:0005575,GO:0005634,GO:0005829,GO:0005886,GO:0007049,GO:0008150,GO:0008289,GO:0009987,GO:0016020,GO:0016021,GO:0031224,GO:0043226,GO:0043227,GO:0043229,GO:0043231,GO:0044424,GO:0044425,GO:0044444,GO:0044464,GO:0044699,GO:0044763,GO:0051301	-0.670916	7.6878	14.6437	0.000129866	0.00626966	142.671	175.427	259.424	246.997			0.370761	0.300498		-0.482858	-0.188402
TRINITY_DN21085_c0_g1	1141	PER1	Cationic peroxidase 1	ARAHY						GO:0003674,GO:0003824,GO:0004601,GO:0005488,GO:0005575,GO:0005576,GO:0006950,GO:0006979,GO:0008150,GO:0008152,GO:0009056,GO:0009987,GO:0016209,GO:0016491,GO:0016684,GO:0020037,GO:0042743,GO:0042744,GO:0043167,GO:0043169,GO:0044237,GO:0044248,GO:0044699,GO:0044710,GO:0044712,GO:0044763,GO:0046872,GO:0046906,GO:0050896,GO:0072593,GO:0097159,GO:1901363	2.08924	3.97415	14.6421	0.000129978	0.00626966	7.47074	43.297	5.21254	6.70939			-0.828968	-0.556903		-0.435998	1.82187
TRINITY_DN29370_c0_g2	658										1.26102	2.12461	14.6341	0.000130533	0.00627854	5.20336	6.93623	2.28241	2.77525			-0.49216	-0.335008		0.258085	0.569082
TRINITY_DN35324_c1_g1	2047; 2016; 1641	CAX1; CAX3 (1)	Vacuolar cation/proton exchanger 1; Vacuolar cation/proton exchanger 3	ARATH	K07300				AT2G38170	GO:0003674,GO:0005215,GO:0005575,GO:0005773,GO:0005774,GO:0006810,GO:0006811,GO:0006812,GO:0006816,GO:0006873,GO:0006875,GO:0006882,GO:0006950,GO:0006970,GO:0008150,GO:0008324,GO:0009266,GO:0009409,GO:0009628,GO:0009631,GO:0009651,GO:0009705,GO:0009987,GO:0015075,GO:0015077,GO:0015078,GO:0015085,GO:0015291,GO:0015297,GO:0015298,GO:0015299,GO:0015368,GO:0015369,GO:0015491,GO:0016020,GO:0016021,GO:…	0.69259	6.33274	14.6061	0.000132484	0.00635434	114.299	84.6966	67.0844	56.0539			-0.207015	-0.457982		0.544396	0.1206
TRINITY_DN37952_c0_g1	829; 829	AMT12 (2)	Ammonium transporter 1 member 2	SOLLC						GO:0003674,GO:0005215,GO:0005575,GO:0005887,GO:0006810,GO:0006811,GO:0006812,GO:0006820,GO:0008150,GO:0008324,GO:0008509,GO:0008519,GO:0009987,GO:0015075,GO:0015077,GO:0015101,GO:0015103,GO:0015672,GO:0015695,GO:0015696,GO:0015698,GO:0016021,GO:0022857,GO:0022890,GO:0022891,GO:0022892,GO:0031224,GO:0031226,GO:0034220,GO:0044425,GO:0044459,GO:0044464,GO:0044699,GO:0044763,GO:0044765,GO:0051179,GO:…	0.89655	3.45795	14.4451	0.000144306	0.0069018	12.7322	15.7076	7.18652	8.08177			-0.440581	-0.306422		0.240805	0.506198
TRINITY_DN29036_c0_g1	1385	GDU3 (1)	Protein GLUTAMINE DUMPER 3	ARATH					AT5G57685	GO:0005575,GO:0006810,GO:0006811,GO:0006820,GO:0006865,GO:0008150,GO:0009605,GO:0009607,GO:0009615,GO:0009987,GO:0015711,GO:0015849,GO:0016021,GO:0016032,GO:0019048,GO:0031224,GO:0032879,GO:0032890,GO:0032940,GO:0035821,GO:0043207,GO:0043269,GO:0044003,GO:0044070,GO:0044403,GO:0044419,GO:0044425,GO:0044699,GO:0044763,GO:0044764,GO:0044765,GO:0046903,GO:0046942,GO:0050789,GO:0050896,GO:0051049,GO:…	-0.842394	4.46451	14.4272	0.000145682	0.00694801	13.2264	18.3204	24.5822	31.9611			0.2095	0.562922		-0.594386	-0.178036
TRINITY_DN35347_c0_g1	1659; 1619; 1592; 1322	P2C43	Probable protein phosphatase 2C 43	ORYSJ						GO:0003674,GO:0003824,GO:0004721,GO:0004722,GO:0005488,GO:0016787,GO:0016788,GO:0016791,GO:0042578,GO:0043167,GO:0043169,GO:0046872	-0.776928	3.84879	14.4172	0.000146462	0.00696556	10.1451	11.0109	17.8892	18.3593			0.322543	0.356249		-0.389068	-0.289724
TRINITY_DN27126_c0_g1	684										-2.15655	1.49605	14.4003	0.000147781	0.0070086	0.29069	1.74183	4.50314	4.54409			0.573422	0.582478		-0.931932	-0.223969
TRINITY_DN37005_c0_g1	1881; 1350										-0.606329	6.78065	14.3878	0.000148764	0.00703555	80.5212	93.7479	135.31	129.979			0.327963	0.270836		-0.406638	-0.192161
TRINITY_DN33329_c1_g1	2472; 2294; 1982; 1960; 1782; 1470	NU1M	NADH-ubiquinone oxidoreductase chain 1	CITLA; OENBE						GO:0003674,GO:0003824,GO:0003954,GO:0005575,GO:0005743,GO:0008137,GO:0016020,GO:0016021,GO:0016491,GO:0016651,GO:0016655,GO:0019866,GO:0031090,GO:0031224,GO:0031966,GO:0044422,GO:0044424,GO:0044425,GO:0044429,GO:0044444,GO:0044446,GO:0044464,GO:0050136,GO:0070469	1.31507	1.82502	14.348	0.000151941	0.00716578	5.3487	4.57231	1.6347	2.34829			-0.532207	-0.273596		0.483446	0.322357
TRINITY_DN30769_c0_g1	805; 764; 740; 715; 699										0.866794	8.60349	14.2575	0.000159423	0.00749777	400.775	603.918	281.94	268.986			-0.38264	-0.450008		0.121748	0.710899
TRINITY_DN32064_c0_g1	1482; 1340; 1302; 1302; 1160; 1160	XTH8 (1)	Probable xyloglucan endotransglucosylase/hydrolase protein 8	ARATH	K08235				AT1G11545	GO:0003674,GO:0003824,GO:0004553,GO:0005575,GO:0005576,GO:0005618,GO:0005975,GO:0005976,GO:0006073,GO:0008150,GO:0008152,GO:0009987,GO:0010383,GO:0010410,GO:0010411,GO:0016043,GO:0016740,GO:0016757,GO:0016758,GO:0016762,GO:0016787,GO:0016798,GO:0030312,GO:0042546,GO:0043170,GO:0044036,GO:0044042,GO:0044085,GO:0044237,GO:0044238,GO:0044260,GO:0044262,GO:0044264,GO:0044464,GO:0045229,GO:0048046,GO:…	-0.578599	6.83913	14.2469	0.000160326	0.00751933	90.0849	93.4991	143.484	130.681			0.350004	0.217106		-0.309816	-0.257293
TRINITY_DN35055_c0_g1	1641; 1527; 1379; 1143	TBL39 (1)	Protein trichome birefringence-like 39	ARATH					AT2G42570	GO:0003674,GO:0003824,GO:0005575,GO:0005773,GO:0005794,GO:0005911,GO:0008150,GO:0008374,GO:0009506,GO:0009987,GO:0016021,GO:0016407,GO:0016413,GO:0016740,GO:0016746,GO:0016747,GO:0030054,GO:0031224,GO:0043226,GO:0043227,GO:0043229,GO:0043231,GO:0044424,GO:0044425,GO:0044444,GO:0044464,GO:0071554	-0.68824	6.04636	14.2171	0.000162885	0.00761823	42.4698	58.6936	81.5808	81.3971			0.343787	0.340613		-0.566558	-0.117842
TRINITY_DN31563_c1_g1	1755	C89A2 (3)	Cytochrome P450 89A2	ARATH					AT1G64900	GO:0003674,GO:0003824,GO:0004497,GO:0005488,GO:0005506,GO:0005575,GO:0008150,GO:0008152,GO:0009058,GO:0016020,GO:0016021,GO:0016491,GO:0016705,GO:0016709,GO:0019748,GO:0020037,GO:0031224,GO:0043167,GO:0043169,GO:0044425,GO:0044550,GO:0044699,GO:0044710,GO:0044711,GO:0046872,GO:0046906,GO:0046914,GO:0097159,GO:1901363	1.58984	1.97537	14.2093	0.000163557	0.00762862	4.44756	7.18506	1.17205	2.68376			-0.779866	-0.217615		0.243472	0.754008
TRINITY_DN31362_c0_g1	925	CDC48	Cell division cycle protein 48 homolog	SOYBN	K13525					GO:0000166,GO:0001882,GO:0001883,GO:0003674,GO:0003824,GO:0005488,GO:0005524,GO:0005575,GO:0005886,GO:0007049,GO:0008150,GO:0009987,GO:0016020,GO:0016787,GO:0017076,GO:0030554,GO:0032549,GO:0032550,GO:0032553,GO:0032555,GO:0032559,GO:0035639,GO:0036094,GO:0043167,GO:0043168,GO:0044464,GO:0044699,GO:0044763,GO:0097159,GO:0097367,GO:1901265,GO:1901363	1.10236	2.34707	14.1961	0.00016471	0.00764694	7.26726	6.43856	3.39278	2.98873			-0.328682	-0.441037		0.452432	0.317287
TRINITY_DN30696_c0_g1	1198; 1099	SPER1; SPER3	Protein SPEAR1 {ECO:0000303|PubMed:25527103}; Protein SPEAR3 {ECO:0000303|PubMed:25527103}	ARATH					AT2G20080	GO:0006139,GO:0006351,GO:0006355,GO:0006725,GO:0006807,GO:0008150,GO:0008152,GO:0009058,GO:0009059,GO:0009889,GO:0009987,GO:0010468,GO:0010556,GO:0016070,GO:0018130,GO:0019219,GO:0019222,GO:0019438,GO:0031323,GO:0031326,GO:0032774,GO:0034641,GO:0034645,GO:0034654,GO:0043170,GO:0044237,GO:0044238,GO:0044249,GO:0044260,GO:0044271,GO:0046483,GO:0050789,GO:0050794,GO:0051171,GO:0051252,GO:0060255,GO:…	1.11671	2.80908	14.1945	0.000164853	0.00764694	8.1684	10.8554	3.73205	5.03205			-0.571776	-0.276884		0.255192	0.593469
TRINITY_DN26199_c0_g1	1684; 1618; 785	WTR42	WAT1-related protein At5g40240	ARATH					AT5G40240	GO:0003674,GO:0005215,GO:0005575,GO:0005886,GO:0006810,GO:0008150,GO:0016020,GO:0016021,GO:0022857,GO:0031224,GO:0044425,GO:0044464,GO:0051179,GO:0051234	0.853292	3.64394	14.1802	0.000166113	0.0076843	17.674	14.339	8.29688	9.42365			-0.437503	-0.287687		0.496578	0.228611
TRINITY_DN41255_c0_g2	3094; 3084; 1190	AMO1; AMO2	Copper methylamine oxidase; Primary amine oxidase	ARTS1						GO:0003674,GO:0003824,GO:0005488,GO:0005507,GO:0006807,GO:0008131,GO:0008150,GO:0008152,GO:0009308,GO:0016491,GO:0016638,GO:0016641,GO:0043167,GO:0043169,GO:0046872,GO:0046914,GO:0048037,GO:0048038,GO:0052593,GO:0052594,GO:0052595,GO:0052596,GO:0071704,GO:1901564	0.607094	6.22965	14.1638	0.00016756	0.00771819	99.7358	81.3063	58.6333	60.2321			-0.310626	-0.27308		0.436018	0.147688
TRINITY_DN14645_c1_g1	1680	CHS1 (2)	Chalcone synthase 1	CAMSI						GO:0003674,GO:0003824,GO:0008150,GO:0008152,GO:0009058,GO:0009812,GO:0009813,GO:0016210,GO:0016740,GO:0016746,GO:0016747,GO:0071704,GO:1901576	-0.580515	6.67362	14.1616	0.000167757	0.00771819	82.7014	80.8397	125.594	118.97			0.322799	0.24588		-0.268309	-0.300371
TRINITY_DN32290_c0_g1	1224; 1206	ENL1 (1)	Early nodulin-like protein 1	ARATH					AT2G25060	GO:0003674,GO:0005575,GO:0005886,GO:0005911,GO:0009055,GO:0009506,GO:0016020,GO:0030054,GO:0031224,GO:0031225,GO:0031226,GO:0044425,GO:0044459,GO:0044464,GO:0046658	-0.585925	6.99141	14.1561	0.000168251	0.00771994	98.3114	105.101	158.535	146.783			0.343	0.233322		-0.335404	-0.240918
TRINITY_DN24312_c0_g1	919	14KD (1)	14 kDa proline-rich protein DC2.15	DAUCA						GO:0005575,GO:0016021,GO:0031224,GO:0044425	-1.183	5.36536	14.1397	0.000169722	0.00776637	14.0694	36.2986	56.2892	58.0363			0.605562	0.648166		-1.25335	-0.000377527
TRINITY_DN28347_c0_g1	1074; 979; 952; 713	CDT1A (1)	CDT1-like protein a, chloroplastic	ARATH	K10727				AT2G31270	GO:0003674,GO:0003824,GO:0004672,GO:0004674,GO:0004693,GO:0005488,GO:0005515,GO:0005575,GO:0005634,GO:0006139,GO:0006259,GO:0006260,GO:0006725,GO:0006807,GO:0006996,GO:0007049,GO:0007275,GO:0008150,GO:0008152,GO:0009058,GO:0009059,GO:0009507,GO:0009536,GO:0009657,GO:0009658,GO:0009987,GO:0016043,GO:0016301,GO:0016740,GO:0016772,GO:0016773,GO:0019899,GO:0019900,GO:0019901,GO:0032501,GO:0032502,GO:…	-0.757652	3.965	14.1157	0.000171901	0.00784489	12.2671	10.8554	20.1716	18.9388			0.376224	0.293689		-0.259794	-0.410119
TRINITY_DN37663_c0_g1	1772	FDH	Formate dehydrogenase, mitochondrial {ECO:0000255|HAMAP-Rule:MF_03210, ECO:0000303|Ref.1}	SOLTU	K00122					GO:0000166,GO:0003674,GO:0003824,GO:0005488,GO:0005575,GO:0005739,GO:0008863,GO:0016491,GO:0016614,GO:0016616,GO:0016620,GO:0016903,GO:0036094,GO:0043226,GO:0043227,GO:0043229,GO:0043231,GO:0044424,GO:0044444,GO:0044464,GO:0048037,GO:0050662,GO:0051287,GO:0097159,GO:1901265,GO:1901363	0.758807	8.50409	14.0894	0.00017432	0.00793389	509.929	402.706	272.933	266.424			-0.355021	-0.38959		0.54184	0.20277
TRINITY_DN36091_c0_g1	1899; 1863	CCA31; CCA34	Cyclin-A3-4; Putative cyclin-A3-1	ARATH	K06627				AT1G47230	GO:0005575,GO:0005634,GO:0007049,GO:0008150,GO:0009987,GO:0043226,GO:0043227,GO:0043229,GO:0043231,GO:0044424,GO:0044464,GO:0044699,GO:0044763,GO:0051301	-0.60808	5.44281	14.0761	0.000175563	0.00796906	37.0339	31.7885	55.6724	49.253			0.376186	0.205943		-0.186965	-0.395164
TRINITY_DN37177_c0_g1	1615; 1607; 1607; 1602; 1602; 1531; 1527; 1526; 1518; 1513; 1456; 1451	SAPK3 (1)	Serine/threonine-protein kinase SAPK3	ORYSJ	K14498					GO:0000166,GO:0001882,GO:0001883,GO:0003674,GO:0003824,GO:0004672,GO:0004674,GO:0005488,GO:0005524,GO:0005575,GO:0005634,GO:0005737,GO:0006464,GO:0006468,GO:0006793,GO:0006796,GO:0007165,GO:0008150,GO:0008152,GO:0009738,GO:0009755,GO:0009987,GO:0016301,GO:0016310,GO:0016740,GO:0016772,GO:0016773,GO:0017076,GO:0019538,GO:0030554,GO:0032549,GO:0032550,GO:0032553,GO:0032555,GO:0032559,GO:0035556,GO:…	0.60032	5.49712	14.0462	0.000178371	0.00807487	50.5801	58.1337	38.1225	33.5775			-0.200106	-0.373552		0.190001	0.383657
TRINITY_DN32262_c0_g1	1045; 938; 824	RNG1L (1)	E3 ubiquitin-protein ligase RING1-like	ARATH	K11982				AT3G19950	GO:0000209,GO:0003674,GO:0003824,GO:0004842,GO:0005488,GO:0006464,GO:0006508,GO:0006511,GO:0008150,GO:0008152,GO:0008270,GO:0009056,GO:0009057,GO:0009987,GO:0010498,GO:0016567,GO:0016740,GO:0019538,GO:0019787,GO:0019941,GO:0030163,GO:0032446,GO:0036211,GO:0042787,GO:0043161,GO:0043167,GO:0043169,GO:0043170,GO:0043412,GO:0043632,GO:0044237,GO:0044238,GO:0044248,GO:0044260,GO:0044265,GO:0044267,GO:…	1.06989	3.15031	14.0319	0.000179732	0.00811477	9.0986	14.8056	5.52097	5.85547			-0.446029	-0.38325		0.115358	0.713921
TRINITY_DN29667_c1_g1	1429; 1309; 834; 714	NUDT2; NUDT7	Nudix hydrolase 2; Nudix hydrolase 7	ARATH					AT5G47650,AT4G12720	GO:0000166,GO:0000210,GO:0003674,GO:0003824,GO:0004551,GO:0005488,GO:0005575,GO:0005634,GO:0005737,GO:0005886,GO:0006950,GO:0006979,GO:0008150,GO:0016020,GO:0016462,GO:0016787,GO:0016817,GO:0016818,GO:0036094,GO:0043167,GO:0043169,GO:0043226,GO:0043227,GO:0043229,GO:0043231,GO:0044424,GO:0044464,GO:0046872,GO:0047631,GO:0048037,GO:0050662,GO:0050896,GO:0051287,GO:0097159,GO:1901265,GO:1901363	0.822982	8.48784	14.0075	0.000182085	0.00818219	377.083	540.186	245.483	273.011			-0.474702	-0.32254		0.140485	0.656757
TRINITY_DN2700_c0_g1	1890										1.614	1.55598	14.0064	0.000182192	0.00818219	4.59291	4.07465	2.03567	0.792928			-0.191768	-0.722796		0.516339	0.398225
TRINITY_DN31271_c0_g1	1457; 601; 595	HIP14; HIP39	Heavy metal-associated isoprenylated plant protein 14 {ECO:0000303|PubMed:21072340, ECO:0000303|PubMed:23368984}; Heavy metal-associated isoprenylated plant protein 39 {ECO:0000303|PubMed:21072340, ECO:0000303|PubMed:23368984}	ARATH					AT5G52760,AT1G01490	GO:0003674,GO:0005488,GO:0005575,GO:0005737,GO:0006810,GO:0006811,GO:0006812,GO:0006873,GO:0006875,GO:0008150,GO:0009987,GO:0019725,GO:0030001,GO:0030003,GO:0042592,GO:0043167,GO:0043169,GO:0044424,GO:0044464,GO:0044699,GO:0044763,GO:0044765,GO:0046872,GO:0046914,GO:0046916,GO:0048878,GO:0050801,GO:0051179,GO:0051234,GO:0055065,GO:0055076,GO:0055080,GO:0055082,GO:0065007,GO:0065008,GO:0098771,GO:…	1.04456	5.28984	13.9674	0.000186009	0.00833155	33.3712	71.8817	26.3094	24.7028			-0.405234	-0.489527		-0.0839399	0.978701
TRINITY_DN26513_c0_g1	1004	CLAH2	Clathrin heavy chain 2	ARATH	K04646				AT3G08530	GO:0003674,GO:0005198,GO:0005575,GO:0005794,GO:0005829,GO:0005886,GO:0005911,GO:0006810,GO:0006886,GO:0006897,GO:0008104,GO:0008150,GO:0009506,GO:0009507,GO:0009536,GO:0015031,GO:0016020,GO:0016192,GO:0030054,GO:0030117,GO:0030118,GO:0030120,GO:0030125,GO:0030130,GO:0030132,GO:0032991,GO:0033036,GO:0043226,GO:0043227,GO:0043229,GO:0043231,GO:0043234,GO:0044422,GO:0044424,GO:0044425,GO:0044431,GO:…	-1.08451	2.70339	13.9389	0.000188852	0.00843656	4.5057	3.7636	9.86989	7.68531			0.550808	0.257371		-0.316723	-0.491456
TRINITY_DN32829_c0_g1	1467; 1354; 1242; 990; 980	PHLB	Myb family transcription factor PHL11 {ECO:0000305}	ARATH					AT5G45580	GO:0003674,GO:0003676,GO:0003677,GO:0005488,GO:0005575,GO:0005634,GO:0006139,GO:0006351,GO:0006355,GO:0006725,GO:0006807,GO:0008150,GO:0008152,GO:0009058,GO:0009059,GO:0009889,GO:0009987,GO:0010468,GO:0010556,GO:0016070,GO:0018130,GO:0019219,GO:0019222,GO:0019438,GO:0031323,GO:0031326,GO:0032774,GO:0034641,GO:0034645,GO:0034654,GO:0043170,GO:0043226,GO:0043227,GO:0043229,GO:0043231,GO:0044237,GO:…	-0.585749	5.5188	13.8343	0.000199655	0.0088957	33.7782	39.4712	54.8704	55.0475			0.279921	0.284406		-0.388677	-0.175649
TRINITY_DN28512_c0_g1	1515	NTO1	Mst2 complex subunit nto1	SCHPO						GO:0000123,GO:0000785,GO:0000790,GO:0003674,GO:0005488,GO:0005575,GO:0005737,GO:0006325,GO:0006950,GO:0006974,GO:0008150,GO:0008270,GO:0009987,GO:0016043,GO:0016568,GO:0016569,GO:0031248,GO:0032991,GO:0033100,GO:0033554,GO:0036409,GO:0036410,GO:0043167,GO:0043169,GO:0043234,GO:0043933,GO:0044422,GO:0044424,GO:0044427,GO:0044428,GO:0044446,GO:0044451,GO:0044454,GO:0044464,GO:0046872,GO:0046914,GO:…	-0.702438	4.59308	13.8079	0.00020248	0.00899787	19.8832	16.7651	30.3191	29.3383			0.347837	0.30338		-0.214724	-0.436493
TRINITY_DN34362_c0_g2	1738	KN1	Homeotic protein knotted-1	SOLLC						GO:0003674,GO:0003676,GO:0003677,GO:0005488,GO:0005575,GO:0005634,GO:0006355,GO:0008150,GO:0009889,GO:0010468,GO:0010556,GO:0019219,GO:0019222,GO:0031323,GO:0031326,GO:0043226,GO:0043227,GO:0043229,GO:0043231,GO:0043565,GO:0044424,GO:0044464,GO:0050789,GO:0050794,GO:0051171,GO:0051252,GO:0060255,GO:0065007,GO:0080090,GO:0097159,GO:1901363,GO:1903506,GO:2000112,GO:2001141	0.697309	4.35985	13.7957	0.000203798	0.00903272	25.697	24.9455	16.5321	14.6997			-0.242381	-0.392586		0.337325	0.297641
TRINITY_DN35123_c0_g1	1699; 1418; 1404	PILS7	Protein PIN-LIKES 7 {ECO:0000303|PubMed:22504182}	ARATH	K07088				AT5G65980	GO:0005575,GO:0005789,GO:0006810,GO:0007165,GO:0008150,GO:0009719,GO:0009725,GO:0009733,GO:0009734,GO:0009755,GO:0009987,GO:0010033,GO:0016020,GO:0016021,GO:0031090,GO:0031224,GO:0042221,GO:0044422,GO:0044424,GO:0044425,GO:0044432,GO:0044444,GO:0044446,GO:0044464,GO:0044699,GO:0044763,GO:0044765,GO:0050789,GO:0050794,GO:0050896,GO:0051179,GO:0051234,GO:0055085,GO:0065007,GO:0098588,GO:0098589,GO:…	0.583373	6.69319	13.7692	0.000206703	0.00913756	118.049	130.047	84.4493	81.1227			-0.257052	-0.313664		0.216649	0.354068
TRINITY_DN30314_c0_g1	934; 924; 900; 890										-0.939064	4.14359	13.7364	0.000210343	0.00927428	8.83698	15.3344	23.6877	22.629			0.468322	0.407597		-0.776795	-0.0991243
TRINITY_DN36376_c0_g1	1578; 1560; 1016	Y5370 (1)	PAN domain-containing protein At5g03700	ARATH							1.12918	2.73556	13.7265	0.000211453	0.00929897	9.82533	8.27371	3.23856	5.03205			-0.642782	-0.218008		0.531857	0.328933
TRINITY_DN62154_c0_g1	1937	DR100 (3)	DNA damage-repair/toleration protein DRT100	ARATH					AT3G12610	GO:0000166,GO:0003674,GO:0005488,GO:0005575,GO:0006139,GO:0006259,GO:0006281,GO:0006725,GO:0006807,GO:0006950,GO:0006974,GO:0008150,GO:0008152,GO:0009507,GO:0009536,GO:0009987,GO:0033554,GO:0034641,GO:0036094,GO:0043170,GO:0043226,GO:0043227,GO:0043229,GO:0043231,GO:0044237,GO:0044238,GO:0044260,GO:0044424,GO:0044444,GO:0044464,GO:0044699,GO:0044710,GO:0044763,GO:0046483,GO:0050896,GO:0051716,GO:…	0.675476	5.5304	13.6507	0.000220158	0.00965671	66.4227	47.0917	34.9456	36.1392			-0.336256	-0.290382		0.552817	0.073821
TRINITY_DN40161_c2_g1	2399; 1041	EBF1 (1)	EIN3-binding F-box protein 1	ARATH	K14515				AT2G25490	GO:0000160,GO:0005575,GO:0005634,GO:0006464,GO:0006508,GO:0006511,GO:0007165,GO:0008150,GO:0008152,GO:0009056,GO:0009057,GO:0009719,GO:0009723,GO:0009725,GO:0009755,GO:0009873,GO:0009966,GO:0009968,GO:0009987,GO:0010033,GO:0010104,GO:0010105,GO:0010646,GO:0010648,GO:0016567,GO:0019538,GO:0019941,GO:0023051,GO:0023057,GO:0032446,GO:0035556,GO:0036211,GO:0042221,GO:0043170,GO:0043226,GO:0043227,GO:…	0.568458	6.31209	13.6328	0.000222266	0.00970011	88.7477	100.933	61.7794	66.118			-0.323566	-0.228619		0.185206	0.366978
TRINITY_DN13453_c0_g1	1229	YIPL5	Protein yippee-like At4g27740	ARATH					AT4G27740	GO:0003674,GO:0005488,GO:0043167,GO:0043169,GO:0046872	1.11891	4.07918	13.6326	0.000222293	0.00970011	15.2031	30.9486	9.1605	12.0769			-0.630254	-0.295324		-0.0059863	0.931564
TRINITY_DN40457_c0_g1	4027; 3087	SUS2	Sucrose synthase 2	PEA						GO:0003674,GO:0003824,GO:0005975,GO:0005984,GO:0005985,GO:0008150,GO:0008152,GO:0008194,GO:0009311,GO:0009987,GO:0016157,GO:0016740,GO:0016757,GO:0016758,GO:0035251,GO:0044237,GO:0044238,GO:0044262,GO:0044699,GO:0044710,GO:0044723,GO:0044763,GO:0046527,GO:0071704	0.570602	7.25823	13.564	0.00023057	0.0100354	182.379	183.421	125.749	120.556			-0.251749	-0.31162		0.277618	0.28575
TRINITY_DN32202_c0_g1	2250; 2176; 1552; 1478	Y4276 (1)	Uncharacterized protein At4g22758	ARATH					AT4G22758		-0.581981	6.78826	13.5515	0.00023211	0.0100766	92.236	84.7277	126.026	138.884			0.216472	0.354546		-0.225616	-0.345401
TRINITY_DN11006_c0_g1	762	FA32A (1)	Protein FAM32A-like	DANRE	K13120					GO:0005575,GO:0005730,GO:0006915,GO:0007049,GO:0008150,GO:0008219,GO:0009987,GO:0012501,GO:0016265,GO:0043226,GO:0043228,GO:0043229,GO:0043232,GO:0044422,GO:0044424,GO:0044428,GO:0044446,GO:0044464,GO:0044699,GO:0044763	0.763204	3.90076	13.5292	0.000234884	0.0101709	17.4123	20.0311	11.2887	10.7655			-0.304543	-0.362489		0.242233	0.424799
TRINITY_DN41548_c1_g1	1707; 1628; 1038; 877	PLY18; PLY22; PLY5	Probable pectate lyase 18; Probable pectate lyase 22; Probable pectate lyase 5	ARATH	K01728				AT1G67750,AT5G63180	GO:0000272,GO:0003674,GO:0003824,GO:0005488,GO:0005975,GO:0005976,GO:0008150,GO:0008152,GO:0009056,GO:0009057,GO:0010393,GO:0016052,GO:0016829,GO:0016835,GO:0016837,GO:0030570,GO:0043167,GO:0043169,GO:0043170,GO:0044238,GO:0045488,GO:0045490,GO:0046872,GO:0071704,GO:1901575	-0.563789	5.67502	13.5108	0.000237191	0.0102446	39.7955	42.5816	61.1317	60.6285			0.277119	0.265575		-0.317897	-0.224796
TRINITY_DN1681_c0_g1	862	C80B1; C80B2	(S)-N-methylcoclaurine 3'-hydroxylase isozyme 1; Probable (S)-N-methylcoclaurine 3'-hydroxylase isozyme 2	ESCCA; COPJA	K13385					GO:0003674,GO:0003824,GO:0004497,GO:0005488,GO:0005506,GO:0005575,GO:0005789,GO:0016020,GO:0016021,GO:0016491,GO:0016705,GO:0016709,GO:0020037,GO:0031090,GO:0031224,GO:0043167,GO:0043169,GO:0044422,GO:0044424,GO:0044425,GO:0044432,GO:0044444,GO:0044446,GO:0044464,GO:0046872,GO:0046906,GO:0046914,GO:0050593,GO:0097159,GO:0098588,GO:0098589,GO:1901363	-1.18918	2.00894	13.4896	0.000239884	0.0103345	2.47087	2.36392	5.02748	6.00796			0.287852	0.476279		-0.3646	-0.399531
TRINITY_DN34509_c0_g2	1466; 1310; 1307; 1301; 1210										0.683518	4.445	13.4579	0.000243972	0.010484	26.54	26.9984	16.1003	17.2309			-0.356089	-0.268671		0.300886	0.323874
TRINITY_DN53844_c0_g1	1073	LOR12 (1)	Protein LURP-one-related 12	ARATH					AT3G15810		1.07016	3.2303	13.443	0.000245918	0.0105408	15.9298	9.30014	5.64435	6.37392			-0.481321	-0.34981		0.748576	0.0825554
TRINITY_DN40300_c1_g1	3115; 2902; 2755; 2708; 2673; 2660; 2493; 2385; 1663; 1434; 1421; 761; 748	TIR; TMVRN (1)	TMV resistance protein N; Toll/interleukin-1 receptor-like protein	ARATH; NICGU					AT1G72930	GO:0000166,GO:0001882,GO:0001883,GO:0002376,GO:0003674,GO:0005488,GO:0005524,GO:0005575,GO:0005737,GO:0005911,GO:0006950,GO:0006952,GO:0006955,GO:0007165,GO:0008150,GO:0008219,GO:0009506,GO:0009626,GO:0009987,GO:0012501,GO:0016265,GO:0017076,GO:0030054,GO:0030554,GO:0032549,GO:0032550,GO:0032553,GO:0032555,GO:0032559,GO:0033554,GO:0034050,GO:0035639,GO:0036094,GO:0043167,GO:0043168,GO:0043531,GO:…	0.627642	5.25378	13.4345	0.00024704	0.0105622	41.6559	50.8553	29.7022	30.1618			-0.304955	-0.284192		0.156638	0.432509
TRINITY_DN21167_c0_g1	1445	TIP21	Aquaporin TIP2-1	ARATH	K09873				AT3G16240	GO:0000322,GO:0000325,GO:0000326,GO:0003674,GO:0005215,GO:0005275,GO:0005372,GO:0005575,GO:0005618,GO:0005773,GO:0005774,GO:0005794,GO:0005886,GO:0005887,GO:0005911,GO:0006810,GO:0006833,GO:0008150,GO:0008324,GO:0008509,GO:0008519,GO:0009505,GO:0009506,GO:0009507,GO:0009526,GO:0009536,GO:0009705,GO:0009941,GO:0015075,GO:0015077,GO:0015101,GO:0015103,GO:0015200,GO:0015250,GO:0015267,GO:0016020,GO:…	-0.89841	8.94657	13.379	0.00025446	0.010852	270.633	418.382	688.333	595.977			0.565781	0.35858		-0.774552	-0.149809
TRINITY_DN28276_c0_g2	720										1.01889	2.73038	13.3533	0.000257972	0.0109742	8.92419	8.67806	4.74989	3.93414			-0.292621	-0.478444		0.401971	0.369094
TRINITY_DN28676_c0_g1	1274; 1257; 914; 897	Y5566 (1)	Uncharacterized protein At5g65660	ARATH					AT5G65660	GO:0005575,GO:0005886,GO:0016020,GO:0016021,GO:0031224,GO:0044425,GO:0044464	0.80613	3.92391	13.3082	0.000264251	0.0112131	16.424	22.0529	11.4738	10.5215			-0.295438	-0.401177		0.155996	0.540618
TRINITY_DN35657_c0_g1	2414	KINUC	Kinesin-like protein KIN-UC {ECO:0000305}	ARATH					AT3G54870	GO:0000166,GO:0001882,GO:0001883,GO:0003674,GO:0003774,GO:0003777,GO:0003824,GO:0005488,GO:0005524,GO:0005575,GO:0005819,GO:0005871,GO:0005874,GO:0005875,GO:0006928,GO:0007017,GO:0007018,GO:0008150,GO:0009524,GO:0009987,GO:0016462,GO:0016787,GO:0016817,GO:0016818,GO:0016887,GO:0017076,GO:0017111,GO:0030554,GO:0032502,GO:0032549,GO:0032550,GO:0032553,GO:0032555,GO:0032559,GO:0032886,GO:0032991,GO:…	-0.847415	3.32949	13.2654	0.000270345	0.011443	7.55795	6.7185	12.8926	12.8088			0.355097	0.346965		-0.284721	-0.417342
TRINITY_DN35775_c1_g1	2239; 2235; 2193; 1901; 1875	PBL27; PLY10; PLY15	Probable pectate lyase 10; Probable pectate lyase 15; Serine/threonine-protein kinase PBL27 {ECO:0000303|PubMed:20413097}	ARATH	K01728				AT4G13710,AT5G18610,AT3G24670	GO:0000165,GO:0000166,GO:0000272,GO:0001882,GO:0001883,GO:0002376,GO:0002831,GO:0002833,GO:0003674,GO:0003824,GO:0004672,GO:0004674,GO:0004675,GO:0004871,GO:0004872,GO:0004888,GO:0005488,GO:0005524,GO:0005575,GO:0005622,GO:0005886,GO:0005975,GO:0005976,GO:0006464,GO:0006468,GO:0006793,GO:0006796,GO:0006950,GO:0006952,GO:0006955,GO:0007165,GO:0007166,GO:0008150,GO:0008152,GO:0009056,GO:0009057,GO:…	-0.584613	7.14443	13.2554	0.000271798	0.0114758	105.782	120.529	171.058	168.314			0.30108	0.278027		-0.382054	-0.197053
TRINITY_DN35180_c0_g1	1508; 1468; 1440; 1424; 1070	BCA5 (1)	Beta carbonic anhydrase 5, chloroplastic	ARATH	K01673				AT4G33580	GO:0003674,GO:0003824,GO:0004089,GO:0005488,GO:0005575,GO:0008150,GO:0008270,GO:0009507,GO:0009536,GO:0015976,GO:0016829,GO:0016835,GO:0016836,GO:0043167,GO:0043169,GO:0043226,GO:0043227,GO:0043229,GO:0043231,GO:0044424,GO:0044444,GO:0044464,GO:0044699,GO:0046872,GO:0046914	-0.561465	5.47572	13.2456	0.000273215	0.011507	33.9236	37.8849	52.8965	53.0652			0.267057	0.271485		-0.344727	-0.193815
TRINITY_DN62126_c0_g1	2701	C7A10 (2)	Cytochrome P450 CYP73A100	PANGI						GO:0003674,GO:0003824,GO:0004497,GO:0005488,GO:0005506,GO:0005575,GO:0016021,GO:0016491,GO:0016705,GO:0020037,GO:0031224,GO:0043167,GO:0043169,GO:0044425,GO:0046872,GO:0046906,GO:0046914,GO:0097159,GO:1901363	0.672145	7.76856	13.2047	0.000279242	0.0117316	294.091	241.648	183.919	152.303			-0.198145	-0.467053		0.47322	0.191978
TRINITY_DN35703_c1_g2	2287	BLH8; BLH9	BEL1-like homeodomain protein 8; BEL1-like homeodomain protein 9	ARATH					AT5G02030	GO:0001071,GO:0001763,GO:0003002,GO:0003006,GO:0003674,GO:0003676,GO:0003677,GO:0003700,GO:0005488,GO:0005575,GO:0005634,GO:0005829,GO:0006139,GO:0006351,GO:0006355,GO:0006725,GO:0006807,GO:0007389,GO:0008150,GO:0008152,GO:0009058,GO:0009059,GO:0009653,GO:0009886,GO:0009888,GO:0009889,GO:0009890,GO:0009892,GO:0009987,GO:0010051,GO:0010074,GO:0010076,GO:0010077,GO:0010087,GO:0010089,GO:0010154,GO:…	1.41408	2.22011	13.1677	0.000284822	0.0119364	9.0114	4.32348	2.93013	2.07381			-0.310788	-0.586032		0.848514	0.0483065
TRINITY_DN28373_c0_g1	1332; 1255	PER25	Peroxidase 25	ARATH	K00430				AT2G41480	GO:0003674,GO:0003824,GO:0004601,GO:0005488,GO:0005575,GO:0005576,GO:0005618,GO:0006950,GO:0006979,GO:0008150,GO:0008152,GO:0009056,GO:0009505,GO:0009987,GO:0016209,GO:0016491,GO:0016684,GO:0020037,GO:0030312,GO:0042743,GO:0042744,GO:0043167,GO:0043169,GO:0044237,GO:0044248,GO:0044464,GO:0044699,GO:0044710,GO:0044712,GO:0044763,GO:0046872,GO:0046906,GO:0050896,GO:0072593,GO:0097159,GO:1901363	-0.866752	3.56983	13.1487	0.000287716	0.012028	7.35446	9.39346	16.6863	13.8457			0.487478	0.249594		-0.510775	-0.226297
TRINITY_DN38709_c0_g1	2450; 1919; 1919; 1919	PTR7	Protein NRT1/ PTR FAMILY 6.3	ARATH					AT1G12110	GO:0001101,GO:0003674,GO:0005215,GO:0005575,GO:0005886,GO:0006082,GO:0006807,GO:0006810,GO:0006811,GO:0006820,GO:0006857,GO:0006950,GO:0007165,GO:0008150,GO:0008152,GO:0008509,GO:0009414,GO:0009415,GO:0009628,GO:0009635,GO:0009636,GO:0009734,GO:0009755,GO:0009987,GO:0010035,GO:0010167,GO:0015075,GO:0015103,GO:0015112,GO:0015291,GO:0015293,GO:0015698,GO:0015706,GO:0015833,GO:0016020,GO:0016021,GO:…	-0.582433	6.07281	13.1247	0.000291435	0.0121534	49.0685	58.6625	81.1182	80.1773			0.293379	0.276954		-0.409351	-0.160982
TRINITY_DN40161_c1_g1	649; 523										0.54885	6.45621	13.1094	0.000293816	0.0122226	102.526	105.941	69.0276	73.4679			-0.312172	-0.224689		0.245245	0.291617
TRINITY_DN35880_c0_g1	1372; 1372; 1137; 1137	PER4; PER52	Peroxidase 4 {ECO:0000250|UniProtKB:Q42578}; Peroxidase 52	ARATH; VITVI	K00430					GO:0003674,GO:0003824,GO:0004601,GO:0005488,GO:0005575,GO:0005576,GO:0006950,GO:0006979,GO:0008150,GO:0008152,GO:0009056,GO:0009987,GO:0016209,GO:0016491,GO:0016684,GO:0020037,GO:0042743,GO:0042744,GO:0043167,GO:0043169,GO:0044237,GO:0044248,GO:0044699,GO:0044710,GO:0044712,GO:0044763,GO:0046872,GO:0046906,GO:0050896,GO:0072593,GO:0097159,GO:1901363	1.33764	4.74251	13.1	0.000295294	0.012254	19.4472	57.1383	17.0564	13.2358			-0.370379	-0.69319		-0.199868	1.26344
TRINITY_DN35836_c0_g2	1277	ERF92 (1)	Ethylene-responsive transcription factor 1B	ARATH	K14516				AT3G23240	GO:0000160,GO:0001071,GO:0003674,GO:0003676,GO:0003677,GO:0003700,GO:0005488,GO:0005575,GO:0005634,GO:0006139,GO:0006351,GO:0006725,GO:0006807,GO:0006950,GO:0006952,GO:0007165,GO:0008150,GO:0008152,GO:0009058,GO:0009059,GO:0009755,GO:0009867,GO:0009873,GO:0009987,GO:0016070,GO:0018130,GO:0019438,GO:0032774,GO:0034641,GO:0034645,GO:0034654,GO:0035556,GO:0043170,GO:0043226,GO:0043227,GO:0043229,GO:…	-0.755758	4.19997	13.0851	0.000297662	0.012322	11.6857	15.5832	22.2073	23.8183			0.297763	0.39072		-0.525003	-0.16348
TRINITY_DN26983_c0_g1	2007; 1982; 1913; 1206; 1181; 830	ALMTC	Aluminum-activated malate transporter 12	ARATH					AT4G17970	GO:0003674,GO:0005215,GO:0005310,GO:0005342,GO:0005575,GO:0005774,GO:0005886,GO:0006810,GO:0006811,GO:0006820,GO:0008150,GO:0008272,GO:0008509,GO:0008514,GO:0009705,GO:0009987,GO:0010118,GO:0012505,GO:0015075,GO:0015140,GO:0015556,GO:0015698,GO:0016020,GO:0016021,GO:0022857,GO:0022891,GO:0022892,GO:0031090,GO:0031224,GO:0044422,GO:0044424,GO:0044425,GO:0044437,GO:0044444,GO:0044446,GO:0044464,GO:…	1.02921	2.84479	13.0645	0.000300951	0.0124278	10.5521	8.55364	5.33591	4.02564			-0.253926	-0.537789		0.520949	0.270767
TRINITY_DN35121_c0_g2	1542; 1312; 791; 772; 615	PER55; PER73	Peroxidase 55; Peroxidase 73	ARATH	K00430				AT5G14130,AT5G67400	GO:0003674,GO:0003824,GO:0004601,GO:0005488,GO:0005575,GO:0005576,GO:0006950,GO:0006979,GO:0008150,GO:0008152,GO:0009056,GO:0009987,GO:0016209,GO:0016491,GO:0016684,GO:0020037,GO:0042743,GO:0042744,GO:0043167,GO:0043169,GO:0044237,GO:0044248,GO:0044699,GO:0044710,GO:0044712,GO:0044763,GO:0046872,GO:0046906,GO:0050896,GO:0072593,GO:0097159,GO:1901363	1.26923	3.73989	13.0354	0.000305663	0.0125854	10.7555	26.874	6.87808	8.72221			-0.624134	-0.351852		-0.10133	1.07732
TRINITY_DN36066_c0_g1	1707; 1171	DNAJ2; DNJH; DNJH2	Chaperone protein dnaJ 2; DnaJ protein homolog; DnaJ protein homolog 2; DnaJ protein homolog ANJ1	ALLPO; ARATH; ATRNU; CUCSA	K09503				AT5G22060	GO:0000166,GO:0001882,GO:0001883,GO:0003674,GO:0005488,GO:0005524,GO:0005575,GO:0005829,GO:0005886,GO:0005911,GO:0006457,GO:0006950,GO:0008150,GO:0008152,GO:0009266,GO:0009408,GO:0009506,GO:0009628,GO:0009987,GO:0016020,GO:0017076,GO:0019538,GO:0030054,GO:0030554,GO:0032549,GO:0032550,GO:0032553,GO:0032555,GO:0032559,GO:0035639,GO:0036094,GO:0043167,GO:0043168,GO:0043169,GO:0043170,GO:0044237,GO:…	0.631193	7.9391	13.0318	0.000306254	0.0125854	315.312	281.057	191.599	193.444			-0.318632	-0.304951		0.394195	0.229388
TRINITY_DN31642_c0_g1	1094; 871; 869	PR1; PR1C	Pathogenesis-related protein 1C; Pathogenesis-related protein PR-1	MEDTR; TOBAC						GO:0005575,GO:0005576,GO:0005773,GO:0006950,GO:0006952,GO:0008150,GO:0009607,GO:0043226,GO:0043227,GO:0043229,GO:0043231,GO:0044424,GO:0044444,GO:0044464,GO:0050896	-0.724934	4.08873	12.9691	0.000316672	0.012982	13.4008	12.1617	21.2511	21.0126			0.331118	0.316242		-0.263175	-0.384185
TRINITY_DN36611_c0_g1	2086; 2071; 1440; 1046; 935	7SB1 (2)	Basic 7S globulin	SOYBN						GO:0003674,GO:0003824,GO:0004175,GO:0004190,GO:0005488,GO:0005515,GO:0006508,GO:0008150,GO:0008152,GO:0008233,GO:0009056,GO:0009057,GO:0016787,GO:0019538,GO:0030163,GO:0042802,GO:0043170,GO:0044238,GO:0045735,GO:0070001,GO:0070011,GO:0071704,GO:1901575	0.69032	8.26307	12.9158	0.000325825	0.0133166	337.346	421.181	242.522	227.54			-0.293222	-0.38444		0.179572	0.498091
TRINITY_DN40516_c0_g1	3409; 3241	MSL4	Mechanosensitive ion channel protein 4	ARATH					AT1G53470	GO:0003674,GO:0005215,GO:0005216,GO:0005575,GO:0005886,GO:0006810,GO:0006811,GO:0006820,GO:0008150,GO:0008381,GO:0015075,GO:0015267,GO:0016020,GO:0016021,GO:0022803,GO:0022833,GO:0022836,GO:0022838,GO:0022857,GO:0022891,GO:0022892,GO:0031224,GO:0044425,GO:0044464,GO:0044699,GO:0044765,GO:0051179,GO:0051234,GO:1902578	-0.545791	5.41787	12.9124	0.000326407	0.0133166	33.7491	35.6765	51.9403	49.4055			0.295149	0.225709		-0.298307	-0.222551
TRINITY_DN36520_c0_g1	3085; 3082; 1807; 1804; 873	INVA (2)	Acid beta-fructofuranosidase {ECO:0000303|Ref.1}	VIGRR						GO:0003674,GO:0003824,GO:0004553,GO:0004564,GO:0004575,GO:0005575,GO:0005775,GO:0005975,GO:0005984,GO:0005985,GO:0008150,GO:0008152,GO:0009311,GO:0009987,GO:0015926,GO:0016021,GO:0016787,GO:0016798,GO:0031224,GO:0031974,GO:0043233,GO:0044237,GO:0044238,GO:0044262,GO:0044422,GO:0044424,GO:0044425,GO:0044437,GO:0044444,GO:0044446,GO:0044464,GO:0044699,GO:0044710,GO:0044723,GO:0044763,GO:0070013,GO:…	-0.752148	8.80388	12.9027	0.000328107	0.0133488	298.219	367.682	578.653	542.912			0.423677	0.332023		-0.527985	-0.227715
TRINITY_DN35325_c0_g1	2467; 2458; 2417; 2376	SUT34	Probable sulfate transporter 3.4	ARATH	K17471				AT3G15990	GO:0003674,GO:0005215,GO:0005575,GO:0005887,GO:0005911,GO:0008271,GO:0008509,GO:0009506,GO:0015075,GO:0015103,GO:0015116,GO:0015291,GO:0015293,GO:0016021,GO:0022804,GO:0022857,GO:0022891,GO:0022892,GO:0030054,GO:0031224,GO:0031226,GO:0044425,GO:0044459,GO:0044464,GO:1901682	-0.712689	5.45395	12.8989	0.000328773	0.0133488	40.1443	26.1897	51.601	57.1518			0.282963	0.425125		-0.0639594	-0.644129
TRINITY_DN34532_c0_g1	1722; 1697; 1692; 1667	DR100 (4)	DNA damage-repair/toleration protein DRT100	ARATH					AT3G12610	GO:0000166,GO:0003674,GO:0005488,GO:0005575,GO:0006139,GO:0006259,GO:0006281,GO:0006725,GO:0006807,GO:0006950,GO:0006974,GO:0008150,GO:0008152,GO:0009507,GO:0009536,GO:0009987,GO:0033554,GO:0034641,GO:0036094,GO:0043170,GO:0043226,GO:0043227,GO:0043229,GO:0043231,GO:0044237,GO:0044238,GO:0044260,GO:0044424,GO:0044444,GO:0044464,GO:0044699,GO:0044710,GO:0044763,GO:0046483,GO:0050896,GO:0051716,GO:…	-0.577987	7.33563	12.8767	0.0003327	0.0134759	122.962	136.143	204.646	182.13			0.368279	0.201838		-0.357394	-0.212722
TRINITY_DN36921_c1_g1	1903; 1790; 1712; 1692; 1691; 1657; 1613; 1579; 1578; 1509; 1500; 1485; 1430; 1218; 907; 630	AGAL; AGAL1	Alpha-galactosidase; Alpha-galactosidase 1 {ECO:0000303|PubMed:15034167}	ARATH; ORYSJ	K07407				AT5G08380	GO:0003674,GO:0003824,GO:0004553,GO:0004557,GO:0005575,GO:0005576,GO:0005618,GO:0005975,GO:0008150,GO:0008152,GO:0009505,GO:0009987,GO:0015925,GO:0016043,GO:0016787,GO:0016798,GO:0030312,GO:0044238,GO:0044464,GO:0045229,GO:0048046,GO:0052692,GO:0071554,GO:0071555,GO:0071704,GO:0071840	0.686776	4.26848	12.8558	0.000336435	0.0135947	25.0866	22.3017	14.5581	14.8827			-0.322891	-0.294886		0.387149	0.230628
TRINITY_DN37889_c1_g1	1511; 1511	UGT2 (1)	7-deoxyloganetin glucosyltransferase	GARJA						GO:0003674,GO:0003824,GO:0008150,GO:0008152,GO:0008194,GO:0016740,GO:0016757,GO:0016758,GO:0035251,GO:0046527	1.82242	2.90454	12.8202	0.000342893	0.0138227	4.91267	18.2892	2.18988	4.36111			-0.900108	-0.297741		-0.177776	1.37563
TRINITY_DN25091_c0_g1	1367										1.05849	3.56831	12.7913	0.000348234	0.0140046	11.1044	20.8087	8.35857	6.95337			-0.316915	-0.527237		0.0223081	0.821844
TRINITY_DN30932_c0_g1	1113	DXS2 (1)	Probable 1-deoxy-D-xylulose-5-phosphate synthase 2, chloroplastic	ORYSJ	K01662					GO:0003674,GO:0003824,GO:0005488,GO:0005575,GO:0006629,GO:0006720,GO:0006721,GO:0006725,GO:0006766,GO:0006767,GO:0006772,GO:0006790,GO:0006793,GO:0006796,GO:0006807,GO:0008150,GO:0008152,GO:0008299,GO:0008610,GO:0008661,GO:0009058,GO:0009110,GO:0009228,GO:0009507,GO:0009536,GO:0009987,GO:0016114,GO:0016740,GO:0016744,GO:0018130,GO:0019438,GO:0019637,GO:0034641,GO:0042364,GO:0042723,GO:0042724,GO:…	0.755505	4.06497	12.7741	0.000351446	0.0140551	23.4587	18.4137	11.9056	12.9003			-0.381513	-0.28183		0.490984	0.17236
TRINITY_DN57300_c0_g1	2283	GSTU7 (1)	Glutathione S-transferase U7	ARATH	K00799				AT2G29420	GO:0001101,GO:0003674,GO:0003824,GO:0004364,GO:0005575,GO:0005737,GO:0005829,GO:0008150,GO:0008152,GO:0009056,GO:0009404,GO:0009407,GO:0009636,GO:0009751,GO:0009987,GO:0010033,GO:0014070,GO:0016740,GO:0016765,GO:0019748,GO:0042221,GO:0044237,GO:0044248,GO:0044424,GO:0044444,GO:0044464,GO:0044699,GO:0044710,GO:0044712,GO:0044763,GO:0050896,GO:0090487,GO:1901700	0.685861	8.38939	12.7664	0.000352894	0.0140551	379.409	447.558	247.272	266.79			-0.393292	-0.284532		0.220328	0.457496
TRINITY_DN27168_c0_g1	532; 525	XTH8 (2)	Probable xyloglucan endotransglucosylase/hydrolase protein 8	ARATH							-0.637557	4.72502	12.7662	0.000352944	0.0140551	20.0286	21.2752	32.2931	31.9611			0.302924	0.288891		-0.335618	-0.256196
TRINITY_DN36499_c0_g1	1383; 1286; 1271; 1241; 1241; 1219; 1162; 1147; 1117; 1117; 995; 953; 928; 508	LSH10	Protein LIGHT-DEPENDENT SHORT HYPOCOTYLS 10	ARATH					AT2G42610	GO:0003674,GO:0003676,GO:0003677,GO:0005488,GO:0005575,GO:0005634,GO:0006139,GO:0006351,GO:0006355,GO:0006725,GO:0006807,GO:0007275,GO:0008150,GO:0008152,GO:0009058,GO:0009059,GO:0009299,GO:0009314,GO:0009416,GO:0009628,GO:0009889,GO:0009987,GO:0010468,GO:0010556,GO:0016070,GO:0018130,GO:0019219,GO:0019222,GO:0019438,GO:0031323,GO:0031326,GO:0032501,GO:0032502,GO:0032774,GO:0034641,GO:0034645,GO:…	0.601766	5.1829	12.7624	0.000353655	0.0140551	41.1908	46.2519	27.2656	30.3448			-0.356807	-0.21248		0.204713	0.364574
TRINITY_DN36425_c0_g1	1954; 1424; 648	LAC14; LAC15	Laccase-14; Laccase-15	ARATH	K05909				AT5G48100,AT5G09360	GO:0003674,GO:0003824,GO:0005488,GO:0005507,GO:0005575,GO:0005576,GO:0006725,GO:0008150,GO:0008152,GO:0009056,GO:0009058,GO:0009698,GO:0009699,GO:0009808,GO:0009809,GO:0009987,GO:0010023,GO:0010035,GO:0010038,GO:0016491,GO:0016679,GO:0016682,GO:0016722,GO:0018130,GO:0018958,GO:0019438,GO:0019439,GO:0019748,GO:0042221,GO:0043167,GO:0043169,GO:0044237,GO:0044248,GO:0044249,GO:0044550,GO:0044699,GO:…	1.53939	2.22068	12.7604	0.000354037	0.0140551	9.99974	3.63919	2.22073	2.47028			-0.502077	-0.419204		1.00536	-0.0840814
TRINITY_DN32132_c0_g1	1935; 1111	CXE17	Probable carboxylesterase 17	ARATH					AT5G16080	GO:0003674,GO:0003824,GO:0008150,GO:0008152,GO:0009056,GO:0016787,GO:0016788,GO:0052689	0.727241	4.41913	12.7581	0.000354471	0.0140551	24.2436	28.958	17.7658	14.3642			-0.195949	-0.468413		0.213007	0.451355
TRINITY_DN32587_c1_g1	1509; 1445; 539	Y1972; Y3589	PTI1-like tyrosine-protein kinase At3g15890; Probable LRR receptor-like serine/threonine-protein kinase At1g29720	ARATH					AT3G15890,AT1G29720	GO:0000166,GO:0001882,GO:0001883,GO:0003674,GO:0003824,GO:0004672,GO:0004674,GO:0004675,GO:0004713,GO:0004715,GO:0004871,GO:0004872,GO:0004888,GO:0005488,GO:0005524,GO:0005575,GO:0005886,GO:0006464,GO:0006468,GO:0006793,GO:0006796,GO:0007165,GO:0007166,GO:0008150,GO:0008152,GO:0009987,GO:0016020,GO:0016021,GO:0016301,GO:0016310,GO:0016740,GO:0016772,GO:0016773,GO:0017076,GO:0019199,GO:0019538,GO:…	0.980567	2.76836	12.7316	0.000359525	0.0142086	8.31374	9.61119	4.53398	4.54409			-0.372561	-0.370331		0.285972	0.45692
TRINITY_DN32918_c0_g1	1105; 1089										-0.985374	3.09108	12.7291	0.000360019	0.0142086	4.65104	6.7185	9.93158	12.5649			0.252015	0.539722		-0.591118	-0.200619
TRINITY_DN31049_c0_g1	2098; 1960	C14A1; C14C2	Cytochrome P450 714A1; Cytochrome P450 714C2	ARATH; ORYSJ	K20661				AT5G24910	GO:0003674,GO:0003824,GO:0004497,GO:0005488,GO:0005506,GO:0005575,GO:0005789,GO:0016020,GO:0016021,GO:0016491,GO:0016705,GO:0020037,GO:0031090,GO:0031224,GO:0043167,GO:0043169,GO:0044422,GO:0044424,GO:0044425,GO:0044432,GO:0044444,GO:0044446,GO:0044464,GO:0046872,GO:0046906,GO:0046914,GO:0097159,GO:0098588,GO:0098589,GO:1901363	0.641814	5.3259	12.7227	0.000361241	0.0142237	55.9869	41.6174	31.2444	31.3207			-0.299429	-0.296122		0.503188	0.0923631
TRINITY_DN24588_c0_g1	1691	C83B1 (1)	Cytochrome P450 83B1	ARATH	K11818				AT4G31500	GO:0000162,GO:0002376,GO:0003674,GO:0003824,GO:0004497,GO:0005488,GO:0005506,GO:0005575,GO:0005739,GO:0005783,GO:0005886,GO:0006082,GO:0006520,GO:0006568,GO:0006576,GO:0006586,GO:0006725,GO:0006790,GO:0006807,GO:0006950,GO:0006952,GO:0006955,GO:0008150,GO:0008152,GO:0008652,GO:0009058,GO:0009072,GO:0009073,GO:0009308,GO:0009309,GO:0009314,GO:0009416,GO:0009605,GO:0009607,GO:0009617,GO:0009628,GO:…	1.68722	2.36042	12.7096	0.000363788	0.0142907	3.48828	12.0373	2.1282	2.68376			-0.58967	-0.407515		-0.178827	1.17601
TRINITY_DN35147_c0_g1	4836; 4456; 1686	RL7; SMG1	50S ribosomal protein L7/L12 {ECO:0000255|HAMAP-Rule:MF_00368}; Serine/threonine-protein kinase SMG1	LIBAC; LIBAF; MOUSE	K08873					GO:0000166,GO:0000184,GO:0000723,GO:0000956,GO:0001882,GO:0001883,GO:0003674,GO:0003676,GO:0003677,GO:0003723,GO:0003735,GO:0003824,GO:0004672,GO:0004674,GO:0005198,GO:0005488,GO:0005524,GO:0005575,GO:0005634,GO:0005654,GO:0005737,GO:0005840,GO:0006139,GO:0006259,GO:0006281,GO:0006401,GO:0006402,GO:0006412,GO:0006464,GO:0006468,GO:0006629,GO:0006644,GO:0006650,GO:0006725,GO:0006793,GO:0006796,GO:…	0.833169	6.70197	12.6919	0.000367244	0.0143931	168.746	97.7915	83.9249	65.6911			-0.215607	-0.559719		0.775093	0.000232673
TRINITY_DN27977_c0_g1	864; 796										0.792182	3.97291	12.6748	0.000370624	0.014492	17.1507	22.5194	10.2709	12.6259			-0.473534	-0.220249		0.168629	0.525154
TRINITY_DN37113_c0_g1	1556; 1532; 1160	DJB13	DnaJ homolog subfamily B member 13	MOUSE	K09519					GO:0005575,GO:0005737,GO:0005929,GO:0005930,GO:0006457,GO:0008150,GO:0008152,GO:0009987,GO:0019538,GO:0031514,GO:0036126,GO:0042995,GO:0043170,GO:0043226,GO:0044237,GO:0044238,GO:0044260,GO:0044267,GO:0044422,GO:0044424,GO:0044441,GO:0044444,GO:0044463,GO:0044464,GO:0071704,GO:0097223,GO:1904158	0.568328	5.60653	12.6405	0.000377472	0.0147258	54.3881	61.8662	39.2945	39.0975			-0.267911	-0.274811		0.181531	0.361191
TRINITY_DN35350_c0_g1	1500; 1494; 1442; 1442; 1425; 1425; 1321; 1315; 1094; 1094; 518; 503; 503	GLK1; GLK2	Probable transcription factor GLK1; Probable transcription factor GLK2; Transcription activator GLK1	ARATH; ORYSJ					AT2G20570	GO:0003674,GO:0003676,GO:0003677,GO:0005488,GO:0005575,GO:0005634,GO:0006139,GO:0006351,GO:0006355,GO:0006725,GO:0006807,GO:0006996,GO:0008150,GO:0008152,GO:0009058,GO:0009059,GO:0009657,GO:0009658,GO:0009889,GO:0009891,GO:0009893,GO:0009909,GO:0009910,GO:0009987,GO:0010380,GO:0010468,GO:0010556,GO:0010557,GO:0010604,GO:0010628,GO:0010638,GO:0016043,GO:0016070,GO:0018130,GO:0019219,GO:0019222,GO:…	1.08834	2.17772	12.6177	0.000382116	0.0148727	6.16263	5.972	2.71422	2.98873			-0.407898	-0.326244		0.384118	0.350025
TRINITY_DN37343_c0_g2	1744; 1070	U76C4; U76F1; UGT7	UDP-glucose iridoid glucosyltransferase; UDP-glycosyltransferase 76C4; UDP-glycosyltransferase 76F1	ARATH; CATRO					AT3G55700,AT5G05880	GO:0003674,GO:0003824,GO:0005575,GO:0005829,GO:0006629,GO:0006720,GO:0006721,GO:0008150,GO:0008152,GO:0008194,GO:0008299,GO:0008610,GO:0009058,GO:0009987,GO:0016098,GO:0016099,GO:0016114,GO:0016137,GO:0016138,GO:0016740,GO:0016757,GO:0016758,GO:0018130,GO:0035251,GO:0043226,GO:0043227,GO:0043229,GO:0043231,GO:0044237,GO:0044238,GO:0044249,GO:0044255,GO:0044424,GO:0044444,GO:0044464,GO:0044699,GO:…	0.651912	4.48021	12.5893	0.000387953	0.0150652	27.5574	26.8429	16.8097	17.8104			-0.335893	-0.26111		0.316154	0.280849
TRINITY_DN57531_c0_g1	2089	ACCH2	1-aminocyclopropane-1-carboxylate oxidase homolog 2	ARATH					AT1G06640	GO:0003674,GO:0003824,GO:0005488,GO:0016491,GO:0043167,GO:0043169,GO:0046872	0.644926	5.75597	12.5319	0.000400053	0.0154995	55.7835	75.9253	41.8854	42.3302			-0.309954	-0.295405		0.0869624	0.518397
TRINITY_DN24303_c0_g1	588; 579; 556; 547										-0.614485	6.89396	12.4908	0.000408965	0.0158087	81.6258	106.252	146.691	140.928			0.336316	0.279282		-0.493984	-0.121613
TRINITY_DN41438_c0_g1	3461; 3234; 3007; 2544; 2271; 1629	WDHD1	WD repeat and HMG-box DNA-binding protein 1	HUMAN; MOUSE; XENLA	K11274					GO:0003674,GO:0003676,GO:0003677,GO:0005488,GO:0005575,GO:0005654,GO:0005737,GO:0044422,GO:0044424,GO:0044428,GO:0044446,GO:0044464,GO:0097159,GO:1901363	-0.665659	4.58924	12.4848	0.000410273	0.0158231	20.1158	17.014	29.7331	29.1859			0.321233	0.296139		-0.199678	-0.417693
TRINITY_DN34554_c0_g1	2386; 2340; 2051; 1497; 1376										0.561647	5.37998	12.4409	0.000420039	0.0161621	50.8999	48.2426	31.2752	35.8953			-0.362711	-0.175143		0.306104	0.23175
TRINITY_DN38990_c1_g1	845; 824; 706; 685										-0.57086	5.51934	12.4367	0.000420973	0.0161621	34.4759	39.2535	50.6141	58.8902			0.16717	0.377931		-0.361337	-0.183764
TRINITY_DN30128_c0_g1	779; 685; 664										0.946764	3.08143	12.4294	0.000422625	0.0161888	12.9648	9.14462	5.92194	5.5505			-0.335197	-0.404478		0.582449	0.157226
TRINITY_DN32681_c0_g1	1279	REMO; Y3126	Remorin; Uncharacterized protein At3g61260	SOLTU; ARATH						GO:0003674,GO:0005488,GO:0005575,GO:0005886,GO:0006810,GO:0007154,GO:0007267,GO:0008150,GO:0009987,GO:0016020,GO:0023052,GO:0030246,GO:0031406,GO:0033293,GO:0036094,GO:0043167,GO:0043168,GO:0043177,GO:0044464,GO:0044699,GO:0044700,GO:0044763,GO:0048029,GO:0048032,GO:0051179,GO:0051234	-0.66156	6.14782	12.4227	0.000424157	0.0162013	44.65	65.1321	87.0093	86.6122			0.336371	0.329919		-0.595708	-0.0705823
TRINITY_DN40953_c1_g1	2240; 2202; 2104; 2046; 1324; 1287; 943; 845	LAC13; LAC3	Laccase-13; Laccase-3	ARATH	K05909				AT2G30210,AT5G07130	GO:0003674,GO:0003824,GO:0005488,GO:0005507,GO:0005575,GO:0005576,GO:0006725,GO:0008150,GO:0008152,GO:0009056,GO:0009698,GO:0009808,GO:0009987,GO:0016491,GO:0016679,GO:0016682,GO:0016722,GO:0019439,GO:0019748,GO:0043167,GO:0043169,GO:0044237,GO:0044248,GO:0044699,GO:0044710,GO:0044712,GO:0044763,GO:0046271,GO:0046274,GO:0046872,GO:0046914,GO:0048046,GO:0052716,GO:0071704,GO:1901360,GO:1901361,GO:…	-0.81125	5.60858	12.4195	0.000424864	0.0162013	25.4354	45.3499	64.4011	59.7746			0.466802	0.362609		-0.808366	-0.0210443
TRINITY_DN28100_c0_g1	1555	JGB (1)	Protein JINGUBANG {ECO:0000303|PubMed:27468890}	ARATH					AT2G26490	GO:0005575,GO:0005634,GO:0005737,GO:0008150,GO:0009846,GO:0032501,GO:0043226,GO:0043227,GO:0043229,GO:0043231,GO:0044424,GO:0044464,GO:0044699,GO:0044707	0.982483	2.82133	12.4084	0.000427414	0.0162619	8.2556	10.3577	4.4723	4.94055			-0.424474	-0.323701		0.239589	0.508585
TRINITY_DN32260_c0_g1	1680; 1183; 1183; 739; 692	TRNHF (1)	Tropinone reductase homolog At5g06060 {ECO:0000305}	ARATH	K08081				AT5G06060	GO:0003674,GO:0003824,GO:0005575,GO:0005829,GO:0016491,GO:0044424,GO:0044444,GO:0044464	0.823468	4.32002	12.4011	0.000429091	0.0162891	30.9876	19.8756	15.4526	13.2968			-0.26354	-0.453748		0.654945	0.0623423
TRINITY_DN24858_c0_g1	2072	SCGT (1)	Scopoletin glucosyltransferase	TOBAC						GO:0003674,GO:0003824,GO:0005488,GO:0005515,GO:0008150,GO:0008152,GO:0008194,GO:0016740,GO:0016757,GO:0016758,GO:0035251,GO:0042802,GO:0046527,GO:0050275	0.698796	5.83228	12.388	0.000432096	0.0163238	56.1614	84.7277	42.3789	44.404			-0.355296	-0.29092		0.0348919	0.611325
TRINITY_DN32932_c2_g1	1534; 1415; 1412	SOC1	MADS-box protein SOC1	ARATH					AT2G45660	GO:0000060,GO:0000165,GO:0000975,GO:0000976,GO:0000977,GO:0001012,GO:0001067,GO:0001071,GO:0001101,GO:0003006,GO:0003674,GO:0003676,GO:0003677,GO:0003700,GO:0005488,GO:0005515,GO:0005575,GO:0005634,GO:0005737,GO:0006139,GO:0006351,GO:0006355,GO:0006357,GO:0006725,GO:0006793,GO:0006796,GO:0006807,GO:0006810,GO:0006886,GO:0006950,GO:0007165,GO:0008104,GO:0008134,GO:0008150,GO:0008152,GO:0009058,GO:…	-0.83025	3.72291	12.3855	0.000432675	0.0163238	8.05212	10.8865	18.1976	15.4621			0.466243	0.256285		-0.540442	-0.182086
TRINITY_DN36480_c0_g2	2146; 1975; 1587; 1491; 1481; 1432; 1422; 1353; 1326; 752; 730										0.787362	3.9328	12.3846	0.000432897	0.0163238	21.3367	17.1695	9.71568	12.5954			-0.5054	-0.18833		0.488758	0.204972
TRINITY_DN14345_c0_g1	2241	RGA4 (1)	Putative disease resistance protein RGA4	SOLBU						GO:0000166,GO:0001882,GO:0001883,GO:0003674,GO:0005488,GO:0005524,GO:0006950,GO:0006952,GO:0008150,GO:0017076,GO:0030554,GO:0032549,GO:0032550,GO:0032553,GO:0032555,GO:0032559,GO:0035639,GO:0036094,GO:0043167,GO:0043168,GO:0043531,GO:0050896,GO:0097159,GO:0097367,GO:1901265,GO:1901363	1.26982	1.71391	12.3746	0.000435204	0.0163743	3.57549	5.53654	1.75808	2.01282			-0.416909	-0.322287		0.152196	0.587
TRINITY_DN30010_c0_g1	1196	DI197	Protein DEHYDRATION-INDUCED 19 homolog 7	ARATH					AT5G49230	GO:0005575,GO:0005634,GO:0007165,GO:0008150,GO:0009314,GO:0009416,GO:0009628,GO:0009637,GO:0009639,GO:0009785,GO:0009987,GO:0010017,GO:0010114,GO:0010161,GO:0030522,GO:0043226,GO:0043227,GO:0043229,GO:0043231,GO:0044424,GO:0044464,GO:0050789,GO:0050794,GO:0050896,GO:0051716,GO:0065007,GO:0071214,GO:0071478,GO:0071482,GO:0071483,GO:0071489,GO:0071491	0.535246	6.80466	12.3019	0.000452505	0.0169875	137.933	126.501	90.3404	92.1322			-0.276041	-0.248315		0.323656	0.2007
TRINITY_DN27034_c0_g1	1084; 783; 652	POLX (1)	Retrovirus-related Pol polyprotein from transposon TNT 1-94	TOBAC							0.771748	3.59282	12.2821	0.000457324	0.0171304	14.9124	15.3655	9.19134	8.53923			-0.285731	-0.372344		0.309969	0.348107
TRINITY_DN39061_c0_g1	2799; 2775; 2771; 2747; 1714; 1337	LNG1 (1)	Protein LONGIFOLIA 1	ARATH					AT5G15580	GO:0001558,GO:0005575,GO:0005634,GO:0005829,GO:0008150,GO:0022603,GO:0022604,GO:0040008,GO:0043226,GO:0043227,GO:0043229,GO:0043231,GO:0044424,GO:0044444,GO:0044464,GO:0048638,GO:0050789,GO:0050793,GO:0050794,GO:0051128,GO:0051510,GO:0051513,GO:0065007	-0.747646	3.83501	12.2738	0.000459352	0.0171684	9.56371	11.6641	17.3032	18.3288			0.290748	0.365439		-0.448485	-0.207703
TRINITY_DN35755_c0_g1	1860; 1765; 1731; 1250	VAB (1)	VAN3-binding protein {ECO:0000303|PubMed:19363154}	ARATH					AT3G63300	GO:0003002,GO:0007165,GO:0007389,GO:0008150,GO:0009719,GO:0009725,GO:0009733,GO:0009734,GO:0009755,GO:0009888,GO:0010033,GO:0010051,GO:0010087,GO:0010305,GO:0032501,GO:0032502,GO:0042221,GO:0044699,GO:0044707,GO:0044767,GO:0048856,GO:0050789,GO:0050794,GO:0050896,GO:0065007	0.915154	4.35933	12.2601	0.000462759	0.0172576	34.3887	19.0669	15.5451	12.8088			-0.26793	-0.512538		0.784491	-0.00402255
TRINITY_DN23417_c0_g2	601	ATL78 (1)	RING-H2 finger protein ATL78	ARATH	K19040				AT1G49230	GO:0003674,GO:0003824,GO:0004842,GO:0005488,GO:0005575,GO:0006508,GO:0006511,GO:0008150,GO:0008152,GO:0008270,GO:0009056,GO:0009057,GO:0009987,GO:0010498,GO:0016021,GO:0016740,GO:0019538,GO:0019787,GO:0019941,GO:0030163,GO:0031224,GO:0043161,GO:0043167,GO:0043169,GO:0043170,GO:0043632,GO:0044237,GO:0044238,GO:0044248,GO:0044260,GO:0044265,GO:0044425,GO:0046872,GO:0046914,GO:0051603,GO:0061630,GO:…	1.26591	1.61637	12.2077	0.000475938	0.0177101	3.48828	5.00777	1.6347	1.89083			-0.409969	-0.311729		0.184549	0.537149
TRINITY_DN33582_c0_g1	1827; 1825; 1816; 1770; 1768; 1758; 1747	WDL7 (1)	Protein WVD2-like 7 {ECO:0000305}	ARATH					AT1G70950	GO:0005575,GO:0005737,GO:0005874,GO:0032991,GO:0043234,GO:0044422,GO:0044424,GO:0044430,GO:0044446,GO:0044464	-0.541535	5.48672	12.1951	0.000479155	0.0177907	36.7723	36.1741	56.2584	49.924			0.340844	0.174779		-0.246596	-0.269027
TRINITY_DN7686_c0_g1	1102; 1003										1.01829	7.11454	12.1852	0.000481698	0.017846	117.991	252.97	75.5664	107.564			-0.711129	-0.212862		-0.0817045	1.0057
TRINITY_DN31150_c0_g1	1292; 1276; 1274; 1243; 1225	CNBL4; CNBL7	Calcineurin B-like protein 4; Calcineurin B-like protein 7	ARATH; ORYSJ	K06268				AT5G24270	GO:0003674,GO:0003824,GO:0004721,GO:0004722,GO:0004723,GO:0005488,GO:0005509,GO:0005513,GO:0005575,GO:0005634,GO:0005737,GO:0005886,GO:0005955,GO:0006873,GO:0006875,GO:0006950,GO:0006970,GO:0006971,GO:0008150,GO:0008287,GO:0009593,GO:0009628,GO:0009651,GO:0009987,GO:0010035,GO:0010038,GO:0016020,GO:0016787,GO:0016788,GO:0016791,GO:0019725,GO:0030003,GO:0030004,GO:0030007,GO:0032991,GO:0042221,GO:…	0.715057	3.88477	12.1655	0.000486806	0.0179959	17.4996	19.0669	11.5354	10.735			-0.269248	-0.357188		0.257451	0.368985
TRINITY_DN27943_c0_g1	852; 852; 748; 748; 631; 631										-0.628441	4.77841	12.1443	0.000492384	0.0181624	20.6971	22.3328	35.6242	30.8937			0.387938	0.194091		-0.34121	-0.240819
TRINITY_DN13518_c0_g1	1913	Y3985 (1)	BTB/POZ domain-containing protein At3g19850	ARATH					AT3G19850	GO:0006464,GO:0008150,GO:0008152,GO:0009987,GO:0016567,GO:0019538,GO:0032446,GO:0036211,GO:0043170,GO:0043412,GO:0044237,GO:0044238,GO:0044260,GO:0044267,GO:0070647,GO:0071704	0.622821	5.26908	12.1218	0.000498351	0.0183426	52.8184	40.5287	29.8564	30.7717			-0.310199	-0.269332		0.472877	0.106654
TRINITY_DN26238_c0_g1	1627; 1520	KSB (1)	Ent-kaur-16-ene synthase, chloroplastic	ARATH; CUCMA	K04121				AT1G79460	GO:0000287,GO:0003674,GO:0003824,GO:0005488,GO:0005575,GO:0006082,GO:0006629,GO:0006720,GO:0006721,GO:0007165,GO:0008150,GO:0008152,GO:0008299,GO:0008610,GO:0009058,GO:0009507,GO:0009532,GO:0009536,GO:0009570,GO:0009685,GO:0009686,GO:0009740,GO:0009755,GO:0009899,GO:0009987,GO:0010333,GO:0010476,GO:0016053,GO:0016101,GO:0016102,GO:0016114,GO:0016829,GO:0016835,GO:0016838,GO:0019752,GO:0043167,GO:…	1.27128	1.94143	12.105	0.000502864	0.0184454	6.77308	3.88802	2.18988	2.2263			-0.392383	-0.379898		0.673791	0.0984899
TRINITY_DN39195_c0_g1	2358; 2287	ASOL (1)	L-ascorbate oxidase homolog	TOBAC						GO:0003674,GO:0003824,GO:0005488,GO:0005507,GO:0005575,GO:0005615,GO:0016491,GO:0043167,GO:0043169,GO:0044421,GO:0046872,GO:0046914	-0.544636	7.24266	12.1033	0.000503325	0.0184454	127.439	118.849	185.091	174.17			0.312197	0.225421		-0.219278	-0.31834
TRINITY_DN2191_c0_g1	1772	E1313 (1)	Glucan endo-1,3-beta-glucosidase 13	ARATH					AT5G56590	GO:0001871,GO:0003674,GO:0003824,GO:0004553,GO:0005488,GO:0005575,GO:0005576,GO:0005618,GO:0005886,GO:0005975,GO:0006950,GO:0006952,GO:0008150,GO:0008152,GO:0008422,GO:0009505,GO:0009987,GO:0015926,GO:0016020,GO:0016043,GO:0016787,GO:0016798,GO:0030246,GO:0030247,GO:0030312,GO:0031224,GO:0031225,GO:0031226,GO:0042973,GO:0044238,GO:0044425,GO:0044459,GO:0044464,GO:0045229,GO:0046658,GO:0050896,GO:…	-0.526128	6.28401	12.0715	0.00051199	0.0187225	66.3646	61.2752	93.8565	89.9669			0.286657	0.226894		-0.200971	-0.31258
TRINITY_DN36760_c2_g1	1785; 1785; 1759; 1759	SCP40	Serine carboxypeptidase-like 40	ARATH	K16297				AT3G63470	GO:0003674,GO:0003824,GO:0004180,GO:0004185,GO:0005575,GO:0005576,GO:0006508,GO:0008150,GO:0008152,GO:0008233,GO:0008236,GO:0008238,GO:0016787,GO:0017171,GO:0019538,GO:0043170,GO:0044238,GO:0051603,GO:0070008,GO:0070011,GO:0071704	-0.767216	4.55784	12.0568	0.00051603	0.0188295	13.895	20.902	30.3191	28.8809			0.3966	0.330928		-0.627214	-0.100313
TRINITY_DN9114_c0_g1	654	EXP17 (1)	Putative expansin-A17	ARATH					AT4G01630	GO:0005575,GO:0005576,GO:0005618,GO:0008150,GO:0009664,GO:0009791,GO:0009827,GO:0009828,GO:0009987,GO:0010311,GO:0016020,GO:0016043,GO:0030312,GO:0032501,GO:0032502,GO:0042545,GO:0044464,GO:0044699,GO:0044707,GO:0044767,GO:0045229,GO:0048645,GO:0048646,GO:0071554,GO:0071555,GO:0071669,GO:0071840	1.02751	2.63747	12.0356	0.000521933	0.0189958	9.33116	7.18506	4.56483	3.53768			-0.256631	-0.502106		0.530835	0.227902
TRINITY_DN31492_c0_g1	1108; 601	GDAP2 (1)	Ganglioside-induced differentiation-associated protein 2	MOUSE						GO:0001101,GO:0005575,GO:0005765,GO:0005774,GO:0008150,GO:0010033,GO:0016020,GO:0031090,GO:0032526,GO:0033993,GO:0042221,GO:0044422,GO:0044424,GO:0044437,GO:0044444,GO:0044446,GO:0044464,GO:0050896,GO:0098588,GO:1901700	1.17549	5.76529	12.0324	0.000522831	0.0189958	40.4641	110.202	29.3938	37.2981			-0.649324	-0.325342		-0.213559	1.18822
TRINITY_DN27912_c0_g1	1242; 1226	FLA11 (1)	Fasciclin-like arabinogalactan protein 11	ARATH					AT5G03170	GO:0005575,GO:0005886,GO:0008150,GO:0009832,GO:0009834,GO:0009987,GO:0016020,GO:0031224,GO:0031225,GO:0042546,GO:0044085,GO:0044425,GO:0044464,GO:0071554,GO:0071669,GO:0071840	-0.866785	4.13332	12.0057	0.000530374	0.0192286	9.27302	15.521	21.0044	24.1843			0.308766	0.495561		-0.720268	-0.0840587
TRINITY_DN40060_c0_g1	2250; 1784	PTR6 (1)	Protein NRT1/ PTR FAMILY 1.2	ARATH					AT1G52190	GO:0003674,GO:0005215,GO:0005575,GO:0005886,GO:0006810,GO:0006811,GO:0006820,GO:0008150,GO:0008509,GO:0015075,GO:0015103,GO:0015112,GO:0015698,GO:0015706,GO:0016020,GO:0016021,GO:0022857,GO:0022891,GO:0022892,GO:0031224,GO:0044425,GO:0044464,GO:0044699,GO:0044765,GO:0051179,GO:0051234,GO:0071705,GO:0080054,GO:0080055,GO:1902578	-0.566046	5.25577	12.0006	0.000531836	0.0192404	31.2201	30.2955	47.5297	43.5501			0.32851	0.207669		-0.247726	-0.288453
TRINITY_DN30052_c0_g1	1686										-0.565003	6.48936	11.9701	0.000540616	0.0195164	65.1437	79.72	110.204	104.087			0.319755	0.238886		-0.421039	-0.137602
TRINITY_DN38317_c0_g1	1942; 1858; 1851; 1503; 1417; 1259	BH122; BH130	Transcription factor bHLH122; Transcription factor bHLH130	ARATH					AT1G51140	GO:0000975,GO:0000976,GO:0000981,GO:0001046,GO:0001047,GO:0001067,GO:0001071,GO:0001228,GO:0003674,GO:0003676,GO:0003677,GO:0003700,GO:0005488,GO:0005575,GO:0005634,GO:0006139,GO:0006351,GO:0006355,GO:0006366,GO:0006725,GO:0006807,GO:0008150,GO:0008152,GO:0009058,GO:0009059,GO:0009314,GO:0009416,GO:0009628,GO:0009648,GO:0009889,GO:0009987,GO:0010119,GO:0010468,GO:0010556,GO:0016070,GO:0018130,GO:…	-0.609059	5.50099	11.9326	0.000551604	0.0198428	30.319	41.3374	53.9143	55.3525			0.28045	0.317089		-0.510385	-0.0871537
TRINITY_DN34956_c0_g1	2063; 2063; 2016; 2016; 1494	SCGT (2)	Scopoletin glucosyltransferase	TOBAC						GO:0003674,GO:0003824,GO:0005488,GO:0005515,GO:0008150,GO:0008152,GO:0008194,GO:0016740,GO:0016757,GO:0016758,GO:0035251,GO:0042802,GO:0046527,GO:0050275	0.521785	5.49524	11.9312	0.000552004	0.0198428	51.7429	54.4634	36.3644	37.6031			-0.272425	-0.226579		0.213881	0.285123
TRINITY_DN6812_c0_g1	1065; 972	PER4 (2)	Peroxidase 4 {ECO:0000250|UniProtKB:Q42578}	VITVI							1.52351	3.13533	11.9032	0.000560366	0.0201007	5.84287	20.0933	4.07133	4.94055			-0.606483	-0.413445		-0.237113	1.25704
TRINITY_DN30834_c0_g1	1304; 1281; 1278; 1265; 646	ABIL5	Probable protein ABIL5	ORYSJ						GO:0005575,GO:0005737,GO:0005856,GO:0043226,GO:0043228,GO:0043229,GO:0043232,GO:0044424,GO:0044464	-0.935423	4.18244	11.8866	0.000565381	0.0202378	16.1914	8.64696	21.4053	26.1361			0.308597	0.574184		-0.0549805	-0.8278
TRINITY_DN15612_c0_g1	759										1.32821	2.84426	11.8551	0.000575039	0.02054	14.5345	5.78537	3.70121	4.3916			-0.537637	-0.372727		0.998503	-0.0881389
TRINITY_DN22940_c0_g1	911; 796; 727	GASA3	Gibberellin-regulated protein 3	ARATH					AT4G09600	GO:0001101,GO:0005575,GO:0005576,GO:0007165,GO:0008150,GO:0009719,GO:0009725,GO:0009739,GO:0009740,GO:0009755,GO:0010033,GO:0010476,GO:0033993,GO:0042221,GO:0050789,GO:0050794,GO:0050896,GO:0065007,GO:1901700	-0.555106	6.99658	11.8292	0.000583088	0.0207837	96.5673	110.202	161.003	142.788			0.358866	0.187913		-0.366849	-0.179931
TRINITY_DN29955_c0_g1	1138; 933; 906; 843; 839; 792; 776										0.647363	8.08722	11.8202	0.000585904	0.0208402	302.173	361.617	230.647	193.139			-0.194346	-0.447986		0.192401	0.449931
TRINITY_DN30761_c0_g1	2010	M810; NLTL5	Non-specific lipid-transfer protein-like protein At5g64080; Uncharacterized mitochondrial protein AtMg00810	ARATH					AT5G64080,ArthMp070	GO:0003674,GO:0005488,GO:0005575,GO:0005739,GO:0006810,GO:0006869,GO:0008150,GO:0008289,GO:0031224,GO:0031225,GO:0031226,GO:0043226,GO:0043227,GO:0043229,GO:0043231,GO:0044424,GO:0044425,GO:0044444,GO:0044459,GO:0044464,GO:0044699,GO:0044765,GO:0046658,GO:0051179,GO:0051234,GO:0071702,GO:1902578	-0.541228	6.0087	11.8071	0.00059006	0.020944	52.7021	52.0995	72.9447	79.5673			0.200569	0.322734		-0.25366	-0.269643
TRINITY_DN40672_c0_g1	2971; 2887; 2565; 2481; 2187; 1317; 1286	RMR1; STR18	Receptor homology region, transmembrane domain- and RING domain-containing protein 1; Thiosulfate sulfurtransferase 18	ARATH	K15692				AT5G66160,AT5G66170	GO:0000139,GO:0000306,GO:0003674,GO:0003824,GO:0004792,GO:0005488,GO:0005515,GO:0005575,GO:0005737,GO:0005774,GO:0005783,GO:0006810,GO:0006886,GO:0008104,GO:0008150,GO:0008270,GO:0009705,GO:0010008,GO:0015031,GO:0016020,GO:0016021,GO:0016740,GO:0016782,GO:0016783,GO:0019898,GO:0031090,GO:0031224,GO:0031312,GO:0031902,GO:0032586,GO:0033036,GO:0043167,GO:0043169,GO:0043226,GO:0043227,GO:0043229,GO:…	0.603112	5.52454	11.803	0.000591344	0.0209457	62.5275	48.3359	33.7119	39.2805			-0.389437	-0.180382		0.464073	0.105746
TRINITY_DN38291_c0_g1	2206; 2191; 1711; 1696; 944	WNK2	Probable serine/threonine-protein kinase WNK2	ORYSJ	K08867					GO:0000166,GO:0001882,GO:0001883,GO:0003674,GO:0003824,GO:0004672,GO:0004674,GO:0005488,GO:0005524,GO:0005575,GO:0005829,GO:0006464,GO:0006468,GO:0006793,GO:0006796,GO:0007165,GO:0008150,GO:0008152,GO:0009987,GO:0016301,GO:0016310,GO:0016740,GO:0016772,GO:0016773,GO:0017076,GO:0019538,GO:0030554,GO:0032549,GO:0032550,GO:0032553,GO:0032555,GO:0032559,GO:0035556,GO:0035639,GO:0036094,GO:0036211,GO:…	-0.753107	4.91097	11.7931	0.000594521	0.0210143	17.0926	27.6516	37.4748	37.9081			0.361247	0.376997		-0.686671	-0.0515734
TRINITY_DN36058_c0_g1	1874; 1802; 1063	DTX33 (1)	Protein DETOXIFICATION 33 {ECO:0000303|PubMed:11739388}	ARATH	K03327				AT1G47530	GO:0003674,GO:0005215,GO:0005575,GO:0005774,GO:0015238,GO:0015291,GO:0015297,GO:0016020,GO:0016021,GO:0022804,GO:0022857,GO:0031090,GO:0031224,GO:0044422,GO:0044424,GO:0044425,GO:0044437,GO:0044444,GO:0044446,GO:0044464,GO:0090484,GO:0098588	0.850739	4.46491	11.7629	0.000604216	0.0212814	21.1041	35.5832	14.1571	17.2614			-0.49686	-0.243315		0.0191189	0.721056
TRINITY_DN47183_c0_g1	542										-1.27809	1.40253	11.7618	0.000604593	0.0212814	1.24997	1.77294	3.67037	3.65967			0.348374	0.345649		-0.454643	-0.23938
TRINITY_DN471_c0_g1	900	STR18	Thiosulfate sulfurtransferase 18	ARATH					AT5G66170	GO:0003674,GO:0003824,GO:0004792,GO:0005575,GO:0005737,GO:0016740,GO:0016782,GO:0016783,GO:0044424,GO:0044464	0.76974	3.64089	11.7194	0.000618516	0.0217264	16.5112	14.7745	10.1166	8.23426			-0.209276	-0.452859		0.402133	0.260002
TRINITY_DN20013_c0_g1	1093	CBPR	Citrate-binding protein	HEVBR						GO:0005575,GO:0005773,GO:0043226,GO:0043227,GO:0043229,GO:0043231,GO:0044424,GO:0044444,GO:0044464	-1.16865	2.41835	11.6653	0.000636778	0.0223215	2.38366	4.13685	6.01447	8.63072			0.212004	0.619565		-0.658466	-0.173103
TRINITY_DN13867_c0_g1	606	ERD10	Dehydrin ERD10	ARATH							-1.35695	6.8116	11.6144	0.000654443	0.0228933	28.1388	97.9781	137.222	185.789			0.56342	0.995143		-1.64428	0.0857132
TRINITY_DN33342_c0_g1	2939; 2754; 2648; 2463; 1468; 674	HSR4 (2)	Protein HYPER-SENSITIVITY-RELATED 4 {ECO:0000303|PubMed:15181213}	ARATH					AT3G50930	GO:0000166,GO:0001882,GO:0001883,GO:0002237,GO:0002376,GO:0003674,GO:0003824,GO:0005488,GO:0005515,GO:0005524,GO:0005575,GO:0005739,GO:0005740,GO:0005741,GO:0006950,GO:0006952,GO:0006955,GO:0007165,GO:0008150,GO:0008219,GO:0009314,GO:0009411,GO:0009416,GO:0009605,GO:0009607,GO:0009617,GO:0009626,GO:0009628,GO:0009863,GO:0009987,GO:0010033,GO:0012501,GO:0016020,GO:0016021,GO:0016265,GO:0016462,GO:…	0.902856	4.36	11.609	0.000656344	0.0229125	32.6445	20.6843	17.4574	11.0705			-0.11992	-0.693923		0.712389	0.101455
TRINITY_DN41646_c0_g1	4979; 4798; 741	AB14C; AB4C	ABC transporter C family member 14; ABC transporter C family member 4	ARATH					AT3G62700,AT2G47800	GO:0000166,GO:0000325,GO:0001101,GO:0001882,GO:0001883,GO:0003674,GO:0003824,GO:0005215,GO:0005488,GO:0005524,GO:0005575,GO:0005773,GO:0005774,GO:0005794,GO:0005886,GO:0005911,GO:0006810,GO:0006855,GO:0006950,GO:0008150,GO:0008559,GO:0009414,GO:0009415,GO:0009506,GO:0009605,GO:0009607,GO:0009611,GO:0009624,GO:0009628,GO:0009987,GO:0010035,GO:0010118,GO:0015238,GO:0015399,GO:0015405,GO:0015893,GO:…	0.551876	7.28165	11.5948	0.000661356	0.0230399	199.384	170.451	131.393	120.891			-0.211617	-0.32992		0.382652	0.158885
TRINITY_DN34911_c0_g1	1269; 1257; 1231; 928; 903; 711	CML21	Probable calcium-binding protein CML21	ARATH	K13448				AT4G26470	GO:0003674,GO:0005488,GO:0005509,GO:0005575,GO:0005737,GO:0043167,GO:0043169,GO:0044424,GO:0044464,GO:0046872	0.726378	4.05926	11.5851	0.000664819	0.023113	17.9356	23.4836	12.2757	12.7478			-0.341186	-0.294241		0.140601	0.494826
TRINITY_DN26553_c0_g1	613	TBB1 (1)	Tubulin beta-1 chain	AVESA						GO:0000166,GO:0001882,GO:0001883,GO:0003674,GO:0003824,GO:0003924,GO:0005198,GO:0005200,GO:0005488,GO:0005525,GO:0005575,GO:0005737,GO:0005874,GO:0007017,GO:0008150,GO:0009987,GO:0016462,GO:0016787,GO:0016817,GO:0016818,GO:0017076,GO:0017111,GO:0019001,GO:0032549,GO:0032550,GO:0032553,GO:0032555,GO:0032561,GO:0032991,GO:0035639,GO:0036094,GO:0043167,GO:0043168,GO:0043234,GO:0044422,GO:0044424,GO:…	-0.556045	6.63642	11.575	0.000668451	0.0231458	86.2478	74.7433	110.82	125.893			0.182352	0.363257		-0.172044	-0.373564
TRINITY_DN32027_c0_g1	1999; 1960; 1476; 1437; 1415; 1122; 728	REM10; REM15; REM17; REM7	B3 domain-containing protein REM10; B3 domain-containing protein REM17; B3 domain-containing protein REM7; Putative B3 domain-containing protein REM15	ARATH					AT1G26680,AT4G31660,AT2G24700,AT4G00260	GO:0003006,GO:0003674,GO:0003676,GO:0003677,GO:0005488,GO:0005575,GO:0005634,GO:0006139,GO:0006351,GO:0006355,GO:0006725,GO:0006807,GO:0008150,GO:0008152,GO:0009058,GO:0009059,GO:0009507,GO:0009536,GO:0009790,GO:0009793,GO:0009889,GO:0009987,GO:0010468,GO:0010556,GO:0016070,GO:0018130,GO:0019219,GO:0019222,GO:0019438,GO:0022414,GO:0031323,GO:0031326,GO:0032502,GO:0032774,GO:0034641,GO:0034645,GO:…	-0.870918	3.02339	11.5749	0.000668495	0.0231458	5.8138	5.59875	9.86989	11.0095			0.278606	0.410865		-0.324604	-0.364867
TRINITY_DN38231_c0_g1	1942; 1383; 781	DCE3; DCE4 (1)	Glutamate decarboxylase 3; Glutamate decarboxylase 4	ARATH	K01580				AT2G02010,AT2G02000	GO:0003674,GO:0003824,GO:0004351,GO:0005488,GO:0005575,GO:0005634,GO:0005829,GO:0006082,GO:0006520,GO:0006536,GO:0006807,GO:0008150,GO:0008152,GO:0009064,GO:0009987,GO:0016829,GO:0016830,GO:0016831,GO:0019752,GO:0030170,GO:0043167,GO:0043168,GO:0043226,GO:0043227,GO:0043229,GO:0043231,GO:0043436,GO:0043648,GO:0044237,GO:0044238,GO:0044281,GO:0044424,GO:0044444,GO:0044464,GO:0044699,GO:0044710,GO:…	0.636889	6.20609	11.5685	0.000670767	0.0231771	102.73	76.8273	64.4011	51.0829			-0.145481	-0.468441		0.511914	0.102008
TRINITY_DN28801_c0_g1	2675; 2544; 2516; 2463; 2332; 1527; 1315; 795	AOP1L; C93A1	3,9-dihydroxypterocarpan 6A-monooxygenase; Probable 2-oxoglutarate-dependent dioxygenase AOP1.2	ARATH; SOYBN	K13261					GO:0003674,GO:0003824,GO:0004497,GO:0005488,GO:0005506,GO:0005575,GO:0006950,GO:0006952,GO:0008150,GO:0008152,GO:0009058,GO:0016020,GO:0016491,GO:0016705,GO:0016709,GO:0019748,GO:0020037,GO:0043167,GO:0043169,GO:0044550,GO:0044699,GO:0044710,GO:0044711,GO:0046872,GO:0046906,GO:0046914,GO:0047082,GO:0050896,GO:0051213,GO:0097159,GO:1901363	0.59189	5.20143	11.5513	0.000677001	0.0233061	48.7488	39.5645	28.4993	30.1008			-0.31375	-0.239919		0.420845	0.132824
TRINITY_DN62844_c0_g1	548										0.836831	3.10265	11.5507	0.000677254	0.0233061	11.6567	10.2022	6.16868	6.06895			-0.325668	-0.34339		0.415763	0.253294
TRINITY_DN40087_c0_g1	2657; 2657; 2613; 2613; 1693; 1690; 1540; 1465	GUN6 (1)	Endoglucanase 6	ARATH					AT1G64390	GO:0000272,GO:0003674,GO:0003824,GO:0004553,GO:0005488,GO:0005575,GO:0005576,GO:0005975,GO:0005976,GO:0006073,GO:0008150,GO:0008152,GO:0008810,GO:0009056,GO:0009057,GO:0009251,GO:0009987,GO:0016043,GO:0016052,GO:0016787,GO:0016798,GO:0030243,GO:0030245,GO:0030246,GO:0043170,GO:0044042,GO:0044237,GO:0044238,GO:0044247,GO:0044248,GO:0044260,GO:0044262,GO:0044264,GO:0044275,GO:0045229,GO:0051273,GO:…	-0.548153	7.42531	11.5345	0.000683158	0.0234616	149.647	129.487	203.69	204.484			0.269937	0.275496		-0.169814	-0.375618
TRINITY_DN38158_c0_g2	1557; 1533; 1527; 1010; 952; 522	RAV1; RAV2; RAVL1	AP2/ERF and B3 domain-containing transcription factor RAV1; AP2/ERF and B3 domain-containing transcription repressor RAV2; AP2/ERF and B3 domain-containing transcription repressor TEM1	ARATH	K09287				AT1G25560,AT1G13260	GO:0000160,GO:0001071,GO:0003674,GO:0003676,GO:0003677,GO:0003700,GO:0005488,GO:0005575,GO:0005634,GO:0006139,GO:0006351,GO:0006355,GO:0006725,GO:0006807,GO:0007165,GO:0008150,GO:0008152,GO:0009058,GO:0009059,GO:0009314,GO:0009416,GO:0009628,GO:0009648,GO:0009719,GO:0009725,GO:0009741,GO:0009755,GO:0009791,GO:0009873,GO:0009889,GO:0009890,GO:0009892,GO:0009909,GO:0009910,GO:0009987,GO:0010033,GO:…	0.845606	4.09385	11.5288	0.000685255	0.023486	16.7438	26.9984	12.9542	11.3755			-0.280078	-0.441042		0.0457781	0.675342
TRINITY_DN31560_c0_g1	1036; 1031; 987; 982	FB302	F-box protein At5g67140	ARATH					AT5G67140		1.35385	2.25685	11.5217	0.000687882	0.0235283	4.01153	9.58008	2.93013	2.37879			-0.336741	-0.507834		-0.0506338	0.895209
TRINITY_DN40174_c0_g1	2980; 2870	DAPB3 (1)	Dipeptidyl aminopeptidase BIII {ECO:0000312|EMBL:BAO18428.1}	PSEMX						GO:0003674,GO:0003824,GO:0004175,GO:0004177,GO:0006508,GO:0008150,GO:0008152,GO:0008233,GO:0008236,GO:0008238,GO:0008239,GO:0016787,GO:0017171,GO:0019538,GO:0043170,GO:0044238,GO:0051603,GO:0070011,GO:0071704	0.530982	5.53763	11.4903	0.000699607	0.023844	51.1615	58.5069	39.202	36.6882			-0.207808	-0.298629		0.159859	0.346578
TRINITY_DN33222_c0_g1	1618; 1613; 666	IST1L (1)	IST1-like protein	DICDI	K19476					GO:0006810,GO:0008104,GO:0008150,GO:0015031,GO:0033036,GO:0045184,GO:0051179,GO:0051234,GO:0071702	1.10663	2.39821	11.4894	0.000699927	0.023844	6.91843	7.30948	4.22555	2.37879			-0.147854	-0.655525		0.370734	0.432645
TRINITY_DN41085_c1_g2	505										1.02167	2.52702	11.4791	0.000703818	0.0239284	8.51722	6.7496	4.25639	3.26321			-0.245962	-0.495351		0.503389	0.237925
TRINITY_DN26498_c0_g1	1194	COPT1; COPT6 (1)	Copper transporter 1; Copper transporter 6	ARATH	K14686				AT2G26975	GO:0003674,GO:0005215,GO:0005375,GO:0005575,GO:0005773,GO:0008324,GO:0015075,GO:0016021,GO:0022857,GO:0022890,GO:0022891,GO:0022892,GO:0031224,GO:0043226,GO:0043227,GO:0043229,GO:0043231,GO:0044424,GO:0044425,GO:0044444,GO:0044464,GO:0046873,GO:0046915	0.641877	4.6701	11.4617	0.000710464	0.0241059	29.069	32.846	21.4979	18.1764			-0.187887	-0.407751		0.215061	0.380577
TRINITY_DN29309_c0_g1	1860	BEBT (1)	Benzyl alcohol O-benzoyltransferase	TOBAC						GO:0003674,GO:0003824,GO:0016740,GO:0016746,GO:0016747	1.05143	3.01869	11.4322	0.000721823	0.0244037	13.9241	7.74494	5.15085	5.30652			-0.408157	-0.377088		0.746864	0.0383806
TRINITY_DN12489_c0_g1	669	MAD27 (1)	MADS-box transcription factor 27	ORYSJ	K09264					GO:0000165,GO:0000975,GO:0000976,GO:0000977,GO:0001012,GO:0001067,GO:0001071,GO:0003674,GO:0003676,GO:0003677,GO:0003700,GO:0005488,GO:0005575,GO:0005634,GO:0006139,GO:0006351,GO:0006355,GO:0006357,GO:0006725,GO:0006793,GO:0006796,GO:0006807,GO:0007165,GO:0008150,GO:0008152,GO:0009058,GO:0009059,GO:0009889,GO:0009891,GO:0009893,GO:0009987,GO:0010468,GO:0010556,GO:0010557,GO:0010604,GO:0010628,GO:…	1.1479	1.91409	11.4314	0.000722123	0.0244037	5.20336	5.00777	2.74506	1.86033			-0.216767	-0.514469		0.385475	0.345761
TRINITY_DN57274_c0_g1	2107	SCP50	Serine carboxypeptidase-like 50	ARATH	K09645				AT1G15000	GO:0003674,GO:0003824,GO:0004180,GO:0004185,GO:0005575,GO:0005576,GO:0005773,GO:0006508,GO:0008150,GO:0008152,GO:0008233,GO:0008236,GO:0008238,GO:0016787,GO:0017171,GO:0019538,GO:0043170,GO:0043226,GO:0043227,GO:0043229,GO:0043231,GO:0044238,GO:0044424,GO:0044444,GO:0044464,GO:0051603,GO:0070008,GO:0070011,GO:0071704	0.548291	5.24582	11.4157	0.000728255	0.0245619	43.8652	46.1275	31.8921	29.6433			-0.210828	-0.309876		0.225621	0.295083
TRINITY_DN26966_c0_g1	955; 953; 712; 622	AGP16 (1)	Arabinogalactan peptide 16	ARATH					AT2G46330	GO:0005575,GO:0005886,GO:0016020,GO:0031224,GO:0031225,GO:0044425,GO:0044464	-0.55094	6.64438	11.4064	0.000731897	0.0246357	78.2247	84.0123	129.172	108.509			0.391372	0.144075		-0.317972	-0.217475
TRINITY_DN29495_c0_g1	2103; 639	LGT; U84A2	Limonoid UDP-glucosyltransferase; UDP-glycosyltransferase 84A2	ARATH; CITUN	K13068				AT3G21560	GO:0003674,GO:0003824,GO:0005575,GO:0005737,GO:0006725,GO:0008150,GO:0008152,GO:0008194,GO:0009058,GO:0009628,GO:0009636,GO:0009698,GO:0009718,GO:0009801,GO:0009812,GO:0009813,GO:0009987,GO:0016740,GO:0016757,GO:0016758,GO:0019748,GO:0035251,GO:0042221,GO:0042440,GO:0043226,GO:0043227,GO:0043229,GO:0043231,GO:0044237,GO:0044424,GO:0044464,GO:0044699,GO:0044710,GO:0044711,GO:0044763,GO:0046148,GO:…	0.54869	5.56336	11.3919	0.000737636	0.0247796	52.2661	59.9377	40.5899	36.1087			-0.182363	-0.342754		0.167175	0.357942
TRINITY_DN38288_c0_g1	683										-0.769709	3.35061	11.3509	0.000754131	0.0252775	7.47074	7.52721	12.4916	13.0833			0.290255	0.347993		-0.323412	-0.314836
TRINITY_DN16193_c0_g2	712	ACCH1 (2)	1-aminocyclopropane-1-carboxylate oxidase homolog 1	ARATH					AT1G06620	GO:0003674,GO:0003824,GO:0005488,GO:0016491,GO:0043167,GO:0043169,GO:0046872	1.11345	2.87653	11.3462	0.000756019	0.0252775	7.06377	12.8771	5.21254	3.99514			-0.276852	-0.543566		0.0527528	0.767665
TRINITY_DN18030_c0_g1	1149; 1031										-1.21494	1.76538	11.344	0.000756937	0.0252775	1.51159	2.51944	4.19471	5.15403			0.266521	0.474242		-0.552391	-0.188372
TRINITY_DN20286_c0_g1	523	C75A7	Flavonoid 3',5'-hydroxylase	EUSER	K13083					GO:0003674,GO:0003824,GO:0004497,GO:0005488,GO:0005506,GO:0008150,GO:0008152,GO:0009058,GO:0009718,GO:0009812,GO:0009813,GO:0016491,GO:0016705,GO:0016709,GO:0020037,GO:0033772,GO:0042440,GO:0043167,GO:0043169,GO:0044699,GO:0044710,GO:0044711,GO:0046148,GO:0046283,GO:0046872,GO:0046906,GO:0046914,GO:0071704,GO:0097159,GO:1901363,GO:1901576	1.06497	2.14685	11.3325	0.000761605	0.0253833	5.29056	6.53187	2.99181	2.65326			-0.304611	-0.405933		0.241856	0.468688
TRINITY_DN13939_c0_g1	805	ADO3 (1)	Adagio protein 3	ARATH	K12116				AT1G68050	GO:0000975,GO:0001047,GO:0001067,GO:0003006,GO:0003674,GO:0003676,GO:0003677,GO:0004871,GO:0004872,GO:0005488,GO:0005575,GO:0005634,GO:0005737,GO:0006355,GO:0006464,GO:0007623,GO:0008150,GO:0008152,GO:0009314,GO:0009416,GO:0009628,GO:0009637,GO:0009791,GO:0009881,GO:0009889,GO:0009908,GO:0009909,GO:0009911,GO:0009987,GO:0010468,GO:0010556,GO:0016567,GO:0018298,GO:0019219,GO:0019222,GO:0019538,GO:…	1.27759	1.57439	11.3197	0.000766891	0.0255093	3.13945	5.13219	1.69639	1.70785			-0.357048	-0.352583		0.118451	0.59118
TRINITY_DN32372_c0_g1	2512; 2507	Y5673 (1)	WEB family protein At5g16730, chloroplastic	ARATH					AT5G16730	GO:0000795,GO:0005575,GO:0005875,GO:0006139,GO:0006259,GO:0006310,GO:0006725,GO:0006807,GO:0007131,GO:0008150,GO:0008152,GO:0009507,GO:0009536,GO:0009987,GO:0022402,GO:0032991,GO:0034641,GO:0035825,GO:0043170,GO:0043226,GO:0043227,GO:0043229,GO:0043231,GO:0043234,GO:0044237,GO:0044238,GO:0044260,GO:0044422,GO:0044424,GO:0044427,GO:0044428,GO:0044430,GO:0044444,GO:0044446,GO:0044454,GO:0044464,GO:…	-0.958338	2.76549	11.2962	0.000776648	0.0257832	4.1278	5.03887	7.92676	9.88111			0.233164	0.492439		-0.462789	-0.262814
TRINITY_DN21054_c0_g1	1683										-1.17729	1.88204	11.29	0.000779261	0.0258193	2.20925	2.2395	6.07615	3.99514			0.574939	0.145064		-0.365168	-0.354835
TRINITY_DN23911_c0_g1	1892										0.565768	5.21758	11.2401	0.000800504	0.0264713	47.2372	41.4307	28.0367	31.8696			-0.35457	-0.181303		0.358452	0.177421
TRINITY_DN33637_c0_g1	1906; 1894; 559	WRK57	Probable WRKY transcription factor 57	ARATH					AT1G69310	GO:0000975,GO:0001067,GO:0001071,GO:0001101,GO:0003674,GO:0003676,GO:0003677,GO:0003700,GO:0005488,GO:0005575,GO:0005634,GO:0006139,GO:0006351,GO:0006725,GO:0006807,GO:0006950,GO:0006970,GO:0008150,GO:0008152,GO:0009058,GO:0009059,GO:0009414,GO:0009415,GO:0009628,GO:0009651,GO:0009987,GO:0010035,GO:0016070,GO:0018130,GO:0019438,GO:0032774,GO:0034641,GO:0034645,GO:0034654,GO:0042221,GO:0043170,GO:…	1.03587	2.2166	11.2269	0.000806219	0.0266081	5.52311	6.81181	2.83759	3.17171			-0.399635	-0.303283		0.237405	0.465513
TRINITY_DN2483_c0_g1	559	BGL10 (1)	Beta-glucosidase 10	ORYSJ						GO:0003674,GO:0003824,GO:0004553,GO:0005975,GO:0008150,GO:0008152,GO:0008422,GO:0015926,GO:0016787,GO:0016798,GO:0044238,GO:0044699,GO:0044710,GO:0071704,GO:0102483,GO:1901135,GO:1901657	1.15018	1.90339	11.2233	0.000807781	0.0266081	4.82546	5.31881	1.81976	2.74475			-0.522105	-0.209255		0.315338	0.416022
TRINITY_DN36340_c0_g1	1808; 1799	GUN11	Endoglucanase 11	ARATH					AT2G32990	GO:0000272,GO:0003674,GO:0003824,GO:0004553,GO:0005575,GO:0005576,GO:0005975,GO:0005976,GO:0006073,GO:0008150,GO:0008152,GO:0008810,GO:0009056,GO:0009057,GO:0009251,GO:0009987,GO:0016043,GO:0016052,GO:0016787,GO:0016798,GO:0030243,GO:0030245,GO:0043170,GO:0044042,GO:0044237,GO:0044238,GO:0044247,GO:0044248,GO:0044260,GO:0044262,GO:0044264,GO:0044275,GO:0045229,GO:0051273,GO:0051275,GO:0071554,GO:…	-0.685984	3.87183	11.2195	0.000809426	0.0266105	11.7148	10.6376	17.7658	18.2069			0.285179	0.317017		-0.242093	-0.360103
TRINITY_DN34636_c0_g1	1575; 1563; 1560; 1538										-0.503461	5.41209	11.1446	0.000842785	0.0276535	36.1328	34.2146	49.7504	49.985			0.237254	0.243778		-0.203285	-0.277747
TRINITY_DN57379_c0_g1	1314	CSE (1)	Caffeoylshikimate esterase	ARATH	K18368				AT1G52760	GO:0000302,GO:0003674,GO:0003824,GO:0003846,GO:0004620,GO:0004622,GO:0005575,GO:0005783,GO:0005794,GO:0005886,GO:0005911,GO:0006629,GO:0006725,GO:0006950,GO:0006979,GO:0008150,GO:0008152,GO:0008374,GO:0009058,GO:0009506,GO:0009698,GO:0009699,GO:0009808,GO:0009809,GO:0009987,GO:0010035,GO:0010038,GO:0010043,GO:0016020,GO:0016298,GO:0016411,GO:0016740,GO:0016746,GO:0016747,GO:0016787,GO:0016788,GO:…	0.784185	4.83312	11.1143	0.000856654	0.0280542	26.7726	45.2255	20.0174	21.775			-0.399444	-0.28864		-0.0133931	0.701477
TRINITY_DN33309_c0_g1	1454; 1113; 830	P2C58	Probable protein phosphatase 2C 58	ARATH					AT4G28400	GO:0003674,GO:0003824,GO:0004721,GO:0004722,GO:0005488,GO:0016787,GO:0016788,GO:0016791,GO:0042578,GO:0043167,GO:0043169,GO:0046872	0.674686	4.62883	11.1083	0.000859435	0.0280909	26.8307	33.8724	20.8193	17.2004			-0.185214	-0.434329		0.152137	0.467406
TRINITY_DN35918_c0_g1	1303	BZP61 (1)	Basic leucine zipper 61 {ECO:0000303|PubMed:11906833}	ARATH					AT3G58120	GO:0000975,GO:0000976,GO:0000977,GO:0001012,GO:0001067,GO:0001071,GO:0003674,GO:0003676,GO:0003677,GO:0003700,GO:0005488,GO:0005575,GO:0005634,GO:0006139,GO:0006351,GO:0006355,GO:0006725,GO:0006807,GO:0008150,GO:0008152,GO:0009058,GO:0009059,GO:0009889,GO:0009891,GO:0009893,GO:0009987,GO:0010468,GO:0010556,GO:0010557,GO:0010604,GO:0010628,GO:0016070,GO:0018130,GO:0019219,GO:0019222,GO:0019438,GO:…	-0.557636	4.97328	11.1004	0.000863075	0.0281555	24.2726	26.4696	37.2897	37.3896			0.260413	0.264078		-0.320177	-0.204314
TRINITY_DN26701_c0_g1	2485	TOLB (1)	Protein TolB {ECO:0000255|HAMAP-Rule:MF_00671}	PELCD	K03641					GO:0005575,GO:0006810,GO:0008104,GO:0008150,GO:0015031,GO:0017038,GO:0033036,GO:0042597,GO:0044464,GO:0044699,GO:0044765,GO:0045184,GO:0051179,GO:0051234,GO:0071702,GO:1902578	0.675474	5.52568	11.0884	0.000868713	0.028285	43.9814	69.2068	36.0251	34.8279			-0.283251	-0.329407		-0.00915249	0.62181
TRINITY_DN38144_c0_g1	2153; 2085; 1977; 1336	ALPL (1)	Protein ALP1-like {ECO:0000305}	ARATH					AT3G55350	GO:0003674,GO:0003824,GO:0004518,GO:0005488,GO:0005575,GO:0005634,GO:0016787,GO:0016788,GO:0043167,GO:0043169,GO:0043226,GO:0043227,GO:0043229,GO:0043231,GO:0044424,GO:0044464,GO:0046872	-1.11735	4.67061	11.0652	0.000879643	0.0285859	12.2671	19.8134	48.4859	21.1041			1.0404	-0.0873351		-0.782789	-0.170272
TRINITY_DN41077_c0_g1	2815; 2178; 2109; 1155; 1059; 890	Y4117 (1)	Putative disease resistance protein At4g11170	ARATH					AT4G11170	GO:0000166,GO:0000302,GO:0001101,GO:0001882,GO:0001883,GO:0003674,GO:0005488,GO:0005575,GO:0005739,GO:0006950,GO:0006952,GO:0006979,GO:0007165,GO:0008150,GO:0010035,GO:0010193,GO:0017076,GO:0030554,GO:0032549,GO:0032550,GO:0032553,GO:0032555,GO:0032559,GO:0036094,GO:0042221,GO:0043167,GO:0043168,GO:0043226,GO:0043227,GO:0043229,GO:0043231,GO:0043531,GO:0044424,GO:0044444,GO:0044464,GO:0050789,GO:…	0.602459	4.6267	11.0281	0.000897418	0.0291076	29.5051	29.9222	19.894	19.2438			-0.256394	-0.299891		0.268654	0.287631
TRINITY_DN24349_c0_g1	1686	AKRC9 (1)	NADPH-dependent aldo-keto reductase, chloroplastic {ECO:0000303|PubMed:21169366}	ARATH					AT2G37770	GO:0000166,GO:0001101,GO:0003674,GO:0003824,GO:0004033,GO:0005488,GO:0005575,GO:0006950,GO:0006970,GO:0008106,GO:0008150,GO:0008152,GO:0009266,GO:0009409,GO:0009414,GO:0009415,GO:0009507,GO:0009536,GO:0009628,GO:0009636,GO:0009651,GO:0010035,GO:0016229,GO:0016491,GO:0016614,GO:0016616,GO:0036094,GO:0042221,GO:0043167,GO:0043168,GO:0043226,GO:0043227,GO:0043229,GO:0043231,GO:0044424,GO:0044444,GO:…	0.5323	5.36673	11.0214	0.000900673	0.0291574	51.9463	45.4743	32.3856	34.9803			-0.305004	-0.20005		0.344717	0.160338
TRINITY_DN29896_c0_g1	1733; 1545; 1543; 1517; 1515; 1395; 1393; 1367; 1365; 1124; 1122										0.554321	5.98779	10.9907	0.000915695	0.0295357	82.7595	68.087	53.1432	49.5885			-0.217506	-0.313639		0.402686	0.128458
TRINITY_DN38057_c0_g1	2908; 2614; 2519; 1643; 759	ARP1 (2)	Probable RNA-binding protein ARP1	ARATH					AT3G54770	GO:0000166,GO:0001101,GO:0003674,GO:0003676,GO:0003723,GO:0003729,GO:0005488,GO:0005575,GO:0005634,GO:0006950,GO:0006970,GO:0008150,GO:0009414,GO:0009415,GO:0009628,GO:0009651,GO:0009719,GO:0009725,GO:0009737,GO:0010029,GO:0010033,GO:0010035,GO:0033993,GO:0036094,GO:0042221,GO:0043226,GO:0043227,GO:0043229,GO:0043231,GO:0044424,GO:0044464,GO:0044822,GO:0048580,GO:0050789,GO:0050793,GO:0050896,GO:…	-0.522314	6.07639	10.9904	0.00091585	0.0295357	51.4522	59.2534	79.2984	79.6893			0.251624	0.258544		-0.353355	-0.156813
TRINITY_DN53765_c0_g1	829										0.978403	2.70923	10.9791	0.000921435	0.0296593	9.73812	7.4339	4.9041	3.81216			-0.241924	-0.490304		0.523752	0.208476
TRINITY_DN27771_c0_g1	799	PSAH2	Photosystem I reaction center subunit VI-2, chloroplastic	ARATH	K02695				AT1G52230	GO:0005575,GO:0008150,GO:0008152,GO:0009507,GO:0009534,GO:0009535,GO:0009536,GO:0009538,GO:0009579,GO:0009719,GO:0009725,GO:0009735,GO:0009987,GO:0010033,GO:0010287,GO:0015979,GO:0016020,GO:0016021,GO:0031224,GO:0031976,GO:0031984,GO:0032991,GO:0034357,GO:0042221,GO:0042651,GO:0043226,GO:0043227,GO:0043229,GO:0043231,GO:0043234,GO:0044237,GO:0044422,GO:0044424,GO:0044425,GO:0044434,GO:0044435,GO:…	1.11802	1.8642	10.9636	0.000929198	0.0298525	5.49405	4.29237	2.09735	2.40928			-0.398954	-0.293102		0.472098	0.219958
TRINITY_DN30492_c0_g1	1958; 1954; 931; 927	AAP8	Amino acid permease 8	ARATH							0.735507	4.0821	10.9571	0.000932451	0.0299002	21.482	20.6843	14.7432	10.5825			-0.128489	-0.540637		0.359495	0.309631
TRINITY_DN62543_c0_g1	939										0.98186	2.47576	10.9412	0.000940478	0.0301006	6.27891	8.33592	3.82458	3.56818			-0.317444	-0.382394		0.189842	0.509995
TRINITY_DN62358_c0_g1	1097	GSTX6 (1)	Probable glutathione S-transferase	SOYBN	K00799					GO:0001101,GO:0003674,GO:0003824,GO:0004364,GO:0006950,GO:0008150,GO:0009266,GO:0009408,GO:0009628,GO:0009719,GO:0009725,GO:0009733,GO:0009735,GO:0009737,GO:0009739,GO:0010033,GO:0010035,GO:0010038,GO:0016740,GO:0016765,GO:0033993,GO:0042221,GO:0050896,GO:0097305,GO:1901700	0.75003	4.66459	10.9245	0.000949025	0.0303169	25.3482	38.1337	16.8405	20.8906			-0.477376	-0.196457		0.0602319	0.613601
TRINITY_DN33773_c0_g1	1631; 1419; 1275; 1275	HIP5; HIP6	Heavy metal-associated isoprenylated plant protein 5 {ECO:0000303|PubMed:21072340, ECO:0000303|PubMed:23368984}; Heavy metal-associated isoprenylated plant protein 6 {ECO:0000303|PubMed:21072340, ECO:0000303|PubMed:23368984}	ARATH					AT5G03380	GO:0003674,GO:0005488,GO:0005575,GO:0005737,GO:0005886,GO:0006810,GO:0006811,GO:0006812,GO:0006873,GO:0006875,GO:0008150,GO:0009987,GO:0016020,GO:0019725,GO:0030001,GO:0030003,GO:0042592,GO:0043167,GO:0043169,GO:0044424,GO:0044464,GO:0044699,GO:0044763,GO:0044765,GO:0046872,GO:0046914,GO:0046916,GO:0048878,GO:0050801,GO:0051179,GO:0051234,GO:0055065,GO:0055076,GO:0055080,GO:0055082,GO:0065007,GO:…	0.616091	7.28766	10.9068	0.000958122	0.0305498	169.647	208.429	105.515	141.141			-0.514147	-0.10125		0.160753	0.454644
TRINITY_DN27047_c0_g1	2845; 2669	PPCE (1)	Prolyl endopeptidase	MOUSE	K01322					GO:0003674,GO:0003824,GO:0004175,GO:0004252,GO:0005575,GO:0005634,GO:0005737,GO:0005829,GO:0008150,GO:0008152,GO:0008233,GO:0008236,GO:0008238,GO:0016020,GO:0016787,GO:0017171,GO:0019538,GO:0043170,GO:0043226,GO:0043227,GO:0043229,GO:0043231,GO:0044238,GO:0044424,GO:0044444,GO:0044464,GO:0070008,GO:0070011,GO:0071704	0.543191	5.94885	10.8283	0.000999622	0.0318132	66.4227	79.9688	50.8608	49.5885			-0.242501	-0.27765		0.129776	0.390375
TRINITY_DN31570_c0_g1	2308; 2299; 2299; 690	SDE3 (1)	Probable RNA helicase SDE3	ARATH	K18422				AT1G05460	GO:0000166,GO:0001882,GO:0001883,GO:0002252,GO:0002376,GO:0003674,GO:0003724,GO:0003824,GO:0004386,GO:0005488,GO:0005524,GO:0005575,GO:0005737,GO:0006950,GO:0006952,GO:0006955,GO:0008150,GO:0009605,GO:0009607,GO:0009615,GO:0009616,GO:0009892,GO:0009987,GO:0010468,GO:0010605,GO:0010608,GO:0010629,GO:0016441,GO:0016458,GO:0016462,GO:0016787,GO:0016817,GO:0016818,GO:0017076,GO:0017111,GO:0019222,GO:…	-0.588925	4.90087	10.8006	0.00101468	0.0322319	26.2784	21.3375	35.9017	35.7428			0.282061	0.275997		-0.140503	-0.417556
TRINITY_DN33489_c0_g1	1615; 1311; 1279; 1191; 1159	RTNLH	Reticulon-like protein B8	ARATH					AT3G10260	GO:0005575,GO:0005739,GO:0005789,GO:0016020,GO:0016021,GO:0031090,GO:0031224,GO:0043226,GO:0043227,GO:0043229,GO:0043231,GO:0044422,GO:0044424,GO:0044425,GO:0044432,GO:0044444,GO:0044446,GO:0044464,GO:0098588,GO:0098589	0.51525	5.64653	10.7709	0.00103106	0.0326907	56.1614	61.5862	41.0834	41.2933			-0.25038	-0.24337		0.182548	0.311202
TRINITY_DN63917_c0_g1	713										1.23422	1.66911	10.7544	0.00104031	0.0329225	5.49405	3.23483	1.69639	2.01282			-0.410039	-0.291539		0.60959	0.0919884
TRINITY_DN25804_c0_g1	1188; 1164	ERD10; ERD14	Dehydrin ERD10; Dehydrin ERD14	ARATH					AT1G20450	GO:0001101,GO:0003674,GO:0003779,GO:0005488,GO:0005515,GO:0005575,GO:0005634,GO:0005737,GO:0005829,GO:0005911,GO:0006950,GO:0008092,GO:0008150,GO:0009266,GO:0009409,GO:0009414,GO:0009415,GO:0009506,GO:0009628,GO:0009631,GO:0009719,GO:0009725,GO:0009737,GO:0010029,GO:0010033,GO:0010035,GO:0016020,GO:0030054,GO:0033993,GO:0042221,GO:0043226,GO:0043227,GO:0043229,GO:0043231,GO:0044424,GO:0044444,GO:…	-1.07181	7.51894	10.7444	0.00104596	0.0330395	66.2774	170.171	213.436	283.563			0.393664	0.800212		-1.26412	0.0702426
TRINITY_DN62119_c0_g1	1545	ORLIK (1)	Protein ORANGE-LIKE, chloroplastic {ECO:0000305}	ARATH					AT5G06130	GO:0003674,GO:0005488,GO:0005575,GO:0008150,GO:0010468,GO:0010608,GO:0016020,GO:0016021,GO:0019222,GO:0031090,GO:0031224,GO:0031647,GO:0031969,GO:0042170,GO:0043167,GO:0043169,GO:0044422,GO:0044424,GO:0044425,GO:0044434,GO:0044435,GO:0044444,GO:0044446,GO:0044464,GO:0046872,GO:0050789,GO:0050821,GO:0060255,GO:0065007,GO:0065008,GO:1904143	0.574418	4.93565	10.7298	0.00105424	0.0332389	36.1037	36.9829	22.269	26.8071			-0.395465	-0.148153		0.255355	0.288263
TRINITY_DN36726_c0_g1	1419; 1411; 1402; 1004; 908	CYSEP	Vignain	PHAVU; RICCO; VIGMU						GO:0003674,GO:0003824,GO:0005575,GO:0005788,GO:0008233,GO:0008234,GO:0016787,GO:0031974,GO:0043233,GO:0044422,GO:0044424,GO:0044432,GO:0044444,GO:0044446,GO:0044464,GO:0070011,GO:0070013	-0.662362	4.44145	10.6802	0.0010829	0.034079	14.5054	19.0669	26.2786	26.8376			0.293316	0.321556		-0.483452	-0.131419
TRINITY_DN24291_c0_g1	855	ACCH1; ACCH3	1-aminocyclopropane-1-carboxylate oxidase homolog 1; 1-aminocyclopropane-1-carboxylate oxidase homolog	ARATH; SOLLC					AT1G06620	GO:0003674,GO:0003824,GO:0005488,GO:0016491,GO:0043167,GO:0043169,GO:0046872	0.876117	4.12889	10.6537	0.00109849	0.0345055	17.4123	27.7449	14.774	9.82011			-0.133045	-0.638028		0.0777025	0.693371
TRINITY_DN31687_c0_g1	956; 953; 952; 949										0.814674	3.46832	10.6218	0.00111764	0.0350423	11.6567	16.423	8.60531	7.34984			-0.244941	-0.426716		0.119878	0.551779
TRINITY_DN27411_c0_g1	705; 700; 678	SP1L2; SP1L5	Protein SPIRAL1-like 2; Protein SPIRAL1-like 5	ARATH	K18635				AT1G69230	GO:0005575,GO:0005874,GO:0032991,GO:0043234,GO:0044422,GO:0044424,GO:0044430,GO:0044446,GO:0044464	0.797516	3.69483	10.6035	0.00112876	0.0352731	18.8949	13.8102	8.29688	10.5215			-0.48045	-0.198244		0.540491	0.138203
TRINITY_DN26492_c0_g1	705; 677	NEET	CDGSH iron-sulfur domain-containing protein NEET	ARATH					AT5G51720	GO:0003674,GO:0005488,GO:0005575,GO:0005739,GO:0007568,GO:0008150,GO:0008152,GO:0009507,GO:0009532,GO:0009536,GO:0009570,GO:0009987,GO:0010150,GO:0010260,GO:0032502,GO:0042592,GO:0043167,GO:0043169,GO:0043226,GO:0043227,GO:0043229,GO:0043231,GO:0044237,GO:0044422,GO:0044424,GO:0044434,GO:0044435,GO:0044444,GO:0044446,GO:0044464,GO:0044699,GO:0044767,GO:0046872,GO:0048878,GO:0050801,GO:0051536,GO:…	-0.940979	2.41606	10.6013	0.0011301	0.0352731	3.83711	3.39035	6.44628	7.44133			0.25508	0.415755		-0.27798	-0.392855
TRINITY_DN31112_c1_g1	1222; 1165; 1006; 991; 982; 507										0.735901	8.73087	10.5959	0.0011334	0.0352731	436.791	624.945	302.975	334.524			-0.426628	-0.284608		0.0982159	0.61302
TRINITY_DN15806_c0_g1	1525; 1405; 1335; 1191	PGML1 (1)	Phosphoglycerate mutase-like protein 1 {ECO:0000305}	ARATH					AT5G64460	GO:0005575,GO:0005829,GO:0044424,GO:0044444,GO:0044464	-0.670253	4.19305	10.5903	0.0011368	0.0352731	12.3834	15.7698	23.3485	21.4396			0.360729	0.247776		-0.456764	-0.151741
TRINITY_DN33352_c0_g1	987; 946; 909; 868; 602										-0.50521	5.54519	10.5899	0.00113707	0.0352731	39.6211	37.4805	53.2049	56.2369			0.2035	0.280638		-0.203982	-0.280156
TRINITY_DN38152_c0_g1	1865; 1620; 1395	ROGFE (1)	Rop guanine nucleotide exchange factor 14	ARATH					AT1G31650	GO:0001558,GO:0003674,GO:0005085,GO:0005088,GO:0005089,GO:0005575,GO:0005886,GO:0008150,GO:0010769,GO:0016020,GO:0022603,GO:0022604,GO:0040008,GO:0043900,GO:0044464,GO:0045595,GO:0048638,GO:0050789,GO:0050793,GO:0050794,GO:0051128,GO:0051239,GO:0051510,GO:0060284,GO:0065007,GO:0080092,GO:2000241	-0.653195	4.33872	10.5892	0.00113751	0.0352731	13.8369	17.5427	23.441	25.8922			0.232922	0.365626		-0.450948	-0.1476
TRINITY_DN9056_c0_g1	1803	C7D55; C71D7	Premnaspirodiene oxygenase; Cytochrome P450 71D7	HYOMU; SOLCH	K15472					GO:0003674,GO:0003824,GO:0004497,GO:0005488,GO:0005506,GO:0005575,GO:0016021,GO:0016491,GO:0016705,GO:0020037,GO:0031224,GO:0043167,GO:0043169,GO:0044425,GO:0046872,GO:0046906,GO:0046914,GO:0097159,GO:1901363	-0.571965	5.08318	10.5686	0.00115024	0.0356028	24.1854	30.2644	39.2328	41.6897			0.231345	0.314846		-0.423684	-0.122507
TRINITY_DN29110_c0_g1	692	GRXC9	Glutaredoxin-C9	ARATH					AT1G28480	GO:0001101,GO:0003674,GO:0003824,GO:0005575,GO:0005634,GO:0005737,GO:0007165,GO:0008150,GO:0009055,GO:0009751,GO:0009755,GO:0009863,GO:0009867,GO:0009987,GO:0010033,GO:0014070,GO:0015035,GO:0015036,GO:0016491,GO:0016667,GO:0019725,GO:0042221,GO:0042592,GO:0043226,GO:0043227,GO:0043229,GO:0043231,GO:0044424,GO:0044464,GO:0044699,GO:0044763,GO:0045454,GO:0050789,GO:0050794,GO:0050896,GO:0065007,GO:…	0.919944	2.41785	10.5466	0.00116402	0.0359634	7.00563	6.81181	3.70121	3.59867			-0.315387	-0.34157		0.344173	0.312784
TRINITY_DN38034_c0_g1	2209; 2031; 1818	ASOL (2)	L-ascorbate oxidase homolog	BRANA	K00423					GO:0003674,GO:0003824,GO:0005488,GO:0005507,GO:0005575,GO:0005576,GO:0016491,GO:0043167,GO:0043169,GO:0046872,GO:0046914	-0.684652	8.89072	10.5276	0.00117603	0.0362685	403.013	325.07	579.425	590.854			0.330884	0.358968		-0.19074	-0.499111
TRINITY_DN33522_c0_g1	1467; 1464; 1425; 1422	CRD1	Magnesium-protoporphyrin IX monomethyl ester [oxidative] cyclase, chloroplastic	EUPES						GO:0003674,GO:0003824,GO:0004497,GO:0005488,GO:0005575,GO:0006725,GO:0006778,GO:0006779,GO:0006807,GO:0008150,GO:0008152,GO:0009058,GO:0009507,GO:0009536,GO:0009987,GO:0015979,GO:0015994,GO:0015995,GO:0016491,GO:0016705,GO:0016709,GO:0018130,GO:0019438,GO:0033013,GO:0033014,GO:0034641,GO:0042440,GO:0043167,GO:0043169,GO:0043226,GO:0043227,GO:0043229,GO:0043231,GO:0044237,GO:0044249,GO:0044271,GO:…	0.733554	3.48161	10.4924	0.00119869	0.0369001	14.7671	12.9704	8.14266	8.53923			-0.335552	-0.280219		0.389642	0.226128
TRINITY_DN32843_c0_g1	1696; 1690; 1340; 1334	YJD4	Uncharacterized protein C594.04c	SCHPO						GO:0003674,GO:0003824,GO:0005575,GO:0005783,GO:0005789,GO:0006629,GO:0008150,GO:0008152,GO:0008202,GO:0016020,GO:0016021,GO:0016229,GO:0016491,GO:0016627,GO:0031090,GO:0031224,GO:0043226,GO:0043227,GO:0043229,GO:0043231,GO:0044238,GO:0044422,GO:0044424,GO:0044425,GO:0044432,GO:0044444,GO:0044446,GO:0044464,GO:0044699,GO:0044710,GO:0071704,GO:0098588,GO:0098589,GO:1901360	-0.528811	6.21203	10.4821	0.00120538	0.0370388	63.7774	57.5116	79.5143	95.4869			0.126297	0.384452		-0.183164	-0.327586
TRINITY_DN13524_c0_g1	1235; 589	LPPE1	Lipid phosphate phosphatase epsilon 1, chloroplastic	ARATH					AT3G50920	GO:0003674,GO:0003824,GO:0005575,GO:0006629,GO:0006638,GO:0006639,GO:0006651,GO:0008150,GO:0008152,GO:0008195,GO:0008610,GO:0009058,GO:0009507,GO:0009528,GO:0009536,GO:0009706,GO:0009987,GO:0016020,GO:0016021,GO:0016787,GO:0016788,GO:0016791,GO:0019866,GO:0031090,GO:0031224,GO:0031969,GO:0042170,GO:0042578,GO:0043226,GO:0043227,GO:0043229,GO:0043231,GO:0044237,GO:0044238,GO:0044249,GO:0044255,GO:…	0.589789	4.81171	10.4779	0.0012081	0.0370548	30.9294	36.423	21.9297	22.8119			-0.298995	-0.246761		0.161582	0.384174
TRINITY_DN31402_c0_g1	585; 515; 515; 503	PME7	Probable pectinesterase/pectinesterase inhibitor 7	ARATH	K01051				AT1G02810	GO:0000272,GO:0003674,GO:0003824,GO:0004857,GO:0005575,GO:0005576,GO:0005618,GO:0005975,GO:0005976,GO:0008150,GO:0008152,GO:0009056,GO:0009057,GO:0009987,GO:0010393,GO:0016043,GO:0016052,GO:0016787,GO:0016788,GO:0030234,GO:0030312,GO:0030599,GO:0042545,GO:0043170,GO:0044238,GO:0044464,GO:0045229,GO:0045330,GO:0045488,GO:0045490,GO:0046910,GO:0052689,GO:0071554,GO:0071555,GO:0071704,GO:0071840,GO:…	-0.676097	3.79647	10.4544	0.00122358	0.037462	10.2032	11.1042	17.0564	16.987			0.297132	0.291865		-0.345881	-0.243116
TRINITY_DN32803_c0_g1	1871	C94A1	Cytochrome P450 94A1	VICSA	K13407					GO:0003674,GO:0003824,GO:0004497,GO:0005488,GO:0005506,GO:0005575,GO:0005789,GO:0016020,GO:0016021,GO:0016491,GO:0016705,GO:0020037,GO:0031090,GO:0031224,GO:0043167,GO:0043169,GO:0044422,GO:0044424,GO:0044425,GO:0044432,GO:0044444,GO:0044446,GO:0044464,GO:0046872,GO:0046906,GO:0046914,GO:0097159,GO:0098588,GO:0098589,GO:1901363	1.07751	3.2523	10.4287	0.00124069	0.0379172	8.02305	17.6983	6.19953	5.97746			-0.378638	-0.41825		-0.0889295	0.885818
TRINITY_DN28322_c0_g1	1348; 1332; 1246; 579										-0.560228	4.77751	10.3503	0.00129451	0.0394906	21.5983	22.6438	32.6323	32.6016			0.261404	0.260121		-0.292034	-0.22949
TRINITY_DN33683_c0_g1	1269; 1269	ENO (1)	Enolase	ORYSJ	K01689					GO:0000015,GO:0000287,GO:0003674,GO:0003824,GO:0004634,GO:0005488,GO:0005575,GO:0005975,GO:0006082,GO:0006090,GO:0006091,GO:0006096,GO:0008150,GO:0008152,GO:0009056,GO:0009987,GO:0016052,GO:0016829,GO:0016835,GO:0016836,GO:0019752,GO:0032787,GO:0032991,GO:0043167,GO:0043169,GO:0043234,GO:0043436,GO:0044237,GO:0044238,GO:0044281,GO:0044424,GO:0044444,GO:0044445,GO:0044464,GO:0044699,GO:0044710,GO:…	0.636438	7.16592	10.338	0.00130322	0.039685	210.082	139.284	113.596	111.162			-0.283583	-0.314283		0.591942	0.00592399
TRINITY_DN32231_c0_g1	1191	WLIM1 (1)	LIM domain-containing protein WLIM1 {ECO:0000305}	ARATH					AT1G10200	GO:0003674,GO:0003676,GO:0003723,GO:0003729,GO:0003779,GO:0005488,GO:0005515,GO:0005575,GO:0005737,GO:0005856,GO:0005886,GO:0007015,GO:0008092,GO:0008150,GO:0008270,GO:0016020,GO:0016043,GO:0022607,GO:0032403,GO:0043167,GO:0043169,GO:0043226,GO:0043228,GO:0043229,GO:0043232,GO:0043933,GO:0044424,GO:0044464,GO:0044822,GO:0044877,GO:0046872,GO:0046914,GO:0051015,GO:0051017,GO:0061572,GO:0071822,GO:…	-0.638518	4.11032	10.3099	0.00132317	0.04022	13.4299	13.4992	20.9735	20.9516			0.28585	0.284473		-0.288395	-0.281928
TRINITY_DN34197_c0_g1	1402; 1105; 1043	C71A1; C75A1; C93A1	3,9-dihydroxypterocarpan 6A-monooxygenase; Cytochrome P450 71A1; Cytochrome P450 750A1	PERAE; PINTA; SOYBN	K13261					GO:0003006,GO:0003674,GO:0003824,GO:0004497,GO:0005488,GO:0005506,GO:0005575,GO:0005789,GO:0006950,GO:0006952,GO:0007568,GO:0008150,GO:0008152,GO:0009058,GO:0009835,GO:0016020,GO:0016021,GO:0016491,GO:0016705,GO:0016709,GO:0019748,GO:0020037,GO:0021700,GO:0022414,GO:0031090,GO:0031224,GO:0032502,GO:0043167,GO:0043169,GO:0044422,GO:0044424,GO:0044425,GO:0044432,GO:0044444,GO:0044446,GO:0044464,GO:…	0.9997	2.75181	10.2842	0.00134173	0.0407112	6.83122	10.9798	4.87326	4.02564			-0.272234	-0.462115		0.0893844	0.644964
TRINITY_DN40229_c0_g1	1508; 1508; 1441; 1394; 1314; 1287; 1216; 899; 844; 746; 723	RPS6C; TMVRN	Disease resistance protein RPS6; TMV resistance protein N	ARATH; NICGU					AT5G46470	GO:0000166,GO:0001882,GO:0001883,GO:0002376,GO:0003674,GO:0005488,GO:0005524,GO:0005575,GO:0005737,GO:0006950,GO:0006952,GO:0006955,GO:0007165,GO:0008150,GO:0008219,GO:0009605,GO:0009607,GO:0009617,GO:0009626,GO:0009987,GO:0012501,GO:0016265,GO:0017076,GO:0030554,GO:0032549,GO:0032550,GO:0032553,GO:0032555,GO:0032559,GO:0033554,GO:0034050,GO:0035639,GO:0036094,GO:0042742,GO:0043167,GO:0043168,GO:…	0.961564	3.0645	10.279	0.00134553	0.0407536	13.9241	7.99377	5.86025	5.39801			-0.319394	-0.406832		0.699167	0.0270594
TRINITY_DN53682_c0_g1	509										-0.52225	6.91932	10.2636	0.00135682	0.0410219	106.683	91.9439	134.446	150.839			0.175747	0.339428		-0.152458	-0.362717
TRINITY_DN41475_c0_g1	2769; 2742; 2736; 2709; 1891; 1864; 1711; 1057	CN15C; CNG15	Protein CNGC15c {ECO:0000303|PubMed:27230377}; Putative cyclic nucleotide-gated ion channel 15	ARATH; MEDTR	K05391				AT2G28260	GO:0000166,GO:0003674,GO:0005215,GO:0005216,GO:0005244,GO:0005249,GO:0005261,GO:0005267,GO:0005488,GO:0005515,GO:0005575,GO:0005887,GO:0008150,GO:0008324,GO:0015075,GO:0015077,GO:0015079,GO:0015267,GO:0016020,GO:0016021,GO:0017076,GO:0019001,GO:0022803,GO:0022832,GO:0022836,GO:0022838,GO:0022843,GO:0022857,GO:0022890,GO:0022891,GO:0022892,GO:0030551,GO:0030552,GO:0030553,GO:0030554,GO:0031090,GO:…	-0.642528	4.36032	10.2445	0.00137092	0.0413745	13.8659	18.1337	25.5692	24.3673			0.328719	0.264412		-0.468407	-0.124724
TRINITY_DN37809_c0_g1	2171; 2164; 2162; 2155; 2088; 2081; 2079; 2072; 1095; 1088	GONS2	GDP-mannose transporter GONST2 {ECO:0000303|PubMed:15480787}	ARATH						GO:0000139,GO:0005575,GO:0006810,GO:0006862,GO:0008150,GO:0008643,GO:0015748,GO:0015780,GO:0015784,GO:0015931,GO:0016020,GO:0016021,GO:0031090,GO:0031224,GO:0036079,GO:0044422,GO:0044424,GO:0044425,GO:0044431,GO:0044444,GO:0044446,GO:0044464,GO:0044699,GO:0044765,GO:0051179,GO:0051234,GO:0071702,GO:0071705,GO:0098588,GO:1901264,GO:1902578	-0.513015	5.28293	10.2141	0.00139373	0.041955	33.0224	31.042	46.3577	45.0749			0.263424	0.224639		-0.202042	-0.286021
TRINITY_DN34509_c0_g1	529										0.881009	2.67407	10.2122	0.00139511	0.041955	8.13933	8.2426	4.16386	4.72707			-0.394219	-0.268075		0.323836	0.338457
TRINITY_DN39336_c0_g1	2377; 2216; 1756; 1738; 1347	CDF3	Cyclic dof factor 3	ARATH					AT3G47500	GO:0001071,GO:0003006,GO:0003674,GO:0003676,GO:0003677,GO:0003700,GO:0005488,GO:0005575,GO:0005634,GO:0006139,GO:0006351,GO:0006355,GO:0006725,GO:0006807,GO:0008150,GO:0008152,GO:0009058,GO:0009059,GO:0009791,GO:0009889,GO:0009908,GO:0009987,GO:0010468,GO:0010556,GO:0016070,GO:0018130,GO:0019219,GO:0019222,GO:0019438,GO:0022414,GO:0031323,GO:0031326,GO:0032501,GO:0032502,GO:0032774,GO:0034641,GO:…	-0.653579	4.238	10.2056	0.00140015	0.0420318	12.645	16.6096	22.855	23.1474			0.290934	0.307809		-0.47219	-0.126552
TRINITY_DN31097_c0_g1	1355	PP425; PP330	Pentatricopeptide repeat-containing protein At5g48910; Pentatricopeptide repeat-containing protein At4g21065	ARATH; ARATH					AT5G48910	GO:0003674,GO:0003676,GO:0003723,GO:0003824,GO:0004518,GO:0004519,GO:0005488,GO:0005575,GO:0006139,GO:0006725,GO:0006807,GO:0008150,GO:0008152,GO:0008270,GO:0009451,GO:0009507,GO:0009536,GO:0009987,GO:0016070,GO:0016787,GO:0016788,GO:0034641,GO:0043167,GO:0043169,GO:0043170,GO:0043226,GO:0043227,GO:0043229,GO:0043231,GO:0043412,GO:0044237,GO:0044238,GO:0044260,GO:0044424,GO:0044444,GO:0044464,GO:…	1.20909	1.62565	10.1506	0.00144251	0.0431903	3.13945	5.31881	1.94314	1.70785			-0.296444	-0.385206		0.0858279	0.595822
TRINITY_DN28317_c0_g1	1703; 1635	CSE (2)	Caffeoylshikimate esterase	ARATH	K18368				AT1G52760	GO:0000302,GO:0003674,GO:0003824,GO:0003846,GO:0004620,GO:0004622,GO:0005575,GO:0005783,GO:0005794,GO:0005886,GO:0005911,GO:0006629,GO:0006725,GO:0006950,GO:0006979,GO:0008150,GO:0008152,GO:0008374,GO:0009058,GO:0009506,GO:0009698,GO:0009699,GO:0009808,GO:0009809,GO:0009987,GO:0010035,GO:0010038,GO:0010043,GO:0016020,GO:0016298,GO:0016411,GO:0016740,GO:0016746,GO:0016747,GO:0016787,GO:0016788,GO:…	0.506558	5.64722	10.1489	0.00144384	0.0431903	62.4112	55.0855	40.9601	41.7507			-0.255188	-0.228878		0.329127	0.154939
TRINITY_DN35160_c0_g1	1678; 1662; 1639; 1626; 1610; 1587; 1262; 1210; 834; 818	AGL19	Agamous-like MADS-box protein AGL19	ARATH					AT4G22950	GO:0000165,GO:0000975,GO:0000976,GO:0000977,GO:0001012,GO:0001067,GO:0001071,GO:0003006,GO:0003674,GO:0003676,GO:0003677,GO:0003700,GO:0005488,GO:0005575,GO:0005634,GO:0006139,GO:0006351,GO:0006355,GO:0006357,GO:0006725,GO:0006793,GO:0006796,GO:0006807,GO:0006950,GO:0007165,GO:0008150,GO:0008152,GO:0009058,GO:0009059,GO:0009266,GO:0009409,GO:0009628,GO:0009791,GO:0009889,GO:0009891,GO:0009893,GO:…	-0.604846	5.09522	10.0872	0.00149306	0.0445838	24.8249	29.3312	47.1904	35.1633			0.482519	0.078021		-0.392283	-0.168257
TRINITY_DN35775_c1_g2	855; 825	PLY15 (1)	Probable pectate lyase 15	ARATH	K01728				AT4G13710	GO:0000272,GO:0003674,GO:0003824,GO:0005488,GO:0005975,GO:0005976,GO:0008150,GO:0008152,GO:0009056,GO:0009057,GO:0010393,GO:0016052,GO:0016829,GO:0016835,GO:0016837,GO:0030570,GO:0043167,GO:0043169,GO:0043170,GO:0044238,GO:0045488,GO:0045490,GO:0046872,GO:0071704,GO:1901575	-0.597977	4.35229	10.079	0.00149965	0.0447017	15.4938	16.9207	23.3176	25.7397			0.205417	0.337226		-0.327882	-0.214762
TRINITY_DN35511_c0_g1	1689; 1313	AMT2; AMT21	Ammonium transporter 2; Ammonium transporter 2 member 1	ARATH; ORYSJ	K03320				AT2G38290	GO:0003674,GO:0005215,GO:0005575,GO:0005886,GO:0005911,GO:0006810,GO:0006811,GO:0006812,GO:0006820,GO:0008150,GO:0008324,GO:0008509,GO:0008519,GO:0009506,GO:0009605,GO:0009607,GO:0009624,GO:0015075,GO:0015077,GO:0015101,GO:0015103,GO:0015291,GO:0015398,GO:0015672,GO:0015696,GO:0015698,GO:0016020,GO:0016021,GO:0022804,GO:0022857,GO:0022890,GO:0022891,GO:0022892,GO:0030054,GO:0031224,GO:0043207,GO:…	1.05825	1.84378	10.0251	0.00154421	0.0459489	5.29056	4.23017	2.3441	2.2263			-0.306881	-0.346543		0.440092	0.213332
TRINITY_DN37636_c0_g1	1896; 1893; 1890; 1887; 1849; 1833	Y5133 (1)	BTB/POZ domain-containing protein At5g41330	ARATH					AT5G41330	GO:0006461,GO:0006464,GO:0008150,GO:0008152,GO:0009987,GO:0016043,GO:0016567,GO:0019538,GO:0022607,GO:0032446,GO:0036211,GO:0043170,GO:0043412,GO:0043933,GO:0044237,GO:0044238,GO:0044260,GO:0044267,GO:0051259,GO:0051260,GO:0065003,GO:0070647,GO:0071704,GO:0071822,GO:0071840	-0.561192	4.80143	10.0131	0.0015543	0.0461119	21.4529	23.5147	33.7427	32.6016			0.285252	0.23844		-0.322628	-0.201065
TRINITY_DN26141_c0_g1	2787	ALPL; HARB1 (1)	Protein ALP1-like {ECO:0000305}; Putative nuclease HARBI1	ARATH; RAT					AT3G55350	GO:0003674,GO:0003824,GO:0004518,GO:0005488,GO:0005575,GO:0005634,GO:0016787,GO:0016788,GO:0043167,GO:0043169,GO:0043226,GO:0043227,GO:0043229,GO:0043231,GO:0044424,GO:0044464,GO:0046872	1.28612	1.86984	10.0121	0.00155513	0.0461119	3.95339	6.25194	2.80675	1.37238			-0.144256	-0.655552		0.164393	0.635415
TRINITY_DN29255_c0_g1	734; 666	TRXH (1)	Thioredoxin H-type	RICCO	K03671					GO:0003674,GO:0003824,GO:0005575,GO:0005737,GO:0006662,GO:0008150,GO:0008152,GO:0009987,GO:0015035,GO:0015036,GO:0016491,GO:0016667,GO:0018904,GO:0019725,GO:0042592,GO:0044281,GO:0044424,GO:0044464,GO:0044699,GO:0044710,GO:0044763,GO:0045454,GO:0050789,GO:0050794,GO:0065007,GO:0065008,GO:0071704	0.553621	6.22008	9.99791	0.00156718	0.0463881	101.48	75.7075	61.8411	58.8902			-0.228022	-0.296297		0.468772	0.0555474
TRINITY_DN28378_c0_g1	1974	AMO (1)	Primary amine oxidase	ARATH	K00276				AT1G62810	GO:0003674,GO:0003824,GO:0005488,GO:0005507,GO:0006807,GO:0006809,GO:0007165,GO:0008131,GO:0008150,GO:0008152,GO:0009058,GO:0009308,GO:0009738,GO:0009755,GO:0009987,GO:0016491,GO:0016638,GO:0016641,GO:0034641,GO:0043167,GO:0043169,GO:0044237,GO:0044249,GO:0044271,GO:0046209,GO:0046872,GO:0046914,GO:0048037,GO:0048038,GO:0050789,GO:0050794,GO:0052593,GO:0052594,GO:0052595,GO:0052596,GO:0065007,GO:…	0.695265	4.61051	9.9872	0.00157632	0.0465772	25.0284	35.241	16.4395	20.7686			-0.467502	-0.163258		0.0841726	0.546587
TRINITY_DN26132_c0_g1	2210; 2121; 2047	GLR27; GLR28; GLR32	Glutamate receptor 2.7; Glutamate receptor 2.8; Glutamate receptor 3.2	ARATH	K05387				AT2G29110,AT2G29120,AT4G35290	GO:0001101,GO:0003674,GO:0004871,GO:0004872,GO:0004888,GO:0004970,GO:0005215,GO:0005216,GO:0005230,GO:0005261,GO:0005262,GO:0005575,GO:0005622,GO:0005773,GO:0005886,GO:0006810,GO:0006811,GO:0006812,GO:0006816,GO:0007165,GO:0008066,GO:0008150,GO:0008324,GO:0009719,GO:0009987,GO:0010033,GO:0010243,GO:0015075,GO:0015085,GO:0015267,GO:0015276,GO:0016020,GO:0016021,GO:0019722,GO:0019932,GO:0022803,GO:…	1.1192	1.94845	9.98284	0.00158006	0.0466062	4.06966	6.34525	2.65253	2.13481			-0.264085	-0.434282		0.119514	0.578853
TRINITY_DN23507_c0_g1	857; 777										1.44371	2.902	9.97469	0.00158707	0.0467315	16.831	4.79004	4.41061	3.53768			-0.356588	-0.567768		1.19799	-0.273629
TRINITY_DN35541_c0_g1	1484; 1415; 1013	UVB31 (1)	UV-B-induced protein At3g17800, chloroplastic {ECO:0000305}	ARATH					AT3G17800	GO:0000302,GO:0001101,GO:0005575,GO:0006950,GO:0006979,GO:0008150,GO:0009314,GO:0009411,GO:0009416,GO:0009507,GO:0009536,GO:0009611,GO:0009628,GO:0010035,GO:0010193,GO:0010224,GO:0042221,GO:0043226,GO:0043227,GO:0043229,GO:0043231,GO:0044424,GO:0044444,GO:0044464,GO:0050896,GO:1901700	0.483237	6.17514	9.95779	0.0016017	0.0470806	85.492	82.8615	62.7355	57.7008			-0.177085	-0.293892		0.257509	0.213468
TRINITY_DN28183_c0_g1	701	FKB65 (1)	Peptidyl-prolyl cis-trans isomerase FKBP65	ARATH	K01802				AT5G48570	GO:0003674,GO:0003755,GO:0003824,GO:0005488,GO:0005527,GO:0005528,GO:0005575,GO:0005634,GO:0005773,GO:0006457,GO:0006950,GO:0008144,GO:0008150,GO:0008152,GO:0009266,GO:0009408,GO:0009628,GO:0009987,GO:0010286,GO:0016853,GO:0016859,GO:0019538,GO:0033554,GO:0034605,GO:0043170,GO:0043226,GO:0043227,GO:0043229,GO:0043231,GO:0044237,GO:0044238,GO:0044260,GO:0044267,GO:0044424,GO:0044444,GO:0044464,GO:…	0.495386	7.07764	9.94136	0.00161606	0.0474203	163.368	152.566	116.249	107.869			-0.191051	-0.297096		0.292802	0.195345
TRINITY_DN18216_c0_g1	2404	BGL44	Beta-glucosidase 44	ARATH	K05350				AT3G18080	GO:0003674,GO:0003824,GO:0004553,GO:0004567,GO:0005488,GO:0005575,GO:0005576,GO:0005618,GO:0005840,GO:0005975,GO:0008150,GO:0008152,GO:0008422,GO:0009505,GO:0015923,GO:0015926,GO:0016787,GO:0016798,GO:0022626,GO:0030312,GO:0030529,GO:0032991,GO:0043167,GO:0043169,GO:0043226,GO:0043228,GO:0043229,GO:0043232,GO:0044238,GO:0044424,GO:0044444,GO:0044445,GO:0044464,GO:0044699,GO:0044710,GO:0046872,GO:…	0.660835	7.79269	9.93121	0.00162499	0.0476	328.625	214.494	170.132	173.407			-0.32492	-0.297729		0.616759	0.0058908
TRINITY_DN11243_c0_g1	848; 542	SAG21 (2)	Protein SENESCENCE-ASSOCIATED GENE 21, mitochondrial {ECO:0000303|PubMed:9617813}	ARATH					AT4G02380	GO:0000302,GO:0001101,GO:0002831,GO:0005575,GO:0005739,GO:0006950,GO:0006952,GO:0006979,GO:0007154,GO:0007568,GO:0008150,GO:0009266,GO:0009314,GO:0009409,GO:0009414,GO:0009415,GO:0009416,GO:0009605,GO:0009607,GO:0009611,GO:0009620,GO:0009625,GO:0009628,GO:0009642,GO:0009646,GO:0009719,GO:0009723,GO:0009725,GO:0009737,GO:0009987,GO:0009991,GO:0010033,GO:0010035,GO:0010150,GO:0010260,GO:0031347,GO:…	-0.533009	5.80674	9.92356	0.00163177	0.0477159	50.4929	40.902	68.2256	64.0442			0.304849	0.216283		-0.115027	-0.406105
TRINITY_DN6806_c0_g1	725										1.06879	2.19614	9.91437	0.00163994	0.047872	7.58702	4.63452	2.86844	2.95823			-0.362631	-0.336264		0.614992	0.0839024
TRINITY_DN35248_c0_g1	3349; 1741	NDUS2	NADH dehydrogenase [ubiquinone] iron-sulfur protein 2	ARATH	K03935				ArthMp043	GO:0000166,GO:0003674,GO:0003824,GO:0003954,GO:0005488,GO:0005575,GO:0005739,GO:0008137,GO:0016491,GO:0016651,GO:0016655,GO:0036094,GO:0043226,GO:0043227,GO:0043229,GO:0043231,GO:0044424,GO:0044425,GO:0044444,GO:0044464,GO:0048037,GO:0048038,GO:0050136,GO:0050662,GO:0051287,GO:0070469,GO:0097159,GO:1901265,GO:1901363	0.899288	3.14134	9.90539	0.00164796	0.0480233	8.89512	13.9347	5.42844	6.80089			-0.474544	-0.229955		0.0780065	0.626493
TRINITY_DN31933_c0_g1	1847; 1021	LIN; LIN2	Putative E3 ubiquitin-protein ligase LIN; Putative E3 ubiquitin-protein ligase LIN-2 {ECO:0000303|PubMed:19776163}	LOTJA; MEDTR						GO:0003674,GO:0003824,GO:0004842,GO:0008150,GO:0009877,GO:0016740,GO:0019787,GO:0044403,GO:0044419,GO:0051704	1.06336	2.03451	9.90036	0.00165246	0.0480719	6.51146	4.38569	2.65253	2.56177			-0.324948	-0.353371		0.546442	0.131877
TRINITY_DN40073_c0_g1	3049; 1702; 711	SD129; Y1112; Y1137; Y1639	G-type lectin S-receptor-like serine/threonine-protein kinase At1g11280; G-type lectin S-receptor-like serine/threonine-protein kinase At1g61370; G-type lectin S-receptor-like serine/threonine-protein kinase At1g61390; G-type lectin S-receptor-like serine/threonine-protein kinase SD1-29	ARATH					AT1G61370,AT1G61380,AT1G61390	GO:0000166,GO:0001882,GO:0001883,GO:0002237,GO:0002376,GO:0002682,GO:0002684,GO:0003674,GO:0003824,GO:0004672,GO:0004674,GO:0005488,GO:0005515,GO:0005516,GO:0005524,GO:0005575,GO:0005886,GO:0006464,GO:0006468,GO:0006793,GO:0006796,GO:0006950,GO:0006952,GO:0006955,GO:0008037,GO:0008150,GO:0008152,GO:0009593,GO:0009595,GO:0009605,GO:0009607,GO:0009987,GO:0010033,GO:0016020,GO:0016021,GO:0016301,GO:…	0.593497	4.50015	9.89041	0.00166142	0.0482122	25.4935	28.8025	18.1051	17.8714			-0.262537	-0.279405		0.188995	0.352948
TRINITY_DN7957_c0_g1	1233	ATL72; ATL74 (1)	RING-H2 finger protein ATL72; RING-H2 finger protein ATL74	ARATH; ARATH					AT3G10910	GO:0003674,GO:0003824,GO:0004842,GO:0005488,GO:0005575,GO:0006508,GO:0006511,GO:0008150,GO:0008152,GO:0008270,GO:0009056,GO:0009057,GO:0009987,GO:0010498,GO:0016021,GO:0016740,GO:0019538,GO:0019787,GO:0019941,GO:0030163,GO:0031224,GO:0043161,GO:0043167,GO:0043169,GO:0043170,GO:0043632,GO:0044237,GO:0044238,GO:0044248,GO:0044260,GO:0044265,GO:0044425,GO:0046872,GO:0046914,GO:0051603,GO:0061630,GO:…	-0.88031	2.91104	9.88869	0.00166298	0.0482122	4.38942	6.12752	9.40724	9.9421			0.314787	0.380894		-0.521405	-0.174276
TRINITY_DN36466_c0_g1	2186	OCT7 (1)	Organic cation/carnitine transporter 7	ARATH					AT3G13050	GO:0000166,GO:0001882,GO:0001883,GO:0003674,GO:0005215,GO:0005488,GO:0005524,GO:0005575,GO:0005886,GO:0006810,GO:0006811,GO:0006812,GO:0006820,GO:0008150,GO:0015695,GO:0015697,GO:0015711,GO:0015718,GO:0015849,GO:0016020,GO:0016021,GO:0017076,GO:0022857,GO:0022891,GO:0022892,GO:0030554,GO:0031224,GO:0032549,GO:0032550,GO:0032553,GO:0032555,GO:0032559,GO:0035639,GO:0036094,GO:0043167,GO:0043168,GO:…	0.727682	4.23042	9.85622	0.00169259	0.0489867	27.8191	18.818	12.5533	15.6146			-0.456702	-0.181275		0.578189	0.0597873
TRINITY_DN36485_c0_g1	2543; 2519; 2445; 1955	BARD1	BRCA1-associated RING domain protein 1 {ECO:0000303|PubMed:18591352}	ARATH						GO:0000151,GO:0000152,GO:0000724,GO:0000725,GO:0003674,GO:0003676,GO:0003677,GO:0003824,GO:0004842,GO:0005488,GO:0005575,GO:0005634,GO:0005886,GO:0006139,GO:0006259,GO:0006281,GO:0006302,GO:0006310,GO:0006325,GO:0006351,GO:0006355,GO:0006357,GO:0006464,GO:0006479,GO:0006521,GO:0006725,GO:0006807,GO:0006950,GO:0006974,GO:0006996,GO:0008150,GO:0008152,GO:0008213,GO:0008270,GO:0009058,GO:0009059,GO:…	-0.629682	4.50026	9.84393	0.00170393	0.0491568	19.8832	15.5521	28.6844	26.1666			0.354265	0.230748		-0.133415	-0.451597
TRINITY_DN26311_c0_g1	1034	CSPLC	CASP-like protein 1B1	RICCO						GO:0005575,GO:0005886,GO:0016020,GO:0016021,GO:0031224,GO:0044425,GO:0044464	-1.66154	2.81252	9.8434	0.00170442	0.0491568	1.04648	5.66096	11.4738	9.72862			0.789902	0.589784		-1.35503	-0.0246531
TRINITY_DN31651_c0_g1	1147; 1015; 955; 824	RHA4A	Probable E3 ubiquitin-protein ligase RHA4A {ECO:0000305}	ARATH					AT4G24015	GO:0003674,GO:0003824,GO:0005488,GO:0008270,GO:0016740,GO:0043167,GO:0043169,GO:0046872,GO:0046914	0.70863	4.4448	9.84043	0.00170718	0.0491568	23.1389	30.762	13.7562	19.2133			-0.539791	-0.110741		0.134216	0.516316
TRINITY_DN38047_c0_g1	2208; 1588	DXS2 (2)	Probable 1-deoxy-D-xylulose-5-phosphate synthase 2, chloroplastic	ORYSJ	K01662					GO:0003674,GO:0003824,GO:0005488,GO:0005575,GO:0006629,GO:0006720,GO:0006721,GO:0006725,GO:0006766,GO:0006767,GO:0006772,GO:0006790,GO:0006793,GO:0006796,GO:0006807,GO:0008150,GO:0008152,GO:0008299,GO:0008610,GO:0008661,GO:0009058,GO:0009110,GO:0009228,GO:0009507,GO:0009536,GO:0009987,GO:0016114,GO:0016740,GO:0016744,GO:0018130,GO:0019438,GO:0019637,GO:0034641,GO:0042364,GO:0042723,GO:0042724,GO:…	-0.592319	4.27857	9.81683	0.00172923	0.0497072	15.4357	15.4277	24.2429	22.2935			0.322949	0.21159		-0.266939	-0.2676
TRINITY_DN30892_c0_g1	2552; 2507; 764; 699; 650	GSTF9 (2)	Glutathione S-transferase F9	ARATH	K00799				AT2G30860	GO:0003674,GO:0003824,GO:0004364,GO:0004601,GO:0004602,GO:0005488,GO:0005507,GO:0005575,GO:0005576,GO:0005737,GO:0005773,GO:0005829,GO:0005886,GO:0005911,GO:0006950,GO:0006952,GO:0008150,GO:0008152,GO:0009056,GO:0009404,GO:0009407,GO:0009506,GO:0009507,GO:0009532,GO:0009536,GO:0009570,GO:0009579,GO:0009605,GO:0009607,GO:0009617,GO:0009987,GO:0010035,GO:0010038,GO:0010043,GO:0016020,GO:0016209,GO:…	0.47436	6.83992	9.81167	0.00173408	0.0497344	128.979	137.325	95.1211	96.5543			-0.243303	-0.222169		0.188179	0.277293
TRINITY_DN17596_c0_g1	714										-0.978943	3.00151	9.80958	0.00173605	0.0497344	3.7499	6.96733	11.0728	10.0336			0.462068	0.342569		-0.722889	-0.0817479
TRINITY_DN32408_c0_g2	1176										1.15914	1.29085	9.78171	0.00176256	0.0503287	3.19759	3.39035	1.60386	1.34188			-0.250064	-0.358947		0.278237	0.330774
TRINITY_DN17987_c0_g1	571	TBB	Tubulin beta chain	LYTPI						GO:0000166,GO:0001882,GO:0001883,GO:0003674,GO:0005198,GO:0005200,GO:0005488,GO:0005525,GO:0005575,GO:0005737,GO:0005874,GO:0007017,GO:0008150,GO:0009987,GO:0017076,GO:0019001,GO:0032549,GO:0032550,GO:0032553,GO:0032555,GO:0032561,GO:0032991,GO:0035639,GO:0036094,GO:0043167,GO:0043168,GO:0043234,GO:0044422,GO:0044424,GO:0044430,GO:0044446,GO:0044464,GO:0044699,GO:0044763,GO:0097159,GO:0097367,GO:…	-0.473258	6.20836	9.78047	0.00176375	0.0503287	61.074	62.6749	87.1635	84.6299			0.251061	0.209472		-0.248346	-0.212187
TRINITY_DN9607_c0_g1	948										1.20074	2.00361	9.77843	0.00176571	0.0503287	3.80804	7.21617	2.74506	2.04332			-0.254619	-0.485508		0.0370057	0.70312
TRINITY_DN33839_c0_g1	953; 950; 950; 947; 782; 764; 759; 746; 683; 657										0.685602	3.8314	9.75614	0.00178725	0.0507905	17.8774	17.0762	9.46893	12.2599			-0.460419	-0.146187		0.332983	0.273623
TRINITY_DN27603_c0_g1	740; 734; 684										-0.592979	7.5594	9.75546	0.00178791	0.0507905	125.171	175.552	235.274	218.299			0.356294	0.249207		-0.543485	-0.0620166
TRINITY_DN3530_c0_g1	789										1.04385	1.81452	9.73764	0.00180533	0.0511994	4.30222	5.00777	2.46747	2.04332			-0.250494	-0.394414		0.245906	0.399002
TRINITY_DN33219_c0_g1	1962; 1870; 1449; 1305; 719; 688	LRX3; LRX4 (1)	Leucine-rich repeat extensin-like protein 3; Leucine-rich repeat extensin-like protein 4	ARATH					AT3G24480,AT4G13340	GO:0003674,GO:0005198,GO:0005199,GO:0005575,GO:0005576,GO:0005618,GO:0005911,GO:0008150,GO:0009505,GO:0009506,GO:0009987,GO:0016043,GO:0030054,GO:0030312,GO:0044464,GO:0045229,GO:0071554,GO:0071555,GO:0071840	0.491293	5.98763	9.73444	0.00180847	0.0512028	71.7133	76.454	54.4078	50.9914			-0.192962	-0.283098		0.193068	0.282991
TRINITY_DN30425_c0_g1	1651; 1552	HIP41	Heavy metal-associated isoprenylated plant protein 41 {ECO:0000303|PubMed:21072340, ECO:0000303|PubMed:23368984}	ARATH					AT1G55790	GO:0003674,GO:0003824,GO:0004812,GO:0004826,GO:0005488,GO:0005575,GO:0005737,GO:0006082,GO:0006139,GO:0006399,GO:0006418,GO:0006432,GO:0006520,GO:0006725,GO:0006807,GO:0006810,GO:0006811,GO:0006812,GO:0008150,GO:0008152,GO:0009987,GO:0016070,GO:0016874,GO:0016875,GO:0016876,GO:0019752,GO:0030001,GO:0034641,GO:0034660,GO:0043038,GO:0043039,GO:0043167,GO:0043169,GO:0043170,GO:0043436,GO:0044237,GO:…	0.603888	4.45089	9.71422	0.00182847	0.0516826	28.3423	24.2612	16.2853	18.3288			-0.351434	-0.198592		0.37921	0.170815
TRINITY_DN39641_c0_g1	2287; 2074; 1905; 1836; 1042	RFA1B (1)	Replication protein A 70 kDa DNA-binding subunit B	ARATH	K07466				AT5G08020	GO:0003674,GO:0003676,GO:0003677,GO:0005488,GO:0005575,GO:0005634,GO:0006139,GO:0006259,GO:0006260,GO:0006281,GO:0006310,GO:0006725,GO:0006807,GO:0006950,GO:0006974,GO:0008150,GO:0008152,GO:0009058,GO:0009059,GO:0009314,GO:0009411,GO:0009416,GO:0009628,GO:0009987,GO:0010224,GO:0033554,GO:0034641,GO:0034645,GO:0043167,GO:0043169,GO:0043170,GO:0043226,GO:0043227,GO:0043229,GO:0043231,GO:0044237,GO:…	-0.486686	6.51434	9.70375	0.00183892	0.0518913	79.7945	72.3794	109.432	103.813			0.275987	0.201329		-0.170108	-0.307208
TRINITY_DN24630_c0_g1	1930; 1842; 1548										0.562387	7.54128	9.69938	0.0018433	0.0519284	209.617	234.494	130.406	170.327			-0.473376	-0.0931946		0.203109	0.363461
TRINITY_DN37644_c0_g1	2224	ZIFL1 (1)	Protein ZINC INDUCED FACILITATOR-LIKE 1	ARATH					AT5G13750	GO:0001101,GO:0003674,GO:0005215,GO:0005575,GO:0005774,GO:0005886,GO:0006810,GO:0006950,GO:0008150,GO:0008324,GO:0009414,GO:0009415,GO:0009605,GO:0009606,GO:0009628,GO:0009629,GO:0009630,GO:0009705,GO:0009914,GO:0009926,GO:0010035,GO:0010119,GO:0010540,GO:0010817,GO:0015075,GO:0015077,GO:0015079,GO:0015291,GO:0015297,GO:0016020,GO:0016021,GO:0022804,GO:0022821,GO:0022857,GO:0022890,GO:0022891,GO:…	0.68923	5.47524	9.69495	0.00184776	0.0519674	69.3006	40.3421	35.5008	32.5101			-0.245565	-0.365469		0.681427	-0.0703931
TRINITY_DN13140_c0_g1	1946; 1830	SNC1; TMVRN (1)	Protein SUPPRESSOR OF npr1-1, CONSTITUTIVE 1 {ECO:0000303|PubMed:14576290}; TMV resistance protein N	ARATH; NICGU						GO:0000166,GO:0001882,GO:0001883,GO:0002376,GO:0003674,GO:0005488,GO:0005524,GO:0005575,GO:0005634,GO:0005737,GO:0005783,GO:0005829,GO:0006950,GO:0006952,GO:0006955,GO:0007165,GO:0008150,GO:0008219,GO:0009605,GO:0009607,GO:0009617,GO:0009626,GO:0009719,GO:0009725,GO:0009733,GO:0009862,GO:0009863,GO:0009987,GO:0010033,GO:0012501,GO:0016265,GO:0017076,GO:0030554,GO:0032549,GO:0032550,GO:0032553,GO:…	0.593038	4.5049	9.66923	0.0018738	0.0526125	25.2319	29.2379	18.4752	17.6274			-0.239958	-0.300966		0.171462	0.369462
TRINITY_DN25576_c0_g1	1578	DIOX3	Probable 2-oxoglutarate-dependent dioxygenase JRG21 {ECO:0000305}	ARATH						GO:0003674,GO:0003824,GO:0005488,GO:0008150,GO:0008152,GO:0009058,GO:0009812,GO:0009813,GO:0016491,GO:0043167,GO:0043169,GO:0046872,GO:0051213,GO:0071704,GO:1901576	1.38512	2.49921	9.66307	0.00188009	0.0527018	3.89525	12.3172	3.36193	2.83624			-0.351216	-0.500082		-0.214416	1.06571
TRINITY_DN18057_c0_g1	739	AP25	Aspartyl protease 25 {ECO:0000305}	ORYSJ						GO:0002376,GO:0003674,GO:0003824,GO:0004175,GO:0004190,GO:0005575,GO:0005576,GO:0005618,GO:0006508,GO:0006950,GO:0006952,GO:0006955,GO:0008150,GO:0008152,GO:0008233,GO:0009056,GO:0009057,GO:0009505,GO:0009605,GO:0009607,GO:0009627,GO:0009814,GO:0010941,GO:0016787,GO:0019538,GO:0030163,GO:0030312,GO:0043067,GO:0043170,GO:0043207,GO:0044238,GO:0044464,GO:0045087,GO:0048046,GO:0050789,GO:0050794,GO:…	0.940066	4.52485	9.63052	0.00191371	0.0535003	41.5106	18.818	16.9639	14.4862			-0.282673	-0.48467		0.915438	-0.148095
TRINITY_DN34974_c0_g1	1789; 1781; 1681; 1673	PUB23	E3 ubiquitin-protein ligase PUB23	ARATH					AT2G35930	GO:0001101,GO:0003674,GO:0003824,GO:0004842,GO:0005575,GO:0005829,GO:0006464,GO:0006950,GO:0006952,GO:0008150,GO:0008152,GO:0009414,GO:0009415,GO:0009628,GO:0009719,GO:0009987,GO:0010033,GO:0010035,GO:0010200,GO:0010243,GO:0016567,GO:0016740,GO:0019538,GO:0019787,GO:0032446,GO:0036211,GO:0042221,GO:0043170,GO:0043412,GO:0044237,GO:0044238,GO:0044260,GO:0044267,GO:0044424,GO:0044444,GO:0044464,GO:…	-0.821703	4.23453	9.62937	0.0019149	0.0535003	9.97068	17.1695	27.8516	20.0977			0.597803	0.16389		-0.720501	-0.0411927
TRINITY_DN13219_c0_g1	1012; 927	C76B6; C80B2; C80B3	(S)-N-methylcoclaurine 3'-hydroxylase isozyme 1 {ECO:0000305}; (S)-N-methylcoclaurine 3'-hydroxylase isozyme 2; Geraniol 8-hydroxylase	CATRO; ESCCA; PAPSO	K15099					GO:0002238,GO:0003674,GO:0003824,GO:0004497,GO:0005488,GO:0005506,GO:0005575,GO:0005783,GO:0005789,GO:0006629,GO:0006720,GO:0006721,GO:0006725,GO:0006807,GO:0008150,GO:0008152,GO:0008299,GO:0008610,GO:0009058,GO:0009605,GO:0009607,GO:0009708,GO:0009820,GO:0009821,GO:0009987,GO:0010033,GO:0016020,GO:0016021,GO:0016098,GO:0016099,GO:0016114,GO:0016491,GO:0016705,GO:0016709,GO:0018130,GO:0019438,GO:…	-1.72775	4.43588	9.61545	0.00192948	0.0538187	2.55807	17.4805	31.7379	34.6144			0.890542	1.00858		-1.99733	0.0982063
TRINITY_DN35122_c0_g1	1151; 1127; 1124; 1058	FQRL2 (1)	Probable NAD(P)H dehydrogenase (quinone) FQR1-like 2 {ECO:0000305}	ARATH	K03809				AT4G36750	GO:0000166,GO:0003674,GO:0003824,GO:0003955,GO:0005488,GO:0005575,GO:0005737,GO:0005886,GO:0010181,GO:0016020,GO:0016491,GO:0016651,GO:0016655,GO:0032553,GO:0036094,GO:0043167,GO:0043168,GO:0044424,GO:0044464,GO:0048037,GO:0050662,GO:0097159,GO:0097367,GO:1901265,GO:1901363	-0.751744	3.15069	9.60465	0.00194085	0.0540407	6.30798	6.84292	11.1653	10.979			0.314721	0.294159		-0.349452	-0.259427
TRINITY_DN39991_c0_g2	2261; 2161	PMTG	Probable methyltransferase PMT16	ARATH					AT2G45750	GO:0003674,GO:0003824,GO:0005575,GO:0005737,GO:0005789,GO:0008150,GO:0008152,GO:0008168,GO:0008757,GO:0016020,GO:0016021,GO:0016740,GO:0016741,GO:0031090,GO:0031224,GO:0032259,GO:0044422,GO:0044424,GO:0044425,GO:0044432,GO:0044444,GO:0044446,GO:0044464,GO:0098588,GO:0098589	0.667215	3.85282	9.60185	0.00194382	0.0540407	19.6507	15.6454	10.641	11.589			-0.340453	-0.236127		0.43585	0.14073
TRINITY_DN39343_c0_g1	2142; 2065; 2052; 1539	ARAD1 (1)	Probable arabinosyltransferase ARAD1	ARATH					AT2G35100	GO:0000139,GO:0000271,GO:0003674,GO:0003824,GO:0005575,GO:0005768,GO:0005794,GO:0005802,GO:0005975,GO:0005976,GO:0008150,GO:0008152,GO:0009058,GO:0009059,GO:0009987,GO:0010393,GO:0016020,GO:0016021,GO:0016043,GO:0016051,GO:0016740,GO:0016757,GO:0031090,GO:0031224,GO:0043170,GO:0043226,GO:0043227,GO:0043229,GO:0043231,GO:0044238,GO:0044422,GO:0044424,GO:0044425,GO:0044431,GO:0044444,GO:0044446,GO:…	-0.474717	5.5829	9.59354	0.00195263	0.0541583	38.9234	41.213	55.3639	55.9929			0.220041	0.235774		-0.267177	-0.188638
TRINITY_DN26677_c0_g1	1139; 1121										0.789935	3.88879	9.59139	0.00195492	0.0541583	13.9822	23.4214	10.641	10.979			-0.346092	-0.30802		-0.00773395	0.661845
TRINITY_DN16341_c0_g1	517	RLP51 (1)	Receptor-like protein 51 {ECO:0000303|PubMed:18434605}	ARATH					AT4G18760	GO:0002831,GO:0002833,GO:0005575,GO:0005886,GO:0006950,GO:0006952,GO:0008150,GO:0009605,GO:0009607,GO:0009617,GO:0016020,GO:0016021,GO:0031224,GO:0031347,GO:0031349,GO:0032101,GO:0032103,GO:0043207,GO:0043900,GO:0043902,GO:0044425,GO:0044464,GO:0048518,GO:0048583,GO:0048584,GO:0050789,GO:0050896,GO:0051704,GO:0051707,GO:0065007,GO:0080134,GO:1900424,GO:1900426,GO:1902288,GO:1902290	-0.870724	2.62448	9.58545	0.00196125	0.0541583	4.09873	4.54121	8.4511	7.34984			0.403435	0.242794		-0.373638	-0.27259
TRINITY_DN22830_c0_g1	734; 635	RL10 (1)	60S ribosomal protein L10	VITRI						GO:0003674,GO:0003735,GO:0005198,GO:0005575,GO:0005840,GO:0006412,GO:0008150,GO:0008152,GO:0009058,GO:0009059,GO:0009987,GO:0019538,GO:0030529,GO:0032991,GO:0034645,GO:0043170,GO:0043226,GO:0043228,GO:0043229,GO:0043232,GO:0044237,GO:0044238,GO:0044249,GO:0044260,GO:0044267,GO:0044424,GO:0044444,GO:0044464,GO:0071704,GO:1901576	0.631034	4.53368	9.58492	0.00196182	0.0541583	24.2145	31.944	18.0434	18.2069			-0.289746	-0.278028		0.0974917	0.470282
TRINITY_DN5181_c0_g1	1571	MTDH (1)	Probable mannitol dehydrogenase	FRAAN						GO:0003674,GO:0003824,GO:0005488,GO:0008270,GO:0016491,GO:0016614,GO:0016616,GO:0031320,GO:0043167,GO:0043169,GO:0046029,GO:0046872,GO:0046914	0.603975	7.84314	9.58284	0.00196404	0.0541583	232.378	321.493	178.121	186.277			-0.322133	-0.25824		0.057738	0.522635
TRINITY_DN33975_c0_g1	1621; 1514	THA1	Probable low-specificity L-threonine aldolase 1	ARATH	K01620				AT1G08630	GO:0003674,GO:0003824,GO:0004793,GO:0005575,GO:0005829,GO:0006082,GO:0006520,GO:0006544,GO:0006545,GO:0006566,GO:0006567,GO:0006807,GO:0008150,GO:0008152,GO:0008652,GO:0008732,GO:0009056,GO:0009058,GO:0009063,GO:0009066,GO:0009068,GO:0009069,GO:0009070,GO:0009987,GO:0016053,GO:0016054,GO:0016829,GO:0016830,GO:0016832,GO:0019752,GO:0043436,GO:0044237,GO:0044238,GO:0044248,GO:0044249,GO:0044281,GO:…	0.537339	5.01201	9.55296	0.00199627	0.0549576	40.5222	35.7387	24.6747	27.8745			-0.334188	-0.170749		0.338555	0.166382
TRINITY_DN32276_c0_g1	1289; 1281; 1275; 1182; 1181	PER5 (2)	Peroxidase 5 {ECO:0000250|UniProtKB:P22195}	VITVI						GO:0003674,GO:0003824,GO:0004601,GO:0005488,GO:0005575,GO:0005576,GO:0006950,GO:0006979,GO:0008150,GO:0008152,GO:0009056,GO:0009987,GO:0016209,GO:0016491,GO:0016684,GO:0020037,GO:0042743,GO:0042744,GO:0043167,GO:0043169,GO:0044237,GO:0044248,GO:0044699,GO:0044710,GO:0044712,GO:0044763,GO:0046872,GO:0046906,GO:0050896,GO:0072593,GO:0097159,GO:1901363	-0.511227	5.80356	9.54796	0.00200171	0.0550179	41.8303	50.2021	66.6218	64.5322			0.271478	0.226863		-0.37526	-0.123081
TRINITY_DN38456_c2_g1	1527; 1124	TBB1 (2)	Tubulin beta-1 chain	AVESA; MAIZE						GO:0000166,GO:0001882,GO:0001883,GO:0003674,GO:0003824,GO:0003924,GO:0005198,GO:0005200,GO:0005488,GO:0005525,GO:0005575,GO:0005737,GO:0005874,GO:0007017,GO:0008150,GO:0009987,GO:0016462,GO:0016787,GO:0016817,GO:0016818,GO:0017076,GO:0017111,GO:0019001,GO:0032549,GO:0032550,GO:0032553,GO:0032555,GO:0032561,GO:0032991,GO:0035639,GO:0036094,GO:0043167,GO:0043168,GO:0043234,GO:0044422,GO:0044424,GO:…	-0.557465	8.27465	9.52002	0.00203242	0.0557714	248.976	252.099	380.67	356.757			0.323087	0.229994		-0.285461	-0.26762
TRINITY_DN29244_c0_g1	803; 798	PSAEA	Photosystem I reaction center subunit IV A, chloroplastic	NICSY						GO:0005575,GO:0008150,GO:0008152,GO:0009535,GO:0009538,GO:0009987,GO:0015979,GO:0016020,GO:0032991,GO:0034357,GO:0042651,GO:0043234,GO:0044237,GO:0044422,GO:0044424,GO:0044425,GO:0044434,GO:0044435,GO:0044436,GO:0044444,GO:0044446,GO:0044464,GO:0055035	0.903487	2.48198	9.51557	0.00203736	0.0558164	6.62774	7.77604	3.45446	4.23912			-0.424316	-0.230411		0.237229	0.417497
TRINITY_DN39088_c0_g1	2492; 2272; 2259; 2249; 1903; 1898; 1786; 1683; 976	MARH7	E3 ubiquitin-protein ligase MARCH7	RAT	K10662					GO:0002643,GO:0002682,GO:0002683,GO:0002694,GO:0002695,GO:0003674,GO:0003824,GO:0005488,GO:0006464,GO:0007162,GO:0008150,GO:0008152,GO:0008270,GO:0008285,GO:0009987,GO:0016567,GO:0016740,GO:0019538,GO:0022407,GO:0022408,GO:0030155,GO:0032446,GO:0032944,GO:0032945,GO:0034110,GO:0034111,GO:0036211,GO:0042127,GO:0042129,GO:0042130,GO:0043167,GO:0043169,GO:0043170,GO:0043412,GO:0044237,GO:0044238,GO:…	0.550766	6.6119	9.49304	0.00206253	0.0564147	100.404	131.975	73.6232	84.9958			-0.366139	-0.164022		0.0712376	0.458923
TRINITY_DN33266_c0_g1	1853; 1083; 851; 735; 614	CML35; CML36	Probable calcium-binding protein CML35; Probable calcium-binding protein CML36	ARATH	K13448				AT3G10190,AT2G41410	GO:0003674,GO:0005488,GO:0005509,GO:0005575,GO:0005886,GO:0006950,GO:0006952,GO:0008150,GO:0009605,GO:0009607,GO:0009620,GO:0016020,GO:0043167,GO:0043169,GO:0043207,GO:0044464,GO:0046872,GO:0050832,GO:0050896,GO:0051704,GO:0051707,GO:0098542	0.472232	6.0929	9.44332	0.00211919	0.057871	82.1781	76.3296	58.9418	55.322			-0.184949	-0.273292		0.281064	0.177177
TRINITY_DN28734_c0_g1	826; 812; 809; 795	APRR1 (2)	Two-component response regulator-like APRR1	ARATH	K12127				AT5G61380	GO:0000160,GO:0001071,GO:0003006,GO:0003674,GO:0003676,GO:0003677,GO:0003700,GO:0005488,GO:0005575,GO:0005634,GO:0006139,GO:0006351,GO:0006355,GO:0006725,GO:0006807,GO:0007165,GO:0007623,GO:0008150,GO:0008152,GO:0009058,GO:0009059,GO:0009791,GO:0009889,GO:0009892,GO:0009908,GO:0009987,GO:0010031,GO:0010468,GO:0010556,GO:0010605,GO:0010629,GO:0016070,GO:0018130,GO:0019219,GO:0019222,GO:0019438,GO:…	0.648648	4.03943	9.4073	0.00216124	0.0589242	17.5286	22.4883	12.615	12.9003			-0.297673	-0.269774		0.120472	0.446975
TRINITY_DN41819_c0_g1	953	PIP22 (1)	Aquaporin PIP2-2	ARATH	K09872				AT2G37170	GO:0001101,GO:0003674,GO:0003676,GO:0003723,GO:0003729,GO:0005215,GO:0005372,GO:0005488,GO:0005575,GO:0005886,GO:0005887,GO:0005911,GO:0006810,GO:0006811,GO:0006833,GO:0006950,GO:0008150,GO:0009414,GO:0009415,GO:0009506,GO:0009507,GO:0009536,GO:0009628,GO:0009719,GO:0009725,GO:0009737,GO:0009987,GO:0010033,GO:0010035,GO:0015250,GO:0015267,GO:0016020,GO:0016021,GO:0022803,GO:0022838,GO:0022857,GO:…	-0.707578	3.37767	9.40032	0.00216948	0.0590537	8.13933	7.55831	13.3244	12.3209			0.343642	0.245937		-0.252222	-0.337357
TRINITY_DN36526_c0_g1	2239	GUN17 (1)	Endoglucanase 17	ARATH					AT4G02290	GO:0000272,GO:0003674,GO:0003824,GO:0004553,GO:0005575,GO:0005576,GO:0005975,GO:0005976,GO:0006073,GO:0008150,GO:0008152,GO:0008810,GO:0009056,GO:0009057,GO:0009251,GO:0009987,GO:0016043,GO:0016052,GO:0016787,GO:0016798,GO:0030243,GO:0030245,GO:0043170,GO:0044042,GO:0044237,GO:0044238,GO:0044247,GO:0044248,GO:0044260,GO:0044262,GO:0044264,GO:0044275,GO:0045229,GO:0051273,GO:0051275,GO:0071554,GO:…	-0.464571	6.45919	9.39087	0.00218068	0.0592	75.0562	72.7215	105.299	98.6281			0.273079	0.180469		-0.20458	-0.248968
TRINITY_DN21423_c0_g1	546	CADH6 (1)	Probable cinnamyl alcohol dehydrogenase 6 {ECO:0000305}	ORYSJ	K00083					GO:0003674,GO:0003824,GO:0005488,GO:0006725,GO:0008150,GO:0008152,GO:0008270,GO:0009058,GO:0009698,GO:0009699,GO:0009808,GO:0009809,GO:0009987,GO:0016491,GO:0016614,GO:0016616,GO:0019438,GO:0019748,GO:0043167,GO:0043169,GO:0044237,GO:0044249,GO:0044550,GO:0044699,GO:0044710,GO:0044711,GO:0044763,GO:0045551,GO:0046872,GO:0046914,GO:0052747,GO:0071704,GO:1901360,GO:1901362,GO:1901576	-0.706471	5.09982	9.38989	0.00218185	0.0592	18.8949	33.157	43.8285	41.0798			0.401191	0.311957		-0.731906	0.018759
TRINITY_DN34663_c0_g1	2321; 2318	Y1301	BTB/POZ domain-containing protein At1g03010	ARATH					AT1G03010	GO:0000902,GO:0000904,GO:0003006,GO:0006464,GO:0008150,GO:0008152,GO:0009653,GO:0009826,GO:0009860,GO:0009932,GO:0009987,GO:0016043,GO:0016049,GO:0016567,GO:0019538,GO:0022414,GO:0032446,GO:0032502,GO:0032989,GO:0036211,GO:0040007,GO:0043170,GO:0043412,GO:0044237,GO:0044238,GO:0044260,GO:0044267,GO:0044699,GO:0044702,GO:0044763,GO:0044767,GO:0048588,GO:0048589,GO:0048869,GO:0060560,GO:0070647,GO:…	-0.661436	3.82729	9.38696	0.00218534	0.0592	10.0579	11.8507	16.1928	18.4508			0.204502	0.373294		-0.388889	-0.188908
TRINITY_DN31427_c0_g1	1952; 1940	UGT8 (1)	7-deoxyloganetic acid glucosyltransferase	CATRO						GO:0003674,GO:0003824,GO:0006629,GO:0006720,GO:0006721,GO:0008150,GO:0008152,GO:0008194,GO:0008299,GO:0008610,GO:0009058,GO:0009987,GO:0016098,GO:0016099,GO:0016114,GO:0016137,GO:0016138,GO:0016740,GO:0016757,GO:0016758,GO:0018130,GO:0035251,GO:0044237,GO:0044238,GO:0044249,GO:0044255,GO:0044699,GO:0044710,GO:0044711,GO:0044763,GO:0046483,GO:0046527,GO:0071704,GO:0102970,GO:1900992,GO:1900994,GO:…	0.678224	4.81958	9.38066	0.00219286	0.0592277	27.7609	41.6174	19.4622	23.8793			-0.441182	-0.171179		0.0304388	0.581923
TRINITY_DN33801_c0_g1	1256; 1244; 1110	Y5625	B3 domain-containing protein At5g06250	ARATH					AT5G06250	GO:0001071,GO:0003674,GO:0003676,GO:0003677,GO:0003700,GO:0005488,GO:0005575,GO:0005634,GO:0006139,GO:0006351,GO:0006355,GO:0006725,GO:0006807,GO:0008150,GO:0008152,GO:0009058,GO:0009059,GO:0009889,GO:0009890,GO:0009892,GO:0009987,GO:0010073,GO:0010358,GO:0010468,GO:0010556,GO:0010558,GO:0010605,GO:0010629,GO:0016070,GO:0018130,GO:0019219,GO:0019222,GO:0019438,GO:0031323,GO:0031324,GO:0031326,GO:…	0.868794	2.8774	9.38025	0.00219336	0.0592277	8.11026	10.7309	5.67519	4.63558			-0.229408	-0.439387		0.168138	0.500657
TRINITY_DN11644_c0_g1	2218	LRKS5 (1)	Probable L-type lectin-domain containing receptor kinase S.5	ARATH					AT5G06740	GO:0000166,GO:0001882,GO:0001883,GO:0003674,GO:0003824,GO:0004672,GO:0004674,GO:0005488,GO:0005524,GO:0005575,GO:0005886,GO:0016020,GO:0016021,GO:0016301,GO:0016740,GO:0016772,GO:0016773,GO:0017076,GO:0030246,GO:0030554,GO:0031224,GO:0032549,GO:0032550,GO:0032553,GO:0032555,GO:0032559,GO:0035639,GO:0036094,GO:0043167,GO:0043168,GO:0044425,GO:0044464,GO:0097159,GO:0097367,GO:1901265,GO:1901363	1.15823	3.29588	9.35924	0.00221864	0.059815	7.18005	19.8134	6.07615	6.00796			-0.401518	-0.413752		-0.216684	1.03195
TRINITY_DN25698_c0_g1	2852	SBT17 (1)	Subtilisin-like protease SBT1.7 {ECO:0000303|PubMed:16193095}	ARATH					AT5G67360	GO:0003006,GO:0003674,GO:0003824,GO:0004175,GO:0004252,GO:0005575,GO:0005576,GO:0005618,GO:0008150,GO:0008152,GO:0008233,GO:0008236,GO:0009505,GO:0009987,GO:0010191,GO:0010214,GO:0016787,GO:0017171,GO:0022414,GO:0030312,GO:0032502,GO:0044237,GO:0044464,GO:0044699,GO:0044702,GO:0048046,GO:0048359,GO:0048609,GO:0048856,GO:0070011,GO:0080001	-0.576127	7.61021	9.35274	0.00222653	0.0599321	137.206	176.485	209.026	258.617			0.134327	0.438836		-0.465874	-0.10729
TRINITY_DN34342_c0_g1	1838; 1795; 1203; 1027; 1023	E1311 (1)	Glucan endo-1,3-beta-glucosidase 11	ARATH					AT1G32860	GO:0001871,GO:0003674,GO:0003824,GO:0004553,GO:0005488,GO:0005575,GO:0005576,GO:0005618,GO:0005886,GO:0005975,GO:0006950,GO:0006952,GO:0007154,GO:0008150,GO:0008152,GO:0008422,GO:0009505,GO:0009987,GO:0015926,GO:0016020,GO:0016043,GO:0016787,GO:0016798,GO:0030246,GO:0030247,GO:0030312,GO:0031224,GO:0031225,GO:0031226,GO:0042973,GO:0044238,GO:0044425,GO:0044459,GO:0044464,GO:0044699,GO:0044763,GO:…	-0.474626	6.4406	9.33874	0.0022436	0.0602959	77.7306	67.5582	101.938	99.97			0.247377	0.219805		-0.135135	-0.332046
TRINITY_DN63145_c0_g1	837	PAO2 (1)	Probable polyamine oxidase 2	ARATH	K17839				AT2G43020	GO:0003674,GO:0003824,GO:0005575,GO:0005777,GO:0006576,GO:0006595,GO:0006598,GO:0006807,GO:0008150,GO:0008152,GO:0009056,GO:0009308,GO:0009310,GO:0009987,GO:0016491,GO:0016645,GO:0016647,GO:0034641,GO:0042402,GO:0042579,GO:0043226,GO:0043227,GO:0043229,GO:0043231,GO:0044106,GO:0044237,GO:0044424,GO:0044444,GO:0044464,GO:0046592,GO:0071704,GO:1901564,GO:1901565,GO:1901575	1.08327	3.54385	9.3352	0.00224794	0.0603167	9.06954	22.4883	8.23519	6.6484			-0.282144	-0.525178		-0.169088	0.97641
TRINITY_DN34949_c0_g1	2272; 2199; 2066; 1520; 931; 880	PGLR4 (1)	Polygalacturonase At1g48100	ARATH					AT1G48100	GO:0003674,GO:0003824,GO:0004553,GO:0004650,GO:0005575,GO:0005576,GO:0005618,GO:0005975,GO:0008150,GO:0008152,GO:0009987,GO:0016043,GO:0016787,GO:0016798,GO:0030312,GO:0044238,GO:0044464,GO:0045229,GO:0071554,GO:0071555,GO:0071704,GO:0071840	0.804956	5.88587	9.33102	0.00225307	0.0603589	100.87	49.3623	45.9259	40.0734			-0.253487	-0.441384		0.848452	-0.153581
TRINITY_DN33714_c0_g1	1724; 1473; 1473; 984	WTR32; WTR5	WAT1-related protein At1g21890; WAT1-related protein At4g08300	ARATH					AT4G08300,AT1G21890	GO:0003674,GO:0005215,GO:0005342,GO:0005575,GO:0005886,GO:0006810,GO:0006811,GO:0006820,GO:0006865,GO:0008150,GO:0008509,GO:0008514,GO:0015075,GO:0015171,GO:0015711,GO:0015849,GO:0016020,GO:0016021,GO:0022857,GO:0022891,GO:0022892,GO:0031224,GO:0032973,GO:0042592,GO:0043090,GO:0044425,GO:0044464,GO:0044699,GO:0044765,GO:0046942,GO:0046943,GO:0048878,GO:0050801,GO:0051179,GO:0051234,GO:0055081,GO:…	0.756832	9.02641	9.32307	0.00226286	0.0604966	765.62	544.572	329.161	446.205			-0.593091	-0.156464		0.619768	0.129787
TRINITY_DN36674_c0_g1	1449; 1421; 1383; 1341; 862; 547	POR; PORA	Protochlorophyllide reductase A, chloroplastic; Protochlorophyllide reductase, chloroplastic	ARATH; DAUCA	K00218				AT5G54190	GO:0003674,GO:0003824,GO:0005575,GO:0006725,GO:0006778,GO:0006779,GO:0006807,GO:0008150,GO:0008152,GO:0009058,GO:0009314,GO:0009416,GO:0009507,GO:0009526,GO:0009534,GO:0009536,GO:0009579,GO:0009628,GO:0009639,GO:0009640,GO:0009642,GO:0009646,GO:0009647,GO:0009719,GO:0009723,GO:0009725,GO:0009791,GO:0009941,GO:0009987,GO:0010033,GO:0015979,GO:0015994,GO:0015995,GO:0016491,GO:0016627,GO:0016628,GO:…	0.730939	3.45613	9.32105	0.00226536	0.0604966	15.4357	11.7885	7.98845	8.41724			-0.33237	-0.271729		0.471338	0.132761
TRINITY_DN39129_c0_g1	1713	SYM	Probable methionine--tRNA ligase	ORYSJ	K01874					GO:0000049,GO:0000166,GO:0001882,GO:0001883,GO:0003674,GO:0003676,GO:0003723,GO:0003824,GO:0004812,GO:0004825,GO:0005488,GO:0005524,GO:0005575,GO:0005829,GO:0006082,GO:0006139,GO:0006399,GO:0006418,GO:0006431,GO:0006520,GO:0006725,GO:0006807,GO:0008150,GO:0008152,GO:0009987,GO:0016070,GO:0016874,GO:0016875,GO:0016876,GO:0017076,GO:0019752,GO:0030554,GO:0032549,GO:0032550,GO:0032553,GO:0032555,GO:…	0.738727	3.40064	9.31706	0.0022703	0.060533	14.7671	11.4774	7.52579	8.20376			-0.353886	-0.254696		0.461833	0.146749
TRINITY_DN27973_c0_g1	2501; 2392	TMVRN (1)	TMV resistance protein N	NICGU						GO:0000166,GO:0001882,GO:0001883,GO:0002376,GO:0003674,GO:0005488,GO:0005524,GO:0005575,GO:0005737,GO:0006950,GO:0006952,GO:0006955,GO:0007165,GO:0008150,GO:0008219,GO:0009626,GO:0009987,GO:0012501,GO:0016265,GO:0017076,GO:0030554,GO:0032549,GO:0032550,GO:0032553,GO:0032555,GO:0032559,GO:0033554,GO:0034050,GO:0035639,GO:0036094,GO:0043167,GO:0043168,GO:0043531,GO:0044424,GO:0044464,GO:0044699,GO:…	1.02553	2.05009	9.28799	0.00230661	0.0613672	4.91267	6.03421	3.17687	2.1958			-0.187025	-0.49016		0.230136	0.44705
TRINITY_DN18424_c0_g1	701; 677										0.81489	3.18513	9.28622	0.00230884	0.0613672	9.27302	13.7791	6.35374	6.73989			-0.353774	-0.288582		0.0786051	0.56375
TRINITY_DN35661_c0_g1	2168	AEE7 (1)	Acetate/butyrate--CoA ligase AAE7, peroxisomal	ARATH					AT3G16910	GO:0003674,GO:0003824,GO:0003987,GO:0005575,GO:0005777,GO:0005975,GO:0006081,GO:0006082,GO:0006083,GO:0006097,GO:0006629,GO:0006631,GO:0008150,GO:0008152,GO:0009987,GO:0016405,GO:0016874,GO:0016877,GO:0016878,GO:0019605,GO:0019752,GO:0032787,GO:0042579,GO:0043226,GO:0043227,GO:0043229,GO:0043231,GO:0043436,GO:0044237,GO:0044238,GO:0044255,GO:0044262,GO:0044281,GO:0044424,GO:0044444,GO:0044464,GO:…	0.856274	5.82768	9.28015	0.00231651	0.0614541	45.4058	100.809	40.2198	40.5308			-0.365425	-0.354836		-0.198282	0.918543
TRINITY_DN37693_c0_g1	1810; 1766; 1712; 1710; 1666	C93B1	Licodione synthase	GLYEC						GO:0003674,GO:0003824,GO:0004497,GO:0005488,GO:0005506,GO:0005575,GO:0016021,GO:0016491,GO:0016705,GO:0016709,GO:0020037,GO:0031224,GO:0033771,GO:0043167,GO:0043169,GO:0044425,GO:0046872,GO:0046906,GO:0046914,GO:0097159,GO:1901363	-0.965028	3.1916	9.27768	0.00231963	0.0614541	4.01153	8.30481	12.7075	11.3145			0.486884	0.343329		-0.803864	-0.0263489
TRINITY_DN36093_c0_g1	1394; 1377; 1306; 1289; 1017; 868; 851	SY111	Syntaxin-related protein KNOLLE	ARATH	K08486				AT1G08560	GO:0000149,GO:0003674,GO:0005488,GO:0005515,GO:0005575,GO:0005886,GO:0005911,GO:0006810,GO:0006886,GO:0006887,GO:0006906,GO:0006996,GO:0007049,GO:0008104,GO:0008150,GO:0009504,GO:0009506,GO:0009524,GO:0009987,GO:0012505,GO:0015031,GO:0016020,GO:0016021,GO:0016043,GO:0016050,GO:0016192,GO:0022406,GO:0030054,GO:0031201,GO:0031224,GO:0032940,GO:0032991,GO:0033036,GO:0043234,GO:0044424,GO:0044425,GO:…	-0.468448	6.44737	9.27502	0.002323	0.0614541	77.4108	68.9268	99.7168	102.776			0.20864	0.251386		-0.148511	-0.311515
TRINITY_DN36873_c0_g1	3496; 3346	NET1D; SDR1	(+)-neomenthol dehydrogenase {ECO:0000303|PubMed:18599651}; Protein NETWORKED 1D {ECO:0000303|PubMed:22840520}	ARATH	K15095				AT1G03080,AT3G61220	GO:0003674,GO:0003676,GO:0003677,GO:0003824,GO:0005488,GO:0005575,GO:0005886,GO:0006139,GO:0006259,GO:0006281,GO:0006302,GO:0006310,GO:0006725,GO:0006807,GO:0006950,GO:0006952,GO:0006974,GO:0008150,GO:0008152,GO:0009987,GO:0016020,GO:0016491,GO:0016614,GO:0016616,GO:0033554,GO:0034641,GO:0043170,GO:0044237,GO:0044238,GO:0044260,GO:0044464,GO:0044699,GO:0044710,GO:0044763,GO:0046483,GO:0047501,GO:…	0.658047	4.03109	9.26793	0.00233201	0.0615963	17.1507	22.7371	12.214	13.0528			-0.328044	-0.245322		0.102043	0.471323
TRINITY_DN18055_c0_g1	1178	YOAA (1)	Uncharacterized N-acetyltransferase YoaA	BACSU	K03790					GO:0003674,GO:0003824,GO:0008080,GO:0016407,GO:0016410,GO:0016740,GO:0016746,GO:0016747	0.705471	6.61612	9.26051	0.00234148	0.0617501	90.3756	152.721	64.2777	84.7823			-0.522736	-0.133858		-0.0437477	0.700342
TRINITY_DN36084_c0_g1	2112; 2112; 1685; 1473	NFD4 (1)	Protein NUCLEAR FUSION DEFECTIVE 4 {ECO:0000303|PubMed:16698901}	ARATH					AT1G31470	GO:0000741,GO:0005575,GO:0006810,GO:0006950,GO:0006970,GO:0006996,GO:0008150,GO:0009628,GO:0009651,GO:0009987,GO:0010197,GO:0016021,GO:0016043,GO:0031224,GO:0044425,GO:0048284,GO:0050896,GO:0051179,GO:0051234,GO:0071840	-0.509705	4.99486	9.23667	0.00237216	0.0624619	25.4063	27.1228	35.7475	39.0365			0.178895	0.29942		-0.282978	-0.195337
TRINITY_DN31674_c0_g1	1518; 1515; 1503	U91C1 (1)	UDP-glycosyltransferase 91C1	ARATH					AT5G49690	GO:0003674,GO:0003824,GO:0005575,GO:0005829,GO:0008150,GO:0008152,GO:0008194,GO:0016740,GO:0016757,GO:0016758,GO:0035251,GO:0043226,GO:0043227,GO:0043229,GO:0043231,GO:0044424,GO:0044444,GO:0044464,GO:0046527,GO:0080043,GO:0080044	1.03685	2.00635	9.23232	0.00237781	0.0625134	4.27315	6.37635	2.56	2.62276			-0.33929	-0.31957		0.120864	0.537997
TRINITY_DN50414_c0_g1	788	PAO2 (2)	Probable polyamine oxidase 2	ARATH	K17839				AT2G43020	GO:0003674,GO:0003824,GO:0005575,GO:0005777,GO:0006576,GO:0006595,GO:0006598,GO:0006807,GO:0008150,GO:0008152,GO:0009056,GO:0009308,GO:0009310,GO:0009987,GO:0016491,GO:0016645,GO:0016647,GO:0034641,GO:0042402,GO:0042579,GO:0043226,GO:0043227,GO:0043229,GO:0043231,GO:0044106,GO:0044237,GO:0044424,GO:0044444,GO:0044464,GO:0046592,GO:0071704,GO:1901564,GO:1901565,GO:1901575	1.33265	2.48897	9.21794	0.00239655	0.0629085	3.89525	12.0373	3.02266	3.2937			-0.447418	-0.371592		-0.216316	1.03533
TRINITY_DN63338_c0_g1	577	EXP17 (2)	Putative expansin-A17	ARATH					AT4G01630	GO:0005575,GO:0005576,GO:0005618,GO:0008150,GO:0009664,GO:0009791,GO:0009827,GO:0009828,GO:0009987,GO:0010311,GO:0016020,GO:0016043,GO:0030312,GO:0032501,GO:0032502,GO:0042545,GO:0044464,GO:0044699,GO:0044707,GO:0044767,GO:0045229,GO:0048645,GO:0048646,GO:0071554,GO:0071555,GO:0071669,GO:0071840	1.13831	2.19587	9.20357	0.00241544	0.0633061	4.30222	8.14929	3.33109	2.31779			-0.216542	-0.520679		0.0248866	0.712335
TRINITY_DN27632_c0_g1	1785										-0.603443	8.83986	9.17968	0.00244717	0.0640388	360.107	367.309	565.545	539.649			0.3339	0.266523		-0.314418	-0.286006
TRINITY_DN37873_c0_g1	2818	KSA	Ent-copalyl diphosphate synthase, chloroplastic	PEA						GO:0000287,GO:0003674,GO:0003824,GO:0005488,GO:0005575,GO:0006082,GO:0006629,GO:0006720,GO:0006721,GO:0008150,GO:0008152,GO:0008299,GO:0008610,GO:0009058,GO:0009507,GO:0009536,GO:0009685,GO:0009686,GO:0009905,GO:0009987,GO:0010333,GO:0016053,GO:0016101,GO:0016102,GO:0016114,GO:0016829,GO:0016835,GO:0016838,GO:0016853,GO:0016872,GO:0019752,GO:0043167,GO:0043169,GO:0043226,GO:0043227,GO:0043229,GO:…	0.567006	4.72811	9.16911	0.00246135	0.0643102	28.7202	34.4323	20.2024	22.4155			-0.330012	-0.192934		0.138457	0.384488
TRINITY_DN29358_c0_g1	1503	EP1G (1)	Epidermis-specific secreted glycoprotein EP1	DAUCA						GO:0003674,GO:0005488,GO:0005575,GO:0005576,GO:0006810,GO:0006833,GO:0008150,GO:0030246,GO:0042044,GO:0044699,GO:0044765,GO:0051179,GO:0051234,GO:1902578	0.777572	9.331	9.16283	0.00246981	0.0644319	636.902	989.983	485.044	463.985			-0.33851	-0.402278		0.0530339	0.687754
TRINITY_DN32076_c0_g1	2012; 1982; 1707; 1701; 1241	BH094; BH096 (1)	Transcription factor bHLH94; Transcription factor bHLH96	ARATH					AT1G22490,AT1G72210	GO:0001071,GO:0003674,GO:0003676,GO:0003677,GO:0003700,GO:0005488,GO:0005575,GO:0005634,GO:0006139,GO:0006351,GO:0006355,GO:0006725,GO:0006807,GO:0008150,GO:0008152,GO:0009058,GO:0009059,GO:0009889,GO:0009987,GO:0010468,GO:0010556,GO:0016070,GO:0016597,GO:0018130,GO:0019219,GO:0019222,GO:0019438,GO:0031323,GO:0031326,GO:0031406,GO:0032774,GO:0034641,GO:0034645,GO:0034654,GO:0036094,GO:0043167,GO:…	0.733953	6.293	9.15074	0.00248617	0.0647591	126.45	69.2379	66.2208	51.4489			-0.155826	-0.507879		0.7571	-0.093394
TRINITY_DN37174_c0_g1	1796; 1793; 1551; 1548; 1230; 855; 723; 584	ACBP1; ACBP2	Acyl-CoA-binding domain-containing protein 1; Acyl-CoA-binding domain-containing protein 2	ARATH					AT4G27780	GO:0000062,GO:0001666,GO:0003674,GO:0005488,GO:0005575,GO:0005777,GO:0005778,GO:0005783,GO:0005789,GO:0005886,GO:0006810,GO:0006869,GO:0006950,GO:0008150,GO:0008289,GO:0009514,GO:0009628,GO:0010035,GO:0010038,GO:0010288,GO:0016020,GO:0016021,GO:0031090,GO:0031224,GO:0031903,GO:0032791,GO:0036293,GO:0042221,GO:0042579,GO:0043167,GO:0043168,GO:0043169,GO:0043226,GO:0043227,GO:0043229,GO:0043231,GO:…	0.484732	6.92565	9.13632	0.00250584	0.0651398	144.735	138.725	109.432	93.1386			-0.126419	-0.354487		0.270621	0.210285
TRINITY_DN29442_c0_g1	640; 603	CASP1	Casparian strip membrane protein 1	RICCO						GO:0005575,GO:0005886,GO:0008150,GO:0009987,GO:0016020,GO:0016021,GO:0016043,GO:0031224,GO:0044425,GO:0044464,GO:0045229,GO:0071554,GO:0071555,GO:0071840	-0.782282	3.75127	9.13439	0.00250849	0.0651398	7.35446	12.3795	16.6863	17.2309			0.333694	0.375143		-0.66456	-0.0442772
TRINITY_DN29222_c0_g1	918; 819; 708; 608	RGP1 (1)	UDP-arabinopyranose mutase 1	ORYSJ	K13379					GO:0000271,GO:0003674,GO:0003824,GO:0005575,GO:0005794,GO:0005829,GO:0005975,GO:0005976,GO:0006073,GO:0006139,GO:0006725,GO:0006753,GO:0006793,GO:0006796,GO:0006807,GO:0008150,GO:0008152,GO:0009058,GO:0009059,GO:0009117,GO:0009225,GO:0009250,GO:0009832,GO:0009987,GO:0016043,GO:0016051,GO:0016853,GO:0016866,GO:0019637,GO:0030243,GO:0030244,GO:0033356,GO:0033692,GO:0034637,GO:0034641,GO:0034645,GO:…	-0.479944	5.53694	9.12772	0.00251765	0.0651841	35.3189	42.1461	54.4386	53.5837			0.243299	0.221277		-0.353479	-0.111097
TRINITY_DN35263_c0_g1	1411; 1219; 908; 887; 827	CTL2 (1)	Chitinase-like protein 2	ARATH						GO:0005575,GO:0005576,GO:0005975,GO:0006022,GO:0006026,GO:0006030,GO:0006032,GO:0006040,GO:0006807,GO:0008150,GO:0008152,GO:0009056,GO:0009057,GO:0009987,GO:0016998,GO:0043170,GO:0044036,GO:0044237,GO:0044238,GO:0044248,GO:0044260,GO:0046348,GO:0071704,GO:1901071,GO:1901072,GO:1901135,GO:1901136,GO:1901564,GO:1901565,GO:1901575	-0.835053	3.90166	9.12755	0.00251789	0.0651841	7.44167	13.9658	17.3957	20.7686			0.272016	0.503327		-0.766606	-0.00873772
TRINITY_DN31733_c0_g1	1229; 1210										-0.933465	2.59259	9.11671	0.00253285	0.0654713	3.98246	4.23017	9.53062	6.16044			0.583384	0.084634		-0.363276	-0.304743
TRINITY_DN36240_c0_g3	1572	PER53 (1)	Peroxidase 53	ARATH	K00430				AT5G06720	GO:0002215,GO:0003006,GO:0003674,GO:0003824,GO:0004601,GO:0005488,GO:0005575,GO:0005576,GO:0005794,GO:0006950,GO:0006952,GO:0006979,GO:0008150,GO:0008152,GO:0009056,GO:0009605,GO:0009607,GO:0009624,GO:0009791,GO:0009908,GO:0009987,GO:0016209,GO:0016491,GO:0016684,GO:0020037,GO:0022414,GO:0032501,GO:0032502,GO:0042743,GO:0042744,GO:0043167,GO:0043169,GO:0043207,GO:0043226,GO:0043227,GO:0043229,GO:…	0.946343	2.05304	9.10272	0.00255229	0.0658732	5.31963	5.44323	2.74506	2.83624			-0.325576	-0.298117		0.299767	0.323925
TRINITY_DN30344_c0_g1	1374	WRKY3	Probable WRKY transcription factor 3	ARATH							0.73489	3.57392	9.09189	0.00256745	0.0661636	12.4125	17.2006	8.38941	9.39315			-0.372824	-0.239771		0.0993804	0.513214
TRINITY_DN29766_c1_g1	1276; 1264; 1225; 741										0.832	7.72163	9.08509	0.00257702	0.0662962	173.368	367.122	144.471	159.135			-0.432729	-0.295073		-0.172957	0.90076
TRINITY_DN37519_c0_g1	1981; 1796; 1096	HGNAT (1)	Heparan-alpha-glucosaminide N-acetyltransferase	MOUSE	K10532					GO:0003674,GO:0003824,GO:0005575,GO:0005765,GO:0005774,GO:0006461,GO:0006810,GO:0007034,GO:0007041,GO:0008080,GO:0008150,GO:0015019,GO:0016020,GO:0016021,GO:0016043,GO:0016407,GO:0016410,GO:0016740,GO:0016746,GO:0016747,GO:0022607,GO:0031090,GO:0031224,GO:0043933,GO:0044422,GO:0044424,GO:0044425,GO:0044437,GO:0044444,GO:0044446,GO:0044464,GO:0044699,GO:0044765,GO:0046907,GO:0051179,GO:0051234,GO:…	0.622635	4.34836	9.08267	0.00258043	0.0662962	28.1097	21.1197	15.2367	16.743			-0.337317	-0.216445		0.467434	0.0863281
TRINITY_DN30625_c0_g1	2658	SUC2 (1)	Sucrose transport protein SUC2	ARATH	K15378				AT1G22710	GO:0003674,GO:0005215,GO:0005351,GO:0005402,GO:0005575,GO:0005886,GO:0005887,GO:0005975,GO:0005984,GO:0005985,GO:0008150,GO:0008152,GO:0008324,GO:0008506,GO:0008515,GO:0009311,GO:0009987,GO:0015075,GO:0015144,GO:0015154,GO:0015157,GO:0015291,GO:0015293,GO:0015294,GO:0015295,GO:0016020,GO:0016021,GO:0022804,GO:0022857,GO:0022891,GO:0022892,GO:0031224,GO:0031226,GO:0044237,GO:0044238,GO:0044262,GO:…	0.775279	4.6471	9.06549	0.00260478	0.0668205	40.9583	22.1151	18.0434	18.8168			-0.355309	-0.300688		0.744499	-0.0885019
TRINITY_DN29009_c0_g1	911; 660										-0.506715	5.31566	9.03211	0.00265278	0.0679489	35.9002	29.7978	47.5914	45.7764			0.27071	0.216917		-0.117173	-0.370454
TRINITY_DN28357_c0_g1	1690; 1584; 1573; 1479; 1467										-0.60001	3.9237	9.02496	0.00266317	0.068053	12.1218	11.9129	18.2285	18.2069			0.264993	0.263451		-0.253472	-0.274971
TRINITY_DN27179_c0_g1	939	CASP5; CASP6	Casparian strip membrane protein 5; Casparian strip membrane protein 6	RICCO; POPTR						GO:0005575,GO:0005886,GO:0008150,GO:0009987,GO:0016020,GO:0016021,GO:0016043,GO:0031224,GO:0044425,GO:0044464,GO:0045229,GO:0071554,GO:0071555,GO:0071840	-1.08408	4.6482	9.01851	0.0026726	0.068053	8.08119	24.0124	32.9408	35.0718			0.533386	0.618798		-1.25986	0.107675
TRINITY_DN36067_c0_g1	1714; 1714; 1619; 1619	HPPD	4-hydroxyphenylpyruvate dioxygenase	ARATH	K00457				AT1G06570	GO:0003674,GO:0003824,GO:0003868,GO:0005488,GO:0005515,GO:0005575,GO:0005737,GO:0006082,GO:0006520,GO:0006558,GO:0006559,GO:0006570,GO:0006572,GO:0006725,GO:0006807,GO:0008150,GO:0008152,GO:0009056,GO:0009063,GO:0009072,GO:0009074,GO:0009987,GO:0016054,GO:0016491,GO:0016701,GO:0016702,GO:0019439,GO:0019752,GO:0042802,GO:0043167,GO:0043169,GO:0043436,GO:0044237,GO:0044238,GO:0044248,GO:0044281,GO:…	0.463164	6.07139	9.01477	0.00267806	0.068053	74.3295	81.4307	55.8883	57.0908			-0.238985	-0.209322		0.159984	0.288322
TRINITY_DN31628_c1_g1	1297; 1280; 884; 800										-0.474513	7.13107	9.01397	0.00267924	0.068053	113.689	120.871	169.546	156.359			0.2913	0.175904		-0.277047	-0.190156
TRINITY_DN33218_c0_g1	985	WUN1	Wound-induced protein 1	SOLTU							0.475786	5.49573	9.0134	0.00268007	0.068053	47.9348	56.9206	37.7832	37.6031			-0.221989	-0.228534		0.105898	0.344625
TRINITY_DN40749_c0_g1	2691; 2082; 1475	KN14U	Kinesin-like protein KIN-14U {ECO:0000305}	ARATH					AT5G27950	GO:0000166,GO:0001882,GO:0001883,GO:0003674,GO:0003774,GO:0003777,GO:0003824,GO:0005488,GO:0005524,GO:0005575,GO:0005871,GO:0005874,GO:0005875,GO:0006928,GO:0007017,GO:0007018,GO:0008150,GO:0009987,GO:0016462,GO:0016787,GO:0016817,GO:0016818,GO:0016887,GO:0017076,GO:0017111,GO:0030554,GO:0032549,GO:0032550,GO:0032553,GO:0032555,GO:0032559,GO:0032991,GO:0035639,GO:0036094,GO:0043167,GO:0043168,GO:…	-0.546773	4.84484	9.0121	0.00268198	0.068053	21.3367	25.2877	32.2314	35.8648			0.183563	0.3291		-0.369158	-0.143506
TRINITY_DN58124_c0_g1	925	DF322	Defensin-like protein P322	SOLTU						GO:0001906,GO:0005575,GO:0005576,GO:0006950,GO:0006952,GO:0008150,GO:0009605,GO:0009607,GO:0009620,GO:0031640,GO:0035821,GO:0043207,GO:0044364,GO:0050832,GO:0050896,GO:0051704,GO:0051707,GO:0065007,GO:0065008,GO:0098542	-0.54636	5.03676	9.00778	0.00268832	0.068053	30.1155	23.1415	38.5234	39.2805			0.249367	0.27607		-0.0861188	-0.439318
TRINITY_DN31540_c0_g1	732; 732	FKB62 (1)	Peptidyl-prolyl cis-trans isomerase FKBP62	ARATH	K09571				AT3G25230	GO:0003674,GO:0003755,GO:0003824,GO:0005488,GO:0005527,GO:0005528,GO:0005575,GO:0005634,GO:0005737,GO:0006457,GO:0006950,GO:0008144,GO:0008150,GO:0008152,GO:0009266,GO:0009408,GO:0009628,GO:0009987,GO:0010286,GO:0016853,GO:0016859,GO:0019538,GO:0033554,GO:0034605,GO:0043170,GO:0043226,GO:0043227,GO:0043229,GO:0043231,GO:0044237,GO:0044238,GO:0044260,GO:0044267,GO:0044424,GO:0044464,GO:0050896,GO:…	-0.581881	4.64539	9.00732	0.002689	0.068053	17.6158	22.395	30.4425	29.4298			0.295728	0.24998		-0.430137	-0.11557
TRINITY_DN34581_c0_g1	1308; 1293; 1290; 1275; 1257; 1239; 1200; 1182; 1164; 1149; 1146										0.635539	4.49122	8.98848	0.00271686	0.0686555	31.4818	23.0793	18.6603	16.4685			-0.20359	-0.365382		0.492925	0.0760469
TRINITY_DN36313_c0_g1	1719; 1690; 1489; 1043; 929; 814; 814	CYP40	Peptidyl-prolyl cis-trans isomerase CYP40	ARATH	K05864				AT2G15790	GO:0003006,GO:0003674,GO:0003755,GO:0003824,GO:0005575,GO:0005737,GO:0005829,GO:0006457,GO:0008150,GO:0008152,GO:0009791,GO:0009987,GO:0010022,GO:0010050,GO:0010582,GO:0016853,GO:0016859,GO:0019538,GO:0022414,GO:0032501,GO:0032502,GO:0043170,GO:0044237,GO:0044238,GO:0044260,GO:0044267,GO:0044424,GO:0044444,GO:0044464,GO:0044699,GO:0044702,GO:0044707,GO:0044767,GO:0071704	0.503188	5.60174	8.97335	0.00273945	0.0691232	62.4403	51.2908	41.9779	38.274			-0.175341	-0.302269		0.375843	0.101766
TRINITY_DN30021_c0_g1	1709	FBL4 (1)	F-box/LRR-repeat protein 4	ARATH	K10268				AT4G15475		0.605934	3.93905	8.9596	0.00276016	0.0695421	17.4705	19.409	11.7513	12.4734			-0.303547	-0.229719		0.198169	0.335097
TRINITY_DN39492_c0_g1	3313; 3294; 1906; 1702; 1541	RBOHC (1)	Respiratory burst oxidase homolog protein C	SOLTU	K13447					GO:0003674,GO:0003824,GO:0004601,GO:0005488,GO:0005509,GO:0005575,GO:0016021,GO:0016209,GO:0016491,GO:0016651,GO:0016684,GO:0031224,GO:0043167,GO:0043169,GO:0044425,GO:0046872,GO:0050664	0.537285	4.9888	8.95279	0.00277046	0.0696979	33.2259	41.8351	25.9085	25.8007			-0.245433	-0.251017		0.0904999	0.40595
TRINITY_DN24113_c0_g1	1109	BIC1	Protein BIC1 {ECO:0000303|PubMed:27846570}	ARATH					AT3G52740	GO:0005575,GO:0005634,GO:0008150,GO:0009628,GO:0043226,GO:0043227,GO:0043229,GO:0043231,GO:0044424,GO:0044464,GO:0050896,GO:0080167	0.559365	5.72482	8.94665	0.00277979	0.0698288	72.7307	53.1259	45.8025	39.6159			-0.162578	-0.362528		0.482038	0.0430674
TRINITY_DN24320_c0_g1	1198	GSTX6 (2)	Probable glutathione S-transferase	SOYBN	K00799					GO:0001101,GO:0003674,GO:0003824,GO:0004364,GO:0006950,GO:0008150,GO:0009266,GO:0009408,GO:0009628,GO:0009719,GO:0009725,GO:0009733,GO:0009735,GO:0009737,GO:0009739,GO:0010033,GO:0010035,GO:0010038,GO:0016740,GO:0016765,GO:0033993,GO:0042221,GO:0050896,GO:0097305,GO:1901700	0.628499	8.97151	8.94165	0.0027874	0.0699163	558.532	660.59	397.911	390.67			-0.297298	-0.323661		0.18982	0.43114
TRINITY_DN29874_c0_g1	1709; 1709	JGB (2)	Protein JINGUBANG {ECO:0000303|PubMed:27468890}	ARATH					AT2G26490	GO:0005575,GO:0005634,GO:0005737,GO:0008150,GO:0009846,GO:0032501,GO:0043226,GO:0043227,GO:0043229,GO:0043231,GO:0044424,GO:0044464,GO:0044699,GO:0044707	0.487736	5.21646	8.93415	0.00279888	0.0701004	45.7256	40.9331	31.4294	30.3753			-0.207096	-0.253324		0.306547	0.153874
TRINITY_DN36445_c0_g1	1845; 1785; 1708; 1696; 1648; 1636; 1259; 1008										0.616046	5.02337	8.92903	0.00280674	0.0701718	31.6271	46.9673	27.0805	24.1843			-0.202496	-0.353847		0.00707461	0.549269
TRINITY_DN36531_c0_g1	1841; 1838										-0.492605	5.1774	8.92689	0.00281002	0.0701718	30.5806	29.4556	40.6516	43.8245			0.181087	0.284607		-0.2075	-0.258195
TRINITY_DN22141_c0_g1	2046; 1223; 874	FLS2	LRR receptor-like serine/threonine-protein kinase FLS2	ARATH	K13420				AT5G46330	GO:0000166,GO:0001882,GO:0001883,GO:0003674,GO:0003824,GO:0004672,GO:0004674,GO:0004675,GO:0004871,GO:0004872,GO:0004888,GO:0005488,GO:0005524,GO:0005575,GO:0005768,GO:0005886,GO:0006810,GO:0006897,GO:0006898,GO:0006950,GO:0006952,GO:0008150,GO:0009595,GO:0009605,GO:0009607,GO:0009617,GO:0009987,GO:0010008,GO:0010359,GO:0016020,GO:0016021,GO:0016043,GO:0016045,GO:0016192,GO:0016301,GO:0016740,GO:…	0.655761	3.57926	8.92186	0.00281778	0.0702619	14.5054	14.5879	9.31471	9.14917			-0.268851	-0.290115		0.27589	0.283076
TRINITY_DN35320_c0_g1	2690; 2687; 1942; 1552	NCASE (1)	Neutral ceramidase	ARATH	K12349				AT2G38010	GO:0003674,GO:0003824,GO:0005575,GO:0005576,GO:0006629,GO:0006643,GO:0006665,GO:0006807,GO:0008150,GO:0008152,GO:0009987,GO:0016787,GO:0016810,GO:0016811,GO:0017040,GO:0044237,GO:0044238,GO:0044255,GO:0044699,GO:0044710,GO:0044763,GO:0071704,GO:1901564	-0.74105	3.40715	8.91804	0.00282368	0.0703054	6.5696	9.23794	13.2318	13.1748			0.318478	0.313067		-0.511311	-0.120234
TRINITY_DN27901_c0_g1	1960; 1799	DRMH2 (2)	Dormancy-associated protein homolog 2 {ECO:0000305}	ARATH					AT5G44300		0.830064	8.68737	8.90737	0.00284022	0.0706134	369.467	685.753	259.486	334.067			-0.56592	-0.203904		-0.0594165	0.82924
TRINITY_DN31486_c0_g1	2255; 2219; 2148; 2123; 2112; 2016; 1784; 1677; 677; 564	GSTU7; GSTX6	Glutathione S-transferase U7; Probable glutathione S-transferase	ARATH; SOYBN	K00799				AT2G29420	GO:0001101,GO:0003674,GO:0003824,GO:0004364,GO:0005575,GO:0005737,GO:0005829,GO:0006950,GO:0008150,GO:0008152,GO:0009056,GO:0009266,GO:0009404,GO:0009407,GO:0009408,GO:0009628,GO:0009636,GO:0009719,GO:0009725,GO:0009733,GO:0009735,GO:0009737,GO:0009739,GO:0009751,GO:0009987,GO:0010033,GO:0010035,GO:0010038,GO:0014070,GO:0016740,GO:0016765,GO:0019748,GO:0033993,GO:0042221,GO:0044237,GO:0044248,GO:…	0.683441	4.31099	8.89434	0.00286055	0.0710147	19.2146	29.5801	15.8535	14.5167			-0.239843	-0.352127		0.00900768	0.582962
TRINITY_DN27766_c0_g1	881; 793; 709; 705	HMGB1; HMGB3; HMGL	HMG1/2-like protein; High mobility group B protein 1; High mobility group B protein 3	ARATH; IPONI	K10802				AT3G51880	GO:0000785,GO:0001071,GO:0003674,GO:0003676,GO:0003677,GO:0003682,GO:0003700,GO:0005198,GO:0005488,GO:0005575,GO:0005634,GO:0006325,GO:0006333,GO:0008150,GO:0016043,GO:0030527,GO:0032991,GO:0043226,GO:0043227,GO:0043229,GO:0043231,GO:0043933,GO:0044422,GO:0044424,GO:0044427,GO:0044446,GO:0044464,GO:0044877,GO:0071840,GO:0097159,GO:1901363	0.761385	3.12785	8.88615	0.00287342	0.0712297	9.65092	12.1928	6.16868	6.70939			-0.350431	-0.257962		0.161837	0.446556
TRINITY_DN31101_c2_g2	741; 741	PIP27 (1)	Aquaporin PIP2-7	ARATH	K09872				AT4G35100	GO:0001101,GO:0003674,GO:0003676,GO:0003723,GO:0003729,GO:0005215,GO:0005372,GO:0005488,GO:0005575,GO:0005634,GO:0005773,GO:0005886,GO:0005887,GO:0005911,GO:0006810,GO:0006811,GO:0008150,GO:0009506,GO:0009719,GO:0009725,GO:0009737,GO:0009987,GO:0010033,GO:0015250,GO:0015267,GO:0016020,GO:0016021,GO:0022803,GO:0022838,GO:0022857,GO:0022891,GO:0022892,GO:0030054,GO:0031224,GO:0031225,GO:0031226,GO:…	-0.519925	7.68339	8.85717	0.00291939	0.0722635	151.333	186.407	238.79	245.472			0.241382	0.280875		-0.40972	-0.112537
TRINITY_DN24999_c0_g1	2104	GSTX6 (3)	Probable glutathione S-transferase	SOYBN	K00799					GO:0001101,GO:0003674,GO:0003824,GO:0004364,GO:0006950,GO:0008150,GO:0009266,GO:0009408,GO:0009628,GO:0009719,GO:0009725,GO:0009733,GO:0009735,GO:0009737,GO:0009739,GO:0010033,GO:0010035,GO:0010038,GO:0016740,GO:0016765,GO:0033993,GO:0042221,GO:0050896,GO:0097305,GO:1901700	0.705723	7.52819	8.85189	0.00292786	0.0723673	161.856	295.738	139.166	141.385			-0.328552	-0.306044		-0.113509	0.748105
TRINITY_DN50001_c0_g1	756	E1312	Glucan endo-1,3-beta-glucosidase 12	ARATH					AT4G29360	GO:0001871,GO:0003674,GO:0003824,GO:0004553,GO:0005488,GO:0005575,GO:0005576,GO:0005618,GO:0005975,GO:0006950,GO:0006952,GO:0008150,GO:0008152,GO:0008422,GO:0009987,GO:0015926,GO:0016043,GO:0016787,GO:0016798,GO:0030246,GO:0030247,GO:0030312,GO:0031224,GO:0031225,GO:0031226,GO:0042973,GO:0044238,GO:0044425,GO:0044459,GO:0044464,GO:0045229,GO:0046658,GO:0050896,GO:0071554,GO:0071555,GO:0071704,GO:…	-0.540796	5.87632	8.84128	0.00294492	0.0726829	40.5222	55.1166	66.0049	73.1019			0.196485	0.339696		-0.480937	-0.0552442
TRINITY_DN26391_c0_g1	1964; 933	OCT4 (1)	Organic cation/carnitine transporter 4	ARATH					AT3G20660	GO:0000166,GO:0001101,GO:0001882,GO:0001883,GO:0003674,GO:0005215,GO:0005488,GO:0005524,GO:0005575,GO:0005774,GO:0006950,GO:0007154,GO:0008150,GO:0008509,GO:0008514,GO:0009414,GO:0009415,GO:0009535,GO:0009605,GO:0009628,GO:0009705,GO:0009987,GO:0009991,GO:0010035,GO:0015075,GO:0016020,GO:0016021,GO:0017076,GO:0022857,GO:0022891,GO:0022892,GO:0030554,GO:0031090,GO:0031224,GO:0031668,GO:0032549,GO:…	-0.68755	3.31812	8.82956	0.0029639	0.0730253	7.84864	7.34058	11.9981	12.4734			0.260677	0.308848		-0.246557	-0.322968
TRINITY_DN30649_c0_g1	902	HSP41 (2)	22.7 kDa class IV heat shock protein	PEA						GO:0005575,GO:0005788,GO:0031974,GO:0043233,GO:0044422,GO:0044424,GO:0044432,GO:0044444,GO:0044446,GO:0044464,GO:0070013	-1.77875	2.60248	8.82739	0.00296742	0.0730253	0.90114	4.54121	13.7253	4.94055			1.22096	0.0409894		-1.21744	-0.0445043
TRINITY_DN34458_c0_g1	1942; 1753; 1734; 1588; 1301; 1067; 1067; 1027	LEC; LEC2; LECC1	2-acetamido-2-deoxy-D-galactose-binding seed lectin 2; Agglutinin-2; Alpha-methyl-mannoside-specific lectin {ECO:0000303|PubMed:16941222}; Lectin	ARAHY; CLAKE; CYTSC; PEA						GO:0003674,GO:0005488,GO:0005537,GO:0007155,GO:0008150,GO:0009966,GO:0009968,GO:0010646,GO:0010648,GO:0016337,GO:0022610,GO:0023051,GO:0023057,GO:0030246,GO:0042562,GO:0043167,GO:0043169,GO:0044373,GO:0044699,GO:0046872,GO:0048029,GO:0048519,GO:0048523,GO:0048583,GO:0048585,GO:0050789,GO:0050794,GO:0065007,GO:0080036,GO:0080037,GO:0098602	0.486613	5.71679	8.82413	0.00297272	0.0730496	64.5332	58.0715	47.283	40.2259			-0.123904	-0.346866		0.309082	0.161687
TRINITY_DN31476_c0_g1	919; 795	PLAS; PLAS1	Plastocyanin A, chloroplastic; Plastocyanin, chloroplastic	PEA; POPNI						GO:0003674,GO:0005488,GO:0005507,GO:0005575,GO:0008150,GO:0008152,GO:0009055,GO:0009535,GO:0016020,GO:0034357,GO:0042651,GO:0043167,GO:0043169,GO:0044422,GO:0044424,GO:0044434,GO:0044435,GO:0044436,GO:0044444,GO:0044446,GO:0044464,GO:0044699,GO:0044710,GO:0046872,GO:0046914,GO:0055035,GO:0055114	0.956599	2.15055	8.81341	0.00299024	0.0733736	4.9708	6.59408	3.23856	2.71425			-0.243547	-0.395687		0.168608	0.470627
TRINITY_DN57929_c0_g1	532	GSTX6 (4)	Probable glutathione S-transferase	SOYBN	K00799					GO:0001101,GO:0003674,GO:0003824,GO:0004364,GO:0006950,GO:0008150,GO:0009266,GO:0009408,GO:0009628,GO:0009719,GO:0009725,GO:0009733,GO:0009735,GO:0009737,GO:0009739,GO:0010033,GO:0010035,GO:0010038,GO:0016740,GO:0016765,GO:0033993,GO:0042221,GO:0050896,GO:0097305,GO:1901700	0.763613	6.86706	8.80888	0.00299768	0.0734497	96.7708	196.952	85.2512	87.7406			-0.352166	-0.311581		-0.173257	0.837004
TRINITY_DN24515_c0_g1	898										-0.691636	3.48737	8.79467	0.00302112	0.0739169	7.61608	9.45567	13.0468	14.5167			0.226213	0.360684		-0.419719	-0.167179
TRINITY_DN30292_c0_g1	941; 932	AB10C (2)	ABC transporter C family member 10	ARATH							0.809488	2.925	8.78083	0.00304413	0.0740977	9.44743	9.7356	4.71904	6.22144			-0.466099	-0.174964		0.302597	0.338465
TRINITY_DN32729_c0_g1	2109; 2055; 2055; 2040; 2040; 1390; 1336; 1321	EFR; FLS2; RLP12	LRR receptor-like serine/threonine-protein kinase EFR; LRR receptor-like serine/threonine-protein kinase FLS2; Receptor-like protein 12	ARATH	K13428				AT1G71400,AT5G20480	GO:0000166,GO:0001882,GO:0001883,GO:0002218,GO:0002253,GO:0002376,GO:0002682,GO:0002684,GO:0002764,GO:0003674,GO:0003824,GO:0004672,GO:0004674,GO:0004871,GO:0004872,GO:0004888,GO:0005488,GO:0005524,GO:0005575,GO:0005886,GO:0006950,GO:0006952,GO:0006955,GO:0007165,GO:0008150,GO:0008219,GO:0009595,GO:0009605,GO:0009607,GO:0009617,GO:0009626,GO:0009987,GO:0010204,GO:0010359,GO:0012501,GO:0012505,GO:…	0.556906	5.03812	8.78053	0.00304462	0.0740977	43.8942	34.1835	28.8078	24.2758			-0.144374	-0.373933		0.430645	0.0876629
TRINITY_DN41090_c2_g2	2884	GPDL3 (1)	Glycerophosphodiester phosphodiesterase GDPDL3 {ECO:0000305}	ARATH					AT4G26690	GO:0000902,GO:0000904,GO:0003674,GO:0003824,GO:0005575,GO:0005618,GO:0005886,GO:0005975,GO:0005976,GO:0006066,GO:0006071,GO:0006073,GO:0006629,GO:0008081,GO:0008150,GO:0008152,GO:0008889,GO:0009505,GO:0009653,GO:0009826,GO:0009886,GO:0009932,GO:0009987,GO:0010026,GO:0010053,GO:0010383,GO:0010442,GO:0016020,GO:0016043,GO:0016049,GO:0016787,GO:0016788,GO:0019400,GO:0019751,GO:0021700,GO:0030154,GO:…	-0.499436	7.70285	8.78027	0.00304506	0.0740977	170.751	174.432	259.856	228.119			0.339031	0.152641		-0.261044	-0.230628
TRINITY_DN35572_c0_g1	1527; 1464; 1433; 1370; 777; 755	NOH4 (1)	Nodulation protein H	RHIML						GO:0003674,GO:0003824,GO:0008146,GO:0008150,GO:0009877,GO:0016740,GO:0016782,GO:0044403,GO:0044419,GO:0051704	-0.527912	4.93993	8.77768	0.00304939	0.0740977	22.761	27.4339	34.2054	38.1521			0.174396	0.323667		-0.373734	-0.124329
TRINITY_DN29468_c0_g1	1152; 1019; 740; 607	RLF22; RLF33	Protein RALF-like 22; Protein RALF-like 33	ARATH					AT4G15800	GO:0003674,GO:0004871,GO:0005102,GO:0005179,GO:0005488,GO:0005515,GO:0005575,GO:0005576,GO:0005618,GO:0005622,GO:0005911,GO:0007154,GO:0007165,GO:0007267,GO:0008150,GO:0009505,GO:0009506,GO:0009987,GO:0019722,GO:0019932,GO:0023052,GO:0030054,GO:0030312,GO:0035556,GO:0044464,GO:0044699,GO:0044700,GO:0044763,GO:0048046,GO:0050789,GO:0050794,GO:0060089,GO:0065007	0.75002	4.22813	8.77708	0.00305039	0.0740977	17.267	29.6112	15.0824	12.7783			-0.213128	-0.422156		-0.0395091	0.674793
TRINITY_DN35285_c0_g1	1843; 1840; 506	U91C1 (2)	UDP-glycosyltransferase 91C1	ARATH					AT5G49690	GO:0003674,GO:0003824,GO:0005575,GO:0005829,GO:0008150,GO:0008152,GO:0008194,GO:0016740,GO:0016757,GO:0016758,GO:0035251,GO:0043226,GO:0043227,GO:0043229,GO:0043231,GO:0044424,GO:0044444,GO:0044464,GO:0046527,GO:0080043,GO:0080044	0.654543	4.11708	8.72658	0.00313605	0.0760693	17.674	24.6345	13.3552	13.5103			-0.291657	-0.277159		0.0659038	0.502912
TRINITY_DN41370_c0_g1	4269; 3914	AASS	Alpha-aminoadipic semialdehyde synthase	ARATH	K14157				AT4G33150	GO:0003674,GO:0003824,GO:0004753,GO:0005575,GO:0005737,GO:0006082,GO:0006084,GO:0006520,GO:0006553,GO:0006554,GO:0006637,GO:0006732,GO:0006790,GO:0006793,GO:0006807,GO:0008150,GO:0008152,GO:0009056,GO:0009063,GO:0009066,GO:0009068,GO:0009987,GO:0016054,GO:0016491,GO:0016645,GO:0016646,GO:0019474,GO:0019477,GO:0019752,GO:0033512,GO:0035383,GO:0043436,GO:0044237,GO:0044238,GO:0044248,GO:0044281,GO:…	0.503758	6.65285	8.7142	0.00315742	0.0763717	107.439	128.46	75.7206	90.6378			-0.373576	-0.120272		0.120183	0.373665
TRINITY_DN37096_c0_g1	1681; 1663; 1150	URGT4; URGT5	UDP-rhamnose/UDP-galactose transporter 4 {ECO:0000312|EMBL:AKA88217.1}; UDP-rhamnose/UDP-galactose transporter 5 {ECO:0000312|EMBL:AKA88218.1}	ARATH						GO:0003674,GO:0005215,GO:0005338,GO:0005575,GO:0005794,GO:0006810,GO:0006862,GO:0008150,GO:0008643,GO:0015215,GO:0015605,GO:0015748,GO:0015780,GO:0015931,GO:0015932,GO:0016021,GO:0022857,GO:0022891,GO:0022892,GO:0031224,GO:0043226,GO:0043227,GO:0043229,GO:0043231,GO:0044424,GO:0044425,GO:0044444,GO:0044464,GO:0044699,GO:0044765,GO:0051179,GO:0051234,GO:0071702,GO:0071705,GO:1901264,GO:1901505,GO:…	-0.452195	6.62188	8.71413	0.00315753	0.0763717	82.556	83.7013	115.293	112.169			0.240951	0.202006		-0.231183	-0.211774
TRINITY_DN26146_c0_g1	634	PPO (1)	Polyphenol oxidase, chloroplastic	MALDO	K00422					GO:0003674,GO:0003824,GO:0004097,GO:0005488,GO:0005575,GO:0008150,GO:0008152,GO:0009058,GO:0009543,GO:0016491,GO:0016679,GO:0016682,GO:0031977,GO:0031978,GO:0042440,GO:0043167,GO:0043169,GO:0044422,GO:0044424,GO:0044434,GO:0044435,GO:0044436,GO:0044444,GO:0044446,GO:0044464,GO:0044699,GO:0044710,GO:0044711,GO:0046148,GO:0046872	0.464787	7.26893	8.70521	0.00317302	0.0764734	188.018	169.549	134.632	124.459			-0.17314	-0.284758		0.302709	0.155189
TRINITY_DN18225_c0_g1	2475; 703	KSB; KSL3	Ent-kaur-16-ene synthase, chloroplastic; Ent-kaurene synthase-like 3	ARATH; CUCMA; ORYSJ	K04121				AT1G79460	GO:0000287,GO:0003674,GO:0003824,GO:0005488,GO:0005575,GO:0006082,GO:0006629,GO:0006720,GO:0006721,GO:0007165,GO:0008150,GO:0008152,GO:0008299,GO:0008610,GO:0009058,GO:0009507,GO:0009532,GO:0009536,GO:0009570,GO:0009685,GO:0009686,GO:0009740,GO:0009755,GO:0009899,GO:0009987,GO:0010333,GO:0010476,GO:0016053,GO:0016101,GO:0016102,GO:0016114,GO:0016829,GO:0016835,GO:0016838,GO:0019752,GO:0043167,GO:…	0.827362	3.19721	8.7031	0.0031767	0.0764734	14.4473	8.83358	6.35374	6.77039			-0.355647	-0.28543		0.621709	0.0193681
TRINITY_DN54067_c0_g1	1159	GASAE	Gibberellin-regulated protein 14	ARATH					AT5G14920	GO:0001101,GO:0005575,GO:0005576,GO:0005886,GO:0006950,GO:0006970,GO:0007165,GO:0008150,GO:0009628,GO:0009651,GO:0009719,GO:0009725,GO:0009737,GO:0009739,GO:0009740,GO:0009755,GO:0010033,GO:0010476,GO:0016020,GO:0019222,GO:0031323,GO:0033993,GO:0042221,GO:0044464,GO:0050789,GO:0050794,GO:0050896,GO:0065007,GO:0097305,GO:1901700,GO:2000377	-0.453264	5.56786	8.70196	0.00317867	0.0764734	38.7781	41.213	54.161	55.3525			0.202398	0.232685		-0.259378	-0.175706
TRINITY_DN36508_c0_g1	2059	M310 (1)	Uncharacterized mitochondrial protein AtMg00310	ARATH					ArthMp029	GO:0005575,GO:0005739,GO:0043226,GO:0043227,GO:0043229,GO:0043231,GO:0044424,GO:0044444,GO:0044464	0.99396	1.98611	8.70132	0.0031798	0.0764734	4.94173	5.44323	2.1282	3.08022			-0.474895	-0.175515		0.274889	0.375522
TRINITY_DN31284_c0_g1	1622; 871	PER10	Peroxidase 10	ARATH	K00430				AT1G49570	GO:0003674,GO:0003824,GO:0004601,GO:0005488,GO:0005575,GO:0005576,GO:0006950,GO:0006979,GO:0008150,GO:0008152,GO:0009056,GO:0009987,GO:0016209,GO:0016491,GO:0016684,GO:0020037,GO:0042743,GO:0042744,GO:0043167,GO:0043169,GO:0044237,GO:0044248,GO:0044699,GO:0044710,GO:0044712,GO:0044763,GO:0046872,GO:0046906,GO:0050896,GO:0072593,GO:0097159,GO:1901363	0.771489	7.56901	8.69538	0.00319018	0.0766142	189.966	288.864	101.259	179.232			-0.800059	0.0115139		0.0945251	0.69402
TRINITY_DN28860_c0_g1	1074; 1035										0.475071	5.10075	8.69242	0.00319537	0.07663	39.156	40.5287	28.9003	28.4234			-0.212965	-0.235403		0.200516	0.247852
TRINITY_DN28628_c0_g1	1598; 958										0.940287	2.26087	8.6716	0.00323207	0.0774004	7.38353	5.03887	3.57784	2.89724			-0.224582	-0.412319		0.525844	0.111057
TRINITY_DN28679_c1_g1	910; 801	PRU1	Major allergen Pru ar 1	PRUAR						GO:0006950,GO:0006952,GO:0008150,GO:0009607,GO:0050896	1.85325	2.42494	8.66363	0.00324625	0.0776302	2.4418	14.2457	3.30025	1.31138			-0.170596	-0.849223		-0.425512	1.44533
TRINITY_DN35110_c0_g1	1420; 1321; 1196; 768; 748	BAS; GLUTS; TARS	Beta-amyrin synthase; Glutinol synthase; Taraxerol synthase	BRUGY; KALDA	K15813					GO:0003674,GO:0003824,GO:0006629,GO:0006720,GO:0006721,GO:0006722,GO:0008150,GO:0008152,GO:0008299,GO:0008610,GO:0009058,GO:0009987,GO:0016104,GO:0016114,GO:0016853,GO:0016866,GO:0031559,GO:0042300,GO:0044237,GO:0044238,GO:0044249,GO:0044255,GO:0044699,GO:0044710,GO:0044711,GO:0044763,GO:0071704,GO:1901576	-0.604813	4.00805	8.66025	0.00325226	0.0776644	13.488	11.944	17.8892	20.7991			0.169044	0.366038		-0.191787	-0.343296
TRINITY_DN35189_c0_g1	1290; 1271; 1262; 1243	M2K9	Mitogen-activated protein kinase kinase 9	ARATH	K20604				AT1G73500	GO:0000160,GO:0000166,GO:0001882,GO:0001883,GO:0003674,GO:0003824,GO:0004672,GO:0004674,GO:0004702,GO:0004708,GO:0004712,GO:0004871,GO:0005057,GO:0005488,GO:0005524,GO:0005575,GO:0005634,GO:0005737,GO:0006355,GO:0006464,GO:0006468,GO:0006725,GO:0006790,GO:0006793,GO:0006796,GO:0006807,GO:0006950,GO:0006970,GO:0007165,GO:0007568,GO:0008047,GO:0008150,GO:0008152,GO:0009058,GO:0009403,GO:0009404,GO:…	0.726199	4.16588	8.65433	0.00326285	0.0778075	16.7147	27.9004	13.2318	13.7238			-0.329004	-0.283147		-0.0319222	0.644073
TRINITY_DN57687_c0_g1	829										-1.00299	5.68657	8.65128	0.00326831	0.0778281	17.8193	50.6998	62.1187	75.1757			0.427345	0.694748		-1.26649	0.144398
TRINITY_DN15683_c0_g1	1723	VINSY (1)	Vinorine synthase	RAUSE	K12694					GO:0003674,GO:0003824,GO:0006807,GO:0008150,GO:0008152,GO:0009820,GO:0016740,GO:0016746,GO:0016747,GO:0050636,GO:0071704,GO:1901564	-2.11356	1.94197	8.60432	0.00335367	0.0797487	0.174414	2.67496	5.70603	6.6179			0.596262	0.75761		-1.2291	-0.124773
TRINITY_DN32320_c0_g1	1381; 1374; 1372; 1365	AHL21; AHL23	AT-hook motif nuclear-localized protein 21 {ECO:0000312|EMBL:FAA00292.1}; AT-hook motif nuclear-localized protein 23 {ECO:0000312|EMBL:FAA00294.1}	ARATH					AT2G35270	GO:0001071,GO:0003006,GO:0003674,GO:0003676,GO:0003677,GO:0003680,GO:0003700,GO:0005488,GO:0005575,GO:0005654,GO:0006139,GO:0006351,GO:0006355,GO:0006725,GO:0006807,GO:0008150,GO:0008152,GO:0009058,GO:0009059,GO:0009889,GO:0009890,GO:0009892,GO:0009987,GO:0010468,GO:0010556,GO:0010558,GO:0010605,GO:0010629,GO:0016070,GO:0018130,GO:0019219,GO:0019222,GO:0019438,GO:0022414,GO:0031323,GO:0031324,GO:…	0.45533	6.20502	8.59375	0.00337318	0.0801001	80.5793	89.9221	60.3914	63.9527			-0.260896	-0.180811		0.143538	0.298169
TRINITY_DN41064_c0_g1	3549; 3536; 2541; 1716; 686	LNK1	Protein LNK1 {ECO:0000303|PubMed:23818596}	ARATH					AT5G64170	GO:0005575,GO:0005634,GO:0006139,GO:0006351,GO:0006355,GO:0006725,GO:0006807,GO:0008150,GO:0008152,GO:0009058,GO:0009059,GO:0009889,GO:0009987,GO:0010468,GO:0010556,GO:0016070,GO:0018130,GO:0019219,GO:0019222,GO:0019438,GO:0031323,GO:0031326,GO:0032774,GO:0034641,GO:0034645,GO:0034654,GO:0043170,GO:0043226,GO:0043227,GO:0043229,GO:0043231,GO:0044237,GO:0044238,GO:0044249,GO:0044260,GO:0044271,GO:…	-0.449422	5.38141	8.57139	0.00341487	0.0809183	36.0747	34.3079	47.869	48.2466			0.209072	0.219956		-0.18024	-0.248788
TRINITY_DN32454_c0_g1	1084; 609	SWT14; SWT15	Bidirectional sugar transporter SWEET14; Bidirectional sugar transporter SWEET15 {ECO:0000305}	ORYSI; ORYSJ; VITVI	K15382					GO:0003674,GO:0005215,GO:0005575,GO:0005886,GO:0005887,GO:0006810,GO:0008150,GO:0008515,GO:0008643,GO:0015144,GO:0015154,GO:0015157,GO:0016020,GO:0016021,GO:0022857,GO:0022891,GO:0022892,GO:0031224,GO:0031226,GO:0044425,GO:0044459,GO:0044464,GO:0044699,GO:0044765,GO:0051119,GO:0051179,GO:0051234,GO:0071702,GO:1901476,GO:1902578	-0.689334	3.66402	8.56978	0.00341788	0.0809183	11.2497	8.05598	15.175	15.9806			0.270117	0.336248		-0.104229	-0.502136
TRINITY_DN29287_c0_g1	974; 965	PME41 (1)	Probable pectinesterase/pectinesterase inhibitor 41	ARATH	K01051				AT4G02330	GO:0000272,GO:0003674,GO:0003824,GO:0004857,GO:0005575,GO:0005576,GO:0005618,GO:0005975,GO:0005976,GO:0006950,GO:0008150,GO:0008152,GO:0009056,GO:0009057,GO:0009266,GO:0009409,GO:0009605,GO:0009607,GO:0009620,GO:0009628,GO:0009719,GO:0009725,GO:0009741,GO:0009987,GO:0010033,GO:0010393,GO:0014070,GO:0016043,GO:0016052,GO:0016787,GO:0016788,GO:0030234,GO:0030312,GO:0030599,GO:0033993,GO:0042221,GO:…	-0.632558	3.6905	8.5676	0.00342198	0.0809183	9.70905	10.451	15.761	15.4926			0.283876	0.261909		-0.317211	-0.228574
TRINITY_DN34650_c0_g1	2269; 2169	GH36 (1)	Indole-3-acetic acid-amido synthetase GH3.6	ARATH	K14487				AT5G54510	GO:0000902,GO:0003674,GO:0003824,GO:0005575,GO:0005737,GO:0007165,GO:0008150,GO:0009507,GO:0009536,GO:0009653,GO:0009719,GO:0009725,GO:0009733,GO:0009734,GO:0009755,GO:0009826,GO:0009987,GO:0010033,GO:0010252,GO:0010279,GO:0016043,GO:0016049,GO:0016874,GO:0016879,GO:0016881,GO:0032502,GO:0032989,GO:0040007,GO:0042221,GO:0042592,GO:0043226,GO:0043227,GO:0043229,GO:0043231,GO:0044424,GO:0044444,GO:…	-0.601049	4.01779	8.56141	0.00343363	0.0810805	14.0403	11.6019	18.8145	20.0977			0.22584	0.312147		-0.150043	-0.387945
TRINITY_DN34483_c0_g1	1491; 1482; 1477; 1468; 1301; 1293; 1292; 1287; 1284; 1279; 1278; 1270; 1251; 1242; 1237; 1228; 1152; 1143; 1138; 1129; 1069										1.83633	5.21449	8.55553	0.00344474	0.0812295	11.3079	104.603	16.4704	15.9806			-0.504313	-0.54309		-0.97725	2.02465
TRINITY_DN41435_c0_g1	3066; 1389	Y1124	Probable LRR receptor-like serine/threonine-protein kinase At1g12460	ARATH					AT1G12460	GO:0000166,GO:0001882,GO:0001883,GO:0003674,GO:0003824,GO:0004672,GO:0004674,GO:0005488,GO:0005524,GO:0005575,GO:0005886,GO:0016020,GO:0016021,GO:0016301,GO:0016740,GO:0016772,GO:0016773,GO:0017076,GO:0030554,GO:0031224,GO:0032549,GO:0032550,GO:0032553,GO:0032555,GO:0032559,GO:0035639,GO:0036094,GO:0043167,GO:0043168,GO:0044425,GO:0044464,GO:0097159,GO:0097367,GO:1901265,GO:1901363	-0.577485	4.49949	8.53467	0.00348444	0.0820515	19.1274	17.0762	29.7331	24.3063			0.397915	0.127337		-0.188955	-0.336298
TRINITY_DN28384_c0_g1	1860	C75A6	Flavonoid 3',5'-hydroxylase	CAMME						GO:0003674,GO:0003824,GO:0004497,GO:0005488,GO:0005506,GO:0008150,GO:0008152,GO:0009058,GO:0009718,GO:0009812,GO:0009813,GO:0016491,GO:0016705,GO:0016709,GO:0020037,GO:0033772,GO:0042440,GO:0043167,GO:0043169,GO:0044699,GO:0044710,GO:0044711,GO:0046148,GO:0046283,GO:0046872,GO:0046906,GO:0046914,GO:0071704,GO:0097159,GO:1901363,GO:1901576	-0.526166	5.15065	8.50033	0.00355082	0.0834984	25.5807	32.5661	40.9909	42.7266			0.224486	0.281589		-0.415885	-0.0901897
TRINITY_DN13869_c0_g1	2129	POLX; COPIA	Retrovirus-related Pol polyprotein from transposon TNT 1-94; Copia protein	TOBAC; DROME						GO:0003674,GO:0003676,GO:0003824,GO:0003964,GO:0004175,GO:0004190,GO:0004518,GO:0004519,GO:0005488,GO:0006139,GO:0006259,GO:0006725,GO:0006807,GO:0008150,GO:0008152,GO:0008233,GO:0008270,GO:0009987,GO:0015074,GO:0016740,GO:0016772,GO:0016779,GO:0016787,GO:0016788,GO:0034061,GO:0034641,GO:0043167,GO:0043169,GO:0043170,GO:0044237,GO:0044238,GO:0044260,GO:0046483,GO:0046872,GO:0046914,GO:0070001,GO:…	0.878079	2.37913	8.49388	0.00356343	0.0836789	7.73236	5.56765	3.54699	3.69017			-0.323997	-0.287232		0.487087	0.124142
TRINITY_DN32657_c1_g1	1433; 1431; 1412; 1410; 704	MYB44 (1)	Transcription factor MYB44	ARATH	K09422				AT5G67300	GO:0000975,GO:0000981,GO:0000988,GO:0000989,GO:0001067,GO:0001071,GO:0001076,GO:0001101,GO:0001134,GO:0001135,GO:0003674,GO:0003676,GO:0003677,GO:0003700,GO:0005488,GO:0005575,GO:0005634,GO:0006139,GO:0006351,GO:0006355,GO:0006357,GO:0006725,GO:0006807,GO:0006950,GO:0006952,GO:0006970,GO:0007165,GO:0008150,GO:0008152,GO:0009058,GO:0009059,GO:0009414,GO:0009415,GO:0009605,GO:0009607,GO:0009617,GO:…	0.643908	3.95583	8.47042	0.00360968	0.0846474	21.1041	16.5785	13.4477	10.674			-0.140369	-0.425888		0.440386	0.125871
TRINITY_DN27406_c0_g1	936; 936; 905										-0.61237	3.76615	8.45138	0.00364767	0.08542	10.6974	10.7309	17.1489	15.6146			0.325538	0.205044		-0.267194	-0.263388
TRINITY_DN32859_c0_g1	759; 759; 525	TRXH2; TRXH7	Thioredoxin H2; Thioredoxin H7	ARATH	K03671				AT5G39950,AT1G59730	GO:0003674,GO:0003824,GO:0004791,GO:0005575,GO:0005737,GO:0005739,GO:0005829,GO:0005886,GO:0006662,GO:0006950,GO:0006979,GO:0008150,GO:0008152,GO:0009987,GO:0015035,GO:0015036,GO:0016020,GO:0016209,GO:0016491,GO:0016651,GO:0016667,GO:0016668,GO:0016671,GO:0018904,GO:0019725,GO:0033554,GO:0034599,GO:0042221,GO:0042592,GO:0043226,GO:0043227,GO:0043229,GO:0043231,GO:0044281,GO:0044424,GO:0044444,GO:…	-0.754722	4.24823	8.44541	0.00365965	0.0855822	10.6102	17.605	19.8323	27.7525			0.125144	0.571689		-0.666731	-0.0301028
TRINITY_DN38705_c0_g1	2795	CESA4; CESA8	Cellulose synthase A catalytic subunit 4 [UDP-forming]; Probable cellulose synthase A catalytic subunit 8 [UDP-forming]	ARATH; ORYSJ	K10999				AT5G44030	GO:0000271,GO:0003674,GO:0003824,GO:0005488,GO:0005575,GO:0005794,GO:0005886,GO:0005975,GO:0005976,GO:0006073,GO:0006950,GO:0006952,GO:0008150,GO:0008152,GO:0008194,GO:0009058,GO:0009059,GO:0009250,GO:0009605,GO:0009607,GO:0009617,GO:0009620,GO:0009832,GO:0009833,GO:0009834,GO:0009987,GO:0016020,GO:0016021,GO:0016043,GO:0016051,GO:0016740,GO:0016757,GO:0016758,GO:0016759,GO:0016760,GO:0030243,GO:…	-0.675008	4.51326	8.43618	0.00367828	0.0858992	13.488	21.6174	27.2964	28.7284			0.2904	0.359248		-0.629172	-0.0204754
TRINITY_DN30520_c0_g1	940; 922	TIC32 (1)	Short-chain dehydrogenase TIC 32, chloroplastic	PEA						GO:0003674,GO:0003824,GO:0005575,GO:0006810,GO:0008104,GO:0008150,GO:0009528,GO:0009706,GO:0015031,GO:0016020,GO:0016491,GO:0019866,GO:0031090,GO:0031969,GO:0033036,GO:0042170,GO:0044422,GO:0044424,GO:0044434,GO:0044435,GO:0044444,GO:0044446,GO:0044464,GO:0045184,GO:0051179,GO:0051234,GO:0071702	1.05797	1.52444	8.39546	0.0037616	0.087724	3.19759	4.41679	1.94314	1.70785			-0.253062	-0.341824		0.145439	0.449447
TRINITY_DN41150_c0_g1	2635; 2609	DGK2	Diacylglycerol kinase 2	ARATH	K00901				AT5G63770	GO:0000166,GO:0001882,GO:0001883,GO:0003674,GO:0003824,GO:0004143,GO:0005488,GO:0005524,GO:0005575,GO:0005622,GO:0006950,GO:0006952,GO:0007165,GO:0007166,GO:0007186,GO:0007205,GO:0008150,GO:0009266,GO:0009409,GO:0009611,GO:0009628,GO:0016021,GO:0016301,GO:0016740,GO:0016772,GO:0016773,GO:0017076,GO:0030554,GO:0031224,GO:0032502,GO:0032549,GO:0032550,GO:0032553,GO:0032555,GO:0032559,GO:0035556,GO:…	-0.589989	3.87744	8.39112	0.00377059	0.0878128	11.3369	12.0373	18.1051	17.0785			0.296511	0.220895		-0.295624	-0.221783
TRINITY_DN36452_c0_g1	2113; 2104; 1783; 1769										-0.560985	4.30974	8.37806	0.00379779	0.0883246	17.3251	14.619	24.0579	23.0864			0.283736	0.228923		-0.147505	-0.365154
TRINITY_DN18573_c0_g1	1575	Y4200	Uncharacterized protein At4g02000	ARATH					AT4G02000		1.07969	1.68683	8.37172	0.00381104	0.0884883	5.3487	3.20373	1.78892	2.2568			-0.395361	-0.227379		0.560342	0.0623985
TRINITY_DN62329_c0_g1	723										0.833341	2.83159	8.3697	0.00381528	0.0884883	8.77885	9.30014	4.10218	6.03845			-0.526837	-0.129242		0.29397	0.362109
TRINITY_DN34735_c0_g2	1085; 840; 700	RLP51 (2)	Receptor-like protein 51 {ECO:0000303|PubMed:18434605}	ARATH					AT4G18760	GO:0002831,GO:0002833,GO:0005575,GO:0005886,GO:0006950,GO:0006952,GO:0008150,GO:0009605,GO:0009607,GO:0009617,GO:0016020,GO:0016021,GO:0031224,GO:0031347,GO:0031349,GO:0032101,GO:0032103,GO:0043207,GO:0043900,GO:0043902,GO:0044425,GO:0044464,GO:0048518,GO:0048583,GO:0048584,GO:0050789,GO:0050896,GO:0051704,GO:0051707,GO:0065007,GO:0080134,GO:1900424,GO:1900426,GO:1902288,GO:1902290	-0.643373	3.60822	8.36516	0.00382482	0.088588	8.72071	10.2333	15.1441	14.4557			0.305836	0.246709		-0.371478	-0.181068
TRINITY_DN36363_c0_g1	1789; 1548; 1474	BETL1 (1)	Bet1-like protein At4g14600	ARATH							-0.523757	4.70282	8.35888	0.00383806	0.088588	19.9995	22.6438	29.8873	31.4122			0.209968	0.277361		-0.325543	-0.161786
TRINITY_DN57874_c0_g1	2013										-0.557069	4.38452	8.35561	0.00384499	0.088588	16.4821	17.2317	22.8241	26.7766			0.145179	0.358331		-0.280433	-0.223077
TRINITY_DN27802_c0_g1	1650; 594										0.936571	2.31476	8.3514	0.0038539	0.088588	5.14522	7.77604	2.89928	3.84265			-0.448785	-0.194732		0.0956224	0.547895
TRINITY_DN28892_c0_g1	2069; 1981	MLO4 (1)	MLO-like protein 4	ARATH	K08472				AT1G11000	GO:0005575,GO:0005886,GO:0006950,GO:0006952,GO:0008150,GO:0009607,GO:0016020,GO:0016021,GO:0031224,GO:0044425,GO:0044464,GO:0050896	-0.543318	4.38633	8.34977	0.00385737	0.088588	17.674	16.2675	25.1682	24.3063			0.271197	0.224685		-0.194436	-0.301446
TRINITY_DN2418_c0_g1	2706	SPPA1 (1)	Serine protease SPPA, chloroplastic	ARATH	K04773				AT1G73990	GO:0003674,GO:0003824,GO:0004175,GO:0004252,GO:0005575,GO:0006465,GO:0006508,GO:0006518,GO:0006807,GO:0008150,GO:0008152,GO:0008233,GO:0008236,GO:0009507,GO:0009526,GO:0009532,GO:0009534,GO:0009535,GO:0009536,GO:0009570,GO:0009579,GO:0009941,GO:0009987,GO:0016020,GO:0016021,GO:0016485,GO:0016787,GO:0017171,GO:0019538,GO:0031224,GO:0031967,GO:0031975,GO:0031976,GO:0031984,GO:0034357,GO:0034641,GO:…	0.925908	8.24393	8.34614	0.00386507	0.088588	565.829	228.429	198.878	219.184			-0.459014	-0.320091		1.04012	-0.261014
TRINITY_DN33790_c1_g1	1113; 1101; 1096; 1084; 1052; 1049	ZAT5 (1)	Zinc finger protein ZAT5	ARATH					AT2G28200	GO:0001071,GO:0003674,GO:0003676,GO:0003677,GO:0003700,GO:0005488,GO:0005575,GO:0005634,GO:0006139,GO:0006351,GO:0006355,GO:0006725,GO:0006807,GO:0008150,GO:0008152,GO:0009058,GO:0009059,GO:0009889,GO:0009987,GO:0010468,GO:0010556,GO:0016070,GO:0018130,GO:0019219,GO:0019222,GO:0019438,GO:0031323,GO:0031326,GO:0032774,GO:0034641,GO:0034645,GO:0034654,GO:0043167,GO:0043169,GO:0043170,GO:0043226,GO:…	-0.842997	2.80378	8.3433	0.00387112	0.088588	3.98246	5.9409	8.97544	8.8137			0.340948	0.31953		-0.534521	-0.125957
TRINITY_DN9434_c0_g1	1541	DSEL (1)	Phospholipase A1-IIgamma	ARATH					AT4G18550	GO:0003674,GO:0003824,GO:0004620,GO:0005575,GO:0005737,GO:0006629,GO:0006638,GO:0006639,GO:0008150,GO:0008152,GO:0008970,GO:0009056,GO:0009987,GO:0010029,GO:0010187,GO:0016042,GO:0016298,GO:0016787,GO:0016788,GO:0019915,GO:0044237,GO:0044238,GO:0044242,GO:0044248,GO:0044255,GO:0044424,GO:0044464,GO:0044699,GO:0044710,GO:0044712,GO:0044763,GO:0046339,GO:0046340,GO:0046461,GO:0046462,GO:0046464,GO:…	1.60842	6.25804	8.34309	0.00387156	0.088588	29.8248	200.591	31.2752	44.282			-0.754439	-0.278436		-0.818735	1.85161
TRINITY_DN40904_c0_g1	2790; 2629	PUB42	Putative U-box domain-containing protein 42	ARATH						GO:0003674,GO:0003824,GO:0004842,GO:0016740,GO:0019787	0.641356	3.7214	8.33952	0.00387918	0.088588	14.6799	17.325	9.5923	10.918			-0.354615	-0.198398		0.170325	0.382688
TRINITY_DN40813_c0_g1	2791; 2786; 2763; 1120; 893	SPL7	Squamosa promoter-binding-like protein 7	ARATH					AT5G18830	GO:0003674,GO:0003676,GO:0003677,GO:0005488,GO:0005575,GO:0006139,GO:0006351,GO:0006355,GO:0006725,GO:0006807,GO:0008150,GO:0008152,GO:0009058,GO:0009059,GO:0009889,GO:0009987,GO:0010468,GO:0010556,GO:0016070,GO:0016604,GO:0016607,GO:0018130,GO:0019219,GO:0019222,GO:0019438,GO:0031323,GO:0031326,GO:0032774,GO:0034641,GO:0034645,GO:0034654,GO:0043167,GO:0043169,GO:0043170,GO:0044237,GO:0044238,GO:…	0.548841	4.63694	8.3371	0.00388435	0.088588	26.6272	32.3483	20.5417	19.7622			-0.225415	-0.276187		0.119375	0.382227
TRINITY_DN31526_c0_g1	1396; 1380										-0.508765	4.9907	8.33534	0.00388811	0.088588	27.4121	24.9766	33.9586	40.5918			0.115079	0.359318		-0.174849	-0.299548
TRINITY_DN27333_c0_g1	1305; 1282	PDR1 (2)	Pleiotropic drug resistance protein 1	TOBAC						GO:0000166,GO:0001882,GO:0001883,GO:0003674,GO:0003824,GO:0005488,GO:0005524,GO:0005575,GO:0006810,GO:0008150,GO:0016021,GO:0016462,GO:0016787,GO:0016817,GO:0016818,GO:0016887,GO:0017076,GO:0017111,GO:0030554,GO:0031224,GO:0032549,GO:0032550,GO:0032553,GO:0032555,GO:0032559,GO:0035639,GO:0036094,GO:0043167,GO:0043168,GO:0044425,GO:0051179,GO:0051234,GO:0097159,GO:0097367,GO:1901265,GO:1901363	1.03883	1.78051	8.33433	0.00389028	0.088588	3.43014	5.66096	2.25157	2.1653			-0.293238	-0.322811		0.0597574	0.556292
TRINITY_DN31637_c0_g1	1345; 1331; 1311; 1297	ORYA	Oryzain alpha chain	ORYSJ						GO:0000323,GO:0003674,GO:0003824,GO:0004175,GO:0004197,GO:0005575,GO:0005615,GO:0005764,GO:0005773,GO:0006508,GO:0008150,GO:0008152,GO:0008233,GO:0008234,GO:0016787,GO:0019538,GO:0043170,GO:0043226,GO:0043227,GO:0043229,GO:0043231,GO:0044238,GO:0044421,GO:0044424,GO:0044444,GO:0044464,GO:0051603,GO:0070011,GO:0071704	0.6033	6.50299	8.3334	0.00389227	0.088588	88.1663	130.482	61.656	82.2511			-0.49103	-0.0866312		0.0112629	0.566398
TRINITY_DN36717_c0_g1	2505; 1989; 1987	TCP2	Transcription factor TCP2 {ECO:0000303|PubMed:10363373}	ARATH					AT4G18390	GO:0001071,GO:0003674,GO:0003676,GO:0003677,GO:0003700,GO:0005488,GO:0005575,GO:0005634,GO:0006139,GO:0006351,GO:0006355,GO:0006725,GO:0006807,GO:0008150,GO:0008152,GO:0009058,GO:0009059,GO:0009314,GO:0009416,GO:0009628,GO:0009637,GO:0009653,GO:0009887,GO:0009889,GO:0009891,GO:0009893,GO:0009965,GO:0009987,GO:0010099,GO:0010468,GO:0010556,GO:0010557,GO:0010604,GO:0016070,GO:0018130,GO:0019219,GO:…	-0.548813	4.99031	8.33314	0.00389283	0.088588	24.0692	27.465	42.9649	32.4186			0.445466	0.0598545		-0.340989	-0.164332
TRINITY_DN35715_c0_g1	2275; 2196	Y4729 (1)	G-type lectin S-receptor-like serine/threonine-protein kinase At4g27290	ARATH					AT4G27290	GO:0000166,GO:0001882,GO:0001883,GO:0003674,GO:0003824,GO:0004672,GO:0004674,GO:0005488,GO:0005515,GO:0005516,GO:0005524,GO:0005575,GO:0005886,GO:0006464,GO:0006468,GO:0006793,GO:0006796,GO:0008037,GO:0008150,GO:0008152,GO:0009987,GO:0016020,GO:0016301,GO:0016310,GO:0016740,GO:0016772,GO:0016773,GO:0017076,GO:0019538,GO:0030246,GO:0030554,GO:0032549,GO:0032550,GO:0032553,GO:0032555,GO:0032559,GO:…	0.886117	3.1588	8.33001	0.00389955	0.0886219	8.08119	14.9611	6.69302	5.76398			-0.253744	-0.416805		-0.0400077	0.710557
TRINITY_DN26970_c0_g1	2010; 1989; 1977; 1964; 1956; 1943; 1931; 1910	XYL3A	Xylan 1,4-beta-xylosidase {ECO:0000250|UniProtKB:P45702}	PRER2							-0.501605	6.44974	8.31823	0.00392492	0.0890789	63.7774	80.8708	93.3013	111.467			0.121207	0.372916		-0.413697	-0.0804257
TRINITY_DN36577_c0_g1	1430; 1429; 1428; 1427; 1422; 1301; 1300; 1299; 1298; 1293; 1216; 1215; 1214; 1213; 1208; 524	P2C02	Probable protein phosphatase 2C 2	ARATH					AT1G07160	GO:0003674,GO:0003824,GO:0004721,GO:0004722,GO:0005488,GO:0016787,GO:0016788,GO:0016791,GO:0042578,GO:0043167,GO:0043169,GO:0046872	-0.635931	3.87016	8.29161	0.00398286	0.0902728	11.3951	11.4152	20.295	15.1571			0.461444	0.0835335		-0.273574	-0.271403
TRINITY_DN8318_c0_g1	1118	GLOB	Floral homeotic protein GLOBOSA	ANTMA						GO:0000165,GO:0000975,GO:0000976,GO:0000977,GO:0001012,GO:0001067,GO:0001071,GO:0003674,GO:0003676,GO:0003677,GO:0003700,GO:0005488,GO:0005575,GO:0005634,GO:0006139,GO:0006351,GO:0006355,GO:0006357,GO:0006725,GO:0006793,GO:0006796,GO:0006807,GO:0007165,GO:0007275,GO:0008150,GO:0008152,GO:0009058,GO:0009059,GO:0009889,GO:0009891,GO:0009893,GO:0009987,GO:0010468,GO:0010556,GO:0010557,GO:0010604,GO:…	0.750552	3.07646	8.28683	0.00399337	0.09039	9.0114	12.0062	6.38459	6.09945			-0.270881	-0.320797		0.122305	0.469373
TRINITY_DN38818_c0_g1	2415; 2126; 1535; 933	PUB18; PUB19	U-box domain-containing protein 18; U-box domain-containing protein 19	ARATH					AT1G60190,AT1G10560	GO:0003674,GO:0003824,GO:0004842,GO:0005575,GO:0005634,GO:0005737,GO:0006464,GO:0008150,GO:0008152,GO:0009987,GO:0010029,GO:0016567,GO:0016740,GO:0019538,GO:0019787,GO:0032446,GO:0036211,GO:0043170,GO:0043226,GO:0043227,GO:0043229,GO:0043231,GO:0043412,GO:0044237,GO:0044238,GO:0044260,GO:0044267,GO:0044424,GO:0044464,GO:0048580,GO:0050789,GO:0050793,GO:0051239,GO:0065007,GO:0070647,GO:0071704,GO:…	-0.739217	2.99817	8.27111	0.00402808	0.0910541	5.69753	6.18973	9.99327	9.85061			0.30184	0.284576		-0.337918	-0.248498
TRINITY_DN18373_c0_g1	831	BH151 (1)	Transcription factor UPBEAT1	ARATH					AT2G47270	GO:0001071,GO:0003674,GO:0003676,GO:0003677,GO:0003700,GO:0005488,GO:0005575,GO:0005634,GO:0006139,GO:0006351,GO:0006355,GO:0006725,GO:0006807,GO:0008150,GO:0008152,GO:0009058,GO:0009059,GO:0009889,GO:0009987,GO:0010468,GO:0010556,GO:0016070,GO:0018130,GO:0019219,GO:0019222,GO:0019438,GO:0030154,GO:0031323,GO:0031326,GO:0032502,GO:0032774,GO:0034641,GO:0034645,GO:0034654,GO:0043170,GO:0043226,GO:…	-0.633331	3.95491	8.2649	0.00404188	0.0912441	10.1451	14.0902	19.2463	18.3288			0.317888	0.254205		-0.48895	-0.0831424
TRINITY_DN41703_c1_g1	1356; 1154; 1120; 922; 918; 909; 843; 831; 757; 731; 720; 591; 583										-0.459088	6.07949	8.25304	0.00406837	0.0917199	53.6323	60.1866	73.4382	83.0135			0.136417	0.308814		-0.302954	-0.142276
TRINITY_DN28969_c0_g1	1293; 1141	MY111	Transcription factor MYB111 {ECO:0000303|PubMed:11597504}	ARATH	K09422				AT5G49330	GO:0000975,GO:0000981,GO:0000988,GO:0000989,GO:0001067,GO:0001071,GO:0001076,GO:0001134,GO:0001135,GO:0003674,GO:0003676,GO:0003677,GO:0003700,GO:0005488,GO:0005575,GO:0005634,GO:0006139,GO:0006351,GO:0006355,GO:0006357,GO:0006725,GO:0006807,GO:0008150,GO:0008152,GO:0009058,GO:0009059,GO:0009314,GO:0009411,GO:0009416,GO:0009628,GO:0009812,GO:0009813,GO:0009889,GO:0009891,GO:0009893,GO:0009962,GO:…	-0.725503	3.04073	8.24791	0.0040799	0.0917384	6.24984	6.06531	10.6718	9.69812			0.346589	0.231242		-0.272597	-0.305233
TRINITY_DN34026_c0_g1	1301; 1298; 931; 931; 858; 846	DUT	Deoxyuridine 5'-triphosphate nucleotidohydrolase	ARATH	K01520				AT3G46940	GO:0000287,GO:0003674,GO:0003824,GO:0004170,GO:0005488,GO:0005515,GO:0005575,GO:0005829,GO:0006139,GO:0006220,GO:0006221,GO:0006226,GO:0006259,GO:0006281,GO:0006725,GO:0006753,GO:0006793,GO:0006796,GO:0006807,GO:0006950,GO:0006974,GO:0008150,GO:0008152,GO:0009058,GO:0009117,GO:0009123,GO:0009124,GO:0009129,GO:0009130,GO:0009141,GO:0009147,GO:0009157,GO:0009162,GO:0009165,GO:0009176,GO:0009177,GO:…	-0.473041	5.80075	8.24785	0.00408003	0.0917384	50.4638	42.7993	63.5374	65.935			0.204501	0.256337		-0.116496	-0.344342
TRINITY_DN29905_c0_g2	2028; 1915; 1915	TPS3 (1)	Probable terpene synthase 3	RICCO						GO:0000287,GO:0003674,GO:0003824,GO:0005488,GO:0008150,GO:0008152,GO:0010333,GO:0016829,GO:0016835,GO:0016838,GO:0043167,GO:0043169,GO:0046872	-0.601568	8.35556	8.24238	0.00409234	0.0918931	299.702	220.653	425.793	363.802			0.417941	0.192088		-0.0858512	-0.524177
TRINITY_DN22626_c0_g1	861	PMEI4	Pectinesterase inhibitor 4 {ECO:0000305}	ARATH					AT4G25250	GO:0003674,GO:0004857,GO:0005575,GO:0005576,GO:0030234,GO:0048046	-0.466621	6.89648	8.23338	0.0041127	0.0921712	108.486	91.4773	139.381	136.963			0.244382	0.219492		-0.111352	-0.352522
TRINITY_DN28612_c0_g1	1967	DTX40 (1)	Protein DETOXIFICATION 40 {ECO:0000303|PubMed:11739388}	ARATH	K03327				AT3G21690	GO:0003674,GO:0005215,GO:0005575,GO:0005773,GO:0005774,GO:0015238,GO:0015291,GO:0015297,GO:0016020,GO:0016021,GO:0022804,GO:0022857,GO:0031090,GO:0031224,GO:0043226,GO:0043227,GO:0043229,GO:0043231,GO:0044422,GO:0044424,GO:0044425,GO:0044437,GO:0044444,GO:0044446,GO:0044464,GO:0090484,GO:0098588	1.09587	5.54711	8.23195	0.00411593	0.0921712	29.1272	98.1647	28.1909	31.3512			-0.479469	-0.335845		-0.435408	1.25072
TRINITY_DN39431_c3_g2	1834; 1738; 1653; 709	MF14A; TCR1	Hippocampus abundant transcript 1 protein {ECO:0000312|HGNC:HGNC:23363}; Tetracycline resistance protein, class A	ECOLX; HUMAN						GO:0003674,GO:0005215,GO:0005575,GO:0005886,GO:0006810,GO:0006811,GO:0006812,GO:0006818,GO:0008150,GO:0009636,GO:0009987,GO:0015238,GO:0015291,GO:0015297,GO:0015672,GO:0015992,GO:0016020,GO:0016021,GO:0022804,GO:0022857,GO:0031224,GO:0042221,GO:0044425,GO:0044464,GO:0044699,GO:0044763,GO:0044765,GO:0046677,GO:0050896,GO:0051179,GO:0051234,GO:0055085,GO:0090484,GO:1902578	0.803707	2.79721	8.22969	0.00412106	0.0921712	9.8544	7.65162	5.08916	4.94055			-0.289082	-0.319646		0.452653	0.156075
TRINITY_DN23879_c0_g1	1447	HMDH1 (1)	3-hydroxy-3-methylglutaryl-coenzyme A reductase 1	GOSHI						GO:0000166,GO:0003674,GO:0003824,GO:0004420,GO:0005488,GO:0005575,GO:0005789,GO:0006139,GO:0006163,GO:0006629,GO:0006720,GO:0006725,GO:0006732,GO:0006753,GO:0006793,GO:0006796,GO:0006807,GO:0008150,GO:0008152,GO:0008299,GO:0008610,GO:0009058,GO:0009116,GO:0009117,GO:0009119,GO:0009150,GO:0009259,GO:0009987,GO:0015936,GO:0016020,GO:0016021,GO:0016491,GO:0016614,GO:0016616,GO:0019637,GO:0019693,GO:…	-0.445497	5.60427	8.20722	0.0041724	0.0931964	40.1153	42.1772	55.6107	56.4504			0.203538	0.224414		-0.248456	-0.179495
TRINITY_DN41160_c0_g1	2510; 2499; 584	SPXM2; SPXM3	SPX domain-containing membrane protein At4g11810; SPX domain-containing membrane protein At4g22990	ARATH					AT4G11810,AT4G22990	GO:0005575,GO:0005774,GO:0006810,GO:0006811,GO:0006817,GO:0006820,GO:0008150,GO:0009705,GO:0009987,GO:0015698,GO:0016020,GO:0016021,GO:0031090,GO:0031224,GO:0044422,GO:0044424,GO:0044425,GO:0044437,GO:0044444,GO:0044446,GO:0044464,GO:0044699,GO:0044763,GO:0044765,GO:0051179,GO:0051234,GO:0055085,GO:0098588,GO:1902578	-0.447331	5.80829	8.19877	0.00419188	0.0934583	46.743	47.9937	64.1543	65.0201			0.206492	0.225252		-0.234148	-0.197596
TRINITY_DN35882_c0_g1	4143	COX2	Cytochrome c oxidase subunit 2	ARATH	K02261				ArthMp015	GO:0003674,GO:0003824,GO:0004129,GO:0005215,GO:0005488,GO:0005507,GO:0005575,GO:0005743,GO:0006091,GO:0008150,GO:0008152,GO:0008324,GO:0009055,GO:0009987,GO:0015002,GO:0015075,GO:0015077,GO:0015078,GO:0016020,GO:0016021,GO:0016491,GO:0016675,GO:0016676,GO:0019866,GO:0022857,GO:0022890,GO:0022891,GO:0022892,GO:0022900,GO:0022904,GO:0031090,GO:0031224,GO:0031966,GO:0042773,GO:0043167,GO:0043169,GO:…	0.6694	3.53405	8.19735	0.00419516	0.0934583	15.8717	12.4106	8.69784	9.08818			-0.305466	-0.253764		0.43489	0.12434
TRINITY_DN38625_c0_g1	2613; 2297; 2057; 1381	FKB62 (2)	Peptidyl-prolyl cis-trans isomerase FKBP62	ARATH	K09571				AT3G25230	GO:0003674,GO:0003755,GO:0003824,GO:0005488,GO:0005527,GO:0005528,GO:0005575,GO:0005634,GO:0005737,GO:0006457,GO:0006950,GO:0008144,GO:0008150,GO:0008152,GO:0009266,GO:0009408,GO:0009628,GO:0009987,GO:0010286,GO:0016853,GO:0016859,GO:0019538,GO:0033554,GO:0034605,GO:0043170,GO:0043226,GO:0043227,GO:0043229,GO:0043231,GO:0044237,GO:0044238,GO:0044260,GO:0044267,GO:0044424,GO:0044464,GO:0050896,GO:…	0.540564	8.50081	8.19151	0.0042087	0.0936366	431.065	427.433	299.274	290.944			-0.248604	-0.289055		0.274903	0.262756
TRINITY_DN26893_c0_g1	1961; 1814; 1426; 1279	SALAT; VINSY	Salutaridinol 7-O-acetyltransferase {ECO:0000303|PubMed:11404355}; Vinorine synthase	PAPSO; RAUSE							0.838079	3.20497	8.18187	0.0042311	0.0940116	14.8833	8.58475	7.12483	6.00796			-0.228371	-0.416735		0.65936	-0.0142537
TRINITY_DN41035_c0_g1	978; 956; 673	ERF62	Ethylene-responsive transcription factor ERF062	ARATH					AT4G13620	GO:0000160,GO:0001071,GO:0003674,GO:0003676,GO:0003677,GO:0003700,GO:0005488,GO:0005575,GO:0005634,GO:0006139,GO:0006351,GO:0006725,GO:0006807,GO:0007165,GO:0008150,GO:0008152,GO:0009058,GO:0009059,GO:0009755,GO:0009873,GO:0009987,GO:0016070,GO:0018130,GO:0019438,GO:0032774,GO:0034641,GO:0034645,GO:0034654,GO:0035556,GO:0043170,GO:0043226,GO:0043227,GO:0043229,GO:0043231,GO:0044237,GO:0044238,GO:…	-0.696779	3.39931	8.1742	0.00424904	0.0942461	7.58702	8.42923	11.2578	14.6997			0.120234	0.453207		-0.347459	-0.225981
TRINITY_DN26826_c0_g1	635; 615	TRNHF (2)	Tropinone reductase homolog At5g06060 {ECO:0000305}	ARATH	K08081				AT5G06060	GO:0003674,GO:0003824,GO:0005575,GO:0005829,GO:0016491,GO:0044424,GO:0044444,GO:0044464	0.813154	2.37938	8.1726	0.00425279	0.0942461	6.54053	6.56298	3.91711	3.53768			-0.24176	-0.337372		0.287672	0.291459
TRINITY_DN16645_c0_g1	667	Y5161 (1)	Uncharacterized protein At5g01610	ARATH							-1.03507	1.65353	8.15639	0.00429098	0.0949673	1.5988	2.45723	3.63952	4.66608			0.186555	0.42782		-0.461504	-0.152871
TRINITY_DN14478_c0_g2	549										0.85801	2.45887	8.15403	0.00429655	0.0949673	5.84287	8.1804	3.88627	3.84265			-0.298416	-0.309147		0.115612	0.491951
TRINITY_DN40260_c0_g1	3275; 3226	GWD1	Alpha-glucan water dikinase, chloroplastic	CITRE						GO:0000166,GO:0001882,GO:0001883,GO:0003674,GO:0003824,GO:0005488,GO:0005524,GO:0005575,GO:0005975,GO:0008150,GO:0008152,GO:0009507,GO:0009536,GO:0016301,GO:0016740,GO:0016772,GO:0016781,GO:0017076,GO:0030554,GO:0032549,GO:0032550,GO:0032553,GO:0032555,GO:0032559,GO:0035639,GO:0036094,GO:0043167,GO:0043168,GO:0043169,GO:0043226,GO:0043227,GO:0043229,GO:0043231,GO:0044238,GO:0044424,GO:0044444,GO:…	-0.512258	4.6729	8.12803	0.00435861	0.0962132	20.9297	21.0264	30.6892	29.1554			0.271614	0.20228		-0.239983	-0.233911
TRINITY_DN37674_c1_g1	1879; 1866; 1264; 1251; 928	COBL4; COBL5	COBRA-like protein 4; COBRA-like protein 5	ARATH; ORYSJ					AT5G15630	GO:0005575,GO:0005774,GO:0005886,GO:0008150,GO:0009832,GO:0009834,GO:0009987,GO:0010215,GO:0016020,GO:0016043,GO:0016049,GO:0030198,GO:0031090,GO:0031224,GO:0031225,GO:0040007,GO:0042546,GO:0043062,GO:0044085,GO:0044422,GO:0044424,GO:0044425,GO:0044437,GO:0044444,GO:0044446,GO:0044464,GO:0044699,GO:0044763,GO:0071554,GO:0071669,GO:0071840,GO:0098588	-0.966235	2.34286	8.113	0.00439488	0.0968877	2.35459	4.4479	6.26121	7.01437			0.288868	0.41474		-0.634949	-0.068658
TRINITY_DN2561_c0_g1	826	CCD1 (1)	Carotenoid 9,10(9',10')-cleavage dioxygenase 1	PEA						GO:0003674,GO:0003824,GO:0005488,GO:0016491,GO:0016701,GO:0016702,GO:0043167,GO:0043169,GO:0046872,GO:0051213	-0.795524	4.51855	8.09951	0.00442771	0.0974845	10.959	22.4883	29.147	28.8809			0.40613	0.39375		-0.859008	0.0591284
TRINITY_DN28324_c0_g1	1241	INP1	Protein INAPERTURATE POLLEN1 {ECO:0000303|PubMed:23136373}	ARATH					AT4G22600	GO:0003674,GO:0003676,GO:0003677,GO:0005488,GO:0005575,GO:0005737,GO:0006139,GO:0006351,GO:0006725,GO:0006807,GO:0008150,GO:0008152,GO:0009058,GO:0009059,GO:0009987,GO:0010208,GO:0010584,GO:0010927,GO:0016043,GO:0016070,GO:0018130,GO:0019438,GO:0032502,GO:0032774,GO:0034641,GO:0034645,GO:0034654,GO:0043170,GO:0043565,GO:0044237,GO:0044238,GO:0044249,GO:0044260,GO:0044271,GO:0044424,GO:0044464,GO:…	-0.970526	1.77736	8.08966	0.00445184	0.0978885	1.97669	2.58165	5.05832	3.87315			0.429101	0.163911		-0.398654	-0.194358
TRINITY_DN28483_c0_g1	858	FER2; FER1	Ferredoxin-2, chloroplastic; Ferredoxin-1, chloroplastic	ARATH; MESCR	K02639				AT1G60950	GO:0003674,GO:0005488,GO:0005575,GO:0006091,GO:0008150,GO:0008152,GO:0009055,GO:0009314,GO:0009416,GO:0009507,GO:0009536,GO:0009628,GO:0009642,GO:0009643,GO:0009767,GO:0009987,GO:0022900,GO:0043167,GO:0043169,GO:0043226,GO:0043227,GO:0043229,GO:0043231,GO:0044237,GO:0044424,GO:0044444,GO:0044464,GO:0044699,GO:0044710,GO:0044763,GO:0046872,GO:0050896,GO:0051536,GO:0051537,GO:0051540,GO:0055114	0.813591	3.41155	8.08702	0.00445835	0.0979045	17.2379	9.7045	7.64917	7.68531			-0.319864	-0.314471		0.675613	-0.0412775
TRINITY_DN20678_c0_g1	933; 785										0.846783	3.21393	8.08089	0.00447344	0.0981085	15.174	8.49144	7.15567	6.00796			-0.227683	-0.420915		0.679807	-0.031209
TRINITY_DN36866_c0_g1	1528; 1516; 1489; 1477; 1116										-0.495725	4.81873	8.06217	0.00451989	0.0989991	23.1971	23.5459	33.1567	32.754			0.239467	0.222849		-0.241075	-0.221242
TRINITY_DN32920_c0_g1	805; 741; 726	NCS2	S-norcoclaurine synthase 2 {ECO:0000303|PubMed:15925393}	PAPSO						GO:0002238,GO:0003674,GO:0003824,GO:0005575,GO:0005774,GO:0005789,GO:0006725,GO:0006807,GO:0006950,GO:0006952,GO:0008150,GO:0008152,GO:0009605,GO:0009607,GO:0009820,GO:0009987,GO:0010033,GO:0016020,GO:0016021,GO:0016829,GO:0016835,GO:0016836,GO:0031090,GO:0031224,GO:0033076,GO:0034641,GO:0042221,GO:0043207,GO:0044237,GO:0044422,GO:0044424,GO:0044425,GO:0044432,GO:0044437,GO:0044444,GO:0044446,GO:…	1.19814	1.87881	8.05398	0.00454038	0.0993193	3.31387	6.78071	2.80675	1.58586			-0.147808	-0.570552		-0.00310737	0.721467
TRINITY_DN28395_c0_g2	1295	PER52; PER4	Peroxidase 52; Peroxidase 4 {ECO:0000250|UniProtKB:Q42578}	ARATH; VITVI	K00430				AT5G05340	GO:0003674,GO:0003824,GO:0004601,GO:0005488,GO:0005575,GO:0005576,GO:0005618,GO:0005794,GO:0005829,GO:0006725,GO:0006950,GO:0006979,GO:0008150,GO:0008152,GO:0009056,GO:0009058,GO:0009698,GO:0009699,GO:0009808,GO:0009809,GO:0009888,GO:0009889,GO:0009891,GO:0009893,GO:0009987,GO:0010087,GO:0010089,GO:0016209,GO:0016491,GO:0016684,GO:0019222,GO:0019438,GO:0019748,GO:0020037,GO:0030312,GO:0031323,GO:…	-0.996168	1.52455	8.04922	0.00455232	0.0994521	1.74414	2.02177	3.82458	3.69017			0.301382	0.267698		-0.336138	-0.232942
TRINITY_DN29114_c0_g1	921; 844	GRI	Protein GRIM REAPER {ECO:0000303|PubMed:19279211}	ARATH					AT1G53130	GO:0000302,GO:0001101,GO:0003006,GO:0005575,GO:0005576,GO:0005615,GO:0006950,GO:0006952,GO:0006979,GO:0007165,GO:0008150,GO:0009605,GO:0009607,GO:0009617,GO:0009755,GO:0009791,GO:0009863,GO:0009867,GO:0009889,GO:0010035,GO:0010193,GO:0010337,GO:0010565,GO:0010941,GO:0010942,GO:0019216,GO:0019217,GO:0019222,GO:0022414,GO:0031323,GO:0031326,GO:0032501,GO:0032502,GO:0042221,GO:0042304,GO:0042742,GO:…	-0.446243	6.64848	8.04303	0.0045679	0.0996639	80.4631	89.3001	119.611	111.681			0.267829	0.170548		-0.292622	-0.145755
TRINITY_DN33461_c0_g2	2402; 1872; 1869; 1526	COL12; COL5; GHD7	Transcription factor GHD7 {ECO:0000305}; Zinc finger protein CONSTANS-LIKE 12; Zinc finger protein CONSTANS-LIKE 5	ARATH; ORYSJ					AT5G57660	GO:0001071,GO:0003674,GO:0003700,GO:0005488,GO:0005575,GO:0005634,GO:0006355,GO:0008150,GO:0008270,GO:0009314,GO:0009416,GO:0009628,GO:0009889,GO:0009909,GO:0010468,GO:0010556,GO:0019219,GO:0019222,GO:0031323,GO:0031326,GO:0043167,GO:0043169,GO:0043226,GO:0043227,GO:0043229,GO:0043231,GO:0044424,GO:0044464,GO:0046872,GO:0046914,GO:0048580,GO:0048831,GO:0050789,GO:0050793,GO:0050794,GO:0050896,GO:…	0.451146	6.33782	8.02296	0.00461881	0.100645	101.916	84.79	66.0975	70.4791			-0.262409	-0.172444		0.347336	0.0875179
TRINITY_DN53850_c0_g1	1500	HPSE3 (1)	Heparanase-like protein 3	ARATH					AT5G34940	GO:0003674,GO:0003824,GO:0004553,GO:0004566,GO:0005575,GO:0005576,GO:0005618,GO:0005765,GO:0005774,GO:0009505,GO:0016020,GO:0016787,GO:0016798,GO:0030312,GO:0031090,GO:0044422,GO:0044424,GO:0044437,GO:0044444,GO:0044446,GO:0044464,GO:0098588	-0.458799	6.15427	8.01863	0.00462986	0.100756	54.7951	65.101	86.3616	78.4084			0.292702	0.15663		-0.34495	-0.104382
TRINITY_DN39782_c0_g1	2200; 2148; 1697; 1238	PYRD2 (1)	Pyridine nucleotide-disulfide oxidoreductase domain-containing protein 2	BOVIN; MOUSE; RAT						GO:0003674,GO:0003824,GO:0016491	0.540087	4.58084	7.98361	0.00472028	0.102456	29.9702	26.5941	17.8892	21.0126			-0.354728	-0.144288		0.330014	0.169003
TRINITY_DN19389_c0_g1	1900	Y2241	Putative leucine-rich repeat receptor-like serine/threonine-protein kinase At2g24130	ARATH					AT2G24130	GO:0000166,GO:0001882,GO:0001883,GO:0003674,GO:0003824,GO:0004672,GO:0004674,GO:0005488,GO:0005524,GO:0005575,GO:0005886,GO:0016020,GO:0016021,GO:0016301,GO:0016740,GO:0016772,GO:0016773,GO:0017076,GO:0030554,GO:0031224,GO:0032549,GO:0032550,GO:0032553,GO:0032555,GO:0032559,GO:0035639,GO:0036094,GO:0043167,GO:0043168,GO:0044425,GO:0044464,GO:0097159,GO:0097367,GO:1901265,GO:1901363	-0.961817	1.80288	7.98194	0.00472462	0.102456	2.41273	2.2395	3.82458	5.24553			0.135952	0.450888		-0.264532	-0.322309
TRINITY_DN26353_c0_g1	1134; 1041	BIP2	Heat shock 70 kDa protein BIP2 {ECO:0000305}	ORYSJ						GO:0000166,GO:0001882,GO:0001883,GO:0003674,GO:0005488,GO:0005524,GO:0005575,GO:0005783,GO:0017076,GO:0030554,GO:0032549,GO:0032550,GO:0032553,GO:0032555,GO:0032559,GO:0035639,GO:0036094,GO:0043167,GO:0043168,GO:0043226,GO:0043227,GO:0043229,GO:0043231,GO:0044424,GO:0044444,GO:0044464,GO:0097159,GO:0097367,GO:1901265,GO:1901363	1.01185	2.33799	7.98137	0.00472611	0.102456	4.41849	8.958	3.23856	3.38519			-0.349409	-0.30958		-0.0563445	0.715334
TRINITY_DN9336_c0_g1	848; 648	XTH32	Probable xyloglucan endotransglucosylase/hydrolase protein 32	ARATH	K08235				AT2G36870	GO:0003674,GO:0003824,GO:0004553,GO:0005575,GO:0005576,GO:0005618,GO:0005975,GO:0005976,GO:0006073,GO:0008150,GO:0008152,GO:0009056,GO:0009987,GO:0010383,GO:0010410,GO:0010411,GO:0016043,GO:0016740,GO:0016757,GO:0016758,GO:0016762,GO:0016787,GO:0016798,GO:0016998,GO:0030312,GO:0042546,GO:0043170,GO:0044036,GO:0044042,GO:0044085,GO:0044237,GO:0044238,GO:0044248,GO:0044260,GO:0044262,GO:0044264,GO:…	-0.794355	2.82654	7.96599	0.00476644	0.103104	4.38942	5.90979	9.3764	8.47823			0.368817	0.250168		-0.46347	-0.155516
TRINITY_DN40602_c0_g1	533	P5CS2	Delta-1-pyrroline-5-carboxylate synthase B	ARATH	K12657				AT3G55610	GO:0000166,GO:0001882,GO:0001883,GO:0003006,GO:0003674,GO:0003824,GO:0004349,GO:0004350,GO:0005488,GO:0005524,GO:0005575,GO:0005737,GO:0005829,GO:0005911,GO:0006082,GO:0006520,GO:0006560,GO:0006561,GO:0006807,GO:0007275,GO:0008150,GO:0008152,GO:0008652,GO:0009058,GO:0009064,GO:0009084,GO:0009506,GO:0009507,GO:0009536,GO:0009555,GO:0009790,GO:0009793,GO:0009987,GO:0016053,GO:0016301,GO:0016491,GO:…	-0.447533	5.39952	7.96532	0.00476822	0.103104	38.6909	32.6283	48.3933	48.8871			0.208936	0.223003		-0.0995917	-0.332347
TRINITY_DN36004_c0_g1	1369; 755; 637	GOLS2	Galactinol synthase 2	SOLLC	K18819					GO:0003674,GO:0003824,GO:0005488,GO:0005575,GO:0005737,GO:0005975,GO:0005996,GO:0006012,GO:0008150,GO:0008152,GO:0008194,GO:0008378,GO:0016740,GO:0016757,GO:0016758,GO:0019318,GO:0035250,GO:0043167,GO:0043169,GO:0044238,GO:0044424,GO:0044464,GO:0044699,GO:0044710,GO:0044723,GO:0046872,GO:0047216,GO:0071704	0.89722	2.06066	7.95363	0.00479911	0.10359	5.43591	5.2566	3.17687	2.56177			-0.206789	-0.389276		0.315639	0.280425
TRINITY_DN33938_c0_g1	1187; 1134; 964; 911; 849; 796; 680; 627										0.695214	3.15763	7.95219	0.00480292	0.10359	10.4067	11.5085	7.27905	6.25194			-0.197913	-0.367157		0.221159	0.34391
TRINITY_DN36605_c1_g1	1819	ASD (1)	AAA-ATPase ASD, mitochondrial	ARATH					AT5G40010	GO:0000166,GO:0001101,GO:0001882,GO:0001883,GO:0003006,GO:0003674,GO:0003824,GO:0005488,GO:0005524,GO:0005575,GO:0005739,GO:0005783,GO:0006950,GO:0006970,GO:0008150,GO:0009266,GO:0009409,GO:0009414,GO:0009415,GO:0009628,GO:0009651,GO:0009719,GO:0009725,GO:0009737,GO:0010033,GO:0010035,GO:0010154,GO:0010431,GO:0016020,GO:0016021,GO:0016462,GO:0016787,GO:0016817,GO:0016818,GO:0016887,GO:0017076,GO:…	0.49519	4.75693	7.94112	0.00483239	0.104093	32.7899	30.3266	22.7316	22.0495			-0.209582	-0.24993		0.282729	0.176783
TRINITY_DN35092_c1_g1	1418; 1415; 1397; 1394	SMXL3 (1)	Protein SMAX1-LIKE 3 {ECO:0000303|PubMed:23893171}	ARATH					AT3G52490	GO:0006139,GO:0006351,GO:0006355,GO:0006725,GO:0006807,GO:0008150,GO:0008152,GO:0009058,GO:0009059,GO:0009889,GO:0009987,GO:0010468,GO:0010556,GO:0016070,GO:0018130,GO:0019219,GO:0019222,GO:0019438,GO:0019538,GO:0031323,GO:0031326,GO:0032774,GO:0034641,GO:0034645,GO:0034654,GO:0043170,GO:0044237,GO:0044238,GO:0044249,GO:0044260,GO:0044271,GO:0046483,GO:0050789,GO:0050794,GO:0051171,GO:0051252,GO:…	-0.675834	3.68402	7.9296	0.00486326	0.104625	8.57536	11.1353	13.8487	17.6274			0.136517	0.445022		-0.44714	-0.134399
TRINITY_DN31793_c0_g1	983; 972; 965; 954; 838; 828; 827	RBM18	Probable RNA-binding protein 18	BOVIN; DANRE; MOUSE						GO:0000166,GO:0003674,GO:0003676,GO:0003723,GO:0005488,GO:0036094,GO:0097159,GO:1901265,GO:1901363	0.465217	7.6608	7.92236	0.00488275	0.104911	226.855	242.426	163.007	176.915			-0.288876	-0.172137		0.183024	0.277989
TRINITY_DN7618_c0_g1	1228; 1168	KYNB (1)	Kynurenine formamidase {ECO:0000255|HAMAP-Rule:MF_01969}	BACCR; ERYLH	K07130					GO:0003674,GO:0003824,GO:0004061,GO:0004328,GO:0006082,GO:0006520,GO:0006568,GO:0006569,GO:0006575,GO:0006576,GO:0006586,GO:0006725,GO:0006807,GO:0008150,GO:0008152,GO:0009056,GO:0009063,GO:0009072,GO:0009074,GO:0009308,GO:0009310,GO:0009987,GO:0016054,GO:0016787,GO:0016810,GO:0016811,GO:0019439,GO:0019441,GO:0019752,GO:0032787,GO:0034641,GO:0042180,GO:0042402,GO:0042430,GO:0042436,GO:0042537,GO:…	0.513218	5.58171	7.91598	0.00490001	0.105148	46.9174	65.5987	39.202	39.6159			-0.244084	-0.229663		0.00354974	0.470197
TRINITY_DN44768_c0_g1	1417	PER15 (2)	Peroxidase 15 {ECO:0000303|PubMed:17936696}	IPOBA						GO:0003674,GO:0003824,GO:0004601,GO:0005488,GO:0005575,GO:0005576,GO:0006950,GO:0006979,GO:0008150,GO:0008152,GO:0009056,GO:0009987,GO:0016209,GO:0016491,GO:0016684,GO:0020037,GO:0042743,GO:0042744,GO:0043167,GO:0043169,GO:0044237,GO:0044248,GO:0044699,GO:0044710,GO:0044712,GO:0044763,GO:0046872,GO:0046906,GO:0050896,GO:0072593,GO:0097159,GO:1901363	0.894774	5.10045	7.90277	0.00493593	0.105785	25.3773	63.7324	21.8063	26.1056			-0.476603	-0.237087		-0.274969	0.988659
TRINITY_DN26827_c0_g1	767	SMT2 (1)	24-methylenesterol C-methyltransferase 2	ARATH	K08242				AT1G20330	GO:0003002,GO:0003674,GO:0003824,GO:0005575,GO:0005783,GO:0005794,GO:0006066,GO:0006275,GO:0006629,GO:0006694,GO:0007389,GO:0008150,GO:0008152,GO:0008156,GO:0008168,GO:0008202,GO:0008610,GO:0008757,GO:0009058,GO:0009825,GO:0009889,GO:0009890,GO:0009892,GO:0009987,GO:0010051,GO:0010556,GO:0010558,GO:0010564,GO:0010605,GO:0010948,GO:0016049,GO:0016125,GO:0016126,GO:0016740,GO:0016741,GO:0019219,GO:…	-0.431341	6.74614	7.89548	0.00495584	0.106077	89.271	93.468	122.294	124.124			0.20128	0.222361		-0.244251	-0.17939
TRINITY_DN26944_c1_g1	1196; 1143	PIP28 (1)	Probable aquaporin PIP2-8	ARATH	K09872				AT2G16850	GO:0001101,GO:0003674,GO:0005215,GO:0005372,GO:0005575,GO:0005887,GO:0006810,GO:0006811,GO:0008150,GO:0009719,GO:0009725,GO:0009737,GO:0009987,GO:0010033,GO:0015250,GO:0015267,GO:0016020,GO:0016021,GO:0022803,GO:0022838,GO:0022857,GO:0022891,GO:0022892,GO:0031224,GO:0031226,GO:0033993,GO:0034220,GO:0042221,GO:0044425,GO:0044459,GO:0044464,GO:0044699,GO:0044763,GO:0044765,GO:0050896,GO:0051179,GO:…	-0.484088	7.514	7.89047	0.00496959	0.106192	134.706	170.015	216.953	209.242			0.269837	0.218113		-0.409706	-0.0782439
TRINITY_DN38152_c0_g3	2753; 1626	Y1607 (1)	Uncharacterized glycosyltransferase MJ1607	METJA						GO:0003674,GO:0003824,GO:0016740,GO:0016757	-0.493806	4.97366	7.8873	0.00497831	0.106192	28.6911	23.3903	36.7037	36.6577			0.236139	0.234424		-0.09851	-0.372052
TRINITY_DN30275_c0_g1	1151; 890	DIR16; DIR18	Dirigent protein 16; Dirigent protein 18	ARATH					AT3G24020	GO:0005575,GO:0005576,GO:0048046	-0.664189	6.61692	7.88669	0.00498	0.106192	53.1963	98.6313	117.143	123.422			0.319894	0.393991		-0.79016	0.0762753
TRINITY_DN36925_c0_g2	2063; 1505	U92A1 (1)	UDP-glycosyltransferase 92A1	ARATH					AT5G12890	GO:0003674,GO:0003824,GO:0005575,GO:0008150,GO:0008152,GO:0008194,GO:0016740,GO:0016757,GO:0016758,GO:0035251,GO:0043226,GO:0043227,GO:0043229,GO:0043231,GO:0044424,GO:0044464,GO:0046527,GO:0080043,GO:0080044	0.580227	3.79858	7.88133	0.00499478	0.106373	16.6856	16.5163	11.1653	11.04			-0.24586	-0.259659		0.259325	0.246194
TRINITY_DN36608_c0_g1	2357; 2329; 2325; 2297; 1277	AVT5; AVT6; S38A1	Sodium-coupled neutral amino acid transporter 1; Vacuolar amino acid transporter 5; Vacuolar amino acid transporter 6	HUMAN; SCHPO; YEAST	K14990					GO:0000322,GO:0000323,GO:0000324,GO:0000329,GO:0001504,GO:0001505,GO:0003333,GO:0003674,GO:0005215,GO:0005283,GO:0005290,GO:0005302,GO:0005310,GO:0005313,GO:0005342,GO:0005343,GO:0005416,GO:0005575,GO:0005773,GO:0005774,GO:0005886,GO:0005887,GO:0006810,GO:0006811,GO:0006820,GO:0006836,GO:0006865,GO:0007034,GO:0008150,GO:0008324,GO:0008509,GO:0008514,GO:0009987,GO:0015075,GO:0015077,GO:0015081,GO:…	-0.523451	7.59457	7.87231	0.00501975	0.106771	136.276	180.84	210.445	245.35			0.154145	0.373614		-0.465396	-0.0623634
TRINITY_DN32516_c1_g1	1903; 1895; 1717	IRC20; U89B1	UDP-glycosyltransferase 89B1; Uncharacterized ATP-dependent helicase IRC20	ARATH; YEAST	K15710				AT1G73880	GO:0000166,GO:0000724,GO:0000725,GO:0000726,GO:0001882,GO:0001883,GO:0003674,GO:0003824,GO:0004386,GO:0004842,GO:0005488,GO:0005524,GO:0005575,GO:0005634,GO:0006139,GO:0006259,GO:0006281,GO:0006302,GO:0006303,GO:0006310,GO:0006725,GO:0006807,GO:0006950,GO:0006974,GO:0008150,GO:0008152,GO:0008194,GO:0008270,GO:0009987,GO:0016462,GO:0016740,GO:0016757,GO:0016758,GO:0016787,GO:0016817,GO:0016818,GO:…	0.571834	4.77611	7.84707	0.00509031	0.108135	26.9761	38.4136	21.7138	22.263			-0.272821	-0.239789		0.0163147	0.496296
TRINITY_DN37271_c0_g1	2092; 2073; 2058; 2039; 1376	NCED3	9-cis-epoxycarotenoid dioxygenase NCED3, chloroplastic	ARATH	K09840				AT3G14440	GO:0001101,GO:0003674,GO:0003824,GO:0005488,GO:0005575,GO:0006066,GO:0006082,GO:0006629,GO:0006714,GO:0006720,GO:0006721,GO:0006950,GO:0006970,GO:0006972,GO:0008150,GO:0008152,GO:0008299,GO:0008610,GO:0009058,GO:0009414,GO:0009415,GO:0009532,GO:0009535,GO:0009570,GO:0009628,GO:0009651,GO:0009687,GO:0009688,GO:0009987,GO:0010035,GO:0010436,GO:0016020,GO:0016053,GO:0016106,GO:0016114,GO:0016491,GO:…	-1.37994	1.74922	7.84243	0.0051034	0.108278	0.755795	2.92379	4.16386	5.39801			0.305532	0.568835		-0.855834	-0.0185329
TRINITY_DN21183_c0_g1	1062; 1017										-0.467373	5.15392	7.82933	0.00514053	0.108929	28.6039	31.0731	41.4844	41.0188			0.229288	0.213758		-0.277493	-0.165553
TRINITY_DN34119_c0_g1	1611; 1576; 1526; 1491	GPDL6; GPDL7 (1)	Glycerophosphodiester phosphodiesterase GDPDL6 {ECO:0000305}; Glycerophosphodiester phosphodiesterase GDPDL7 {ECO:0000305}	ARATH					AT5G58170,AT5G58050	GO:0003674,GO:0003824,GO:0005575,GO:0005576,GO:0005975,GO:0006066,GO:0006071,GO:0006629,GO:0008081,GO:0008150,GO:0008152,GO:0008889,GO:0009987,GO:0016021,GO:0016787,GO:0016788,GO:0019400,GO:0019751,GO:0031224,GO:0031225,GO:0042578,GO:0044237,GO:0044238,GO:0044262,GO:0044281,GO:0044425,GO:0044699,GO:0044710,GO:0044723,GO:0044763,GO:0048046,GO:0071704,GO:1901615	0.578564	3.93866	7.81766	0.00517381	0.109497	19.5344	17.0451	11.4429	13.0528			-0.33639	-0.173201		0.343407	0.166184
TRINITY_DN29078_c0_g1	2330; 2310; 2254; 2234	MNS5	Alpha-mannosidase I MNS5	ARATH	K10084				AT1G27520	GO:0000139,GO:0003674,GO:0003824,GO:0004553,GO:0004559,GO:0004571,GO:0005488,GO:0005509,GO:0005575,GO:0005783,GO:0005789,GO:0005975,GO:0006464,GO:0006486,GO:0006491,GO:0006508,GO:0006511,GO:0008150,GO:0008152,GO:0009056,GO:0009057,GO:0009311,GO:0009987,GO:0010498,GO:0015923,GO:0015924,GO:0016020,GO:0016021,GO:0016787,GO:0016798,GO:0019538,GO:0019941,GO:0030163,GO:0030433,GO:0031090,GO:0031224,GO:…	0.690457	3.19624	7.80926	0.00519793	0.10987	10.2032	12.2861	7.46411	6.46542			-0.199979	-0.360865		0.166745	0.394099
TRINITY_DN20747_c0_g1	2554	TBL37	Protein trichome birefringence-like 37	ARATH					AT2G34070	GO:0003674,GO:0003824,GO:0005575,GO:0005794,GO:0008150,GO:0008374,GO:0009987,GO:0016021,GO:0016407,GO:0016413,GO:0016740,GO:0016746,GO:0016747,GO:0031224,GO:0043226,GO:0043227,GO:0043229,GO:0043231,GO:0044424,GO:0044425,GO:0044444,GO:0044464,GO:0071554	0.456503	5.52645	7.80393	0.00521328	0.110057	55.5509	50.9486	35.0073	42.6047			-0.3558	-0.0864146		0.28123	0.160984
TRINITY_DN13843_c0_g1	2019	C71A1 (2)	Cytochrome P450 71A1	PERAE						GO:0003006,GO:0003674,GO:0003824,GO:0004497,GO:0005488,GO:0005506,GO:0005575,GO:0005789,GO:0007568,GO:0008150,GO:0009835,GO:0016020,GO:0016021,GO:0016491,GO:0016705,GO:0020037,GO:0021700,GO:0022414,GO:0031090,GO:0031224,GO:0032502,GO:0043167,GO:0043169,GO:0044422,GO:0044424,GO:0044425,GO:0044432,GO:0044444,GO:0044446,GO:0044464,GO:0044699,GO:0044702,GO:0044767,GO:0046872,GO:0046906,GO:0046914,GO:…	0.701893	3.11142	7.78701	0.00526232	0.110954	11.5404	9.7045	6.13784	6.92287			-0.34794	-0.215078		0.386613	0.176405
TRINITY_DN26377_c0_g1	858	CML45 (1)	Probable calcium-binding protein CML45	ARATH					AT5G39670	GO:0003674,GO:0005488,GO:0005509,GO:0043167,GO:0043169,GO:0046872	0.857598	3.71955	7.78398	0.00527116	0.111003	10.93	22.8927	9.93158	8.72221			-0.255671	-0.409854		-0.139739	0.805264
TRINITY_DN33845_c0_g1	1278; 1278; 1052; 1004	AOP1L	Probable 2-oxoglutarate-dependent dioxygenase AOP1.2	ARATH						GO:0003674,GO:0003824,GO:0005488,GO:0016491,GO:0043167,GO:0043169,GO:0046872,GO:0051213	-0.425587	6.17354	7.77794	0.0052888	0.111236	61.1612	61.9595	85.2821	80.0858			0.250931	0.162378		-0.215715	-0.197595
TRINITY_DN38673_c0_g1	2121; 730; 672; 614	SCGT; U73B4	Scopoletin glucosyltransferase; UDP-glycosyltransferase 73B4	ARATH; TOBAC					AT2G15490	GO:0003674,GO:0003824,GO:0005575,GO:0005829,GO:0008150,GO:0008152,GO:0008194,GO:0009605,GO:0009607,GO:0009636,GO:0016740,GO:0016757,GO:0016758,GO:0035251,GO:0042221,GO:0043207,GO:0043226,GO:0043227,GO:0043229,GO:0043231,GO:0044424,GO:0044444,GO:0044464,GO:0046527,GO:0047893,GO:0050896,GO:0051704,GO:0051707,GO:0080043,GO:0080044,GO:0102360,GO:0102425	0.530355	4.27026	7.77462	0.00529853	0.111302	21.918	23.5459	16.3779	15.0961			-0.187738	-0.292037		0.192393	0.287382
TRINITY_DN36967_c0_g1	2337; 2337; 2314; 2313										-0.469178	5.90555	7.76469	0.00532776	0.111777	44.2431	56.2363	68.4724	70.6011			0.210007	0.25294		-0.397815	-0.0651321
TRINITY_DN27217_c0_g1	819; 807	PRE6	Transcription factor PRE6	ARATH					AT1G26945	GO:0005575,GO:0005634,GO:0005737,GO:0006139,GO:0006351,GO:0006355,GO:0006725,GO:0006807,GO:0008150,GO:0008152,GO:0009058,GO:0009059,GO:0009314,GO:0009416,GO:0009628,GO:0009889,GO:0009987,GO:0010468,GO:0010556,GO:0016070,GO:0018130,GO:0019219,GO:0019222,GO:0019438,GO:0031323,GO:0031326,GO:0032774,GO:0034641,GO:0034645,GO:0034654,GO:0040008,GO:0043170,GO:0043226,GO:0043227,GO:0043229,GO:0043231,GO:…	-0.779274	2.60272	7.75883	0.00534505	0.112001	4.56384	4.29237	7.18652	8.02078			0.226372	0.351776		-0.258607	-0.319541
TRINITY_DN4915_c0_g1	2111	C7A22 (2)	Cytochrome P450 CYP749A22	PANGI						GO:0003674,GO:0003824,GO:0004497,GO:0005488,GO:0005506,GO:0005575,GO:0016021,GO:0016491,GO:0016705,GO:0020037,GO:0031224,GO:0043167,GO:0043169,GO:0044425,GO:0046872,GO:0046906,GO:0046914,GO:0097159,GO:1901363	0.479768	7.58382	7.74929	0.00537337	0.112456	199.036	247.745	159.954	160.416			-0.235211	-0.231105		0.0766565	0.389659
TRINITY_DN53755_c0_g1	1116	PHL22 (1)	Phytolongin Phyl2.2 {ECO:0000303|PubMed:19889231}	ARATH							-0.997761	2.15095	7.72079	0.00545886	0.114104	2.03483	3.82581	6.44628	5.24553			0.455722	0.234497		-0.610085	-0.0801342
TRINITY_DN32462_c1_g1	1850; 1847; 1841; 1379	UVB31 (2)	UV-B-induced protein At3g17800, chloroplastic {ECO:0000305}	ARATH					AT3G17800	GO:0000302,GO:0001101,GO:0005575,GO:0006950,GO:0006979,GO:0008150,GO:0009314,GO:0009411,GO:0009416,GO:0009507,GO:0009536,GO:0009611,GO:0009628,GO:0010035,GO:0010193,GO:0010224,GO:0042221,GO:0043226,GO:0043227,GO:0043229,GO:0043231,GO:0044424,GO:0044444,GO:0044464,GO:0050896,GO:1901700	0.443872	5.90488	7.71588	0.00547371	0.114273	69.7657	68.2114	54.5929	46.8438			-0.110329	-0.322774		0.232345	0.200757
TRINITY_DN22674_c0_g1	875										0.831112	2.57794	7.68923	0.00555513	0.11583	6.83122	8.30481	4.93495	3.56818			-0.150852	-0.467532		0.197876	0.420509
TRINITY_DN36209_c0_g1	1893; 1877	COL10	Zinc finger protein CONSTANS-LIKE 10	ARATH					AT5G48250	GO:0001071,GO:0003674,GO:0003700,GO:0005488,GO:0005575,GO:0005634,GO:0005886,GO:0008270,GO:0016020,GO:0043167,GO:0043169,GO:0043226,GO:0043227,GO:0043229,GO:0043231,GO:0044424,GO:0044464,GO:0046872,GO:0046914	0.482013	5.2467	7.68295	0.0055745	0.116091	39.4757	48.8957	30.5041	32.754			-0.273781	-0.177224		0.0778633	0.373141
TRINITY_DN32333_c0_g1	1154	SILD (1)	Secoisolariciresinol dehydrogenase	FORIN						GO:0003674,GO:0003824,GO:0016491	-0.583255	3.84042	7.67889	0.00558705	0.116209	10.4067	12.4417	16.748	17.4749			0.229307	0.28419		-0.366307	-0.14719
TRINITY_DN36417_c0_g3	1210; 1193; 1104	DOF34	Dof zinc finger protein DOF3.4	ARATH					AT3G50410	GO:0000975,GO:0001067,GO:0001071,GO:0001101,GO:0003674,GO:0003676,GO:0003677,GO:0003700,GO:0005488,GO:0005575,GO:0005634,GO:0006139,GO:0006351,GO:0006355,GO:0006725,GO:0006807,GO:0008150,GO:0008152,GO:0009058,GO:0009059,GO:0009719,GO:0009725,GO:0009733,GO:0009751,GO:0009889,GO:0009891,GO:0009893,GO:0009987,GO:0010033,GO:0010468,GO:0010556,GO:0010557,GO:0010604,GO:0010628,GO:0014070,GO:0016043,GO:…	0.897834	2.0898	7.66014	0.00564542	0.117279	5.87194	5.03887	2.49832	3.3547			-0.426178	-0.174759		0.381156	0.219781
TRINITY_DN38716_c1_g1	2697; 2311; 2052; 1124; 717	ARFB; ARFD	Auxin response factor 2; Auxin response factor 4	ARATH; ORYSJ					AT5G62000,AT5G60450	GO:0001071,GO:0001101,GO:0001708,GO:0003006,GO:0003674,GO:0003676,GO:0003677,GO:0003700,GO:0005488,GO:0005575,GO:0005634,GO:0006139,GO:0006351,GO:0006355,GO:0006725,GO:0006807,GO:0007165,GO:0007568,GO:0008150,GO:0008152,GO:0008285,GO:0009058,GO:0009059,GO:0009719,GO:0009725,GO:0009734,GO:0009737,GO:0009755,GO:0009791,GO:0009838,GO:0009889,GO:0009890,GO:0009892,GO:0009900,GO:0009909,GO:0009911,GO:…	0.763956	2.65867	7.6526	0.00566907	0.117626	8.02305	7.71383	4.9041	4.36111			-0.228051	-0.346228		0.309744	0.264535
TRINITY_DN40817_c0_g1	2189; 2080; 2066; 1479; 765; 656	CB24	Chlorophyll a-b binding protein P4, chloroplastic	PEA						GO:0003674,GO:0005488,GO:0005575,GO:0006091,GO:0006464,GO:0008150,GO:0008152,GO:0009521,GO:0009522,GO:0009523,GO:0009535,GO:0009765,GO:0009987,GO:0016020,GO:0016021,GO:0016168,GO:0018298,GO:0019538,GO:0031224,GO:0032991,GO:0034357,GO:0036211,GO:0042651,GO:0043167,GO:0043169,GO:0043170,GO:0043234,GO:0043412,GO:0044237,GO:0044238,GO:0044260,GO:0044267,GO:0044422,GO:0044424,GO:0044425,GO:0044434,GO:…	1.51741	3.27828	7.6393	0.005711	0.118351	4.15687	24.479	4.62651	5.36752			-0.51135	-0.358422		-0.617403	1.48718
TRINITY_DN38936_c0_g1	1938; 1716; 1189; 602	VAB (2)	VAN3-binding protein {ECO:0000303|PubMed:19363154}	ARATH					AT3G63300	GO:0003002,GO:0007165,GO:0007389,GO:0008150,GO:0009719,GO:0009725,GO:0009733,GO:0009734,GO:0009755,GO:0009888,GO:0010033,GO:0010051,GO:0010087,GO:0010305,GO:0032501,GO:0032502,GO:0042221,GO:0044699,GO:0044707,GO:0044767,GO:0048856,GO:0050789,GO:0050794,GO:0050896,GO:0065007	-0.771645	2.73799	7.6269	0.0057504	0.119022	4.30222	5.47433	8.4511	8.23426			0.310902	0.280654		-0.418821	-0.172735
TRINITY_DN38965_c2_g1	733; 729	LACS2 (1)	Long chain acyl-CoA synthetase 2	ARATH	K01897				AT1G49430	GO:0000166,GO:0001882,GO:0001883,GO:0003674,GO:0003824,GO:0004467,GO:0005488,GO:0005524,GO:0005575,GO:0005783,GO:0005911,GO:0006082,GO:0006629,GO:0006631,GO:0006950,GO:0006952,GO:0008150,GO:0008152,GO:0009058,GO:0009059,GO:0009506,GO:0009605,GO:0009607,GO:0009620,GO:0009791,GO:0009987,GO:0010143,GO:0010311,GO:0015645,GO:0016874,GO:0016877,GO:0017076,GO:0019752,GO:0030054,GO:0030554,GO:0031957,GO:…	-0.596408	3.96581	7.6186	0.00577694	0.119425	10.523	14.2768	18.8762	18.6033			0.278825	0.259844		-0.458454	-0.0802146
TRINITY_DN24832_c0_g1	846										0.433587	7.02435	7.61514	0.00578804	0.119509	158.572	140.466	109.463	111.955			-0.22815	-0.19625		0.298497	0.125903
TRINITY_DN38657_c0_g1	2008; 1881; 1860; 1841; 1716; 726; 706	PBL21; PERK3; PERK8; THE1	Probable serine/threonine-protein kinase PBL21 {ECO:0000305}; Proline-rich receptor-like protein kinase PERK3; Proline-rich receptor-like protein kinase PERK8; Receptor-like protein kinase THESEUS 1	ARATH					AT5G54380,AT5G38560	GO:0000166,GO:0001882,GO:0001883,GO:0003674,GO:0003824,GO:0004672,GO:0004674,GO:0004675,GO:0004871,GO:0004872,GO:0004888,GO:0005198,GO:0005199,GO:0005488,GO:0005515,GO:0005524,GO:0005575,GO:0005886,GO:0005911,GO:0006464,GO:0006468,GO:0006793,GO:0006796,GO:0007165,GO:0007166,GO:0008150,GO:0008152,GO:0009506,GO:0009987,GO:0016020,GO:0016021,GO:0016301,GO:0016310,GO:0016740,GO:0016772,GO:0016773,GO:…	-0.522709	4.40082	7.61076	0.00580211	0.119653	16.4821	18.1026	24.5822	25.0992			0.224904	0.252695		-0.299426	-0.178173
TRINITY_DN33819_c0_g1	1950; 1556	LRK10 (1)	Rust resistance kinase Lr10 {ECO:0000312|EMBL:AAC49629.1}	WHEAT						GO:0000166,GO:0001882,GO:0001883,GO:0003674,GO:0003824,GO:0004672,GO:0004674,GO:0005488,GO:0005524,GO:0005575,GO:0005886,GO:0016020,GO:0016021,GO:0016301,GO:0016740,GO:0016772,GO:0016773,GO:0017076,GO:0030554,GO:0031224,GO:0032549,GO:0032550,GO:0032553,GO:0032555,GO:0032559,GO:0035639,GO:0036094,GO:0043167,GO:0043168,GO:0044425,GO:0044464,GO:0097159,GO:0097367,GO:1901265,GO:1901363	0.712626	3.62135	7.60682	0.00581479	0.11971	11.773	18.6625	9.77736	8.78321			-0.227397	-0.354628		-0.00157585	0.583601
TRINITY_DN25696_c0_g1	677	UGE1 (1)	UDP-glucose 4-epimerase 1	ORYSJ	K01784					GO:0003674,GO:0003824,GO:0003978,GO:0005975,GO:0005996,GO:0006012,GO:0008150,GO:0008152,GO:0016853,GO:0016854,GO:0016857,GO:0019318,GO:0044238,GO:0044699,GO:0044710,GO:0044723,GO:0071704	-0.652299	3.2448	7.60551	0.00581901	0.11971	7.0347	7.62052	11.5354	11.4975			0.26995	0.265897		-0.313242	-0.222605
TRINITY_DN36178_c0_g1	2377	CESA7 (1)	Cellulose synthase A catalytic subunit 7 [UDP-forming]	ARATH	K10999				AT5G17420	GO:0000271,GO:0003674,GO:0003824,GO:0005488,GO:0005575,GO:0005794,GO:0005886,GO:0005975,GO:0005976,GO:0006073,GO:0008150,GO:0008152,GO:0008194,GO:0008270,GO:0009058,GO:0009059,GO:0009250,GO:0009507,GO:0009536,GO:0009832,GO:0009833,GO:0009834,GO:0009987,GO:0010330,GO:0010393,GO:0010395,GO:0010400,GO:0016020,GO:0016021,GO:0016051,GO:0016740,GO:0016757,GO:0016758,GO:0016759,GO:0016760,GO:0030243,GO:…	-0.733718	3.70825	7.57358	0.00592301	0.121702	7.15098	12.4106	16.1003	16.4075			0.322153	0.346437		-0.66186	-0.00673113
TRINITY_DN37748_c0_g1	2093; 2014; 1962; 1918; 1883; 1839; 1708; 645; 596	DSLE; RSLE3	Zinc finger BED domain-containing protein DAYSLEEPER; Zinc finger BED domain-containing protein RICESLEEPER 3	ARATH; ORYSJ					AT3G42170	GO:0000975,GO:0000976,GO:0000977,GO:0001012,GO:0001067,GO:0001071,GO:0003674,GO:0003676,GO:0003677,GO:0003700,GO:0005488,GO:0005575,GO:0005634,GO:0005829,GO:0006139,GO:0006351,GO:0006355,GO:0006357,GO:0006725,GO:0006807,GO:0008150,GO:0008152,GO:0009058,GO:0009059,GO:0009791,GO:0009889,GO:0009987,GO:0010468,GO:0010556,GO:0016070,GO:0018130,GO:0019219,GO:0019222,GO:0019438,GO:0031323,GO:0031326,GO:…	0.992096	1.64905	7.56427	0.00595367	0.122184	3.37201	4.82115	2.3441	1.76884			-0.188106	-0.393043		0.118298	0.462851
TRINITY_DN24759_c0_g1	671; 656										0.510842	4.3455	7.55519	0.00598376	0.122653	23.2843	24.3546	16.6863	16.743			-0.234176	-0.229805		0.202085	0.261896
TRINITY_DN31464_c0_g1	836	Y3126; REMO	Uncharacterized protein At3g61260; Remorin	ARATH; ARATH					AT3G61260	GO:0005575,GO:0005773,GO:0005886,GO:0005911,GO:0009506,GO:0016020,GO:0030054,GO:0043226,GO:0043227,GO:0043229,GO:0043231,GO:0044424,GO:0044444,GO:0044464	-0.643481	5.03504	7.54736	0.00600982	0.123038	18.4879	32.6283	38.7085	41.1103			0.285309	0.368011		-0.705249	0.0519292
TRINITY_DN22437_c0_g1	941; 925	ECP44; ERD10	Dehydrin ERD10; Phosphoprotein ECPP44	ARATH; DAUCA					AT1G20450	GO:0001101,GO:0003674,GO:0003779,GO:0005488,GO:0005515,GO:0005575,GO:0005634,GO:0005737,GO:0005829,GO:0005911,GO:0006950,GO:0008092,GO:0008150,GO:0009266,GO:0009409,GO:0009414,GO:0009415,GO:0009506,GO:0009628,GO:0009631,GO:0009719,GO:0009725,GO:0009737,GO:0010029,GO:0010033,GO:0010035,GO:0016020,GO:0030054,GO:0033993,GO:0042221,GO:0043226,GO:0043227,GO:0043229,GO:0043231,GO:0044424,GO:0044444,GO:…	-0.53137	5.75689	7.54175	0.00602853	0.123272	52.3533	35.9875	61.5635	66.1485			0.217004	0.317489		-0.00882546	-0.525668
TRINITY_DN37126_c1_g1	881	GALS2	Galactan beta-1,4-galactosyltransferase GALS2 {ECO:0000305}	ARATH					AT5G44670	GO:0000139,GO:0003674,GO:0003824,GO:0005575,GO:0005737,GO:0005773,GO:0008150,GO:0009987,GO:0016020,GO:0016021,GO:0016043,GO:0016740,GO:0016757,GO:0031090,GO:0031224,GO:0042546,GO:0043226,GO:0043227,GO:0043229,GO:0043231,GO:0044085,GO:0044422,GO:0044424,GO:0044425,GO:0044431,GO:0044444,GO:0044446,GO:0044464,GO:0045229,GO:0071554,GO:0071555,GO:0071840,GO:0098588	-0.539429	3.96965	7.53723	0.00604369	0.123322	12.8485	12.5972	18.5369	18.4508			0.241622	0.235563		-0.226278	-0.250906
TRINITY_DN25106_c0_g1	1841	UGT2 (2)	7-deoxyloganetin glucosyltransferase	GARJA						GO:0003674,GO:0003824,GO:0008150,GO:0008152,GO:0008194,GO:0016740,GO:0016757,GO:0016758,GO:0035251,GO:0046527	1.05499	2.01806	7.53562	0.00604909	0.123322	3.57549	7.21617	2.80675	2.37879			-0.254652	-0.389184		-0.0406159	0.684452
TRINITY_DN38142_c0_g2	1646										-0.632425	4.40395	7.53451	0.00605281	0.123322	12.8194	20.311	25.0757	26.2581			0.271771	0.333438		-0.597737	-0.00747157
TRINITY_DN40069_c0_g1	2749; 2355; 1193; 891	KPK1	Protein kinase PVPK-1	PHAVU						GO:0000166,GO:0001882,GO:0001883,GO:0003674,GO:0003824,GO:0004672,GO:0004674,GO:0005488,GO:0005524,GO:0016301,GO:0016740,GO:0016772,GO:0016773,GO:0017076,GO:0030554,GO:0032549,GO:0032550,GO:0032553,GO:0032555,GO:0032559,GO:0035639,GO:0036094,GO:0043167,GO:0043168,GO:0097159,GO:0097367,GO:1901265,GO:1901363	-0.424266	5.39985	7.52965	0.00606917	0.123506	34.5049	37.5116	50.429	46.2033			0.262898	0.141666		-0.259375	-0.145189
TRINITY_DN31101_c0_g1	515	PIP24 (1)	Aquaporin PIP2-4	MAIZE	K09872					GO:0003674,GO:0005215,GO:0005372,GO:0005575,GO:0005886,GO:0015250,GO:0015267,GO:0016020,GO:0016021,GO:0022803,GO:0022838,GO:0022857,GO:0022891,GO:0022892,GO:0031224,GO:0044425,GO:0044464	-1.07043	7.72083	7.5232	0.00609095	0.123656	61.045	211.104	273.18	298.324			0.59215	0.718293		-1.53377	0.223331
TRINITY_DN35767_c0_g1	1528; 1040; 1040	AKR2; ALKR3; ALKR4	Probable aldo-keto reductase 2; Probable aldo-keto reductase 3; Probable aldo-keto reductase 4	ARATH; ORYSI					AT1G60710	GO:0003674,GO:0003824,GO:0005575,GO:0005829,GO:0008150,GO:0010035,GO:0010038,GO:0016491,GO:0042221,GO:0044424,GO:0044444,GO:0044464,GO:0046686,GO:0050896	0.469487	7.64249	7.52177	0.00609578	0.123656	210.227	253.717	169.886	165.173			-0.209288	-0.249394		0.0948728	0.36381
TRINITY_DN35456_c0_g1	1594; 1583; 1553; 1542	IAA11	Auxin-responsive protein IAA11	ARATH	K14484				AT4G28640	GO:0005575,GO:0005634,GO:0006139,GO:0006351,GO:0006355,GO:0006725,GO:0006807,GO:0007165,GO:0008150,GO:0008152,GO:0009058,GO:0009059,GO:0009734,GO:0009755,GO:0009889,GO:0009987,GO:0010468,GO:0010556,GO:0016070,GO:0018130,GO:0019219,GO:0019222,GO:0019438,GO:0031323,GO:0031326,GO:0032774,GO:0034641,GO:0034645,GO:0034654,GO:0043170,GO:0043226,GO:0043227,GO:0043229,GO:0043231,GO:0044237,GO:0044238,GO:…	0.498129	4.64823	7.52098	0.00609847	0.123656	29.6504	28.9269	21.5287	19.9452			-0.180431	-0.280948		0.247371	0.214008
TRINITY_DN15991_c0_g1	691; 538										-0.861336	3.45057	7.50557	0.00615084	0.124565	10.2323	5.1944	16.4087	11.6499			0.594157	0.162664		0.00446433	-0.761286
TRINITY_DN15775_c0_g1	1772	AO1	Primary amine oxidase 1 {ECO:0000303|PubMed:9681017}	ARATH	K00276				AT4G14940	GO:0001101,GO:0003674,GO:0003824,GO:0005488,GO:0005507,GO:0005575,GO:0005576,GO:0005618,GO:0006807,GO:0007165,GO:0008131,GO:0008150,GO:0008152,GO:0009308,GO:0009719,GO:0009725,GO:0009753,GO:0009755,GO:0009867,GO:0009888,GO:0010033,GO:0010087,GO:0010089,GO:0010941,GO:0016491,GO:0016638,GO:0016641,GO:0030312,GO:0032502,GO:0042221,GO:0043067,GO:0043167,GO:0043169,GO:0044464,GO:0046872,GO:0046914,GO:…	-0.814826	2.67593	7.50146	0.0061649	0.124565	3.83711	5.34992	7.12483	9.02718			0.170855	0.444049		-0.473689	-0.141215
TRINITY_DN33984_c0_g1	2007; 1268; 951	FERON (1)	Receptor-like protein kinase FERONIA	ARATH					AT3G51550	GO:0000160,GO:0000166,GO:0001558,GO:0001882,GO:0001883,GO:0003674,GO:0003824,GO:0004672,GO:0004674,GO:0005488,GO:0005524,GO:0005575,GO:0005622,GO:0005886,GO:0005911,GO:0006464,GO:0006468,GO:0006793,GO:0006796,GO:0006950,GO:0006952,GO:0007165,GO:0007338,GO:0008150,GO:0008152,GO:0009506,GO:0009566,GO:0009605,GO:0009607,GO:0009620,GO:0009719,GO:0009723,GO:0009725,GO:0009738,GO:0009741,GO:0009742,GO:…	0.916659	1.70121	7.50134	0.00616532	0.124565	3.89525	4.4479	2.00482	2.40928			-0.345928	-0.207122		0.211887	0.341163
TRINITY_DN36458_c0_g1	2580; 2422										-0.422978	7.17357	7.49739	0.00617884	0.124689	124.299	122.302	162.946	167.674			0.188131	0.228903		-0.197017	-0.220017
TRINITY_DN34409_c0_g1	1564; 1561										-1.04839	1.23561	7.46626	0.0062866	0.126713	1.77321	1.21306	3.0535	3.14122			0.262499	0.287326		-0.158991	-0.390834
TRINITY_DN27041_c0_g1	884; 812	RLF34 (1)	Protein RALF-like 34	ARATH					AT5G67070	GO:0003674,GO:0004871,GO:0005102,GO:0005179,GO:0005488,GO:0005515,GO:0005575,GO:0005576,GO:0005622,GO:0005911,GO:0007154,GO:0007165,GO:0007267,GO:0008150,GO:0009506,GO:0009987,GO:0019722,GO:0019932,GO:0023052,GO:0030054,GO:0035556,GO:0044464,GO:0044699,GO:0044700,GO:0044763,GO:0048046,GO:0050789,GO:0050794,GO:0060089,GO:0065007	-0.567012	3.83532	7.45342	0.00633161	0.127468	10.7265	12.1928	16.7171	17.2309			0.229164	0.268234		-0.327364	-0.170033
TRINITY_DN26318_c0_g1	2086; 2086; 1940; 1940; 1743; 1743	AMO; C71D7; C71D8; C71DA; C71DB; C7D55	Amorpha-4,11-diene 12-monooxygenase; Cytochrome P450 71D10; Cytochrome P450 71D11; Cytochrome P450 71D7; Cytochrome P450 71D8; Premnaspirodiene oxygenase	ARTAN; HYOMU; LOTJA; SOLCH; SOYBN	K15472					GO:0003674,GO:0003824,GO:0004497,GO:0005488,GO:0005506,GO:0005575,GO:0005789,GO:0008150,GO:0008152,GO:0009058,GO:0016020,GO:0016021,GO:0016491,GO:0016705,GO:0016709,GO:0019748,GO:0020037,GO:0031090,GO:0031224,GO:0043167,GO:0043169,GO:0044422,GO:0044424,GO:0044425,GO:0044432,GO:0044444,GO:0044446,GO:0044464,GO:0044550,GO:0044699,GO:0044710,GO:0044711,GO:0046872,GO:0046906,GO:0046914,GO:0097159,GO:…	-0.473556	5.99062	7.44998	0.0063437	0.12756	46.307	60.0932	75.1037	72.6139			0.258572	0.211217		-0.415997	-0.053792
TRINITY_DN38757_c0_g2	1678; 1673										-0.438278	5.62652	7.43571	0.0063942	0.128422	44.3012	39.5023	59.5586	54.0106			0.278986	0.142725		-0.131926	-0.289785
TRINITY_DN18563_c0_g1	1797	UGT2 (3)	7-deoxyloganetin glucosyltransferase	GARJA						GO:0003674,GO:0003824,GO:0008150,GO:0008152,GO:0008194,GO:0016740,GO:0016757,GO:0016758,GO:0035251,GO:0046527	1.16312	5.42043	7.43124	0.00641011	0.12859	23.3424	94.961	26.8338	25.9837			-0.380066	-0.423242		-0.566271	1.36958
TRINITY_DN26208_c0_g1	2123	GGLO6	Probable L-gulonolactone oxidase 6 {ECO:0000303|PubMed:20622436}	ARATH					AT2G46760	GO:0000166,GO:0003674,GO:0003824,GO:0003885,GO:0005488,GO:0005575,GO:0005975,GO:0005996,GO:0006082,GO:0006766,GO:0006767,GO:0008150,GO:0008152,GO:0009058,GO:0009110,GO:0009987,GO:0016020,GO:0016051,GO:0016053,GO:0016491,GO:0016614,GO:0016899,GO:0019752,GO:0019852,GO:0019853,GO:0036094,GO:0042364,GO:0043167,GO:0043168,GO:0043436,GO:0044237,GO:0044238,GO:0044249,GO:0044281,GO:0044283,GO:0044699,GO:…	-0.716268	3.84049	7.42659	0.00642669	0.12877	8.6335	12.9704	14.3113	21.1651			0.0587357	0.564812		-0.558524	-0.065024
TRINITY_DN31391_c0_g1	2173; 2155; 2149; 2131										-0.464191	5.1408	7.41133	0.00648144	0.129713	31.4236	27.776	41.8854	39.7989			0.255684	0.185409		-0.137188	-0.303905
TRINITY_DN34505_c0_g1	1391; 1366; 1342; 1265; 1253										-0.579018	3.87817	7.40254	0.00651319	0.130194	12.9066	10.5754	18.5061	16.5905			0.326755	0.185271		-0.133339	-0.378688
TRINITY_DN34593_c0_g1	1716; 1701; 1610; 1569; 1269										-0.418665	6.2428	7.39848	0.00652792	0.130335	62.324	67.2161	91.204	81.9461			0.278812	0.127883		-0.256223	-0.150472
TRINITY_DN35683_c0_g1	1824; 1545; 1530; 785	TGA7 (1)	Transcription factor TGA7	ARATH	K14431				AT1G77920	GO:0001071,GO:0003674,GO:0003676,GO:0003677,GO:0003700,GO:0005488,GO:0005575,GO:0005634,GO:0006139,GO:0006351,GO:0006725,GO:0006807,GO:0006950,GO:0006952,GO:0008150,GO:0008152,GO:0009058,GO:0009059,GO:0009605,GO:0009607,GO:0009617,GO:0009987,GO:0016070,GO:0018130,GO:0019438,GO:0032774,GO:0034641,GO:0034645,GO:0034654,GO:0042742,GO:0043170,GO:0043207,GO:0043226,GO:0043227,GO:0043229,GO:0043231,GO:…	-0.437759	5.55637	7.39215	0.0065509	0.130518	39.5048	40.3421	49.5654	58.5852			0.0912179	0.323781		-0.221907	-0.193092
TRINITY_DN38570_c0_g1	2407; 2139; 1907; 842	ASOL; SKU5	L-ascorbate oxidase homolog; Monocopper oxidase-like protein SKU5	ARATH; BRANA	K00423				AT4G12420	GO:0000902,GO:0003674,GO:0003824,GO:0005488,GO:0005507,GO:0005575,GO:0005576,GO:0005618,GO:0005774,GO:0005886,GO:0005911,GO:0008150,GO:0009505,GO:0009506,GO:0009653,GO:0009826,GO:0009932,GO:0009987,GO:0016020,GO:0016043,GO:0016049,GO:0016491,GO:0016722,GO:0030054,GO:0030312,GO:0031090,GO:0031224,GO:0031225,GO:0031226,GO:0032502,GO:0032989,GO:0040007,GO:0043167,GO:0043169,GO:0044422,GO:0044424,GO:…	-0.541658	8.38754	7.39171	0.00655251	0.130518	306.794	238.6	409.354	384.57			0.319281	0.229632		-0.0944517	-0.454462
TRINITY_DN25893_c0_g1	2025	CAAT1	Cationic amino acid transporter 1	ARATH					AT4G21120	GO:0003674,GO:0005215,GO:0005342,GO:0005575,GO:0005886,GO:0008509,GO:0008514,GO:0015075,GO:0015171,GO:0016020,GO:0016021,GO:0022857,GO:0022891,GO:0022892,GO:0031224,GO:0044425,GO:0044464,GO:0046943	-0.623892	3.62569	7.38908	0.0065621	0.130521	10.93	8.39812	14.373	15.4316			0.226305	0.316689		-0.1143	-0.428694
TRINITY_DN25325_c0_g1	914; 904										0.61733	3.62409	7.38716	0.00656912	0.130521	16.1042	13.5925	10.5176	8.8442			-0.160557	-0.367592		0.371812	0.156338
TRINITY_DN28780_c0_g1	729	ERLL2; ERLI1 (1)	pEARLI1-like lipid transfer protein 2; Lipid transfer protein EARLI 1	ARATH; ARATH					AT4G12490	GO:0005575,GO:0005576,GO:0005618,GO:0005783,GO:0005911,GO:0006950,GO:0006952,GO:0008150,GO:0009506,GO:0009527,GO:0009605,GO:0009607,GO:0009620,GO:0009707,GO:0016020,GO:0019867,GO:0030054,GO:0030312,GO:0031090,GO:0031968,GO:0031969,GO:0042170,GO:0043207,GO:0043226,GO:0043227,GO:0043229,GO:0043231,GO:0044422,GO:0044424,GO:0044434,GO:0044435,GO:0044444,GO:0044446,GO:0044464,GO:0050832,GO:0050896,GO:…	0.502778	7.60783	7.38533	0.00657579	0.130521	263.336	193.934	158.134	164.594			-0.26917	-0.212119		0.45937	0.0219192
TRINITY_DN62270_c0_g1	542										-0.466994	8.01395	7.37919	0.00659828	0.130695	225.43	208.491	296.066	303.722			0.213873	0.250461		-0.176335	-0.287999
TRINITY_DN26533_c0_g1	3464; 3376; 3332; 2563; 2475; 2431; 1429	CH3L1; CRK7; Y1142; Y4960	Chitinase-3-like protein 1; Cysteine-rich receptor-like protein kinase 7; G-type lectin S-receptor-like serine/threonine-protein kinase At1g61420; Putative receptor-like protein kinase At4g00960	ARATH; SHEEP					AT4G23150,AT1G61420	GO:0000166,GO:0000302,GO:0001882,GO:0001883,GO:0001932,GO:0001934,GO:0003674,GO:0003824,GO:0004553,GO:0004568,GO:0004672,GO:0004674,GO:0005488,GO:0005515,GO:0005516,GO:0005524,GO:0005575,GO:0005615,GO:0005737,GO:0005783,GO:0005886,GO:0005975,GO:0006022,GO:0006026,GO:0006030,GO:0006032,GO:0006040,GO:0006464,GO:0006468,GO:0006521,GO:0006793,GO:0006796,GO:0006807,GO:0006810,GO:0006915,GO:0006950,GO:…	0.50418	4.53045	7.37848	0.0066009	0.130695	26.4819	27.5894	18.8145	19.3048			-0.248384	-0.214796		0.204072	0.259108
TRINITY_DN37984_c1_g1	2507; 2429; 1155	LAMP1	Probable glutamate carboxypeptidase LAMP1 {ECO:0000305}	ARATH	K01301				AT5G19740	GO:0003674,GO:0003824,GO:0005488,GO:0005575,GO:0005773,GO:0005783,GO:0005789,GO:0007275,GO:0008150,GO:0008233,GO:0008237,GO:0010073,GO:0016020,GO:0016021,GO:0016787,GO:0031090,GO:0031224,GO:0032501,GO:0032502,GO:0040008,GO:0043167,GO:0043169,GO:0043226,GO:0043227,GO:0043229,GO:0043231,GO:0044422,GO:0044424,GO:0044425,GO:0044432,GO:0044444,GO:0044446,GO:0044464,GO:0044699,GO:0044707,GO:0044767,GO:…	0.514661	4.80303	7.37663	0.0066077	0.130695	36.5688	28.958	22.1764	23.6964			-0.279627	-0.191664		0.394208	0.0770834
TRINITY_DN20911_c0_g2	536										-0.52011	5.33592	7.36302	0.0066579	0.131534	26.9179	39.3779	47.5606	47.4842			0.259946	0.257722		-0.517282	-0.00038648
TRINITY_DN37949_c0_g1	2202; 2199; 2182; 2130; 2116; 634	HSP7H	Heat shock 70 kDa protein 8	ARATH	K09489				AT2G32120	GO:0000166,GO:0000302,GO:0001882,GO:0001883,GO:0003674,GO:0005488,GO:0005524,GO:0006950,GO:0006979,GO:0008150,GO:0009266,GO:0009314,GO:0009408,GO:0009416,GO:0009628,GO:0009642,GO:0009644,GO:0010035,GO:0017076,GO:0030554,GO:0032549,GO:0032550,GO:0032553,GO:0032555,GO:0032559,GO:0035639,GO:0036094,GO:0042221,GO:0042542,GO:0043167,GO:0043168,GO:0050896,GO:0097159,GO:0097367,GO:1901265,GO:1901363,GO:…	0.50917	4.57547	7.35851	0.00667463	0.131711	26.0458	29.8289	19.0612	20.1892			-0.271053	-0.195786		0.142145	0.324694
TRINITY_DN23943_c0_g1	940	CVIF1 (1)	Cell wall / vacuolar inhibitor of fructosidase 1	ARATH					AT1G47960	GO:0003674,GO:0004857,GO:0005575,GO:0005618,GO:0005773,GO:0008150,GO:0009892,GO:0019222,GO:0030234,GO:0030312,GO:0043086,GO:0043226,GO:0043227,GO:0043229,GO:0043231,GO:0044092,GO:0044424,GO:0044444,GO:0044464,GO:0048519,GO:0050789,GO:0050790,GO:0065007,GO:0065009	-0.893246	6.01238	7.35409	0.00669105	0.131881	24.7377	65.5676	73.0681	94.6329			0.319219	0.683534		-1.1701	0.16735
TRINITY_DN23562_c0_g2	819	C80B1	(S)-N-methylcoclaurine 3'-hydroxylase isozyme 1	ESCCA	K13385					GO:0003674,GO:0003824,GO:0004497,GO:0005488,GO:0005506,GO:0005575,GO:0005789,GO:0016020,GO:0016021,GO:0016491,GO:0016705,GO:0016709,GO:0020037,GO:0031090,GO:0031224,GO:0043167,GO:0043169,GO:0044422,GO:0044424,GO:0044425,GO:0044432,GO:0044444,GO:0044446,GO:0044464,GO:0046872,GO:0046906,GO:0046914,GO:0050593,GO:0097159,GO:0098588,GO:0098589,GO:1901363	-2.00466	3.0957	7.34552	0.00672303	0.132314	0.377897	6.40746	12.5841	14.6387			0.805288	0.995431		-1.81135	0.0106319
[truncated: 16,071 more rows]
