# Supplementary material for: Flax (Linum usitatissimum L.) response to non-optimal soil acidity and zinc deficiency
Source: BMC Plant Biol. 2019 Feb 15;19(Suppl 1):54. doi: 10.1186/s12870-019-1641-1 (PMC6393972; doi:10.1186/s12870-019-1641-1)
Supplement: Supplementary file 9 — GO enrichment analysis for tops of up- and down-regulated genes in flax cultivar Mogilevsky under Zn deficiency. (XLSX 10861 kb) [file 12870_2019_1641_MOESM9_ESM.xlsx]

## Sheet: top 50 upreg
Additional file 9. GO enrichment analysis for tops of up- and down-regulated genes in flax cultivar Mogilevsky under Zn deficiency.
internal ID	category	over represented P-Value	over represented FDR	under represented P-Value	under represented FDR	Genes in top-50 upreg	Expected genes	Genes in genome (background)	term	ontology
863	GO:0004097	0.000110634	0.844206	1	1	2	0.0169707	7	catechol oxidase activity	MF
4328	GO:0016682	0.000147382	0.844206	0.999997	1	3	0.106673	44	oxidoreductase activity, acting on diphenols and related substances as donors, oxygen as acceptor	MF
4326	GO:0016679	0.000264419	0.936025	0.999993	1	3	0.130917	54	oxidoreductase activity, acting on diphenols and related substances as donors	MF
4718	GO:0019344	0.000407473	0.936025	0.999997	1	2	0.0315171	13	cysteine biosynthetic process	BP
9953	GO:0080044	0.000605469	0.936025	0.999978	1	3	0.179405	74	quercetin 7-O-glucosyltransferase activity	MF
9952	GO:0080043	0.000635943	0.936025	0.999976	1	3	0.181829	75	quercetin 3-O-glucosyltransferase activity	MF
1355	GO:0005385	0.000653379	0.936025	0.999993	1	2	0.0339415	14	zinc ion transmembrane transporter activity	MF
1862	GO:0006534	0.000728007	0.936025	0.999992	1	2	0.0412146	17	cysteine metabolic process	BP
9102	GO:0055114	0.000735355	0.936025	0.999924	1	5	0.749136	309	oxidation-reduction process	BP
3854	GO:0015238	0.00106726	1	0.999952	1	3	0.201224	83	drug transmembrane transporter activity	MF
10216	GO:0090484	0.00111336	1	0.999949	1	3	0.203649	84	drug transporter activity	MF
6329	GO:0035251	0.00123283	1	0.999898	1	4	0.487302	201	UDP-glucosyltransferase activity	MF
7807	GO:0046527	0.0013268	1	0.999888	1	4	0.497	205	glucosyltransferase activity	MF
4242	GO:0016491	0.00137637	1	0.999669	1	10	3.42081	1411	oxidoreductase activity	MF
2674	GO:0009070	0.00151119	1	0.999975	1	2	0.055761	23	serine family amino acid biosynthetic process	BP
3058	GO:0009801	0.00166565	1	1	1	1	0.00242439	1	cinnamic acid ester metabolic process	BP
8317	GO:0050284	0.00166565	1	1	1	1	0.00242439	1	sinapate 1-glucosyltransferase activity	MF
4373	GO:0016765	0.00187336	1	0.999897	1	3	0.261834	108	transferase activity, transferring alkyl or aryl (other than methyl) groups	MF
1105	GO:0004604	0.00196559	1	1	1	1	0.00242439	1	phosphoadenylyl-sulfate reductase (thioredoxin) activity	MF
3189	GO:0009973	0.00196559	1	1	1	1	0.00242439	1	adenylyl-sulfate reductase activity	MF
6019	GO:0033741	0.00196559	1	1	1	1	0.00242439	1	adenylyl-sulfate reductase (glutathione) activity	MF
7662	GO:0046148	0.00262005	1	0.999838	1	3	0.271532	112	pigment biosynthetic process	BP
44	GO:0000097	0.00267974	1	0.999939	1	2	0.0751561	31	sulfur amino acid biosynthetic process	BP
4321	GO:0016671	0.00274464	1	0.999936	1	2	0.0824292	34	oxidoreductase activity, acting on a sulfur group of donors, disulfide as acceptor	MF
4616	GO:0018580	0.00281694	1	1	1	1	0.00242439	1	nitronate monooxygenase activity	MF
4746	GO:0019419	0.0039962	1	0.999996	1	1	0.00484878	2	sulfate reduction	BP
6684	GO:0042440	0.00415735	1	0.999697	1	3	0.317595	131	pigment metabolic process	BP
968	GO:0004364	0.00424855	1	0.999876	1	2	0.104249	43	glutathione transferase activity	MF
2900	GO:0009543	0.00445452	1	0.999866	1	2	0.106673	44	chloroplast thylakoid lumen	CC
5582	GO:0031978	0.00445452	1	0.999866	1	2	0.106673	44	plastid thylakoid lumen	CC
3329	GO:0010181	0.00451779	1	0.999864	1	2	0.101824	42	FMN binding	MF
43	GO:0000096	0.00455289	1	0.999862	1	2	0.0994	41	sulfur amino acid metabolic process	BP
10245	GO:0090626	0.00456145	1	0.999995	1	1	0.00484878	2	plant epidermis morphogenesis	BP
10737	GO:1901708	0.00457497	1	0.999995	1	1	0.00484878	2	(+)-3'-hydroxylarreatricin biosynthetic process	BP
10738	GO:1901709	0.00457497	1	0.999995	1	1	0.00484878	2	(+)-larreatricin metabolic process	BP
2673	GO:0009069	0.00461522	1	0.99986	1	2	0.0969756	40	serine family amino acid metabolic process	BP
7905	GO:0046915	0.0046995	1	0.999855	1	2	0.0994	41	transition metal ion transmembrane transporter activity	MF
2379	GO:0008194	0.00492974	1	0.999398	1	4	0.700649	289	UDP-glycosyltransferase activity	MF
3868	GO:0015297	0.00528415	1	0.99958	1	3	0.353961	146	antiporter activity	MF
5108	GO:0030410	0.00535027	1	0.999993	1	1	0.00484878	2	nicotianamine synthase activity	MF
5110	GO:0030417	0.00535027	1	0.999993	1	1	0.00484878	2	nicotianamine metabolic process	BP
5111	GO:0030418	0.00535027	1	0.999993	1	1	0.00484878	2	nicotianamine biosynthetic process	BP
9817	GO:0072351	0.00535027	1	0.999993	1	1	0.00484878	2	tricarboxylic acid biosynthetic process	BP
9026	GO:0052873	0.00618213	1	0.999988	1	1	0.00727317	3	FMN reductase (NADPH) activity	MF
2643	GO:0009001	0.00642059	1	0.999987	1	1	0.00727317	3	serine O-acetyltransferase activity	MF
4202	GO:0016412	0.00642059	1	0.999987	1	1	0.00727317	3	serine O-acyltransferase activity	MF
6020	GO:0033743	0.00658986	1	0.999986	1	1	0.00727317	3	peptide-methionine (R)-S-oxide reductase activity	MF
298	GO:0000904	0.0069398	1	0.99939	1	3	0.395175	163	cell morphogenesis involved in differentiation	BP
5581	GO:0031977	0.00759828	1	0.999698	1	2	0.13819	57	thylakoid lumen	CC
3145	GO:0009916	0.00825903	1	0.999978	1	1	0.00727317	3	alternative oxidase activity	MF
8349	GO:0050505	0.00865121	1	0.999976	1	1	0.00727317	3	hydroquinone glucosyltransferase activity	MF
283	GO:0000813	0.00891577	1	0.999971	1	1	0.00969756	4	ESCRT I complex	CC
5558	GO:0031930	0.0108778	1	0.999957	1	1	0.00969756	4	mitochondria-nucleus signaling pathway	BP
3060	GO:0009806	0.0131312	1	0.99993	1	1	0.0145463	6	lignan metabolic process	BP
3061	GO:0009807	0.0131312	1	0.99993	1	1	0.0145463	6	lignan biosynthetic process	BP
3186	GO:0009970	0.0133771	1	0.99993	1	1	0.0121219	5	cellular response to sulfate starvation	BP
4368	GO:0016758	0.0145806	1	0.997558	1	4	0.960058	396	transferase activity, transferring hexosyl groups	MF
48	GO:0000103	0.0148322	1	0.99991	1	1	0.0145463	6	sulfate assimilation	BP
9858	GO:0072509	0.0209127	1	0.998573	1	2	0.210922	87	divalent inorganic cation transmembrane transporter activity	MF
779	GO:0003955	0.0223439	1	0.999779	1	1	0.0242439	10	NAD(P)H dehydrogenase (quinone) activity	MF
297	GO:0000902	0.0226776	1	0.9969	1	3	0.603673	249	cell morphogenesis	BP
828	GO:0004031	0.0228897	1	0.999771	1	1	0.0218195	9	aldehyde oxidase activity	MF
4288	GO:0016623	0.0228897	1	0.999771	1	1	0.0218195	9	oxidoreductase activity, acting on the aldehyde or oxo group of donors, oxygen as acceptor	MF
4318	GO:0016667	0.0232835	1	0.998315	1	2	0.244863	101	oxidoreductase activity, acting on a sulfur group of donors	MF
2659	GO:0009055	0.0236006	1	0.998279	1	2	0.249712	103	electron transfer activity	MF
1863	GO:0006535	0.0245445	1	0.999733	1	1	0.0242439	10	cysteine biosynthetic process from serine	BP
5859	GO:0032989	0.0259942	1	0.996256	1	3	0.63519	262	cellular component morphogenesis	BP
2034	GO:0006829	0.0273797	1	0.999664	1	1	0.0266683	11	zinc II ion transport	BP
4071	GO:0016053	0.0277871	1	0.994341	1	4	1.13946	470	organic acid biosynthetic process	BP
7730	GO:0046394	0.0277871	1	0.994341	1	4	1.13946	470	carboxylic acid biosynthetic process	BP
2804	GO:0009269	0.0283763	1	0.999632	1	1	0.0339415	14	response to desiccation	BP
3375	GO:0010232	0.0293738	1	0.99961	1	1	0.0290927	12	vascular transport	BP
3376	GO:0010233	0.0293738	1	0.99961	1	1	0.0290927	12	phloem transport	BP
4941	GO:0022857	0.03102	1	0.990924	1	6	2.41712	997	transmembrane transporter activity	MF
4306	GO:0016646	0.0315692	1	0.999546	1	1	0.0315171	13	oxidoreductase activity, acting on the CH-NH group of donors, NAD or NADP as acceptor	MF
4988	GO:0030091	0.033089	1	0.999498	1	1	0.0339415	14	protein repair	BP
2995	GO:0009698	0.0344924	1	0.99691	1	2	0.300624	124	phenylpropanoid metabolic process	BP
7203	GO:0044272	0.0355477	1	0.996765	1	2	0.288502	119	sulfur compound biosynthetic process	BP
3862	GO:0015291	0.0359597	1	0.994126	1	3	0.722468	298	secondary active transmembrane transporter activity	MF
4333	GO:0016703	0.0359697	1	0.999399	1	1	0.0412146	17	oxidoreductase activity, acting on single donors with incorporation of molecular oxygen, incorporation of one atom of oxygen (internal monooxygenases or internal mixed function oxidases)	MF
6504	GO:0036452	0.0404684	1	0.999237	1	1	0.0412146	17	ESCRT complex	CC
4367	GO:0016757	0.0468557	1	0.988748	1	4	1.35038	557	transferase activity, transferring glycosyl groups	MF
3006	GO:0009718	0.0519689	1	0.998717	1	1	0.055761	23	anthocyanin-containing compound biosynthetic process	BP
3307	GO:0010143	0.0563185	1	0.998488	1	1	0.0581853	24	cutin biosynthetic process	BP
7441	GO:0045333	0.0588735	1	0.998343	1	1	0.0606097	25	cellular respiration	BP
7694	GO:0046283	0.0605578	1	0.998243	1	1	0.0630341	26	anthocyanin-containing compound metabolic process	BP
1888	GO:0006563	0.0613881	1	0.9982	1	1	0.0581853	24	L-serine metabolic process	BP
3139	GO:0009909	0.0642798	1	0.991878	1	2	0.407297	168	regulation of flower development	BP
10702	GO:1901607	0.0673608	1	0.991261	1	2	0.416995	172	alpha-amino acid biosynthetic process	BP
4801	GO:0019722	0.0679404	1	0.997776	1	1	0.0678829	28	calcium-mediated signaling	BP
3275	GO:0010091	0.0685912	1	0.997736	1	1	0.0654585	27	trichome branching	BP
7209	GO:0044283	0.0686498	1	0.98132	1	4	1.54676	638	small molecule biosynthetic process	BP
4631	GO:0018958	0.0689284	1	0.9977	1	1	0.0775805	32	phenol-containing compound metabolic process	BP
1304	GO:0005215	0.0704111	1	0.974824	1	6	2.94078	1213	transporter activity	MF
5458	GO:0031407	0.0779457	1	0.997046	1	1	0.0800048	33	oxylipin metabolic process	BP
5459	GO:0031408	0.0779457	1	0.997046	1	1	0.0800048	33	oxylipin biosynthetic process	BP
4305	GO:0016645	0.0787155	1	0.996979	1	1	0.087278	36	oxidoreductase activity, acting on the CH-NH group of donors	MF
4873	GO:0019932	0.0797691	1	0.996904	1	1	0.0800048	33	second-messenger-mediated signaling	BP
7884	GO:0046873	0.0810435	1	0.988326	1	2	0.45821	189	metal ion transmembrane transporter activity	MF
2543	GO:0008652	0.0819663	1	0.988116	1	2	0.463058	191	cellular amino acid biosynthetic process	BP
9430	GO:0070469	0.0834148	1	0.996599	1	1	0.0897024	37	respiratory chain	CC
4040	GO:0015980	0.0860891	1	0.996376	1	1	0.087278	36	energy derivation by oxidation of organic compounds	BP
9339	GO:0070008	0.0884321	1	0.996173	1	1	0.087278	36	serine-type exopeptidase activity	MF
3274	GO:0010090	0.089353	1	0.996086	1	1	0.0921268	38	trichome morphogenesis	BP
2008	GO:0006790	0.0896972	1	0.986307	1	2	0.487302	201	sulfur compound metabolic process	BP
2817	GO:0009309	0.0931815	1	0.995732	1	1	0.0969756	40	amine biosynthetic process	BP
6674	GO:0042401	0.0931815	1	0.995732	1	1	0.0969756	40	cellular biogenic amine biosynthetic process	BP
8279	GO:0048869	0.101676	1	0.968374	1	4	1.76496	728	cellular developmental process	BP
7295	GO:0044711	0.102352	1	0.956673	1	7	4.03661	1665
2965	GO:0009653	0.103861	1	0.973872	1	3	1.11522	460	anatomical structure morphogenesis	BP
9808	GO:0072330	0.104403	1	0.982599	1	2	0.545488	225	monocarboxylic acid biosynthetic process	BP
6883	GO:0043130	0.105128	1	0.994533	1	1	0.104249	43	ubiquitin binding	MF
21	GO:0000041	0.106056	1	0.994424	1	1	0.113946	47	transition metal ion transport	BP
8265	GO:0048831	0.110091	1	0.981077	1	2	0.552761	228	regulation of shoot system development	BP
1508	GO:0005829	0.110154	1	0.952517	1	7	4.00267	1651	cytosol	CC
4312	GO:0016655	0.110316	1	0.993943	1	1	0.128493	53	oxidoreductase activity, acting on NAD(P)H, quinone or similar compound as acceptor	MF
9816	GO:0072350	0.111005	1	0.993872	1	1	0.121219	50	tricarboxylic acid metabolic process	BP
4807	GO:0019748	0.116758	1	0.979222	1	2	0.610946	252	secondary metabolic process	BP
85	GO:0000165	0.117765	1	0.993077	1	1	0.128493	53	MAPK cascade	BP
4951	GO:0023014	0.120173	1	0.992782	1	1	0.130917	54	signal transduction by protein phosphorylation	BP
4331	GO:0016701	0.121061	1	0.992671	1	1	0.133341	55	oxidoreductase activity, acting on single donors with incorporation of molecular oxygen	MF
4930	GO:0022804	0.12163	1	0.967245	1	3	1.22432	505	active transmembrane transporter activity	MF
3138	GO:0009908	0.127623	1	0.976071	1	2	0.615795	254	flower development	BP
3066	GO:0009813	0.128387	1	0.991728	1	1	0.13819	57	flavonoid biosynthetic process	BP
4203	GO:0016413	0.129528	1	0.991575	1	1	0.140615	58	O-acetyltransferase activity	MF
5635	GO:0032182	0.129679	1	0.991565	1	1	0.130917	54	ubiquitin-like protein binding	MF
11337	GO:2000241	0.132044	1	0.974737	1	2	0.630341	260	regulation of reproductive process	BP
1475	GO:0005770	0.137314	1	0.9905	1	1	0.143039	59	late endosome	CC
1474	GO:0005769	0.137334	1	0.9905	1	1	0.140615	58	early endosome	CC
3065	GO:0009812	0.138559	1	0.990317	1	1	0.147888	61	flavonoid metabolic process	BP
10229	GO:0090567	0.140844	1	0.971998	1	2	0.65701	271	reproductive shoot system development	BP
2948	GO:0009636	0.149478	1	0.988665	1	1	0.164858	68	response to toxic substance	BP
10700	GO:1901605	0.15131	1	0.968597	1	2	0.676405	279	alpha-amino acid metabolic process	BP
4474	GO:0016903	0.15282	1	0.988133	1	1	0.169707	70	oxidoreductase activity, acting on the aldehyde or oxo group of donors	MF
8712	GO:0051539	0.15951	1	0.987045	1	1	0.162434	67	4 iron, 4 sulfur cluster binding	MF
4945	GO:0022890	0.159621	1	0.965781	1	2	0.715195	295	inorganic cation transmembrane transporter activity	MF
2846	GO:0009409	0.162444	1	0.964802	1	2	0.727317	300	response to cold	BP
3099	GO:0009860	0.166349	1	0.985847	1	1	0.186678	77	pollen tube growth	BP
10690	GO:1901566	0.175067	1	0.944544	1	3	1.43524	592	organonitrogen compound biosynthetic process	BP
8121	GO:0048367	0.178198	1	0.959145	1	2	0.761258	314	shoot system development	BP
10046	GO:0080167	0.184456	1	0.982449	1	1	0.210922	87	response to karrikin	BP
1900	GO:0006576	0.184629	1	0.982417	1	1	0.208497	86	cellular biogenic amine metabolic process	BP
7161	GO:0044106	0.184629	1	0.982417	1	1	0.208497	86	cellular amine metabolic process	BP
4809	GO:0019752	0.188326	1	0.926666	1	4	2.23286	921	carboxylic acid metabolic process	BP
8374	GO:0050662	0.191983	1	0.95391	1	2	0.802473	331	coenzyme binding	MF
7249	GO:0044436	0.192991	1	0.953509	1	2	0.846112	349	thylakoid part	CC
2400	GO:0008238	0.198115	1	0.979646	1	1	0.208497	86	exopeptidase activity	MF
329	GO:0000977	0.204046	1	0.978335	1	1	0.230317	95	RNA polymerase II regulatory region sequence-specific DNA binding	MF
345	GO:0001012	0.204046	1	0.978335	1	1	0.230317	95	RNA polymerase II regulatory region DNA binding	MF
8204	GO:0048580	0.209149	1	0.947032	1	2	0.841263	347	regulation of post-embryonic development	BP
3371	GO:0010228	0.209667	1	0.977078	1	1	0.225468	93	vegetative to reproductive phase transition of meristem	BP
2996	GO:0009699	0.211083	1	0.976736	1	1	0.244863	101	phenylpropanoid biosynthetic process	BP
4360	GO:0016747	0.211837	1	0.945918	1	2	0.850961	351	transferase activity, transferring acyl groups other than amino-acyl groups	MF
3156	GO:0009932	0.214874	1	0.975853	1	1	0.247288	102	cell tip growth	BP
8241	GO:0048731	0.220101	1	0.942434	1	2	0.87278	360	system development	BP
8212	GO:0048588	0.220799	1	0.974431	1	1	0.25941	107	developmental cell growth	BP
6992	GO:0043436	0.225349	1	0.905885	1	4	2.40984	994	oxoacid metabolic process	BP
1626	GO:0006082	0.231013	1	0.90256	1	4	2.43651	1005	organic acid metabolic process	BP
7458	GO:0045454	0.233954	1	0.971132	1	1	0.266683	110	cell redox homeostasis	BP
8216	GO:0048608	0.236571	1	0.935212	1	2	0.926117	382	reproductive structure development	BP
4359	GO:0016746	0.238051	1	0.934548	1	2	0.918844	379	transferase activity, transferring acyl groups	MF
4309	GO:0016651	0.238695	1	0.969874	1	1	0.286078	118	oxidoreductase activity, acting on NAD(P)H	MF
2802	GO:0009267	0.241521	1	0.96914	1	1	0.264258	109	cellular response to starvation	BP
1852	GO:0006520	0.241541	1	0.932969	1	2	0.909146	375	cellular amino acid metabolic process	BP
909	GO:0004175	0.242094	1	0.93271	1	2	0.940663	388	endopeptidase activity	MF
919	GO:0004252	0.243865	1	0.968496	1	1	0.27638	114	serine-type endopeptidase activity	MF
7883	GO:0046872	0.246456	1	0.852613	1	11	8.77629	3620	metal ion binding	MF
2816	GO:0009308	0.250914	1	0.966535	1	1	0.293351	121	amine metabolic process	BP
7606	GO:0045944	0.251163	1	0.966479	1	1	0.278805	115	positive regulation of transcription from RNA polymerase II promoter	BP
6900	GO:0043169	0.252328	1	0.84826	1	11	8.82235	3639	cation binding	MF
2439	GO:0008324	0.261679	1	0.923506	1	2	0.986726	407	cation transmembrane transporter activity	MF
7294	GO:0044710	0.262344	1	0.840767	1	11	8.80781	3633
3016	GO:0009735	0.265008	1	0.962432	1	1	0.312746	129	response to cytokinin	BP
2454	GO:0008374	0.269327	1	0.961133	1	1	0.305473	126	O-acyltransferase activity	MF
5547	GO:0031669	0.269732	1	0.961016	1	1	0.2982	123	cellular response to nutrient levels	BP
6726	GO:0042594	0.271299	1	0.960531	1	1	0.303049	125	response to starvation	BP
1453	GO:0005737	0.286962	1	0.839281	1	7	5.30699	2189	cytoplasm	CC
2904	GO:0009555	0.288258	1	0.955085	1	1	0.33699	139	pollen development	BP
4197	GO:0016407	0.289084	1	0.954814	1	1	0.334566	138	acetyltransferase activity	MF
8709	GO:0051536	0.290994	1	0.954169	1	1	0.344263	142	iron-sulfur cluster binding	MF
8713	GO:0051540	0.290994	1	0.954169	1	1	0.344263	142	metal cluster binding	MF
2224	GO:0007275	0.298606	1	0.904745	1	2	1.10067	454	multicellular organism development	BP
7247	GO:0044434	0.300748	1	0.85857	1	4	2.7929	1152	chloroplast part	CC
7248	GO:0044435	0.308501	1	0.853336	1	4	2.82684	1166	plastid part	CC
915	GO:0004190	0.309361	1	0.947754	1	1	0.380629	157	aspartic-type endopeptidase activity	MF
9335	GO:0070001	0.309361	1	0.947754	1	1	0.380629	157	aspartic-type peptidase activity	MF
5794	GO:0032787	0.310768	1	0.898167	1	2	1.12249	463	monocarboxylic acid metabolic process	BP
328	GO:0000976	0.310833	1	0.947223	1	1	0.378205	156	transcription regulatory region sequence-specific DNA binding	MF
8057	GO:0048037	0.314028	1	0.896368	1	2	1.13704	469	cofactor binding	MF
5546	GO:0031668	0.320117	1	0.9438	1	1	0.370932	153	cellular response to extracellular stimulus	BP
2912	GO:0009570	0.321362	1	0.892275	1	2	1.13461	468	chloroplast stroma	CC
5545	GO:0031667	0.321677	1	0.94321	1	1	0.373356	154	response to nutrient levels	BP
2891	GO:0009532	0.323582	1	0.89102	1	2	1.14189	471	plastid stroma	CC
2801	GO:0009266	0.324218	1	0.890654	1	2	1.16856	482	response to temperature stimulus	BP
2094	GO:0006952	0.326272	1	0.841082	1	4	2.91169	1201	defense response	BP
1932	GO:0006633	0.327471	1	0.940975	1	1	0.395175	163	fatty acid biosynthetic process	BP
1401	GO:0005622	0.328812	1	0.940464	1	1	0.385478	159	intracellular	CC
2398	GO:0008236	0.332918	1	0.938847	1	1	0.395175	163	serine-type peptidase activity	MF
4549	GO:0017171	0.332918	1	0.938847	1	1	0.395175	163	serine hydrolase activity	MF
9710	GO:0071496	0.340371	1	0.935859	1	1	0.400024	165	cellular response to external stimulus	BP
7273	GO:0044550	0.342592	1	0.934928	1	1	0.433966	179	secondary metabolite biosynthetic process	BP
3077	GO:0009826	0.348659	1	0.932423	1	1	0.426693	176	unidimensional cell growth	BP
2943	GO:0009628	0.353966	1	0.806998	1	5	3.95175	1630	response to abiotic stimulus	BP
2928	GO:0009607	0.360406	1	0.837122	1	3	2.16256	892	response to biotic stimulus	BP
1633	GO:0006091	0.363617	1	0.92597	1	1	0.45821	189	generation of precursor metabolites and energy	BP
1478	GO:0005774	0.367929	1	0.864532	1	2	1.27038	524	vacuolar membrane	CC
3198	GO:0009991	0.368561	1	0.923778	1	1	0.446088	184	response to extracellular stimulus	BP
4354	GO:0016740	0.368994	1	0.759474	1	10	8.55567	3529	transferase activity	MF
11282	GO:2000026	0.370966	1	0.862623	1	2	1.26068	520	regulation of multicellular organismal development	BP
6390	GO:0035556	0.372998	1	0.86133	1	2	1.2922	533	intracellular signal transduction	BP
2093	GO:0006950	0.373255	1	0.765868	1	8	6.81496	2811	response to stress	BP
3052	GO:0009791	0.376507	1	0.859088	1	2	1.32129	545	post-embryonic development	BP
8085	GO:0048229	0.380965	1	0.918066	1	1	0.47518	196	gametophyte development	BP
9198	GO:0060560	0.383716	1	0.916762	1	1	0.487302	201	developmental growth involved in morphogenesis	BP
7253	GO:0044440	0.384701	1	0.916304	1	1	0.47518	196	endosomal part	CC
9340	GO:0070011	0.385038	1	0.853584	1	2	1.31159	541	peptidase activity, acting on L-amino acid peptides	MF
7250	GO:0044437	0.388851	1	0.851085	1	2	1.33341	550	vacuolar part	CC
2184	GO:0007154	0.392067	1	0.912757	1	1	0.484878	200	cell communication	BP
1458	GO:0005743	0.392917	1	0.912336	1	1	0.494575	204	mitochondrial inner membrane	CC
8118	GO:0048364	0.396653	1	0.910502	1	1	0.494575	204	root development	BP
3015	GO:0009734	0.401445	1	0.908096	1	1	0.523668	216	auxin-activated signaling pathway	BP
7292	GO:0044707	0.401965	1	0.784887	1	4	3.22929	1332
5733	GO:0032501	0.402608	1	0.784382	1	4	3.23171	1333	multicellular organismal process	BP
4959	GO:0030001	0.403078	1	0.907277	1	1	0.518819	214	metal ion transport	BP
2395	GO:0008233	0.40801	1	0.838227	1	2	1.37948	569	peptidase activity	MF
1377	GO:0005509	0.412677	1	0.902336	1	1	0.550336	227	calcium ion binding	MF
1400	GO:0005618	0.422396	1	0.828217	1	2	1.45221	599	cell wall	CC
5081	GO:0030312	0.422396	1	0.828217	1	2	1.45221	599	external encapsulating structure	CC
8599	GO:0051239	0.425822	1	0.825799	1	2	1.41827	585	regulation of multicellular organismal process	BP
1042	GO:0004497	0.431957	1	0.891967	1	1	0.572156	236	monooxygenase activity	MF
7288	GO:0044702	0.434034	1	0.782583	1	3	2.38317	983
7844	GO:0046686	0.434038	1	0.890812	1	1	0.572156	236	response to cadmium ion	BP
3776	GO:0015075	0.438606	1	0.816588	1	2	1.46676	605	ion transmembrane transporter activity	MF
2870	GO:0009505	0.444759	1	0.884733	1	1	0.577005	238	plant-type cell wall	CC
8213	GO:0048589	0.454655	1	0.878926	1	1	0.603673	249	developmental growth	BP
707	GO:0003824	0.465858	1	0.656468	1	22	20.9904	8658	catalytic activity	MF
1931	GO:0006631	0.471979	1	0.86834	1	1	0.632766	261	fatty acid metabolic process	BP
4067	GO:0016049	0.480676	1	0.862812	1	1	0.652161	269	cell growth	BP
10688	GO:1901564	0.482423	1	0.742936	1	3	2.55288	1053	organonitrogen compound metabolic process	BP
10703	GO:1901615	0.484041	1	0.860636	1	1	0.659434	272	organic hydroxy compound metabolic process	BP
4802	GO:0019725	0.484885	1	0.860085	1	1	0.661858	273	cellular homeostasis	BP
2850	GO:0009414	0.492118	1	0.855312	1	1	0.690951	285	response to water deprivation	BP
7309	GO:0044767	0.494792	1	0.676678	1	6	5.56397	2295
2851	GO:0009415	0.495812	1	0.852839	1	1	0.698224	288	response to water	BP
642	GO:0003006	0.497493	1	0.72995	1	3	2.61349	1078	developmental process involved in reproduction	BP
5572	GO:0031966	0.501859	1	0.848745	1	1	0.690951	285	mitochondrial membrane	CC
8426	GO:0050793	0.508318	1	0.761997	1	2	1.65586	683	regulation of developmental process	BP
1755	GO:0006357	0.514239	1	0.840114	1	1	0.707922	292	regulation of transcription from RNA polymerase II promoter	BP
2362	GO:0008168	0.518346	1	0.837186	1	1	0.707922	292	methyltransferase activity	MF
8642	GO:0051301	0.519461	1	0.836391	1	1	0.698224	288	cell division	BP
8062	GO:0048046	0.519467	1	0.836351	1	1	0.761258	314	apoplast	CC
7581	GO:0045893	0.522396	1	0.834257	1	1	0.720044	297	positive regulation of transcription, DNA-templated	BP
6542	GO:0040008	0.522804	1	0.83395	1	1	0.739439	305	regulation of growth	BP
11057	GO:1903508	0.523916	1	0.83315	1	1	0.722468	298	positive regulation of nucleic acid-templated transcription	BP
3232	GO:0010035	0.52622	1	0.74672	1	2	1.78677	737	response to inorganic substance	BP
10936	GO:1902680	0.526592	1	0.83119	1	1	0.727317	300	positive regulation of RNA biosynthetic process	BP
4848	GO:0019866	0.527993	1	0.830152	1	1	0.739439	305	organelle inner membrane	CC
2022	GO:0006812	0.533057	1	0.826376	1	1	0.763683	315	cation transport	BP
8165	GO:0048513	0.53325	1	0.826246	1	1	0.739439	305	animal organ development	BP
4911	GO:0022414	0.536012	1	0.695327	1	3	2.76623	1141	reproductive process	BP
4355	GO:0016741	0.53736	1	0.823149	1	1	0.744288	307	transferase activity, transferring one-carbon groups	MF
2191	GO:0007165	0.541048	1	0.664236	1	4	3.83538	1582	signal transduction	BP
2104	GO:0006979	0.544133	1	0.817938	1	1	0.802473	331	response to oxidative stress	BP
7207	GO:0044281	0.545369	1	0.660107	1	4	3.84508	1586	small molecule metabolic process	BP
8611	GO:0051254	0.545392	1	0.816984	1	1	0.766107	316	positive regulation of RNA metabolic process	BP
4946	GO:0022891	0.548427	1	0.727049	1	2	1.81829	750	substrate-specific transmembrane transporter activity	MF
7179	GO:0044212	0.55868	1	0.806456	1	1	0.836414	345	transcription regulatory region DNA binding	MF
327	GO:0000975	0.560708	1	0.804818	1	1	0.841263	347	regulatory region DNA binding	MF
354	GO:0001067	0.560708	1	0.804818	1	1	0.841263	347	regulatory region nucleic acid binding	MF
6759	GO:0042742	0.562968	1	0.802995	1	1	0.819444	338	defense response to bacterium	BP
6541	GO:0040007	0.576441	1	0.791807	1	1	0.841263	347	growth	BP
7600	GO:0045935	0.579361	1	0.789331	1	1	0.836414	345	positive regulation of nucleobase-containing compound metabolic process	BP
5734	GO:0032502	0.581164	1	0.593099	1	6	6.03915	2491	developmental process	BP
5057	GO:0030246	0.586739	1	0.782959	1	1	0.875205	361	carbohydrate binding	MF
3576	GO:0010557	0.588978	1	0.781011	1	1	0.865507	357	positive regulation of macromolecule biosynthetic process	BP
5030	GO:0030163	0.594869	1	0.775806	1	1	0.877629	362	protein catabolic process	BP
3235	GO:0010038	0.596557	1	0.774284	1	1	0.913995	377	response to metal ion	BP
8557	GO:0051173	0.604799	1	0.766842	1	1	0.8946	369	positive regulation of nitrogen compound metabolic process	BP
1473	GO:0005768	0.605554	1	0.766153	1	1	0.889751	367	endosome	CC
5419	GO:0031328	0.606011	1	0.765728	1	1	0.901873	372	positive regulation of cellular biosynthetic process	BP
3616	GO:0010628	0.607096	1	0.764729	1	1	0.906722	374	positive regulation of gene expression	BP
6615	GO:0042221	0.60917	1	0.596248	1	4	4.22571	1743	response to chemical	BP
3123	GO:0009891	0.615545	1	0.756851	1	1	0.928541	383	positive regulation of biosynthetic process	BP
5024	GO:0030154	0.620479	1	0.752158	1	1	0.957634	395	cell differentiation	BP
2936	GO:0009617	0.623542	1	0.749213	1	1	0.974605	402	response to bacterium	BP
4947	GO:0022892	0.635143	1	0.641731	1	2	2.12134	875	substrate-specific transporter activity	MF
8271	GO:0048856	0.655914	1	0.573284	1	3	3.26323	1346	anatomical structure development	BP
1397	GO:0005576	0.664071	1	0.609975	1	2	2.31044	953	extracellular region	CC
4258	GO:0016567	0.664924	1	0.706963	1	1	1.05218	434	protein ubiquitination	BP
2662	GO:0009058	0.665583	1	0.478716	1	9	9.87454	4073	biosynthetic process	BP
8562	GO:0051179	0.669187	1	0.512418	1	5	5.52761	2280	localization	BP
8470	GO:0050896	0.677908	1	0.464979	1	9	9.8406	4059	response to stimulus	BP
2963	GO:0009651	0.679547	1	0.690818	1	1	1.13219	467	response to salt stress	BP
5711	GO:0032446	0.685244	1	0.68437	1	1	1.11037	458	protein modification by small protein conjugation	BP
7242	GO:0044429	0.695233	1	0.672768	1	1	1.18553	489	mitochondrial part	CC
669	GO:0003674	0.714809	1	0.441676	1	33	33.6529	13881	molecular_function	MF
3605	GO:0010604	0.719163	1	0.64367	1	1	1.21947	503	positive regulation of macromolecule metabolic process	BP
1477	GO:0005773	0.721859	1	0.640256	1	1	1.25341	517	vacuole	CC
6724	GO:0042592	0.725918	1	0.635076	1	1	1.27523	526	homeostatic process	BP
2099	GO:0006970	0.726164	1	0.634756	1	1	1.28735	531	response to osmotic stress	BP
1845	GO:0006508	0.726264	1	0.634642	1	1	1.24614	514	proteolysis	BP
4773	GO:0019538	0.732154	1	0.438287	1	5	5.93248	2447	protein metabolic process	BP
2529	GO:0008610	0.735673	1	0.62239	1	1	1.29462	534	lipid biosynthetic process	BP
10695	GO:1901576	0.736222	1	0.403443	1	8	9.37754	3868	organic substance biosynthetic process	BP
9481	GO:0070647	0.736825	1	0.620875	1	1	1.2728	525	protein modification by small protein conjugation or removal	BP
5416	GO:0031325	0.737223	1	0.620345	1	1	1.2825	529	positive regulation of cellular metabolic process	BP
2021	GO:0006811	0.747251	1	0.606841	1	1	1.37463	567	ion transport	BP
1454	GO:0005739	0.75895	1	0.492172	1	2	2.66683	1100	mitochondrion	CC
4176	GO:0016310	0.759686	1	0.589567	1	1	1.38918	573	phosphorylation	BP
1536	GO:0005886	0.764179	1	0.398067	1	5	6.20159	2558	plasma membrane	CC
10359	GO:0098542	0.764809	1	0.582255	1	1	1.42312	587	defense response to other organism	BP
2020	GO:0006810	0.772906	1	0.403741	1	4	5.11789	2111	transport	BP
2926	GO:0009605	0.775839	1	0.468661	1	2	2.77835	1146	response to external stimulus	BP
4054	GO:0016021	0.782284	1	0.346534	1	8	9.6321	3973	integral component of membrane	CC
3125	GO:0009893	0.785598	1	0.551422	1	1	1.4716	607	positive regulation of metabolic process	BP
2356	GO:0008150	0.785804	1	0.348721	1	32	33.2796	13727	biological_process	BP
2872	GO:0009507	0.787162	1	0.409588	1	3	4.01964	1658	chloroplast	CC
8595	GO:0051234	0.78909	1	0.381988	1	4	5.23426	2159	establishment of localization	BP
2895	GO:0009536	0.806664	1	0.381836	1	3	4.15298	1713	plastid	CC
7286	GO:0044699	0.819464	1	0.276552	1	16	18.2532	7529
7050	GO:0043565	0.820842	1	0.494317	1	1	1.71889	709	sequence-specific DNA binding	MF
6898	GO:0043167	0.82201	1	0.277424	1	13	15.2324	6283	ion binding	MF
5377	GO:0031224	0.826466	1	0.288687	1	8	10.083	4159	intrinsic component of membrane	CC
3769	GO:0015031	0.831553	1	0.47564	1	1	1.71162	706	protein transport	BP
7193	GO:0044255	0.83589	1	0.467876	1	1	1.73586	716	cellular lipid metabolic process	BP
3033	GO:0009755	0.836183	1	0.467334	1	1	1.80859	746	hormone-mediated signaling pathway	BP
2661	GO:0009057	0.841623	1	0.457431	1	1	1.78193	735	macromolecule catabolic process	BP
2357	GO:0008152	0.844391	1	0.243138	1	20	22.6583	9346	metabolic process	BP
7396	GO:0045184	0.844429	1	0.452247	1	1	1.7795	734	establishment of protein localization	BP
370	GO:0001101	0.850849	1	0.440168	1	1	1.89102	780	response to acid chemical	BP
7305	GO:0044763	0.853422	1	0.240313	1	11	13.5038	5570
2336	GO:0008104	0.85756	1	0.427266	1	1	1.86678	770	protein localization	BP
8767	GO:0051707	0.859193	1	0.424064	1	1	1.93224	797	response to other organism	BP
8169	GO:0048522	0.869773	1	0.40292	1	1	1.94194	801	positive regulation of cellular process	BP
5870	GO:0033036	0.871073	1	0.400256	1	1	1.96618	811	macromolecule localization	BP
6919	GO:0043207	0.873383	1	0.39549	1	1	2.03649	840	response to external biotic stimulus	BP
3011	GO:0009725	0.875402	1	0.391298	1	1	2.04861	845	response to hormone	BP
5984	GO:0033554	0.880062	1	0.381503	1	1	1.97588	815	cellular response to stress	BP
7307	GO:0044765	0.886746	1	0.288295	1	2	3.59052	1481
7200	GO:0044267	0.890953	1	0.247682	1	3	4.98697	2057	cellular protein metabolic process	BP
10915	GO:1902578	0.896888	1	0.26887	1	2	3.69234	1523
1818	GO:0006464	0.898353	1	0.266014	1	2	3.64628	1504	cellular protein modification process	BP
6467	GO:0036211	0.898353	1	0.266014	1	2	3.64628	1504	protein modification process	BP
7255	GO:0044444	0.904878	1	0.162549	1	14	17.4192	7185	cytoplasmic part	CC
8423	GO:0050789	0.905158	1	0.175355	1	8	11.0188	4545	regulation of biological process	BP
8765	GO:0051704	0.905539	1	0.32434	1	1	2.30802	952	multi-organism process	BP
7238	GO:0044425	0.905617	1	0.174644	1	8	11.1449	4597	membrane part	CC
4053	GO:0016020	0.907599	1	0.168056	1	9	12.2432	5050	membrane	CC
1930	GO:0006629	0.907712	1	0.319165	1	1	2.28135	941	lipid metabolic process	BP
3007	GO:0009719	0.909279	1	0.315392	1	1	2.34681	968	response to endogenous stimulus	BP
9332	GO:0065008	0.913846	1	0.304253	1	1	2.3662	976	regulation of biological quality	BP
7192	GO:0044249	0.918237	1	0.164336	1	6	9.21753	3802	cellular biosynthetic process	BP
1753	GO:0006355	0.91966	1	0.222709	1	2	3.98327	1643	regulation of transcription, DNA-templated	BP
11055	GO:1903506	0.920021	1	0.221944	1	2	3.98812	1645	regulation of nucleic acid-templated transcription	BP
11435	GO:2001141	0.920632	1	0.220651	1	2	3.99539	1648	regulation of RNA biosynthetic process	BP
1404	GO:0005634	0.921509	1	0.158859	1	6	9.07449	3743	nucleus	CC
682	GO:0003700	0.923029	1	0.281064	1	1	2.55046	1052	DNA binding transcription factor activity	MF
356	GO:0001071	0.923438	1	0.280007	1	1	2.55531	1054
5327	GO:0031090	0.924601	1	0.185416	1	3	5.38214	2220	organelle membrane	CC
10735	GO:1901700	0.928034	1	0.26796	1	1	2.58925	1068	response to oxygen-containing compound	BP
4572	GO:0018130	0.928432	1	0.177881	1	3	5.5761	2300	heterocycle biosynthetic process	BP
10367	GO:0098588	0.930099	1	0.200177	1	2	4.0851	1685	bounding membrane of organelle	CC
8609	GO:0051252	0.930365	1	0.199588	1	2	4.13601	1706	regulation of RNA metabolic process	BP
4064	GO:0016043	0.93342	1	0.167919	1	3	5.49124	2265	cellular component organization	BP
8166	GO:0048518	0.933471	1	0.253319	1	1	2.565	1058	positive regulation of biological process	BP
2410	GO:0008270	0.933697	1	0.252698	1	1	2.60622	1075	zinc ion binding	MF
8768	GO:0051716	0.934935	1	0.249303	1	1	2.52379	1041	cellular response to stimulus	BP
4687	GO:0019219	0.939752	1	0.17842	1	2	4.28632	1768	regulation of nucleobase-containing compound metabolic process	BP
11312	GO:2000112	0.941143	1	0.175203	1	2	4.30814	1777	regulation of cellular macromolecule biosynthetic process	BP
3575	GO:0010556	0.943497	1	0.169712	1	2	4.3542	1796	regulation of macromolecule biosynthetic process	BP
9747	GO:0071702	0.945037	1	0.220553	1	1	2.76865	1142	organic substance transport	BP
3230	GO:0010033	0.945284	1	0.219824	1	1	2.83411	1169	response to organic substance	BP
8555	GO:0051171	0.945466	1	0.165071	1	2	4.39057	1811	regulation of nitrogen compound metabolic process	BP
9771	GO:0071840	0.945913	1	0.142079	1	3	5.74823	2371	cellular component organization or biogenesis	BP
9331	GO:0065007	0.948317	1	0.104876	1	8	11.9716	4938	biological regulation	BP
5417	GO:0031326	0.950192	1	0.153733	1	2	4.48754	1851	regulation of cellular biosynthetic process	BP
10646	GO:1901362	0.950415	1	0.132419	1	3	6.02946	2487	organic cyclic compound biosynthetic process	BP
2011	GO:0006796	0.950732	1	0.203511	1	1	2.87775	1187	phosphate-containing compound metabolic process	BP
3121	GO:0009889	0.952596	1	0.147852	1	2	4.54573	1875	regulation of biosynthetic process	BP
2010	GO:0006793	0.953228	1	0.195828	1	1	2.92624	1207	phosphorus metabolic process	BP
8427	GO:0050794	0.956113	1	0.0974543	1	6	9.86242	4068	regulation of cellular process	BP
10694	GO:1901575	0.957001	1	0.183945	1	1	2.99412	1235	organic substance catabolic process	BP
3531	GO:0010468	0.958849	1	0.132175	1	2	4.68877	1934	regulation of gene expression	BP
7257	GO:0044446	0.964162	1	0.0765542	1	8	12.4614	5140	intracellular organelle part	CC
7235	GO:0044422	0.965853	1	0.0734217	1	8	12.5292	5168	organelle part	CC
9983	GO:0080090	0.972012	1	0.096988	1	2	5.08394	2097	regulation of primary metabolic process	BP
2660	GO:0009056	0.97383	1	0.126118	1	1	3.44748	1422	catabolic process	BP
1379	GO:0005515	0.975018	1	0.121669	1	1	3.4596	1427	protein binding	MF
9149	GO:0060255	0.976402	1	0.0844252	1	2	5.2488	2165	regulation of macromolecule metabolic process	BP
5414	GO:0031323	0.977311	1	0.0817614	1	2	5.29972	2186	regulation of cellular metabolic process	BP
7202	GO:0044271	0.979141	1	0.07632	1	2	5.49609	2267	cellular nitrogen compound biosynthetic process	BP
6983	GO:0043412	0.979395	1	0.0755593	1	2	5.32396	2196	macromolecule modification	BP
7904	GO:0046914	0.980886	1	0.098727	1	1	3.78205	1560	transition metal ion binding	MF
4753	GO:0019438	0.982947	1	0.0646607	1	2	5.70944	2355	aromatic compound biosynthetic process	BP
1749	GO:0006351	0.987013	1	0.0726529	1	1	4.16025	1716	transcription, DNA-templated	BP
10345	GO:0097659	0.987013	1	0.0726529	1	1	4.16025	1716	nucleic acid-templated transcription	BP
2663	GO:0009059	0.987318	1	0.0505697	1	2	6.06825	2503	macromolecule biosynthetic process	BP
4690	GO:0019222	0.987857	1	0.0487691	1	2	5.90824	2437	regulation of metabolic process	BP
5786	GO:0032774	0.989766	1	0.0599839	1	1	4.3736	1804	RNA biosynthetic process	BP
671	GO:0003677	0.99307	1	0.0436669	1	1	4.70089	1939	DNA binding	MF
6931	GO:0043234	0.99362	1	0.0408013	1	1	4.64028	1914	protein complex	CC
6223	GO:0034654	0.995221	1	0.0321388	1	1	5.05	2083	nucleobase-containing compound biosynthetic process	BP
6928	GO:0043231	0.995243	1	0.0118284	1	12	19.3878	7997	intracellular membrane-bounded organelle	CC
6924	GO:0043227	0.995824	1	0.0105197	1	12	19.5188	8051	membrane-bounded organelle	CC
5755	GO:0032553	0.995995	1	0.0190478	1	2	6.91921	2854	ribonucleotide binding	MF
1372	GO:0005488	0.99609	1	0.00959919	1	16	23.7202	9784	binding	MF
9748	GO:0071704	0.996391	1	0.0091093	1	13	20.8376	8595	organic substance metabolic process	BP
10314	GO:0097367	0.996413	1	0.0173258	1	2	7.0283	2899	carbohydrate derivative binding	MF
6220	GO:0034645	0.997656	1	0.0176928	1	1	5.73611	2366	cellular macromolecule biosynthetic process	BP
10644	GO:1901360	0.998464	1	0.00597391	1	4	11.0285	4549	organic cyclic compound metabolic process	BP
6926	GO:0043229	0.998598	1	0.00391294	1	12	20.6606	8522	intracellular organelle	CC
7186	GO:0044237	0.998642	1	0.00386246	1	11	19.766	8153	cellular metabolic process	BP
6901	GO:0043170	0.998744	1	0.00405253	1	7	15.1767	6260	macromolecule metabolic process	BP
6899	GO:0043168	0.99878	1	0.00678555	1	2	8.00048	3300	anion binding	MF
6923	GO:0043226	0.998828	1	0.003324	1	12	20.8231	8589	organelle	CC
2017	GO:0006807	0.999086	1	0.00375366	1	4	11.4868	4738	nitrogen compound metabolic process	BP
86	GO:0000166	0.999096	1	0.005212	1	2	8.25989	3407	nucleotide binding	MF
10626	GO:1901265	0.999096	1	0.005212	1	2	8.25989	3407	nucleoside phosphate binding	MF
4389	GO:0016787	0.999134	1	0.00502321	1	2	8.31081	3428	hydrolase activity	MF
5861	GO:0032991	0.99919	1	0.00713193	1	1	6.45615	2663	macromolecular complex	CC
6454	GO:0036094	0.999347	1	0.00391297	1	2	8.54355	3524	small molecule binding	MF
7779	GO:0046483	0.999443	1	0.00274853	1	3	10.4491	4310	heterocycle metabolic process	BP
1975	GO:0006725	0.999581	1	0.00212913	1	3	10.7158	4420	cellular aromatic compound metabolic process	BP
4077	GO:0016070	0.999799	1	0.00210918	1	1	7.58834	3130	RNA metabolic process	BP
7237	GO:0044424	0.999839	1	0.000524237	0.317043	18	28.2005	11632	intracellular part	CC
7187	GO:0044238	0.999868	1	0.000479391	0.317043	9	19.5745	8074	primary metabolic process	BP
7270	GO:0044464	0.999919	1	0.00029614	0.317043	23	32.6105	13451	cell part	CC
6218	GO:0034641	0.999934	1	0.000500282	0.317043	2	10.534	4345	cellular nitrogen compound metabolic process	BP
10159	GO:0090304	0.999963	1	0.000462463	0.317043	1	8.90721	3674	nucleic acid metabolic process	BP
7196	GO:0044260	0.999969	1	0.000171814	0.317043	4	14.43	5952	cellular macromolecule metabolic process	BP
670	GO:0003676	0.999969	1	0.000393561	0.317043	1	9.1157	3760	nucleic acid binding	MF
3196	GO:0009987	0.999979	1	8.0341e-05	0.230097	13	25.1652	10380	cellular process	BP
1396	GO:0005575	0.999984	1	7.46625e-05	0.230097	26	35.3937	14599	cellular_component	CC
1658	GO:0006139	0.999988	1	0.000168297	0.317043	1	9.77514	4032	nucleobase-containing compound metabolic process	BP
10647	GO:1901363	1	1	1.42957e-06	0.00818859	3	16.7113	6893	heterocyclic compound binding	MF
10286	GO:0097159	1	1	1.40186e-06	0.00818859	3	16.7234	6898	organic cyclic compound binding	MF
4727	GO:0019363	1	1	0.964316	1	0	0.0339415	14	pyridine nucleotide biosynthetic process	BP
1620	GO:0006073	1	1	0.601175	1	0	0.501849	207	cellular glucan metabolic process	BP
7148	GO:0044042	1	1	0.601175	1	0	0.501849	207	glucan metabolic process	BP
1485	GO:0005783	1	1	0.211159	1	0	1.50312	620	endoplasmic reticulum	CC
4408	GO:0016817	1	1	0.122071	1	0	1.9686	812	hydrolase activity, acting on acid anhydrides	MF
5834	GO:0032940	1	1	0.769626	1	0	0.252136	104	secretion by cell	BP
8604	GO:0051247	1	1	0.693579	1	0	0.346688	143	positive regulation of protein metabolic process	BP
1157	GO:0004672	1	1	0.0606563	1	0	2.63289	1086	protein kinase activity	MF
7172	GO:0044183	1	1	0.936299	1	0	0.0678829	28	protein binding involved in protein folding	MF
2737	GO:0009156	1	1	0.783573	1	0	0.249712	103	ribonucleoside monophosphate biosynthetic process	BP
8208	GO:0048584	1	1	0.529113	1	0	0.625492	258	positive regulation of response to stimulus	BP
10231	GO:0090575	1	1	0.898487	1	0	0.106673	44	RNA polymerase II transcription factor complex	CC
1	GO:0000002	1	1	0.978052	1	0	0.0218195	9	mitochondrial genome maintenance	BP
2	GO:0000003	1	1	0.942429	1	0	0.0606097	25	reproduction	BP
3	GO:0000009	1	1	0.997059	1	0	0.00242439	1	alpha-1,6-mannosyltransferase activity	MF
4	GO:0000012	1	1	0.991455	1	0	0.00727317	3	single strand break repair	BP
5	GO:0000014	1	1	0.98882	1	0	0.00969756	4	single-stranded DNA endodeoxyribonuclease activity	MF
6	GO:0000015	1	1	0.982151	1	0	0.0169707	7	phosphopyruvate hydratase complex	CC
7	GO:0000018	1	1	0.96041	1	0	0.0412146	17	regulation of DNA recombination	BP
8	GO:0000019	1	1	0.996828	1	0	0.00242439	1	regulation of mitotic recombination	BP
9	GO:0000023	1	1	0.986315	1	0	0.0121219	5	maltose metabolic process	BP
10	GO:0000024	1	1	0.994817	1	0	0.00484878	2	maltose biosynthetic process	BP
11	GO:0000025	1	1	0.993743	1	0	0.00484878	2	maltose catabolic process	BP
12	GO:0000026	1	1	0.992366	1	0	0.00727317	3	alpha-1,2-mannosyltransferase activity	MF
13	GO:0000027	1	1	0.954185	1	0	0.0509122	21	ribosomal large subunit assembly	BP
14	GO:0000028	1	1	0.961594	1	0	0.043639	18	ribosomal small subunit assembly	BP
15	GO:0000030	1	1	0.948896	1	0	0.0533366	22	mannosyltransferase activity	MF
16	GO:0000032	1	1	0.99287	1	0	0.00969756	4	cell wall mannoprotein biosynthetic process	BP
17	GO:0000033	1	1	0.994258	1	0	0.00484878	2	alpha-1,3-mannosyltransferase activity	MF
18	GO:0000035	1	1	0.990383	1	0	0.00969756	4	acyl binding	MF
19	GO:0000036	1	1	0.990557	1	0	0.00969756	4	acyl carrier activity	MF
20	GO:0000038	1	1	0.951198	1	0	0.0484878	20	very long-chain fatty acid metabolic process	BP
22	GO:0000042	1	1	0.994284	1	0	0.00484878	2	protein targeting to Golgi	BP
23	GO:0000045	1	1	0.970468	1	0	0.0266683	11	autophagosome assembly	BP
24	GO:0000049	1	1	0.899546	1	0	0.0994	41	tRNA binding	MF
25	GO:0000050	1	1	0.994824	1	0	0.00727317	3	urea cycle	BP
26	GO:0000053	1	1	0.996888	1	0	0.00484878	2	argininosuccinate metabolic process	BP
27	GO:0000054	1	1	0.975196	1	0	0.0242439	10	ribosomal subunit export from nucleus	BP
28	GO:0000055	1	1	0.987279	1	0	0.0121219	5	ribosomal large subunit export from nucleus	BP
29	GO:0000056	1	1	0.992457	1	0	0.00727317	3	ribosomal small subunit export from nucleus	BP
30	GO:0000060	1	1	0.974275	1	0	0.0218195	9	protein import into nucleus, translocation	BP
31	GO:0000062	1	1	0.973954	1	0	0.0266683	11	fatty-acyl-CoA binding	MF
32	GO:0000064	1	1	0.992309	1	0	0.00727317	3	L-ornithine transmembrane transporter activity	MF
33	GO:0000066	1	1	0.995133	1	0	0.00484878	2	mitochondrial ornithine transport	BP
34	GO:0000070	1	1	0.983664	1	0	0.0145463	6	mitotic sister chromatid segregation	BP
35	GO:0000075	1	1	0.899814	1	0	0.0945512	39	cell cycle checkpoint	BP
36	GO:0000076	1	1	0.975474	1	0	0.0218195	9	DNA replication checkpoint	BP
37	GO:0000077	1	1	0.950677	1	0	0.0460634	19	DNA damage checkpoint	BP
38	GO:0000079	1	1	0.945464	1	0	0.055761	23	regulation of cyclin-dependent protein serine/threonine kinase activity	BP
39	GO:0000082	1	1	0.958122	1	0	0.0412146	17	G1/S transition of mitotic cell cycle	BP
40	GO:0000083	1	1	0.993716	1	0	0.00484878	2	regulation of transcription involved in G1/S transition of mitotic cell cycle	BP
41	GO:0000086	1	1	0.988492	1	0	0.00969756	4	G2/M transition of mitotic cell cycle	BP
42	GO:0000095	1	1	0.994162	1	0	0.00484878	2	S-adenosyl-L-methionine transmembrane transporter activity	MF
45	GO:0000098	1	1	0.989758	1	0	0.00969756	4	sulfur amino acid catabolic process	BP
46	GO:0000099	1	1	0.9942	1	0	0.00484878	2	sulfur amino acid transmembrane transporter activity	MF
47	GO:0000101	1	1	0.996987	1	0	0.00242439	1	sulfur amino acid transport	BP
49	GO:0000104	1	1	0.988464	1	0	0.00969756	4	succinate dehydrogenase activity	MF
50	GO:0000105	1	1	0.979115	1	0	0.0193951	8	histidine biosynthetic process	BP
51	GO:0000107	1	1	0.996956	1	0	0.00242439	1	imidazoleglycerol-phosphate synthase activity	MF
52	GO:0000109	1	1	0.978402	1	0	0.0193951	8	nucleotide-excision repair complex	CC
53	GO:0000110	1	1	0.994036	1	0	0.00484878	2	nucleotide-excision repair factor 1 complex	CC
54	GO:0000111	1	1	0.993613	1	0	0.00727317	3	nucleotide-excision repair factor 2 complex	CC
55	GO:0000118	1	1	0.972252	1	0	0.0266683	11	histone deacetylase complex	CC
56	GO:0000120	1	1	0.978524	1	0	0.0218195	9	RNA polymerase I transcription factor complex	CC
57	GO:0000121	1	1	0.997565	1	0	0.00242439	1	glycerol-1-phosphatase activity	MF
58	GO:0000122	1	1	0.919792	1	0	0.0824292	34	negative regulation of transcription from RNA polymerase II promoter	BP
59	GO:0000123	1	1	0.931738	1	0	0.0703073	29	histone acetyltransferase complex	CC
60	GO:0000124	1	1	0.992713	1	0	0.00727317	3	SAGA complex	CC
61	GO:0000125	1	1	0.998597	1	0	0.00242439	1	PCAF complex	CC
62	GO:0000126	1	1	0.99378	1	0	0.00484878	2	transcription factor TFIIIB complex	CC
63	GO:0000127	1	1	0.990513	1	0	0.00727317	3	transcription factor TFIIIC complex	CC
64	GO:0000131	1	1	0.992212	1	0	0.00727317	3	incipient cellular bud site	CC
65	GO:0000132	1	1	0.997047	1	0	0.00242439	1	establishment of mitotic spindle orientation	BP
66	GO:0000138	1	1	0.98951	1	0	0.00969756	4	Golgi trans cisterna	CC
68	GO:0000140	1	1	0.995785	1	0	0.00484878	2	acylglycerone-phosphate reductase activity	MF
69	GO:0000145	1	1	0.918707	1	0	0.0775805	32	exocyst	CC
70	GO:0000146	1	1	0.994919	1	0	0.00484878	2	microfilament motor activity	MF
71	GO:0000147	1	1	0.991751	1	0	0.00727317	3	actin cortical patch assembly	BP
72	GO:0000148	1	1	0.947221	1	0	0.0533366	22	1,3-beta-D-glucan synthase complex	CC
73	GO:0000149	1	1	0.900147	1	0	0.111522	46	SNARE binding	MF
74	GO:0000150	1	1	0.976067	1	0	0.0266683	11	recombinase activity	MF
75	GO:0000151	1	1	0.656076	1	0	0.400024	165	ubiquitin ligase complex	CC
76	GO:0000152	1	1	0.954178	1	0	0.0412146	17	nuclear ubiquitin ligase complex	CC
77	GO:0000153	1	1	0.991224	1	0	0.00969756	4	cytoplasmic ubiquitin ligase complex	CC
78	GO:0000154	1	1	0.915054	1	0	0.0848536	35	rRNA modification	BP
79	GO:0000155	1	1	0.916335	1	0	0.0848536	35	phosphorelay sensor kinase activity	MF
80	GO:0000156	1	1	0.977193	1	0	0.0218195	9	phosphorelay response regulator activity	MF
81	GO:0000159	1	1	0.957245	1	0	0.043639	18	protein phosphatase type 2A complex	CC
82	GO:0000160	1	1	0.651936	1	0	0.431541	178	phosphorelay signal transduction system	BP
83	GO:0000162	1	1	0.957018	1	0	0.043639	18	tryptophan biosynthetic process	BP
84	GO:0000164	1	1	0.989609	1	0	0.0121219	5	protein phosphatase type 1 complex	CC
87	GO:0000169	1	1	0.997098	1	0	0.00242439	1	activation of MAPK activity involved in osmosensory signaling pathway	BP
88	GO:0000171	1	1	0.998425	1	0	0.00242439	1	ribonuclease MRP activity	MF
89	GO:0000172	1	1	0.996751	1	0	0.00484878	2	ribonuclease MRP complex	CC
90	GO:0000175	1	1	0.933828	1	0	0.0727317	30	3'-5'-exoribonuclease activity	MF
91	GO:0000176	1	1	0.981737	1	0	0.0193951	8	nuclear exosome (RNase complex)	CC
92	GO:0000177	1	1	0.977565	1	0	0.0218195	9	cytoplasmic exosome (RNase complex)	CC
93	GO:0000178	1	1	0.952727	1	0	0.0484878	20	exosome (RNase complex)	CC
94	GO:0000179	1	1	0.988765	1	0	0.00969756	4	rRNA (adenine-N6,N6-)-dimethyltransferase activity	MF
95	GO:0000182	1	1	0.988772	1	0	0.00969756	4	rDNA binding	MF
96	GO:0000183	1	1	0.995526	1	0	0.00484878	2	chromatin silencing at rDNA	BP
97	GO:0000184	1	1	0.932374	1	0	0.0678829	28	nuclear-transcribed mRNA catabolic process, nonsense-mediated decay	BP
98	GO:0000187	1	1	0.995058	1	0	0.00484878	2	activation of MAPK activity	BP
99	GO:0000209	1	1	0.797497	1	0	0.220619	91	protein polyubiquitination	BP
100	GO:0000210	1	1	0.987346	1	0	0.0145463	6	NAD+ diphosphatase activity	MF
101	GO:0000212	1	1	0.989263	1	0	0.00969756	4	meiotic spindle organization	BP
102	GO:0000213	1	1	0.995342	1	0	0.00484878	2	tRNA-intron endonuclease activity	MF
103	GO:0000214	1	1	0.993917	1	0	0.00727317	3	tRNA-intron endonuclease complex	CC
104	GO:0000215	1	1	0.997397	1	0	0.00242439	1	tRNA 2'-phosphotransferase activity	MF
105	GO:0000217	1	1	0.971714	1	0	0.0315171	13	DNA secondary structure binding	MF
106	GO:0000220	1	1	0.985915	1	0	0.0121219	5	vacuolar proton-transporting V-type ATPase, V0 domain	CC
107	GO:0000221	1	1	0.994229	1	0	0.00484878	2	vacuolar proton-transporting V-type ATPase, V1 domain	CC
108	GO:0000224	1	1	0.991717	1	0	0.00727317	3	peptide-N4-(N-acetyl-beta-glucosaminyl)asparagine amidase activity	MF
109	GO:0000225	1	1	0.998168	1	0	0.00242439	1	N-acetylglucosaminylphosphatidylinositol deacetylase activity	MF
110	GO:0000226	1	1	0.737007	1	0	0.290927	120	microtubule cytoskeleton organization	BP
111	GO:0000228	1	1	0.948579	1	0	0.0509122	21	nuclear chromosome	CC
112	GO:0000229	1	1	0.973471	1	0	0.0266683	11	cytoplasmic chromosome	CC
113	GO:0000234	1	1	0.991571	1	0	0.00969756	4	phosphoethanolamine N-methyltransferase activity	MF
114	GO:0000242	1	1	0.997743	1	0	0.00242439	1	pericentriolar material	CC
115	GO:0000243	1	1	0.966574	1	0	0.0339415	14	commitment complex	CC
116	GO:0000244	1	1	0.995242	1	0	0.00484878	2	spliceosomal tri-snRNP complex assembly	BP
117	GO:0000245	1	1	0.963585	1	0	0.0363658	15	spliceosomal complex assembly	BP
118	GO:0000247	1	1	0.997295	1	0	0.00242439	1	C-8 sterol isomerase activity	MF
119	GO:0000249	1	1	0.997121	1	0	0.00242439	1	C-22 sterol desaturase activity	MF
120	GO:0000253	1	1	0.998559	1	0	0.00242439	1	3-keto sterol reductase activity	MF
121	GO:0000254	1	1	0.993726	1	0	0.00727317	3	C-4 methylsterol oxidase activity	MF
122	GO:0000255	1	1	0.991605	1	0	0.00969756	4	allantoin metabolic process	BP
123	GO:0000256	1	1	0.993785	1	0	0.00727317	3	allantoin catabolic process	BP
124	GO:0000257	1	1	0.987099	1	0	0.0145463	6	nitrilase activity	MF
125	GO:0000266	1	1	0.95649	1	0	0.0412146	17	mitochondrial fission	BP
126	GO:0000268	1	1	0.996839	1	0	0.00242439	1	peroxisome targeting sequence binding	MF
127	GO:0000270	1	1	0.990962	1	0	0.00727317	3	peptidoglycan metabolic process	BP
128	GO:0000271	1	1	0.601808	1	0	0.504273	208	polysaccharide biosynthetic process	BP
129	GO:0000272	1	1	0.67651	1	0	0.387902	160	polysaccharide catabolic process	BP
130	GO:0000274	1	1	0.997761	1	0	0.00242439	1	mitochondrial proton-transporting ATP synthase, stator stalk	CC
131	GO:0000275	1	1	0.993938	1	0	0.00727317	3	mitochondrial proton-transporting ATP synthase complex, catalytic core F(1)	CC
132	GO:0000276	1	1	0.998104	1	0	0.00242439	1	mitochondrial proton-transporting ATP synthase complex, coupling factor F(o)	CC
133	GO:0000278	1	1	0.97234	1	0	0.0266683	11	mitotic cell cycle	BP
134	GO:0000280	1	1	0.946919	1	0	0.0533366	22	nuclear division	BP
135	GO:0000281	1	1	0.963246	1	0	0.0363658	15	mitotic cytokinesis	BP
136	GO:0000285	1	1	0.98685	1	0	0.0121219	5	1-phosphatidylinositol-3-phosphate 5-kinase activity	MF
137	GO:0000287	1	1	0.695089	1	0	0.353961	146	magnesium ion binding	MF
138	GO:0000288	1	1	0.977019	1	0	0.0242439	10	nuclear-transcribed mRNA catabolic process, deadenylation-dependent decay	BP
139	GO:0000289	1	1	0.960524	1	0	0.043639	18	nuclear-transcribed mRNA poly(A) tail shortening	BP
140	GO:0000290	1	1	0.983043	1	0	0.0145463	6	deadenylation-dependent decapping of nuclear-transcribed mRNA	BP
141	GO:0000291	1	1	0.954817	1	0	0.0509122	21	nuclear-transcribed mRNA catabolic process, exonucleolytic	BP
142	GO:0000293	1	1	0.986871	1	0	0.0145463	6	ferric-chelate reductase activity	MF
143	GO:0000295	1	1	0.961701	1	0	0.0412146	17	adenine nucleotide transmembrane transporter activity	MF
144	GO:0000301	1	1	0.980084	1	0	0.0193951	8	retrograde transport, vesicle recycling within Golgi	BP
145	GO:0000302	1	1	0.722931	1	0	0.332141	137	response to reactive oxygen species	BP
146	GO:0000303	1	1	0.996828	1	0	0.00242439	1	response to superoxide	BP
147	GO:0000304	1	1	0.993194	1	0	0.00727317	3	response to singlet oxygen	BP
148	GO:0000305	1	1	0.991939	1	0	0.00727317	3	response to oxygen radical	BP
149	GO:0000306	1	1	0.996828	1	0	0.00242439	1	extrinsic component of vacuolar membrane	CC
150	GO:0000307	1	1	0.973121	1	0	0.0242439	10	cyclin-dependent protein kinase holoenzyme complex	CC
151	GO:0000309	1	1	0.997681	1	0	0.00242439	1	nicotinamide-nucleotide adenylyltransferase activity	MF
152	GO:0000311	1	1	0.995101	1	0	0.00484878	2	plastid large ribosomal subunit	CC
153	GO:0000312	1	1	0.997783	1	0	0.00242439	1	plastid small ribosomal subunit	CC
154	GO:0000313	1	1	0.993593	1	0	0.00727317	3	organellar ribosome	CC
155	GO:0000314	1	1	0.98611	1	0	0.0145463	6	organellar small ribosomal subunit	CC
156	GO:0000315	1	1	0.969124	1	0	0.0339415	14	organellar large ribosomal subunit	CC
157	GO:0000322	1	1	0.943735	1	0	0.0533366	22	storage vacuole	CC
158	GO:0000323	1	1	0.864227	1	0	0.135766	56	lytic vacuole	CC
159	GO:0000324	1	1	0.974271	1	0	0.0218195	9	fungal-type vacuole	CC
160	GO:0000325	1	1	0.86253	1	0	0.150312	62	plant-type vacuole	CC
161	GO:0000326	1	1	0.968679	1	0	0.0315171	13	protein storage vacuole	CC
162	GO:0000329	1	1	0.973038	1	0	0.0242439	10	fungal-type vacuole membrane	CC
163	GO:0000333	1	1	0.996842	1	0	0.00242439	1	telomerase catalytic core complex	CC
164	GO:0000338	1	1	0.989589	1	0	0.00969756	4	protein deneddylation	BP
165	GO:0000339	1	1	0.992847	1	0	0.00727317	3	RNA cap binding	MF
166	GO:0000347	1	1	0.963682	1	0	0.0315171	13	THO complex	CC
167	GO:0000349	1	1	0.996989	1	0	0.00242439	1	generation of catalytic spliceosome for first transesterification step	BP
168	GO:0000350	1	1	0.991419	1	0	0.00727317	3	generation of catalytic spliceosome for second transesterification step	BP
169	GO:0000354	1	1	0.997519	1	0	0.00242439	1	cis assembly of pre-catalytic spliceosome	BP
170	GO:0000372	1	1	0.996828	1	0	0.00242439	1	Group I intron splicing	BP
171	GO:0000373	1	1	0.953921	1	0	0.0412146	17	Group II intron splicing	BP
172	GO:0000375	1	1	0.700103	1	0	0.346688	143	RNA splicing, via transesterification reactions	BP
173	GO:0000376	1	1	0.996828	1	0	0.00242439	1	RNA splicing, via transesterification reactions with guanosine as nucleophile	BP
174	GO:0000377	1	1	0.705824	1	0	0.339415	140	RNA splicing, via transesterification reactions with bulged adenosine as nucleophile	BP
175	GO:0000379	1	1	0.993917	1	0	0.00727317	3	tRNA-type intron splice site recognition and cleavage	BP
176	GO:0000380	1	1	0.992302	1	0	0.00727317	3	alternative mRNA splicing, via spliceosome	BP
177	GO:0000381	1	1	0.961235	1	0	0.0387902	16	regulation of alternative mRNA splicing, via spliceosome	BP
178	GO:0000387	1	1	0.956348	1	0	0.0484878	20	spliceosomal snRNP assembly	BP
179	GO:0000389	1	1	0.987198	1	0	0.0145463	6	mRNA 3'-splice site recognition	BP
180	GO:0000390	1	1	0.993531	1	0	0.00727317	3	spliceosomal complex disassembly	BP
181	GO:0000394	1	1	0.977685	1	0	0.0218195	9	RNA splicing, via endonucleolytic cleavage and ligation	BP
182	GO:0000395	1	1	0.99231	1	0	0.00727317	3	mRNA 5'-splice site recognition	BP
183	GO:0000398	1	1	0.734151	1	0	0.305473	126	mRNA splicing, via spliceosome	BP
184	GO:0000400	1	1	0.971714	1	0	0.0315171	13	four-way junction DNA binding	MF
185	GO:0000403	1	1	0.998453	1	0	0.00242439	1	Y-form DNA binding	MF
186	GO:0000405	1	1	0.998453	1	0	0.00242439	1	bubble DNA binding	MF
187	GO:0000407	1	1	0.989206	1	0	0.00969756	4	pre-autophagosomal structure	CC
188	GO:0000408	1	1	0.991449	1	0	0.00727317	3	EKC/KEOPS complex	CC
189	GO:0000414	1	1	0.990929	1	0	0.00969756	4	regulation of histone H3-K36 methylation	BP
190	GO:0000416	1	1	0.996834	1	0	0.00242439	1	positive regulation of histone H3-K36 methylation	BP
191	GO:0000418	1	1	0.984261	1	0	0.0169707	7	DNA-directed RNA polymerase IV complex	CC
192	GO:0000419	1	1	0.956265	1	0	0.0460634	19	DNA-directed RNA polymerase V complex	CC
193	GO:0000421	1	1	0.979547	1	0	0.0218195	9	autophagosome membrane	CC
194	GO:0000422	1	1	0.988292	1	0	0.00969756	4	autophagy of mitochondrion	BP
195	GO:0000427	1	1	0.983946	1	0	0.0169707	7	plastid-encoded plastid RNA polymerase complex	CC
196	GO:0000428	1	1	0.860287	1	0	0.157585	65	DNA-directed RNA polymerase complex	CC
197	GO:0000439	1	1	0.99028	1	0	0.0121219	5	core TFIIH complex	CC
198	GO:0000445	1	1	0.987991	1	0	0.0121219	5	THO complex part of transcription export complex	CC
199	GO:0000447	1	1	0.977682	1	0	0.0193951	8	endonucleolytic cleavage in ITS1 to separate SSU-rRNA from 5.8S rRNA and LSU-rRNA from tricistronic rRNA transcript (SSU-rRNA, 5.8S rRNA, LSU-rRNA)	BP
200	GO:0000448	1	1	0.998031	1	0	0.00242439	1	cleavage in ITS2 between 5.8S rRNA and LSU-rRNA of tricistronic rRNA transcript (SSU-rRNA, 5.8S rRNA, LSU-rRNA)	BP
201	GO:0000451	1	1	0.991173	1	0	0.00727317	3	rRNA 2'-O-methylation	BP
202	GO:0000453	1	1	0.991173	1	0	0.00727317	3	enzyme-directed rRNA 2'-O-methylation	BP
203	GO:0000454	1	1	0.994839	1	0	0.00484878	2	snoRNA guided rRNA pseudouridine synthesis	BP
204	GO:0000455	1	1	0.994608	1	0	0.00484878	2	enzyme-directed rRNA pseudouridine synthesis	BP
205	GO:0000459	1	1	0.990057	1	0	0.00969756	4	exonucleolytic trimming involved in rRNA processing	BP
206	GO:0000460	1	1	0.979005	1	0	0.0218195	9	maturation of 5.8S rRNA	BP
207	GO:0000461	1	1	0.998199	1	0	0.00242439	1	endonucleolytic cleavage to generate mature 3'-end of SSU-rRNA from (SSU-rRNA, 5.8S rRNA, LSU-rRNA)	BP
208	GO:0000462	1	1	0.91749	1	0	0.0800048	33	maturation of SSU-rRNA from tricistronic rRNA transcript (SSU-rRNA, 5.8S rRNA, LSU-rRNA)	BP
209	GO:0000463	1	1	0.978044	1	0	0.0218195	9	maturation of LSU-rRNA from tricistronic rRNA transcript (SSU-rRNA, 5.8S rRNA, LSU-rRNA)	BP
210	GO:0000466	1	1	0.998325	1	0	0.00242439	1	maturation of 5.8S rRNA from tricistronic rRNA transcript (SSU-rRNA, 5.8S rRNA, LSU-rRNA)	BP
211	GO:0000467	1	1	0.990057	1	0	0.00969756	4	exonucleolytic trimming to generate mature 3'-end of 5.8S rRNA from tricistronic rRNA transcript (SSU-rRNA, 5.8S rRNA, LSU-rRNA)	BP
212	GO:0000469	1	1	0.952709	1	0	0.0460634	19	cleavage involved in rRNA processing	BP
213	GO:0000470	1	1	0.938989	1	0	0.0654585	27	maturation of LSU-rRNA	BP
214	GO:0000472	1	1	0.985133	1	0	0.0121219	5	endonucleolytic cleavage to generate mature 5'-end of SSU-rRNA from (SSU-rRNA, 5.8S rRNA, LSU-rRNA)	BP
215	GO:0000478	1	1	0.970086	1	0	0.0266683	11	endonucleolytic cleavage involved in rRNA processing	BP
216	GO:0000479	1	1	0.970086	1	0	0.0266683	11	endonucleolytic cleavage of tricistronic rRNA transcript (SSU-rRNA, 5.8S rRNA, LSU-rRNA)	BP
217	GO:0000480	1	1	0.982528	1	0	0.0145463	6	endonucleolytic cleavage in 5'-ETS of tricistronic rRNA transcript (SSU-rRNA, 5.8S rRNA, LSU-rRNA)	BP
218	GO:0000481	1	1	0.996828	1	0	0.00242439	1	maturation of 5S rRNA	BP
219	GO:0000488	1	1	0.997737	1	0	0.00242439	1	maturation of LSU-rRNA from tetracistronic rRNA transcript (SSU-rRNA, LSU-rRNA, 4.5S-rRNA, 5S-rRNA)	BP
220	GO:0000489	1	1	0.997737	1	0	0.00242439	1	maturation of SSU-rRNA from tetracistronic rRNA transcript (SSU-rRNA, LSU-rRNA, 4.5S-rRNA, 5S-rRNA)	BP
221	GO:0000491	1	1	0.996833	1	0	0.00242439	1	small nucleolar ribonucleoprotein complex assembly	BP
222	GO:0000493	1	1	0.996833	1	0	0.00242439	1	box H/ACA snoRNP assembly	BP
223	GO:0000494	1	1	0.997903	1	0	0.00242439	1	box C/D snoRNA 3'-end processing	BP
224	GO:0000495	1	1	0.997745	1	0	0.00242439	1	box H/ACA snoRNA 3'-end processing	BP
225	GO:0000500	1	1	0.98763	1	0	0.0121219	5	RNA polymerase I upstream activating factor complex	CC
226	GO:0000502	1	1	0.89224	1	0	0.109098	45	proteasome complex	CC
227	GO:0000506	1	1	0.989771	1	0	0.00969756	4	glycosylphosphatidylinositol-N-acetylglucosaminyltransferase (GPI-GnT) complex	CC
228	GO:0000578	1	1	0.961383	1	0	0.0387902	16	embryonic axis specification	BP
229	GO:0000702	1	1	0.990394	1	0	0.00969756	4	oxidized base lesion DNA N-glycosylase activity	MF
230	GO:0000703	1	1	0.998425	1	0	0.00242439	1	oxidized pyrimidine nucleobase lesion DNA N-glycosylase activity	MF
231	GO:0000706	1	1	0.995053	1	0	0.00484878	2	meiotic DNA double-strand break processing	BP
232	GO:0000707	1	1	0.986982	1	0	0.0145463	6	meiotic DNA recombinase assembly	BP
233	GO:0000710	1	1	0.991221	1	0	0.00969756	4	meiotic mismatch repair	BP
234	GO:0000712	1	1	0.960679	1	0	0.0387902	16	resolution of meiotic recombination intermediates	BP
235	GO:0000715	1	1	0.996828	1	0	0.00242439	1	nucleotide-excision repair, DNA damage recognition	BP
236	GO:0000719	1	1	0.998587	1	0	0.00242439	1	photoreactive repair	BP
237	GO:0000722	1	1	0.986899	1	0	0.0121219	5	telomere maintenance via recombination	BP
238	GO:0000723	1	1	0.90162	1	0	0.0994	41	telomere maintenance	BP
239	GO:0000724	1	1	0.864877	1	0	0.13819	57	double-strand break repair via homologous recombination	BP
240	GO:0000725	1	1	0.864877	1	0	0.13819	57	recombinational repair	BP
241	GO:0000726	1	1	0.954436	1	0	0.0412146	17	non-recombinational repair	BP
242	GO:0000727	1	1	0.985931	1	0	0.0121219	5	double-strand break repair via break-induced replication	BP
243	GO:0000729	1	1	0.99004	1	0	0.00969756	4	DNA double-strand break processing	BP
244	GO:0000730	1	1	0.976067	1	0	0.0266683	11	DNA recombinase assembly	BP
245	GO:0000731	1	1	0.989505	1	0	0.0121219	5	DNA synthesis involved in DNA repair	BP
246	GO:0000732	1	1	0.99768	1	0	0.00242439	1	strand displacement	BP
247	GO:0000733	1	1	0.998162	1	0	0.00242439	1	DNA strand renaturation	BP
248	GO:0000737	1	1	0.995909	1	0	0.00484878	2	DNA catabolic process, endonucleolytic	BP
249	GO:0000738	1	1	0.98728	1	0	0.0121219	5	DNA catabolic process, exonucleolytic	BP
250	GO:0000740	1	1	0.995252	1	0	0.00484878	2	nuclear membrane fusion	BP
251	GO:0000741	1	1	0.914713	1	0	0.0848536	35	karyogamy	BP
252	GO:0000750	1	1	0.997319	1	0	0.00242439	1	pheromone-dependent signal transduction involved in conjugation with cellular fusion	BP
253	GO:0000773	1	1	0.997526	1	0	0.00242439	1	phosphatidyl-N-methylethanolamine N-methyltransferase activity	MF
254	GO:0000774	1	1	0.989003	1	0	0.0121219	5	adenyl-nucleotide exchange factor activity	MF
255	GO:0000775	1	1	0.913223	1	0	0.087278	36	chromosome, centromeric region	CC
256	GO:0000776	1	1	0.920767	1	0	0.0800048	33	kinetochore	CC
257	GO:0000777	1	1	0.933417	1	0	0.0678829	28	condensed chromosome kinetochore	CC
258	GO:0000778	1	1	0.980782	1	0	0.0193951	8	condensed nuclear chromosome kinetochore	CC
259	GO:0000779	1	1	0.986084	1	0	0.0121219	5	condensed chromosome, centromeric region	CC
260	GO:0000780	1	1	0.995467	1	0	0.00484878	2	condensed nuclear chromosome, centromeric region	CC
261	GO:0000781	1	1	0.913356	1	0	0.0848536	35	chromosome, telomeric region	CC
262	GO:0000782	1	1	0.984882	1	0	0.0169707	7	telomere cap complex	CC
263	GO:0000783	1	1	0.984882	1	0	0.0169707	7	nuclear telomere cap complex	CC
264	GO:0000784	1	1	0.950532	1	0	0.0484878	20	nuclear chromosome, telomeric region	CC
265	GO:0000785	1	1	0.738901	1	0	0.281229	116	chromatin	CC
266	GO:0000786	1	1	0.9168	1	0	0.0897024	37	nucleosome	CC
267	GO:0000788	1	1	0.995882	1	0	0.00484878	2	nuclear nucleosome	CC
268	GO:0000789	1	1	0.993665	1	0	0.00484878	2	cytoplasmic chromatin	CC
269	GO:0000790	1	1	0.87906	1	0	0.118795	49	nuclear chromatin	CC
270	GO:0000791	1	1	0.979236	1	0	0.0169707	7	euchromatin	CC
271	GO:0000792	1	1	0.959232	1	0	0.0387902	16	heterochromatin	CC
272	GO:0000793	1	1	0.943061	1	0	0.055761	23	condensed chromosome	CC
273	GO:0000794	1	1	0.96264	1	0	0.0363658	15	condensed nuclear chromosome	CC
274	GO:0000795	1	1	0.967683	1	0	0.0290927	12	synaptonemal complex	CC
275	GO:0000796	1	1	0.983287	1	0	0.0145463	6	condensin complex	CC
276	GO:0000797	1	1	0.996891	1	0	0.00242439	1	condensin core heterodimer	CC
277	GO:0000798	1	1	0.990634	1	0	0.00727317	3	nuclear cohesin complex	CC
278	GO:0000799	1	1	0.986417	1	0	0.0121219	5	nuclear condensin complex	CC
279	GO:0000802	1	1	0.998102	1	0	0.00242439	1	transverse filament	CC
280	GO:0000808	1	1	0.987648	1	0	0.0145463	6	origin recognition complex	CC
281	GO:0000811	1	1	0.992808	1	0	0.00727317	3	GINS complex	CC
282	GO:0000812	1	1	0.980856	1	0	0.0193951	8	Swr1 complex	CC
284	GO:0000814	1	1	0.992075	1	0	0.00727317	3	ESCRT II complex	CC
285	GO:0000815	1	1	0.981294	1	0	0.0193951	8	ESCRT III complex	CC
286	GO:0000819	1	1	0.9816	1	0	0.0169707	7	sister chromatid segregation	BP
287	GO:0000820	1	1	0.99711	1	0	0.00242439	1	regulation of glutamine family amino acid metabolic process	BP
288	GO:0000822	1	1	0.980169	1	0	0.0193951	8	inositol hexakisphosphate binding	MF
289	GO:0000823	1	1	0.997938	1	0	0.00242439	1	inositol-1,4,5-trisphosphate 6-kinase activity	MF
290	GO:0000824	1	1	0.997938	1	0	0.00242439	1	inositol tetrakisphosphate 3-kinase activity	MF
291	GO:0000828	1	1	0.996828	1	0	0.00242439	1	inositol hexakisphosphate kinase activity	MF
292	GO:0000829	1	1	0.996828	1	0	0.00242439	1	inositol heptakisphosphate kinase activity	MF
293	GO:0000835	1	1	0.995856	1	0	0.00484878	2	ER ubiquitin ligase complex	CC
294	GO:0000836	1	1	0.998607	1	0	0.00242439	1	Hrd1p ubiquitin ligase complex	CC
295	GO:0000837	1	1	0.997245	1	0	0.00242439	1	Doa10p ubiquitin ligase complex	CC
296	GO:0000900	1	1	0.998038	1	0	0.00242439	1	translation repressor activity, nucleic acid binding	MF
299	GO:0000905	1	1	0.997848	1	0	0.00242439	1	sporocarp development involved in asexual reproduction	BP
300	GO:0000910	1	1	0.929013	1	0	0.0678829	28	cytokinesis	BP
301	GO:0000911	1	1	0.908921	1	0	0.0945512	39	cytokinesis by cell plate formation	BP
302	GO:0000912	1	1	0.995748	1	0	0.00484878	2	assembly of actomyosin apparatus involved in cytokinesis	BP
303	GO:0000913	1	1	0.990376	1	0	0.00969756	4	preprophase band assembly	BP
304	GO:0000914	1	1	0.995748	1	0	0.00484878	2	phragmoplast assembly	BP
305	GO:0000919	1	1	0.966246	1	0	0.0315171	13	cell plate assembly	BP
306	GO:0000920	1	1	0.995941	1	0	0.00484878	2	cell separation after cytokinesis	BP
307	GO:0000922	1	1	0.922376	1	0	0.0727317	30	spindle pole	CC
308	GO:0000923	1	1	0.984616	1	0	0.0145463	6	equatorial microtubule organizing center	CC
309	GO:0000930	1	1	0.974819	1	0	0.0242439	10	gamma-tubulin complex	CC
310	GO:0000931	1	1	0.992964	1	0	0.00727317	3	gamma-tubulin large complex	CC
311	GO:0000932	1	1	0.864649	1	0	0.13819	57	P-body	CC
312	GO:0000935	1	1	0.9972	1	0	0.00242439	1	division septum	CC
313	GO:0000938	1	1	0.989084	1	0	0.00969756	4	GARP complex	CC
314	GO:0000940	1	1	0.997047	1	0	0.00242439	1	condensed chromosome outer kinetochore	CC
315	GO:0000942	1	1	0.997047	1	0	0.00242439	1	condensed nuclear chromosome outer kinetochore	CC
316	GO:0000943	1	1	0.982186	1	0	0.0169707	7	retrotransposon nucleocapsid	CC
317	GO:0000956	1	1	0.828753	1	0	0.191527	79	nuclear-transcribed mRNA catabolic process	BP
318	GO:0000957	1	1	0.99811	1	0	0.00242439	1	mitochondrial RNA catabolic process	BP
319	GO:0000959	1	1	0.865662	1	0	0.143039	59	mitochondrial RNA metabolic process	BP
320	GO:0000963	1	1	0.973028	1	0	0.0266683	11	mitochondrial RNA processing	BP
321	GO:0000965	1	1	0.988011	1	0	0.00969756	4	mitochondrial RNA 3'-end processing	BP
322	GO:0000966	1	1	0.980532	1	0	0.0169707	7	RNA 5'-end processing	BP
323	GO:0000967	1	1	0.985133	1	0	0.0121219	5	rRNA 5'-end processing	BP
324	GO:0000972	1	1	0.980244	1	0	0.0193951	8	transcription-dependent tethering of RNA polymerase II gene DNA at nuclear periphery	BP
325	GO:0000973	1	1	0.988315	1	0	0.0121219	5	posttranscriptional tethering of RNA polymerase II gene DNA at nuclear periphery	BP
326	GO:0000974	1	1	0.977072	1	0	0.0242439	10	Prp19 complex	CC
330	GO:0000978	1	1	0.989591	1	0	0.0121219	5	RNA polymerase II core promoter proximal region sequence-specific DNA binding	MF
331	GO:0000979	1	1	0.994115	1	0	0.00484878	2	RNA polymerase II core promoter sequence-specific DNA binding	MF
332	GO:0000981	1	1	0.727399	1	0	0.329717	136	RNA polymerase II transcription factor activity, sequence-specific DNA binding	MF
333	GO:0000982	1	1	0.94606	1	0	0.055761	23	transcription factor activity, RNA polymerase II core promoter proximal region sequence-specific binding	MF
334	GO:0000987	1	1	0.954401	1	0	0.0533366	22	core promoter proximal region sequence-specific DNA binding	MF
336	GO:0000989	1	1	0.617973	1	0	0.489727	202	transcription factor activity, transcription factor binding	MF
337	GO:0000990	1	1	0.967635	1	0	0.0315171	13	transcription factor activity, core RNA polymerase binding	MF
338	GO:0000991	1	1	0.987753	1	0	0.0121219	5	transcription factor activity, core RNA polymerase II binding	MF
339	GO:0000993	1	1	0.959228	1	0	0.0412146	17	RNA polymerase II core binding	MF
340	GO:0000995	1	1	0.996857	1	0	0.00242439	1	transcription factor activity, core RNA polymerase III binding	MF
341	GO:0000996	1	1	0.984937	1	0	0.0145463	6	core DNA-dependent RNA polymerase binding promoter specificity activity	MF
342	GO:0000999	1	1	0.996828	1	0	0.00242439	1	RNA polymerase III type 1 promoter transcriptional preinitiation complex assembly	BP
343	GO:0001007	1	1	0.996857	1	0	0.00242439	1	transcription factor activity, RNA polymerase III transcription factor binding	MF
344	GO:0001009	1	1	0.996828	1	0	0.00242439	1	transcription from RNA polymerase III type 2 promoter	BP
346	GO:0001013	1	1	0.983771	1	0	0.0169707	7	RNA polymerase I regulatory region DNA binding	MF
347	GO:0001025	1	1	0.996857	1	0	0.00242439	1	RNA polymerase III transcription factor binding	MF
348	GO:0001026	1	1	0.996857	1	0	0.00242439	1	TFIIIB-type transcription factor activity	MF
349	GO:0001034	1	1	0.997956	1	0	0.00242439	1	RNA polymerase III transcription factor activity, sequence-specific DNA binding	MF
350	GO:0001042	1	1	0.997759	1	0	0.00242439	1	RNA polymerase I core binding	MF
351	GO:0001046	1	1	0.939952	1	0	0.0630341	26	core promoter sequence-specific DNA binding	MF
352	GO:0001047	1	1	0.916912	1	0	0.087278	36	core promoter binding	MF
353	GO:0001053	1	1	0.984937	1	0	0.0145463	6	plastid sigma factor activity	MF
355	GO:0001070	1	1	0.995022	1	0	0.00484878	2	RNA binding transcription regulator activity	MF
357	GO:0001072	1	1	0.995022	1	0	0.00484878	2	transcription antitermination factor activity, RNA binding	MF
358	GO:0001076	1	1	0.801761	1	0	0.232741	96	transcription factor activity, RNA polymerase II transcription factor binding	MF
359	GO:0001077	1	1	0.973839	1	0	0.0266683	11	transcriptional activator activity, RNA polymerase II core promoter proximal region sequence-specific binding	MF
360	GO:0001078	1	1	0.985554	1	0	0.0121219	5	transcriptional repressor activity, RNA polymerase II core promoter proximal region sequence-specific binding	MF
361	GO:0001082	1	1	0.990783	1	0	0.00969756	4	transcription factor activity, RNA polymerase I transcription factor binding	MF
362	GO:0001083	1	1	0.987486	1	0	0.0121219	5	transcription factor activity, RNA polymerase II basal transcription factor binding	MF
363	GO:0001085	1	1	0.93353	1	0	0.0678829	28	RNA polymerase II transcription factor binding	MF
364	GO:0001091	1	1	0.991684	1	0	0.00727317	3	RNA polymerase II basal transcription factor binding	MF
365	GO:0001092	1	1	0.997956	1	0	0.00242439	1	TFIIA-class transcription factor binding	MF
366	GO:0001093	1	1	0.996878	1	0	0.00242439	1	TFIIB-class transcription factor binding	MF
367	GO:0001094	1	1	0.996828	1	0	0.00242439	1	TFIID-class transcription factor binding	MF
368	GO:0001098	1	1	0.946693	1	0	0.0533366	22	basal transcription machinery binding	MF
369	GO:0001099	1	1	0.946693	1	0	0.0533366	22	basal RNA polymerase II transcription machinery binding	MF
371	GO:0001102	1	1	0.992486	1	0	0.00727317	3	RNA polymerase II activating transcription factor binding	MF
372	GO:0001103	1	1	0.99824	1	0	0.00242439	1	RNA polymerase II repressing transcription factor binding	MF
373	GO:0001104	1	1	0.949688	1	0	0.0509122	21	RNA polymerase II transcription cofactor activity	MF
374	GO:0001105	1	1	0.997343	1	0	0.00242439	1	RNA polymerase II transcription coactivator activity	MF
375	GO:0001106	1	1	0.979578	1	0	0.0193951	8	RNA polymerase II transcription corepressor activity	MF
376	GO:0001112	1	1	0.996913	1	0	0.00242439	1	DNA-templated transcriptional open complex formation	BP
377	GO:0001120	1	1	0.996913	1	0	0.00242439	1	protein-DNA complex remodeling	BP
378	GO:0001128	1	1	0.997343	1	0	0.00242439	1	RNA polymerase II transcription coactivator activity involved in preinitiation complex assembly	MF
379	GO:0001129	1	1	0.987486	1	0	0.0121219	5	RNA polymerase II transcription factor activity, TBP-class protein binding, involved in preinitiation complex assembly	MF
380	GO:0001132	1	1	0.987486	1	0	0.0121219	5	RNA polymerase II transcription factor activity, TBP-class protein binding	MF
381	GO:0001134	1	1	0.857804	1	0	0.164858	68	transcription factor activity, transcription factor recruiting	MF
382	GO:0001135	1	1	0.865812	1	0	0.155161	64	transcription factor activity, RNA polymerase II transcription factor recruiting	MF
383	GO:0001156	1	1	0.996857	1	0	0.00242439	1	TFIIIC-class transcription factor binding	MF
384	GO:0001158	1	1	0.997193	1	0	0.00242439	1	enhancer sequence-specific DNA binding	MF
385	GO:0001159	1	1	0.954401	1	0	0.0533366	22	core promoter proximal region DNA binding	MF
386	GO:0001161	1	1	0.997162	1	0	0.00242439	1	intronic transcription regulatory region sequence-specific DNA binding	MF
387	GO:0001162	1	1	0.997162	1	0	0.00242439	1	RNA polymerase II intronic transcription regulatory region sequence-specific DNA binding	MF
388	GO:0001163	1	1	0.983771	1	0	0.0169707	7	RNA polymerase I regulatory region sequence-specific DNA binding	MF
389	GO:0001164	1	1	0.988562	1	0	0.0121219	5	RNA polymerase I CORE element sequence-specific DNA binding	MF
390	GO:0001165	1	1	0.995155	1	0	0.00484878	2	RNA polymerase I upstream control element sequence-specific DNA binding	MF
391	GO:0001167	1	1	0.990783	1	0	0.00969756	4	RNA polymerase I transcription factor activity, sequence-specific DNA binding	MF
392	GO:0001169	1	1	0.990783	1	0	0.00969756	4	transcription factor activity, RNA polymerase I CORE element sequence-specific binding	MF
393	GO:0001171	1	1	0.972351	1	0	0.0266683	11	reverse transcription	BP
394	GO:0001173	1	1	0.997292	1	0	0.00242439	1	DNA-templated transcriptional start site selection	BP
395	GO:0001174	1	1	0.997292	1	0	0.00242439	1	transcriptional start site selection at RNA polymerase II promoter	BP
396	GO:0001180	1	1	0.997759	1	0	0.00242439	1	transcription initiation from RNA polymerase I promoter for nuclear large rRNA transcript	BP
397	GO:0001181	1	1	0.997759	1	0	0.00242439	1	transcription factor activity, core RNA polymerase I binding	MF
398	GO:0001186	1	1	0.990783	1	0	0.00969756	4	transcription factor activity, RNA polymerase I transcription factor recruiting	MF
399	GO:0001187	1	1	0.990783	1	0	0.00969756	4	transcription factor activity, RNA polymerase I CORE element binding transcription factor recruiting	MF
400	GO:0001188	1	1	0.990783	1	0	0.00969756	4	RNA polymerase I transcriptional preinitiation complex assembly	BP
401	GO:0001189	1	1	0.990783	1	0	0.00969756	4	RNA polymerase I transcriptional preinitiation complex assembly at the promoter for the nuclear large rRNA transcript	BP
402	GO:0001190	1	1	0.995041	1	0	0.00484878	2	transcriptional activator activity, RNA polymerase II transcription factor binding	MF
403	GO:0001191	1	1	0.979578	1	0	0.0193951	8	transcriptional repressor activity, RNA polymerase II transcription factor binding	MF
404	GO:0001227	1	1	0.982501	1	0	0.0145463	6	transcriptional repressor activity, RNA polymerase II transcription regulatory region sequence-specific binding	MF
405	GO:0001228	1	1	0.877899	1	0	0.130917	54	transcriptional activator activity, RNA polymerase II transcription regulatory region sequence-specific binding	MF
406	GO:0001300	1	1	0.997062	1	0	0.00242439	1	chronological cell aging	BP
407	GO:0001302	1	1	0.998453	1	0	0.00242439	1	replicative cell aging	BP
408	GO:0001401	1	1	0.994372	1	0	0.00484878	2	mitochondrial sorting and assembly machinery complex	CC
409	GO:0001504	1	1	0.996918	1	0	0.00242439	1	neurotransmitter uptake	BP
410	GO:0001505	1	1	0.980499	1	0	0.0169707	7	regulation of neurotransmitter levels	BP
411	GO:0001508	1	1	0.990192	1	0	0.00969756	4	action potential	BP
412	GO:0001510	1	1	0.866753	1	0	0.133341	55	RNA methylation	BP
413	GO:0001516	1	1	0.997264	1	0	0.00242439	1	prostaglandin biosynthetic process	BP
414	GO:0001522	1	1	0.940971	1	0	0.0606097	25	pseudouridine synthesis	BP
415	GO:0001523	1	1	0.997206	1	0	0.00242439	1	retinoid metabolic process	BP
416	GO:0001525	1	1	0.981323	1	0	0.0169707	7	angiogenesis	BP
417	GO:0001530	1	1	0.997139	1	0	0.00242439	1	lipopolysaccharide binding	MF
418	GO:0001539	1	1	0.996828	1	0	0.00242439	1	cilium or flagellum-dependent cell motility	BP
419	GO:0001541	1	1	0.99323	1	0	0.00727317	3	ovarian follicle development	BP
420	GO:0001558	1	1	0.814382	1	0	0.208497	86	regulation of cell growth	BP
421	GO:0001560	1	1	0.995064	1	0	0.00484878	2	regulation of cell growth by extracellular stimulus	BP
422	GO:0001561	1	1	0.99827	1	0	0.00242439	1	fatty acid alpha-oxidation	BP
423	GO:0001568	1	1	0.996828	1	0	0.00242439	1	blood vessel development	BP
424	GO:0001570	1	1	0.996834	1	0	0.00242439	1	vasculogenesis	BP
425	GO:0001575	1	1	0.997416	1	0	0.00242439	1	globoside metabolic process	BP
426	GO:0001576	1	1	0.997416	1	0	0.00242439	1	globoside biosynthetic process	BP
427	GO:0001578	1	1	0.968154	1	0	0.0315171	13	microtubule bundle formation	BP
428	GO:0001635	1	1	0.997683	1	0	0.00242439	1	calcitonin gene-related peptide receptor activity	MF
429	GO:0001649	1	1	0.992812	1	0	0.00727317	3	osteoblast differentiation	BP
430	GO:0001650	1	1	0.969848	1	0	0.0266683	11	fibrillar center	CC
431	GO:0001653	1	1	0.973169	1	0	0.0290927	12	peptide receptor activity	MF
432	GO:0001654	1	1	0.98383	1	0	0.0169707	7	eye development	BP
433	GO:0001656	1	1	0.996833	1	0	0.00242439	1	metanephros development	BP
434	GO:0001658	1	1	0.996858	1	0	0.00242439	1	branching involved in ureteric bud morphogenesis	BP
435	GO:0001662	1	1	0.996896	1	0	0.00242439	1	behavioral fear response	BP
436	GO:0001664	1	1	0.981515	1	0	0.0169707	7	G-protein coupled receptor binding	MF
437	GO:0001666	1	1	0.887544	1	0	0.111522	46	response to hypoxia	BP
438	GO:0001667	1	1	0.984371	1	0	0.0145463	6	ameboidal-type cell migration	BP
439	GO:0001669	1	1	0.985988	1	0	0.0121219	5	acrosomal vesicle	CC
440	GO:0001671	1	1	0.956423	1	0	0.0412146	17	ATPase activator activity	MF
441	GO:0001672	1	1	0.996828	1	0	0.00242439	1	regulation of chromatin assembly or disassembly	BP
442	GO:0001673	1	1	0.987825	1	0	0.0121219	5	male germ cell nucleus	CC
443	GO:0001675	1	1	0.996912	1	0	0.00242439	1	acrosome assembly	BP
444	GO:0001676	1	1	0.966695	1	0	0.0315171	13	long-chain fatty acid metabolic process	BP
445	GO:0001678	1	1	0.96932	1	0	0.0315171	13	cellular glucose homeostasis	BP
446	GO:0001680	1	1	0.996951	1	0	0.00242439	1	tRNA 3'-terminal CCA addition	BP
447	GO:0001682	1	1	0.985753	1	0	0.0169707	7	tRNA 5'-leader removal	BP
448	GO:0001701	1	1	0.991438	1	0	0.00727317	3	in utero embryonic development	BP
449	GO:0001703	1	1	0.995439	1	0	0.00484878	2	gastrulation with mouth forming first	BP
450	GO:0001708	1	1	0.95865	1	0	0.0412146	17	cell fate specification	BP
451	GO:0001709	1	1	0.971693	1	0	0.0266683	11	cell fate determination	BP
452	GO:0001716	1	1	0.996828	1	0	0.00242439	1	L-amino-acid oxidase activity	MF
453	GO:0001727	1	1	0.993494	1	0	0.00727317	3	lipid kinase activity	MF
454	GO:0001729	1	1	0.996385	1	0	0.00484878	2	ceramide kinase activity	MF
455	GO:0001731	1	1	0.989371	1	0	0.00969756	4	formation of translation preinitiation complex	BP
456	GO:0001732	1	1	0.997726	1	0	0.00242439	1	formation of cytoplasmic translation initiation complex	BP
457	GO:0001735	1	1	0.996845	1	0	0.00242439	1	prenylcysteine oxidase activity	MF
458	GO:0001736	1	1	0.986699	1	0	0.0169707	7	establishment of planar polarity	BP
459	GO:0001737	1	1	0.997576	1	0	0.00242439	1	establishment of imaginal disc-derived wing hair orientation	BP
460	GO:0001738	1	1	0.997576	1	0	0.00242439	1	morphogenesis of a polarized epithelium	BP
461	GO:0001750	1	1	0.997069	1	0	0.00242439	1	photoreceptor outer segment	CC
462	GO:0001752	1	1	0.997576	1	0	0.00242439	1	compound eye photoreceptor fate commitment	BP
463	GO:0001756	1	1	0.99109	1	0	0.00727317	3	somitogenesis	BP
464	GO:0001763	1	1	0.930744	1	0	0.0727317	30	morphogenesis of a branching structure	BP
465	GO:0001764	1	1	0.994891	1	0	0.00484878	2	neuron migration	BP
466	GO:0001775	1	1	0.944505	1	0	0.0533366	22	cell activation	BP
467	GO:0001789	1	1	0.998273	1	0	0.00242439	1	G-protein coupled receptor signaling pathway, coupled to S1P second messenger	BP
468	GO:0001817	1	1	0.967025	1	0	0.0339415	14	regulation of cytokine production	BP
469	GO:0001818	1	1	0.987063	1	0	0.0121219	5	negative regulation of cytokine production	BP
470	GO:0001819	1	1	0.983865	1	0	0.0169707	7	positive regulation of cytokine production	BP
471	GO:0001822	1	1	0.986761	1	0	0.0121219	5	kidney development	BP
472	GO:0001824	1	1	0.991812	1	0	0.00727317	3	blastocyst development	BP
473	GO:0001825	1	1	0.99709	1	0	0.00242439	1	blastocyst formation	BP
474	GO:0001829	1	1	0.98979	1	0	0.00969756	4	trophectodermal cell differentiation	BP
475	GO:0001833	1	1	0.995022	1	0	0.00484878	2	inner cell mass cell proliferation	BP
476	GO:0001838	1	1	0.996828	1	0	0.00242439	1	embryonic epithelial tube formation	BP
477	GO:0001841	1	1	0.996828	1	0	0.00242439	1	neural tube formation	BP
478	GO:0001843	1	1	0.998019	1	0	0.00242439	1	neural tube closure	BP
479	GO:0001871	1	1	0.787894	1	0	0.235166	97	pattern binding	MF
480	GO:0001872	1	1	0.975669	1	0	0.0266683	11	(1->3)-beta-D-glucan binding	MF
481	GO:0001881	1	1	0.995189	1	0	0.00484878	2	receptor recycling	BP
482	GO:0001882	1	1	0.000479072	0.317043	0	6.80526	2807	nucleoside binding	MF
483	GO:0001883	1	1	0.000493376	0.317043	0	6.77859	2796	purine nucleoside binding	MF
484	GO:0001887	1	1	0.988056	1	0	0.00969756	4	selenium compound metabolic process	BP
485	GO:0001889	1	1	0.993714	1	0	0.00727317	3	liver development	BP
486	GO:0001894	1	1	0.992098	1	0	0.00727317	3	tissue homeostasis	BP
487	GO:0001896	1	1	0.997848	1	0	0.00242439	1	autolysis	BP
488	GO:0001906	1	1	0.982856	1	0	0.0193951	8	cell killing	BP
489	GO:0001917	1	1	0.997206	1	0	0.00242439	1	photoreceptor inner segment	CC
490	GO:0001919	1	1	0.996407	1	0	0.00484878	2	regulation of receptor recycling	BP
491	GO:0001927	1	1	0.979753	1	0	0.0193951	8	exocyst assembly	BP
493	GO:0001933	1	1	0.957881	1	0	0.043639	18	negative regulation of protein phosphorylation	BP
494	GO:0001934	1	1	0.913403	1	0	0.0824292	34	positive regulation of protein phosphorylation	BP
495	GO:0001936	1	1	0.993638	1	0	0.00727317	3	regulation of endothelial cell proliferation	BP
496	GO:0001937	1	1	0.99734	1	0	0.00242439	1	negative regulation of endothelial cell proliferation	BP
497	GO:0001938	1	1	0.996289	1	0	0.00484878	2	positive regulation of endothelial cell proliferation	BP
498	GO:0001944	1	1	0.931693	1	0	0.0727317	30	vasculature development	BP
499	GO:0001947	1	1	0.991788	1	0	0.00727317	3	heart looping	BP
500	GO:0001948	1	1	0.997251	1	0	0.00242439	1
501	GO:0001952	1	1	0.997015	1	0	0.00242439	1	regulation of cell-matrix adhesion	BP
502	GO:0001953	1	1	0.997015	1	0	0.00242439	1	negative regulation of cell-matrix adhesion	BP
503	GO:0001956	1	1	0.989653	1	0	0.00969756	4	positive regulation of neurotransmitter secretion	BP
504	GO:0001959	1	1	0.991154	1	0	0.00727317	3	regulation of cytokine-mediated signaling pathway	BP
505	GO:0001960	1	1	0.993846	1	0	0.00484878	2	negative regulation of cytokine-mediated signaling pathway	BP
506	GO:0001961	1	1	0.994245	1	0	0.00484878	2	positive regulation of cytokine-mediated signaling pathway	BP
507	GO:0001964	1	1	0.991645	1	0	0.00727317	3	startle response	BP
508	GO:0001975	1	1	0.997826	1	0	0.00242439	1	response to amphetamine	BP
509	GO:0002009	1	1	0.973361	1	0	0.0242439	10	morphogenesis of an epithelium	BP
510	GO:0002011	1	1	0.997954	1	0	0.00242439	1	morphogenesis of an epithelial sheet	BP
511	GO:0002020	1	1	0.97744	1	0	0.0218195	9	protease binding	MF
512	GO:0002027	1	1	0.995761	1	0	0.00484878	2	regulation of heart rate	BP
513	GO:0002028	1	1	0.992252	1	0	0.00727317	3	regulation of sodium ion transport	BP
514	GO:0002039	1	1	0.990705	1	0	0.00727317	3	p53 binding	MF
515	GO:0002052	1	1	0.996829	1	0	0.00242439	1	positive regulation of neuroblast proliferation	BP
516	GO:0002064	1	1	0.986134	1	0	0.0121219	5	epithelial cell development	BP
517	GO:0002066	1	1	0.986134	1	0	0.0121219	5	columnar/cuboidal epithelial cell development	BP
518	GO:0002069	1	1	0.997088	1	0	0.00242439	1	columnar/cuboidal epithelial cell maturation	BP
519	GO:0002070	1	1	0.997088	1	0	0.00242439	1	epithelial cell maturation	BP
520	GO:0002071	1	1	0.997088	1	0	0.00242439	1	glandular epithelial cell maturation	BP
521	GO:0002076	1	1	0.996828	1	0	0.00242439	1	osteoblast development	BP
522	GO:0002083	1	1	0.997173	1	0	0.00242439	1	4-hydroxybenzoate decaprenyltransferase activity	MF
523	GO:0002084	1	1	0.985973	1	0	0.0145463	6	protein depalmitoylation	BP
524	GO:0002090	1	1	0.987422	1	0	0.0121219	5	regulation of receptor internalization	BP
525	GO:0002092	1	1	0.987422	1	0	0.0121219	5	positive regulation of receptor internalization	BP
526	GO:0002094	1	1	0.993671	1	0	0.00727317	3	polyprenyltransferase activity	MF
527	GO:0002097	1	1	0.968459	1	0	0.0266683	11	tRNA wobble base modification	BP
528	GO:0002098	1	1	0.977167	1	0	0.0193951	8	tRNA wobble uridine modification	BP
529	GO:0002100	1	1	0.994248	1	0	0.00484878	2	tRNA wobble adenosine to inosine editing	BP
530	GO:0002101	1	1	0.996828	1	0	0.00242439	1	tRNA wobble cytosine modification	BP
531	GO:0002118	1	1	0.991645	1	0	0.00727317	3	aggressive behavior	BP
532	GO:0002119	1	1	0.998157	1	0	0.00242439	1	nematode larval development	BP
533	GO:0002121	1	1	0.991645	1	0	0.00727317	3	inter-male aggressive behavior	BP
534	GO:0002128	1	1	0.995389	1	0	0.00484878	2	tRNA nucleoside ribose methylation	BP
535	GO:0002130	1	1	0.998145	1	0	0.00242439	1	wobble position ribose methylation	BP
536	GO:0002131	1	1	0.998145	1	0	0.00242439	1	wobble position cytosine ribose methylation	BP
537	GO:0002132	1	1	0.998145	1	0	0.00242439	1	wobble position uridine ribose methylation	BP
538	GO:0002143	1	1	0.994879	1	0	0.00484878	2	tRNA wobble position uridine thiolation	BP
539	GO:0002151	1	1	0.993678	1	0	0.00484878	2	G-quadruplex RNA binding	MF
540	GO:0002155	1	1	0.992378	1	0	0.00727317	3	regulation of thyroid hormone mediated signaling pathway	BP
541	GO:0002161	1	1	0.974768	1	0	0.0218195	9	aminoacyl-tRNA editing activity	MF
542	GO:0002164	1	1	0.998157	1	0	0.00242439	1	larval development	BP
543	GO:0002178	1	1	0.9928	1	0	0.00727317	3	palmitoyltransferase complex	CC
544	GO:0002181	1	1	0.950274	1	0	0.055761	23	cytoplasmic translation	BP
545	GO:0002183	1	1	0.979165	1	0	0.0193951	8	cytoplasmic translational initiation	BP
546	GO:0002184	1	1	0.991342	1	0	0.00969756	4	cytoplasmic translational termination	BP
547	GO:0002188	1	1	0.991132	1	0	0.00969756	4	translation reinitiation	BP
548	GO:0002190	1	1	0.992251	1	0	0.00727317	3	cap-independent translational initiation	BP
549	GO:0002192	1	1	0.992251	1	0	0.00727317	3	IRES-dependent translational initiation of linear mRNA	BP
550	GO:0002200	1	1	0.994783	1	0	0.00484878	2	somatic diversification of immune receptors	BP
551	GO:0002204	1	1	0.997702	1	0	0.00242439	1	somatic recombination of immunoglobulin genes involved in immune response	BP
552	GO:0002208	1	1	0.997702	1	0	0.00242439	1	somatic diversification of immunoglobulins involved in immune response	BP
553	GO:0002209	1	1	0.996896	1	0	0.00242439	1	behavioral defense response	BP
554	GO:0002213	1	1	0.98049	1	0	0.0193951	8	defense response to insect	BP
555	GO:0002215	1	1	0.992798	1	0	0.00727317	3	defense response to nematode	BP
556	GO:0002218	1	1	0.900341	1	0	0.0994	41	activation of innate immune response	BP
557	GO:0002220	1	1	0.990765	1	0	0.00969756	4	innate immune response activating cell surface receptor signaling pathway	BP
558	GO:0002221	1	1	0.989802	1	0	0.00969756	4	pattern recognition receptor signaling pathway	BP
559	GO:0002223	1	1	0.995219	1	0	0.00484878	2	stimulatory C-type lectin receptor signaling pathway	BP
560	GO:0002229	1	1	0.880596	1	0	0.130917	54	defense response to oomycetes	BP
561	GO:0002230	1	1	0.983423	1	0	0.0145463	6	positive regulation of defense response to virus by host	BP
562	GO:0002237	1	1	0.899772	1	0	0.111522	46	response to molecule of bacterial origin	BP
563	GO:0002238	1	1	0.961552	1	0	0.0412146	17	response to molecule of fungal origin	BP
564	GO:0002239	1	1	0.857249	1	0	0.162434	67	response to oomycetes	BP
565	GO:0002240	1	1	0.995194	1	0	0.00484878	2	response to molecule of oomycetes origin	BP
566	GO:0002244	1	1	0.988774	1	0	0.0121219	5	hematopoietic progenitor cell differentiation	BP
567	GO:0002250	1	1	0.994469	1	0	0.00484878	2	adaptive immune response	BP
568	GO:0002252	1	1	0.799045	1	0	0.210922	87	immune effector process	BP
569	GO:0002253	1	1	0.897477	1	0	0.101824	42	activation of immune response	BP
570	GO:0002254	1	1	0.994056	1	0	0.00484878	2	kinin cascade	BP
571	GO:0002263	1	1	0.96006	1	0	0.0387902	16	cell activation involved in immune response	BP
572	GO:0002274	1	1	0.962274	1	0	0.0363658	15	myeloid leukocyte activation	BP
573	GO:0002275	1	1	0.962274	1	0	0.0363658	15	myeloid cell activation involved in immune response	BP
574	GO:0002283	1	1	0.962274	1	0	0.0363658	15	neutrophil activation involved in immune response	BP
575	GO:0002285	1	1	0.997702	1	0	0.00242439	1	lymphocyte activation involved in immune response	BP
576	GO:0002312	1	1	0.997702	1	0	0.00242439	1	B cell activation involved in immune response	BP
577	GO:0002353	1	1	0.994056	1	0	0.00484878	2	plasma kallikrein-kinin cascade	BP
578	GO:0002361	1	1	0.998312	1	0	0.00242439	1	CD4-positive, CD25-positive, alpha-beta regulatory T cell differentiation	BP
579	GO:0002366	1	1	0.96006	1	0	0.0387902	16	leukocyte activation involved in immune response	BP
580	GO:0002376	1	1	0.339668	1	0	1.04491	431	immune system process	BP
581	GO:0002377	1	1	0.996828	1	0	0.00242439	1	immunoglobulin production	BP
582	GO:0002429	1	1	0.987621	1	0	0.0121219	5	immune response-activating cell surface receptor signaling pathway	BP
583	GO:0002440	1	1	0.996828	1	0	0.00242439	1	production of molecular mediator of immune response	BP
584	GO:0002474	1	1	0.9823	1	0	0.0169707	7	antigen processing and presentation of peptide antigen via MHC class I	BP
585	GO:0002478	1	1	0.985427	1	0	0.0145463	6	antigen processing and presentation of exogenous peptide antigen	BP
586	GO:0002479	1	1	0.995219	1	0	0.00484878	2	antigen processing and presentation of exogenous peptide antigen via MHC class I, TAP-dependent	BP
587	GO:0002495	1	1	0.981918	1	0	0.0169707	7	antigen processing and presentation of peptide antigen via MHC class II	BP
588	GO:0002504	1	1	0.981918	1	0	0.0169707	7	antigen processing and presentation of peptide or polysaccharide antigen via MHC class II	BP
589	GO:0002521	1	1	0.991989	1	0	0.00727317	3	leukocyte differentiation	BP
590	GO:0002526	1	1	0.994056	1	0	0.00484878	2	acute inflammatory response	BP
591	GO:0002532	1	1	0.994045	1	0	0.00484878	2	production of molecular mediator involved in inflammatory response	BP
592	GO:0002538	1	1	0.997192	1	0	0.00242439	1	arachidonic acid metabolite production involved in inflammatory response	BP
593	GO:0002539	1	1	0.997192	1	0	0.00242439	1	prostaglandin production involved in inflammatory response	BP
594	GO:0002562	1	1	0.997702	1	0	0.00242439	1	somatic diversification of immune receptors via germline recombination within a single locus	BP
595	GO:0002576	1	1	0.987421	1	0	0.0121219	5	platelet degranulation	BP
596	GO:0002637	1	1	0.993672	1	0	0.00484878	2	regulation of immunoglobulin production	BP
597	GO:0002639	1	1	0.993672	1	0	0.00484878	2	positive regulation of immunoglobulin production	BP
598	GO:0002643	1	1	0.997699	1	0	0.00242439	1	regulation of tolerance induction	BP
599	GO:0002679	1	1	0.987884	1	0	0.0121219	5	respiratory burst involved in defense response	BP
600	GO:0002682	1	1	0.747089	1	0	0.281229	116	regulation of immune system process	BP
601	GO:0002683	1	1	0.916984	1	0	0.0848536	35	negative regulation of immune system process	BP
602	GO:0002684	1	1	0.841931	1	0	0.162434	67	positive regulation of immune system process	BP
603	GO:0002694	1	1	0.991385	1	0	0.00727317	3	regulation of leukocyte activation	BP
604	GO:0002695	1	1	0.997699	1	0	0.00242439	1	negative regulation of leukocyte activation	BP
605	GO:0002696	1	1	0.993672	1	0	0.00484878	2	positive regulation of leukocyte activation	BP
606	GO:0002697	1	1	0.954385	1	0	0.043639	18	regulation of immune effector process	BP
607	GO:0002698	1	1	0.985774	1	0	0.0145463	6	negative regulation of immune effector process	BP
608	GO:0002699	1	1	0.993672	1	0	0.00484878	2	positive regulation of immune effector process	BP
609	GO:0002700	1	1	0.993672	1	0	0.00484878	2	regulation of production of molecular mediator of immune response	BP
610	GO:0002702	1	1	0.993672	1	0	0.00484878	2	positive regulation of production of molecular mediator of immune response	BP
611	GO:0002703	1	1	0.993672	1	0	0.00484878	2	regulation of leukocyte mediated immunity	BP
612	GO:0002705	1	1	0.993672	1	0	0.00484878	2	positive regulation of leukocyte mediated immunity	BP
613	GO:0002706	1	1	0.993672	1	0	0.00484878	2	regulation of lymphocyte mediated immunity	BP
614	GO:0002708	1	1	0.993672	1	0	0.00484878	2	positive regulation of lymphocyte mediated immunity	BP
615	GO:0002712	1	1	0.993672	1	0	0.00484878	2	regulation of B cell mediated immunity	BP
616	GO:0002714	1	1	0.993672	1	0	0.00484878	2	positive regulation of B cell mediated immunity	BP
617	GO:0002752	1	1	0.995525	1	0	0.00484878	2	cell surface pattern recognition receptor signaling pathway	BP
618	GO:0002757	1	1	0.981943	1	0	0.0169707	7	immune response-activating signal transduction	BP
619	GO:0002758	1	1	0.985069	1	0	0.0145463	6	innate immune response-activating signal transduction	BP
620	GO:0002761	1	1	0.994113	1	0	0.00484878	2	regulation of myeloid leukocyte differentiation	BP
621	GO:0002763	1	1	0.996838	1	0	0.00242439	1	positive regulation of myeloid leukocyte differentiation	BP
622	GO:0002764	1	1	0.975071	1	0	0.0242439	10	immune response-regulating signaling pathway	BP
623	GO:0002768	1	1	0.9856	1	0	0.0145463	6	immune response-regulating cell surface receptor signaling pathway	BP
624	GO:0002790	1	1	0.997732	1	0	0.00242439	1	peptide secretion	BP
625	GO:0002791	1	1	0.992358	1	0	0.00727317	3	regulation of peptide secretion	BP
626	GO:0002792	1	1	0.994515	1	0	0.00484878	2	negative regulation of peptide secretion	BP
627	GO:0002793	1	1	0.995516	1	0	0.00484878	2	positive regulation of peptide secretion	BP
628	GO:0002819	1	1	0.993672	1	0	0.00484878	2	regulation of adaptive immune response	BP
629	GO:0002821	1	1	0.993672	1	0	0.00484878	2	positive regulation of adaptive immune response	BP
630	GO:0002822	1	1	0.993672	1	0	0.00484878	2	regulation of adaptive immune response based on somatic recombination of immune receptors built from immunoglobulin superfamily domains	BP
631	GO:0002824	1	1	0.993672	1	0	0.00484878	2	positive regulation of adaptive immune response based on somatic recombination of immune receptors built from immunoglobulin superfamily domains	BP
632	GO:0002831	1	1	0.740171	1	0	0.2982	123	regulation of response to biotic stimulus	BP
633	GO:0002832	1	1	0.932685	1	0	0.0703073	29	negative regulation of response to biotic stimulus	BP
634	GO:0002833	1	1	0.890953	1	0	0.113946	47	positive regulation of response to biotic stimulus	BP
635	GO:0002889	1	1	0.993672	1	0	0.00484878	2	regulation of immunoglobulin mediated immune response	BP
636	GO:0002891	1	1	0.993672	1	0	0.00484878	2	positive regulation of immunoglobulin mediated immune response	BP
637	GO:0002931	1	1	0.991043	1	0	0.00727317	3	response to ischemia	BP
638	GO:0002938	1	1	0.997239	1	0	0.00242439	1	tRNA guanine ribose methylation	BP
639	GO:0002940	1	1	0.992599	1	0	0.00727317	3	tRNA N2-guanine methylation	BP
640	GO:0002949	1	1	0.99099	1	0	0.00727317	3	tRNA threonylcarbamoyladenosine modification	BP
641	GO:0003002	1	1	0.728594	1	0	0.310322	128	regionalization	BP
643	GO:0003007	1	1	0.996833	1	0	0.00242439	1	heart morphogenesis	BP
644	GO:0003008	1	1	0.917045	1	0	0.0824292	34	system process	BP
645	GO:0003012	1	1	0.995913	1	0	0.00484878	2	muscle system process	BP
646	GO:0003013	1	1	0.994249	1	0	0.00484878	2	circulatory system process	BP
647	GO:0003014	1	1	0.997006	1	0	0.00242439	1	renal system process	BP
648	GO:0003018	1	1	0.997413	1	0	0.00242439	1	vascular process in circulatory system	BP
649	GO:0003032	1	1	0.990871	1	0	0.00727317	3	detection of oxygen	BP
650	GO:0003085	1	1	0.994056	1	0	0.00484878	2	negative regulation of systemic arterial blood pressure	BP
651	GO:0003094	1	1	0.997006	1	0	0.00242439	1	glomerular filtration	BP
652	GO:0003143	1	1	0.988641	1	0	0.00969756	4	embryonic heart tube morphogenesis	BP
653	GO:0003146	1	1	0.996828	1	0	0.00242439	1	heart jogging	BP
654	GO:0003151	1	1	0.996833	1	0	0.00242439	1	outflow tract morphogenesis	BP
655	GO:0003156	1	1	0.990556	1	0	0.00969756	4	regulation of animal organ formation	BP
656	GO:0003254	1	1	0.992252	1	0	0.00727317	3	regulation of membrane depolarization	BP
657	GO:0003279	1	1	0.998092	1	0	0.00242439	1	cardiac septum development	BP
658	GO:0003283	1	1	0.998092	1	0	0.00242439	1	atrial septum development	BP
659	GO:0003330	1	1	0.998029	1	0	0.00242439	1	regulation of extracellular matrix constituent secretion	BP
660	GO:0003331	1	1	0.998029	1	0	0.00242439	1	positive regulation of extracellular matrix constituent secretion	BP
661	GO:0003333	1	1	0.902828	1	0	0.0994	41	amino acid transmembrane transport	BP
662	GO:0003341	1	1	0.994945	1	0	0.00484878	2	cilium movement	BP
663	GO:0003351	1	1	0.994945	1	0	0.00484878	2	epithelial cilium movement	BP
664	GO:0003352	1	1	0.994535	1	0	0.00484878	2	regulation of cilium movement	BP
665	GO:0003356	1	1	0.996847	1	0	0.00242439	1	regulation of cilium beat frequency	BP
666	GO:0003376	1	1	0.997962	1	0	0.00242439	1	sphingosine-1-phosphate signaling pathway	BP
667	GO:0003382	1	1	0.997954	1	0	0.00242439	1	epithelial cell morphogenesis	BP
668	GO:0003400	1	1	0.986846	1	0	0.0121219	5	regulation of COPII vesicle coating	BP
672	GO:0003678	1	1	0.87857	1	0	0.116371	48	DNA helicase activity	MF
673	GO:0003680	1	1	0.949754	1	0	0.0509122	21	AT DNA binding	MF
674	GO:0003681	1	1	0.997988	1	0	0.00242439	1	bent DNA binding	MF
675	GO:0003682	1	1	0.715003	1	0	0.317595	131	chromatin binding	MF
676	GO:0003684	1	1	0.919273	1	0	0.0775805	32	damaged DNA binding	MF
677	GO:0003688	1	1	0.978308	1	0	0.0218195	9	DNA replication origin binding	MF
678	GO:0003689	1	1	0.991142	1	0	0.00727317	3	DNA clamp loader activity	MF
679	GO:0003690	1	1	0.742475	1	0	0.295776	122	double-stranded DNA binding	MF
680	GO:0003691	1	1	0.960485	1	0	0.0412146	17	double-stranded telomeric DNA binding	MF
681	GO:0003697	1	1	0.836043	1	0	0.17698	73	single-stranded DNA binding	MF
683	GO:0003712	1	1	0.78793	1	0	0.232741	96	transcription cofactor activity	MF
684	GO:0003713	1	1	0.892005	1	0	0.109098	45	transcription coactivator activity	MF
685	GO:0003714	1	1	0.924846	1	0	0.0775805	32	transcription corepressor activity	MF
686	GO:0003720	1	1	0.996842	1	0	0.00242439	1	telomerase activity	MF
687	GO:0003721	1	1	0.996842	1	0	0.00242439	1	telomerase RNA reverse transcriptase activity	MF
688	GO:0003723	1	1	0.0107333	1	0	4.19904	1732	RNA binding	MF
689	GO:0003724	1	1	0.782225	1	0	0.220619	91	RNA helicase activity	MF
690	GO:0003725	1	1	0.95706	1	0	0.0412146	17	double-stranded RNA binding	MF
691	GO:0003726	1	1	0.997123	1	0	0.00242439	1	double-stranded RNA adenosine deaminase activity	MF
692	GO:0003727	1	1	0.835264	1	0	0.174556	72	single-stranded RNA binding	MF
693	GO:0003729	1	1	0.526449	1	0	0.632766	261	mRNA binding	MF
694	GO:0003730	1	1	0.961733	1	0	0.0363658	15	mRNA 3'-UTR binding	MF
695	GO:0003735	1	1	0.549971	1	0	0.671556	277	structural constituent of ribosome	MF
696	GO:0003743	1	1	0.839578	1	0	0.169707	70	translation initiation factor activity	MF
697	GO:0003746	1	1	0.937922	1	0	0.0654585	27	translation elongation factor activity	MF
698	GO:0003747	1	1	0.969763	1	0	0.0290927	12	translation release factor activity	MF
699	GO:0003755	1	1	0.87639	1	0	0.135766	56	peptidyl-prolyl cis-trans isomerase activity	MF
700	GO:0003756	1	1	0.950242	1	0	0.0484878	20	protein disulfide isomerase activity	MF
701	GO:0003774	1	1	0.799486	1	0	0.203649	84	motor activity	MF
702	GO:0003777	1	1	0.846019	1	0	0.147888	61	microtubule motor activity	MF
703	GO:0003779	1	1	0.890327	1	0	0.111522	46	actin binding	MF
704	GO:0003785	1	1	0.993218	1	0	0.00727317	3	actin monomer binding	MF
705	GO:0003796	1	1	0.997306	1	0	0.00242439	1	lysozyme activity	MF
706	GO:0003823	1	1	0.994709	1	0	0.00484878	2	antigen binding	MF
708	GO:0003825	1	1	0.990829	1	0	0.00969756	4	alpha,alpha-trehalose-phosphate synthase (UDP-forming) activity	MF
709	GO:0003827	1	1	0.997001	1	0	0.00242439	1	alpha-1,3-mannosylglycoprotein 2-beta-N-acetylglucosaminyltransferase activity	MF
710	GO:0003830	1	1	0.990714	1	0	0.00969756	4	beta-1,4-mannosylglycoprotein 4-beta-N-acetylglucosaminyltransferase activity	MF
711	GO:0003837	1	1	0.997214	1	0	0.00242439	1	beta-ureidopropionase activity	MF
712	GO:0003838	1	1	0.997215	1	0	0.00242439	1	sterol 24-C-methyltransferase activity	MF
713	GO:0003839	1	1	0.995169	1	0	0.00484878	2	gamma-glutamylcyclotransferase activity	MF
714	GO:0003840	1	1	0.99138	1	0	0.00727317	3
715	GO:0003841	1	1	0.981005	1	0	0.0169707	7	1-acylglycerol-3-phosphate O-acyltransferase activity	MF
716	GO:0003843	1	1	0.947221	1	0	0.0533366	22	1,3-beta-D-glucan synthase activity	MF
717	GO:0003844	1	1	0.991352	1	0	0.00727317	3	1,4-alpha-glucan branching enzyme activity	MF
718	GO:0003846	1	1	0.970164	1	0	0.0315171	13	2-acylglycerol O-acyltransferase activity	MF
719	GO:0003848	1	1	0.995616	1	0	0.00484878	2	2-amino-4-hydroxy-6-hydroxymethyldihydropteridine diphosphokinase activity	MF
720	GO:0003849	1	1	0.990711	1	0	0.00969756	4	3-deoxy-7-phosphoheptulonate synthase activity	MF
721	GO:0003852	1	1	0.996952	1	0	0.00242439	1	2-isopropylmalate synthase activity	MF
722	GO:0003854	1	1	0.98815	1	0	0.0121219	5	3-beta-hydroxy-delta5-steroid dehydrogenase activity	MF
723	GO:0003855	1	1	0.994127	1	0	0.00484878	2	3-dehydroquinate dehydratase activity	MF
724	GO:0003856	1	1	0.99444	1	0	0.00484878	2	3-dehydroquinate synthase activity	MF
725	GO:0003857	1	1	0.991037	1	0	0.00727317	3	3-hydroxyacyl-CoA dehydrogenase activity	MF
726	GO:0003858	1	1	0.99734	1	0	0.00242439	1	3-hydroxybutyrate dehydrogenase activity	MF
727	GO:0003860	1	1	0.987948	1	0	0.0121219	5	3-hydroxyisobutyryl-CoA hydrolase activity	MF
728	GO:0003861	1	1	0.993789	1	0	0.00727317	3	3-isopropylmalate dehydratase activity	MF
729	GO:0003862	1	1	0.993263	1	0	0.00727317	3	3-isopropylmalate dehydrogenase activity	MF
730	GO:0003863	1	1	0.992217	1	0	0.00969756	4	3-methyl-2-oxobutanoate dehydrogenase (2-methylpropanoyl-transferring) activity	MF
731	GO:0003864	1	1	0.998227	1	0	0.00242439	1	3-methyl-2-oxobutanoate hydroxymethyltransferase activity	MF
732	GO:0003865	1	1	0.99197	1	0	0.00727317	3	3-oxo-5-alpha-steroid 4-dehydrogenase activity	MF
733	GO:0003866	1	1	0.997138	1	0	0.00242439	1	3-phosphoshikimate 1-carboxyvinyltransferase activity	MF
734	GO:0003867	1	1	0.992724	1	0	0.00727317	3	4-aminobutyrate transaminase activity	MF
735	GO:0003868	1	1	0.997202	1	0	0.00242439	1	4-hydroxyphenylpyruvate dioxygenase activity	MF
736	GO:0003871	1	1	0.992873	1	0	0.00727317	3	5-methyltetrahydropteroyltriglutamate-homocysteine S-methyltransferase activity	MF
737	GO:0003872	1	1	0.98166	1	0	0.0145463	6	6-phosphofructokinase activity	MF
738	GO:0003873	1	1	0.994873	1	0	0.00484878	2	6-phosphofructo-2-kinase activity	MF
739	GO:0003876	1	1	0.986679	1	0	0.0121219	5	AMP deaminase activity	MF
740	GO:0003878	1	1	0.992903	1	0	0.00727317	3	ATP citrate synthase activity	MF
741	GO:0003879	1	1	0.997183	1	0	0.00242439	1	ATP phosphoribosyltransferase activity	MF
742	GO:0003880	1	1	0.994399	1	0	0.00484878	2	protein C-terminal carboxyl O-methyltransferase activity	MF
743	GO:0003881	1	1	0.998108	1	0	0.00242439	1	CDP-diacylglycerol-inositol 3-phosphatidyltransferase activity	MF
744	GO:0003882	1	1	0.998166	1	0	0.00242439	1	CDP-diacylglycerol-serine O-phosphatidyltransferase activity	MF
745	GO:0003883	1	1	0.993848	1	0	0.00484878	2	CTP synthase activity	MF
746	GO:0003885	1	1	0.990379	1	0	0.00969756	4	D-arabinono-1,4-lactone oxidase activity	MF
747	GO:0003886	1	1	0.985737	1	0	0.0145463	6	DNA (cytosine-5-)-methyltransferase activity	MF
748	GO:0003887	1	1	0.889344	1	0	0.109098	45	DNA-directed DNA polymerase activity	MF
749	GO:0003896	1	1	0.985345	1	0	0.0145463	6	DNA primase activity	MF
750	GO:0003899	1	1	0.87383	1	0	0.143039	59	DNA-directed 5'-3' RNA polymerase activity	MF
751	GO:0003904	1	1	0.998587	1	0	0.00242439	1	deoxyribodipyrimidine photo-lyase activity	MF
752	GO:0003905	1	1	0.985578	1	0	0.0145463	6	alkylbase DNA N-glycosylase activity	MF
753	GO:0003906	1	1	0.973087	1	0	0.0242439	10	DNA-(apurinic or apyrimidinic site) lyase activity	MF
754	GO:0003909	1	1	0.978501	1	0	0.0218195	9	DNA ligase activity	MF
755	GO:0003910	1	1	0.978501	1	0	0.0218195	9	DNA ligase (ATP) activity	MF
756	GO:0003913	1	1	0.990977	1	0	0.00969756	4	DNA photolyase activity	MF
757	GO:0003914	1	1	0.996914	1	0	0.00242439	1	DNA (6-4) photolyase activity	MF
758	GO:0003916	1	1	0.962983	1	0	0.0363658	15	DNA topoisomerase activity	MF
759	GO:0003917	1	1	0.983786	1	0	0.0169707	7	DNA topoisomerase type I activity	MF
760	GO:0003918	1	1	0.978862	1	0	0.0193951	8	DNA topoisomerase type II (ATP-hydrolyzing) activity	MF
761	GO:0003919	1	1	0.984127	1	0	0.0145463	6	FMN adenylyltransferase activity	MF
762	GO:0003921	1	1	0.997722	1	0	0.00242439	1	GMP synthase activity	MF
763	GO:0003922	1	1	0.990897	1	0	0.00969756	4	GMP synthase (glutamine-hydrolyzing) activity	MF
764	GO:0003923	1	1	0.994088	1	0	0.00484878	2	GPI-anchor transamidase activity	MF
765	GO:0003924	1	1	0.765522	1	0	0.256985	106	GTPase activity	MF
766	GO:0003933	1	1	0.985082	1	0	0.0121219	5	GTP cyclohydrolase activity	MF
767	GO:0003934	1	1	0.997031	1	0	0.00242439	1	GTP cyclohydrolase I activity	MF
768	GO:0003935	1	1	0.988016	1	0	0.00969756	4	GTP cyclohydrolase II activity	MF
769	GO:0003937	1	1	0.997055	1	0	0.00242439	1	IMP cyclohydrolase activity	MF
770	GO:0003938	1	1	0.988851	1	0	0.0121219	5	IMP dehydrogenase activity	MF
771	GO:0003939	1	1	0.997156	1	0	0.00242439	1	L-iditol 2-dehydrogenase activity	MF
772	GO:0003941	1	1	0.996977	1	0	0.00242439	1	L-serine ammonia-lyase activity	MF
773	GO:0003942	1	1	0.994356	1	0	0.00484878	2	N-acetyl-gamma-glutamyl-phosphate reductase activity	MF
774	GO:0003949	1	1	0.998212	1	0	0.00242439	1	1-(5-phosphoribosyl)-5-[(5-phosphoribosylamino)methylideneamino]imidazole-4-carboxamide isomerase activity	MF
775	GO:0003950	1	1	0.980028	1	0	0.0193951	8	NAD+ ADP-ribosyltransferase activity	MF
776	GO:0003951	1	1	0.988624	1	0	0.0121219	5	NAD+ kinase activity	MF
777	GO:0003952	1	1	0.996829	1	0	0.00242439	1	NAD+ synthase (glutamine-hydrolyzing) activity	MF
778	GO:0003954	1	1	0.912925	1	0	0.0969756	40	NADH dehydrogenase activity	MF
780	GO:0003958	1	1	0.989013	1	0	0.0121219	5	NADPH-hemoprotein reductase activity	MF
781	GO:0003959	1	1	0.994032	1	0	0.00484878	2	NADPH dehydrogenase activity	MF
782	GO:0003960	1	1	0.995839	1	0	0.00484878	2	NADPH:quinone reductase activity	MF
783	GO:0003962	1	1	0.992665	1	0	0.00727317	3	cystathionine gamma-synthase activity	MF
784	GO:0003964	1	1	0.796605	1	0	0.230317	95	RNA-directed DNA polymerase activity	MF
785	GO:0003968	1	1	0.984787	1	0	0.0121219	5	RNA-directed 5'-3' RNA polymerase activity	MF
786	GO:0003972	1	1	0.997684	1	0	0.00242439	1	RNA ligase (ATP) activity	MF
787	GO:0003973	1	1	0.983892	1	0	0.0145463	6	(S)-2-hydroxy-acid oxidase activity	MF
788	GO:0003975	1	1	0.996973	1	0	0.00242439	1	UDP-N-acetylglucosamine-dolichyl-phosphate N-acetylglucosaminephosphotransferase activity	MF
789	GO:0003977	1	1	0.997059	1	0	0.00242439	1	UDP-N-acetylglucosamine diphosphorylase activity	MF
790	GO:0003978	1	1	0.985434	1	0	0.0169707	7	UDP-glucose 4-epimerase activity	MF
791	GO:0003979	1	1	0.992682	1	0	0.00727317	3	UDP-glucose 6-dehydrogenase activity	MF
792	GO:0003980	1	1	0.994509	1	0	0.00484878	2	UDP-glucose:glycoprotein glucosyltransferase activity	MF
793	GO:0003983	1	1	0.982766	1	0	0.0169707	7	UTP:glucose-1-phosphate uridylyltransferase activity	MF
794	GO:0003984	1	1	0.989847	1	0	0.00969756	4	acetolactate synthase activity	MF
795	GO:0003985	1	1	0.994278	1	0	0.00484878	2	acetyl-CoA C-acetyltransferase activity	MF
796	GO:0003986	1	1	0.997169	1	0	0.00242439	1	acetyl-CoA hydrolase activity	MF
797	GO:0003987	1	1	0.990983	1	0	0.00727317	3	acetate-CoA ligase activity	MF
798	GO:0003988	1	1	0.987786	1	0	0.0121219	5	acetyl-CoA C-acyltransferase activity	MF
799	GO:0003989	1	1	0.973527	1	0	0.0242439	10	acetyl-CoA carboxylase activity	MF
800	GO:0003991	1	1	0.997308	1	0	0.00242439	1	acetylglutamate kinase activity	MF
801	GO:0003992	1	1	0.997164	1	0	0.00242439	1	N2-acetyl-L-ornithine:2-oxoglutarate 5-aminotransferase activity	MF
802	GO:0003993	1	1	0.887493	1	0	0.113946	47	acid phosphatase activity	MF
803	GO:0003994	1	1	0.984112	1	0	0.0169707	7	aconitate hydratase activity	MF
804	GO:0003995	1	1	0.975057	1	0	0.0242439	10	acyl-CoA dehydrogenase activity	MF
805	GO:0003997	1	1	0.980074	1	0	0.0193951	8	acyl-CoA oxidase activity	MF
806	GO:0003998	1	1	0.997759	1	0	0.00242439	1	acylphosphatase activity	MF
807	GO:0003999	1	1	0.993324	1	0	0.00727317	3	adenine phosphoribosyltransferase activity	MF
808	GO:0004000	1	1	0.989506	1	0	0.00969756	4	adenosine deaminase activity	MF
809	GO:0004001	1	1	0.988979	1	0	0.0121219	5	adenosine kinase activity	MF
810	GO:0004003	1	1	0.905554	1	0	0.0921268	38	ATP-dependent DNA helicase activity	MF
811	GO:0004004	1	1	0.786127	1	0	0.215771	89	ATP-dependent RNA helicase activity	MF
812	GO:0004008	1	1	0.998432	1	0	0.00242439	1	copper-exporting ATPase activity	MF
813	GO:0004012	1	1	0.954919	1	0	0.0484878	20	phospholipid-translocating ATPase activity	MF
814	GO:0004013	1	1	0.992151	1	0	0.00969756	4	adenosylhomocysteinase activity	MF
815	GO:0004014	1	1	0.9857	1	0	0.0145463	6	adenosylmethionine decarboxylase activity	MF
816	GO:0004015	1	1	0.996828	1	0	0.00242439	1	adenosylmethionine-8-amino-7-oxononanoate transaminase activity	MF
817	GO:0004016	1	1	0.996828	1	0	0.00242439	1	adenylate cyclase activity	MF
818	GO:0004017	1	1	0.972585	1	0	0.0290927	12	adenylate kinase activity	MF
819	GO:0004018	1	1	0.997039	1	0	0.00242439	1	N6-(1,2-dicarboxyethyl)AMP AMP-lyase (fumarate-forming) activity	MF
820	GO:0004019	1	1	0.992607	1	0	0.00969756	4	adenylosuccinate synthase activity	MF
821	GO:0004020	1	1	0.997855	1	0	0.00242439	1	adenylylsulfate kinase activity	MF
822	GO:0004021	1	1	0.985907	1	0	0.0145463	6	L-alanine:2-oxoglutarate aminotransferase activity	MF
823	GO:0004022	1	1	0.979393	1	0	0.0218195	9	alcohol dehydrogenase (NAD) activity	MF
824	GO:0004026	1	1	0.998443	1	0	0.00242439	1	alcohol O-acetyltransferase activity	MF
825	GO:0004028	1	1	0.994426	1	0	0.00727317	3	3-chloroallyl aldehyde dehydrogenase activity	MF
826	GO:0004029	1	1	0.964741	1	0	0.0387902	16	aldehyde dehydrogenase (NAD) activity	MF
827	GO:0004030	1	1	0.984112	1	0	0.0193951	8	aldehyde dehydrogenase [NAD(P)+] activity	MF
829	GO:0004033	1	1	0.982665	1	0	0.0169707	7	aldo-keto reductase (NADP) activity	MF
830	GO:0004034	1	1	0.987846	1	0	0.0121219	5	aldose 1-epimerase activity	MF
831	GO:0004038	1	1	0.997165	1	0	0.00242439	1	allantoinase activity	MF
832	GO:0004040	1	1	0.975055	1	0	0.0242439	10	amidase activity	MF
833	GO:0004042	1	1	0.991882	1	0	0.00727317	3	acetyl-CoA:L-glutamate N-acetyltransferase activity	MF
834	GO:0004044	1	1	0.995107	1	0	0.00484878	2	amidophosphoribosyltransferase activity	MF
835	GO:0004045	1	1	0.984771	1	0	0.0169707	7	aminoacyl-tRNA hydrolase activity	MF
836	GO:0004046	1	1	0.994294	1	0	0.00484878	2	aminoacylase activity	MF
837	GO:0004047	1	1	0.99582	1	0	0.00484878	2	aminomethyltransferase activity	MF
838	GO:0004048	1	1	0.995068	1	0	0.00484878	2	anthranilate phosphoribosyltransferase activity	MF
839	GO:0004049	1	1	0.992123	1	0	0.00727317	3	anthranilate synthase activity	MF
840	GO:0004053	1	1	0.99793	1	0	0.00242439	1	arginase activity	MF
841	GO:0004055	1	1	0.996888	1	0	0.00484878	2	argininosuccinate synthase activity	MF
842	GO:0004056	1	1	0.997046	1	0	0.00242439	1	argininosuccinate lyase activity	MF
843	GO:0004057	1	1	0.997823	1	0	0.00242439	1	arginyltransferase activity	MF
844	GO:0004059	1	1	0.995615	1	0	0.00484878	2	aralkylamine N-acetyltransferase activity	MF
845	GO:0004061	1	1	0.990317	1	0	0.00969756	4	arylformamidase activity	MF
846	GO:0004066	1	1	0.992482	1	0	0.00727317	3	asparagine synthase (glutamine-hydrolyzing) activity	MF
847	GO:0004067	1	1	0.995788	1	0	0.00484878	2	asparaginase activity	MF
848	GO:0004069	1	1	0.976518	1	0	0.0218195	9	L-aspartate:2-oxoglutarate aminotransferase activity	MF
849	GO:0004070	1	1	0.997716	1	0	0.00242439	1	aspartate carbamoyltransferase activity	MF
850	GO:0004072	1	1	0.992263	1	0	0.00727317	3	aspartate kinase activity	MF
851	GO:0004073	1	1	0.997232	1	0	0.00242439	1	aspartate-semialdehyde dehydrogenase activity	MF
852	GO:0004075	1	1	0.988883	1	0	0.00969756	4	biotin carboxylase activity	MF
853	GO:0004076	1	1	0.997249	1	0	0.00242439	1	biotin synthase activity	MF
854	GO:0004077	1	1	0.99718	1	0	0.00242439	1	biotin-[acetyl-CoA-carboxylase] ligase activity	MF
855	GO:0004078	1	1	0.99718	1	0	0.00242439	1	biotin-[methylcrotonoyl-CoA-carboxylase] ligase activity	MF
856	GO:0004081	1	1	0.997986	1	0	0.00242439	1	bis(5'-nucleosyl)-tetraphosphatase (asymmetrical) activity	MF
857	GO:0004083	1	1	0.996859	1	0	0.00242439	1	bisphosphoglycerate 2-phosphatase activity	MF
858	GO:0004084	1	1	0.986139	1	0	0.0145463	6	branched-chain-amino-acid transaminase activity	MF
859	GO:0004088	1	1	0.993981	1	0	0.00484878	2	carbamoyl-phosphate synthase (glutamine-hydrolyzing) activity	MF
860	GO:0004089	1	1	0.97191	1	0	0.0290927	12	carbonate dehydratase activity	MF
861	GO:0004090	1	1	0.991256	1	0	0.00969756	4	carbonyl reductase (NADPH) activity	MF
862	GO:0004096	1	1	0.996913	1	0	0.00242439	1	catalase activity	MF
864	GO:0004103	1	1	0.992779	1	0	0.00727317	3	choline kinase activity	MF
865	GO:0004105	1	1	0.994137	1	0	0.00727317	3	choline-phosphate cytidylyltransferase activity	MF
866	GO:0004106	1	1	0.994191	1	0	0.00484878	2	chorismate mutase activity	MF
867	GO:0004107	1	1	0.99702	1	0	0.00242439	1	chorismate synthase activity	MF
868	GO:0004108	1	1	0.99496	1	0	0.00484878	2	citrate (Si)-synthase activity	MF
869	GO:0004109	1	1	0.99409	1	0	0.00484878	2	coproporphyrinogen oxidase activity	MF
870	GO:0004112	1	1	0.997689	1	0	0.00242439	1	cyclic-nucleotide phosphodiesterase activity	MF
871	GO:0004113	1	1	0.997689	1	0	0.00242439	1	2',3'-cyclic-nucleotide 3'-phosphodiesterase activity	MF
872	GO:0004121	1	1	0.998587	1	0	0.00242439	1	cystathionine beta-lyase activity	MF
873	GO:0004123	1	1	0.995675	1	0	0.00484878	2	cystathionine gamma-lyase activity	MF
874	GO:0004124	1	1	0.981762	1	0	0.0169707	7	cysteine synthase activity	MF
875	GO:0004126	1	1	0.997375	1	0	0.00242439	1	cytidine deaminase activity	MF
876	GO:0004127	1	1	0.993216	1	0	0.00727317	3	cytidylate kinase activity	MF
877	GO:0004128	1	1	0.989468	1	0	0.00969756	4	cytochrome-b5 reductase activity, acting on NAD(P)H	MF
878	GO:0004129	1	1	0.975548	1	0	0.0242439	10	cytochrome-c oxidase activity	MF
879	GO:0004130	1	1	0.988346	1	0	0.0121219	5	cytochrome-c peroxidase activity	MF
880	GO:0004132	1	1	0.9975	1	0	0.00242439	1	dCMP deaminase activity	MF
881	GO:0004133	1	1	0.985577	1	0	0.0121219	5	glycogen debranching enzyme activity	MF
882	GO:0004134	1	1	0.993743	1	0	0.00484878	2	4-alpha-glucanotransferase activity	MF
883	GO:0004137	1	1	0.996861	1	0	0.00242439	1	deoxycytidine kinase activity	MF
884	GO:0004140	1	1	0.99812	1	0	0.00242439	1	dephospho-CoA kinase activity	MF
885	GO:0004141	1	1	0.996828	1	0	0.00242439	1	dethiobiotin synthase activity	MF
886	GO:0004142	1	1	0.994493	1	0	0.00484878	2	diacylglycerol cholinephosphotransferase activity	MF
887	GO:0004143	1	1	0.989292	1	0	0.0121219	5	diacylglycerol kinase activity	MF
888	GO:0004144	1	1	0.97294	1	0	0.0242439	10	diacylglycerol O-acyltransferase activity	MF
889	GO:0004146	1	1	0.997008	1	0	0.00242439	1	dihydrofolate reductase activity	MF
890	GO:0004147	1	1	0.994214	1	0	0.00727317	3	dihydrolipoamide branched chain acyltransferase activity	MF
891	GO:0004148	1	1	0.990413	1	0	0.00969756	4	dihydrolipoyl dehydrogenase activity	MF
892	GO:0004149	1	1	0.997803	1	0	0.00242439	1	dihydrolipoyllysine-residue succinyltransferase activity	MF
893	GO:0004150	1	1	0.997679	1	0	0.00242439	1	dihydroneopterin aldolase activity	MF
894	GO:0004151	1	1	0.997238	1	0	0.00242439	1	dihydroorotase activity	MF
895	GO:0004152	1	1	0.996956	1	0	0.00242439	1	dihydroorotate dehydrogenase activity	MF
896	GO:0004156	1	1	0.995616	1	0	0.00484878	2	dihydropteroate synthase activity	MF
897	GO:0004157	1	1	0.996828	1	0	0.00242439	1	dihydropyrimidinase activity	MF
898	GO:0004159	1	1	0.998395	1	0	0.00242439	1	dihydrouracil dehydrogenase (NAD+) activity	MF
899	GO:0004160	1	1	0.996897	1	0	0.00242439	1	dihydroxy-acid dehydratase activity	MF
900	GO:0004161	1	1	0.979455	1	0	0.0193951	8	dimethylallyltranstransferase activity	MF
901	GO:0004163	1	1	0.993147	1	0	0.00727317	3	diphosphomevalonate decarboxylase activity	MF
902	GO:0004164	1	1	0.997502	1	0	0.00242439	1	diphthine synthase activity	MF
903	GO:0004165	1	1	0.975778	1	0	0.0266683	11	dodecenoyl-CoA delta-isomerase activity	MF
904	GO:0004167	1	1	0.99424	1	0	0.00727317	3	dopachrome isomerase activity	MF
905	GO:0004168	1	1	0.99811	1	0	0.00242439	1	dolichol kinase activity	MF
906	GO:0004169	1	1	0.997459	1	0	0.00242439	1	dolichyl-phosphate-mannose-protein mannosyltransferase activity	MF
907	GO:0004170	1	1	0.997769	1	0	0.00242439	1	dUTP diphosphatase activity	MF
908	GO:0004174	1	1	0.998323	1	0	0.00242439	1	electron-transferring-flavoprotein dehydrogenase activity	MF
910	GO:0004176	1	1	0.944892	1	0	0.0533366	22	ATP-dependent peptidase activity	MF
911	GO:0004177	1	1	0.92332	1	0	0.0703073	29	aminopeptidase activity	MF
912	GO:0004180	1	1	0.897692	1	0	0.106673	44	carboxypeptidase activity	MF
913	GO:0004181	1	1	0.992005	1	0	0.00727317	3	metallocarboxypeptidase activity	MF
914	GO:0004185	1	1	0.927855	1	0	0.0727317	30	serine-type carboxypeptidase activity	MF
916	GO:0004197	1	1	0.936295	1	0	0.0678829	28	cysteine-type endopeptidase activity	MF
917	GO:0004198	1	1	0.988276	1	0	0.0121219	5	calcium-dependent cysteine-type endopeptidase activity	MF
918	GO:0004222	1	1	0.85093	1	0	0.150312	62	metalloendopeptidase activity	MF
920	GO:0004298	1	1	0.957207	1	0	0.043639	18	threonine-type endopeptidase activity	MF
921	GO:0004300	1	1	0.988816	1	0	0.00969756	4	enoyl-CoA hydratase activity	MF
922	GO:0004301	1	1	0.975119	1	0	0.0266683	11	epoxide hydrolase activity	MF
923	GO:0004303	1	1	0.997449	1	0	0.00242439	1	estradiol 17-beta-dehydrogenase activity	MF
924	GO:0004305	1	1	0.997108	1	0	0.00242439	1	ethanolamine kinase activity	MF
925	GO:0004306	1	1	0.994379	1	0	0.00484878	2	ethanolamine-phosphate cytidylyltransferase activity	MF
926	GO:0004307	1	1	0.997056	1	0	0.00242439	1	ethanolaminephosphotransferase activity	MF
927	GO:0004309	1	1	0.996828	1	0	0.00242439	1	exopolyphosphatase activity	MF
928	GO:0004310	1	1	0.995576	1	0	0.00484878	2	farnesyl-diphosphate farnesyltransferase activity	MF
929	GO:0004311	1	1	0.976448	1	0	0.0242439	10	farnesyltranstransferase activity	MF
930	GO:0004312	1	1	0.925142	1	0	0.0800048	33	fatty acid synthase activity	MF
931	GO:0004314	1	1	0.997188	1	0	0.00242439	1	[acyl-carrier-protein] S-malonyltransferase activity	MF
932	GO:0004315	1	1	0.979318	1	0	0.0193951	8	3-oxoacyl-[acyl-carrier-protein] synthase activity	MF
933	GO:0004316	1	1	0.990366	1	0	0.00969756	4	3-oxoacyl-[acyl-carrier-protein] reductase (NADPH) activity	MF
934	GO:0004318	1	1	0.995229	1	0	0.00484878	2	enoyl-[acyl-carrier-protein] reductase (NADH) activity	MF
935	GO:0004320	1	1	0.996046	1	0	0.00484878	2	oleoyl-[acyl-carrier-protein] hydrolase activity	MF
936	GO:0004321	1	1	0.981123	1	0	0.0169707	7	fatty-acyl-CoA synthase activity	MF
937	GO:0004322	1	1	0.989354	1	0	0.0121219	5	ferroxidase activity	MF
938	GO:0004324	1	1	0.994454	1	0	0.00484878	2	ferredoxin-NADP+ reductase activity	MF
939	GO:0004325	1	1	0.986162	1	0	0.0145463	6	ferrochelatase activity	MF
940	GO:0004326	1	1	0.992656	1	0	0.00727317	3	tetrahydrofolylpolyglutamate synthase activity	MF
941	GO:0004328	1	1	0.988069	1	0	0.0121219	5	formamidase activity	MF
942	GO:0004329	1	1	0.996849	1	0	0.00242439	1	formate-tetrahydrofolate ligase activity	MF
943	GO:0004331	1	1	0.991748	1	0	0.00727317	3	fructose-2,6-bisphosphate 2-phosphatase activity	MF
944	GO:0004332	1	1	0.9811	1	0	0.0218195	9	fructose-bisphosphate aldolase activity	MF
945	GO:0004333	1	1	0.993524	1	0	0.00727317	3	fumarate hydratase activity	MF
946	GO:0004334	1	1	0.997168	1	0	0.00242439	1	fumarylacetoacetase activity	MF
947	GO:0004335	1	1	0.991427	1	0	0.00969756	4	galactokinase activity	MF
948	GO:0004337	1	1	0.977973	1	0	0.0218195	9	geranyltranstransferase activity	MF
949	GO:0004338	1	1	0.9972	1	0	0.00242439	1	glucan exo-1,3-beta-glucosidase activity	MF
950	GO:0004340	1	1	0.998266	1	0	0.00242439	1	glucokinase activity	MF
951	GO:0004343	1	1	0.997952	1	0	0.00242439	1	glucosamine 6-phosphate N-acetyltransferase activity	MF
952	GO:0004345	1	1	0.988312	1	0	0.0145463	6	glucose-6-phosphate dehydrogenase activity	MF
953	GO:0004347	1	1	0.994984	1	0	0.00484878	2	glucose-6-phosphate isomerase activity	MF
954	GO:0004348	1	1	0.993665	1	0	0.00484878	2	glucosylceramidase activity	MF
955	GO:0004349	1	1	0.989136	1	0	0.0121219	5	glutamate 5-kinase activity	MF
956	GO:0004350	1	1	0.989136	1	0	0.0121219	5	glutamate-5-semialdehyde dehydrogenase activity	MF
957	GO:0004351	1	1	0.990458	1	0	0.0121219	5	glutamate decarboxylase activity	MF
958	GO:0004352	1	1	0.988326	1	0	0.0145463	6	glutamate dehydrogenase (NAD+) activity	MF
959	GO:0004353	1	1	0.992006	1	0	0.00969756	4	glutamate dehydrogenase [NAD(P)+] activity	MF
960	GO:0004354	1	1	0.997722	1	0	0.00242439	1	glutamate dehydrogenase (NADP+) activity	MF
961	GO:0004356	1	1	0.984844	1	0	0.0169707	7	glutamate-ammonia ligase activity	MF
962	GO:0004357	1	1	0.996857	1	0	0.00242439	1	glutamate-cysteine ligase activity	MF
963	GO:0004358	1	1	0.997078	1	0	0.00242439	1	glutamate N-acetyltransferase activity	MF
964	GO:0004359	1	1	0.995421	1	0	0.00484878	2	glutaminase activity	MF
965	GO:0004360	1	1	0.99685	1	0	0.00242439	1	glutamine-fructose-6-phosphate transaminase (isomerizing) activity	MF
966	GO:0004362	1	1	0.989543	1	0	0.00969756	4	glutathione-disulfide reductase activity	MF
967	GO:0004363	1	1	0.99705	1	0	0.00242439	1	glutathione synthase activity	MF
969	GO:0004365	1	1	0.984518	1	0	0.0169707	7	glyceraldehyde-3-phosphate dehydrogenase (NAD+) (phosphorylating) activity	MF
970	GO:0004366	1	1	0.984625	1	0	0.0145463	6	glycerol-3-phosphate O-acyltransferase activity	MF
971	GO:0004367	1	1	0.989339	1	0	0.00969756	4	glycerol-3-phosphate dehydrogenase [NAD+] activity	MF
972	GO:0004368	1	1	0.996923	1	0	0.00242439	1	glycerol-3-phosphate dehydrogenase activity	MF
973	GO:0004370	1	1	0.997007	1	0	0.00242439	1	glycerol kinase activity	MF
974	GO:0004371	1	1	0.996854	1	0	0.00242439	1	glycerone kinase activity	MF
975	GO:0004372	1	1	0.983792	1	0	0.0145463	6	glycine hydroxymethyltransferase activity	MF
976	GO:0004373	1	1	0.983887	1	0	0.0193951	8	glycogen (starch) synthase activity	MF
977	GO:0004375	1	1	0.996828	1	0	0.00242439	1	glycine dehydrogenase (decarboxylating) activity	MF
978	GO:0004376	1	1	0.989501	1	0	0.00969756	4	glycolipid mannosyltransferase activity	MF
979	GO:0004377	1	1	0.992366	1	0	0.00727317	3	GDP-Man:Man3GlcNAc2-PP-Dol alpha-1,2-mannosyltransferase activity	MF
980	GO:0004378	1	1	0.997114	1	0	0.00242439	1	GDP-Man:Man1GlcNAc2-PP-Dol alpha-1,3-mannosyltransferase activity	MF
981	GO:0004379	1	1	0.997163	1	0	0.00242439	1	glycylpeptide N-tetradecanoyltransferase activity	MF
982	GO:0004383	1	1	0.992073	1	0	0.00969756	4	guanylate cyclase activity	MF
983	GO:0004385	1	1	0.994506	1	0	0.00484878	2	guanylate kinase activity	MF
984	GO:0004386	1	1	0.567192	1	0	0.506697	209	helicase activity	MF
985	GO:0004392	1	1	0.995135	1	0	0.00484878	2	heme oxygenase (decyclizing) activity	MF
986	GO:0004395	1	1	0.998155	1	0	0.00242439	1	hexaprenyldihydroxybenzoate methyltransferase activity	MF
987	GO:0004396	1	1	0.971987	1	0	0.0290927	12	hexokinase activity	MF
988	GO:0004399	1	1	0.99712	1	0	0.00242439	1	histidinol dehydrogenase activity	MF
989	GO:0004400	1	1	0.997206	1	0	0.00242439	1	histidinol-phosphate transaminase activity	MF
990	GO:0004401	1	1	0.997226	1	0	0.00242439	1	histidinol-phosphatase activity	MF
991	GO:0004402	1	1	0.918346	1	0	0.0800048	33	histone acetyltransferase activity	MF
992	GO:0004407	1	1	0.975139	1	0	0.0242439	10	histone deacetylase activity	MF
993	GO:0004411	1	1	0.996881	1	0	0.00242439	1	homogentisate 1,2-dioxygenase activity	MF
994	GO:0004412	1	1	0.995415	1	0	0.00484878	2	homoserine dehydrogenase activity	MF
995	GO:0004413	1	1	0.997287	1	0	0.00242439	1	homoserine kinase activity	MF
996	GO:0004416	1	1	0.989369	1	0	0.00969756	4	hydroxyacylglutathione hydrolase activity	MF
997	GO:0004417	1	1	0.99746	1	0	0.00242439	1	hydroxyethylthiazole kinase activity	MF
998	GO:0004418	1	1	0.998516	1	0	0.00242439	1	hydroxymethylbilane synthase activity	MF
999	GO:0004419	1	1	0.99694	1	0	0.00242439	1	hydroxymethylglutaryl-CoA lyase activity	MF
1000	GO:0004420	1	1	0.99426	1	0	0.00484878	2	hydroxymethylglutaryl-CoA reductase (NADPH) activity	MF
1001	GO:0004421	1	1	0.996884	1	0	0.00242439	1	hydroxymethylglutaryl-CoA synthase activity	MF
1002	GO:0004422	1	1	0.997519	1	0	0.00242439	1	hypoxanthine phosphoribosyltransferase activity	MF
1003	GO:0004424	1	1	0.99807	1	0	0.00242439	1	imidazoleglycerol-phosphate dehydratase activity	MF
1004	GO:0004425	1	1	0.99544	1	0	0.00484878	2	indole-3-glycerol-phosphate synthase activity	MF
1005	GO:0004427	1	1	0.966778	1	0	0.0339415	14	inorganic diphosphatase activity	MF
1006	GO:0004430	1	1	0.97436	1	0	0.0218195	9	1-phosphatidylinositol 4-kinase activity	MF
1007	GO:0004435	1	1	0.979748	1	0	0.0193951	8	phosphatidylinositol phospholipase C activity	MF
1008	GO:0004436	1	1	0.997288	1	0	0.00242439	1	phosphatidylinositol diacylglycerol-lyase activity	MF
1009	GO:0004438	1	1	0.996828	1	0	0.00242439	1	phosphatidylinositol-3-phosphatase activity	MF
1010	GO:0004439	1	1	0.974425	1	0	0.0242439	10	phosphatidylinositol-4,5-bisphosphate 5-phosphatase activity	MF
1011	GO:0004441	1	1	0.99718	1	0	0.00242439	1	inositol-1,4-bisphosphate 1-phosphatase activity	MF
1012	GO:0004445	1	1	0.989309	1	0	0.00969756	4	inositol-polyphosphate 5-phosphatase activity	MF
1013	GO:0004446	1	1	0.996954	1	0	0.00242439	1	inositol-hexakisphosphate phosphatase activity	MF
1014	GO:0004448	1	1	0.979096	1	0	0.0218195	9	isocitrate dehydrogenase activity	MF
1015	GO:0004449	1	1	0.989464	1	0	0.0121219	5	isocitrate dehydrogenase (NAD+) activity	MF
1016	GO:0004450	1	1	0.989525	1	0	0.00969756	4	isocitrate dehydrogenase (NADP+) activity	MF
1017	GO:0004452	1	1	0.997346	1	0	0.00242439	1	isopentenyl-diphosphate delta-isomerase activity	MF
1018	GO:0004454	1	1	0.997134	1	0	0.00242439	1	ketohexokinase activity	MF
1019	GO:0004455	1	1	0.996967	1	0	0.00242439	1	ketol-acid reductoisomerase activity	MF
1020	GO:0004457	1	1	0.9885	1	0	0.00969756	4	lactate dehydrogenase activity	MF
1021	GO:0004458	1	1	0.993907	1	0	0.00484878	2	D-lactate dehydrogenase (cytochrome) activity	MF
1022	GO:0004459	1	1	0.994561	1	0	0.00484878	2	L-lactate dehydrogenase activity	MF
1023	GO:0004462	1	1	0.986058	1	0	0.0145463	6	lactoylglutathione lyase activity	MF
1024	GO:0004463	1	1	0.996992	1	0	0.00242439	1	leukotriene-A4 hydrolase activity	MF
1025	GO:0004467	1	1	0.970493	1	0	0.0315171	13	long-chain fatty acid-CoA ligase activity	MF
1026	GO:0004470	1	1	0.982912	1	0	0.0169707	7	malic enzyme activity	MF
1027	GO:0004471	1	1	0.982912	1	0	0.0169707	7	malate dehydrogenase (decarboxylating) (NAD+) activity	MF
1028	GO:0004473	1	1	0.987754	1	0	0.0121219	5	malate dehydrogenase (decarboxylating) (NADP+) activity	MF
1029	GO:0004475	1	1	0.983386	1	0	0.0145463	6	mannose-1-phosphate guanylyltransferase activity	MF
1030	GO:0004476	1	1	0.99287	1	0	0.00969756	4	mannose-6-phosphate isomerase activity	MF
1031	GO:0004477	1	1	0.988315	1	0	0.0121219	5	methenyltetrahydrofolate cyclohydrolase activity	MF
1032	GO:0004478	1	1	0.992234	1	0	0.00969756	4	methionine adenosyltransferase activity	MF
1033	GO:0004479	1	1	0.99722	1	0	0.00242439	1	methionyl-tRNA formyltransferase activity	MF
1034	GO:0004482	1	1	0.98942	1	0	0.0121219	5	mRNA (guanine-N7-)-methyltransferase activity	MF
1035	GO:0004484	1	1	0.996842	1	0	0.00242439	1	mRNA guanylyltransferase activity	MF
1036	GO:0004485	1	1	0.993795	1	0	0.00484878	2	methylcrotonoyl-CoA carboxylase activity	MF
1037	GO:0004488	1	1	0.988315	1	0	0.0121219	5	methylenetetrahydrofolate dehydrogenase (NADP+) activity	MF
1038	GO:0004489	1	1	0.996952	1	0	0.00242439	1	methylenetetrahydrofolate reductase (NAD(P)H) activity	MF
1039	GO:0004491	1	1	0.997059	1	0	0.00242439	1	methylmalonate-semialdehyde dehydrogenase (acylating) activity	MF
1040	GO:0004493	1	1	0.996969	1	0	0.00242439	1	methylmalonyl-CoA epimerase activity	MF
1041	GO:0004496	1	1	0.997276	1	0	0.00242439	1	mevalonate kinase activity	MF
1043	GO:0004499	1	1	0.970918	1	0	0.0315171	13	N,N-dimethylaniline monooxygenase activity	MF
1044	GO:0004506	1	1	0.99394	1	0	0.00484878	2	squalene monooxygenase activity	MF
1045	GO:0004512	1	1	0.998592	1	0	0.00242439	1	inositol-3-phosphate synthase activity	MF
1046	GO:0004514	1	1	0.993831	1	0	0.00484878	2	nicotinate-nucleotide diphosphorylase (carboxylating) activity	MF
1047	GO:0004515	1	1	0.997681	1	0	0.00242439	1	nicotinate-nucleotide adenylyltransferase activity	MF
1048	GO:0004516	1	1	0.996882	1	0	0.00242439	1	nicotinate phosphoribosyltransferase activity	MF
1049	GO:0004517	1	1	0.997101	1	0	0.00242439	1	nitric-oxide synthase activity	MF
1050	GO:0004518	1	1	0.10668	1	0	2.13831	882	nuclease activity	MF
1051	GO:0004519	1	1	0.143879	1	0	1.85708	766	endonuclease activity	MF
1052	GO:0004520	1	1	0.904608	1	0	0.0921268	38	endodeoxyribonuclease activity	MF
1053	GO:0004521	1	1	0.763577	1	0	0.264258	109	endoribonuclease activity	MF
1054	GO:0004523	1	1	0.862213	1	0	0.145463	60	RNA-DNA hybrid ribonuclease activity	MF
1055	GO:0004525	1	1	0.968801	1	0	0.0290927	12	ribonuclease III activity	MF
1056	GO:0004526	1	1	0.979888	1	0	0.0242439	10	ribonuclease P activity	MF
1058	GO:0004528	1	1	0.987927	1	0	0.00969756	4	phosphodiesterase I activity	MF
1059	GO:0004529	1	1	0.961448	1	0	0.0363658	15	exodeoxyribonuclease activity	MF
1060	GO:0004532	1	1	0.920701	1	0	0.087278	36	exoribonuclease activity	MF
1061	GO:0004534	1	1	0.985967	1	0	0.0145463	6	5'-3' exoribonuclease activity	MF
1062	GO:0004535	1	1	0.955523	1	0	0.0484878	20	poly(A)-specific ribonuclease activity	MF
1063	GO:0004536	1	1	0.879827	1	0	0.118795	49	deoxyribonuclease activity	MF
1064	GO:0004540	1	1	0.696662	1	0	0.35881	148	ribonuclease activity	MF
1065	GO:0004549	1	1	0.975322	1	0	0.0290927	12	tRNA-specific ribonuclease activity	MF
1066	GO:0004550	1	1	0.990207	1	0	0.0121219	5	nucleoside diphosphate kinase activity	MF
1067	GO:0004551	1	1	0.965442	1	0	0.0363658	15	nucleotide diphosphatase activity	MF
1068	GO:0004553	1	1	0.408279	1	0	0.875205	361	hydrolase activity, hydrolyzing O-glycosyl compounds	MF
1069	GO:0004555	1	1	0.991447	1	0	0.00969756	4	alpha,alpha-trehalase activity	MF
1070	GO:0004556	1	1	0.98776	1	0	0.0121219	5	alpha-amylase activity	MF
1071	GO:0004557	1	1	0.98065	1	0	0.0193951	8	alpha-galactosidase activity	MF
1072	GO:0004558	1	1	0.988272	1	0	0.00969756	4	alpha-1,4-glucosidase activity	MF
1073	GO:0004559	1	1	0.968143	1	0	0.0315171	13	alpha-mannosidase activity	MF
1074	GO:0004560	1	1	0.977298	1	0	0.0242439	10	alpha-L-fucosidase activity	MF
1075	GO:0004561	1	1	0.995212	1	0	0.00484878	2	alpha-N-acetylglucosaminidase activity	MF
1076	GO:0004563	1	1	0.991948	1	0	0.00727317	3	beta-N-acetylhexosaminidase activity	MF
1077	GO:0004564	1	1	0.962685	1	0	0.0363658	15	beta-fructofuranosidase activity	MF
1078	GO:0004565	1	1	0.920751	1	0	0.0848536	35	beta-galactosidase activity	MF
1079	GO:0004566	1	1	0.98018	1	0	0.0193951	8	beta-glucuronidase activity	MF
1080	GO:0004567	1	1	0.9761	1	0	0.0218195	9	beta-mannosidase activity	MF
1081	GO:0004568	1	1	0.949157	1	0	0.055761	23	chitinase activity	MF
1082	GO:0004571	1	1	0.984246	1	0	0.0145463	6	mannosyl-oligosaccharide 1,2-alpha-mannosidase activity	MF
1083	GO:0004572	1	1	0.993115	1	0	0.00727317	3	mannosyl-oligosaccharide 1,3-1,6-alpha-mannosidase activity	MF
1084	GO:0004573	1	1	0.996832	1	0	0.00242439	1	mannosyl-oligosaccharide glucosidase activity	MF
1085	GO:0004575	1	1	0.962685	1	0	0.0363658	15	sucrose alpha-glucosidase activity	MF
1086	GO:0004576	1	1	0.98398	1	0	0.0145463	6	oligosaccharyl transferase activity	MF
1087	GO:0004577	1	1	0.995869	1	0	0.00484878	2	N-acetylglucosaminyldiphosphodolichol N-acetylglucosaminyltransferase activity	MF
1088	GO:0004579	1	1	0.986269	1	0	0.0121219	5	dolichyl-diphosphooligosaccharide-protein glycotransferase activity	MF
1089	GO:0004581	1	1	0.995439	1	0	0.00484878	2	dolichyl-phosphate beta-glucosyltransferase activity	MF
1090	GO:0004582	1	1	0.995287	1	0	0.00484878	2	dolichyl-phosphate beta-D-mannosyltransferase activity	MF
1091	GO:0004583	1	1	0.99691	1	0	0.00242439	1	dolichyl-phosphate-glucose-glycolipid alpha-glucosyltransferase activity	MF
1092	GO:0004584	1	1	0.998375	1	0	0.00242439	1	dolichyl-phosphate-mannose-glycolipid alpha-mannosyltransferase activity	MF
1093	GO:0004585	1	1	0.996922	1	0	0.00242439	1	ornithine carbamoyltransferase activity	MF
1094	GO:0004586	1	1	0.997214	1	0	0.00242439	1	ornithine decarboxylase activity	MF
1095	GO:0004587	1	1	0.99705	1	0	0.00242439	1	ornithine-oxo-acid transaminase activity	MF
1096	GO:0004588	1	1	0.997124	1	0	0.00242439	1	orotate phosphoribosyltransferase activity	MF
1097	GO:0004590	1	1	0.997124	1	0	0.00242439	1	orotidine-5'-phosphate decarboxylase activity	MF
1098	GO:0004591	1	1	0.994718	1	0	0.00484878	2	oxoglutarate dehydrogenase (succinyl-transferring) activity	MF
1099	GO:0004592	1	1	0.998064	1	0	0.00242439	1	pantoate-beta-alanine ligase activity	MF
1100	GO:0004594	1	1	0.993978	1	0	0.00484878	2	pantothenate kinase activity	MF
1101	GO:0004595	1	1	0.995776	1	0	0.00484878	2	pantetheine-phosphate adenylyltransferase activity	MF
1102	GO:0004596	1	1	0.978195	1	0	0.0218195	9	peptide alpha-N-acetyltransferase activity	MF
1103	GO:0004601	1	1	0.771549	1	0	0.266683	110	peroxidase activity	MF
1104	GO:0004602	1	1	0.97494	1	0	0.0290927	12	glutathione peroxidase activity	MF
1106	GO:0004605	1	1	0.99222	1	0	0.00727317	3	phosphatidate cytidylyltransferase activity	MF
1107	GO:0004607	1	1	0.99783	1	0	0.00242439	1	phosphatidylcholine-sterol O-acyltransferase activity	MF
1108	GO:0004609	1	1	0.989938	1	0	0.00969756	4	phosphatidylserine decarboxylase activity	MF
1109	GO:0004610	1	1	0.996892	1	0	0.00242439	1	phosphoacetylglucosamine mutase activity	MF
1110	GO:0004611	1	1	0.991272	1	0	0.00969756	4	phosphoenolpyruvate carboxykinase activity	MF
1111	GO:0004612	1	1	0.99684	1	0	0.00242439	1	phosphoenolpyruvate carboxykinase (ATP) activity	MF
1112	GO:0004614	1	1	0.988146	1	0	0.0121219	5	phosphoglucomutase activity	MF
1113	GO:0004615	1	1	0.991603	1	0	0.00727317	3	phosphomannomutase activity	MF
1114	GO:0004616	1	1	0.973976	1	0	0.0242439	10	phosphogluconate dehydrogenase (decarboxylating) activity	MF
1115	GO:0004617	1	1	0.986769	1	0	0.0121219	5	phosphoglycerate dehydrogenase activity	MF
1116	GO:0004618	1	1	0.994265	1	0	0.00484878	2	phosphoglycerate kinase activity	MF
1117	GO:0004619	1	1	0.987599	1	0	0.0121219	5	phosphoglycerate mutase activity	MF
1118	GO:0004620	1	1	0.840282	1	0	0.167283	69	phospholipase activity	MF
1119	GO:0004622	1	1	0.965063	1	0	0.0363658	15	lysophospholipase activity	MF
1120	GO:0004623	1	1	0.987731	1	0	0.0121219	5	phospholipase A2 activity	MF
1121	GO:0004629	1	1	0.977011	1	0	0.0218195	9	phospholipase C activity	MF
1122	GO:0004630	1	1	0.959009	1	0	0.0412146	17	phospholipase D activity	MF
1123	GO:0004631	1	1	0.997115	1	0	0.00242439	1	phosphomevalonate kinase activity	MF
1124	GO:0004632	1	1	0.997778	1	0	0.00242439	1	phosphopantothenate--cysteine ligase activity	MF
1125	GO:0004633	1	1	0.995295	1	0	0.00727317	3	phosphopantothenoylcysteine decarboxylase activity	MF
1126	GO:0004634	1	1	0.982151	1	0	0.0169707	7	phosphopyruvate hydratase activity	MF
1127	GO:0004635	1	1	0.996955	1	0	0.00242439	1	phosphoribosyl-AMP cyclohydrolase activity	MF
1128	GO:0004636	1	1	0.996955	1	0	0.00242439	1	phosphoribosyl-ATP diphosphatase activity	MF
1129	GO:0004637	1	1	0.997011	1	0	0.00242439	1	phosphoribosylamine-glycine ligase activity	MF
1130	GO:0004638	1	1	0.995339	1	0	0.00484878	2	phosphoribosylaminoimidazole carboxylase activity	MF
1131	GO:0004639	1	1	0.997188	1	0	0.00242439	1	phosphoribosylaminoimidazolesuccinocarboxamide synthase activity	MF
1132	GO:0004640	1	1	0.997275	1	0	0.00242439	1	phosphoribosylanthranilate isomerase activity	MF
1133	GO:0004641	1	1	0.996234	1	0	0.00484878	2	phosphoribosylformylglycinamidine cyclo-ligase activity	MF
1134	GO:0004642	1	1	0.996828	1	0	0.00242439	1	phosphoribosylformylglycinamidine synthase activity	MF
1135	GO:0004643	1	1	0.997055	1	0	0.00242439	1	phosphoribosylaminoimidazolecarboxamide formyltransferase activity	MF
1136	GO:0004644	1	1	0.997324	1	0	0.00242439	1	phosphoribosylglycinamide formyltransferase activity	MF
1137	GO:0004645	1	1	0.982538	1	0	0.0193951	8	phosphorylase activity	MF
1138	GO:0004647	1	1	0.986129	1	0	0.0145463	6	phosphoserine phosphatase activity	MF
1139	GO:0004648	1	1	0.997024	1	0	0.00242439	1	O-phospho-L-serine:2-oxoglutarate aminotransferase activity	MF
1140	GO:0004649	1	1	0.997013	1	0	0.00242439	1	poly(ADP-ribose) glycohydrolase activity	MF
1141	GO:0004650	1	1	0.927159	1	0	0.0751561	31	polygalacturonase activity	MF
1142	GO:0004651	1	1	0.996842	1	0	0.00242439	1	polynucleotide 5'-phosphatase activity	MF
1143	GO:0004652	1	1	0.974067	1	0	0.0242439	10	polynucleotide adenylyltransferase activity	MF
1144	GO:0004654	1	1	0.992181	1	0	0.00727317	3	polyribonucleotide nucleotidyltransferase activity	MF
1145	GO:0004655	1	1	0.996828	1	0	0.00242439	1	porphobilinogen synthase activity	MF
1146	GO:0004656	1	1	0.983276	1	0	0.0169707	7	procollagen-proline 4-dioxygenase activity	MF
1147	GO:0004657	1	1	0.998653	1	0	0.00242439	1	proline dehydrogenase activity	MF
1148	GO:0004659	1	1	0.939684	1	0	0.0630341	26	prenyltransferase activity	MF
1149	GO:0004660	1	1	0.994482	1	0	0.00484878	2	protein farnesyltransferase activity	MF
1150	GO:0004661	1	1	0.990857	1	0	0.00969756	4	protein geranylgeranyltransferase activity	MF
1151	GO:0004662	1	1	0.995198	1	0	0.00484878	2	CAAX-protein geranylgeranyltransferase activity	MF
1152	GO:0004663	1	1	0.995639	1	0	0.00484878	2	Rab geranylgeranyltransferase activity	MF
1153	GO:0004664	1	1	0.991605	1	0	0.00727317	3	prephenate dehydratase activity	MF
1154	GO:0004665	1	1	0.997236	1	0	0.00242439	1	prephenate dehydrogenase (NADP+) activity	MF
1155	GO:0004668	1	1	0.997701	1	0	0.00242439	1	protein-arginine deiminase activity	MF
1156	GO:0004671	1	1	0.997358	1	0	0.00242439	1	protein C-terminal S-isoprenylcysteine carboxyl O-methyltransferase activity	MF
1158	GO:0004673	1	1	0.913526	1	0	0.087278	36	protein histidine kinase activity	MF
1160	GO:0004675	1	1	0.631168	1	0	0.441239	182	transmembrane receptor protein serine/threonine kinase activity	MF
1161	GO:0004683	1	1	0.911706	1	0	0.0945512	39	calmodulin-dependent protein kinase activity	MF
1162	GO:0004693	1	1	0.923373	1	0	0.0727317	30	cyclin-dependent protein serine/threonine kinase activity	MF
1163	GO:0004702	1	1	0.829048	1	0	0.184254	76	signal transducer, downstream of receptor, with serine/threonine kinase activity	MF
1164	GO:0004706	1	1	0.997954	1	0	0.00242439	1	JUN kinase kinase kinase activity	MF
1165	GO:0004707	1	1	0.962929	1	0	0.0363658	15	MAP kinase activity	MF
1166	GO:0004708	1	1	0.988904	1	0	0.00969756	4	MAP kinase kinase activity	MF
1167	GO:0004709	1	1	0.926435	1	0	0.0800048	33	MAP kinase kinase kinase activity	MF
1168	GO:0004712	1	1	0.89917	1	0	0.101824	42	protein serine/threonine/tyrosine kinase activity	MF
1169	GO:0004713	1	1	0.900015	1	0	0.109098	45	protein tyrosine kinase activity	MF
1170	GO:0004714	1	1	0.959502	1	0	0.0412146	17	transmembrane receptor protein tyrosine kinase activity	MF
1171	GO:0004715	1	1	0.982649	1	0	0.0193951	8	non-membrane spanning protein tyrosine kinase activity	MF
1172	GO:0004719	1	1	0.997764	1	0	0.00242439	1	protein-L-isoaspartate (D-aspartate) O-methyltransferase activity	MF
1173	GO:0004721	1	1	0.671526	1	0	0.3976	164	phosphoprotein phosphatase activity	MF
1174	GO:0004722	1	1	0.810089	1	0	0.213346	88	protein serine/threonine phosphatase activity	MF
1175	GO:0004723	1	1	0.995599	1	0	0.00484878	2	calcium-dependent protein serine/threonine phosphatase activity	MF
1176	GO:0004725	1	1	0.932185	1	0	0.0630341	26	protein tyrosine phosphatase activity	MF
1177	GO:0004729	1	1	0.994974	1	0	0.00484878	2	oxygen-dependent protoporphyrinogen oxidase activity	MF
1178	GO:0004730	1	1	0.997202	1	0	0.00242439	1	pseudouridylate synthase activity	MF
1179	GO:0004733	1	1	0.994865	1	0	0.00484878	2	pyridoxamine-phosphate oxidase activity	MF
1180	GO:0004735	1	1	0.997731	1	0	0.00242439	1	pyrroline-5-carboxylate reductase activity	MF
1181	GO:0004737	1	1	0.987887	1	0	0.0121219	5	pyruvate decarboxylase activity	MF
1182	GO:0004738	1	1	0.989587	1	0	0.0121219	5	pyruvate dehydrogenase activity	MF
1183	GO:0004739	1	1	0.989587	1	0	0.0121219	5	pyruvate dehydrogenase (acetyl-transferring) activity	MF
1184	GO:0004740	1	1	0.997076	1	0	0.00242439	1	pyruvate dehydrogenase (acetyl-transferring) kinase activity	MF
1185	GO:0004742	1	1	0.987069	1	0	0.0121219	5	dihydrolipoyllysine-residue acetyltransferase activity	MF
1186	GO:0004743	1	1	0.967511	1	0	0.0290927	12	pyruvate kinase activity	MF
1187	GO:0004745	1	1	0.997206	1	0	0.00242439	1	retinol dehydrogenase activity	MF
1188	GO:0004746	1	1	0.998343	1	0	0.00242439	1	riboflavin synthase activity	MF
1189	GO:0004747	1	1	0.986855	1	0	0.0145463	6	ribokinase activity	MF
1190	GO:0004748	1	1	0.986752	1	0	0.0121219	5	ribonucleoside-diphosphate reductase activity, thioredoxin disulfide as acceptor	MF
1191	GO:0004749	1	1	0.986993	1	0	0.0145463	6	ribose phosphate diphosphokinase activity	MF
1192	GO:0004750	1	1	0.993948	1	0	0.00727317	3	ribulose-phosphate 3-epimerase activity	MF
1193	GO:0004751	1	1	0.991805	1	0	0.00727317	3	ribose-5-phosphate isomerase activity	MF
1194	GO:0004753	1	1	0.996828	1	0	0.00242439	1	saccharopine dehydrogenase activity	MF
1195	GO:0004758	1	1	0.994033	1	0	0.00484878	2	serine C-palmitoyltransferase activity	MF
1196	GO:0004760	1	1	0.99728	1	0	0.00242439	1	serine-pyruvate transaminase activity	MF
1197	GO:0004764	1	1	0.994127	1	0	0.00484878	2	shikimate 3-dehydrogenase (NADP+) activity	MF
1198	GO:0004765	1	1	0.997189	1	0	0.00242439	1	shikimate kinase activity	MF
1199	GO:0004766	1	1	0.988637	1	0	0.0121219	5	spermidine synthase activity	MF
1200	GO:0004767	1	1	0.997063	1	0	0.00242439	1	sphingomyelin phosphodiesterase activity	MF
1201	GO:0004774	1	1	0.991986	1	0	0.00969756	4	succinate-CoA ligase activity	MF
1202	GO:0004775	1	1	0.991986	1	0	0.00969756	4	succinate-CoA ligase (ADP-forming) activity	MF
1203	GO:0004777	1	1	0.996848	1	0	0.00242439	1	succinate-semialdehyde dehydrogenase (NAD+) activity	MF
1204	GO:0004779	1	1	0.992049	1	0	0.00727317	3	sulfate adenylyltransferase activity	MF
1205	GO:0004780	1	1	0.997861	1	0	0.00242439	1	sulfate adenylyltransferase (ADP) activity	MF
1206	GO:0004781	1	1	0.994176	1	0	0.00484878	2	sulfate adenylyltransferase (ATP) activity	MF
1207	GO:0004784	1	1	0.983696	1	0	0.0169707	7	superoxide dismutase activity	MF
1208	GO:0004788	1	1	0.997466	1	0	0.00242439	1	thiamine diphosphokinase activity	MF
1209	GO:0004789	1	1	0.997073	1	0	0.00242439	1	thiamine-phosphate diphosphorylase activity	MF
1210	GO:0004791	1	1	0.943711	1	0	0.0606097	25	thioredoxin-disulfide reductase activity	MF
1211	GO:0004792	1	1	0.98707	1	0	0.0121219	5	thiosulfate sulfurtransferase activity	MF
1212	GO:0004793	1	1	0.997232	1	0	0.00242439	1	threonine aldolase activity	MF
1213	GO:0004794	1	1	0.991261	1	0	0.00969756	4	L-threonine ammonia-lyase activity	MF
1214	GO:0004795	1	1	0.994832	1	0	0.00484878	2	threonine synthase activity	MF
1215	GO:0004797	1	1	0.99533	1	0	0.00484878	2	thymidine kinase activity	MF
1216	GO:0004798	1	1	0.997199	1	0	0.00242439	1	thymidylate kinase activity	MF
1217	GO:0004799	1	1	0.997008	1	0	0.00242439	1	thymidylate synthase activity	MF
1218	GO:0004801	1	1	0.994566	1	0	0.00484878	2	sedoheptulose-7-phosphate:D-glyceraldehyde-3-phosphate glyceronetransferase activity	MF
1219	GO:0004802	1	1	0.989344	1	0	0.00969756	4	transketolase activity	MF
1220	GO:0004805	1	1	0.979634	1	0	0.0193951	8	trehalose-phosphatase activity	MF
1221	GO:0004806	1	1	0.962071	1	0	0.0363658	15	triglyceride lipase activity	MF
1222	GO:0004807	1	1	0.994244	1	0	0.00727317	3	triose-phosphate isomerase activity	MF
1223	GO:0004809	1	1	0.991135	1	0	0.00969756	4	tRNA (guanine-N2-)-methyltransferase activity	MF
1224	GO:0004810	1	1	0.996951	1	0	0.00242439	1	tRNA adenylyltransferase activity	MF
1225	GO:0004812	1	1	0.865013	1	0	0.130917	54	aminoacyl-tRNA ligase activity	MF
1226	GO:0004813	1	1	0.992453	1	0	0.00969756	4	alanine-tRNA ligase activity	MF
1227	GO:0004814	1	1	0.996911	1	0	0.00242439	1	arginine-tRNA ligase activity	MF
1228	GO:0004815	1	1	0.994593	1	0	0.00484878	2	aspartate-tRNA ligase activity	MF
1229	GO:0004816	1	1	0.990876	1	0	0.00727317	3	asparagine-tRNA ligase activity	MF
1230	GO:0004817	1	1	0.99516	1	0	0.00484878	2	cysteine-tRNA ligase activity	MF
1231	GO:0004818	1	1	0.991317	1	0	0.00727317	3	glutamate-tRNA ligase activity	MF
1232	GO:0004819	1	1	0.996832	1	0	0.00242439	1	glutamine-tRNA ligase activity	MF
1233	GO:0004820	1	1	0.992309	1	0	0.00727317	3	glycine-tRNA ligase activity	MF
1234	GO:0004821	1	1	0.993887	1	0	0.00484878	2	histidine-tRNA ligase activity	MF
1235	GO:0004822	1	1	0.992188	1	0	0.00727317	3	isoleucine-tRNA ligase activity	MF
1236	GO:0004823	1	1	0.993665	1	0	0.00484878	2	leucine-tRNA ligase activity	MF
1237	GO:0004824	1	1	0.993876	1	0	0.00484878	2	lysine-tRNA ligase activity	MF
1238	GO:0004825	1	1	0.986563	1	0	0.0121219	5	methionine-tRNA ligase activity	MF
1239	GO:0004826	1	1	0.986846	1	0	0.0121219	5	phenylalanine-tRNA ligase activity	MF
1240	GO:0004827	1	1	0.994028	1	0	0.00484878	2	proline-tRNA ligase activity	MF
1241	GO:0004828	1	1	0.995603	1	0	0.00484878	2	serine-tRNA ligase activity	MF
1242	GO:0004829	1	1	0.993791	1	0	0.00484878	2	threonine-tRNA ligase activity	MF
1243	GO:0004830	1	1	0.994861	1	0	0.00484878	2	tryptophan-tRNA ligase activity	MF
1244	GO:0004831	1	1	0.986425	1	0	0.0145463	6	tyrosine-tRNA ligase activity	MF
1245	GO:0004832	1	1	0.982585	1	0	0.0169707	7	valine-tRNA ligase activity	MF
1246	GO:0004834	1	1	0.989709	1	0	0.00969756	4	tryptophan synthase activity	MF
1247	GO:0004837	1	1	0.997921	1	0	0.00242439	1	tyrosine decarboxylase activity	MF
1248	GO:0004838	1	1	0.984809	1	0	0.0145463	6	L-tyrosine:2-oxoglutarate aminotransferase activity	MF
1249	GO:0004842	1	1	0.324197	1	0	1.0837	447	ubiquitin-protein transferase activity	MF
1250	GO:0004843	1	1	0.948128	1	0	0.0484878	20	thiol-dependent ubiquitin-specific protease activity	MF
1251	GO:0004844	1	1	0.998164	1	0	0.00242439	1	uracil DNA N-glycosylase activity	MF
1252	GO:0004845	1	1	0.987321	1	0	0.0145463	6	uracil phosphoribosyltransferase activity	MF
1253	GO:0004846	1	1	0.994273	1	0	0.00484878	2	urate oxidase activity	MF
1254	GO:0004848	1	1	0.998404	1	0	0.00242439	1	ureidoglycolate hydrolase activity	MF
1255	GO:0004849	1	1	0.97415	1	0	0.0266683	11	uridine kinase activity	MF
1256	GO:0004851	1	1	0.996233	1	0	0.00484878	2	uroporphyrin-III C-methyltransferase activity	MF
1257	GO:0004852	1	1	0.995528	1	0	0.00484878	2	uroporphyrinogen-III synthase activity	MF
1258	GO:0004853	1	1	0.994401	1	0	0.00484878	2	uroporphyrinogen decarboxylase activity	MF
1259	GO:0004854	1	1	0.995483	1	0	0.00484878	2	xanthine dehydrogenase activity	MF
1260	GO:0004856	1	1	0.996973	1	0	0.00242439	1	xylulokinase activity	MF
1261	GO:0004857	1	1	0.797817	1	0	0.235166	97	enzyme inhibitor activity	MF
1262	GO:0004860	1	1	0.975899	1	0	0.0242439	10	protein kinase inhibitor activity	MF
1263	GO:0004861	1	1	0.992902	1	0	0.00727317	3	cyclin-dependent protein serine/threonine kinase inhibitor activity	MF
1264	GO:0004864	1	1	0.969135	1	0	0.0339415	14	protein phosphatase inhibitor activity	MF
1265	GO:0004865	1	1	0.996994	1	0	0.00242439	1	protein serine/threonine phosphatase inhibitor activity	MF
1266	GO:0004866	1	1	0.971311	1	0	0.0315171	13	endopeptidase inhibitor activity	MF
1267	GO:0004867	1	1	0.983529	1	0	0.0169707	7	serine-type endopeptidase inhibitor activity	MF
1268	GO:0004869	1	1	0.98899	1	0	0.0121219	5	cysteine-type endopeptidase inhibitor activity	MF
1269	GO:0004871	1	1	0.303297	1	0	1.13219	467	signal transducer activity	MF
1270	GO:0004872	1	1	0.446255	1	0	0.775805	320	receptor activity	MF
1271	GO:0004879	1	1	0.996835	1	0	0.00242439	1	nuclear receptor activity	MF
1272	GO:0004887	1	1	0.996835	1	0	0.00242439	1	thyroid hormone receptor activity	MF
1273	GO:0004888	1	1	0.55071	1	0	0.569731	235	transmembrane signaling receptor activity	MF
1274	GO:0004930	1	1	0.992788	1	0	0.00727317	3	G-protein coupled receptor activity	MF
1275	GO:0004970	1	1	0.969217	1	0	0.0266683	11	ionotropic glutamate receptor activity	MF
1276	GO:0005034	1	1	0.994166	1	0	0.00484878	2	osmosensor activity	MF
1277	GO:0005044	1	1	0.994121	1	0	0.00484878	2	scavenger receptor activity	MF
1278	GO:0005046	1	1	0.997302	1	0	0.00242439	1	KDEL sequence binding	MF
1279	GO:0005047	1	1	0.986598	1	0	0.0145463	6	signal recognition particle binding	MF
1280	GO:0005048	1	1	0.903464	1	0	0.0921268	38	signal sequence binding	MF
1281	GO:0005052	1	1	0.996839	1	0	0.00242439	1	peroxisome matrix targeting signal-1 binding	MF
1282	GO:0005057	1	1	0.739613	1	0	0.293351	121	signal transducer activity, downstream of receptor	MF
1283	GO:0005083	1	1	0.977443	1	0	0.0218195	9
1284	GO:0005085	1	1	0.861209	1	0	0.143039	59	guanyl-nucleotide exchange factor activity	MF
1285	GO:0005086	1	1	0.97042	1	0	0.0315171	13	ARF guanyl-nucleotide exchange factor activity	MF
1286	GO:0005088	1	1	0.941659	1	0	0.055761	23	Ras guanyl-nucleotide exchange factor activity	MF
1287	GO:0005089	1	1	0.969508	1	0	0.0290927	12	Rho guanyl-nucleotide exchange factor activity	MF
1288	GO:0005090	1	1	0.989987	1	0	0.00969756	4	Sar guanyl-nucleotide exchange factor activity	MF
1289	GO:0005092	1	1	0.987333	1	0	0.0121219	5	GDP-dissociation inhibitor activity	MF
1290	GO:0005093	1	1	0.997146	1	0	0.00242439	1	Rab GDP-dissociation inhibitor activity	MF
1291	GO:0005094	1	1	0.993131	1	0	0.00727317	3	Rho GDP-dissociation inhibitor activity	MF
1292	GO:0005095	1	1	0.998273	1	0	0.00242439	1	GTPase inhibitor activity	MF
1293	GO:0005096	1	1	0.82647	1	0	0.17698	73	GTPase activator activity	MF
1294	GO:0005102	1	1	0.823546	1	0	0.186678	77	receptor binding	MF
1295	GO:0005125	1	1	0.994447	1	0	0.00484878	2	cytokine activity	MF
1296	GO:0005126	1	1	0.996828	1	0	0.00242439	1	cytokine receptor binding	MF
1297	GO:0005158	1	1	0.997066	1	0	0.00242439	1	insulin receptor binding	MF
1298	GO:0005160	1	1	0.996828	1	0	0.00242439	1	transforming growth factor beta receptor binding	MF
1299	GO:0005178	1	1	0.996828	1	0	0.00242439	1	integrin binding	MF
1300	GO:0005179	1	1	0.983757	1	0	0.0169707	7	hormone activity	MF
1301	GO:0005198	1	1	0.428221	1	0	0.916419	378	structural molecule activity	MF
1302	GO:0005199	1	1	0.969504	1	0	0.0339415	14	structural constituent of cell wall	MF
1303	GO:0005200	1	1	0.931675	1	0	0.0703073	29	structural constituent of cytoskeleton	MF
1305	GO:0005216	1	1	0.764028	1	0	0.256985	106	ion channel activity	MF
1306	GO:0005217	1	1	0.996846	1	0	0.00242439	1	intracellular ligand-gated ion channel activity	MF
1307	GO:0005221	1	1	0.996846	1	0	0.00242439	1	intracellular cyclic nucleotide activated cation channel activity	MF
1308	GO:0005222	1	1	0.996846	1	0	0.00242439	1	intracellular cAMP activated cation channel activity	MF
1309	GO:0005225	1	1	0.998308	1	0	0.00242439	1	volume-sensitive anion channel activity	MF
1310	GO:0005227	1	1	0.990616	1	0	0.00727317	3	calcium activated cation channel activity	MF
1311	GO:0005230	1	1	0.969217	1	0	0.0266683	11	extracellular ligand-gated ion channel activity	MF
1312	GO:0005242	1	1	0.987187	1	0	0.0121219	5	inward rectifier potassium channel activity	MF
1313	GO:0005244	1	1	0.881524	1	0	0.118795	49	voltage-gated ion channel activity	MF
1314	GO:0005245	1	1	0.99684	1	0	0.00242439	1	voltage-gated calcium channel activity	MF
1315	GO:0005247	1	1	0.979333	1	0	0.0169707	7	voltage-gated chloride channel activity	MF
1316	GO:0005249	1	1	0.93046	1	0	0.0703073	29	voltage-gated potassium channel activity	MF
1317	GO:0005253	1	1	0.948835	1	0	0.0509122	21	anion channel activity	MF
1318	GO:0005254	1	1	0.976091	1	0	0.0218195	9	chloride channel activity	MF
1319	GO:0005261	1	1	0.841985	1	0	0.162434	67	cation channel activity	MF
1320	GO:0005262	1	1	0.932732	1	0	0.0630341	26	calcium channel activity	MF
1321	GO:0005267	1	1	0.9157	1	0	0.087278	36	potassium channel activity	MF
1322	GO:0005274	1	1	0.991388	1	0	0.00969756	4	allantoin uptake transmembrane transporter activity	MF
1323	GO:0005275	1	1	0.995041	1	0	0.00484878	2	amine transmembrane transporter activity	MF
1324	GO:0005283	1	1	0.996918	1	0	0.00242439	1	sodium:amino acid symporter activity	MF
1325	GO:0005290	1	1	0.984203	1	0	0.0145463	6	L-histidine transmembrane transporter activity	MF
1326	GO:0005302	1	1	0.980241	1	0	0.0169707	7	L-tyrosine transmembrane transporter activity	MF
1327	GO:0005310	1	1	0.945623	1	0	0.055761	23	dicarboxylic acid transmembrane transporter activity	MF
1328	GO:0005313	1	1	0.983508	1	0	0.0145463	6	L-glutamate transmembrane transporter activity	MF
1329	GO:0005315	1	1	0.957589	1	0	0.043639	18	inorganic phosphate transmembrane transporter activity	MF
1330	GO:0005319	1	1	0.882162	1	0	0.130917	54	lipid transporter activity	MF
1331	GO:0005324	1	1	0.995255	1	0	0.00484878	2	long-chain fatty acid transporter activity	MF
1332	GO:0005325	1	1	0.995255	1	0	0.00484878	2	peroxisomal fatty-acyl-CoA transporter activity	MF
1333	GO:0005337	1	1	0.944774	1	0	0.0581853	24	nucleoside transmembrane transporter activity	MF
1334	GO:0005338	1	1	0.958005	1	0	0.043639	18	nucleotide-sugar transmembrane transporter activity	MF
1335	GO:0005342	1	1	0.756074	1	0	0.271532	112	organic acid transmembrane transporter activity	MF
1336	GO:0005343	1	1	0.996918	1	0	0.00242439	1	organic acid:sodium symporter activity	MF
1337	GO:0005344	1	1	0.997729	1	0	0.00242439	1	oxygen carrier activity	MF
1338	GO:0005345	1	1	0.956972	1	0	0.043639	18	purine nucleobase transmembrane transporter activity	MF
1339	GO:0005346	1	1	0.961701	1	0	0.0412146	17	purine ribonucleotide transmembrane transporter activity	MF
1340	GO:0005347	1	1	0.966535	1	0	0.0363658	15	ATP transmembrane transporter activity	MF
1341	GO:0005350	1	1	0.985209	1	0	0.0145463	6	pyrimidine nucleobase transmembrane transporter activity	MF
1342	GO:0005351	1	1	0.868899	1	0	0.140615	58	sugar:proton symporter activity	MF
1343	GO:0005353	1	1	0.997482	1	0	0.00242439	1	fructose transmembrane transporter activity	MF
1344	GO:0005354	1	1	0.986665	1	0	0.0121219	5	galactose transmembrane transporter activity	MF
1345	GO:0005355	1	1	0.888976	1	0	0.118795	49	glucose transmembrane transporter activity	MF
1346	GO:0005356	1	1	0.997004	1	0	0.00242439	1	hydrogen:glucose symporter activity	MF
1347	GO:0005358	1	1	0.997004	1	0	0.00242439	1	high-affinity hydrogen:glucose symporter activity	MF
1348	GO:0005363	1	1	0.997698	1	0	0.00242439	1	maltose transmembrane transporter activity	MF
1349	GO:0005365	1	1	0.979224	1	0	0.0193951	8	myo-inositol transmembrane transporter activity	MF
1350	GO:0005366	1	1	0.992461	1	0	0.00727317	3	myo-inositol:proton symporter activity	MF
1351	GO:0005372	1	1	0.950522	1	0	0.0606097	25	water transmembrane transporter activity	MF
1352	GO:0005375	1	1	0.975154	1	0	0.0266683	11	copper ion transmembrane transporter activity	MF
1353	GO:0005381	1	1	0.975906	1	0	0.0242439	10	iron ion transmembrane transporter activity	MF
1354	GO:0005384	1	1	0.979723	1	0	0.0193951	8	manganese ion transmembrane transporter activity	MF
1356	GO:0005388	1	1	0.957133	1	0	0.0412146	17	calcium-transporting ATPase activity	MF
1357	GO:0005402	1	1	0.868899	1	0	0.140615	58	cation:sugar symporter activity	MF
1358	GO:0005416	1	1	0.996918	1	0	0.00242439	1	cation:amino acid symporter activity	MF
1359	GO:0005432	1	1	0.991844	1	0	0.00727317	3	calcium:sodium antiporter activity	MF
1360	GO:0005451	1	1	0.966031	1	0	0.0339415	14	monovalent cation:proton antiporter activity	MF
1361	GO:0005452	1	1	0.983597	1	0	0.0145463	6	inorganic anion exchanger activity	MF
1362	GO:0005457	1	1	0.987647	1	0	0.0121219	5	GDP-fucose transmembrane transporter activity	MF
1363	GO:0005458	1	1	0.994703	1	0	0.00484878	2	GDP-mannose transmembrane transporter activity	MF
1364	GO:0005459	1	1	0.987898	1	0	0.0121219	5	UDP-galactose transmembrane transporter activity	MF
1365	GO:0005460	1	1	0.989169	1	0	0.00969756	4	UDP-glucose transmembrane transporter activity	MF
1366	GO:0005463	1	1	0.997127	1	0	0.00242439	1	UDP-N-acetylgalactosamine transmembrane transporter activity	MF
1367	GO:0005464	1	1	0.990838	1	0	0.00969756	4	UDP-xylose transmembrane transporter activity	MF
1368	GO:0005471	1	1	0.984347	1	0	0.0169707	7	ATP:ADP antiporter activity	MF
1369	GO:0005483	1	1	0.995236	1	0	0.00484878	2	soluble NSF attachment protein activity	MF
1370	GO:0005484	1	1	0.919987	1	0	0.0897024	37	SNAP receptor activity	MF
1371	GO:0005487	1	1	0.960448	1	0	0.0363658	15	nucleocytoplasmic transporter activity	MF
1373	GO:0005496	1	1	0.960715	1	0	0.0412146	17	steroid binding	MF
1374	GO:0005504	1	1	0.98666	1	0	0.0145463	6	fatty acid binding	MF
1375	GO:0005506	1	1	0.539362	1	0	0.623068	257	iron ion binding	MF
1376	GO:0005507	1	1	0.714932	1	0	0.341839	141	copper ion binding	MF
1378	GO:0005513	1	1	0.98975	1	0	0.0121219	5	detection of calcium ion	BP
1380	GO:0005516	1	1	0.708766	1	0	0.344263	142	calmodulin binding	MF
1381	GO:0005522	1	1	0.995051	1	0	0.00484878	2	profilin binding	MF
1382	GO:0005524	1	1	0.00100356	0.522583	0	6.19189	2554	ATP binding	MF
1383	GO:0005525	1	1	0.550837	1	0	0.581853	240	GTP binding	MF
1384	GO:0005527	1	1	0.969966	1	0	0.0339415	14	macrolide binding	MF
1385	GO:0005528	1	1	0.969966	1	0	0.0339415	14	FK506 binding	MF
1386	GO:0005536	1	1	0.983053	1	0	0.0169707	7	glucose binding	MF
1387	GO:0005537	1	1	0.99245	1	0	0.00727317	3	mannose binding	MF
1388	GO:0005539	1	1	0.98957	1	0	0.00969756	4	glycosaminoglycan binding	MF
1389	GO:0005542	1	1	0.994331	1	0	0.00484878	2	folic acid binding	MF
1390	GO:0005543	1	1	0.78689	1	0	0.223044	92	phospholipid binding	MF
1391	GO:0005544	1	1	0.969972	1	0	0.0315171	13	calcium-dependent phospholipid binding	MF
1392	GO:0005545	1	1	0.979805	1	0	0.0218195	9	1-phosphatidylinositol binding	MF
1393	GO:0005546	1	1	0.977119	1	0	0.0218195	9	phosphatidylinositol-4,5-bisphosphate binding	MF
1394	GO:0005547	1	1	0.995937	1	0	0.00484878	2	phosphatidylinositol-3,4,5-trisphosphate binding	MF
1395	GO:0005548	1	1	0.937344	1	0	0.0678829	28	phospholipid transporter activity	MF
1398	GO:0005578	1	1	0.965103	1	0	0.0290927	12	proteinaceous extracellular matrix	CC
1399	GO:0005615	1	1	0.811482	1	0	0.220619	91	extracellular space	CC
1402	GO:0005623	1	1	0.963165	1	0	0.0363658	15	cell	CC
1403	GO:0005628	1	1	0.989172	1	0	0.00969756	4	prospore membrane	CC
1405	GO:0005635	1	1	0.853758	1	0	0.140615	58	nuclear envelope	CC
1406	GO:0005637	1	1	0.991342	1	0	0.00727317	3	nuclear inner membrane	CC
1407	GO:0005640	1	1	0.998257	1	0	0.00242439	1	nuclear outer membrane	CC
1408	GO:0005641	1	1	0.997329	1	0	0.00242439	1	nuclear envelope lumen	CC
1409	GO:0005642	1	1	0.998554	1	0	0.00242439	1	annulate lamellae	CC
1410	GO:0005643	1	1	0.90185	1	0	0.0969756	40	nuclear pore	CC
1411	GO:0005652	1	1	0.988203	1	0	0.00969756	4	nuclear lamina	CC
1413	GO:0005655	1	1	0.962976	1	0	0.0412146	17	nucleolar ribonuclease P complex	CC
1414	GO:0005656	1	1	0.995497	1	0	0.00484878	2	nuclear pre-replicative complex	CC
1415	GO:0005657	1	1	0.973334	1	0	0.0266683	11	replication fork	CC
1416	GO:0005658	1	1	0.988999	1	0	0.00969756	4	alpha DNA polymerase:primase complex	CC
1417	GO:0005662	1	1	0.997908	1	0	0.00242439	1	DNA replication factor A complex	CC
1418	GO:0005663	1	1	0.967293	1	0	0.0290927	12	DNA replication factor C complex	CC
1419	GO:0005664	1	1	0.989159	1	0	0.0121219	5	nuclear origin of replication recognition complex	CC
1420	GO:0005665	1	1	0.965514	1	0	0.0387902	16	DNA-directed RNA polymerase II, core complex	CC
1421	GO:0005666	1	1	0.959086	1	0	0.0460634	19	DNA-directed RNA polymerase III complex	CC
1422	GO:0005667	1	1	0.793163	1	0	0.230317	95	transcription factor complex	CC
1423	GO:0005668	1	1	0.990783	1	0	0.00969756	4	RNA polymerase transcription factor SL1 complex	CC
1424	GO:0005669	1	1	0.964033	1	0	0.0363658	15	transcription factor TFIID complex	CC
1425	GO:0005671	1	1	0.995378	1	0	0.00484878	2	Ada2/Gcn5/Ada3 transcription activator complex	CC
1426	GO:0005672	1	1	0.992874	1	0	0.00727317	3	transcription factor TFIIA complex	CC
1427	GO:0005673	1	1	0.995305	1	0	0.00484878	2	transcription factor TFIIE complex	CC
1428	GO:0005674	1	1	0.995802	1	0	0.00484878	2	transcription factor TFIIF complex	CC
1429	GO:0005675	1	1	0.988019	1	0	0.0121219	5	holo TFIIH complex	CC
1430	GO:0005677	1	1	0.970712	1	0	0.0315171	13	chromatin silencing complex	CC
1431	GO:0005680	1	1	0.979292	1	0	0.0193951	8	anaphase-promoting complex	CC
1432	GO:0005681	1	1	0.643892	1	0	0.438814	181	spliceosomal complex	CC
1433	GO:0005682	1	1	0.963621	1	0	0.0412146	17	U5 snRNP	CC
1434	GO:0005683	1	1	0.995403	1	0	0.00484878	2	U7 snRNP	CC
1435	GO:0005684	1	1	0.907536	1	0	0.0969756	40	U2-type spliceosomal complex	CC
1436	GO:0005685	1	1	0.952333	1	0	0.0509122	21	U1 snRNP	CC
1437	GO:0005686	1	1	0.952754	1	0	0.0533366	22	U2 snRNP	CC
1438	GO:0005687	1	1	0.976689	1	0	0.0266683	11	U4 snRNP	CC
1439	GO:0005688	1	1	0.988511	1	0	0.0145463	6	U6 snRNP	CC
1440	GO:0005689	1	1	0.966776	1	0	0.0387902	16	U12-type spliceosomal complex	CC
1441	GO:0005690	1	1	0.997137	1	0	0.00242439	1	U4atac snRNP	CC
1442	GO:0005694	1	1	0.783137	1	0	0.230317	95	chromosome	CC
1443	GO:0005697	1	1	0.990414	1	0	0.00969756	4	telomerase holoenzyme complex	CC
1444	GO:0005712	1	1	0.989713	1	0	0.00969756	4	chiasma	CC
1445	GO:0005719	1	1	0.988146	1	0	0.00969756	4	nuclear euchromatin	CC
1446	GO:0005720	1	1	0.967114	1	0	0.0315171	13	nuclear heterochromatin	CC
1447	GO:0005721	1	1	0.9919	1	0	0.00727317	3	pericentric heterochromatin	CC
1448	GO:0005724	1	1	0.99708	1	0	0.00242439	1	nuclear telomeric heterochromatin	CC
1449	GO:0005730	1	1	0.347726	1	0	1.01824	420	nucleolus	CC
1450	GO:0005731	1	1	0.994638	1	0	0.00727317	3	nucleolus organizer region	CC
1451	GO:0005732	1	1	0.96202	1	0	0.043639	18	small nucleolar ribonucleoprotein complex	CC
1452	GO:0005736	1	1	0.977696	1	0	0.0266683	11	DNA-directed RNA polymerase I complex	CC
1455	GO:0005740	1	1	0.982402	1	0	0.0193951	8	mitochondrial envelope	CC
1456	GO:0005741	1	1	0.890909	1	0	0.109098	45	mitochondrial outer membrane	CC
1457	GO:0005742	1	1	0.986969	1	0	0.0145463	6	mitochondrial outer membrane translocase complex	CC
1459	GO:0005744	1	1	0.971956	1	0	0.0315171	13	mitochondrial inner membrane presequence translocase complex	CC
1460	GO:0005746	1	1	0.994837	1	0	0.00727317	3	mitochondrial respiratory chain	CC
1461	GO:0005747	1	1	0.922687	1	0	0.0897024	37	mitochondrial respiratory chain complex I	CC
1462	GO:0005749	1	1	0.982531	1	0	0.0169707	7	mitochondrial respiratory chain complex II, succinate dehydrogenase complex (ubiquinone)	CC
1463	GO:0005750	1	1	0.989962	1	0	0.0121219	5	mitochondrial respiratory chain complex III	CC
1464	GO:0005751	1	1	0.993211	1	0	0.00727317	3	mitochondrial respiratory chain complex IV	CC
1465	GO:0005753	1	1	0.989541	1	0	0.0121219	5	mitochondrial proton-transporting ATP synthase complex	CC
1466	GO:0005758	1	1	0.951041	1	0	0.055761	23	mitochondrial intermembrane space	CC
1467	GO:0005759	1	1	0.793293	1	0	0.230317	95	mitochondrial matrix	CC
1468	GO:0005760	1	1	0.99683	1	0	0.00242439	1	gamma DNA polymerase complex	CC
1469	GO:0005762	1	1	0.973898	1	0	0.0290927	12	mitochondrial large ribosomal subunit	CC
1470	GO:0005763	1	1	0.988301	1	0	0.0121219	5	mitochondrial small ribosomal subunit	CC
1471	GO:0005764	1	1	0.891521	1	0	0.109098	45	lysosome	CC
1472	GO:0005765	1	1	0.88177	1	0	0.113946	47	lysosomal membrane	CC
1476	GO:0005771	1	1	0.968352	1	0	0.0315171	13	multivesicular body	CC
1479	GO:0005775	1	1	0.952593	1	0	0.0533366	22	vacuolar lumen	CC
1480	GO:0005776	1	1	0.965905	1	0	0.0315171	13	autophagosome	CC
1481	GO:0005777	1	1	0.641942	1	0	0.433966	179	peroxisome	CC
1482	GO:0005778	1	1	0.897958	1	0	0.109098	45	peroxisomal membrane	CC
1483	GO:0005779	1	1	0.976058	1	0	0.0242439	10	integral component of peroxisomal membrane	CC
1484	GO:0005782	1	1	0.98357	1	0	0.0145463	6	peroxisomal matrix	CC
1486	GO:0005784	1	1	0.994061	1	0	0.00727317	3	Sec61 translocon complex	CC
1487	GO:0005785	1	1	0.990837	1	0	0.00969756	4	signal recognition particle receptor complex	CC
1488	GO:0005786	1	1	0.977683	1	0	0.0242439	10	signal recognition particle, endoplasmic reticulum targeting	CC
1489	GO:0005787	1	1	0.986163	1	0	0.0145463	6	signal peptidase complex	CC
1490	GO:0005788	1	1	0.88008	1	0	0.126068	52	endoplasmic reticulum lumen	CC
1491	GO:0005789	1	1	0.255421	1	0	1.31402	542	endoplasmic reticulum membrane	CC
1492	GO:0005791	1	1	0.997808	1	0	0.00242439	1	rough endoplasmic reticulum	CC
1493	GO:0005793	1	1	0.980962	1	0	0.0169707	7	endoplasmic reticulum-Golgi intermediate compartment	CC
1494	GO:0005794	1	1	0.15994	1	0	1.76738	729	Golgi apparatus	CC
1495	GO:0005795	1	1	0.978234	1	0	0.0193951	8	Golgi stack	CC
1496	GO:0005797	1	1	0.986479	1	0	0.0145463	6	Golgi medial cisterna	CC
1497	GO:0005798	1	1	0.975811	1	0	0.0242439	10	Golgi-associated vesicle	CC
1498	GO:0005801	1	1	0.960329	1	0	0.0412146	17	cis-Golgi network	CC
1500	GO:0005811	1	1	0.945546	1	0	0.0606097	25	lipid droplet	CC
1501	GO:0005813	1	1	0.933895	1	0	0.0630341	26	centrosome	CC
1502	GO:0005814	1	1	0.967392	1	0	0.0315171	13	centriole	CC
1503	GO:0005815	1	1	0.824721	1	0	0.181829	75	microtubule organizing center	CC
1504	GO:0005816	1	1	0.960928	1	0	0.0387902	16	spindle pole body	CC
1505	GO:0005819	1	1	0.817943	1	0	0.179405	74	spindle	CC
1506	GO:0005826	1	1	0.996828	1	0	0.00242439	1	actomyosin contractile ring	CC
1507	GO:0005828	1	1	0.984019	1	0	0.0169707	7	kinetochore microtubule	CC
1509	GO:0005832	1	1	0.971673	1	0	0.0290927	12	chaperonin-containing T-complex	CC
1510	GO:0005834	1	1	0.976616	1	0	0.0218195	9	heterotrimeric G-protein complex	CC
1511	GO:0005835	1	1	0.993395	1	0	0.00727317	3	fatty acid synthase complex	CC
1512	GO:0005838	1	1	0.992487	1	0	0.00727317	3	proteasome regulatory particle	CC
1513	GO:0005839	1	1	0.978282	1	0	0.0218195	9	proteasome core complex	CC
1514	GO:0005840	1	1	0.56935	1	0	0.618219	255	ribosome	CC
1515	GO:0005844	1	1	0.966806	1	0	0.0315171	13	polysome	CC
1516	GO:0005845	1	1	0.979703	1	0	0.0218195	9	mRNA cap binding complex	CC
1517	GO:0005846	1	1	0.991931	1	0	0.00727317	3	nuclear cap binding complex	CC
1518	GO:0005847	1	1	0.973363	1	0	0.0242439	10	mRNA cleavage and polyadenylation specificity factor complex	CC
1519	GO:0005849	1	1	0.951609	1	0	0.0460634	19	mRNA cleavage factor complex	CC
1520	GO:0005850	1	1	0.997704	1	0	0.00242439	1	eukaryotic translation initiation factor 2 complex	CC
1521	GO:0005851	1	1	0.987118	1	0	0.0121219	5	eukaryotic translation initiation factor 2B complex	CC
1522	GO:0005852	1	1	0.962595	1	0	0.0363658	15	eukaryotic translation initiation factor 3 complex	CC
1523	GO:0005853	1	1	0.995617	1	0	0.00484878	2	eukaryotic translation elongation factor 1 complex	CC
1524	GO:0005856	1	1	0.739814	1	0	0.295776	122	cytoskeleton	CC
1525	GO:0005859	1	1	0.997292	1	0	0.00242439	1	muscle myosin complex	CC
1526	GO:0005863	1	1	0.997292	1	0	0.00242439	1	striated muscle myosin thick filament	CC
1527	GO:0005871	1	1	0.863495	1	0	0.130917	54	kinesin complex	CC
1528	GO:0005872	1	1	0.996829	1	0	0.00242439	1	minus-end kinesin complex	CC
1529	GO:0005874	1	1	0.571363	1	0	0.533366	220	microtubule	CC
1530	GO:0005875	1	1	0.785038	1	0	0.223044	92	microtubule associated complex	CC
1531	GO:0005876	1	1	0.964757	1	0	0.0387902	16	spindle microtubule	CC
1532	GO:0005880	1	1	0.997079	1	0	0.00242439	1	nuclear microtubule	CC
1533	GO:0005881	1	1	0.931912	1	0	0.0703073	29	cytoplasmic microtubule	CC
1534	GO:0005884	1	1	0.977743	1	0	0.0193951	8	actin filament	CC
1535	GO:0005885	1	1	0.977933	1	0	0.0242439	10	Arp2/3 protein complex	CC
1537	GO:0005887	1	1	0.647537	1	0	0.433966	179	integral component of plasma membrane	CC
1538	GO:0005901	1	1	0.998137	1	0	0.00242439	1	caveola	CC
1539	GO:0005905	1	1	0.954181	1	0	0.0509122	21	clathrin-coated pit	CC
1540	GO:0005911	1	1	0.17515	1	0	1.71647	708	cell-cell junction	CC
1541	GO:0005912	1	1	0.979123	1	0	0.0193951	8	adherens junction	CC
1542	GO:0005913	1	1	0.988762	1	0	0.00969756	4	cell-cell adherens junction	CC
1543	GO:0005918	1	1	0.997576	1	0	0.00242439	1	septate junction	CC
1544	GO:0005923	1	1	0.992644	1	0	0.00727317	3	bicellular tight junction	CC
1545	GO:0005924	1	1	0.990254	1	0	0.00969756	4	cell-substrate adherens junction	CC
1546	GO:0005925	1	1	0.990254	1	0	0.00969756	4	focal adhesion	CC
1547	GO:0005929	1	1	0.958612	1	0	0.0412146	17	cilium	CC
1548	GO:0005930	1	1	0.9848	1	0	0.0145463	6	axoneme	CC
1549	GO:0005933	1	1	0.994154	1	0	0.00484878	2	cellular bud	CC
1550	GO:0005934	1	1	0.998046	1	0	0.00242439	1	cellular bud tip	CC
1551	GO:0005935	1	1	0.998046	1	0	0.00242439	1	cellular bud neck	CC
1552	GO:0005938	1	1	0.949808	1	0	0.0484878	20	cell cortex	CC
1553	GO:0005942	1	1	0.988627	1	0	0.0121219	5	phosphatidylinositol 3-kinase complex	CC
1554	GO:0005947	1	1	0.994718	1	0	0.00484878	2	mitochondrial alpha-ketoglutarate dehydrogenase complex	CC
1555	GO:0005948	1	1	0.997071	1	0	0.00242439	1	acetolactate synthase complex	CC
1556	GO:0005950	1	1	0.995174	1	0	0.00484878	2	anthranilate synthase complex	CC
1557	GO:0005951	1	1	0.993981	1	0	0.00484878	2	carbamoyl-phosphate synthase complex	CC
1558	GO:0005953	1	1	0.997273	1	0	0.00242439	1	CAAX-protein geranylgeranyltransferase complex	CC
1559	GO:0005955	1	1	0.995599	1	0	0.00484878	2	calcineurin complex	CC
1560	GO:0005956	1	1	0.993236	1	0	0.00727317	3	protein kinase CK2 complex	CC
1561	GO:0005960	1	1	0.99566	1	0	0.00484878	2	glycine cleavage complex	CC
1562	GO:0005965	1	1	0.994482	1	0	0.00484878	2	protein farnesyltransferase complex	CC
1563	GO:0005968	1	1	0.99266	1	0	0.00727317	3	Rab-protein geranylgeranyltransferase complex	CC
1564	GO:0005971	1	1	0.997251	1	0	0.00242439	1	ribonucleoside-diphosphate reductase complex	CC
1566	GO:0005976	1	1	0.366357	1	0	0.991575	409	polysaccharide metabolic process	BP
1567	GO:0005977	1	1	0.974196	1	0	0.0242439	10	glycogen metabolic process	BP
1568	GO:0005978	1	1	0.979257	1	0	0.0193951	8	glycogen biosynthetic process	BP
1569	GO:0005979	1	1	0.997066	1	0	0.00242439	1	regulation of glycogen biosynthetic process	BP
1570	GO:0005982	1	1	0.891117	1	0	0.113946	47	starch metabolic process	BP
1571	GO:0005983	1	1	0.957003	1	0	0.0412146	17	starch catabolic process	BP
1572	GO:0005984	1	1	0.859774	1	0	0.152737	63	disaccharide metabolic process	BP
1573	GO:0005985	1	1	0.913743	1	0	0.0897024	37	sucrose metabolic process	BP
1574	GO:0005986	1	1	0.96756	1	0	0.0339415	14	sucrose biosynthetic process	BP
1575	GO:0005987	1	1	0.986848	1	0	0.0121219	5	sucrose catabolic process	BP
1577	GO:0005992	1	1	0.962377	1	0	0.0412146	17	trehalose biosynthetic process	BP
1578	GO:0005993	1	1	0.991447	1	0	0.00969756	4	trehalose catabolic process	BP
1579	GO:0005996	1	1	0.753153	1	0	0.293351	121	monosaccharide metabolic process	BP
1580	GO:0005997	1	1	0.995182	1	0	0.00484878	2	xylulose metabolic process	BP
1581	GO:0005998	1	1	0.998204	1	0	0.00242439	1	xylulose catabolic process	BP
1582	GO:0006000	1	1	0.988292	1	0	0.0121219	5	fructose metabolic process	BP
1583	GO:0006001	1	1	0.997134	1	0	0.00242439	1	fructose catabolic process	BP
1584	GO:0006002	1	1	0.972967	1	0	0.0242439	10	fructose 6-phosphate metabolic process	BP
1585	GO:0006003	1	1	0.991748	1	0	0.00727317	3	fructose 2,6-bisphosphate metabolic process	BP
1586	GO:0006004	1	1	0.983312	1	0	0.0145463	6	fucose metabolic process	BP
1587	GO:0006005	1	1	0.997195	1	0	0.00242439	1	L-fucose biosynthetic process	BP
1588	GO:0006006	1	1	0.893915	1	0	0.121219	50	glucose metabolic process	BP
1589	GO:0006007	1	1	0.989596	1	0	0.00969756	4	glucose catabolic process	BP
1590	GO:0006011	1	1	0.982766	1	0	0.0169707	7	UDP-glucose metabolic process	BP
1591	GO:0006012	1	1	0.955821	1	0	0.0484878	20	galactose metabolic process	BP
1592	GO:0006013	1	1	0.980977	1	0	0.0193951	8	mannose metabolic process	BP
1593	GO:0006014	1	1	0.986855	1	0	0.0145463	6	D-ribose metabolic process	BP
1594	GO:0006020	1	1	0.974942	1	0	0.0242439	10	inositol metabolic process	BP
1595	GO:0006021	1	1	0.990817	1	0	0.00969756	4	inositol biosynthetic process	BP
1596	GO:0006022	1	1	0.919886	1	0	0.0824292	34	aminoglycan metabolic process	BP
1597	GO:0006023	1	1	0.979904	1	0	0.0169707	7	aminoglycan biosynthetic process	BP
1598	GO:0006024	1	1	0.979904	1	0	0.0169707	7	glycosaminoglycan biosynthetic process	BP
1599	GO:0006026	1	1	0.94177	1	0	0.0630341	26	aminoglycan catabolic process	BP
1600	GO:0006027	1	1	0.997232	1	0	0.00242439	1	glycosaminoglycan catabolic process	BP
1601	GO:0006029	1	1	0.96287	1	0	0.0339415	14	proteoglycan metabolic process	BP
1602	GO:0006030	1	1	0.944387	1	0	0.0606097	25	chitin metabolic process	BP
1603	GO:0006032	1	1	0.944387	1	0	0.0606097	25	chitin catabolic process	BP
1604	GO:0006040	1	1	0.921418	1	0	0.0848536	35	amino sugar metabolic process	BP
1605	GO:0006044	1	1	0.995735	1	0	0.00484878	2	N-acetylglucosamine metabolic process	BP
1606	GO:0006045	1	1	0.997778	1	0	0.00242439	1	N-acetylglucosamine biosynthetic process	BP
1607	GO:0006047	1	1	0.988799	1	0	0.00969756	4	UDP-N-acetylglucosamine metabolic process	BP
1608	GO:0006048	1	1	0.988799	1	0	0.00969756	4	UDP-N-acetylglucosamine biosynthetic process	BP
1609	GO:0006054	1	1	0.997778	1	0	0.00242439	1	N-acetylneuraminate metabolic process	BP
1610	GO:0006056	1	1	0.99287	1	0	0.00969756	4	mannoprotein metabolic process	BP
1611	GO:0006057	1	1	0.99287	1	0	0.00969756	4	mannoprotein biosynthetic process	BP
1612	GO:0006059	1	1	0.996828	1	0	0.00242439	1	hexitol metabolic process	BP
[truncated: 9,458 more rows]

## Sheet: top 100 upreg
internal ID	category	over represented P-Value	over represented FDR	under represented P-Value	under represented FDR	Genes in top-100 upreg	Expected genes	Genes in genome (background)	term	ontology
4242	GO:0016491	1.30911e-06	0.0149972	1	1	22	7.26923	1411	oxidoreductase activity	MF
968	GO:0004364	5.31981e-05	0.139523	0.999998	1	4	0.221529	43	glutathione transferase activity	MF
4328	GO:0016682	6.66011e-05	0.139523	0.999997	1	4	0.22668	44	oxidoreductase activity, acting on diphenols and related substances as donors, oxygen as acceptor	MF
3854	GO:0015238	6.89685e-05	0.139523	0.999996	1	5	0.427602	83	drug transmembrane transporter activity	MF
10216	GO:0090484	7.39493e-05	0.139523	0.999995	1	5	0.432754	84	drug transporter activity	MF
8989	GO:0052731	8.52535e-05	0.139523	1	1	2	0.0154555	3	phosphocholine phosphatase activity	MF
8990	GO:0052732	8.52535e-05	0.139523	1	1	2	0.0154555	3	phosphoethanolamine phosphatase activity	MF
4326	GO:0016679	0.000144275	0.206602	0.999993	1	4	0.278199	54	oxidoreductase activity, acting on diphenols and related substances as donors	MF
4373	GO:0016765	0.000174781	0.222476	0.999986	1	5	0.556397	108	transferase activity, transferring alkyl or aryl (other than methyl) groups	MF
2802	GO:0009267	0.00029745	0.340759	0.999974	1	5	0.561549	109	cellular response to starvation	BP
863	GO:0004097	0.000501998	0.487385	0.999996	1	2	0.0360628	7	catechol oxidase activity	MF
5547	GO:0031669	0.000535854	0.487385	0.999947	1	5	0.633675	123	cellular response to nutrient levels	BP
6726	GO:0042594	0.000553074	0.487385	0.999945	1	5	0.643978	125	response to starvation	BP
5546	GO:0031668	0.00134361	1	0.999835	1	5	0.78823	153	cellular response to extracellular stimulus	BP
5545	GO:0031667	0.0013793	1	0.99983	1	5	0.793381	154	response to nutrient levels	BP
2804	GO:0009269	0.00165563	1	0.999972	1	2	0.0721256	14	response to desiccation	BP
4718	GO:0019344	0.0018296	1	0.999968	1	2	0.0669738	13	cysteine biosynthetic process	BP
9710	GO:0071496	0.0018706	1	0.999752	1	5	0.850052	165	cellular response to external stimulus	BP
8616	GO:0051262	0.00199825	1	0.999963	1	2	0.0721256	14	protein tetramerization	BP
1005	GO:0004427	0.00226525	1	0.999955	1	2	0.0721256	14	inorganic diphosphatase activity	MF
4060	GO:0016036	0.00263116	1	0.999837	1	3	0.257591	50	cellular response to phosphate starvation	BP
1397	GO:0005576	0.00267839	1	0.999147	1	12	4.90969	953	extracellular region	CC
3198	GO:0009991	0.00287996	1	0.999578	1	5	0.947936	184	response to extracellular stimulus	BP
1355	GO:0005385	0.00291659	1	0.999934	1	2	0.0721256	14	zinc ion transmembrane transporter activity	MF
1862	GO:0006534	0.0032447	1	0.99992	1	2	0.0875811	17	cysteine metabolic process	BP
6329	GO:0035251	0.00332694	1	0.999495	1	5	1.03552	201	UDP-glucosyltransferase activity	MF
3058	GO:0009801	0.00354102	1	1	1	1	0.00515183	1	cinnamic acid ester metabolic process	BP
8317	GO:0050284	0.00354102	1	1	1	1	0.00515183	1	sinapate 1-glucosyltransferase activity	MF
7807	GO:0046527	0.0036219	1	0.999439	1	5	1.05612	205	glucosyltransferase activity	MF
2184	GO:0007154	0.0040333	1	0.999359	1	5	1.03037	200	cell communication	BP
1105	GO:0004604	0.00417796	1	1	1	1	0.00515183	1	phosphoadenylyl-sulfate reductase (thioredoxin) activity	MF
3189	GO:0009973	0.00417796	1	1	1	1	0.00515183	1	adenylyl-sulfate reductase activity	MF
6019	GO:0033741	0.00417796	1	1	1	1	0.00515183	1	adenylyl-sulfate reductase (glutathione) activity	MF
4930	GO:0022804	0.00433342	1	0.998889	1	8	2.60167	505	active transmembrane transporter activity	MF
9102	GO:0055114	0.00442255	1	0.999123	1	6	1.59191	309	oxidation-reduction process	BP
3862	GO:0015291	0.00454561	1	0.999093	1	6	1.53524	298	secondary active transmembrane transporter activity	MF
9953	GO:0080044	0.00529945	1	0.999572	1	3	0.381235	74	quercetin 7-O-glucosyltransferase activity	MF
9952	GO:0080043	0.00555326	1	0.999544	1	3	0.386387	75	quercetin 3-O-glucosyltransferase activity	MF
1094	GO:0004586	0.00591967	1	1	1	1	0.00515183	1	ornithine decarboxylase activity	MF
5955	GO:0033387	0.00591967	1	1	1	1	0.00515183	1	putrescine biosynthetic process from ornithine	BP
4616	GO:0018580	0.00598466	1	1	1	1	0.00515183	1	nitronate monooxygenase activity	MF
2972	GO:0009664	0.00621094	1	0.999469	1	3	0.386387	75	plant-type cell wall organization	BP
8292	GO:0050112	0.00630364	1	1	1	1	0.00515183	1	inositol 2-dehydrogenase activity	MF
2674	GO:0009070	0.00664799	1	0.999758	1	2	0.118492	23	serine family amino acid biosynthetic process	BP
962	GO:0004357	0.00667536	1	1	1	1	0.00515183	1	glutamate-cysteine ligase activity	MF
1988	GO:0006750	0.00667536	1	1	1	1	0.00515183	1	glutathione biosynthetic process	BP
4668	GO:0019184	0.00667536	1	1	1	1	0.00515183	1	nonribosomal peptide biosynthetic process	BP
3868	GO:0015297	0.00685635	1	0.999057	1	4	0.752167	146	antiporter activity	MF
4746	GO:0019419	0.00848439	1	0.999982	1	1	0.0103037	2	sulfate reduction	BP
10245	GO:0090626	0.00968138	1	0.999977	1	1	0.0103037	2	plant epidermis morphogenesis	BP
10737	GO:1901708	0.00971001	1	0.999977	1	1	0.0103037	2	(+)-3'-hydroxylarreatricin biosynthetic process	BP
10738	GO:1901709	0.00971001	1	0.999977	1	1	0.0103037	2	(+)-larreatricin metabolic process	BP
5108	GO:0030410	0.0113505	1	0.999968	1	1	0.0103037	2	nicotianamine synthase activity	MF
5110	GO:0030417	0.0113505	1	0.999968	1	1	0.0103037	2	nicotianamine metabolic process	BP
5111	GO:0030418	0.0113505	1	0.999968	1	1	0.0103037	2	nicotianamine biosynthetic process	BP
9817	GO:0072351	0.0113505	1	0.999968	1	1	0.0103037	2	tricarboxylic acid biosynthetic process	BP
44	GO:0000097	0.0116218	1	0.999425	1	2	0.159707	31	sulfur amino acid biosynthetic process	BP
4321	GO:0016671	0.0118951	1	0.999401	1	2	0.175162	34	oxidoreductase activity, acting on a sulfur group of donors, disulfide as acceptor	MF
4941	GO:0022857	0.0126929	1	0.995259	1	11	5.13637	997	transmembrane transporter activity	MF
9026	GO:0052873	0.0131092	1	0.999943	1	1	0.0154555	3	FMN reductase (NADPH) activity	MF
3080	GO:0009831	0.0132017	1	0.999942	1	1	0.0154555	3	plant-type cell wall modification involved in multidimensional cell growth	BP
2643	GO:0009001	0.013613	1	0.999939	1	1	0.0154555	3	serine O-acetyltransferase activity	MF
4202	GO:0016412	0.013613	1	0.999939	1	1	0.0154555	3	serine O-acyltransferase activity	MF
6020	GO:0033743	0.0139705	1	0.999935	1	1	0.0154555	3	peptide-methionine (R)-S-oxide reductase activity	MF
2659	GO:0009055	0.0141976	1	0.998347	1	3	0.530638	103	electron transfer activity	MF
9949	GO:0080040	0.0142328	1	0.999933	1	1	0.0154555	3	positive regulation of cellular response to phosphate starvation	BP
3516	GO:0010438	0.0143107	1	0.999932	1	1	0.0154555	3	cellular response to sulfur starvation	BP
251	GO:0000741	0.0152731	1	0.999122	1	2	0.180314	35	karyogamy	BP
3342	GO:0010197	0.0152731	1	0.999122	1	2	0.180314	35	polar nucleus fusion	BP
9452	GO:0070544	0.0153604	1	0.999922	1	1	0.0154555	3	histone H3-K36 demethylation	BP
4707	GO:0019310	0.0153911	1	0.999921	1	1	0.0154555	3	inositol catabolic process	BP
4368	GO:0016758	0.0156468	1	0.995935	1	6	2.04012	396	transferase activity, transferring hexosyl groups	MF
2379	GO:0008194	0.016026	1	0.996432	1	5	1.48888	289	UDP-glycosyltransferase activity	MF
3145	GO:0009916	0.0174926	1	0.999898	1	1	0.0154555	3	alternative oxidase activity	MF
1103	GO:0004601	0.0176346	1	0.997772	1	3	0.566701	110	peroxidase activity	MF
2817	GO:0009309	0.0182336	1	0.998844	1	2	0.206073	40	amine biosynthetic process	BP
6674	GO:0042401	0.0182336	1	0.998844	1	2	0.206073	40	cellular biogenic amine biosynthetic process	BP
8349	GO:0050505	0.0183192	1	0.999889	1	1	0.0154555	3	hydroquinone glucosyltransferase activity	MF
4329	GO:0016684	0.0187312	1	0.997578	1	3	0.582156	113	oxidoreductase activity, acting on peroxide as acceptor	MF
283	GO:0000813	0.0188766	1	0.999867	1	1	0.0206073	4	ESCRT I complex	CC
2900	GO:0009543	0.0189992	1	0.998764	1	2	0.22668	44	chloroplast thylakoid lumen	CC
5582	GO:0031978	0.0189992	1	0.998764	1	2	0.22668	44	plastid thylakoid lumen	CC
3329	GO:0010181	0.0192589	1	0.99874	1	2	0.216377	42	FMN binding	MF
43	GO:0000096	0.0194028	1	0.998727	1	2	0.211225	41	sulfur amino acid metabolic process	BP
3799	GO:0015137	0.0196214	1	0.999872	1	1	0.0154555	3	citrate transmembrane transporter activity	MF
2673	GO:0009069	0.0196583	1	0.998703	1	2	0.206073	40	serine family amino acid metabolic process	BP
7905	GO:0046915	0.0200035	1	0.998666	1	2	0.211225	41	transition metal ion transmembrane transporter activity	MF
7662	GO:0046148	0.0209543	1	0.997174	1	3	0.577005	112	pigment biosynthetic process	BP
8311	GO:0050268	0.0226712	1	0.999808	1	1	0.0206073	4	coniferyl-alcohol dehydrogenase activity	MF
5558	GO:0031930	0.0230051	1	0.999802	1	1	0.0206073	4	mitochondria-nucleus signaling pathway	BP
6851	GO:0043043	0.023558	1	0.999792	1	1	0.0206073	4	peptide biosynthetic process	BP
2995	GO:0009698	0.0243817	1	0.996513	1	3	0.638827	124	phenylpropanoid metabolic process	BP
7203	GO:0044272	0.0254284	1	0.996307	1	3	0.613067	119	sulfur compound biosynthetic process	BP
3803	GO:0015142	0.0254539	1	0.999757	1	1	0.0206073	4	tricarboxylic acid transmembrane transporter activity	MF
8613	GO:0051259	0.0265275	1	0.997934	1	2	0.247288	48	protein oligomerization	BP
2859	GO:0009445	0.027503	1	0.999698	1	1	0.0257591	5	putrescine metabolic process	BP
2860	GO:0009446	0.027503	1	0.999698	1	1	0.0257591	5	putrescine biosynthetic process	BP
3060	GO:0009806	0.0277352	1	0.99968	1	1	0.030911	6	lignan metabolic process	BP
3061	GO:0009807	0.0277352	1	0.99968	1	1	0.030911	6	lignan biosynthetic process	BP
3186	GO:0009970	0.0282506	1	0.999681	1	1	0.0257591	5	cellular response to sulfate starvation	BP
48	GO:0000103	0.0312976	1	0.999592	1	1	0.030911	6	sulfate assimilation	BP
5581	GO:0031977	0.0316707	1	0.997275	1	2	0.293654	57	thylakoid lumen	CC
6684	GO:0042440	0.0319503	1	0.994929	1	3	0.674889	131	pigment metabolic process	BP
1248	GO:0004838	0.032048	1	0.999572	1	1	0.030911	6	L-tyrosine:2-oxoglutarate aminotransferase activity	MF
9455	GO:0070547	0.032048	1	0.999572	1	1	0.030911	6	L-tyrosine aminotransferase activity	MF
1400	GO:0005618	0.0326561	1	0.988899	1	7	3.08594	599	cell wall	CC
5081	GO:0030312	0.0326561	1	0.988899	1	7	3.08594	599	external encapsulating structure	CC
6705	GO:0042547	0.0328501	1	0.999537	1	1	0.0360628	7	cell wall modification involved in multidimensional cell growth	BP
3066	GO:0009813	0.0343294	1	0.996915	1	2	0.293654	57	flavonoid biosynthetic process	BP
1905	GO:0006591	0.0354635	1	0.999475	1	1	0.030911	6	ornithine metabolic process	BP
7296	GO:0044712	0.0364396	1	0.987323	1	7	3.09625	601
4807	GO:0019748	0.0365998	1	0.991668	1	4	1.29826	252	secondary metabolic process	BP
7926	GO:0046975	0.0395521	1	0.999327	1	1	0.0360628	7	histone methyltransferase activity (H3-K36 specific)	MF
944	GO:0004332	0.0397898	1	0.999294	1	1	0.0463664	9	fructose-bisphosphate aldolase activity	MF
3065	GO:0009812	0.039846	1	0.996112	1	2	0.314261	61	flavonoid metabolic process	BP
6959	GO:0043295	0.0426341	1	0.999189	1	1	0.0463664	9	glutathione binding	MF
10569	GO:1900750	0.0426341	1	0.999189	1	1	0.0463664	9	oligopeptide binding	MF
4138	GO:0016209	0.0428019	1	0.992372	1	3	0.803685	156	antioxidant activity	MF
823	GO:0004022	0.0433416	1	0.999161	1	1	0.0463664	9	alcohol dehydrogenase (NAD) activity	MF
7987	GO:0047501	0.043553	1	0.999153	1	1	0.0463664	9	(+)-neomenthol dehydrogenase activity	MF
5622	GO:0032106	0.0439638	1	0.99915	1	1	0.0412146	8	positive regulation of response to extracellular stimulus	BP
5625	GO:0032109	0.0439638	1	0.99915	1	1	0.0412146	8	positive regulation of response to nutrient levels	BP
1896	GO:0006572	0.0443563	1	0.999135	1	1	0.0412146	8	tyrosine catabolic process	BP
9754	GO:0071732	0.0448267	1	0.999102	1	1	0.0463664	9	cellular response to nitric oxide	BP
7906	GO:0046916	0.0456024	1	0.995196	1	2	0.36578	71	cellular transition metal ion homeostasis	BP
2948	GO:0009636	0.0462164	1	0.995099	1	2	0.350324	68	response to toxic substance	BP
1304	GO:0005215	0.0467717	1	0.978632	1	11	6.24917	1213	transporter activity	MF
779	GO:0003955	0.0469472	1	0.999002	1	1	0.0515183	10	NAD(P)H dehydrogenase (quinone) activity	MF
4284	GO:0016616	0.0475733	1	0.99116	1	3	0.819141	159	oxidoreductase activity, acting on the CH-OH group of donors, NAD or NADP as acceptor	MF
828	GO:0004031	0.048079	1	0.998966	1	1	0.0463664	9	aldehyde oxidase activity	MF
4288	GO:0016623	0.048079	1	0.998966	1	1	0.0463664	9	oxidoreductase activity, acting on the aldehyde or oxo group of donors, oxygen as acceptor	MF
298	GO:0000904	0.0505824	1	0.990367	1	3	0.839748	163	cell morphogenesis involved in differentiation	BP
4267	GO:0016577	0.0507302	1	0.998833	1	1	0.0515183	10	histone demethylation	BP
9358	GO:0070076	0.0507302	1	0.998833	1	1	0.0515183	10	histone lysine demethylation	BP
4802	GO:0019725	0.0513669	1	0.986975	1	4	1.40645	273	cellular homeostasis	BP
1863	GO:0006535	0.0515062	1	0.998797	1	1	0.0515183	10	cysteine biosynthetic process from serine	BP
7482	GO:0045551	0.0518866	1	0.998767	1	1	0.0566701	11	cinnamyl-alcohol dehydrogenase activity	MF
9000	GO:0052747	0.0518866	1	0.998767	1	1	0.0566701	11	sinapyl alcohol dehydrogenase activity	MF
1594	GO:0006020	0.0525684	1	0.998747	1	1	0.0515183	10	inositol metabolic process	BP
2058	GO:0006879	0.0530514	1	0.99871	1	1	0.0566701	11	cellular iron ion homeostasis	BP
6761	GO:0042744	0.0537626	1	0.993796	1	2	0.381235	74	hydrogen peroxide catabolic process	BP
9753	GO:0071731	0.0543472	1	0.998646	1	1	0.0566701	11	response to nitric oxide	BP
9745	GO:0071669	0.0556751	1	0.988979	1	3	0.880962	171	plant-type cell wall organization or biogenesis	BP
1831	GO:0006482	0.0565302	1	0.998534	1	1	0.0566701	11	protein demethylation	BP
2390	GO:0008214	0.0565302	1	0.998534	1	1	0.0566701	11	protein dealkylation	BP
2034	GO:0006829	0.057363	1	0.99849	1	1	0.0566701	11	zinc II ion transport	BP
10829	GO:1902170	0.0578359	1	0.998452	1	1	0.0618219	12	cellular response to reactive nitrogen species	BP
2844	GO:0009407	0.0593592	1	0.998357	1	1	0.0669738	13	toxin catabolic process	BP
10217	GO:0090487	0.0593592	1	0.998357	1	1	0.0669738	13	secondary metabolite catabolic process	BP
10700	GO:1901605	0.0594097	1	0.984209	1	4	1.43736	279	alpha-amino acid metabolic process	BP
1894	GO:0006570	0.0597685	1	0.998359	1	1	0.0566701	11	tyrosine metabolic process	BP
1884	GO:0006559	0.0604569	1	0.998321	1	1	0.0566701	11	L-phenylalanine catabolic process	BP
10837	GO:1902222	0.0604569	1	0.998321	1	1	0.0566701	11	erythrose 4-phosphate/phosphoenolpyruvate family amino acid catabolic process	BP
2411	GO:0008271	0.0614535	1	0.998281	1	1	0.0515183	10	secondary active sulfate transmembrane transporter activity	MF
3375	GO:0010232	0.0614707	1	0.998249	1	1	0.0618219	12	vascular transport	BP
3376	GO:0010233	0.0614707	1	0.998249	1	1	0.0618219	12	phloem transport	BP
6760	GO:0042743	0.0651488	1	0.991622	1	2	0.42245	82	hydrogen peroxide metabolic process	BP
7672	GO:0046174	0.0653167	1	0.99802	1	1	0.0618219	12	polyol catabolic process	BP
4306	GO:0016646	0.065982	1	0.997965	1	1	0.0669738	13	oxidoreductase activity, acting on the CH-NH group of donors, NAD or NADP as acceptor	MF
2846	GO:0009409	0.0677806	1	0.98118	1	4	1.54555	300	response to cold	BP
1987	GO:0006749	0.0678147	1	0.997864	1	1	0.0618219	12	glutathione metabolic process	BP
8062	GO:0048046	0.0687392	1	0.98082	1	4	1.61767	314	apoplast	CC
4988	GO:0030091	0.0690983	1	0.997753	1	1	0.0721256	14	protein repair	BP
10046	GO:0080167	0.0694445	1	0.990737	1	2	0.448209	87	response to karrikin	BP
1900	GO:0006576	0.0695607	1	0.990714	1	2	0.443057	86	cellular biogenic amine metabolic process	BP
7161	GO:0044106	0.0695607	1	0.990714	1	2	0.443057	86	cellular amine metabolic process	BP
4367	GO:0016757	0.0708279	1	0.973766	1	6	2.86957	557	transferase activity, transferring glycosyl groups	MF
9662	GO:0071369	0.0717549	1	0.997588	1	1	0.0669738	13	cellular response to ethylene stimulus	BP
1634	GO:0006094	0.0723017	1	0.997504	1	1	0.0875811	17	gluconeogenesis	BP
6208	GO:0034614	0.0727452	1	0.997506	1	1	0.0721256	14	cellular response to reactive oxygen species	BP
4333	GO:0016703	0.0749901	1	0.997312	1	1	0.0875811	17	oxidoreductase activity, acting on single donors with incorporation of molecular oxygen, incorporation of one atom of oxygen (internal monooxygenases or internal mixed function oxidases)	MF
1402	GO:0005623	0.0767557	1	0.997205	1	1	0.0772774	15	cell	CC
9813	GO:0072341	0.0768262	1	0.997188	1	1	0.0824292	16	modified amino acid binding	MF
10019	GO:0080130	0.0768886	1	0.997209	1	1	0.0721256	14	L-phenylalanine:2-oxoglutarate aminotransferase activity	MF
3792	GO:0015116	0.077157	1	0.997189	1	1	0.0721256	14	sulfate transmembrane transporter activity	MF
8103	GO:0048284	0.0782474	1	0.988835	1	2	0.458513	89	organelle fusion	BP
2093	GO:0006950	0.0788972	1	0.953348	1	20	14.4818	2811	response to stress	BP
7884	GO:0046873	0.0797057	1	0.981732	1	3	0.973695	189	metal ion transmembrane transporter activity	MF
9858	GO:0072509	0.0815804	1	0.988086	1	2	0.448209	87	divalent inorganic cation transmembrane transporter activity	MF
7299	GO:0044724	0.0820101	1	0.987979	1	2	0.468816	91
9454	GO:0070546	0.0825234	1	0.996762	1	1	0.0772774	15	L-phenylalanine aminotransferase activity	MF
3255	GO:0010067	0.0826527	1	0.996725	1	1	0.0875811	17	procambium histogenesis	BP
2056	GO:0006875	0.0831962	1	0.987697	1	2	0.494575	96	cellular metal ion homeostasis	BP
2842	GO:0009404	0.0834348	1	0.996651	1	1	0.0927329	18	toxin metabolic process	BP
2104	GO:0006979	0.083624	1	0.975085	1	4	1.70525	331	response to oxidative stress	BP
4710	GO:0019319	0.0840067	1	0.996594	1	1	0.0978847	19	hexose biosynthetic process	BP
6504	GO:0036452	0.0841512	1	0.996603	1	1	0.0875811	17	ESCRT complex	CC
5620	GO:0032104	0.0878009	1	0.996311	1	1	0.0824292	16	regulation of response to extracellular stimulus	BP
5623	GO:0032107	0.0878009	1	0.996311	1	1	0.0824292	16	regulation of response to nutrient levels	BP
2678	GO:0009074	0.0880703	1	0.996274	1	1	0.0875811	17	aromatic amino acid family catabolic process	BP
4318	GO:0016667	0.0899803	1	0.986078	1	2	0.520335	101	oxidoreductase activity, acting on a sulfur group of donors	MF
2963	GO:0009651	0.0901771	1	0.967993	1	5	2.4059	467	response to salt stress	BP
2008	GO:0006790	0.0913821	1	0.977822	1	3	1.03552	201	sulfur compound metabolic process	BP
7693	GO:0046274	0.0914959	1	0.995937	1	1	0.103037	20	lignin catabolic process	BP
8983	GO:0052716	0.0914959	1	0.995937	1	1	0.103037	20	hydroquinone:oxygen oxidoreductase activity	MF
5379	GO:0031226	0.0923861	1	0.971529	1	4	1.71556	333	intrinsic component of plasma membrane	CC
9883	GO:0072593	0.0952532	1	0.984773	1	2	0.525486	102	reactive oxygen species metabolic process	BP
4959	GO:0030001	0.095559	1	0.976359	1	3	1.10249	214	metal ion transport	BP
1909	GO:0006596	0.0979593	1	0.995331	1	1	0.103037	20	polyamine biosynthetic process	BP
2519	GO:0008559	0.0980516	1	0.995311	1	1	0.108188	21	xenobiotic transmembrane transporting ATPase activity	MF
6811	GO:0042910	0.0980516	1	0.995311	1	1	0.108188	21	xenobiotic transmembrane transporter activity	MF
3436	GO:0010319	0.0985892	1	0.995258	1	1	0.108188	21	stromule	CC
4456	GO:0016881	0.0988812	1	0.995268	1	1	0.0927329	18	acid-amino acid ligase activity	MF
4371	GO:0016762	0.0990755	1	0.9952	1	1	0.11334	22	xyloglucan:xyloglucosyl transferase activity	MF
3078	GO:0009827	0.100074	1	0.995112	1	1	0.108188	21	plant-type cell wall modification	BP
7443	GO:0045335	0.100522	1	0.995079	1	1	0.103037	20	phagocytic vesicle	CC
2801	GO:0009266	0.101038	1	0.962914	1	5	2.48318	482	response to temperature stimulus	BP
4282	GO:0016614	0.101872	1	0.974103	1	3	1.1334	220	oxidoreductase activity, acting on CH-OH group of donors	MF
1081	GO:0004568	0.105095	1	0.994576	1	1	0.118492	23	chitinase activity	MF
1883	GO:0006558	0.105336	1	0.994586	1	1	0.103037	20	L-phenylalanine metabolic process	BP
10836	GO:1902221	0.105336	1	0.994586	1	1	0.103037	20	erythrose 4-phosphate/phosphoenolpyruvate family amino acid metabolic process	BP
7666	GO:0046164	0.106625	1	0.994425	1	1	0.11334	22	alcohol catabolic process	BP
4416	GO:0016830	0.107077	1	0.98167	1	2	0.577005	112	carbon-carbon lyase activity	MF
3006	GO:0009718	0.107351	1	0.994336	1	1	0.118492	23	anthocyanin-containing compound biosynthetic process	BP
9559	GO:0070988	0.107766	1	0.994328	1	1	0.103037	20	demethylation	BP
4490	GO:0016998	0.108125	1	0.994252	1	1	0.118492	23	cell wall macromolecule catabolic process	BP
7690	GO:0046271	0.109174	1	0.994127	1	1	0.123644	24	phenylpropanoid catabolic process	BP
7458	GO:0045454	0.109296	1	0.981071	1	2	0.566701	110	cell redox homeostasis	BP
9081	GO:0055076	0.110172	1	0.980819	1	2	0.597612	116	transition metal ion homeostasis	BP
3254	GO:0010065	0.110844	1	0.993965	1	1	0.11334	22	primary meristem tissue development	BP
1602	GO:0006030	0.114636	1	0.9935	1	1	0.128796	25	chitin metabolic process	BP
1603	GO:0006032	0.114636	1	0.9935	1	1	0.128796	25	chitin catabolic process	BP
7715	GO:0046348	0.114636	1	0.9935	1	1	0.128796	25	amino sugar catabolic process	BP
10601	GO:1901072	0.114636	1	0.9935	1	1	0.128796	25	glucosamine-containing compound catabolic process	BP
3307	GO:0010143	0.116044	1	0.993347	1	1	0.123644	24	cutin biosynthetic process	BP
8241	GO:0048731	0.118025	1	0.960397	1	4	1.85466	360	system development	BP
1599	GO:0006026	0.11985	1	0.99287	1	1	0.133948	26	aminoglycan catabolic process	BP
1908	GO:0006595	0.120229	1	0.992835	1	1	0.128796	25	polyamine metabolic process	BP
3572	GO:0010540	0.120677	1	0.992793	1	1	0.123644	24	basipetal auxin transport	BP
7441	GO:0045333	0.121129	1	0.992725	1	1	0.128796	25	cellular respiration	BP
10730	GO:1901682	0.122271	1	0.99261	1	1	0.118492	23	sulfur compound transmembrane transporter activity	MF
10600	GO:1901071	0.122663	1	0.992513	1	1	0.139099	27	glucosamine-containing compound metabolic process	BP
7694	GO:0046283	0.124472	1	0.992296	1	1	0.133948	26	anthocyanin-containing compound metabolic process	BP
2816	GO:0009308	0.124737	1	0.976643	1	2	0.623371	121	amine metabolic process	BP
5015	GO:0030139	0.124863	1	0.992259	1	1	0.128796	25	endocytic vesicle	CC
1888	GO:0006563	0.126118	1	0.992111	1	1	0.123644	24	L-serine metabolic process	BP
4961	GO:0030003	0.129913	1	0.975082	1	2	0.633675	123	cellular cation homeostasis	BP
4418	GO:0016832	0.133061	1	0.991122	1	1	0.154555	30	aldehyde-lyase activity	MF
8583	GO:0051213	0.133329	1	0.97403	1	2	0.638827	124	dioxygenase activity	MF
2099	GO:0006970	0.134197	1	0.946311	1	5	2.73562	531	response to osmotic stress	BP
8160	GO:0048508	0.136287	1	0.990709	1	1	0.139099	27	embryonic meristem development	BP
1478	GO:0005774	0.136525	1	0.945091	1	5	2.69956	524	vacuolar membrane	CC
3016	GO:0009735	0.138207	1	0.972491	1	2	0.664586	129	response to cytokinin	BP
4801	GO:0019722	0.139048	1	0.990306	1	1	0.144251	28	calcium-mediated signaling	BP
297	GO:0000902	0.139385	1	0.959415	1	3	1.28281	249	cell morphogenesis	BP
1852	GO:0006520	0.139417	1	0.950356	1	4	1.93194	375	cellular amino acid metabolic process	BP
498	GO:0001944	0.13977	1	0.990179	1	1	0.154555	30	vasculature development	BP
4070	GO:0016052	0.139891	1	0.959202	1	3	1.28796	250	carbohydrate catabolic process	BP
3275	GO:0010091	0.140327	1	0.990135	1	1	0.139099	27	trichome branching	BP
4631	GO:0018958	0.140989	1	0.989982	1	1	0.164858	32	phenol-containing compound metabolic process	BP
2323	GO:0008061	0.141125	1	0.989972	1	1	0.159707	31	chitin binding	MF
6673	GO:0042398	0.142272	1	0.989804	1	1	0.159707	31	cellular modified amino acid biosynthetic process	BP
3138	GO:0009908	0.145644	1	0.956759	1	3	1.30856	254	flower development	BP
7883	GO:0046872	0.1535	1	0.898235	1	23	18.6496	3620	metal ion binding	MF
3010	GO:0009723	0.15535	1	0.966828	1	2	0.7058	137	response to ethylene	BP
7250	GO:0044437	0.155592	1	0.934798	1	5	2.83351	550	vacuolar part	CC
5859	GO:0032989	0.155783	1	0.952339	1	3	1.34978	262	cellular component morphogenesis	BP
2054	GO:0006873	0.155978	1	0.966609	1	2	0.716104	139	cellular ion homeostasis	BP
1376	GO:0005507	0.158351	1	0.965788	1	2	0.726408	141	copper ion binding	MF
5458	GO:0031407	0.158595	1	0.987225	1	1	0.17001	33	oxylipin metabolic process	BP
5459	GO:0031408	0.158595	1	0.987225	1	1	0.17001	33	oxylipin biosynthetic process	BP
1508	GO:0005829	0.15893	1	0.907315	1	12	8.50567	1651	cytosol	CC
1604	GO:0006040	0.159831	1	0.986997	1	1	0.180314	35	amino sugar metabolic process	BP
6900	GO:0043169	0.159961	1	0.893342	1	23	18.7475	3639	cation binding	MF
4305	GO:0016645	0.160089	1	0.986944	1	1	0.185466	36	oxidoreductase activity, acting on the CH-NH group of donors	MF
10704	GO:1901616	0.161637	1	0.986703	1	1	0.175162	34	organic hydroxy compound catabolic process	BP
4873	GO:0019932	0.162132	1	0.986631	1	1	0.17001	33	second-messenger-mediated signaling	BP
3864	GO:0015293	0.162239	1	0.964439	1	2	0.710952	138	symporter activity	MF
1596	GO:0006022	0.162799	1	0.986505	1	1	0.175162	34	aminoglycan metabolic process	BP
10229	GO:0090567	0.165422	1	0.948001	1	3	1.39615	271	reproductive shoot system development	BP
9430	GO:0070469	0.16918	1	0.985357	1	1	0.190618	37	respiratory chain	CC
4040	GO:0015980	0.174329	1	0.984431	1	1	0.185466	36	energy derivation by oxidation of organic compounds	BP
10729	GO:1901681	0.174897	1	0.984315	1	1	0.190618	37	sulfur compound binding	MF
4346	GO:0016722	0.176064	1	0.984057	1	1	0.211225	41	oxidoreductase activity, oxidizing metal ions	MF
4883	GO:0020037	0.176497	1	0.942854	1	3	1.47857	287	heme binding	MF
9635	GO:0071281	0.177998	1	0.983723	1	1	0.195769	38	cellular response to iron ion	BP
9339	GO:0070008	0.178827	1	0.983589	1	1	0.185466	36	serine-type exopeptidase activity	MF
8159	GO:0048507	0.179352	1	0.983477	1	1	0.190618	37	meristem development	BP
3274	GO:0010090	0.180592	1	0.983228	1	1	0.195769	38	trichome morphogenesis	BP
3109	GO:0009873	0.183362	1	0.956667	1	2	0.78823	153	ethylene-activated signaling pathway	BP
7720	GO:0046364	0.184475	1	0.98243	1	1	0.216377	42	monosaccharide biosynthetic process	BP
7058	GO:0043604	0.186799	1	0.981988	1	1	0.206073	40	amide biosynthetic process	BP
3416	GO:0010286	0.189295	1	0.981485	1	1	0.206073	40	heat acclimation	BP
9085	GO:0055082	0.189417	1	0.954324	1	2	0.808837	157	cellular chemical homeostasis	BP
7838	GO:0046658	0.190966	1	0.953721	1	2	0.803685	156	anchored component of plasma membrane	CC
10690	GO:1901566	0.193818	1	0.912792	1	5	3.04988	592	organonitrogen compound biosynthetic process	BP
4945	GO:0022890	0.194031	1	0.934385	1	3	1.51979	295	inorganic cation transmembrane transporter activity	MF
661	GO:0003333	0.195491	1	0.980193	1	1	0.211225	41	amino acid transmembrane transport	BP
2362	GO:0008168	0.198927	1	0.931953	1	3	1.50433	292	methyltransferase activity	MF
10689	GO:1901565	0.201413	1	0.949548	1	2	0.819141	159	organonitrogen compound catabolic process	BP
7146	GO:0044036	0.203241	1	0.948799	1	2	0.829444	161	cell wall macromolecule metabolic process	BP
4809	GO:0019752	0.204691	1	0.892776	1	7	4.74483	921	carboxylic acid metabolic process	BP
9077	GO:0055072	0.207691	1	0.977478	1	1	0.236984	46	iron ion homeostasis	BP
3498	GO:0010411	0.208291	1	0.977352	1	1	0.231832	45	xyloglucan metabolic process	BP
6883	GO:0043130	0.210502	1	0.976871	1	1	0.221529	43	ubiquitin binding	MF
7899	GO:0046906	0.210784	1	0.925899	1	3	1.62798	316	tetrapyrrole binding	MF
21	GO:0000041	0.212242	1	0.976426	1	1	0.242136	47	transition metal ion transport	BP
1588	GO:0006006	0.212297	1	0.976385	1	1	0.257591	50	glucose metabolic process	BP
9072	GO:0055065	0.212554	1	0.944913	1	2	0.875811	170	metal ion homeostasis	BP
1851	GO:0006518	0.213094	1	0.976273	1	1	0.221529	43	peptide metabolic process	BP
6204	GO:0034599	0.213306	1	0.976179	1	1	0.242136	47	cellular response to oxidative stress	BP
7267	GO:0044459	0.214202	1	0.910412	1	4	2.35954	458	plasma membrane part	CC
6700	GO:0042538	0.214658	1	0.975843	1	1	0.25244	49	hyperosmotic salinity response	BP
2022	GO:0006812	0.215664	1	0.923366	1	3	1.62283	315	cation transport	BP
7208	GO:0044282	0.216549	1	0.943226	1	2	0.860355	167	small molecule catabolic process	BP
3139	GO:0009909	0.219684	1	0.941879	1	2	0.865507	168	regulation of flower development	BP
4312	GO:0016655	0.220209	1	0.974484	1	1	0.273047	53	oxidoreductase activity, acting on NAD(P)H, quinone or similar compound as acceptor	MF
4355	GO:0016741	0.220651	1	0.920754	1	3	1.58161	307	transferase activity, transferring one-carbon groups	MF
8057	GO:0048037	0.221047	1	0.906403	1	4	2.41621	469	cofactor binding	MF
9816	GO:0072350	0.221493	1	0.974199	1	1	0.257591	50	tricarboxylic acid metabolic process	BP
8121	GO:0048367	0.222758	1	0.919629	1	3	1.61767	314	shoot system development	BP
802	GO:0003993	0.22429	1	0.973545	1	1	0.242136	47	acid phosphatase activity	MF
82	GO:0000160	0.228399	1	0.938047	1	2	0.917025	178	phosphorelay signal transduction system	BP
10702	GO:1901607	0.228479	1	0.938026	1	2	0.886114	172	alpha-amino acid biosynthetic process	BP
4392	GO:0016791	0.228616	1	0.916488	1	3	1.64343	319	phosphatase activity	MF
707	GO:0003824	0.229134	1	0.831641	1	49	44.6045	8658	catalytic activity	MF
4071	GO:0016053	0.231526	1	0.900169	1	4	2.42136	470	organic acid biosynthetic process	BP
7730	GO:0046394	0.231526	1	0.900169	1	4	2.42136	470	carboxylic acid biosynthetic process	BP
1537	GO:0005887	0.233635	1	0.935707	1	2	0.922177	179	integral component of plasma membrane	CC
85	GO:0000165	0.234037	1	0.971016	1	1	0.273047	53	MAPK cascade	BP
2926	GO:0009605	0.235856	1	0.866011	1	8	5.90399	1146	response to external stimulus	BP
4562	GO:0018024	0.235988	1	0.970527	1	1	0.262743	51	histone-lysine N-methyltransferase activity	MF
4951	GO:0023014	0.238478	1	0.969841	1	1	0.278199	54	signal transduction by protein phosphorylation	BP
4331	GO:0016701	0.240113	1	0.969396	1	1	0.283351	55	oxidoreductase activity, acting on single donors with incorporation of molecular oxygen	MF
3236	GO:0010039	0.240375	1	0.969325	1	1	0.283351	55	response to iron ion	BP
6762	GO:0042752	0.241997	1	0.968954	1	1	0.25244	49	regulation of circadian rhythm	BP
8374	GO:0050662	0.24427	1	0.907883	1	3	1.70525	331	coenzyme binding	MF
1633	GO:0006091	0.24714	1	0.929482	1	2	0.973695	189	generation of precursor metabolites and energy	BP
6734	GO:0042626	0.247166	1	0.92947	1	2	0.973695	189	ATPase activity, coupled to transmembrane movement of substances	MF
10701	GO:1901606	0.247358	1	0.967444	1	1	0.273047	53	alpha-amino acid catabolic process	BP
11113	GO:1903825	0.251689	1	0.966212	1	1	0.283351	55	organic acid transmembrane transport	BP
4808	GO:0019751	0.25368	1	0.965669	1	1	0.273047	53	polyol metabolic process	BP
6567	GO:0042054	0.253779	1	0.965619	1	1	0.283351	55	histone methyltransferase activity	MF
4411	GO:0016820	0.254433	1	0.926021	1	2	0.994303	193	hydrolase activity, acting on acid anhydrides, catalyzing transmembrane movement of substances	MF
4203	GO:0016413	0.255605	1	0.965066	1	1	0.298806	58	O-acetyltransferase activity	MF
5635	GO:0032182	0.255879	1	0.965028	1	1	0.278199	54	ubiquitin-like protein binding	MF
2101	GO:0006972	0.255897	1	0.964972	1	1	0.303958	59	hyperosmotic response	BP
9622	GO:0071248	0.256163	1	0.964925	1	1	0.288502	56	cellular response to metal ion	BP
10287	GO:0097164	0.257902	1	0.964373	1	1	0.314261	61	ammonium ion metabolic process	BP
5619	GO:0032103	0.2589	1	0.96412	1	1	0.293654	57	positive regulation of response to external stimulus	BP
6992	GO:0043436	0.260514	1	0.85399	1	7	5.12092	994	oxoacid metabolic process	BP
2667	GO:0009063	0.261157	1	0.963467	1	1	0.288502	56	cellular amino acid catabolic process	BP
7191	GO:0044248	0.268099	1	0.848483	1	7	5.17243	1004	cellular catabolic process	BP
1635	GO:0006096	0.268241	1	0.961301	1	1	0.30911	60	glycolytic process	BP
2543	GO:0008652	0.268706	1	0.919063	1	2	0.983999	191	cellular amino acid biosynthetic process	BP
1626	GO:0006082	0.269177	1	0.847696	1	7	5.17759	1005	organic acid metabolic process	BP
2094	GO:0006952	0.269645	1	0.841274	1	8	6.18734	1201	defense response	BP
1475	GO:0005770	0.269701	1	0.960865	1	1	0.303958	59	late endosome	CC
1474	GO:0005769	0.269738	1	0.960864	1	1	0.298806	58	early endosome	CC
160	GO:0000325	0.269982	1	0.960749	1	1	0.319413	62	plant-type vacuole	CC
5378	GO:0031225	0.273616	1	0.916575	1	2	1.04582	203	anchored component of membrane	CC
3152	GO:0009926	0.277885	1	0.95826	1	1	0.329717	64	auxin polar transport	BP
2494	GO:0008483	0.281425	1	0.957155	1	1	0.314261	61	transaminase activity	MF
4376	GO:0016769	0.281425	1	0.957155	1	1	0.314261	61	transferase activity, transferring nitrogenous groups	MF
7017	GO:0043492	0.283459	1	0.911532	1	2	1.07673	209	ATPase activity, coupled to movement of substances	MF
9083	GO:0055080	0.284383	1	0.911053	1	2	1.07673	209	cation homeostasis	BP
6724	GO:0042592	0.285345	1	0.866091	1	4	2.70986	526	homeostatic process	BP
10607	GO:1901136	0.285465	1	0.955772	1	1	0.350324	68	carbohydrate derivative catabolic process	BP
3884	GO:0015399	0.285882	1	0.910272	1	2	1.08188	210	primary active transmembrane transporter activity	MF
3885	GO:0015405	0.285882	1	0.910272	1	2	1.08188	210	P-P-bond-hydrolysis-driven transmembrane transporter activity	MF
6625	GO:0042277	0.286456	1	0.955514	1	1	0.314261	61	peptide binding	MF
4417	GO:0016831	0.286738	1	0.955353	1	1	0.350324	68	carboxy-lyase activity	MF
5810	GO:0032870	0.286979	1	0.955341	1	1	0.314261	61	cellular response to hormone stimulus	BP
10734	GO:1901699	0.291207	1	0.953911	1	1	0.324565	63	cellular response to nitrogen compound	BP
9619	GO:0071241	0.292489	1	0.953448	1	1	0.340021	66	cellular response to inorganic substance	BP
6390	GO:0035556	0.29597	1	0.858973	1	4	2.74592	533	intracellular signal transduction	BP
4162	GO:0016278	0.29697	1	0.951908	1	1	0.345172	67	lysine N-methyltransferase activity	MF
4163	GO:0016279	0.29697	1	0.951908	1	1	0.345172	67	protein-lysine N-methyltransferase activity	MF
3235	GO:0010038	0.297248	1	0.876474	1	3	1.94224	377	response to metal ion	BP
2050	GO:0006865	0.297314	1	0.951799	1	1	0.340021	66	amino acid transport	BP
4474	GO:0016903	0.297351	1	0.951749	1	1	0.360628	70	oxidoreductase activity, acting on the aldehyde or oxo group of donors	MF
2574	GO:0008757	0.301401	1	0.90202	1	2	1.09219	212	S-adenosylmethionine-dependent methyltransferase activity	MF
3062	GO:0009808	0.301461	1	0.9503	1	1	0.370932	72	lignin metabolic process	BP
2676	GO:0009072	0.30158	1	0.950315	1	1	0.340021	66	aromatic amino acid family metabolic process	BP
8712	GO:0051539	0.309105	1	0.947623	1	1	0.345172	67	4 iron, 4 sulfur cluster binding	MF
10688	GO:1901564	0.309258	1	0.817649	1	7	5.42487	1053	organonitrogen compound metabolic process	BP
4454	GO:0016879	0.310725	1	0.947014	1	1	0.355476	69	ligase activity, forming carbon-nitrogen bonds	MF
5915	GO:0033218	0.312026	1	0.946549	1	1	0.350324	68	amide binding	MF
3232	GO:0010035	0.313295	1	0.833297	1	5	3.7969	737	response to inorganic substance	BP
8216	GO:0048608	0.314298	1	0.865637	1	3	1.968	382	reproductive structure development	BP
6719	GO:0042578	0.316129	1	0.864456	1	3	1.95254	379	phosphoric ester hydrolase activity	MF
7205	GO:0044275	0.318843	1	0.943981	1	1	0.370932	72	cellular carbohydrate catabolic process	BP
2660	GO:0009056	0.31886	1	0.797697	1	9	7.3259	1422	catabolic process	BP
2943	GO:0009628	0.319421	1	0.79241	1	10	8.39748	1630	response to abiotic stimulus	BP
3099	GO:0009860	0.321014	1	0.943116	1	1	0.396691	77	pollen tube growth	BP
10393	GO:0098771	0.321471	1	0.89083	1	2	1.17462	228	inorganic ion homeostasis	BP
2021	GO:0006811	0.322979	1	0.84029	1	4	2.92109	567	ion transport	BP
9808	GO:0072330	0.326259	1	0.888096	1	2	1.15916	225	monocarboxylic acid biosynthetic process	BP
9236	GO:0060918	0.326419	1	0.941035	1	1	0.401843	78	auxin transport	BP
1632	GO:0006090	0.326892	1	0.94086	1	1	0.396691	77	pyruvate metabolic process	BP
3787	GO:0015103	0.327372	1	0.940692	1	1	0.386387	75	inorganic anion transmembrane transporter activity	MF
3021	GO:0009740	0.327489	1	0.940579	1	1	0.427602	83	gibberellic acid mediated signaling pathway	BP
3539	GO:0010476	0.327489	1	0.940579	1	1	0.427602	83	gibberellin mediated signaling pathway	BP
7294	GO:0044710	0.329038	1	0.75722	1	21	18.7166	3633
8279	GO:0048869	0.329945	1	0.82102	1	5	3.75053	728	cellular developmental process	BP
4709	GO:0019318	0.331025	1	0.939202	1	1	0.42245	82	hexose metabolic process	BP
1899	GO:0006575	0.332641	1	0.938596	1	1	0.401843	78	cellular modified amino acid metabolic process	BP
8470	GO:0050896	0.334569	1	0.749941	1	23	20.9113	4059	response to stimulus	BP
1042	GO:0004497	0.335132	1	0.882905	1	2	1.21583	236	monooxygenase activity	MF
4754	GO:0019439	0.335532	1	0.882672	1	2	1.21068	235	aromatic compound catabolic process	BP
3143	GO:0009914	0.336786	1	0.936914	1	1	0.417298	81	hormone transport	BP
7844	GO:0046686	0.337932	1	0.881253	1	2	1.21583	236	response to cadmium ion	BP
8265	GO:0048831	0.340112	1	0.879978	1	2	1.17462	228	regulation of shoot system development	BP
2500	GO:0008509	0.342748	1	0.878398	1	2	1.19007	231	anion transmembrane transporter activity	MF
10645	GO:1901361	0.342756	1	0.878376	1	2	1.22613	238	organic cyclic compound catabolic process	BP
10023	GO:0080135	0.345779	1	0.933278	1	1	0.391539	76	regulation of cellular response to stress	BP
2415	GO:0008276	0.346763	1	0.93283	1	1	0.412146	80	protein methyltransferase activity	MF
2870	GO:0009505	0.352476	1	0.872491	1	2	1.22613	238	plant-type cell wall	CC
2439	GO:0008324	0.353644	1	0.839243	1	3	2.09679	407	cation transmembrane transporter activity	MF
10376	GO:0098656	0.358199	1	0.927925	1	1	0.427602	83	anion transmembrane transport	BP
1399	GO:0005615	0.358861	1	0.927571	1	1	0.468816	91	extracellular space	CC
370	GO:0001101	0.35993	1	0.798149	1	5	4.01843	780	response to acid chemical	BP
3020	GO:0009739	0.362236	1	0.92608	1	1	0.473968	92	response to gibberellin	BP
2400	GO:0008238	0.374887	1	0.920417	1	1	0.443057	86	exopeptidase activity	MF
6703	GO:0042545	0.377448	1	0.919161	1	1	0.484272	94	cell wall modification	BP
9722	GO:0071555	0.378257	1	0.821751	1	3	2.19983	427	cell wall organization	BP
8430	GO:0050801	0.378853	1	0.85581	1	2	1.32917	258	ion homeostasis	BP
1261	GO:0004857	0.381616	1	0.917183	1	1	0.499727	97	enzyme inhibitor activity	MF
329	GO:0000977	0.384685	1	0.915741	1	1	0.489424	95	RNA polymerase II regulatory region sequence-specific DNA binding	MF
345	GO:0001012	0.384685	1	0.915741	1	1	0.489424	95	RNA polymerase II regulatory region DNA binding	MF
3776	GO:0015075	0.385747	1	0.793727	1	4	3.11686	605	ion transmembrane transporter activity	MF
11337	GO:2000241	0.391049	1	0.847781	1	2	1.33948	260	regulation of reproductive process	BP
1817	GO:0006461	0.392396	1	0.846882	1	2	1.33948	260	protein complex assembly	BP
3371	GO:0010228	0.393894	1	0.911292	1	1	0.47912	93	vegetative to reproductive phase transition of meristem	BP
2996	GO:0009699	0.396203	1	0.910087	1	1	0.520335	101	phenylpropanoid biosynthetic process	BP
3497	GO:0010410	0.401395	1	0.907503	1	1	0.510031	99	hemicellulose metabolic process	BP
2364	GO:0008170	0.401498	1	0.907459	1	1	0.504879	98	N-methyltransferase activity	MF
3156	GO:0009932	0.40236	1	0.906992	1	1	0.525486	102	cell tip growth	BP
5032	GO:0030170	0.404745	1	0.905787	1	1	0.520335	101	pyridoxal phosphate binding	MF
7057	GO:0043603	0.404821	1	0.905781	1	1	0.499727	97	cellular amide metabolic process	BP
10703	GO:1901615	0.407198	1	0.836801	1	2	1.4013	272	organic hydroxy compound metabolic process	BP
2302	GO:0007623	0.40984	1	0.903172	1	1	0.515183	100	circadian rhythm	BP
8212	GO:0048588	0.411917	1	0.902037	1	1	0.551246	107	developmental cell growth	BP
4055	GO:0016023	0.412847	1	0.901613	1	1	0.510031	99
2850	GO:0009414	0.418696	1	0.828745	1	2	1.46827	285	response to water deprivation	BP
7209	GO:0044283	0.421991	1	0.764805	1	4	3.28687	638	small molecule biosynthetic process	BP
2851	GO:0009415	0.423966	1	0.824994	1	2	1.48373	288	response to water	BP
11222	GO:1990267	0.426651	1	0.894123	1	1	0.571853	111	response to transition metal nanoparticle	BP
5794	GO:0032787	0.429505	1	0.7829	1	3	2.3853	463	monocarboxylic acid metabolic process	BP
7411	GO:0045229	0.43179	1	0.781084	1	3	2.41621	469	external encapsulating structure organization	BP
2965	GO:0009653	0.435101	1	0.778463	1	3	2.36984	460	anatomical structure morphogenesis	BP
4309	GO:0016651	0.440286	1	0.88644	1	1	0.607916	118	oxidoreductase activity, acting on NAD(P)H	MF
2912	GO:0009570	0.445587	1	0.770025	1	3	2.41106	468	chloroplast stroma	CC
3032	GO:0009753	0.44592	1	0.883189	1	1	0.607916	118	response to jasmonic acid	BP
3625	GO:0010647	0.446048	1	0.883136	1	1	0.59246	115	positive regulation of cell communication	BP
9709	GO:0071495	0.446259	1	0.883075	1	1	0.551246	107	cellular response to endogenous stimulus	BP
5984	GO:0033554	0.44778	1	0.725812	1	5	4.19874	815	cellular response to stress	BP
919	GO:0004252	0.448342	1	0.881803	1	1	0.587308	114	serine-type endopeptidase activity	MF
7305	GO:0044763	0.448405	1	0.63968	1	30	28.6957	5570
1335	GO:0005342	0.448437	1	0.881762	1	1	0.577005	112	organic acid transmembrane transporter activity	MF
7917	GO:0046943	0.448437	1	0.881762	1	1	0.577005	112	carboxylic acid transmembrane transporter activity	MF
2891	GO:0009532	0.448944	1	0.767292	1	3	2.42651	471	plastid stroma	CC
1579	GO:0005996	0.452963	1	0.879025	1	1	0.623371	121	monosaccharide metabolic process	BP
7606	GO:0045944	0.459611	1	0.875075	1	1	0.59246	115	positive regulation of transcription from RNA polymerase II promoter	BP
7581	GO:0045893	0.462228	1	0.796553	1	2	1.53009	297	positive regulation of transcription, DNA-templated	BP
3989	GO:0015849	0.462384	1	0.873377	1	1	0.597612	116	organic acid transport	BP
7916	GO:0046942	0.462384	1	0.873377	1	1	0.597612	116	carboxylic acid transport	BP
11057	GO:1903508	0.464435	1	0.794843	1	2	1.53524	298	positive regulation of nucleic acid-templated transcription	BP
10936	GO:1902680	0.468323	1	0.791814	1	2	1.54555	300	positive regulation of RNA biosynthetic process	BP
6704	GO:0042546	0.470583	1	0.868239	1	1	0.638827	124	cell wall biogenesis	BP
3482	GO:0010383	0.474875	1	0.865536	1	1	0.633675	123	cell wall polysaccharide metabolic process	BP
8372	GO:0050660	0.476454	1	0.864516	1	1	0.643978	125	flavin adenine dinucleotide binding	MF
2928	GO:0009607	0.477346	1	0.699602	1	5	4.59543	892	response to biotic stimulus	BP
4072	GO:0016054	0.478373	1	0.863294	1	1	0.638827	124	organic acid catabolic process	BP
7731	GO:0046395	0.478373	1	0.863294	1	1	0.638827	124	carboxylic acid catabolic process	BP
8163	GO:0048511	0.483393	1	0.860033	1	1	0.64913	126	rhythmic process	BP
2454	GO:0008374	0.487122	1	0.857589	1	1	0.64913	126	O-acyltransferase activity	MF
7295	GO:0044711	0.490028	1	0.647978	1	9	8.57779	1665
642	GO:0003006	0.494051	1	0.670671	1	6	5.55367	1078	developmental process involved in reproduction	BP
8611	GO:0051254	0.49578	1	0.769747	1	2	1.62798	316	positive regulation of RNA metabolic process	BP
145	GO:0000302	0.498617	1	0.84981	1	1	0.7058	137	response to reactive oxygen species	BP
5461	GO:0031410	0.500667	1	0.848463	1	1	0.664586	129	cytoplasmic vesicle	CC
10736	GO:1901701	0.50071	1	0.848426	1	1	0.669738	130	cellular response to oxygen-containing compound	BP
9721	GO:0071554	0.501643	1	0.722452	1	3	2.6738	519	cell wall organization or biogenesis	BP
4415	GO:0016829	0.502847	1	0.763852	1	2	1.70525	331	lyase activity	MF
7249	GO:0044436	0.514327	1	0.75412	1	2	1.79799	349	thylakoid part	CC
2904	GO:0009555	0.514987	1	0.838369	1	1	0.716104	139	pollen development	BP
4197	GO:0016407	0.516183	1	0.837519	1	1	0.710952	138	acetyltransferase activity	MF
4261	GO:0016570	0.518526	1	0.83586	1	1	0.690345	134	histone modification	BP
8709	GO:0051536	0.518945	1	0.835504	1	1	0.731559	142	iron-sulfur cluster binding	MF
8713	GO:0051540	0.518945	1	0.835504	1	1	0.731559	142	metal cluster binding	MF
3033	GO:0009755	0.521017	1	0.677988	1	4	3.84326	746	hormone-mediated signaling pathway	BP
6759	GO:0042742	0.521626	1	0.747864	1	2	1.74132	338	defense response to bacterium	BP
3931	GO:0015711	0.526049	1	0.830315	1	1	0.731559	142	organic anion transport	BP
2502	GO:0008514	0.526981	1	0.829626	1	1	0.731559	142	organic anion transmembrane transporter activity	MF
3052	GO:0009791	0.527187	1	0.69936	1	3	2.80775	545	post-embryonic development	BP
6615	GO:0042221	0.529267	1	0.610186	1	9	8.97964	1743	response to chemical	BP
4064	GO:0016043	0.538819	1	0.584869	1	12	11.6689	2265	cellular component organization	BP
5617	GO:0032101	0.540036	1	0.819754	1	1	0.757319	147	regulation of response to external stimulus	BP
9639	GO:0071310	0.540784	1	0.819206	1	1	0.736711	143	cellular response to organic substance	BP
8204	GO:0048580	0.543153	1	0.728817	1	2	1.78768	347	regulation of post-embryonic development	BP
7247	GO:0044434	0.543671	1	0.623208	1	6	5.93491	1152	chloroplast part	CC
4946	GO:0022891	0.543904	1	0.65625	1	4	3.86387	750	substrate-specific transmembrane transporter activity	MF
915	GO:0004190	0.545076	1	0.815797	1	1	0.808837	157	aspartic-type endopeptidase activity	MF
9335	GO:0070001	0.545076	1	0.815797	1	1	0.808837	157	aspartic-type peptidase activity	MF
7600	GO:0045935	0.545788	1	0.726438	1	2	1.77738	345	positive regulation of nucleobase-containing compound metabolic process	BP
328	GO:0000976	0.547137	1	0.814193	1	1	0.803685	156	transcription regulatory region sequence-specific DNA binding	MF
4360	GO:0016747	0.547807	1	0.724592	1	2	1.80829	351	transferase activity, transferring acyl groups other than amino-acyl groups	MF
4911	GO:0022414	0.549797	1	0.617177	1	6	5.87824	1141	reproductive process	BP
7248	GO:0044435	0.555757	1	0.61126	1	6	6.00703	1166	plastid part	CC
8285	GO:0048878	0.555839	1	0.717205	1	2	1.86496	362	chemical homeostasis	BP
3576	GO:0010557	0.560001	1	0.713354	1	2	1.8392	357	positive regulation of macromolecule biosynthetic process	BP
1068	GO:0004553	0.564057	1	0.709554	1	2	1.85981	361	hydrolase activity, hydrolyzing O-glycosyl compounds	MF
129	GO:0000272	0.564652	1	0.800105	1	1	0.824292	160	polysaccharide catabolic process	BP
1932	GO:0006633	0.570086	1	0.795582	1	1	0.839748	163	fatty acid biosynthetic process	BP
1401	GO:0005622	0.571907	1	0.794081	1	1	0.819141	159	intracellular	CC
9332	GO:0065008	0.573802	1	0.607477	1	5	5.02818	976	regulation of biological quality	BP
2398	GO:0008236	0.577461	1	0.789358	1	1	0.839748	163	serine-type peptidase activity	MF
4549	GO:0017171	0.577461	1	0.789358	1	1	0.839748	163	serine hydrolase activity	MF
7207	GO:0044281	0.580286	1	0.566409	1	8	8.1708	1586	small molecule metabolic process	BP
3120	GO:0009888	0.582635	1	0.784946	1	1	0.813989	158	tissue development	BP
8557	GO:0051173	0.583369	1	0.691083	1	2	1.90102	369	positive regulation of nitrogen compound metabolic process	BP
7288	GO:0044702	0.583801	1	0.597314	1	5	5.06425	983
5419	GO:0031328	0.585163	1	0.689329	1	2	1.91648	372	positive regulation of cellular biosynthetic process	BP
3616	GO:0010628	0.586767	1	0.687757	1	2	1.92678	374	positive regulation of gene expression	BP
7273	GO:0044550	0.590393	1	0.778043	1	1	0.922177	179	secondary metabolite biosynthetic process	BP
4359	GO:0016746	0.591203	1	0.683386	1	2	1.95254	379	transferase activity, transferring acyl groups	MF
6898	GO:0043167	0.593987	1	0.494464	1	32	32.3689	6283	ion binding	MF
4354	GO:0016740	0.596157	1	0.508543	1	18	18.1808	3529	transferase activity	MF
909	GO:0004175	0.597585	1	0.677029	1	2	1.99891	388	endopeptidase activity	MF
9088	GO:0055085	0.598068	1	0.676533	1	2	2.04012	396	transmembrane transport	BP
3077	GO:0009826	0.598395	1	0.770907	1	1	0.906722	176	unidimensional cell growth	BP
3123	GO:0009891	0.599237	1	0.675385	1	2	1.97315	383	positive regulation of biosynthetic process	BP
4395	GO:0016798	0.601518	1	0.673084	1	2	1.99891	388	hydrolase activity, acting on glycosyl bonds	MF
1453	GO:0005737	0.601992	1	0.525076	1	11	11.2774	2189	cytoplasm	CC
9771	GO:0071840	0.604005	1	0.518416	1	12	12.215	2371	cellular component organization or biogenesis	BP
2915	GO:0009579	0.60447	1	0.765315	1	1	0.963392	187	thylakoid	CC
5024	GO:0030154	0.606522	1	0.66801	1	2	2.03497	395	cell differentiation	BP
6109	GO:0034220	0.610244	1	0.759981	1	1	0.947936	184	ion transmembrane transport	BP
2936	GO:0009617	0.61104	1	0.663387	1	2	2.07103	402	response to bacterium	BP
7197	GO:0044262	0.614396	1	0.659942	1	2	2.05043	398	cellular carbohydrate metabolic process	BP
2968	GO:0009658	0.614759	1	0.755766	1	1	0.922177	179	chloroplast organization	BP
3671	GO:0010817	0.615318	1	0.755201	1	1	0.95824	186	regulation of hormone levels	BP
9768	GO:0071822	0.61783	1	0.656394	1	2	2.03497	395	protein complex subunit organization	BP
6732	GO:0042623	0.623008	1	0.650991	1	2	2.04012	396	ATPase activity, coupled	MF
4232	GO:0016462	0.623512	1	0.575308	1	4	4.10085	796	pyrophosphatase activity	MF
1566	GO:0005976	0.625884	1	0.647946	1	2	2.1071	409	polysaccharide metabolic process	BP
10694	GO:1901575	0.628437	1	0.536013	1	6	6.36251	1235	organic substance catabolic process	BP
4409	GO:0016818	0.629631	1	0.568725	1	4	4.13692	803	hydrolase activity, acting on acid anhydrides, in phosphorus-containing anhydrides	MF
3011	GO:0009725	0.63088	1	0.56735	1	4	4.35329	845	response to hormone	BP
7286	GO:0044699	0.63166	1	0.453062	1	38	38.7881	7529
10735	GO:1901700	0.635603	1	0.54267	1	5	5.50215	1068	response to oxygen-containing compound	BP
4408	GO:0016817	0.638354	1	0.559247	1	4	4.18328	812	hydrolase activity, acting on acid anhydrides	MF
8085	GO:0048229	0.6396	1	0.731379	1	1	1.00976	196	gametophyte development	BP
2845	GO:0009408	0.642037	1	0.728891	1	1	1.02521	199	response to heat	BP
9198	GO:0060560	0.643	1	0.727898	1	1	1.03552	201	developmental growth involved in morphogenesis	BP
1615	GO:0006066	0.643986	1	0.726899	1	1	1.02521	199	alcohol metabolic process	BP
7253	GO:0044440	0.644212	1	0.726682	1	1	1.00976	196	endosomal part	CC
8562	GO:0051179	0.647169	1	0.476958	1	11	11.7462	2280	localization	BP
7307	GO:0044765	0.654228	1	0.496739	1	7	7.62986	1481
1458	GO:0005743	0.654246	1	0.716216	1	1	1.05097	204	mitochondrial inner membrane	CC
7153	GO:0044085	0.655043	1	0.715362	1	1	1.06643	207	cellular component biogenesis	BP
8118	GO:0048364	0.658758	1	0.711432	1	1	1.05097	204	root development	BP
1620	GO:0006073	0.661366	1	0.708626	1	1	1.06643	207	cellular glucan metabolic process	BP
7148	GO:0044042	0.661366	1	0.708626	1	1	1.06643	207	glucan metabolic process	BP
3015	GO:0009734	0.664499	1	0.705205	1	1	1.11279	216	auxin-activated signaling pathway	BP
2020	GO:0006810	0.664704	1	0.462946	1	10	10.8755	2111	transport	BP
8768	GO:0051716	0.667577	1	0.507237	1	5	5.36305	1041	cellular response to stimulus	BP
2967	GO:0009657	0.667845	1	0.701597	1	1	1.07158	208	plastid organization	BP
4947	GO:0022892	0.668275	1	0.525862	1	4	4.50785	875	substrate-specific transporter activity	MF
9329	GO:0065003	0.669082	1	0.600447	1	2	2.28226	443	macromolecular complex assembly	BP
5589	GO:0031988	0.674014	1	0.694806	1	1	1.05612	205
1377	GO:0005509	0.677755	1	0.690525	1	1	1.16946	227	calcium ion binding	MF
10733	GO:1901698	0.677865	1	0.69043	1	1	1.1334	220	response to nitrogen compound	BP
2224	GO:0007275	0.678893	1	0.5891	1	2	2.33893	454	multicellular organism development	BP
2394	GO:0008219	0.679958	1	0.688061	1	1	1.14371	222	cell death	BP
4157	GO:0016265	0.679958	1	0.688061	1	1	1.14371	222
10915	GO:1902578	0.685303	1	0.461854	1	7	7.84623	1523
6066	GO:0033993	0.689757	1	0.576278	1	2	2.41621	469	response to lipid	BP
8595	GO:0051234	0.694011	1	0.430123	1	10	11.1228	2159	establishment of localization	BP
1529	GO:0005874	0.696103	1	0.669389	1	1	1.1334	220	microtubule	CC
7234	GO:0044421	0.699616	1	0.665187	1	1	1.16431	226	extracellular region part	CC
4449	GO:0016874	0.701406	1	0.663068	1	1	1.1334	220	ligase activity	MF
2028	GO:0006820	0.702776	1	0.661374	1	1	1.19007	231	anion transport	BP
2191	GO:0007165	0.716287	1	0.425886	1	7	8.15019	1582	signal transduction	BP
8271	GO:0048856	0.717613	1	0.434987	1	6	6.93436	1346	anatomical structure development	BP
5653	GO:0032259	0.718588	1	0.641878	1	1	1.19522	232	methylation	BP
8213	GO:0048589	0.724796	1	0.633918	1	1	1.28281	249	developmental growth	BP
4260	GO:0016569	0.730293	1	0.62686	1	1	1.21583	236	covalent chromatin modification	BP
1375	GO:0005506	0.731181	1	0.625622	1	1	1.32402	257	iron ion binding	MF
3007	GO:0009719	0.736107	1	0.44489	1	4	4.98697	968	response to endogenous stimulus	BP
8208	GO:0048584	0.741935	1	0.611348	1	1	1.32917	258	positive regulation of response to stimulus	BP
1931	GO:0006631	0.743067	1	0.60981	1	1	1.34463	261	fatty acid metabolic process	BP
5584	GO:0031982	0.744388	1	0.608067	1	1	1.27765	248	vesicle	CC
3054	GO:0009793	0.747688	1	0.60353	1	1	1.32917	258	embryo development ending in seed dormancy	BP
3605	GO:0010604	0.748378	1	0.502221	1	2	2.59137	503	positive regulation of macromolecule metabolic process	BP
4067	GO:0016049	0.751989	1	0.597562	1	1	1.38584	269	cell growth	BP
1477	GO:0005773	0.752104	1	0.497196	1	2	2.66349	517	vacuole	CC
4259	GO:0016568	0.753016	1	0.596191	1	1	1.30341	253
5052	GO:0030234	0.762885	1	0.582184	1	1	1.40645	273	enzyme regulator activity	MF
7198	GO:0044264	0.76332	1	0.581551	1	1	1.4219	276	cellular polysaccharide metabolic process	BP
9533	GO:0070887	0.763426	1	0.581419	1	1	1.39099	270	cellular response to chemical stimulus	BP
11282	GO:2000026	0.764067	1	0.480847	1	2	2.67895	520	regulation of multicellular organismal development	BP
3051	GO:0009790	0.764737	1	0.57953	1	1	1.39615	271	embryo development	BP
5377	GO:0031224	0.765869	1	0.319744	1	19	21.4265	4159	intrinsic component of membrane	CC
4334	GO:0016705	0.76629	1	0.577252	1	1	1.45282	282	oxidoreductase activity, acting on paired donors, with incorporation or reduction of molecular oxygen	MF
5572	GO:0031966	0.773021	1	0.567401	1	1	1.46827	285	mitochondrial membrane	CC
5416	GO:0031325	0.773038	1	0.468306	1	2	2.72532	529	positive regulation of cellular metabolic process	BP
4461	GO:0016887	0.778409	1	0.460685	1	2	2.73047	530	ATPase activity	MF
9340	GO:0070011	0.778471	1	0.460584	1	2	2.78714	541	peptidase activity, acting on L-amino acid peptides	MF
8767	GO:0051707	0.778522	1	0.416197	1	3	4.10601	797	response to other organism	BP
4917	GO:0022607	0.780506	1	0.457668	1	2	2.80775	545	cellular component assembly	BP
682	GO:0003700	0.780924	1	0.386803	1	4	5.41972	1052	DNA binding transcription factor activity	MF
356	GO:0001071	0.782267	1	0.385	1	4	5.43003	1054
1755	GO:0006357	0.784857	1	0.549582	1	1	1.50433	292	regulation of transcription from RNA polymerase II promoter	BP
9749	GO:0071705	0.785305	1	0.548895	1	1	1.50433	292	nitrogen compound transport	BP
1536	GO:0005886	0.785706	1	0.316772	1	11	13.1784	2558	plasma membrane	CC
5575	GO:0031969	0.789376	1	0.5426	1	1	1.53009	297	chloroplast membrane	CC
8642	GO:0051301	0.789748	1	0.542049	1	1	1.48373	288	cell division	BP
6542	GO:0040008	0.792849	1	0.537158	1	1	1.57131	305	regulation of growth	BP
4069	GO:0016051	0.793365	1	0.536343	1	1	1.58161	307	carbohydrate biosynthetic process	BP
6602	GO:0042170	0.796204	1	0.531871	1	1	1.561	303	plastid membrane	CC
4848	GO:0019866	0.797613	1	0.529627	1	1	1.57131	305	organelle inner membrane	CC
8169	GO:0048522	0.800236	1	0.385775	1	3	4.12661	801	positive regulation of cellular process	BP
2395	GO:0008233	0.800609	1	0.428177	1	2	2.93139	569	peptidase activity	MF
8165	GO:0048513	0.802379	1	0.521979	1	1	1.57131	305	animal organ development	BP
1738	GO:0006325	0.807165	1	0.514198	1	1	1.54555	300	chromatin organization	BP
6919	GO:0043207	0.807634	1	0.375104	1	3	4.32754	840	response to external biotic stimulus	BP
1565	GO:0005975	0.807737	1	0.350051	1	4	5.44548	1057	carbohydrate metabolic process	BP
10359	GO:0098542	0.809498	1	0.414698	1	2	3.02412	587	defense response to other organism	BP
7113	GO:0043933	0.81126	1	0.369842	1	3	4.19359	814	macromolecular complex subunit organization	BP
8599	GO:0051239	0.816655	1	0.403656	1	2	3.01382	585	regulation of multicellular organismal process	BP
7292	GO:0044707	0.822584	1	0.312793	1	5	6.86223	1332
5733	GO:0032501	0.823164	1	0.31198	1	5	6.86739	1333	multicellular organismal process	BP
2113	GO:0006996	0.823282	1	0.327974	1	4	5.41972	1052	organelle organization	BP
7179	GO:0044212	0.824589	1	0.484662	1	1	1.77738	345	transcription regulatory region DNA binding	MF
327	GO:0000975	0.8263	1	0.481677	1	1	1.78768	347	regulatory region DNA binding	MF
354	GO:0001067	0.8263	1	0.481677	1	1	1.78768	347	regulatory region nucleic acid binding	MF
3018	GO:0009737	0.833178	1	0.469511	1	1	1.80829	351	response to abscisic acid	BP
3125	GO:0009893	0.835804	1	0.373144	1	2	3.12716	607	positive regulation of metabolic process	BP
7298	GO:0044723	0.837068	1	0.371072	1	2	3.17868	617
6541	GO:0040007	0.839271	1	0.458513	1	1	1.78768	347	growth	BP
1485	GO:0005783	0.839813	1	0.366565	1	2	3.19413	620	endoplasmic reticulum	CC
4054	GO:0016021	0.844988	1	0.226605	1	17	20.4682	3973	integral component of membrane	CC
5057	GO:0030246	0.847473	1	0.443293	1	1	1.85981	361	carbohydrate binding	MF
3624	GO:0010646	0.849309	1	0.439833	1	1	1.85981	361	regulation of cell communication	BP
5030	GO:0030163	0.853787	1	0.431294	1	1	1.86496	362	protein catabolic process	BP
3230	GO:0010033	0.854481	1	0.281698	1	4	6.02249	1169	response to organic substance	BP
7309	GO:0044767	0.857604	1	0.232183	1	9	11.8234	2295
1473	GO:0005768	0.861871	1	0.415521	1	1	1.89072	367	endosome	CC
3163	GO:0009941	0.863869	1	0.41152	1	1	1.97315	383	chloroplast envelope	CC
2885	GO:0009526	0.867478	1	0.404268	1	1	1.99376	387	plastid envelope	CC
10307	GO:0097305	0.871216	1	0.396636	1	1	2.06073	400	response to alcohol	BP
8765	GO:0051704	0.871609	1	0.275907	1	3	4.90454	952	multi-organism process	BP
7050	GO:0043565	0.877685	1	0.300904	1	2	3.65265	709	sequence-specific DNA binding	MF
8426	GO:0050793	0.879417	1	0.297753	1	2	3.5187	683	regulation of developmental process	BP
10022	GO:0080134	0.883209	1	0.371458	1	1	2.07619	403	regulation of response to stress	BP
7243	GO:0044430	0.88428	1	0.369166	1	1	2.02467	393	cytoskeletal part	CC
669	GO:0003674	0.890607	1	0.17105	1	68	71.5125	13881	molecular_function	MF
2356	GO:0008150	0.892599	1	0.166793	1	67	70.7191	13727	biological_process	BP
7238	GO:0044425	0.899209	1	0.153101	1	19	23.683	4597	membrane part	CC
2661	GO:0009057	0.900455	1	0.257856	1	2	3.78659	735	macromolecule catabolic process	BP
4258	GO:0016567	0.902382	1	0.328502	1	1	2.23589	434	protein ubiquitination	BP
5573	GO:0031967	0.907746	1	0.315821	1	1	2.31317	449	organelle envelope	CC
5579	GO:0031975	0.907746	1	0.315821	1	1	2.31317	449	envelope	CC
2662	GO:0009058	0.908476	1	0.143934	1	16	20.9834	4073	biosynthetic process	BP
7904	GO:0046914	0.911742	1	0.177347	1	5	8.03685	1560	transition metal ion binding	MF
5711	GO:0032446	0.914549	1	0.299289	1	1	2.35954	458	protein modification by small protein conjugation	BP
5734	GO:0032502	0.91511	1	0.149348	1	9	12.8332	2491	developmental process	BP
4529	GO:0017111	0.915597	1	0.227396	1	2	3.84842	747	nucleoside-triphosphatase activity	MF
7242	GO:0044429	0.920218	1	0.285071	1	1	2.51924	489	mitochondrial part	CC
8166	GO:0048518	0.92285	1	0.18464	1	3	5.45063	1058	positive regulation of biological process	BP
1454	GO:0005739	0.930395	1	0.169967	1	3	5.66701	1100	mitochondrion	CC
1845	GO:0006508	0.936515	1	0.241858	1	1	2.64804	514	proteolysis	BP
2529	GO:0008610	0.941069	1	0.22905	1	1	2.75108	534	lipid biosynthetic process	BP
9481	GO:0070647	0.941614	1	0.227503	1	1	2.70471	525	protein modification by small protein conjugation or removal	BP
2872	GO:0009507	0.941738	1	0.125288	1	5	8.54173	1658	chloroplast	CC
4053	GO:0016020	0.94458	1	0.0891145	1	20	26.0167	5050	membrane	CC
10606	GO:1901135	0.946761	1	0.212533	1	1	2.86957	557	carbohydrate derivative metabolic process	BP
10695	GO:1901576	0.947789	1	0.0894173	1	14	19.9273	3868	organic substance biosynthetic process	BP
10367	GO:0098588	0.948697	1	0.112507	1	5	8.68083	1685	bounding membrane of organelle	CC
4176	GO:0016310	0.95188	1	0.197151	1	1	2.952	573	phosphorylation	BP
2895	GO:0009536	0.952273	1	0.105811	1	5	8.82508	1713	plastid	CC
5327	GO:0031090	0.955229	1	0.0911224	1	7	11.4371	2220	organelle membrane	CC
10921	GO:1902589	0.956003	1	0.184369	1	1	2.94169	571
2871	GO:0009506	0.973286	1	0.125839	1	1	3.57022	693	plasmodesma	CC
1540	GO:0005911	0.975453	1	0.117806	1	1	3.64749	708	cell-cell junction	CC
3769	GO:0015031	0.977409	1	0.110391	1	1	3.63719	706	protein transport	BP
4979	GO:0030054	0.978309	1	0.106914	1	1	3.76599	731	cell junction	CC
7193	GO:0044255	0.978629	1	0.105674	1	1	3.68871	716	cellular lipid metabolic process	BP
8207	GO:0048583	0.980251	1	0.0992912	1	1	3.76599	731	regulation of response to stimulus	BP
7202	GO:0044271	0.980703	1	0.0456719	1	6	11.6792	2267	cellular nitrogen compound biosynthetic process	BP
7396	GO:0045184	0.980926	1	0.0965942	1	1	3.78144	734	establishment of protein localization	BP
2336	GO:0008104	0.984189	1	0.0831877	1	1	3.96691	770	protein localization	BP
1404	GO:0005634	0.984312	1	0.0313388	1	12	19.2833	3743	nucleus	CC
9747	GO:0071702	0.984536	1	0.0578753	1	2	5.88339	1142	organic substance transport	BP
5870	GO:0033036	0.987211	1	0.0701471	1	1	4.17813	811	macromolecule localization	BP
1818	GO:0006464	0.988579	1	0.0373874	1	3	7.74835	1504	cellular protein modification process	BP
6467	GO:0036211	0.988579	1	0.0373874	1	3	7.74835	1504	protein modification process	BP
4390	GO:0016788	0.988695	1	0.0370597	1	3	7.85654	1525	hydrolase activity, acting on ester bonds	MF
2357	GO:0008152	0.990126	1	0.0172834	1	38	48.149	9346	metabolic process	BP
4773	GO:0019538	0.991404	1	0.0223055	1	6	12.6065	2447	protein metabolic process	BP
7255	GO:0044444	0.992122	1	0.0143559	1	27	37.0159	7185	cytoplasmic part	CC
1753	GO:0006355	0.993047	1	0.0243172	1	3	8.46445	1643	regulation of transcription, DNA-templated	BP
11055	GO:1903506	0.993113	1	0.0241162	1	3	8.47476	1645	regulation of nucleic acid-templated transcription	BP
11435	GO:2001141	0.993223	1	0.0237784	1	3	8.49021	1648	regulation of RNA biosynthetic process	BP
1930	GO:0006629	0.993722	1	0.0391714	1	1	4.84787	941	lipid metabolic process	BP
9331	GO:0065007	0.994029	1	0.0121395	1	16	25.4397	4938	biological regulation	BP
4572	GO:0018130	0.994076	1	0.0170979	1	5	11.8492	2300	heterocycle biosynthetic process	BP
1749	GO:0006351	0.994378	1	0.020198	1	3	8.84054	1716	transcription, DNA-templated	BP
10345	GO:0097659	0.994378	1	0.020198	1	3	8.84054	1716	nucleic acid-templated transcription	BP
6899	GO:0043168	0.994656	1	0.0127394	1	9	17.001	3300	anion binding	MF
8609	GO:0051252	0.99486	1	0.0186742	1	3	8.78902	1706	regulation of RNA metabolic process	BP
1159	GO:0004674	0.994933	1	0.0327724	1	1	4.98697	968	protein serine/threonine kinase activity	MF
7200	GO:0044267	0.995583	1	0.0144006	1	4	10.5973	2057	cellular protein metabolic process	BP
4687	GO:0019219	0.996215	1	0.0142675	1	3	9.10843	1768	regulation of nucleobase-containing compound metabolic process	BP
5786	GO:0032774	0.996251	1	0.0141498	1	3	9.2939	1804	RNA biosynthetic process	BP
11312	GO:2000112	0.996398	1	0.013659	1	3	9.1548	1777	regulation of cellular macromolecule biosynthetic process	BP
10314	GO:0097367	0.996495	1	0.00942587	1	7	14.9351	2899	carbohydrate derivative binding	MF
4389	GO:0016787	0.996666	1	0.0082849	1	9	17.6605	3428	hydrolase activity	MF
3575	GO:0010556	0.996696	1	0.0126563	1	3	9.25268	1796	regulation of macromolecule biosynthetic process	BP
7192	GO:0044249	0.996765	1	0.00780087	1	10	19.5872	3802	cellular biosynthetic process	BP
2410	GO:0008270	0.996894	1	0.0217162	1	1	5.53821	1075	zinc ion binding	MF
8555	GO:0051171	0.996935	1	0.0118439	1	3	9.32996	1811	regulation of nitrogen compound metabolic process	BP
10646	GO:1901362	0.997276	1	0.00851924	1	5	12.8126	2487	organic cyclic compound biosynthetic process	BP
1157	GO:0004672	0.99743	1	0.0184928	1	1	5.59488	1086	protein kinase activity	MF
5417	GO:0031326	0.99747	1	0.00999224	1	3	9.53603	1851	regulation of cellular biosynthetic process	BP
3121	GO:0009889	0.997722	1	0.00910428	1	3	9.65968	1875	regulation of biosynthetic process	BP
8423	GO:0050789	0.997957	1	0.0047392	0.897624	13	23.4151	4545	regulation of biological process	BP
1372	GO:0005488	0.998027	1	0.00385364	0.788344	38	50.4055	9784	binding	MF
671	GO:0003677	0.998086	1	0.00779834	1	3	9.98939	1939	DNA binding	MF
3531	GO:0010468	0.998312	1	0.00697181	1	3	9.96363	1934	regulation of gene expression	BP
2011	GO:0006796	0.998349	1	0.0126675	1	1	6.11522	1187	phosphate-containing compound metabolic process	BP
2010	GO:0006793	0.998522	1	0.0115176	1	1	6.21826	1207	phosphorus metabolic process	BP
5755	GO:0032553	0.998663	1	0.00415258	0.820205	6	14.7033	2854	ribonucleotide binding	MF
4753	GO:0019438	0.99871	1	0.0047796	0.897624	4	12.1326	2355	aromatic compound biosynthetic process	BP
4378	GO:0016773	0.998804	1	0.00959267	1	1	6.26977	1217	phosphotransferase activity, alcohol group as acceptor	MF
6223	GO:0034654	0.999001	1	0.00435981	0.846542	3	10.7313	2083	nucleobase-containing compound biosynthetic process	BP
8427	GO:0050794	0.999236	1	0.00205984	0.491614	10	20.9576	4068	regulation of cellular process	BP
9983	GO:0080090	0.999255	1	0.00334839	0.724072	3	10.8034	2097	regulation of primary metabolic process	BP
2663	GO:0009059	0.999274	1	0.00283963	0.637858	4	12.895	2503	macromolecule biosynthetic process	BP
4172	GO:0016301	0.999328	1	0.00581613	1	1	6.80041	1320	kinase activity	MF
9149	GO:0060255	0.999481	1	0.00241423	0.553148	3	11.1537	2165	regulation of macromolecule metabolic process	BP
5414	GO:0031323	0.999523	1	0.00223871	0.523401	3	11.2619	2186	regulation of cellular metabolic process	BP
3196	GO:0009987	0.9996	1	0.000859535	0.259127	39	53.476	10380	cellular process	BP
86	GO:0000166	0.999609	1	0.00126173	0.344153	7	17.5523	3407	nucleotide binding	MF
10626	GO:1901265	0.999609	1	0.00126173	0.344153	7	17.5523	3407	nucleoside phosphate binding	MF
1379	GO:0005515	0.999611	1	0.0035991	0.749659	1	7.35166	1427	protein binding	MF
6983	GO:0043412	0.999611	1	0.00185976	0.453306	3	11.3134	2196	macromolecule modification	BP
1382	GO:0005524	0.999662	1	0.00141591	0.368652	4	13.1578	2554	ATP binding	MF
6220	GO:0034645	0.999719	1	0.00138537	0.368652	3	12.1892	2366	cellular macromolecule biosynthetic process	BP
5758	GO:0032559	0.999722	1	0.00118156	0.338399	4	13.3741	2596	adenyl ribonucleotide binding	MF
5154	GO:0030554	0.999728	1	0.00115765	0.338399	4	13.3999	2601	adenyl nucleotide binding	MF
6931	GO:0043234	0.999734	1	0.00165781	0.412866	2	9.8606	1914	protein complex	CC
6454	GO:0036094	0.999771	1	0.000769956	0.238395	7	18.155	3524	small molecule binding	MF
7257	GO:0044446	0.99982	1	0.00049221	0.165846	13	26.4804	5140	intracellular organelle part	CC
7235	GO:0044422	0.99984	1	0.000440048	0.161718	13	26.6246	5168	organelle part	CC
4377	GO:0016772	0.999859	1	0.00146508	0.372976	1	8.19656	1591	transferase activity, transferring phosphorus-containing groups	MF
4690	GO:0019222	0.999874	1	0.000667278	0.212343	3	12.555	2437	regulation of metabolic process	BP
6409	GO:0035639	0.999887	1	0.000515358	0.168684	4	14.286	2773	purine ribonucleoside triphosphate binding	MF
483	GO:0001883	0.999899	1	0.000465844	0.161718	4	14.4045	2796	purine nucleoside binding	MF
5753	GO:0032550	0.999899	1	0.000465844	0.161718	4	14.4045	2796	purine ribonucleoside binding	MF
5752	GO:0032549	0.999903	1	0.000449817	0.161718	4	14.4509	2805	ribonucleoside binding	MF
482	GO:0001882	0.999904	1	0.00044457	0.161718	4	14.4612	2807	nucleoside binding	MF
5756	GO:0032555	0.999908	1	0.000426694	0.161718	4	14.5024	2815	purine ribonucleotide binding	MF
4518	GO:0017076	0.99991	1	0.000417694	0.161718	4	14.5282	2820	purine nucleotide binding	MF
7186	GO:0044237	0.999948	1	0.00013033	0.0597225	25	42.0028	8153	cellular metabolic process	BP
2017	GO:0006807	0.99996	1	0.00012917	0.0597225	10	24.4094	4738	nitrogen compound metabolic process	BP
1396	GO:0005575	0.999984	1	5.14505e-05	0.0267917	62	75.2115	14599	cellular_component	CC
6928	GO:0043231	0.999989	1	3.09718e-05	0.0177407	23	41.1992	7997	intracellular membrane-bounded organelle	CC
6924	GO:0043227	0.999991	1	2.35251e-05	0.0149724	23	41.4774	8051	membrane-bounded organelle	CC
10644	GO:1901360	0.999993	1	2.92779e-05	0.0176531	8	23.4357	4549	organic cyclic compound metabolic process	BP
9748	GO:0071704	0.999994	1	1.56332e-05	0.0111933	25	44.28	8595	organic substance metabolic process	BP
5861	GO:0032991	0.999995	1	4.06749e-05	0.0221891	2	13.7193	2663	macromolecular complex	CC
1975	GO:0006725	0.999997	1	1.4415e-05	0.0110092	7	22.7711	4420	cellular aromatic compound metabolic process	BP
4077	GO:0016070	0.999997	1	2.11173e-05	0.0142306	3	16.1252	3130	RNA metabolic process	BP
6218	GO:0034641	0.999999	1	4.64025e-06	0.00379705	6	22.3847	4345	cellular nitrogen compound metabolic process	BP
6926	GO:0043229	0.999999	1	2.33006e-06	0.00205332	23	43.9039	8522	intracellular organelle	CC
7270	GO:0044464	0.999999	1	1.88481e-06	0.00179936	51	69.2972	13451	cell part	CC
6923	GO:0043226	0.999999	1	1.59322e-06	0.00165927	23	44.249	8589	organelle	CC
6901	GO:0043170	1	1	9.02648e-07	0.00128205	12	32.2504	6260	macromolecule metabolic process	BP
7779	GO:0046483	1	1	1.13784e-06	0.0013035	5	22.2044	4310	heterocycle metabolic process	BP
10159	GO:0090304	1	1	1.0072e-06	0.00128205	3	18.9278	3674	nucleic acid metabolic process	BP
10647	GO:1901363	1	1	4.19854e-07	0.000801641	14	35.5115	6893	heterocyclic compound binding	MF
10286	GO:0097159	1	1	4.07009e-07	0.000801641	14	35.5373	6898	organic cyclic compound binding	MF
670	GO:0003676	1	1	7.27333e-07	0.00119033	3	19.3709	3760	nucleic acid binding	MF
7237	GO:0044424	1	1	1.17031e-07	0.000373097	37	59.9261	11632	intracellular part	CC
7187	GO:0044238	1	1	8.59973e-08	0.000373097	18	41.5959	8074	primary metabolic process	BP
1658	GO:0006139	1	1	1.30271e-07	0.000373097	3	20.7722	4032	nucleobase-containing compound metabolic process	BP
7196	GO:0044260	1	1	6.96586e-08	0.000373097	9	30.6637	5952	cellular macromolecule metabolic process	BP
4727	GO:0019363	1	1	0.925593	1	0	0.0721256	14	pyridine nucleotide biosynthetic process	BP
1	GO:0000002	1	1	0.953875	1	0	0.0463664	9	mitochondrial genome maintenance	BP
2	GO:0000003	1	1	0.881462	1	0	0.128796	25	reproduction	BP
3	GO:0000009	1	1	0.993752	1	0	0.00515183	1	alpha-1,6-mannosyltransferase activity	MF
4	GO:0000012	1	1	0.981904	1	0	0.0154555	3	single strand break repair	BP
5	GO:0000014	1	1	0.976361	1	0	0.0206073	4	single-stranded DNA endodeoxyribonuclease activity	MF
6	GO:0000015	1	1	0.962401	1	0	0.0360628	7	phosphopyruvate hydratase complex	CC
7	GO:0000018	1	1	0.917633	1	0	0.0875811	17	regulation of DNA recombination	BP
8	GO:0000019	1	1	0.993262	1	0	0.00515183	1	regulation of mitotic recombination	BP
9	GO:0000023	1	1	0.971104	1	0	0.0257591	5	maltose metabolic process	BP
10	GO:0000024	1	1	0.989004	1	0	0.0103037	2	maltose biosynthetic process	BP
11	GO:0000025	1	1	0.986733	1	0	0.0103037	2	maltose catabolic process	BP
12	GO:0000026	1	1	0.983825	1	0	0.0154555	3	alpha-1,2-mannosyltransferase activity	MF
13	GO:0000027	1	1	0.905025	1	0	0.108188	21	ribosomal large subunit assembly	BP
14	GO:0000028	1	1	0.920043	1	0	0.0927329	18	ribosomal small subunit assembly	BP
15	GO:0000030	1	1	0.894382	1	0	0.11334	22	mannosyltransferase activity	MF
16	GO:0000032	1	1	0.984889	1	0	0.0206073	4	cell wall mannoprotein biosynthetic process	BP
17	GO:0000033	1	1	0.98782	1	0	0.0103037	2	alpha-1,3-mannosyltransferase activity	MF
18	GO:0000035	1	1	0.979646	1	0	0.0206073	4	acyl binding	MF
19	GO:0000036	1	1	0.980013	1	0	0.0206073	4	acyl carrier activity	MF
20	GO:0000038	1	1	0.899006	1	0	0.103037	20	very long-chain fatty acid metabolic process	BP
22	GO:0000042	1	1	0.987877	1	0	0.0103037	2	protein targeting to Golgi	BP
23	GO:0000045	1	1	0.938203	1	0	0.0566701	11	autophagosome assembly	BP
24	GO:0000049	1	1	0.7983	1	0	0.211225	41	tRNA binding	MF
25	GO:0000050	1	1	0.989019	1	0	0.0154555	3	urea cycle	BP
26	GO:0000053	1	1	0.993389	1	0	0.0103037	2	argininosuccinate metabolic process	BP
27	GO:0000054	1	1	0.947957	1	0	0.0515183	10	ribosomal subunit export from nucleus	BP
28	GO:0000055	1	1	0.973124	1	0	0.0257591	5	ribosomal large subunit export from nucleus	BP
29	GO:0000056	1	1	0.984018	1	0	0.0154555	3	ribosomal small subunit export from nucleus	BP
30	GO:0000060	1	1	0.946053	1	0	0.0463664	9	protein import into nucleus, translocation	BP
31	GO:0000062	1	1	0.94539	1	0	0.0566701	11	fatty-acyl-CoA binding	MF
32	GO:0000064	1	1	0.983706	1	0	0.0154555	3	L-ornithine transmembrane transporter activity	MF
33	GO:0000066	1	1	0.989672	1	0	0.0103037	2	mitochondrial ornithine transport	BP
34	GO:0000070	1	1	0.965558	1	0	0.030911	6	mitotic sister chromatid segregation	BP
35	GO:0000075	1	1	0.798806	1	0	0.200921	39	cell cycle checkpoint	BP
36	GO:0000076	1	1	0.948533	1	0	0.0463664	9	DNA replication checkpoint	BP
37	GO:0000077	1	1	0.897959	1	0	0.0978847	19	DNA damage checkpoint	BP
38	GO:0000079	1	1	0.887513	1	0	0.118492	23	regulation of cyclin-dependent protein serine/threonine kinase activity	BP
39	GO:0000082	1	1	0.912987	1	0	0.0875811	17	G1/S transition of mitotic cell cycle	BP
40	GO:0000083	1	1	0.986675	1	0	0.0103037	2	regulation of transcription involved in G1/S transition of mitotic cell cycle	BP
41	GO:0000086	1	1	0.97567	1	0	0.0206073	4	G2/M transition of mitotic cell cycle	BP
42	GO:0000095	1	1	0.987619	1	0	0.0103037	2	S-adenosyl-L-methionine transmembrane transporter activity	MF
45	GO:0000098	1	1	0.978333	1	0	0.0206073	4	sulfur amino acid catabolic process	BP
46	GO:0000099	1	1	0.987699	1	0	0.0103037	2	sulfur amino acid transmembrane transporter activity	MF
47	GO:0000101	1	1	0.993599	1	0	0.00515183	1	sulfur amino acid transport	BP
49	GO:0000104	1	1	0.975611	1	0	0.0206073	4	succinate dehydrogenase activity	MF
50	GO:0000105	1	1	0.956082	1	0	0.0412146	8	histidine biosynthetic process	BP
51	GO:0000107	1	1	0.993534	1	0	0.00515183	1	imidazoleglycerol-phosphate synthase activity	MF
52	GO:0000109	1	1	0.954602	1	0	0.0412146	8	nucleotide-excision repair complex	CC
53	GO:0000110	1	1	0.987352	1	0	0.0103037	2	nucleotide-excision repair factor 1 complex	CC
54	GO:0000111	1	1	0.986458	1	0	0.0154555	3	nucleotide-excision repair factor 2 complex	CC
55	GO:0000118	1	1	0.941878	1	0	0.0566701	11	histone deacetylase complex	CC
56	GO:0000120	1	1	0.954854	1	0	0.0463664	9	RNA polymerase I transcription factor complex	CC
57	GO:0000121	1	1	0.994827	1	0	0.00515183	1	glycerol-1-phosphatase activity	MF
58	GO:0000122	1	1	0.837017	1	0	0.175162	34	negative regulation of transcription from RNA polymerase II promoter	BP
59	GO:0000123	1	1	0.860319	1	0	0.149403	29	histone acetyltransferase complex	CC
60	GO:0000124	1	1	0.984557	1	0	0.0154555	3	SAGA complex	CC
61	GO:0000125	1	1	0.997017	1	0	0.00515183	1	PCAF complex	CC
62	GO:0000126	1	1	0.98681	1	0	0.0103037	2	transcription factor TFIIIB complex	CC
63	GO:0000127	1	1	0.97992	1	0	0.0154555	3	transcription factor TFIIIC complex	CC
64	GO:0000131	1	1	0.9835	1	0	0.0154555	3	incipient cellular bud site	CC
65	GO:0000132	1	1	0.993726	1	0	0.00515183	1	establishment of mitotic spindle orientation	BP
66	GO:0000138	1	1	0.97781	1	0	0.0206073	4	Golgi trans cisterna	CC
67	GO:0000139	1	1	0.0613558	1	0	2.66349	517	Golgi membrane	CC
68	GO:0000140	1	1	0.991052	1	0	0.0103037	2	acylglycerone-phosphate reductase activity	MF
69	GO:0000145	1	1	0.834918	1	0	0.164858	32	exocyst	CC
70	GO:0000146	1	1	0.98922	1	0	0.0103037	2	microfilament motor activity	MF
71	GO:0000147	1	1	0.982529	1	0	0.0154555	3	actin cortical patch assembly	BP
72	GO:0000148	1	1	0.891026	1	0	0.11334	22	1,3-beta-D-glucan synthase complex	CC
74	GO:0000150	1	1	0.949759	1	0	0.0566701	11	recombinase activity	MF
75	GO:0000151	1	1	0.407843	1	0	0.850052	165	ubiquitin ligase complex	CC
76	GO:0000152	1	1	0.90501	1	0	0.0875811	17	nuclear ubiquitin ligase complex	CC
77	GO:0000153	1	1	0.981417	1	0	0.0206073	4	cytoplasmic ubiquitin ligase complex	CC
78	GO:0000154	1	1	0.82787	1	0	0.180314	35	rRNA modification	BP
79	GO:0000155	1	1	0.830338	1	0	0.180314	35	phosphorelay sensor kinase activity	MF
80	GO:0000156	1	1	0.952092	1	0	0.0463664	9	phosphorelay response regulator activity	MF
81	GO:0000159	1	1	0.911211	1	0	0.0927329	18	protein phosphatase type 2A complex	CC
83	GO:0000162	1	1	0.91075	1	0	0.0927329	18	tryptophan biosynthetic process	BP
84	GO:0000164	1	1	0.978019	1	0	0.0257591	5	protein phosphatase type 1 complex	CC
87	GO:0000169	1	1	0.993834	1	0	0.00515183	1	activation of MAPK activity involved in osmosensory signaling pathway	BP
88	GO:0000171	1	1	0.996652	1	0	0.00515183	1	ribonuclease MRP activity	MF
89	GO:0000172	1	1	0.993099	1	0	0.0103037	2	ribonuclease MRP complex	CC
90	GO:0000175	1	1	0.864432	1	0	0.154555	30	3'-5'-exoribonuclease activity	MF
91	GO:0000176	1	1	0.961538	1	0	0.0412146	8	nuclear exosome (RNase complex)	CC
92	GO:0000177	1	1	0.952865	1	0	0.0463664	9	cytoplasmic exosome (RNase complex)	CC
93	GO:0000178	1	1	0.902085	1	0	0.103037	20	exosome (RNase complex)	CC
94	GO:0000179	1	1	0.976244	1	0	0.0206073	4	rRNA (adenine-N6,N6-)-dimethyltransferase activity	MF
95	GO:0000182	1	1	0.97626	1	0	0.0206073	4	rDNA binding	MF
96	GO:0000183	1	1	0.990503	1	0	0.0103037	2	chromatin silencing at rDNA	BP
97	GO:0000184	1	1	0.86157	1	0	0.144251	28	nuclear-transcribed mRNA catabolic process, nonsense-mediated decay	BP
98	GO:0000187	1	1	0.989512	1	0	0.0103037	2	activation of MAPK activity	BP
99	GO:0000209	1	1	0.617857	1	0	0.468816	91	protein polyubiquitination	BP
100	GO:0000210	1	1	0.973265	1	0	0.030911	6	NAD+ diphosphatase activity	MF
101	GO:0000212	1	1	0.977291	1	0	0.0206073	4	meiotic spindle organization	BP
102	GO:0000213	1	1	0.990115	1	0	0.0103037	2	tRNA-intron endonuclease activity	MF
103	GO:0000214	1	1	0.9871	1	0	0.0154555	3	tRNA-intron endonuclease complex	CC
104	GO:0000215	1	1	0.99447	1	0	0.00515183	1	tRNA 2'-phosphotransferase activity	MF
105	GO:0000217	1	1	0.94077	1	0	0.0669738	13	DNA secondary structure binding	MF
106	GO:0000220	1	1	0.970267	1	0	0.0257591	5	vacuolar proton-transporting V-type ATPase, V0 domain	CC
107	GO:0000221	1	1	0.98776	1	0	0.0103037	2	vacuolar proton-transporting V-type ATPase, V1 domain	CC
108	GO:0000224	1	1	0.982457	1	0	0.0154555	3	peptide-N4-(N-acetyl-beta-glucosaminyl)asparagine amidase activity	MF
109	GO:0000225	1	1	0.996105	1	0	0.00515183	1	N-acetylglucosaminylphosphatidylinositol deacetylase activity	MF
110	GO:0000226	1	1	0.522385	1	0	0.618219	120	microtubule cytoskeleton organization	BP
111	GO:0000228	1	1	0.893747	1	0	0.108188	21	nuclear chromosome	CC
112	GO:0000229	1	1	0.944393	1	0	0.0566701	11	cytoplasmic chromosome	CC
113	GO:0000234	1	1	0.982149	1	0	0.0206073	4	phosphoethanolamine N-methyltransferase activity	MF
114	GO:0000242	1	1	0.995204	1	0	0.00515183	1	pericentriolar material	CC
115	GO:0000243	1	1	0.930211	1	0	0.0721256	14	commitment complex	CC
116	GO:0000244	1	1	0.989904	1	0	0.0103037	2	spliceosomal tri-snRNP complex assembly	BP
117	GO:0000245	1	1	0.9241	1	0	0.0772774	15	spliceosomal complex assembly	BP
118	GO:0000247	1	1	0.994253	1	0	0.00515183	1	C-8 sterol isomerase activity	MF
119	GO:0000249	1	1	0.993884	1	0	0.00515183	1	C-22 sterol desaturase activity	MF
120	GO:0000253	1	1	0.996936	1	0	0.00515183	1	3-keto sterol reductase activity	MF
121	GO:0000254	1	1	0.986697	1	0	0.0154555	3	C-4 methylsterol oxidase activity	MF
122	GO:0000255	1	1	0.982221	1	0	0.0206073	4	allantoin metabolic process	BP
123	GO:0000256	1	1	0.986822	1	0	0.0154555	3	allantoin catabolic process	BP
124	GO:0000257	1	1	0.972748	1	0	0.030911	6	nitrilase activity	MF
125	GO:0000266	1	1	0.909682	1	0	0.0875811	17	mitochondrial fission	BP
126	GO:0000268	1	1	0.993285	1	0	0.00515183	1	peroxisome targeting sequence binding	MF
127	GO:0000270	1	1	0.980867	1	0	0.0154555	3	peptidoglycan metabolic process	BP
128	GO:0000271	1	1	0.339393	1	0	1.07158	208	polysaccharide biosynthetic process	BP
130	GO:0000274	1	1	0.995241	1	0	0.00515183	1	mitochondrial proton-transporting ATP synthase, stator stalk	CC
131	GO:0000275	1	1	0.987145	1	0	0.0154555	3	mitochondrial proton-transporting ATP synthase complex, catalytic core F(1)	CC
132	GO:0000276	1	1	0.99597	1	0	0.00515183	1	mitochondrial proton-transporting ATP synthase complex, coupling factor F(o)	CC
133	GO:0000278	1	1	0.94206	1	0	0.0566701	11	mitotic cell cycle	BP
134	GO:0000280	1	1	0.890422	1	0	0.11334	22	nuclear division	BP
135	GO:0000281	1	1	0.923409	1	0	0.0772774	15	mitotic cytokinesis	BP
136	GO:0000285	1	1	0.972226	1	0	0.0257591	5	1-phosphatidylinositol-3-phosphate 5-kinase activity	MF
137	GO:0000287	1	1	0.461184	1	0	0.752167	146	magnesium ion binding	MF
138	GO:0000288	1	1	0.951731	1	0	0.0515183	10	nuclear-transcribed mRNA catabolic process, deadenylation-dependent decay	BP
139	GO:0000289	1	1	0.917866	1	0	0.0927329	18	nuclear-transcribed mRNA poly(A) tail shortening	BP
140	GO:0000290	1	1	0.964261	1	0	0.030911	6	deadenylation-dependent decapping of nuclear-transcribed mRNA	BP
141	GO:0000291	1	1	0.9063	1	0	0.108188	21	nuclear-transcribed mRNA catabolic process, exonucleolytic	BP
142	GO:0000293	1	1	0.972269	1	0	0.030911	6	ferric-chelate reductase activity	MF
143	GO:0000295	1	1	0.920261	1	0	0.0875811	17	adenine nucleotide transmembrane transporter activity	MF
144	GO:0000301	1	1	0.958096	1	0	0.0412146	8	retrograde transport, vesicle recycling within Golgi	BP
146	GO:0000303	1	1	0.993262	1	0	0.00515183	1	response to superoxide	BP
147	GO:0000304	1	1	0.985573	1	0	0.0154555	3	response to singlet oxygen	BP
148	GO:0000305	1	1	0.982926	1	0	0.0154555	3	response to oxygen radical	BP
149	GO:0000306	1	1	0.993263	1	0	0.00515183	1	extrinsic component of vacuolar membrane	CC
150	GO:0000307	1	1	0.94367	1	0	0.0515183	10	cyclin-dependent protein kinase holoenzyme complex	CC
151	GO:0000309	1	1	0.995073	1	0	0.00515183	1	nicotinamide-nucleotide adenylyltransferase activity	MF
152	GO:0000311	1	1	0.989604	1	0	0.0103037	2	plastid large ribosomal subunit	CC
153	GO:0000312	1	1	0.995289	1	0	0.00515183	1	plastid small ribosomal subunit	CC
154	GO:0000313	1	1	0.986415	1	0	0.0154555	3	organellar ribosome	CC
155	GO:0000314	1	1	0.970674	1	0	0.030911	6	organellar small ribosomal subunit	CC
156	GO:0000315	1	1	0.935441	1	0	0.0721256	14	organellar large ribosomal subunit	CC
157	GO:0000322	1	1	0.884064	1	0	0.11334	22	storage vacuole	CC
158	GO:0000323	1	1	0.733077	1	0	0.288502	56	lytic vacuole	CC
159	GO:0000324	1	1	0.946044	1	0	0.0463664	9	fungal-type vacuole	CC
161	GO:0000326	1	1	0.934527	1	0	0.0669738	13	protein storage vacuole	CC
162	GO:0000329	1	1	0.943498	1	0	0.0515183	10	fungal-type vacuole membrane	CC
163	GO:0000333	1	1	0.993293	1	0	0.00515183	1	telomerase catalytic core complex	CC
164	GO:0000338	1	1	0.977977	1	0	0.0206073	4	protein deneddylation	BP
165	GO:0000339	1	1	0.98484	1	0	0.0154555	3	RNA cap binding	MF
166	GO:0000347	1	1	0.924299	1	0	0.0669738	13	THO complex	CC
167	GO:0000349	1	1	0.993604	1	0	0.00515183	1	generation of catalytic spliceosome for first transesterification step	BP
168	GO:0000350	1	1	0.981829	1	0	0.0154555	3	generation of catalytic spliceosome for second transesterification step	BP
169	GO:0000354	1	1	0.994729	1	0	0.00515183	1	cis assembly of pre-catalytic spliceosome	BP
170	GO:0000372	1	1	0.993262	1	0	0.00515183	1	Group I intron splicing	BP
171	GO:0000373	1	1	0.904492	1	0	0.0875811	17	Group II intron splicing	BP
172	GO:0000375	1	1	0.468292	1	0	0.736711	143	RNA splicing, via transesterification reactions	BP
173	GO:0000376	1	1	0.993262	1	0	0.00515183	1	RNA splicing, via transesterification reactions with guanosine as nucleophile	BP
174	GO:0000377	1	1	0.476473	1	0	0.721256	140	RNA splicing, via transesterification reactions with bulged adenosine as nucleophile	BP
175	GO:0000379	1	1	0.9871	1	0	0.0154555	3	tRNA-type intron splice site recognition and cleavage	BP
176	GO:0000380	1	1	0.98369	1	0	0.0154555	3	alternative mRNA splicing, via spliceosome	BP
177	GO:0000381	1	1	0.919312	1	0	0.0824292	16	regulation of alternative mRNA splicing, via spliceosome	BP
178	GO:0000387	1	1	0.909394	1	0	0.103037	20	spliceosomal snRNP assembly	BP
179	GO:0000389	1	1	0.972955	1	0	0.030911	6	mRNA 3'-splice site recognition	BP
180	GO:0000390	1	1	0.986284	1	0	0.0154555	3	spliceosomal complex disassembly	BP
181	GO:0000394	1	1	0.953113	1	0	0.0463664	9	RNA splicing, via endonucleolytic cleavage and ligation	BP
182	GO:0000395	1	1	0.983706	1	0	0.0154555	3	mRNA 5'-splice site recognition	BP
183	GO:0000398	1	1	0.518086	1	0	0.64913	126	mRNA splicing, via spliceosome	BP
184	GO:0000400	1	1	0.94077	1	0	0.0669738	13	four-way junction DNA binding	MF
185	GO:0000403	1	1	0.99671	1	0	0.00515183	1	Y-form DNA binding	MF
186	GO:0000405	1	1	0.99671	1	0	0.00515183	1	bubble DNA binding	MF
187	GO:0000407	1	1	0.977171	1	0	0.0206073	4	pre-autophagosomal structure	CC
188	GO:0000408	1	1	0.981893	1	0	0.0154555	3	EKC/KEOPS complex	CC
189	GO:0000414	1	1	0.980797	1	0	0.0206073	4	regulation of histone H3-K36 methylation	BP
190	GO:0000416	1	1	0.993276	1	0	0.00515183	1	positive regulation of histone H3-K36 methylation	BP
191	GO:0000418	1	1	0.966807	1	0	0.0360628	7	DNA-directed RNA polymerase IV complex	CC
192	GO:0000419	1	1	0.909227	1	0	0.0978847	19	DNA-directed RNA polymerase V complex	CC
193	GO:0000421	1	1	0.956979	1	0	0.0463664	9	autophagosome membrane	CC
194	GO:0000422	1	1	0.975251	1	0	0.0206073	4	autophagy of mitochondrion	BP
195	GO:0000427	1	1	0.966148	1	0	0.0360628	7	plastid-encoded plastid RNA polymerase complex	CC
196	GO:0000428	1	1	0.725984	1	0	0.334869	65	DNA-directed RNA polymerase complex	CC
197	GO:0000439	1	1	0.97943	1	0	0.0257591	5	core TFIIH complex	CC
198	GO:0000445	1	1	0.974618	1	0	0.0257591	5	THO complex part of transcription export complex	CC
199	GO:0000447	1	1	0.953107	1	0	0.0412146	8	endonucleolytic cleavage in ITS1 to separate SSU-rRNA from 5.8S rRNA and LSU-rRNA from tricistronic rRNA transcript (SSU-rRNA, 5.8S rRNA, LSU-rRNA)	BP
200	GO:0000448	1	1	0.995814	1	0	0.00515183	1	cleavage in ITS2 between 5.8S rRNA and LSU-rRNA of tricistronic rRNA transcript (SSU-rRNA, 5.8S rRNA, LSU-rRNA)	BP
201	GO:0000451	1	1	0.98131	1	0	0.0154555	3	rRNA 2'-O-methylation	BP
202	GO:0000453	1	1	0.98131	1	0	0.0154555	3	enzyme-directed rRNA 2'-O-methylation	BP
203	GO:0000454	1	1	0.989049	1	0	0.0103037	2	snoRNA guided rRNA pseudouridine synthesis	BP
204	GO:0000455	1	1	0.988562	1	0	0.0103037	2	enzyme-directed rRNA pseudouridine synthesis	BP
205	GO:0000459	1	1	0.978962	1	0	0.0206073	4	exonucleolytic trimming involved in rRNA processing	BP
206	GO:0000460	1	1	0.955852	1	0	0.0463664	9	maturation of 5.8S rRNA	BP
207	GO:0000461	1	1	0.996172	1	0	0.00515183	1	endonucleolytic cleavage to generate mature 3'-end of SSU-rRNA from (SSU-rRNA, 5.8S rRNA, LSU-rRNA)	BP
208	GO:0000462	1	1	0.832567	1	0	0.17001	33	maturation of SSU-rRNA from tricistronic rRNA transcript (SSU-rRNA, 5.8S rRNA, LSU-rRNA)	BP
209	GO:0000463	1	1	0.953857	1	0	0.0463664	9	maturation of LSU-rRNA from tricistronic rRNA transcript (SSU-rRNA, 5.8S rRNA, LSU-rRNA)	BP
210	GO:0000466	1	1	0.99644	1	0	0.00515183	1	maturation of 5.8S rRNA from tricistronic rRNA transcript (SSU-rRNA, 5.8S rRNA, LSU-rRNA)	BP
211	GO:0000467	1	1	0.978962	1	0	0.0206073	4	exonucleolytic trimming to generate mature 3'-end of 5.8S rRNA from tricistronic rRNA transcript (SSU-rRNA, 5.8S rRNA, LSU-rRNA)	BP
212	GO:0000469	1	1	0.902048	1	0	0.0978847	19	cleavage involved in rRNA processing	BP
213	GO:0000470	1	1	0.87463	1	0	0.139099	27	maturation of LSU-rRNA	BP
214	GO:0000472	1	1	0.968629	1	0	0.0257591	5	endonucleolytic cleavage to generate mature 5'-end of SSU-rRNA from (SSU-rRNA, 5.8S rRNA, LSU-rRNA)	BP
215	GO:0000478	1	1	0.937418	1	0	0.0566701	11	endonucleolytic cleavage involved in rRNA processing	BP
216	GO:0000479	1	1	0.937418	1	0	0.0566701	11	endonucleolytic cleavage of tricistronic rRNA transcript (SSU-rRNA, 5.8S rRNA, LSU-rRNA)	BP
217	GO:0000480	1	1	0.963186	1	0	0.030911	6	endonucleolytic cleavage in 5'-ETS of tricistronic rRNA transcript (SSU-rRNA, 5.8S rRNA, LSU-rRNA)	BP
218	GO:0000481	1	1	0.993262	1	0	0.00515183	1	maturation of 5S rRNA	BP
219	GO:0000488	1	1	0.995191	1	0	0.00515183	1	maturation of LSU-rRNA from tetracistronic rRNA transcript (SSU-rRNA, LSU-rRNA, 4.5S-rRNA, 5S-rRNA)	BP
220	GO:0000489	1	1	0.995191	1	0	0.00515183	1	maturation of SSU-rRNA from tetracistronic rRNA transcript (SSU-rRNA, LSU-rRNA, 4.5S-rRNA, 5S-rRNA)	BP
221	GO:0000491	1	1	0.993273	1	0	0.00515183	1	small nucleolar ribonucleoprotein complex assembly	BP
222	GO:0000493	1	1	0.993273	1	0	0.00515183	1	box H/ACA snoRNP assembly	BP
223	GO:0000494	1	1	0.995543	1	0	0.00515183	1	box C/D snoRNA 3'-end processing	BP
224	GO:0000495	1	1	0.995207	1	0	0.00515183	1	box H/ACA snoRNA 3'-end processing	BP
225	GO:0000500	1	1	0.973861	1	0	0.0257591	5	RNA polymerase I upstream activating factor complex	CC
226	GO:0000502	1	1	0.784566	1	0	0.231832	45	proteasome complex	CC
227	GO:0000506	1	1	0.978359	1	0	0.0206073	4	glycosylphosphatidylinositol-N-acetylglucosaminyltransferase (GPI-GnT) complex	CC
228	GO:0000578	1	1	0.919613	1	0	0.0824292	16	embryonic axis specification	BP
229	GO:0000702	1	1	0.97967	1	0	0.0206073	4	oxidized base lesion DNA N-glycosylase activity	MF
230	GO:0000703	1	1	0.996652	1	0	0.00515183	1	oxidized pyrimidine nucleobase lesion DNA N-glycosylase activity	MF
231	GO:0000706	1	1	0.989503	1	0	0.0103037	2	meiotic DNA double-strand break processing	BP
232	GO:0000707	1	1	0.972502	1	0	0.030911	6	meiotic DNA recombinase assembly	BP
233	GO:0000710	1	1	0.981412	1	0	0.0206073	4	meiotic mismatch repair	BP
234	GO:0000712	1	1	0.91818	1	0	0.0824292	16	resolution of meiotic recombination intermediates	BP
235	GO:0000715	1	1	0.993262	1	0	0.00515183	1	nucleotide-excision repair, DNA damage recognition	BP
236	GO:0000719	1	1	0.996997	1	0	0.00515183	1	photoreactive repair	BP
237	GO:0000722	1	1	0.972329	1	0	0.0257591	5	telomere maintenance via recombination	BP
238	GO:0000723	1	1	0.802221	1	0	0.211225	41	telomere maintenance	BP
239	GO:0000724	1	1	0.73425	1	0	0.293654	57	double-strand break repair via homologous recombination	BP
240	GO:0000725	1	1	0.73425	1	0	0.293654	57	recombinational repair	BP
241	GO:0000726	1	1	0.90553	1	0	0.0875811	17	non-recombinational repair	BP
242	GO:0000727	1	1	0.9703	1	0	0.0257591	5	double-strand break repair via break-induced replication	BP
243	GO:0000729	1	1	0.978925	1	0	0.0206073	4	DNA double-strand break processing	BP
244	GO:0000730	1	1	0.949759	1	0	0.0566701	11	DNA recombinase assembly	BP
245	GO:0000731	1	1	0.9778	1	0	0.0257591	5	DNA synthesis involved in DNA repair	BP
246	GO:0000732	1	1	0.99507	1	0	0.00515183	1	strand displacement	BP
247	GO:0000733	1	1	0.996092	1	0	0.00515183	1	DNA strand renaturation	BP
248	GO:0000737	1	1	0.991316	1	0	0.0103037	2	DNA catabolic process, endonucleolytic	BP
249	GO:0000738	1	1	0.973126	1	0	0.0257591	5	DNA catabolic process, exonucleolytic	BP
250	GO:0000740	1	1	0.989924	1	0	0.0103037	2	nuclear membrane fusion	BP
252	GO:0000750	1	1	0.994303	1	0	0.00515183	1	pheromone-dependent signal transduction involved in conjugation with cellular fusion	BP
253	GO:0000773	1	1	0.994743	1	0	0.00515183	1	phosphatidyl-N-methylethanolamine N-methyltransferase activity	MF
254	GO:0000774	1	1	0.976745	1	0	0.0257591	5	adenyl-nucleotide exchange factor activity	MF
255	GO:0000775	1	1	0.824349	1	0	0.185466	36	chromosome, centromeric region	CC
256	GO:0000776	1	1	0.838907	1	0	0.17001	33	kinetochore	CC
257	GO:0000777	1	1	0.863621	1	0	0.144251	28	condensed chromosome kinetochore	CC
258	GO:0000778	1	1	0.959549	1	0	0.0412146	8	condensed nuclear chromosome kinetochore	CC
259	GO:0000779	1	1	0.970621	1	0	0.0257591	5	condensed chromosome, centromeric region	CC
260	GO:0000780	1	1	0.990379	1	0	0.0103037	2	condensed nuclear chromosome, centromeric region	CC
261	GO:0000781	1	1	0.824605	1	0	0.180314	35	chromosome, telomeric region	CC
262	GO:0000782	1	1	0.968105	1	0	0.0360628	7	telomere cap complex	CC
263	GO:0000783	1	1	0.968105	1	0	0.0360628	7	nuclear telomere cap complex	CC
264	GO:0000784	1	1	0.897667	1	0	0.103037	20	nuclear chromosome, telomeric region	CC
265	GO:0000785	1	1	0.525246	1	0	0.597612	116	chromatin	CC
266	GO:0000786	1	1	0.831234	1	0	0.190618	37	nucleosome	CC
267	GO:0000788	1	1	0.991257	1	0	0.0103037	2	nuclear nucleosome	CC
268	GO:0000789	1	1	0.986569	1	0	0.0103037	2	cytoplasmic chromatin	CC
269	GO:0000790	1	1	0.76011	1	0	0.25244	49	nuclear chromatin	CC
270	GO:0000791	1	1	0.956333	1	0	0.0360628	7	euchromatin	CC
271	GO:0000792	1	1	0.91524	1	0	0.0824292	16	heterochromatin	CC
272	GO:0000793	1	1	0.88272	1	0	0.118492	23	condensed chromosome	CC
273	GO:0000794	1	1	0.922173	1	0	0.0772774	15	condensed nuclear chromosome	CC
274	GO:0000795	1	1	0.932485	1	0	0.0618219	12	synaptonemal complex	CC
275	GO:0000796	1	1	0.96477	1	0	0.030911	6	condensin complex	CC
276	GO:0000797	1	1	0.993395	1	0	0.00515183	1	condensin core heterodimer	CC
277	GO:0000798	1	1	0.980175	1	0	0.0154555	3	nuclear cohesin complex	CC
278	GO:0000799	1	1	0.971317	1	0	0.0257591	5	nuclear condensin complex	CC
279	GO:0000802	1	1	0.995966	1	0	0.00515183	1	transverse filament	CC
280	GO:0000808	1	1	0.9739	1	0	0.030911	6	origin recognition complex	CC
281	GO:0000811	1	1	0.984759	1	0	0.0154555	3	GINS complex	CC
282	GO:0000812	1	1	0.959703	1	0	0.0412146	8	Swr1 complex	CC
284	GO:0000814	1	1	0.983212	1	0	0.0154555	3	ESCRT II complex	CC
285	GO:0000815	1	1	0.960615	1	0	0.0412146	8	ESCRT III complex	CC
286	GO:0000819	1	1	0.961253	1	0	0.0360628	7	sister chromatid segregation	BP
287	GO:0000820	1	1	0.99386	1	0	0.00515183	1	regulation of glutamine family amino acid metabolic process	BP
288	GO:0000822	1	1	0.958272	1	0	0.0412146	8	inositol hexakisphosphate binding	MF
289	GO:0000823	1	1	0.995617	1	0	0.00515183	1	inositol-1,4,5-trisphosphate 6-kinase activity	MF
290	GO:0000824	1	1	0.995617	1	0	0.00515183	1	inositol tetrakisphosphate 3-kinase activity	MF
291	GO:0000828	1	1	0.993262	1	0	0.00515183	1	inositol hexakisphosphate kinase activity	MF
292	GO:0000829	1	1	0.993262	1	0	0.00515183	1	inositol heptakisphosphate kinase activity	MF
293	GO:0000835	1	1	0.991202	1	0	0.0103037	2	ER ubiquitin ligase complex	CC
294	GO:0000836	1	1	0.997038	1	0	0.00515183	1	Hrd1p ubiquitin ligase complex	CC
295	GO:0000837	1	1	0.994147	1	0	0.00515183	1	Doa10p ubiquitin ligase complex	CC
296	GO:0000900	1	1	0.99583	1	0	0.00515183	1	translation repressor activity, nucleic acid binding	MF
299	GO:0000905	1	1	0.995427	1	0	0.00515183	1	sporocarp development involved in asexual reproduction	BP
300	GO:0000910	1	1	0.854974	1	0	0.144251	28	cytokinesis	BP
301	GO:0000911	1	1	0.816107	1	0	0.200921	39	cytokinesis by cell plate formation	BP
302	GO:0000912	1	1	0.990974	1	0	0.0103037	2	assembly of actomyosin apparatus involved in cytokinesis	BP
303	GO:0000913	1	1	0.979631	1	0	0.0206073	4	preprophase band assembly	BP
304	GO:0000914	1	1	0.990974	1	0	0.0103037	2	phragmoplast assembly	BP
305	GO:0000919	1	1	0.929541	1	0	0.0669738	13	cell plate assembly	BP
306	GO:0000920	1	1	0.991382	1	0	0.0103037	2	cell separation after cytokinesis	BP
307	GO:0000922	1	1	0.842029	1	0	0.154555	30	spindle pole	CC
308	GO:0000923	1	1	0.967548	1	0	0.030911	6	equatorial microtubule organizing center	CC
309	GO:0000930	1	1	0.947178	1	0	0.0515183	10	gamma-tubulin complex	CC
310	GO:0000931	1	1	0.985086	1	0	0.0154555	3	gamma-tubulin large complex	CC
311	GO:0000932	1	1	0.733839	1	0	0.293654	57	P-body	CC
312	GO:0000935	1	1	0.994052	1	0	0.00515183	1	division septum	CC
313	GO:0000938	1	1	0.976914	1	0	0.0206073	4	GARP complex	CC
314	GO:0000940	1	1	0.993726	1	0	0.00515183	1	condensed chromosome outer kinetochore	CC
315	GO:0000942	1	1	0.993726	1	0	0.00515183	1	condensed nuclear chromosome outer kinetochore	CC
316	GO:0000943	1	1	0.962473	1	0	0.0360628	7	retrotransposon nucleocapsid	CC
317	GO:0000956	1	1	0.670527	1	0	0.406994	79	nuclear-transcribed mRNA catabolic process	BP
318	GO:0000957	1	1	0.995983	1	0	0.00515183	1	mitochondrial RNA catabolic process	BP
319	GO:0000959	1	1	0.73567	1	0	0.303958	59	mitochondrial RNA metabolic process	BP
320	GO:0000963	1	1	0.943479	1	0	0.0566701	11	mitochondrial RNA processing	BP
321	GO:0000965	1	1	0.97466	1	0	0.0206073	4	mitochondrial RNA 3'-end processing	BP
322	GO:0000966	1	1	0.959029	1	0	0.0360628	7	RNA 5'-end processing	BP
323	GO:0000967	1	1	0.968629	1	0	0.0257591	5	rRNA 5'-end processing	BP
324	GO:0000972	1	1	0.95843	1	0	0.0412146	8	transcription-dependent tethering of RNA polymerase II gene DNA at nuclear periphery	BP
325	GO:0000973	1	1	0.975299	1	0	0.0257591	5	posttranscriptional tethering of RNA polymerase II gene DNA at nuclear periphery	BP
326	GO:0000974	1	1	0.951842	1	0	0.0515183	10	Prp19 complex	CC
330	GO:0000978	1	1	0.97798	1	0	0.0257591	5	RNA polymerase II core promoter proximal region sequence-specific DNA binding	MF
331	GO:0000979	1	1	0.987519	1	0	0.0103037	2	RNA polymerase II core promoter sequence-specific DNA binding	MF
332	GO:0000981	1	1	0.507999	1	0	0.700649	136	RNA polymerase II transcription factor activity, sequence-specific DNA binding	MF
333	GO:0000982	1	1	0.888704	1	0	0.118492	23	transcription factor activity, RNA polymerase II core promoter proximal region sequence-specific binding	MF
334	GO:0000987	1	1	0.905459	1	0	0.11334	22	core promoter proximal region sequence-specific DNA binding	MF
335	GO:0000988	1	1	0.336799	1	0	1.10249	214	transcription factor activity, protein binding	MF
336	GO:0000989	1	1	0.359085	1	0	1.04067	202	transcription factor activity, transcription factor binding	MF
337	GO:0000990	1	1	0.932386	1	0	0.0669738	13	transcription factor activity, core RNA polymerase binding	MF
338	GO:0000991	1	1	0.974119	1	0	0.0257591	5	transcription factor activity, core RNA polymerase II binding	MF
339	GO:0000993	1	1	0.915232	1	0	0.0875811	17	RNA polymerase II core binding	MF
340	GO:0000995	1	1	0.993324	1	0	0.00515183	1	transcription factor activity, core RNA polymerase III binding	MF
341	GO:0000996	1	1	0.96822	1	0	0.030911	6	core DNA-dependent RNA polymerase binding promoter specificity activity	MF
342	GO:0000999	1	1	0.993262	1	0	0.00515183	1	RNA polymerase III type 1 promoter transcriptional preinitiation complex assembly	BP
343	GO:0001007	1	1	0.993324	1	0	0.00515183	1	transcription factor activity, RNA polymerase III transcription factor binding	MF
344	GO:0001009	1	1	0.993262	1	0	0.00515183	1	transcription from RNA polymerase III type 2 promoter	BP
346	GO:0001013	1	1	0.965782	1	0	0.0360628	7	RNA polymerase I regulatory region DNA binding	MF
347	GO:0001025	1	1	0.993324	1	0	0.00515183	1	RNA polymerase III transcription factor binding	MF
348	GO:0001026	1	1	0.993324	1	0	0.00515183	1	TFIIIB-type transcription factor activity	MF
349	GO:0001034	1	1	0.995656	1	0	0.00515183	1	RNA polymerase III transcription factor activity, sequence-specific DNA binding	MF
350	GO:0001042	1	1	0.995237	1	0	0.00515183	1	RNA polymerase I core binding	MF
351	GO:0001046	1	1	0.876539	1	0	0.133948	26	core promoter sequence-specific DNA binding	MF
352	GO:0001047	1	1	0.831451	1	0	0.185466	36	core promoter binding	MF
353	GO:0001053	1	1	0.96822	1	0	0.030911	6	plastid sigma factor activity	MF
355	GO:0001070	1	1	0.989437	1	0	0.0103037	2	RNA binding transcription regulator activity	MF
357	GO:0001072	1	1	0.989437	1	0	0.0103037	2	transcription antitermination factor activity, RNA binding	MF
358	GO:0001076	1	1	0.624907	1	0	0.494575	96	transcription factor activity, RNA polymerase II transcription factor binding	MF
359	GO:0001077	1	1	0.945153	1	0	0.0566701	11	transcriptional activator activity, RNA polymerase II core promoter proximal region sequence-specific binding	MF
360	GO:0001078	1	1	0.969511	1	0	0.0257591	5	transcriptional repressor activity, RNA polymerase II core promoter proximal region sequence-specific binding	MF
361	GO:0001082	1	1	0.980489	1	0	0.0206073	4	transcription factor activity, RNA polymerase I transcription factor binding	MF
362	GO:0001083	1	1	0.973558	1	0	0.0257591	5	transcription factor activity, RNA polymerase II basal transcription factor binding	MF
363	GO:0001085	1	1	0.863844	1	0	0.144251	28	RNA polymerase II transcription factor binding	MF
364	GO:0001091	1	1	0.982388	1	0	0.0154555	3	RNA polymerase II basal transcription factor binding	MF
365	GO:0001092	1	1	0.995656	1	0	0.00515183	1	TFIIA-class transcription factor binding	MF
366	GO:0001093	1	1	0.993368	1	0	0.00515183	1	TFIIB-class transcription factor binding	MF
367	GO:0001094	1	1	0.993262	1	0	0.00515183	1	TFIID-class transcription factor binding	MF
368	GO:0001098	1	1	0.88997	1	0	0.11334	22	basal transcription machinery binding	MF
369	GO:0001099	1	1	0.88997	1	0	0.11334	22	basal RNA polymerase II transcription machinery binding	MF
371	GO:0001102	1	1	0.984079	1	0	0.0154555	3	RNA polymerase II activating transcription factor binding	MF
372	GO:0001103	1	1	0.996259	1	0	0.00515183	1	RNA polymerase II repressing transcription factor binding	MF
373	GO:0001104	1	1	0.895972	1	0	0.108188	21	RNA polymerase II transcription cofactor activity	MF
374	GO:0001105	1	1	0.994354	1	0	0.00515183	1	RNA polymerase II transcription coactivator activity	MF
375	GO:0001106	1	1	0.957043	1	0	0.0412146	8	RNA polymerase II transcription corepressor activity	MF
376	GO:0001112	1	1	0.993443	1	0	0.00515183	1	DNA-templated transcriptional open complex formation	BP
377	GO:0001120	1	1	0.993443	1	0	0.00515183	1	protein-DNA complex remodeling	BP
378	GO:0001128	1	1	0.994354	1	0	0.00515183	1	RNA polymerase II transcription coactivator activity involved in preinitiation complex assembly	MF
379	GO:0001129	1	1	0.973558	1	0	0.0257591	5	RNA polymerase II transcription factor activity, TBP-class protein binding, involved in preinitiation complex assembly	MF
380	GO:0001132	1	1	0.973558	1	0	0.0257591	5	RNA polymerase II transcription factor activity, TBP-class protein binding	MF
381	GO:0001134	1	1	0.721531	1	0	0.350324	68	transcription factor activity, transcription factor recruiting	MF
382	GO:0001135	1	1	0.735941	1	0	0.329717	64	transcription factor activity, RNA polymerase II transcription factor recruiting	MF
383	GO:0001156	1	1	0.993324	1	0	0.00515183	1	TFIIIC-class transcription factor binding	MF
384	GO:0001158	1	1	0.994036	1	0	0.00515183	1	enhancer sequence-specific DNA binding	MF
385	GO:0001159	1	1	0.905459	1	0	0.11334	22	core promoter proximal region DNA binding	MF
386	GO:0001161	1	1	0.99397	1	0	0.00515183	1	intronic transcription regulatory region sequence-specific DNA binding	MF
387	GO:0001162	1	1	0.99397	1	0	0.00515183	1	RNA polymerase II intronic transcription regulatory region sequence-specific DNA binding	MF
388	GO:0001163	1	1	0.965782	1	0	0.0360628	7	RNA polymerase I regulatory region sequence-specific DNA binding	MF
389	GO:0001164	1	1	0.975819	1	0	0.0257591	5	RNA polymerase I CORE element sequence-specific DNA binding	MF
390	GO:0001165	1	1	0.989718	1	0	0.0103037	2	RNA polymerase I upstream control element sequence-specific DNA binding	MF
391	GO:0001167	1	1	0.980489	1	0	0.0206073	4	RNA polymerase I transcription factor activity, sequence-specific DNA binding	MF
392	GO:0001169	1	1	0.980489	1	0	0.0206073	4	transcription factor activity, RNA polymerase I CORE element sequence-specific binding	MF
393	GO:0001171	1	1	0.942082	1	0	0.0566701	11	reverse transcription	BP
394	GO:0001173	1	1	0.994246	1	0	0.00515183	1	DNA-templated transcriptional start site selection	BP
395	GO:0001174	1	1	0.994246	1	0	0.00515183	1	transcriptional start site selection at RNA polymerase II promoter	BP
396	GO:0001180	1	1	0.995237	1	0	0.00515183	1	transcription initiation from RNA polymerase I promoter for nuclear large rRNA transcript	BP
397	GO:0001181	1	1	0.995237	1	0	0.00515183	1	transcription factor activity, core RNA polymerase I binding	MF
398	GO:0001186	1	1	0.980489	1	0	0.0206073	4	transcription factor activity, RNA polymerase I transcription factor recruiting	MF
399	GO:0001187	1	1	0.980489	1	0	0.0206073	4	transcription factor activity, RNA polymerase I CORE element binding transcription factor recruiting	MF
400	GO:0001188	1	1	0.980489	1	0	0.0206073	4	RNA polymerase I transcriptional preinitiation complex assembly	BP
401	GO:0001189	1	1	0.980489	1	0	0.0206073	4	RNA polymerase I transcriptional preinitiation complex assembly at the promoter for the nuclear large rRNA transcript	BP
402	GO:0001190	1	1	0.989476	1	0	0.0103037	2	transcriptional activator activity, RNA polymerase II transcription factor binding	MF
403	GO:0001191	1	1	0.957043	1	0	0.0412146	8	transcriptional repressor activity, RNA polymerase II transcription factor binding	MF
404	GO:0001227	1	1	0.96313	1	0	0.030911	6	transcriptional repressor activity, RNA polymerase II transcription regulatory region sequence-specific binding	MF
405	GO:0001228	1	1	0.757975	1	0	0.278199	54	transcriptional activator activity, RNA polymerase II transcription regulatory region sequence-specific binding	MF
406	GO:0001300	1	1	0.993758	1	0	0.00515183	1	chronological cell aging	BP
407	GO:0001302	1	1	0.99671	1	0	0.00515183	1	replicative cell aging	BP
408	GO:0001401	1	1	0.988063	1	0	0.0103037	2	mitochondrial sorting and assembly machinery complex	CC
409	GO:0001504	1	1	0.993454	1	0	0.00515183	1	neurotransmitter uptake	BP
410	GO:0001505	1	1	0.958959	1	0	0.0360628	7	regulation of neurotransmitter levels	BP
411	GO:0001508	1	1	0.979245	1	0	0.0206073	4	action potential	BP
412	GO:0001510	1	1	0.737644	1	0	0.283351	55	RNA methylation	BP
413	GO:0001516	1	1	0.994187	1	0	0.00515183	1	prostaglandin biosynthetic process	BP
414	GO:0001522	1	1	0.878562	1	0	0.128796	25	pseudouridine synthesis	BP
415	GO:0001523	1	1	0.994064	1	0	0.00515183	1	retinoid metabolic process	BP
416	GO:0001525	1	1	0.960675	1	0	0.0360628	7	angiogenesis	BP
417	GO:0001530	1	1	0.993922	1	0	0.00515183	1	lipopolysaccharide binding	MF
418	GO:0001539	1	1	0.993262	1	0	0.00515183	1	cilium or flagellum-dependent cell motility	BP
419	GO:0001541	1	1	0.985649	1	0	0.0154555	3	ovarian follicle development	BP
420	GO:0001558	1	1	0.646025	1	0	0.443057	86	regulation of cell growth	BP
421	GO:0001560	1	1	0.989525	1	0	0.0103037	2	regulation of cell growth by extracellular stimulus	BP
422	GO:0001561	1	1	0.996323	1	0	0.00515183	1	fatty acid alpha-oxidation	BP
423	GO:0001568	1	1	0.993262	1	0	0.00515183	1	blood vessel development	BP
424	GO:0001570	1	1	0.993276	1	0	0.00515183	1	vasculogenesis	BP
425	GO:0001575	1	1	0.99451	1	0	0.00515183	1	globoside metabolic process	BP
426	GO:0001576	1	1	0.99451	1	0	0.00515183	1	globoside biosynthetic process	BP
427	GO:0001578	1	1	0.93345	1	0	0.0669738	13	microtubule bundle formation	BP
428	GO:0001635	1	1	0.995076	1	0	0.00515183	1	calcitonin gene-related peptide receptor activity	MF
429	GO:0001649	1	1	0.984766	1	0	0.0154555	3	osteoblast differentiation	BP
430	GO:0001650	1	1	0.93693	1	0	0.0566701	11	fibrillar center	CC
431	GO:0001653	1	1	0.943769	1	0	0.0618219	12	peptide receptor activity	MF
432	GO:0001654	1	1	0.965905	1	0	0.0360628	7	eye development	BP
433	GO:0001656	1	1	0.993273	1	0	0.00515183	1	metanephros development	BP
434	GO:0001658	1	1	0.993326	1	0	0.00515183	1	branching involved in ureteric bud morphogenesis	BP
435	GO:0001662	1	1	0.993406	1	0	0.00515183	1	behavioral fear response	BP
436	GO:0001664	1	1	0.961076	1	0	0.0360628	7	G-protein coupled receptor binding	MF
437	GO:0001666	1	1	0.775806	1	0	0.236984	46	response to hypoxia	BP
438	GO:0001667	1	1	0.967037	1	0	0.030911	6	ameboidal-type cell migration	BP
439	GO:0001669	1	1	0.97042	1	0	0.0257591	5	acrosomal vesicle	CC
440	GO:0001671	1	1	0.909547	1	0	0.0875811	17	ATPase activator activity	MF
441	GO:0001672	1	1	0.993262	1	0	0.00515183	1	regulation of chromatin assembly or disassembly	BP
442	GO:0001673	1	1	0.97427	1	0	0.0257591	5	male germ cell nucleus	CC
443	GO:0001675	1	1	0.993441	1	0	0.00515183	1	acrosome assembly	BP
444	GO:0001676	1	1	0.930459	1	0	0.0669738	13	long-chain fatty acid metabolic process	BP
445	GO:0001678	1	1	0.935845	1	0	0.0669738	13	cellular glucose homeostasis	BP
446	GO:0001680	1	1	0.993524	1	0	0.00515183	1	tRNA 3'-terminal CCA addition	BP
447	GO:0001682	1	1	0.969927	1	0	0.0360628	7	tRNA 5'-leader removal	BP
448	GO:0001701	1	1	0.981869	1	0	0.0154555	3	in utero embryonic development	BP
449	GO:0001703	1	1	0.99032	1	0	0.0103037	2	gastrulation with mouth forming first	BP
450	GO:0001708	1	1	0.914059	1	0	0.0875811	17	cell fate specification	BP
451	GO:0001709	1	1	0.940727	1	0	0.0566701	11	cell fate determination	BP
452	GO:0001716	1	1	0.993262	1	0	0.00515183	1	L-amino-acid oxidase activity	MF
453	GO:0001727	1	1	0.986206	1	0	0.0154555	3	lipid kinase activity	MF
454	GO:0001729	1	1	0.992324	1	0	0.0103037	2	ceramide kinase activity	MF
455	GO:0001731	1	1	0.977519	1	0	0.0206073	4	formation of translation preinitiation complex	BP
456	GO:0001732	1	1	0.995168	1	0	0.00515183	1	formation of cytoplasmic translation initiation complex	BP
457	GO:0001735	1	1	0.993298	1	0	0.00515183	1	prenylcysteine oxidase activity	MF
458	GO:0001736	1	1	0.97191	1	0	0.0360628	7	establishment of planar polarity	BP
459	GO:0001737	1	1	0.99485	1	0	0.00515183	1	establishment of imaginal disc-derived wing hair orientation	BP
460	GO:0001738	1	1	0.99485	1	0	0.00515183	1	morphogenesis of a polarized epithelium	BP
461	GO:0001750	1	1	0.993773	1	0	0.00515183	1	photoreceptor outer segment	CC
462	GO:0001752	1	1	0.99485	1	0	0.00515183	1	compound eye photoreceptor fate commitment	BP
463	GO:0001756	1	1	0.981136	1	0	0.0154555	3	somitogenesis	BP
464	GO:0001763	1	1	0.858367	1	0	0.154555	30	morphogenesis of a branching structure	BP
465	GO:0001764	1	1	0.98916	1	0	0.0103037	2	neuron migration	BP
466	GO:0001775	1	1	0.885599	1	0	0.11334	22	cell activation	BP
467	GO:0001789	1	1	0.996328	1	0	0.00515183	1	G-protein coupled receptor signaling pathway, coupled to S1P second messenger	BP
468	GO:0001817	1	1	0.931136	1	0	0.0721256	14	regulation of cytokine production	BP
469	GO:0001818	1	1	0.972673	1	0	0.0257591	5	negative regulation of cytokine production	BP
470	GO:0001819	1	1	0.965979	1	0	0.0360628	7	positive regulation of cytokine production	BP
471	GO:0001822	1	1	0.972038	1	0	0.0257591	5	kidney development	BP
472	GO:0001824	1	1	0.982658	1	0	0.0154555	3	blastocyst development	BP
473	GO:0001825	1	1	0.993819	1	0	0.00515183	1	blastocyst formation	BP
474	GO:0001829	1	1	0.978399	1	0	0.0206073	4	trophectodermal cell differentiation	BP
475	GO:0001833	1	1	0.989437	1	0	0.0103037	2	inner cell mass cell proliferation	BP
476	GO:0001838	1	1	0.993262	1	0	0.00515183	1	embryonic epithelial tube formation	BP
477	GO:0001841	1	1	0.993262	1	0	0.00515183	1	neural tube formation	BP
478	GO:0001843	1	1	0.995789	1	0	0.00515183	1	neural tube closure	BP
479	GO:0001871	1	1	0.602133	1	0	0.499727	97	pattern binding	MF
480	GO:0001872	1	1	0.948935	1	0	0.0566701	11	(1->3)-beta-D-glucan binding	MF
481	GO:0001881	1	1	0.989791	1	0	0.0103037	2	receptor recycling	BP
484	GO:0001887	1	1	0.974756	1	0	0.0206073	4	selenium compound metabolic process	BP
485	GO:0001889	1	1	0.986672	1	0	0.0154555	3	liver development	BP
486	GO:0001894	1	1	0.983259	1	0	0.0154555	3	tissue homeostasis	BP
487	GO:0001896	1	1	0.995427	1	0	0.00515183	1	autolysis	BP
488	GO:0001906	1	1	0.963871	1	0	0.0412146	8	cell killing	BP
489	GO:0001917	1	1	0.994064	1	0	0.00515183	1	photoreceptor inner segment	CC
490	GO:0001919	1	1	0.99237	1	0	0.0103037	2	regulation of receptor recycling	BP
491	GO:0001927	1	1	0.957407	1	0	0.0412146	8	exocyst assembly	BP
492	GO:0001932	1	1	0.674682	1	0	0.376083	73	regulation of protein phosphorylation	BP
493	GO:0001933	1	1	0.9125	1	0	0.0927329	18	negative regulation of protein phosphorylation	BP
494	GO:0001934	1	1	0.824694	1	0	0.175162	34	positive regulation of protein phosphorylation	BP
495	GO:0001936	1	1	0.986512	1	0	0.0154555	3	regulation of endothelial cell proliferation	BP
496	GO:0001937	1	1	0.994349	1	0	0.00515183	1	negative regulation of endothelial cell proliferation	BP
497	GO:0001938	1	1	0.992119	1	0	0.0103037	2	positive regulation of endothelial cell proliferation	BP
499	GO:0001947	1	1	0.982607	1	0	0.0154555	3	heart looping	BP
500	GO:0001948	1	1	0.99416	1	0	0.00515183	1
501	GO:0001952	1	1	0.993659	1	0	0.00515183	1	regulation of cell-matrix adhesion	BP
502	GO:0001953	1	1	0.993659	1	0	0.00515183	1	negative regulation of cell-matrix adhesion	BP
503	GO:0001956	1	1	0.978111	1	0	0.0206073	4	positive regulation of neurotransmitter secretion	BP
504	GO:0001959	1	1	0.98127	1	0	0.0154555	3	regulation of cytokine-mediated signaling pathway	BP
505	GO:0001960	1	1	0.986951	1	0	0.0103037	2	negative regulation of cytokine-mediated signaling pathway	BP
506	GO:0001961	1	1	0.987793	1	0	0.0103037	2	positive regulation of cytokine-mediated signaling pathway	BP
507	GO:0001964	1	1	0.982306	1	0	0.0154555	3	startle response	BP
508	GO:0001975	1	1	0.99538	1	0	0.00515183	1	response to amphetamine	BP
509	GO:0002009	1	1	0.944165	1	0	0.0515183	10	morphogenesis of an epithelium	BP
510	GO:0002011	1	1	0.995652	1	0	0.00515183	1	morphogenesis of an epithelial sheet	BP
511	GO:0002020	1	1	0.952605	1	0	0.0463664	9	protease binding	MF
512	GO:0002027	1	1	0.991	1	0	0.0103037	2	regulation of heart rate	BP
513	GO:0002028	1	1	0.983585	1	0	0.0154555	3	regulation of sodium ion transport	BP
514	GO:0002039	1	1	0.980325	1	0	0.0154555	3	p53 binding	MF
515	GO:0002052	1	1	0.993264	1	0	0.00515183	1	positive regulation of neuroblast proliferation	BP
516	GO:0002064	1	1	0.970724	1	0	0.0257591	5	epithelial cell development	BP
517	GO:0002066	1	1	0.970724	1	0	0.0257591	5	columnar/cuboidal epithelial cell development	BP
518	GO:0002069	1	1	0.993814	1	0	0.00515183	1	columnar/cuboidal epithelial cell maturation	BP
519	GO:0002070	1	1	0.993814	1	0	0.00515183	1	epithelial cell maturation	BP
520	GO:0002071	1	1	0.993814	1	0	0.00515183	1	glandular epithelial cell maturation	BP
521	GO:0002076	1	1	0.993262	1	0	0.00515183	1	osteoblast development	BP
522	GO:0002083	1	1	0.993995	1	0	0.00515183	1	4-hydroxybenzoate decaprenyltransferase activity	MF
523	GO:0002084	1	1	0.970389	1	0	0.030911	6	protein depalmitoylation	BP
524	GO:0002090	1	1	0.973424	1	0	0.0257591	5	regulation of receptor internalization	BP
525	GO:0002092	1	1	0.973424	1	0	0.0257591	5	positive regulation of receptor internalization	BP
526	GO:0002094	1	1	0.986581	1	0	0.0154555	3	polyprenyltransferase activity	MF
527	GO:0002097	1	1	0.934075	1	0	0.0566701	11	tRNA wobble base modification	BP
528	GO:0002098	1	1	0.952038	1	0	0.0412146	8	tRNA wobble uridine modification	BP
529	GO:0002100	1	1	0.9878	1	0	0.0103037	2	tRNA wobble adenosine to inosine editing	BP
530	GO:0002101	1	1	0.993262	1	0	0.00515183	1	tRNA wobble cytosine modification	BP
531	GO:0002118	1	1	0.982306	1	0	0.0154555	3	aggressive behavior	BP
532	GO:0002119	1	1	0.996083	1	0	0.00515183	1	nematode larval development	BP
533	GO:0002121	1	1	0.982306	1	0	0.0154555	3	inter-male aggressive behavior	BP
534	GO:0002128	1	1	0.990213	1	0	0.0103037	2	tRNA nucleoside ribose methylation	BP
535	GO:0002130	1	1	0.996057	1	0	0.00515183	1	wobble position ribose methylation	BP
536	GO:0002131	1	1	0.996057	1	0	0.00515183	1	wobble position cytosine ribose methylation	BP
537	GO:0002132	1	1	0.996057	1	0	0.00515183	1	wobble position uridine ribose methylation	BP
538	GO:0002143	1	1	0.989134	1	0	0.0103037	2	tRNA wobble position uridine thiolation	BP
539	GO:0002151	1	1	0.986595	1	0	0.0103037	2	G-quadruplex RNA binding	MF
540	GO:0002155	1	1	0.983851	1	0	0.0154555	3	regulation of thyroid hormone mediated signaling pathway	BP
541	GO:0002161	1	1	0.947071	1	0	0.0463664	9	aminoacyl-tRNA editing activity	MF
542	GO:0002164	1	1	0.996083	1	0	0.00515183	1	larval development	BP
543	GO:0002178	1	1	0.98474	1	0	0.0154555	3	palmitoyltransferase complex	CC
544	GO:0002181	1	1	0.897148	1	0	0.118492	23	cytoplasmic translation	BP
545	GO:0002183	1	1	0.956185	1	0	0.0412146	8	cytoplasmic translational initiation	BP
546	GO:0002184	1	1	0.981667	1	0	0.0206073	4	cytoplasmic translational termination	BP
547	GO:0002188	1	1	0.981223	1	0	0.0206073	4	translation reinitiation	BP
548	GO:0002190	1	1	0.983583	1	0	0.0154555	3	cap-independent translational initiation	BP
549	GO:0002192	1	1	0.983583	1	0	0.0154555	3	IRES-dependent translational initiation of linear mRNA	BP
550	GO:0002200	1	1	0.988931	1	0	0.0103037	2	somatic diversification of immune receptors	BP
551	GO:0002204	1	1	0.995116	1	0	0.00515183	1	somatic recombination of immunoglobulin genes involved in immune response	BP
552	GO:0002208	1	1	0.995116	1	0	0.00515183	1	somatic diversification of immunoglobulins involved in immune response	BP
553	GO:0002209	1	1	0.993406	1	0	0.00515183	1	behavioral defense response	BP
554	GO:0002213	1	1	0.95894	1	0	0.0412146	8	defense response to insect	BP
555	GO:0002215	1	1	0.984737	1	0	0.0154555	3	defense response to nematode	BP
556	GO:0002218	1	1	0.799801	1	0	0.211225	41	activation of innate immune response	BP
557	GO:0002220	1	1	0.980451	1	0	0.0206073	4	innate immune response activating cell surface receptor signaling pathway	BP
558	GO:0002221	1	1	0.978424	1	0	0.0206073	4	pattern recognition receptor signaling pathway	BP
559	GO:0002223	1	1	0.989855	1	0	0.0103037	2	stimulatory C-type lectin receptor signaling pathway	BP
560	GO:0002229	1	1	0.762939	1	0	0.278199	54	defense response to oomycetes	BP
561	GO:0002230	1	1	0.965056	1	0	0.030911	6	positive regulation of defense response to virus by host	BP
562	GO:0002237	1	1	0.798727	1	0	0.236984	46	response to molecule of bacterial origin	BP
563	GO:0002238	1	1	0.919958	1	0	0.0875811	17	response to molecule of fungal origin	BP
564	GO:0002239	1	1	0.72054	1	0	0.345172	67	response to oomycetes	BP
565	GO:0002240	1	1	0.989801	1	0	0.0103037	2	response to molecule of oomycetes origin	BP
566	GO:0002244	1	1	0.976263	1	0	0.0257591	5	hematopoietic progenitor cell differentiation	BP
567	GO:0002250	1	1	0.988267	1	0	0.0103037	2	adaptive immune response	BP
568	GO:0002252	1	1	0.620412	1	0	0.448209	87	immune effector process	BP
569	GO:0002253	1	1	0.794398	1	0	0.216377	42	activation of immune response	BP
570	GO:0002254	1	1	0.987395	1	0	0.0103037	2	kinin cascade	BP
571	GO:0002263	1	1	0.916923	1	0	0.0824292	16	cell activation involved in immune response	BP
572	GO:0002274	1	1	0.921427	1	0	0.0772774	15	myeloid leukocyte activation	BP
573	GO:0002275	1	1	0.921427	1	0	0.0772774	15	myeloid cell activation involved in immune response	BP
574	GO:0002283	1	1	0.921427	1	0	0.0772774	15	neutrophil activation involved in immune response	BP
575	GO:0002285	1	1	0.995116	1	0	0.00515183	1	lymphocyte activation involved in immune response	BP
576	GO:0002312	1	1	0.995116	1	0	0.00515183	1	B cell activation involved in immune response	BP
577	GO:0002353	1	1	0.987395	1	0	0.0103037	2	plasma kallikrein-kinin cascade	BP
578	GO:0002361	1	1	0.996412	1	0	0.00515183	1	CD4-positive, CD25-positive, alpha-beta regulatory T cell differentiation	BP
579	GO:0002366	1	1	0.916923	1	0	0.0824292	16	leukocyte activation involved in immune response	BP
580	GO:0002376	1	1	0.100487	1	0	2.22044	431	immune system process	BP
581	GO:0002377	1	1	0.993262	1	0	0.00515183	1	immunoglobulin production	BP
582	GO:0002429	1	1	0.973843	1	0	0.0257591	5	immune response-activating cell surface receptor signaling pathway	BP
583	GO:0002440	1	1	0.993262	1	0	0.00515183	1	production of molecular mediator of immune response	BP
584	GO:0002474	1	1	0.962712	1	0	0.0360628	7	antigen processing and presentation of peptide antigen via MHC class I	BP
585	GO:0002478	1	1	0.969245	1	0	0.030911	6	antigen processing and presentation of exogenous peptide antigen	BP
586	GO:0002479	1	1	0.989855	1	0	0.0103037	2	antigen processing and presentation of exogenous peptide antigen via MHC class I, TAP-dependent	BP
587	GO:0002495	1	1	0.961915	1	0	0.0360628	7	antigen processing and presentation of peptide antigen via MHC class II	BP
588	GO:0002504	1	1	0.961915	1	0	0.0360628	7	antigen processing and presentation of peptide or polysaccharide antigen via MHC class II	BP
589	GO:0002521	1	1	0.983029	1	0	0.0154555	3	leukocyte differentiation	BP
590	GO:0002526	1	1	0.987395	1	0	0.0103037	2	acute inflammatory response	BP
591	GO:0002532	1	1	0.987371	1	0	0.0103037	2	production of molecular mediator involved in inflammatory response	BP
592	GO:0002538	1	1	0.994033	1	0	0.00515183	1	arachidonic acid metabolite production involved in inflammatory response	BP
593	GO:0002539	1	1	0.994033	1	0	0.00515183	1	prostaglandin production involved in inflammatory response	BP
594	GO:0002562	1	1	0.995116	1	0	0.00515183	1	somatic diversification of immune receptors via germline recombination within a single locus	BP
595	GO:0002576	1	1	0.973423	1	0	0.0257591	5	platelet degranulation	BP
596	GO:0002637	1	1	0.986583	1	0	0.0103037	2	regulation of immunoglobulin production	BP
597	GO:0002639	1	1	0.986583	1	0	0.0103037	2	positive regulation of immunoglobulin production	BP
598	GO:0002643	1	1	0.99511	1	0	0.00515183	1	regulation of tolerance induction	BP
599	GO:0002679	1	1	0.974395	1	0	0.0257591	5	respiratory burst involved in defense response	BP
600	GO:0002682	1	1	0.537708	1	0	0.597612	116	regulation of immune system process	BP
601	GO:0002683	1	1	0.83159	1	0	0.180314	35	negative regulation of immune system process	BP
602	GO:0002684	1	1	0.693417	1	0	0.345172	67	positive regulation of immune system process	BP
603	GO:0002694	1	1	0.981758	1	0	0.0154555	3	regulation of leukocyte activation	BP
604	GO:0002695	1	1	0.99511	1	0	0.00515183	1	negative regulation of leukocyte activation	BP
605	GO:0002696	1	1	0.986583	1	0	0.0103037	2	positive regulation of leukocyte activation	BP
606	GO:0002697	1	1	0.905428	1	0	0.0927329	18	regulation of immune effector process	BP
607	GO:0002698	1	1	0.969971	1	0	0.030911	6	negative regulation of immune effector process	BP
608	GO:0002699	1	1	0.986583	1	0	0.0103037	2	positive regulation of immune effector process	BP
609	GO:0002700	1	1	0.986583	1	0	0.0103037	2	regulation of production of molecular mediator of immune response	BP
610	GO:0002702	1	1	0.986583	1	0	0.0103037	2	positive regulation of production of molecular mediator of immune response	BP
611	GO:0002703	1	1	0.986583	1	0	0.0103037	2	regulation of leukocyte mediated immunity	BP
612	GO:0002705	1	1	0.986583	1	0	0.0103037	2	positive regulation of leukocyte mediated immunity	BP
613	GO:0002706	1	1	0.986583	1	0	0.0103037	2	regulation of lymphocyte mediated immunity	BP
614	GO:0002708	1	1	0.986583	1	0	0.0103037	2	positive regulation of lymphocyte mediated immunity	BP
615	GO:0002712	1	1	0.986583	1	0	0.0103037	2	regulation of B cell mediated immunity	BP
616	GO:0002714	1	1	0.986583	1	0	0.0103037	2	positive regulation of B cell mediated immunity	BP
617	GO:0002752	1	1	0.990501	1	0	0.0103037	2	cell surface pattern recognition receptor signaling pathway	BP
618	GO:0002757	1	1	0.961966	1	0	0.0360628	7	immune response-activating signal transduction	BP
619	GO:0002758	1	1	0.968495	1	0	0.030911	6	innate immune response-activating signal transduction	BP
620	GO:0002761	1	1	0.987516	1	0	0.0103037	2	regulation of myeloid leukocyte differentiation	BP
621	GO:0002763	1	1	0.993283	1	0	0.00515183	1	positive regulation of myeloid leukocyte differentiation	BP
622	GO:0002764	1	1	0.947699	1	0	0.0515183	10	immune response-regulating signaling pathway	BP
623	GO:0002768	1	1	0.969608	1	0	0.030911	6	immune response-regulating cell surface receptor signaling pathway	BP
624	GO:0002790	1	1	0.995181	1	0	0.00515183	1	peptide secretion	BP
625	GO:0002791	1	1	0.983808	1	0	0.0154555	3	regulation of peptide secretion	BP
626	GO:0002792	1	1	0.988364	1	0	0.0103037	2	negative regulation of peptide secretion	BP
627	GO:0002793	1	1	0.990483	1	0	0.0103037	2	positive regulation of peptide secretion	BP
628	GO:0002819	1	1	0.986583	1	0	0.0103037	2	regulation of adaptive immune response	BP
629	GO:0002821	1	1	0.986583	1	0	0.0103037	2	positive regulation of adaptive immune response	BP
630	GO:0002822	1	1	0.986583	1	0	0.0103037	2	regulation of adaptive immune response based on somatic recombination of immune receptors built from immunoglobulin superfamily domains	BP
631	GO:0002824	1	1	0.986583	1	0	0.0103037	2	positive regulation of adaptive immune response based on somatic recombination of immune receptors built from immunoglobulin superfamily domains	BP
632	GO:0002831	1	1	0.527168	1	0	0.633675	123	regulation of response to biotic stimulus	BP
633	GO:0002832	1	1	0.862183	1	0	0.149403	29	negative regulation of response to biotic stimulus	BP
634	GO:0002833	1	1	0.78216	1	0	0.242136	47	positive regulation of response to biotic stimulus	BP
635	GO:0002889	1	1	0.986583	1	0	0.0103037	2	regulation of immunoglobulin mediated immune response	BP
636	GO:0002891	1	1	0.986583	1	0	0.0103037	2	positive regulation of immunoglobulin mediated immune response	BP
637	GO:0002931	1	1	0.981036	1	0	0.0154555	3	response to ischemia	BP
638	GO:0002938	1	1	0.994134	1	0	0.00515183	1	tRNA guanine ribose methylation	BP
639	GO:0002940	1	1	0.984317	1	0	0.0154555	3	tRNA N2-guanine methylation	BP
640	GO:0002949	1	1	0.980924	1	0	0.0154555	3	tRNA threonylcarbamoyladenosine modification	BP
641	GO:0003002	1	1	0.509777	1	0	0.659434	128	regionalization	BP
643	GO:0003007	1	1	0.993273	1	0	0.00515183	1	heart morphogenesis	BP
644	GO:0003008	1	1	0.831707	1	0	0.175162	34	system process	BP
645	GO:0003012	1	1	0.991324	1	0	0.0103037	2	muscle system process	BP
646	GO:0003013	1	1	0.987802	1	0	0.0103037	2	circulatory system process	BP
647	GO:0003014	1	1	0.99364	1	0	0.00515183	1	renal system process	BP
648	GO:0003018	1	1	0.994503	1	0	0.00515183	1	vascular process in circulatory system	BP
649	GO:0003032	1	1	0.980674	1	0	0.0154555	3	detection of oxygen	BP
650	GO:0003085	1	1	0.987395	1	0	0.0103037	2	negative regulation of systemic arterial blood pressure	BP
651	GO:0003094	1	1	0.99364	1	0	0.00515183	1	glomerular filtration	BP
652	GO:0003143	1	1	0.975985	1	0	0.0206073	4	embryonic heart tube morphogenesis	BP
653	GO:0003146	1	1	0.993262	1	0	0.00515183	1	heart jogging	BP
654	GO:0003151	1	1	0.993273	1	0	0.00515183	1	outflow tract morphogenesis	BP
655	GO:0003156	1	1	0.98001	1	0	0.0206073	4	regulation of animal organ formation	BP
656	GO:0003254	1	1	0.983585	1	0	0.0154555	3	regulation of membrane depolarization	BP
657	GO:0003279	1	1	0.995944	1	0	0.00515183	1	cardiac septum development	BP
658	GO:0003283	1	1	0.995944	1	0	0.00515183	1	atrial septum development	BP
659	GO:0003330	1	1	0.99581	1	0	0.00515183	1	regulation of extracellular matrix constituent secretion	BP
660	GO:0003331	1	1	0.99581	1	0	0.00515183	1	positive regulation of extracellular matrix constituent secretion	BP
662	GO:0003341	1	1	0.989274	1	0	0.0103037	2	cilium movement	BP
663	GO:0003351	1	1	0.989274	1	0	0.0103037	2	epithelial cilium movement	BP
664	GO:0003352	1	1	0.988408	1	0	0.0103037	2	regulation of cilium movement	BP
665	GO:0003356	1	1	0.993303	1	0	0.00515183	1	regulation of cilium beat frequency	BP
666	GO:0003376	1	1	0.995668	1	0	0.00515183	1	sphingosine-1-phosphate signaling pathway	BP
667	GO:0003382	1	1	0.995652	1	0	0.00515183	1	epithelial cell morphogenesis	BP
668	GO:0003400	1	1	0.972216	1	0	0.0257591	5	regulation of COPII vesicle coating	BP
672	GO:0003678	1	1	0.759208	1	0	0.247288	48	DNA helicase activity	MF
673	GO:0003680	1	1	0.896105	1	0	0.108188	21	AT DNA binding	MF
674	GO:0003681	1	1	0.995724	1	0	0.00515183	1	bent DNA binding	MF
675	GO:0003682	1	1	0.489755	1	0	0.674889	131	chromatin binding	MF
676	GO:0003684	1	1	0.836013	1	0	0.164858	32	damaged DNA binding	MF
677	GO:0003688	1	1	0.954405	1	0	0.0463664	9	DNA replication origin binding	MF
678	GO:0003689	1	1	0.981244	1	0	0.0154555	3	DNA clamp loader activity	MF
679	GO:0003690	1	1	0.530667	1	0	0.628523	122	double-stranded DNA binding	MF
680	GO:0003691	1	1	0.917786	1	0	0.0875811	17	double-stranded telomeric DNA binding	MF
681	GO:0003697	1	1	0.68314	1	0	0.376083	73	single-stranded DNA binding	MF
683	GO:0003712	1	1	0.60219	1	0	0.494575	96	transcription cofactor activity	MF
684	GO:0003713	1	1	0.784127	1	0	0.231832	45	transcription coactivator activity	MF
685	GO:0003714	1	1	0.846834	1	0	0.164858	32	transcription corepressor activity	MF
686	GO:0003720	1	1	0.993293	1	0	0.00515183	1	telomerase activity	MF
687	GO:0003721	1	1	0.993293	1	0	0.00515183	1	telomerase RNA reverse transcriptase activity	MF
688	GO:0003723	1	1	6.44543e-05	0.0321038	0	8.92297	1732	RNA binding	MF
689	GO:0003724	1	1	0.59295	1	0	0.468816	91	RNA helicase activity	MF
690	GO:0003725	1	1	0.910836	1	0	0.0875811	17	double-stranded RNA binding	MF
691	GO:0003726	1	1	0.993889	1	0	0.00515183	1	double-stranded RNA adenosine deaminase activity	MF
692	GO:0003727	1	1	0.681785	1	0	0.370932	72	single-stranded RNA binding	MF
693	GO:0003729	1	1	0.255309	1	0	1.34463	261	mRNA binding	MF
694	GO:0003730	1	1	0.920326	1	0	0.0772774	15	mRNA 3'-UTR binding	MF
695	GO:0003735	1	1	0.280194	1	0	1.42706	277	structural constituent of ribosome	MF
696	GO:0003743	1	1	0.6893	1	0	0.360628	70	translation initiation factor activity	MF
697	GO:0003746	1	1	0.872516	1	0	0.139099	27	translation elongation factor activity	MF
698	GO:0003747	1	1	0.936754	1	0	0.0618219	12	translation release factor activity	MF
699	GO:0003755	1	1	0.755206	1	0	0.288502	56	peptidyl-prolyl cis-trans isomerase activity	MF
700	GO:0003756	1	1	0.897084	1	0	0.103037	20	protein disulfide isomerase activity	MF
701	GO:0003774	1	1	0.62114	1	0	0.432754	84	motor activity	MF
702	GO:0003777	1	1	0.700602	1	0	0.314261	61	microtubule motor activity	MF
703	GO:0003779	1	1	0.78099	1	0	0.236984	46	actin binding	MF
704	GO:0003785	1	1	0.985623	1	0	0.0154555	3	actin monomer binding	MF
705	GO:0003796	1	1	0.994277	1	0	0.00515183	1	lysozyme activity	MF
706	GO:0003823	1	1	0.988776	1	0	0.0103037	2	antigen binding	MF
708	GO:0003825	1	1	0.980586	1	0	0.0206073	4	alpha,alpha-trehalose-phosphate synthase (UDP-forming) activity	MF
709	GO:0003827	1	1	0.99363	1	0	0.00515183	1	alpha-1,3-mannosylglycoprotein 2-beta-N-acetylglucosaminyltransferase activity	MF
710	GO:0003830	1	1	0.980344	1	0	0.0206073	4	beta-1,4-mannosylglycoprotein 4-beta-N-acetylglucosaminyltransferase activity	MF
711	GO:0003837	1	1	0.994081	1	0	0.00515183	1	beta-ureidopropionase activity	MF
712	GO:0003838	1	1	0.994083	1	0	0.00515183	1	sterol 24-C-methyltransferase activity	MF
713	GO:0003839	1	1	0.989747	1	0	0.0103037	2	gamma-glutamylcyclotransferase activity	MF
714	GO:0003840	1	1	0.981747	1	0	0.0154555	3
715	GO:0003841	1	1	0.960013	1	0	0.0360628	7	1-acylglycerol-3-phosphate O-acyltransferase activity	MF
716	GO:0003843	1	1	0.891026	1	0	0.11334	22	1,3-beta-D-glucan synthase activity	MF
717	GO:0003844	1	1	0.981687	1	0	0.0154555	3	1,4-alpha-glucan branching enzyme activity	MF
718	GO:0003846	1	1	0.937579	1	0	0.0669738	13	2-acylglycerol O-acyltransferase activity	MF
719	GO:0003848	1	1	0.990695	1	0	0.0103037	2	2-amino-4-hydroxy-6-hydroxymethyldihydropteridine diphosphokinase activity	MF
720	GO:0003849	1	1	0.980337	1	0	0.0206073	4	3-deoxy-7-phosphoheptulonate synthase activity	MF
721	GO:0003852	1	1	0.993526	1	0	0.00515183	1	2-isopropylmalate synthase activity	MF
722	GO:0003854	1	1	0.974952	1	0	0.0257591	5	3-beta-hydroxy-delta5-steroid dehydrogenase activity	MF
723	GO:0003855	1	1	0.987544	1	0	0.0103037	2	3-dehydroquinate dehydratase activity	MF
724	GO:0003856	1	1	0.988207	1	0	0.0103037	2	3-dehydroquinate synthase activity	MF
725	GO:0003857	1	1	0.981024	1	0	0.0154555	3	3-hydroxyacyl-CoA dehydrogenase activity	MF
726	GO:0003858	1	1	0.994347	1	0	0.00515183	1	3-hydroxybutyrate dehydrogenase activity	MF
727	GO:0003860	1	1	0.974528	1	0	0.0257591	5	3-hydroxyisobutyryl-CoA hydrolase activity	MF
728	GO:0003861	1	1	0.98683	1	0	0.0154555	3	3-isopropylmalate dehydratase activity	MF
729	GO:0003862	1	1	0.985719	1	0	0.0154555	3	3-isopropylmalate dehydrogenase activity	MF
730	GO:0003863	1	1	0.983511	1	0	0.0206073	4	3-methyl-2-oxobutanoate dehydrogenase (2-methylpropanoyl-transferring) activity	MF
731	GO:0003864	1	1	0.996231	1	0	0.00515183	1	3-methyl-2-oxobutanoate hydroxymethyltransferase activity	MF
732	GO:0003865	1	1	0.98299	1	0	0.0154555	3	3-oxo-5-alpha-steroid 4-dehydrogenase activity	MF
733	GO:0003866	1	1	0.99392	1	0	0.00515183	1	3-phosphoshikimate 1-carboxyvinyltransferase activity	MF
734	GO:0003867	1	1	0.98458	1	0	0.0154555	3	4-aminobutyrate transaminase activity	MF
735	GO:0003868	1	1	0.994056	1	0	0.00515183	1	4-hydroxyphenylpyruvate dioxygenase activity	MF
736	GO:0003871	1	1	0.984896	1	0	0.0154555	3	5-methyltetrahydropteroyltriglutamate-homocysteine S-methyltransferase activity	MF
737	GO:0003872	1	1	0.961377	1	0	0.030911	6	6-phosphofructokinase activity	MF
738	GO:0003873	1	1	0.989122	1	0	0.0103037	2	6-phosphofructo-2-kinase activity	MF
739	GO:0003876	1	1	0.971866	1	0	0.0257591	5	AMP deaminase activity	MF
740	GO:0003878	1	1	0.984959	1	0	0.0154555	3	ATP citrate synthase activity	MF
741	GO:0003879	1	1	0.994015	1	0	0.00515183	1	ATP phosphoribosyltransferase activity	MF
742	GO:0003880	1	1	0.988119	1	0	0.0103037	2	protein C-terminal carboxyl O-methyltransferase activity	MF
743	GO:0003881	1	1	0.995979	1	0	0.00515183	1	CDP-diacylglycerol-inositol 3-phosphatidyltransferase activity	MF
744	GO:0003882	1	1	0.996101	1	0	0.00515183	1	CDP-diacylglycerol-serine O-phosphatidyltransferase activity	MF
745	GO:0003883	1	1	0.986954	1	0	0.0103037	2	CTP synthase activity	MF
746	GO:0003885	1	1	0.979638	1	0	0.0206073	4	D-arabinono-1,4-lactone oxidase activity	MF
747	GO:0003886	1	1	0.969893	1	0	0.030911	6	DNA (cytosine-5-)-methyltransferase activity	MF
748	GO:0003887	1	1	0.779157	1	0	0.231832	45	DNA-directed DNA polymerase activity	MF
749	GO:0003896	1	1	0.969074	1	0	0.030911	6	DNA primase activity	MF
750	GO:0003899	1	1	0.750518	1	0	0.303958	59	DNA-directed 5'-3' RNA polymerase activity	MF
751	GO:0003904	1	1	0.996997	1	0	0.00515183	1	deoxyribodipyrimidine photo-lyase activity	MF
752	GO:0003905	1	1	0.96956	1	0	0.030911	6	alkylbase DNA N-glycosylase activity	MF
753	GO:0003906	1	1	0.9436	1	0	0.0515183	10	DNA-(apurinic or apyrimidinic site) lyase activity	MF
754	GO:0003909	1	1	0.954806	1	0	0.0463664	9	DNA ligase activity	MF
755	GO:0003910	1	1	0.954806	1	0	0.0463664	9	DNA ligase (ATP) activity	MF
756	GO:0003913	1	1	0.980897	1	0	0.0206073	4	DNA photolyase activity	MF
757	GO:0003914	1	1	0.993444	1	0	0.00515183	1	DNA (6-4) photolyase activity	MF
758	GO:0003916	1	1	0.922872	1	0	0.0772774	15	DNA topoisomerase activity	MF
759	GO:0003917	1	1	0.965813	1	0	0.0360628	7	DNA topoisomerase type I activity	MF
760	GO:0003918	1	1	0.955557	1	0	0.0412146	8	DNA topoisomerase type II (ATP-hydrolyzing) activity	MF
761	GO:0003919	1	1	0.966526	1	0	0.030911	6	FMN adenylyltransferase activity	MF
762	GO:0003921	1	1	0.995158	1	0	0.00515183	1	GMP synthase activity	MF
763	GO:0003922	1	1	0.980729	1	0	0.0206073	4	GMP synthase (glutamine-hydrolyzing) activity	MF
764	GO:0003923	1	1	0.987461	1	0	0.0103037	2	GPI-anchor transamidase activity	MF
765	GO:0003924	1	1	0.566333	1	0	0.546094	106	GTPase activity	MF
766	GO:0003933	1	1	0.968522	1	0	0.0257591	5	GTP cyclohydrolase activity	MF
767	GO:0003934	1	1	0.993692	1	0	0.00515183	1	GTP cyclohydrolase I activity	MF
768	GO:0003935	1	1	0.974672	1	0	0.0206073	4	GTP cyclohydrolase II activity	MF
769	GO:0003937	1	1	0.993744	1	0	0.00515183	1	IMP cyclohydrolase activity	MF
770	GO:0003938	1	1	0.976425	1	0	0.0257591	5	IMP dehydrogenase activity	MF
771	GO:0003939	1	1	0.993957	1	0	0.00515183	1	L-iditol 2-dehydrogenase activity	MF
772	GO:0003941	1	1	0.993578	1	0	0.00515183	1	L-serine ammonia-lyase activity	MF
773	GO:0003942	1	1	0.988029	1	0	0.0103037	2	N-acetyl-gamma-glutamyl-phosphate reductase activity	MF
774	GO:0003949	1	1	0.9962	1	0	0.00515183	1	1-(5-phosphoribosyl)-5-[(5-phosphoribosylamino)methylideneamino]imidazole-4-carboxamide isomerase activity	MF
775	GO:0003950	1	1	0.957979	1	0	0.0412146	8	NAD+ ADP-ribosyltransferase activity	MF
776	GO:0003951	1	1	0.975948	1	0	0.0257591	5	NAD+ kinase activity	MF
777	GO:0003952	1	1	0.993264	1	0	0.00515183	1	NAD+ synthase (glutamine-hydrolyzing) activity	MF
778	GO:0003954	1	1	0.823776	1	0	0.206073	40	NADH dehydrogenase activity	MF
780	GO:0003958	1	1	0.976766	1	0	0.0257591	5	NADPH-hemoprotein reductase activity	MF
781	GO:0003959	1	1	0.987344	1	0	0.0103037	2	NADPH dehydrogenase activity	MF
782	GO:0003960	1	1	0.991167	1	0	0.0103037	2	NADPH:quinone reductase activity	MF
783	GO:0003962	1	1	0.984457	1	0	0.0154555	3	cystathionine gamma-synthase activity	MF
784	GO:0003964	1	1	0.616386	1	0	0.489424	95	RNA-directed DNA polymerase activity	MF
785	GO:0003968	1	1	0.967906	1	0	0.0257591	5	RNA-directed 5'-3' RNA polymerase activity	MF
786	GO:0003972	1	1	0.995079	1	0	0.00515183	1	RNA ligase (ATP) activity	MF
787	GO:0003973	1	1	0.966034	1	0	0.030911	6	(S)-2-hydroxy-acid oxidase activity	MF
788	GO:0003975	1	1	0.993569	1	0	0.00515183	1	UDP-N-acetylglucosamine-dolichyl-phosphate N-acetylglucosaminephosphotransferase activity	MF
789	GO:0003977	1	1	0.993751	1	0	0.00515183	1	UDP-N-acetylglucosamine diphosphorylase activity	MF
790	GO:0003978	1	1	0.96926	1	0	0.0360628	7	UDP-glucose 4-epimerase activity	MF
791	GO:0003979	1	1	0.984493	1	0	0.0154555	3	UDP-glucose 6-dehydrogenase activity	MF
792	GO:0003980	1	1	0.988352	1	0	0.0103037	2	UDP-glucose:glycoprotein glucosyltransferase activity	MF
793	GO:0003983	1	1	0.963684	1	0	0.0360628	7	UTP:glucose-1-phosphate uridylyltransferase activity	MF
794	GO:0003984	1	1	0.97852	1	0	0.0206073	4	acetolactate synthase activity	MF
795	GO:0003985	1	1	0.987864	1	0	0.0103037	2	acetyl-CoA C-acetyltransferase activity	MF
796	GO:0003986	1	1	0.993985	1	0	0.00515183	1	acetyl-CoA hydrolase activity	MF
797	GO:0003987	1	1	0.980911	1	0	0.0154555	3	acetate-CoA ligase activity	MF
798	GO:0003988	1	1	0.974188	1	0	0.0257591	5	acetyl-CoA C-acyltransferase activity	MF
799	GO:0003989	1	1	0.944508	1	0	0.0515183	10	acetyl-CoA carboxylase activity	MF
800	GO:0003991	1	1	0.99428	1	0	0.00515183	1	acetylglutamate kinase activity	MF
801	GO:0003992	1	1	0.993976	1	0	0.00515183	1	N2-acetyl-L-ornithine:2-oxoglutarate 5-aminotransferase activity	MF
803	GO:0003994	1	1	0.966494	1	0	0.0360628	7	aconitate hydratase activity	MF
804	GO:0003995	1	1	0.947669	1	0	0.0515183	10	acyl-CoA dehydrogenase activity	MF
805	GO:0003997	1	1	0.958075	1	0	0.0412146	8	acyl-CoA oxidase activity	MF
806	GO:0003998	1	1	0.995237	1	0	0.00515183	1	acylphosphatase activity	MF
807	GO:0003999	1	1	0.985848	1	0	0.0154555	3	adenine phosphoribosyltransferase activity	MF
808	GO:0004000	1	1	0.977801	1	0	0.0206073	4	adenosine deaminase activity	MF
809	GO:0004001	1	1	0.976694	1	0	0.0257591	5	adenosine kinase activity	MF
810	GO:0004003	1	1	0.809688	1	0	0.195769	38	ATP-dependent DNA helicase activity	MF
811	GO:0004004	1	1	0.599262	1	0	0.458513	89	ATP-dependent RNA helicase activity	MF
812	GO:0004008	1	1	0.996666	1	0	0.00515183	1	copper-exporting ATPase activity	MF
813	GO:0004012	1	1	0.906505	1	0	0.103037	20	phospholipid-translocating ATPase activity	MF
814	GO:0004013	1	1	0.983371	1	0	0.0206073	4	adenosylhomocysteinase activity	MF
815	GO:0004014	1	1	0.969817	1	0	0.030911	6	adenosylmethionine decarboxylase activity	MF
816	GO:0004015	1	1	0.993262	1	0	0.00515183	1	adenosylmethionine-8-amino-7-oxononanoate transaminase activity	MF
817	GO:0004016	1	1	0.993263	1	0	0.00515183	1	adenylate cyclase activity	MF
818	GO:0004017	1	1	0.942564	1	0	0.0618219	12	adenylate kinase activity	MF
819	GO:0004018	1	1	0.99371	1	0	0.00515183	1	N6-(1,2-dicarboxyethyl)AMP AMP-lyase (fumarate-forming) activity	MF
820	GO:0004019	1	1	0.984335	1	0	0.0206073	4	adenylosuccinate synthase activity	MF
821	GO:0004020	1	1	0.995442	1	0	0.00515183	1	adenylylsulfate kinase activity	MF
822	GO:0004021	1	1	0.970249	1	0	0.030911	6	L-alanine:2-oxoglutarate aminotransferase activity	MF
824	GO:0004026	1	1	0.996691	1	0	0.00515183	1	alcohol O-acetyltransferase activity	MF
825	GO:0004028	1	1	0.988176	1	0	0.0154555	3	3-chloroallyl aldehyde dehydrogenase activity	MF
826	GO:0004029	1	1	0.926461	1	0	0.0824292	16	aldehyde dehydrogenase (NAD) activity	MF
827	GO:0004030	1	1	0.966494	1	0	0.0412146	8	aldehyde dehydrogenase [NAD(P)+] activity	MF
829	GO:0004033	1	1	0.963474	1	0	0.0360628	7	aldo-keto reductase (NADP) activity	MF
830	GO:0004034	1	1	0.974315	1	0	0.0257591	5	aldose 1-epimerase activity	MF
831	GO:0004038	1	1	0.993977	1	0	0.00515183	1	allantoinase activity	MF
832	GO:0004040	1	1	0.947665	1	0	0.0515183	10	amidase activity	MF
833	GO:0004042	1	1	0.982804	1	0	0.0154555	3	acetyl-CoA:L-glutamate N-acetyltransferase activity	MF
834	GO:0004044	1	1	0.989617	1	0	0.0103037	2	amidophosphoribosyltransferase activity	MF
835	GO:0004045	1	1	0.967872	1	0	0.0360628	7	aminoacyl-tRNA hydrolase activity	MF
836	GO:0004046	1	1	0.987898	1	0	0.0103037	2	aminoacylase activity	MF
837	GO:0004047	1	1	0.991125	1	0	0.0103037	2	aminomethyltransferase activity	MF
838	GO:0004048	1	1	0.989535	1	0	0.0103037	2	anthranilate phosphoribosyltransferase activity	MF
839	GO:0004049	1	1	0.983313	1	0	0.0154555	3	anthranilate synthase activity	MF
840	GO:0004053	1	1	0.995601	1	0	0.00515183	1	arginase activity	MF
841	GO:0004055	1	1	0.993389	1	0	0.0103037	2	argininosuccinate synthase activity	MF
842	GO:0004056	1	1	0.993725	1	0	0.00515183	1	argininosuccinate lyase activity	MF
843	GO:0004057	1	1	0.995373	1	0	0.00515183	1	arginyltransferase activity	MF
844	GO:0004059	1	1	0.990693	1	0	0.0103037	2	aralkylamine N-acetyltransferase activity	MF
845	GO:0004061	1	1	0.979507	1	0	0.0206073	4	arylformamidase activity	MF
846	GO:0004066	1	1	0.984071	1	0	0.0154555	3	asparagine synthase (glutamine-hydrolyzing) activity	MF
847	GO:0004067	1	1	0.991059	1	0	0.0103037	2	asparaginase activity	MF
848	GO:0004069	1	1	0.950694	1	0	0.0463664	9	L-aspartate:2-oxoglutarate aminotransferase activity	MF
849	GO:0004070	1	1	0.995145	1	0	0.00515183	1	aspartate carbamoyltransferase activity	MF
850	GO:0004072	1	1	0.983609	1	0	0.0154555	3	aspartate kinase activity	MF
851	GO:0004073	1	1	0.994119	1	0	0.00515183	1	aspartate-semialdehyde dehydrogenase activity	MF
852	GO:0004075	1	1	0.976492	1	0	0.0206073	4	biotin carboxylase activity	MF
853	GO:0004076	1	1	0.994156	1	0	0.00515183	1	biotin synthase activity	MF
854	GO:0004077	1	1	0.994008	1	0	0.00515183	1	biotin-[acetyl-CoA-carboxylase] ligase activity	MF
855	GO:0004078	1	1	0.994008	1	0	0.00515183	1	biotin-[methylcrotonoyl-CoA-carboxylase] ligase activity	MF
856	GO:0004081	1	1	0.99572	1	0	0.00515183	1	bis(5'-nucleosyl)-tetraphosphatase (asymmetrical) activity	MF
857	GO:0004083	1	1	0.993328	1	0	0.00515183	1	bisphosphoglycerate 2-phosphatase activity	MF
858	GO:0004084	1	1	0.970734	1	0	0.030911	6	branched-chain-amino-acid transaminase activity	MF
859	GO:0004088	1	1	0.987235	1	0	0.0103037	2	carbamoyl-phosphate synthase (glutamine-hydrolyzing) activity	MF
860	GO:0004089	1	1	0.941173	1	0	0.0618219	12	carbonate dehydratase activity	MF
861	GO:0004090	1	1	0.981485	1	0	0.0206073	4	carbonyl reductase (NADPH) activity	MF
862	GO:0004096	1	1	0.993443	1	0	0.00515183	1	catalase activity	MF
864	GO:0004103	1	1	0.984698	1	0	0.0154555	3	choline kinase activity	MF
865	GO:0004105	1	1	0.987566	1	0	0.0154555	3	choline-phosphate cytidylyltransferase activity	MF
866	GO:0004106	1	1	0.987678	1	0	0.0103037	2	chorismate mutase activity	MF
867	GO:0004107	1	1	0.99367	1	0	0.00515183	1	chorismate synthase activity	MF
868	GO:0004108	1	1	0.989306	1	0	0.0103037	2	citrate (Si)-synthase activity	MF
869	GO:0004109	1	1	0.987467	1	0	0.0103037	2	coproporphyrinogen oxidase activity	MF
870	GO:0004112	1	1	0.995088	1	0	0.00515183	1	cyclic-nucleotide phosphodiesterase activity	MF
871	GO:0004113	1	1	0.995088	1	0	0.00515183	1	2',3'-cyclic-nucleotide 3'-phosphodiesterase activity	MF
872	GO:0004121	1	1	0.996997	1	0	0.00515183	1	cystathionine beta-lyase activity	MF
873	GO:0004123	1	1	0.990818	1	0	0.0103037	2	cystathionine gamma-lyase activity	MF
874	GO:0004124	1	1	0.96159	1	0	0.0360628	7	cysteine synthase activity	MF
875	GO:0004126	1	1	0.994422	1	0	0.00515183	1	cytidine deaminase activity	MF
876	GO:0004127	1	1	0.985619	1	0	0.0154555	3	cytidylate kinase activity	MF
877	GO:0004128	1	1	0.977723	1	0	0.0206073	4	cytochrome-b5 reductase activity, acting on NAD(P)H	MF
878	GO:0004129	1	1	0.948685	1	0	0.0515183	10	cytochrome-c oxidase activity	MF
879	GO:0004130	1	1	0.975364	1	0	0.0257591	5	cytochrome-c peroxidase activity	MF
880	GO:0004132	1	1	0.994688	1	0	0.00515183	1	dCMP deaminase activity	MF
881	GO:0004133	1	1	0.969559	1	0	0.0257591	5	glycogen debranching enzyme activity	MF
882	GO:0004134	1	1	0.986733	1	0	0.0103037	2	4-alpha-glucanotransferase activity	MF
883	GO:0004137	1	1	0.993332	1	0	0.00515183	1	deoxycytidine kinase activity	MF
884	GO:0004140	1	1	0.996005	1	0	0.00515183	1	dephospho-CoA kinase activity	MF
885	GO:0004141	1	1	0.993262	1	0	0.00515183	1	dethiobiotin synthase activity	MF
886	GO:0004142	1	1	0.988317	1	0	0.0103037	2	diacylglycerol cholinephosphotransferase activity	MF
887	GO:0004143	1	1	0.977352	1	0	0.0257591	5	diacylglycerol kinase activity	MF
888	GO:0004144	1	1	0.943296	1	0	0.0515183	10	diacylglycerol O-acyltransferase activity	MF
889	GO:0004146	1	1	0.993643	1	0	0.00515183	1	dihydrofolate reductase activity	MF
890	GO:0004147	1	1	0.987729	1	0	0.0154555	3	dihydrolipoamide branched chain acyltransferase activity	MF
891	GO:0004148	1	1	0.97971	1	0	0.0206073	4	dihydrolipoyl dehydrogenase activity	MF
892	GO:0004149	1	1	0.99533	1	0	0.00515183	1	dihydrolipoyllysine-residue succinyltransferase activity	MF
893	GO:0004150	1	1	0.995067	1	0	0.00515183	1	dihydroneopterin aldolase activity	MF
894	GO:0004151	1	1	0.994133	1	0	0.00515183	1	dihydroorotase activity	MF
895	GO:0004152	1	1	0.993534	1	0	0.00515183	1	dihydroorotate dehydrogenase activity	MF
896	GO:0004156	1	1	0.990695	1	0	0.0103037	2	dihydropteroate synthase activity	MF
897	GO:0004157	1	1	0.993262	1	0	0.00515183	1	dihydropyrimidinase activity	MF
898	GO:0004159	1	1	0.996588	1	0	0.00515183	1	dihydrouracil dehydrogenase (NAD+) activity	MF
899	GO:0004160	1	1	0.993409	1	0	0.00515183	1	dihydroxy-acid dehydratase activity	MF
900	GO:0004161	1	1	0.956789	1	0	0.0412146	8	dimethylallyltranstransferase activity	MF
901	GO:0004163	1	1	0.985475	1	0	0.0154555	3	diphosphomevalonate decarboxylase activity	MF
902	GO:0004164	1	1	0.994693	1	0	0.00515183	1	diphthine synthase activity	MF
903	GO:0004165	1	1	0.94916	1	0	0.0566701	11	dodecenoyl-CoA delta-isomerase activity	MF
904	GO:0004167	1	1	0.987782	1	0	0.0154555	3	dopachrome isomerase activity	MF
905	GO:0004168	1	1	0.995983	1	0	0.00515183	1	dolichol kinase activity	MF
906	GO:0004169	1	1	0.9946	1	0	0.00515183	1	dolichyl-phosphate-mannose-protein mannosyltransferase activity	MF
907	GO:0004170	1	1	0.995258	1	0	0.00515183	1	dUTP diphosphatase activity	MF
908	GO:0004174	1	1	0.996435	1	0	0.00515183	1	electron-transferring-flavoprotein dehydrogenase activity	MF
910	GO:0004176	1	1	0.88637	1	0	0.11334	22	ATP-dependent peptidase activity	MF
911	GO:0004177	1	1	0.843864	1	0	0.149403	29	aminopeptidase activity	MF
912	GO:0004180	1	1	0.794803	1	0	0.22668	44	carboxypeptidase activity	MF
913	GO:0004181	1	1	0.983064	1	0	0.0154555	3	metallocarboxypeptidase activity	MF
914	GO:0004185	1	1	0.852709	1	0	0.154555	30	serine-type carboxypeptidase activity	MF
916	GO:0004197	1	1	0.869299	1	0	0.144251	28	cysteine-type endopeptidase activity	MF
917	GO:0004198	1	1	0.975218	1	0	0.0257591	5	calcium-dependent cysteine-type endopeptidase activity	MF
918	GO:0004222	1	1	0.709284	1	0	0.319413	62	metalloendopeptidase activity	MF
920	GO:0004298	1	1	0.911133	1	0	0.0927329	18	threonine-type endopeptidase activity	MF
921	GO:0004300	1	1	0.976351	1	0	0.0206073	4	enoyl-CoA hydratase activity	MF
922	GO:0004301	1	1	0.947797	1	0	0.0566701	11	epoxide hydrolase activity	MF
923	GO:0004303	1	1	0.994579	1	0	0.00515183	1	estradiol 17-beta-dehydrogenase activity	MF
924	GO:0004305	1	1	0.993856	1	0	0.00515183	1	ethanolamine kinase activity	MF
925	GO:0004306	1	1	0.988078	1	0	0.0103037	2	ethanolamine-phosphate cytidylyltransferase activity	MF
926	GO:0004307	1	1	0.993746	1	0	0.00515183	1	ethanolaminephosphotransferase activity	MF
927	GO:0004309	1	1	0.993262	1	0	0.00515183	1	exopolyphosphatase activity	MF
928	GO:0004310	1	1	0.990611	1	0	0.0103037	2	farnesyl-diphosphate farnesyltransferase activity	MF
929	GO:0004311	1	1	0.950549	1	0	0.0515183	10	farnesyltranstransferase activity	MF
930	GO:0004312	1	1	0.847411	1	0	0.17001	33	fatty acid synthase activity	MF
931	GO:0004314	1	1	0.994026	1	0	0.00515183	1	[acyl-carrier-protein] S-malonyltransferase activity	MF
932	GO:0004315	1	1	0.956503	1	0	0.0412146	8	3-oxoacyl-[acyl-carrier-protein] synthase activity	MF
933	GO:0004316	1	1	0.97961	1	0	0.0206073	4	3-oxoacyl-[acyl-carrier-protein] reductase (NADPH) activity	MF
934	GO:0004318	1	1	0.989874	1	0	0.0103037	2	enoyl-[acyl-carrier-protein] reductase (NADH) activity	MF
935	GO:0004320	1	1	0.991604	1	0	0.0103037	2	oleoyl-[acyl-carrier-protein] hydrolase activity	MF
936	GO:0004321	1	1	0.960259	1	0	0.0360628	7	fatty-acyl-CoA synthase activity	MF
937	GO:0004322	1	1	0.977482	1	0	0.0257591	5	ferroxidase activity	MF
938	GO:0004324	1	1	0.988236	1	0	0.0103037	2	ferredoxin-NADP+ reductase activity	MF
939	GO:0004325	1	1	0.970783	1	0	0.030911	6	ferrochelatase activity	MF
940	GO:0004326	1	1	0.984438	1	0	0.0154555	3	tetrahydrofolylpolyglutamate synthase activity	MF
941	GO:0004328	1	1	0.974783	1	0	0.0257591	5	formamidase activity	MF
942	GO:0004329	1	1	0.993307	1	0	0.00515183	1	formate-tetrahydrofolate ligase activity	MF
943	GO:0004331	1	1	0.982522	1	0	0.0154555	3	fructose-2,6-bisphosphate 2-phosphatase activity	MF
945	GO:0004333	1	1	0.98627	1	0	0.0154555	3	fumarate hydratase activity	MF
946	GO:0004334	1	1	0.993984	1	0	0.00515183	1	fumarylacetoacetase activity	MF
947	GO:0004335	1	1	0.981846	1	0	0.0206073	4	galactokinase activity	MF
948	GO:0004337	1	1	0.953711	1	0	0.0463664	9	geranyltranstransferase activity	MF
949	GO:0004338	1	1	0.994052	1	0	0.00515183	1	glucan exo-1,3-beta-glucosidase activity	MF
950	GO:0004340	1	1	0.996314	1	0	0.00515183	1	glucokinase activity	MF
951	GO:0004343	1	1	0.995648	1	0	0.00515183	1	glucosamine 6-phosphate N-acetyltransferase activity	MF
952	GO:0004345	1	1	0.975293	1	0	0.030911	6	glucose-6-phosphate dehydrogenase activity	MF
953	GO:0004347	1	1	0.989356	1	0	0.0103037	2	glucose-6-phosphate isomerase activity	MF
954	GO:0004348	1	1	0.986569	1	0	0.0103037	2	glucosylceramidase activity	MF
955	GO:0004349	1	1	0.977023	1	0	0.0257591	5	glutamate 5-kinase activity	MF
956	GO:0004350	1	1	0.977023	1	0	0.0257591	5	glutamate-5-semialdehyde dehydrogenase activity	MF
957	GO:0004351	1	1	0.979806	1	0	0.0257591	5	glutamate decarboxylase activity	MF
958	GO:0004352	1	1	0.975322	1	0	0.030911	6	glutamate dehydrogenase (NAD+) activity	MF
959	GO:0004353	1	1	0.983067	1	0	0.0206073	4	glutamate dehydrogenase [NAD(P)+] activity	MF
960	GO:0004354	1	1	0.995158	1	0	0.00515183	1	glutamate dehydrogenase (NADP+) activity	MF
961	GO:0004356	1	1	0.968024	1	0	0.0360628	7	glutamate-ammonia ligase activity	MF
963	GO:0004358	1	1	0.993792	1	0	0.00515183	1	glutamate N-acetyltransferase activity	MF
964	GO:0004359	1	1	0.990281	1	0	0.0103037	2	glutaminase activity	MF
965	GO:0004360	1	1	0.993309	1	0	0.00515183	1	glutamine-fructose-6-phosphate transaminase (isomerizing) activity	MF
966	GO:0004362	1	1	0.977879	1	0	0.0206073	4	glutathione-disulfide reductase activity	MF
967	GO:0004363	1	1	0.993733	1	0	0.00515183	1	glutathione synthase activity	MF
969	GO:0004365	1	1	0.967344	1	0	0.0360628	7	glyceraldehyde-3-phosphate dehydrogenase (NAD+) (phosphorylating) activity	MF
970	GO:0004366	1	1	0.967567	1	0	0.030911	6	glycerol-3-phosphate O-acyltransferase activity	MF
971	GO:0004367	1	1	0.977451	1	0	0.0206073	4	glycerol-3-phosphate dehydrogenase [NAD+] activity	MF
972	GO:0004368	1	1	0.993464	1	0	0.00515183	1	glycerol-3-phosphate dehydrogenase activity	MF
973	GO:0004370	1	1	0.993641	1	0	0.00515183	1	glycerol kinase activity	MF
974	GO:0004371	1	1	0.993318	1	0	0.00515183	1	glycerone kinase activity	MF
975	GO:0004372	1	1	0.965825	1	0	0.030911	6	glycine hydroxymethyltransferase activity	MF
976	GO:0004373	1	1	0.966024	1	0	0.0412146	8	glycogen (starch) synthase activity	MF
977	GO:0004375	1	1	0.993262	1	0	0.00515183	1	glycine dehydrogenase (decarboxylating) activity	MF
978	GO:0004376	1	1	0.977791	1	0	0.0206073	4	glycolipid mannosyltransferase activity	MF
979	GO:0004377	1	1	0.983825	1	0	0.0154555	3	GDP-Man:Man3GlcNAc2-PP-Dol alpha-1,2-mannosyltransferase activity	MF
980	GO:0004378	1	1	0.993868	1	0	0.00515183	1	GDP-Man:Man1GlcNAc2-PP-Dol alpha-1,3-mannosyltransferase activity	MF
981	GO:0004379	1	1	0.993972	1	0	0.00515183	1	glycylpeptide N-tetradecanoyltransferase activity	MF
982	GO:0004383	1	1	0.983208	1	0	0.0206073	4	guanylate cyclase activity	MF
983	GO:0004385	1	1	0.988346	1	0	0.0103037	2	guanylate kinase activity	MF
984	GO:0004386	1	1	0.299197	1	0	1.07673	209	helicase activity	MF
985	GO:0004392	1	1	0.989675	1	0	0.0103037	2	heme oxygenase (decyclizing) activity	MF
986	GO:0004395	1	1	0.996079	1	0	0.00515183	1	hexaprenyldihydroxybenzoate methyltransferase activity	MF
987	GO:0004396	1	1	0.941331	1	0	0.0618219	12	hexokinase activity	MF
988	GO:0004399	1	1	0.993881	1	0	0.00515183	1	histidinol dehydrogenase activity	MF
989	GO:0004400	1	1	0.994064	1	0	0.00515183	1	histidinol-phosphate transaminase activity	MF
990	GO:0004401	1	1	0.994107	1	0	0.00515183	1	histidinol-phosphatase activity	MF
991	GO:0004402	1	1	0.83422	1	0	0.17001	33	histone acetyltransferase activity	MF
992	GO:0004407	1	1	0.947839	1	0	0.0515183	10	histone deacetylase activity	MF
993	GO:0004411	1	1	0.993375	1	0	0.00515183	1	homogentisate 1,2-dioxygenase activity	MF
994	GO:0004412	1	1	0.990268	1	0	0.0103037	2	homoserine dehydrogenase activity	MF
995	GO:0004413	1	1	0.994237	1	0	0.00515183	1	homoserine kinase activity	MF
996	GO:0004416	1	1	0.977515	1	0	0.0206073	4	hydroxyacylglutathione hydrolase activity	MF
997	GO:0004417	1	1	0.994604	1	0	0.00515183	1	hydroxyethylthiazole kinase activity	MF
998	GO:0004418	1	1	0.996845	1	0	0.00515183	1	hydroxymethylbilane synthase activity	MF
999	GO:0004419	1	1	0.9935	1	0	0.00515183	1	hydroxymethylglutaryl-CoA lyase activity	MF
1000	GO:0004420	1	1	0.987825	1	0	0.0103037	2	hydroxymethylglutaryl-CoA reductase (NADPH) activity	MF
1001	GO:0004421	1	1	0.993381	1	0	0.00515183	1	hydroxymethylglutaryl-CoA synthase activity	MF
1002	GO:0004422	1	1	0.994729	1	0	0.00515183	1	hypoxanthine phosphoribosyltransferase activity	MF
1003	GO:0004424	1	1	0.995897	1	0	0.00515183	1	imidazoleglycerol-phosphate dehydratase activity	MF
1004	GO:0004425	1	1	0.990321	1	0	0.0103037	2	indole-3-glycerol-phosphate synthase activity	MF
1006	GO:0004430	1	1	0.946228	1	0	0.0463664	9	1-phosphatidylinositol 4-kinase activity	MF
1007	GO:0004435	1	1	0.957397	1	0	0.0412146	8	phosphatidylinositol phospholipase C activity	MF
1008	GO:0004436	1	1	0.994238	1	0	0.00515183	1	phosphatidylinositol diacylglycerol-lyase activity	MF
1009	GO:0004438	1	1	0.993262	1	0	0.00515183	1	phosphatidylinositol-3-phosphatase activity	MF
1010	GO:0004439	1	1	0.946362	1	0	0.0515183	10	phosphatidylinositol-4,5-bisphosphate 5-phosphatase activity	MF
1011	GO:0004441	1	1	0.994009	1	0	0.00515183	1	inositol-1,4-bisphosphate 1-phosphatase activity	MF
1012	GO:0004445	1	1	0.977389	1	0	0.0206073	4	inositol-polyphosphate 5-phosphatase activity	MF
1013	GO:0004446	1	1	0.99353	1	0	0.00515183	1	inositol-hexakisphosphate phosphatase activity	MF
1014	GO:0004448	1	1	0.956042	1	0	0.0463664	9	isocitrate dehydrogenase activity	MF
1015	GO:0004449	1	1	0.977713	1	0	0.0257591	5	isocitrate dehydrogenase (NAD+) activity	MF
1016	GO:0004450	1	1	0.977842	1	0	0.0206073	4	isocitrate dehydrogenase (NADP+) activity	MF
1017	GO:0004452	1	1	0.99436	1	0	0.00515183	1	isopentenyl-diphosphate delta-isomerase activity	MF
1018	GO:0004454	1	1	0.993911	1	0	0.00515183	1	ketohexokinase activity	MF
1019	GO:0004455	1	1	0.993558	1	0	0.00515183	1	ketol-acid reductoisomerase activity	MF
1020	GO:0004457	1	1	0.975688	1	0	0.0206073	4	lactate dehydrogenase activity	MF
1021	GO:0004458	1	1	0.987079	1	0	0.0103037	2	D-lactate dehydrogenase (cytochrome) activity	MF
1022	GO:0004459	1	1	0.988462	1	0	0.0103037	2	L-lactate dehydrogenase activity	MF
1023	GO:0004462	1	1	0.970565	1	0	0.030911	6	lactoylglutathione lyase activity	MF
1024	GO:0004463	1	1	0.993609	1	0	0.00515183	1	leukotriene-A4 hydrolase activity	MF
1025	GO:0004467	1	1	0.938255	1	0	0.0669738	13	long-chain fatty acid-CoA ligase activity	MF
1026	GO:0004470	1	1	0.963988	1	0	0.0360628	7	malic enzyme activity	MF
1027	GO:0004471	1	1	0.963988	1	0	0.0360628	7	malate dehydrogenase (decarboxylating) (NAD+) activity	MF
1028	GO:0004473	1	1	0.974122	1	0	0.0257591	5	malate dehydrogenase (decarboxylating) (NADP+) activity	MF
1029	GO:0004475	1	1	0.964977	1	0	0.030911	6	mannose-1-phosphate guanylyltransferase activity	MF
1030	GO:0004476	1	1	0.984889	1	0	0.0206073	4	mannose-6-phosphate isomerase activity	MF
1031	GO:0004477	1	1	0.9753	1	0	0.0257591	5	methenyltetrahydrofolate cyclohydrolase activity	MF
1032	GO:0004478	1	1	0.983547	1	0	0.0206073	4	methionine adenosyltransferase activity	MF
1033	GO:0004479	1	1	0.994093	1	0	0.00515183	1	methionyl-tRNA formyltransferase activity	MF
1034	GO:0004482	1	1	0.977622	1	0	0.0257591	5	mRNA (guanine-N7-)-methyltransferase activity	MF
1035	GO:0004484	1	1	0.993291	1	0	0.00515183	1	mRNA guanylyltransferase activity	MF
1036	GO:0004485	1	1	0.986842	1	0	0.0103037	2	methylcrotonoyl-CoA carboxylase activity	MF
1037	GO:0004488	1	1	0.9753	1	0	0.0257591	5	methylenetetrahydrofolate dehydrogenase (NADP+) activity	MF
1038	GO:0004489	1	1	0.993525	1	0	0.00515183	1	methylenetetrahydrofolate reductase (NAD(P)H) activity	MF
1039	GO:0004491	1	1	0.993752	1	0	0.00515183	1	methylmalonate-semialdehyde dehydrogenase (acylating) activity	MF
1040	GO:0004493	1	1	0.993562	1	0	0.00515183	1	methylmalonyl-CoA epimerase activity	MF
1041	GO:0004496	1	1	0.994213	1	0	0.00515183	1	mevalonate kinase activity	MF
1043	GO:0004499	1	1	0.939129	1	0	0.0669738	13	N,N-dimethylaniline monooxygenase activity	MF
1044	GO:0004506	1	1	0.987148	1	0	0.0103037	2	squalene monooxygenase activity	MF
1045	GO:0004512	1	1	0.997007	1	0	0.00515183	1	inositol-3-phosphate synthase activity	MF
1046	GO:0004514	1	1	0.986918	1	0	0.0103037	2	nicotinate-nucleotide diphosphorylase (carboxylating) activity	MF
1047	GO:0004515	1	1	0.995073	1	0	0.00515183	1	nicotinate-nucleotide adenylyltransferase activity	MF
1048	GO:0004516	1	1	0.993376	1	0	0.00515183	1	nicotinate phosphoribosyltransferase activity	MF
1049	GO:0004517	1	1	0.993841	1	0	0.00515183	1	nitric-oxide synthase activity	MF
1050	GO:0004518	1	1	0.0085462	1	0	4.54391	882	nuclease activity	MF
1051	GO:0004519	1	1	0.0161524	1	0	3.9463	766	endonuclease activity	MF
1052	GO:0004520	1	1	0.807888	1	0	0.195769	38	endodeoxyribonuclease activity	MF
1053	GO:0004521	1	1	0.563275	1	0	0.561549	109	endoribonuclease activity	MF
1054	GO:0004523	1	1	0.729446	1	0	0.30911	60	RNA-DNA hybrid ribonuclease activity	MF
1055	GO:0004525	1	1	0.934778	1	0	0.0618219	12	ribonuclease III activity	MF
1056	GO:0004526	1	1	0.957689	1	0	0.0515183	10	ribonuclease P activity	MF
1057	GO:0004527	1	1	0.608336	1	0	0.494575	96	exonuclease activity	MF
1058	GO:0004528	1	1	0.974485	1	0	0.0206073	4	phosphodiesterase I activity	MF
1059	GO:0004529	1	1	0.919746	1	0	0.0772774	15	exodeoxyribonuclease activity	MF
1060	GO:0004532	1	1	0.83878	1	0	0.185466	36	exoribonuclease activity	MF
1061	GO:0004534	1	1	0.970375	1	0	0.030911	6	5'-3' exoribonuclease activity	MF
1062	GO:0004535	1	1	0.907726	1	0	0.103037	20	poly(A)-specific ribonuclease activity	MF
1063	GO:0004536	1	1	0.761521	1	0	0.25244	49	deoxyribonuclease activity	MF
1064	GO:0004540	1	1	0.463407	1	0	0.76247	148	ribonuclease activity	MF
1065	GO:0004549	1	1	0.948217	1	0	0.0618219	12	tRNA-specific ribonuclease activity	MF
1066	GO:0004550	1	1	0.979275	1	0	0.0257591	5	nucleoside diphosphate kinase activity	MF
1067	GO:0004551	1	1	0.927895	1	0	0.0772774	15	nucleotide diphosphatase activity	MF
1069	GO:0004555	1	1	0.981887	1	0	0.0206073	4	alpha,alpha-trehalase activity	MF
1070	GO:0004556	1	1	0.974134	1	0	0.0257591	5	alpha-amylase activity	MF
1071	GO:0004557	1	1	0.959274	1	0	0.0412146	8	alpha-galactosidase activity	MF
1072	GO:0004558	1	1	0.975209	1	0	0.0206073	4	alpha-1,4-glucosidase activity	MF
1073	GO:0004559	1	1	0.933428	1	0	0.0669738	13	alpha-mannosidase activity	MF
1074	GO:0004560	1	1	0.95231	1	0	0.0515183	10	alpha-L-fucosidase activity	MF
1075	GO:0004561	1	1	0.98984	1	0	0.0103037	2	alpha-N-acetylglucosaminidase activity	MF
1076	GO:0004563	1	1	0.982945	1	0	0.0154555	3	beta-N-acetylhexosaminidase activity	MF
1077	GO:0004564	1	1	0.922266	1	0	0.0772774	15	beta-fructofuranosidase activity	MF
1078	GO:0004565	1	1	0.838876	1	0	0.180314	35	beta-galactosidase activity	MF
1079	GO:0004566	1	1	0.958297	1	0	0.0412146	8	beta-glucuronidase activity	MF
1080	GO:0004567	1	1	0.949827	1	0	0.0463664	9	beta-mannosidase activity	MF
1082	GO:0004571	1	1	0.966775	1	0	0.030911	6	mannosyl-oligosaccharide 1,2-alpha-mannosidase activity	MF
1083	GO:0004572	1	1	0.985406	1	0	0.0154555	3	mannosyl-oligosaccharide 1,3-1,6-alpha-mannosidase activity	MF
1084	GO:0004573	1	1	0.993272	1	0	0.00515183	1	mannosyl-oligosaccharide glucosidase activity	MF
1085	GO:0004575	1	1	0.922266	1	0	0.0772774	15	sucrose alpha-glucosidase activity	MF
1086	GO:0004576	1	1	0.966219	1	0	0.030911	6	oligosaccharyl transferase activity	MF
1087	GO:0004577	1	1	0.991229	1	0	0.0103037	2	N-acetylglucosaminyldiphosphodolichol N-acetylglucosaminyltransferase activity	MF
1088	GO:0004579	1	1	0.971008	1	0	0.0257591	5	dolichyl-diphosphooligosaccharide-protein glycotransferase activity	MF
1089	GO:0004581	1	1	0.99032	1	0	0.0103037	2	dolichyl-phosphate beta-glucosyltransferase activity	MF
1090	GO:0004582	1	1	0.989998	1	0	0.0103037	2	dolichyl-phosphate beta-D-mannosyltransferase activity	MF
1091	GO:0004583	1	1	0.993436	1	0	0.00515183	1	dolichyl-phosphate-glucose-glycolipid alpha-glucosyltransferase activity	MF
1092	GO:0004584	1	1	0.996545	1	0	0.00515183	1	dolichyl-phosphate-mannose-glycolipid alpha-mannosyltransferase activity	MF
1093	GO:0004585	1	1	0.993462	1	0	0.00515183	1	ornithine carbamoyltransferase activity	MF
1095	GO:0004587	1	1	0.993734	1	0	0.00515183	1	ornithine-oxo-acid transaminase activity	MF
1096	GO:0004588	1	1	0.99389	1	0	0.00515183	1	orotate phosphoribosyltransferase activity	MF
1097	GO:0004590	1	1	0.99389	1	0	0.00515183	1	orotidine-5'-phosphate decarboxylase activity	MF
1098	GO:0004591	1	1	0.988793	1	0	0.0103037	2	oxoglutarate dehydrogenase (succinyl-transferring) activity	MF
1099	GO:0004592	1	1	0.995885	1	0	0.00515183	1	pantoate-beta-alanine ligase activity	MF
1100	GO:0004594	1	1	0.98723	1	0	0.0103037	2	pantothenate kinase activity	MF
1101	GO:0004595	1	1	0.991034	1	0	0.0103037	2	pantetheine-phosphate adenylyltransferase activity	MF
1102	GO:0004596	1	1	0.95417	1	0	0.0463664	9	peptide alpha-N-acetyltransferase activity	MF
1104	GO:0004602	1	1	0.947428	1	0	0.0618219	12	glutathione peroxidase activity	MF
1106	GO:0004605	1	1	0.983518	1	0	0.0154555	3	phosphatidate cytidylyltransferase activity	MF
1107	GO:0004607	1	1	0.995387	1	0	0.00515183	1	phosphatidylcholine-sterol O-acyltransferase activity	MF
1108	GO:0004609	1	1	0.978711	1	0	0.0206073	4	phosphatidylserine decarboxylase activity	MF
1109	GO:0004610	1	1	0.993399	1	0	0.00515183	1	phosphoacetylglucosamine mutase activity	MF
1110	GO:0004611	1	1	0.98152	1	0	0.0206073	4	phosphoenolpyruvate carboxykinase activity	MF
1111	GO:0004612	1	1	0.993288	1	0	0.00515183	1	phosphoenolpyruvate carboxykinase (ATP) activity	MF
1112	GO:0004614	1	1	0.974945	1	0	0.0257591	5	phosphoglucomutase activity	MF
1113	GO:0004615	1	1	0.982216	1	0	0.0154555	3	phosphomannomutase activity	MF
1114	GO:0004616	1	1	0.945435	1	0	0.0515183	10	phosphogluconate dehydrogenase (decarboxylating) activity	MF
1115	GO:0004617	1	1	0.972056	1	0	0.0257591	5	phosphoglycerate dehydrogenase activity	MF
1116	GO:0004618	1	1	0.987835	1	0	0.0103037	2	phosphoglycerate kinase activity	MF
1117	GO:0004619	1	1	0.973797	1	0	0.0257591	5	phosphoglycerate mutase activity	MF
1118	GO:0004620	1	1	0.690531	1	0	0.355476	69	phospholipase activity	MF
1119	GO:0004622	1	1	0.92712	1	0	0.0772774	15	lysophospholipase activity	MF
1120	GO:0004623	1	1	0.974072	1	0	0.0257591	5	phospholipase A2 activity	MF
1121	GO:0004629	1	1	0.951715	1	0	0.0463664	9	phospholipase C activity	MF
1122	GO:0004630	1	1	0.914788	1	0	0.0875811	17	phospholipase D activity	MF
1123	GO:0004631	1	1	0.993871	1	0	0.00515183	1	phosphomevalonate kinase activity	MF
1124	GO:0004632	1	1	0.995278	1	0	0.00515183	1	phosphopantothenate--cysteine ligase activity	MF
1125	GO:0004633	1	1	0.990014	1	0	0.0154555	3	phosphopantothenoylcysteine decarboxylase activity	MF
1126	GO:0004634	1	1	0.962401	1	0	0.0360628	7	phosphopyruvate hydratase activity	MF
1127	GO:0004635	1	1	0.993531	1	0	0.00515183	1	phosphoribosyl-AMP cyclohydrolase activity	MF
1128	GO:0004636	1	1	0.993531	1	0	0.00515183	1	phosphoribosyl-ATP diphosphatase activity	MF
1129	GO:0004637	1	1	0.993651	1	0	0.00515183	1	phosphoribosylamine-glycine ligase activity	MF
1130	GO:0004638	1	1	0.990109	1	0	0.0103037	2	phosphoribosylaminoimidazole carboxylase activity	MF
1131	GO:0004639	1	1	0.994026	1	0	0.00515183	1	phosphoribosylaminoimidazolesuccinocarboxamide synthase activity	MF
1132	GO:0004640	1	1	0.99421	1	0	0.00515183	1	phosphoribosylanthranilate isomerase activity	MF
1133	GO:0004641	1	1	0.992003	1	0	0.0103037	2	phosphoribosylformylglycinamidine cyclo-ligase activity	MF
1134	GO:0004642	1	1	0.993262	1	0	0.00515183	1	phosphoribosylformylglycinamidine synthase activity	MF
1135	GO:0004643	1	1	0.993744	1	0	0.00515183	1	phosphoribosylaminoimidazolecarboxamide formyltransferase activity	MF
1136	GO:0004644	1	1	0.994315	1	0	0.00515183	1	phosphoribosylglycinamide formyltransferase activity	MF
1137	GO:0004645	1	1	0.963208	1	0	0.0412146	8	phosphorylase activity	MF
1138	GO:0004647	1	1	0.970713	1	0	0.030911	6	phosphoserine phosphatase activity	MF
1139	GO:0004648	1	1	0.993679	1	0	0.00515183	1	O-phospho-L-serine:2-oxoglutarate aminotransferase activity	MF
1140	GO:0004649	1	1	0.993654	1	0	0.00515183	1	poly(ADP-ribose) glycohydrolase activity	MF
1141	GO:0004650	1	1	0.851348	1	0	0.159707	31	polygalacturonase activity	MF
1142	GO:0004651	1	1	0.993291	1	0	0.00515183	1	polynucleotide 5'-phosphatase activity	MF
1143	GO:0004652	1	1	0.945622	1	0	0.0515183	10	polynucleotide adenylyltransferase activity	MF
1144	GO:0004654	1	1	0.983435	1	0	0.0154555	3	polyribonucleotide nucleotidyltransferase activity	MF
1145	GO:0004655	1	1	0.993262	1	0	0.00515183	1	porphobilinogen synthase activity	MF
1146	GO:0004656	1	1	0.964747	1	0	0.0360628	7	procollagen-proline 4-dioxygenase activity	MF
1147	GO:0004657	1	1	0.997136	1	0	0.00515183	1	proline dehydrogenase activity	MF
1148	GO:0004659	1	1	0.876006	1	0	0.133948	26	prenyltransferase activity	MF
1149	GO:0004660	1	1	0.988296	1	0	0.0103037	2	protein farnesyltransferase activity	MF
1150	GO:0004661	1	1	0.980645	1	0	0.0206073	4	protein geranylgeranyltransferase activity	MF
1151	GO:0004662	1	1	0.989809	1	0	0.0103037	2	CAAX-protein geranylgeranyltransferase activity	MF
1152	GO:0004663	1	1	0.990743	1	0	0.0103037	2	Rab geranylgeranyltransferase activity	MF
1153	GO:0004664	1	1	0.982221	1	0	0.0154555	3	prephenate dehydratase activity	MF
1154	GO:0004665	1	1	0.994128	1	0	0.00515183	1	prephenate dehydrogenase (NADP+) activity	MF
1155	GO:0004668	1	1	0.995113	1	0	0.00515183	1	protein-arginine deiminase activity	MF
1156	GO:0004671	1	1	0.994386	1	0	0.00515183	1	protein C-terminal S-isoprenylcysteine carboxyl O-methyltransferase activity	MF
1158	GO:0004673	1	1	0.824931	1	0	0.185466	36	protein histidine kinase activity	MF
1160	GO:0004675	1	1	0.375598	1	0	0.937633	182	transmembrane receptor protein serine/threonine kinase activity	MF
1161	GO:0004683	1	1	0.821438	1	0	0.200921	39	calmodulin-dependent protein kinase activity	MF
1162	GO:0004693	1	1	0.843967	1	0	0.154555	30	cyclin-dependent protein serine/threonine kinase activity	MF
1163	GO:0004702	1	1	0.671034	1	0	0.391539	76	signal transducer, downstream of receptor, with serine/threonine kinase activity	MF
1164	GO:0004706	1	1	0.995652	1	0	0.00515183	1	JUN kinase kinase kinase activity	MF
1165	GO:0004707	1	1	0.922763	1	0	0.0772774	15	MAP kinase activity	MF
1166	GO:0004708	1	1	0.976537	1	0	0.0206073	4	MAP kinase kinase activity	MF
1167	GO:0004709	1	1	0.849933	1	0	0.17001	33	MAP kinase kinase kinase activity	MF
1168	GO:0004712	1	1	0.79759	1	0	0.216377	42	protein serine/threonine/tyrosine kinase activity	MF
1169	GO:0004713	1	1	0.799186	1	0	0.231832	45	protein tyrosine kinase activity	MF
1170	GO:0004714	1	1	0.915788	1	0	0.0875811	17	transmembrane receptor protein tyrosine kinase activity	MF
1171	GO:0004715	1	1	0.963439	1	0	0.0412146	8	non-membrane spanning protein tyrosine kinase activity	MF
1172	GO:0004719	1	1	0.995248	1	0	0.00515183	1	protein-L-isoaspartate (D-aspartate) O-methyltransferase activity	MF
1173	GO:0004721	1	1	0.428551	1	0	0.8449	164	phosphoprotein phosphatase activity	MF
1174	GO:0004722	1	1	0.6388	1	0	0.453361	88	protein serine/threonine phosphatase activity	MF
1175	GO:0004723	1	1	0.990659	1	0	0.0103037	2	calcium-dependent protein serine/threonine phosphatase activity	MF
1176	GO:0004725	1	1	0.861199	1	0	0.133948	26	protein tyrosine phosphatase activity	MF
1177	GO:0004729	1	1	0.989335	1	0	0.0103037	2	oxygen-dependent protoporphyrinogen oxidase activity	MF
1178	GO:0004730	1	1	0.994056	1	0	0.00515183	1	pseudouridylate synthase activity	MF
1179	GO:0004733	1	1	0.989104	1	0	0.0103037	2	pyridoxamine-phosphate oxidase activity	MF
1180	GO:0004735	1	1	0.995178	1	0	0.00515183	1	pyrroline-5-carboxylate reductase activity	MF
1181	GO:0004737	1	1	0.9744	1	0	0.0257591	5	pyruvate decarboxylase activity	MF
1182	GO:0004738	1	1	0.977971	1	0	0.0257591	5	pyruvate dehydrogenase activity	MF
1183	GO:0004739	1	1	0.977971	1	0	0.0257591	5	pyruvate dehydrogenase (acetyl-transferring) activity	MF
1184	GO:0004740	1	1	0.993789	1	0	0.00515183	1	pyruvate dehydrogenase (acetyl-transferring) kinase activity	MF
1185	GO:0004742	1	1	0.972684	1	0	0.0257591	5	dihydrolipoyllysine-residue acetyltransferase activity	MF
1186	GO:0004743	1	1	0.932132	1	0	0.0618219	12	pyruvate kinase activity	MF
1187	GO:0004745	1	1	0.994064	1	0	0.00515183	1	retinol dehydrogenase activity	MF
1188	GO:0004746	1	1	0.996478	1	0	0.00515183	1	riboflavin synthase activity	MF
1189	GO:0004747	1	1	0.972235	1	0	0.030911	6	ribokinase activity	MF
1190	GO:0004748	1	1	0.97202	1	0	0.0257591	5	ribonucleoside-diphosphate reductase activity, thioredoxin disulfide as acceptor	MF
1191	GO:0004749	1	1	0.972525	1	0	0.030911	6	ribose phosphate diphosphokinase activity	MF
1192	GO:0004750	1	1	0.987165	1	0	0.0154555	3	ribulose-phosphate 3-epimerase activity	MF
1193	GO:0004751	1	1	0.982643	1	0	0.0154555	3	ribose-5-phosphate isomerase activity	MF
1194	GO:0004753	1	1	0.993262	1	0	0.00515183	1	saccharopine dehydrogenase activity	MF
1195	GO:0004758	1	1	0.987345	1	0	0.0103037	2	serine C-palmitoyltransferase activity	MF
1196	GO:0004760	1	1	0.994221	1	0	0.00515183	1	serine-pyruvate transaminase activity	MF
1197	GO:0004764	1	1	0.987544	1	0	0.0103037	2	shikimate 3-dehydrogenase (NADP+) activity	MF
1198	GO:0004765	1	1	0.994029	1	0	0.00515183	1	shikimate kinase activity	MF
1199	GO:0004766	1	1	0.975976	1	0	0.0257591	5	spermidine synthase activity	MF
1200	GO:0004767	1	1	0.993761	1	0	0.00515183	1	sphingomyelin phosphodiesterase activity	MF
1201	GO:0004774	1	1	0.983025	1	0	0.0206073	4	succinate-CoA ligase activity	MF
1202	GO:0004775	1	1	0.983025	1	0	0.0206073	4	succinate-CoA ligase (ADP-forming) activity	MF
1203	GO:0004777	1	1	0.993305	1	0	0.00515183	1	succinate-semialdehyde dehydrogenase (NAD+) activity	MF
1204	GO:0004779	1	1	0.983157	1	0	0.0154555	3	sulfate adenylyltransferase activity	MF
1205	GO:0004780	1	1	0.995453	1	0	0.00515183	1	sulfate adenylyltransferase (ADP) activity	MF
1206	GO:0004781	1	1	0.987648	1	0	0.0103037	2	sulfate adenylyltransferase (ATP) activity	MF
1207	GO:0004784	1	1	0.965625	1	0	0.0360628	7	superoxide dismutase activity	MF
1208	GO:0004788	1	1	0.994615	1	0	0.00515183	1	thiamine diphosphokinase activity	MF
1209	GO:0004789	1	1	0.993782	1	0	0.00515183	1	thiamine-phosphate diphosphorylase activity	MF
1210	GO:0004791	1	1	0.884015	1	0	0.128796	25	thioredoxin-disulfide reductase activity	MF
1211	GO:0004792	1	1	0.972687	1	0	0.0257591	5	thiosulfate sulfurtransferase activity	MF
1212	GO:0004793	1	1	0.99412	1	0	0.00515183	1	threonine aldolase activity	MF
1213	GO:0004794	1	1	0.981496	1	0	0.0206073	4	L-threonine ammonia-lyase activity	MF
1214	GO:0004795	1	1	0.989035	1	0	0.0103037	2	threonine synthase activity	MF
1215	GO:0004797	1	1	0.990089	1	0	0.0103037	2	thymidine kinase activity	MF
1216	GO:0004798	1	1	0.994048	1	0	0.00515183	1	thymidylate kinase activity	MF
1217	GO:0004799	1	1	0.993643	1	0	0.00515183	1	thymidylate synthase activity	MF
1218	GO:0004801	1	1	0.988473	1	0	0.0103037	2	sedoheptulose-7-phosphate:D-glyceraldehyde-3-phosphate glyceronetransferase activity	MF
1219	GO:0004802	1	1	0.977462	1	0	0.0206073	4	transketolase activity	MF
1220	GO:0004805	1	1	0.957161	1	0	0.0412146	8	trehalose-phosphatase activity	MF
1221	GO:0004806	1	1	0.921013	1	0	0.0772774	15	triglyceride lipase activity	MF
1222	GO:0004807	1	1	0.987792	1	0	0.0154555	3	triose-phosphate isomerase activity	MF
1223	GO:0004809	1	1	0.981231	1	0	0.0206073	4	tRNA (guanine-N2-)-methyltransferase activity	MF
1224	GO:0004810	1	1	0.993524	1	0	0.00515183	1	tRNA adenylyltransferase activity	MF
1225	GO:0004812	1	1	0.734497	1	0	0.278199	54	aminoacyl-tRNA ligase activity	MF
1226	GO:0004813	1	1	0.98401	1	0	0.0206073	4	alanine-tRNA ligase activity	MF
1227	GO:0004814	1	1	0.993438	1	0	0.00515183	1	arginine-tRNA ligase activity	MF
1228	GO:0004815	1	1	0.98853	1	0	0.0103037	2	aspartate-tRNA ligase activity	MF
1229	GO:0004816	1	1	0.980685	1	0	0.0154555	3	asparagine-tRNA ligase activity	MF
1230	GO:0004817	1	1	0.98973	1	0	0.0103037	2	cysteine-tRNA ligase activity	MF
1231	GO:0004818	1	1	0.981614	1	0	0.0154555	3	glutamate-tRNA ligase activity	MF
1232	GO:0004819	1	1	0.993272	1	0	0.00515183	1	glutamine-tRNA ligase activity	MF
1233	GO:0004820	1	1	0.983705	1	0	0.0154555	3	glycine-tRNA ligase activity	MF
1234	GO:0004821	1	1	0.987038	1	0	0.0103037	2	histidine-tRNA ligase activity	MF
1235	GO:0004822	1	1	0.98345	1	0	0.0154555	3	isoleucine-tRNA ligase activity	MF
1236	GO:0004823	1	1	0.986569	1	0	0.0103037	2	leucine-tRNA ligase activity	MF
1237	GO:0004824	1	1	0.987014	1	0	0.0103037	2	lysine-tRNA ligase activity	MF
1238	GO:0004825	1	1	0.971624	1	0	0.0257591	5	methionine-tRNA ligase activity	MF
1239	GO:0004826	1	1	0.972218	1	0	0.0257591	5	phenylalanine-tRNA ligase activity	MF
1240	GO:0004827	1	1	0.987334	1	0	0.0103037	2	proline-tRNA ligase activity	MF
1241	GO:0004828	1	1	0.990668	1	0	0.0103037	2	serine-tRNA ligase activity	MF
1242	GO:0004829	1	1	0.986833	1	0	0.0103037	2	threonine-tRNA ligase activity	MF
1243	GO:0004830	1	1	0.989096	1	0	0.0103037	2	tryptophan-tRNA ligase activity	MF
1244	GO:0004831	1	1	0.971334	1	0	0.030911	6	tyrosine-tRNA ligase activity	MF
1245	GO:0004832	1	1	0.963305	1	0	0.0360628	7	valine-tRNA ligase activity	MF
1246	GO:0004834	1	1	0.978229	1	0	0.0206073	4	tryptophan synthase activity	MF
1247	GO:0004837	1	1	0.995582	1	0	0.00515183	1	tyrosine decarboxylase activity	MF
1249	GO:0004842	1	1	0.0909968	1	0	2.30287	447	ubiquitin-protein transferase activity	MF
1250	GO:0004843	1	1	0.892842	1	0	0.103037	20	thiol-dependent ubiquitin-specific protease activity	MF
1251	GO:0004844	1	1	0.996097	1	0	0.00515183	1	uracil DNA N-glycosylase activity	MF
1252	GO:0004845	1	1	0.973214	1	0	0.030911	6	uracil phosphoribosyltransferase activity	MF
1253	GO:0004846	1	1	0.987852	1	0	0.0103037	2	urate oxidase activity	MF
1254	GO:0004848	1	1	0.996608	1	0	0.00515183	1	ureidoglycolate hydrolase activity	MF
1255	GO:0004849	1	1	0.945795	1	0	0.0566701	11	uridine kinase activity	MF
1256	GO:0004851	1	1	0.992001	1	0	0.0103037	2	uroporphyrin-III C-methyltransferase activity	MF
1257	GO:0004852	1	1	0.990508	1	0	0.0103037	2	uroporphyrinogen-III synthase activity	MF
1258	GO:0004853	1	1	0.988123	1	0	0.0103037	2	uroporphyrinogen decarboxylase activity	MF
1259	GO:0004854	1	1	0.990412	1	0	0.0103037	2	xanthine dehydrogenase activity	MF
1260	GO:0004856	1	1	0.99357	1	0	0.00515183	1	xylulokinase activity	MF
1262	GO:0004860	1	1	0.949413	1	0	0.0515183	10	protein kinase inhibitor activity	MF
1263	GO:0004861	1	1	0.984957	1	0	0.0154555	3	cyclin-dependent protein serine/threonine kinase inhibitor activity	MF
1264	GO:0004864	1	1	0.935465	1	0	0.0721256	14	protein phosphatase inhibitor activity	MF
1265	GO:0004865	1	1	0.993614	1	0	0.00515183	1	protein serine/threonine phosphatase inhibitor activity	MF
1266	GO:0004866	1	1	0.939939	1	0	0.0669738	13	endopeptidase inhibitor activity	MF
1267	GO:0004867	1	1	0.965277	1	0	0.0360628	7	serine-type endopeptidase inhibitor activity	MF
1268	GO:0004869	1	1	0.976716	1	0	0.0257591	5	cysteine-type endopeptidase inhibitor activity	MF
1269	GO:0004871	1	1	0.0789665	1	0	2.4059	467	signal transducer activity	MF
1270	GO:0004872	1	1	0.179612	1	0	1.64858	320	receptor activity	MF
1271	GO:0004879	1	1	0.993278	1	0	0.00515183	1	nuclear receptor activity	MF
1272	GO:0004887	1	1	0.993278	1	0	0.00515183	1	thyroid hormone receptor activity	MF
[truncated: 9,457 more rows]

## Sheet: top 300 upreg
internal ID	category	over represented P-Value	over represented FDR	under represented P-Value	under represented FDR	Genes in top-300 upreg	Expected genes	Genes in genome (background)	term	ontology
1397	GO:0005576	2.13614e-13	2.44716e-09	1	1	46	14.0937	953	extracellular region	CC
4242	GO:0016491	1.83931e-10	1.05356e-06	1	1	52	20.867	1411	oxidoreductase activity	MF
968	GO:0004364	5.88299e-09	2.24652e-05	1	1	9	0.635917	43	glutathione transferase activity	MF
1400	GO:0005618	2.08994e-07	0.000404073	1	1	27	8.85848	599	cell wall	CC
5081	GO:0030312	2.08994e-07	0.000404073	1	1	27	8.85848	599	external encapsulating structure	CC
6329	GO:0035251	2.11631e-07	0.000404073	1	1	15	2.97254	201	UDP-glucosyltransferase activity	MF
7807	GO:0046527	2.74735e-07	0.000449623	1	1	15	3.0317	205	glucosyltransferase activity	MF
4368	GO:0016758	3.92911e-07	0.000562648	1	1	21	5.85635	396	transferase activity, transferring hexosyl groups	MF
1103	GO:0004601	5.0842e-07	0.000647162	1	1	11	1.62677	110	peroxidase activity	MF
4329	GO:0016684	6.42131e-07	0.000735625	1	1	11	1.67113	113	oxidoreductase activity, acting on peroxide as acceptor	MF
2972	GO:0009664	1.18649e-06	0.0012161	1	1	9	1.10916	75	plant-type cell wall organization	BP
2379	GO:0008194	1.27385e-06	0.0012161	1	1	17	4.27396	289	UDP-glycosyltransferase activity	MF
4138	GO:0016209	2.50763e-06	0.00208112	1	1	12	2.30705	156	antioxidant activity	MF
4373	GO:0016765	2.54327e-06	0.00208112	1	1	10	1.59719	108	transferase activity, transferring alkyl or aryl (other than methyl) groups	MF
3854	GO:0015238	3.77086e-06	0.00287993	1	1	9	1.22747	83	drug transmembrane transporter activity	MF
10216	GO:0090484	4.25864e-06	0.00304918	1	1	9	1.24226	84	drug transporter activity	MF
9745	GO:0071669	7.60198e-06	0.00512284	0.999999	1	12	2.52888	171	plant-type cell wall organization or biogenesis	BP
4367	GO:0016757	1.13675e-05	0.0072348	0.999996	1	23	8.23735	557	transferase activity, transferring glycosyl groups	MF
7411	GO:0045229	2.0821e-05	0.012554	0.999994	1	20	6.93594	469	external encapsulating structure organization	BP
9722	GO:0071555	6.92409e-05	0.0396612	0.999979	1	18	6.31481	427	cell wall organization	BP
6761	GO:0042744	9.65849e-05	0.0526894	0.999989	1	7	1.09437	74	hydrogen peroxide catabolic process	BP
9883	GO:0072593	0.000124726	0.0649483	0.999982	1	8	1.50846	102	reactive oxygen species metabolic process	BP
6760	GO:0042743	0.000192201	0.095733	0.999974	1	7	1.21268	82	hydrogen peroxide metabolic process	BP
9721	GO:0071554	0.000264309	0.126164	0.999908	1	19	7.67537	519	cell wall organization or biogenesis	BP
4328	GO:0016682	0.000393773	0.180442	0.999964	1	5	0.650706	44	oxidoreductase activity, acting on diphenols and related substances as donors, oxygen as acceptor	MF
2948	GO:0009636	0.000448081	0.197432	0.999944	1	6	1.00564	68	response to toxic substance	BP
7191	GO:0044248	0.000511978	0.205452	0.99977	1	29	14.8479	1004	cellular catabolic process	BP
9953	GO:0080044	0.000524658	0.205452	0.999932	1	6	1.09437	74	quercetin 7-O-glucosyltransferase activity	MF
8062	GO:0048046	0.000536687	0.205452	0.999845	1	13	4.64368	314	apoplast	CC
4284	GO:0016616	0.00055983	0.205452	0.999882	1	9	2.35142	159	oxidoreductase activity, acting on the CH-OH group of donors, NAD or NADP as acceptor	MF
6679	GO:0042409	0.000564906	0.205452	0.999997	1	2	0.0443663	3	caffeoyl-CoA O-methyltransferase activity	MF
9952	GO:0080043	0.000573889	0.205452	0.999924	1	6	1.10916	75	quercetin 3-O-glucosyltransferase activity	MF
2844	GO:0009407	0.000626428	0.209393	0.999979	1	3	0.192254	13	toxin catabolic process	BP
10217	GO:0090487	0.000626428	0.209393	0.999979	1	3	0.192254	13	secondary metabolite catabolic process	BP
2804	GO:0009269	0.00063973	0.209393	0.999978	1	3	0.207043	14	response to desiccation	BP
7296	GO:0044712	0.000694369	0.21191	0.999732	1	20	8.88805	601
8989	GO:0052731	0.000702912	0.21191	0.999996	1	2	0.0443663	3	phosphocholine phosphatase activity	MF
8990	GO:0052732	0.000702912	0.21191	0.999996	1	2	0.0443663	3	phosphoethanolamine phosphatase activity	MF
5378	GO:0031225	0.000778192	0.228589	0.99981	1	10	3.00212	203	anchored component of membrane	CC
8349	GO:0050505	0.000916775	0.262565	0.999995	1	2	0.0443663	3	hydroquinone glucosyltransferase activity	MF
4326	GO:0016679	0.000980907	0.263668	0.999889	1	5	0.798594	54	oxidoreductase activity, acting on diphenols and related substances as donors	MF
4807	GO:0019748	0.00100351	0.263668	0.999726	1	11	3.72677	252	secondary metabolic process	BP
2104	GO:0006979	0.00100997	0.263668	0.999688	1	13	4.89508	331	response to oxidative stress	BP
1005	GO:0004427	0.00101269	0.263668	0.999959	1	3	0.207043	14	inorganic diphosphatase activity	MF
44	GO:0000097	0.00117803	0.299899	0.999905	1	4	0.458452	31	sulfur amino acid biosynthetic process	BP
5458	GO:0031407	0.00142416	0.347131	0.999879	1	4	0.48803	33	oxylipin metabolic process	BP
5459	GO:0031408	0.00142416	0.347131	0.999879	1	4	0.48803	33	oxylipin biosynthetic process	BP
3868	GO:0015297	0.00149564	0.35696	0.999674	1	8	2.15916	146	antiporter activity	MF
7522	GO:0045735	0.00153631	0.359183	0.999866	1	4	0.517607	35	nutrient reservoir activity	MF
4292	GO:0016629	0.00157804	0.36156	0.999983	1	2	0.0591551	4	12-oxophytodienoate reductase activity	MF
2842	GO:0009404	0.00183899	0.413087	0.999906	1	3	0.266198	18	toxin metabolic process	BP
2995	GO:0009698	0.00211396	0.465722	0.999571	1	7	1.83381	124	phenylpropanoid metabolic process	BP
7838	GO:0046658	0.00221536	0.471693	0.999485	1	8	2.30705	156	anchored component of plasma membrane	CC
2660	GO:0009056	0.00223298	0.471693	0.998819	1	35	21.0296	1422	catabolic process	BP
8314	GO:0050275	0.00228743	0.471693	0.999965	1	2	0.0739439	5	scopoletin glucosyltransferase activity	MF
7203	GO:0044272	0.00230576	0.471693	0.999526	1	7	1.75986	119	sulfur compound biosynthetic process	BP
7197	GO:0044262	0.00260289	0.523135	0.999063	1	14	5.88593	398	cellular carbohydrate metabolic process	BP
2870	GO:0009505	0.00316522	0.608204	0.999065	1	10	3.51973	238	plant-type cell wall	CC
4883	GO:0020037	0.00318049	0.608204	0.998993	1	11	4.24438	287	heme binding	MF
3329	GO:0010181	0.00320014	0.608204	0.999653	1	4	0.621129	42	FMN binding	MF
43	GO:0000096	0.00323852	0.608204	0.999648	1	4	0.60634	41	sulfur amino acid metabolic process	BP
3062	GO:0009808	0.00362285	0.66941	0.999441	1	5	1.06479	72	lignin metabolic process	BP
5379	GO:0031226	0.00402002	0.723664	0.998612	1	12	4.92466	333	intrinsic component of plasma membrane	CC
863	GO:0004097	0.00404282	0.723664	0.999904	1	2	0.103521	7	catechol oxidase activity	MF
2674	GO:0009070	0.00504098	0.878343	0.999619	1	3	0.340142	23	serine family amino acid biosynthetic process	BP
3307	GO:0010143	0.00506028	0.878343	0.999615	1	3	0.354931	24	cutin biosynthetic process	BP
4282	GO:0016614	0.00514205	0.879215	0.998489	1	9	3.25353	220	oxidoreductase activity, acting on CH-OH group of donors	MF
3862	GO:0015291	0.00522601	0.88043	0.998232	1	11	4.40705	298	secondary active transmembrane transporter activity	MF
7899	GO:0046906	0.00617703	1	0.997861	1	11	4.67325	316	tetrapyrrole binding	MF
6959	GO:0043295	0.00646289	1	0.999792	1	2	0.133099	9	glutathione binding	MF
10569	GO:1900750	0.00646289	1	0.999792	1	2	0.133099	9	oligopeptide binding	MF
10208	GO:0090447	0.00652838	1	0.999795	1	2	0.11831	8	glycerol-3-phosphate 2-O-acyltransferase activity	MF
1641	GO:0006103	0.00672305	1	0.999785	1	2	0.11831	8	2-oxoglutarate metabolic process	BP
7987	GO:0047501	0.00673931	1	0.999778	1	2	0.133099	9	(+)-neomenthol dehydrogenase activity	MF
2802	GO:0009267	0.00678636	1	0.998521	1	6	1.61198	109	cellular response to starvation	BP
9754	GO:0071732	0.00713162	1	0.999759	1	2	0.133099	9	cellular response to nitric oxide	BP
2053	GO:0006869	0.00782563	1	0.998541	1	5	1.27183	86	lipid transport	BP
4930	GO:0022804	0.00800851	1	0.996604	1	15	7.46833	505	active transmembrane transporter activity	MF
10046	GO:0080167	0.0080754	1	0.998483	1	5	1.28662	87	response to karrikin	BP
3235	GO:0010038	0.00918847	1	0.996467	1	12	5.57537	377	response to metal ion	BP
8451	GO:0050854	0.00930368	1	1	1	1	0.0147888	1	regulation of antigen receptor-mediated signaling pathway	BP
8452	GO:0050856	0.00930368	1	1	1	1	0.0147888	1	regulation of T cell receptor signaling pathway	BP
8453	GO:0050858	0.00930368	1	1	1	1	0.0147888	1	negative regulation of antigen receptor-mediated signaling pathway	BP
8454	GO:0050860	0.00930368	1	1	1	1	0.0147888	1	negative regulation of T cell receptor signaling pathway	BP
11113	GO:1903825	0.00940123	1	0.998597	1	4	0.813383	55	organic acid transmembrane transport	BP
8337	GO:0050412	0.00940308	1	1	1	1	0.0147888	1	cinnamate beta-D-glucosyltransferase activity	MF
8368	GO:0050645	0.00940308	1	1	1	1	0.0147888	1	limonoid glucosyltransferase activity	MF
8057	GO:0048037	0.00999202	1	0.995794	1	14	6.93594	469	cofactor binding	MF
10700	GO:1901605	0.0100109	1	0.9965	1	10	4.12607	279	alpha-amino acid metabolic process	BP
3058	GO:0009801	0.0101803	1	1	1	1	0.0147888	1	cinnamic acid ester metabolic process	BP
8317	GO:0050284	0.0101803	1	1	1	1	0.0147888	1	sinapate 1-glucosyltransferase activity	MF
7294	GO:0044710	0.0102308	1	0.993134	1	70	53.7276	3633
9753	GO:0071731	0.0106239	1	0.99954	1	2	0.162677	11	response to nitric oxide	BP
4321	GO:0016671	0.0117557	1	0.998754	1	3	0.502818	34	oxidoreductase activity, acting on a sulfur group of donors, disulfide as acceptor	MF
1105	GO:0004604	0.0120042	1	1	1	1	0.0147888	1	phosphoadenylyl-sulfate reductase (thioredoxin) activity	MF
3189	GO:0009973	0.0120042	1	1	1	1	0.0147888	1	adenylyl-sulfate reductase activity	MF
6019	GO:0033741	0.0120042	1	1	1	1	0.0147888	1	adenylyl-sulfate reductase (glutathione) activity	MF
2008	GO:0006790	0.012058	1	0.996253	1	8	2.97254	201	sulfur compound metabolic process	BP
10829	GO:1902170	0.0120902	1	0.999432	1	2	0.177465	12	cellular response to reactive nitrogen species	BP
4941	GO:0022857	0.0121812	1	0.993506	1	24	14.7444	997	transmembrane transporter activity	MF
5547	GO:0031669	0.0123304	1	0.996939	1	6	1.81902	123	cellular response to nutrient levels	BP
6726	GO:0042594	0.012729	1	0.996817	1	6	1.8486	125	response to starvation	BP
1304	GO:0005215	0.0127633	1	0.992838	1	28	17.9388	1213	transporter activity	MF
11183	GO:1905428	0.0129748	1	1	1	1	0.0147888	1	regulation of plant organ formation	BP
2411	GO:0008271	0.0133729	1	0.999358	1	2	0.147888	10	secondary active sulfate transmembrane transporter activity	MF
9102	GO:0055114	0.0136888	1	0.994975	1	10	4.56973	309	oxidation-reduction process	BP
4395	GO:0016798	0.0137289	1	0.994427	1	12	5.73804	388	hydrolase activity, acting on glycosyl bonds	MF
2276	GO:0007549	0.0137814	1	1	1	1	0.0147888	1	dosage compensation	BP
2656	GO:0009048	0.0137814	1	1	1	1	0.0147888	1	dosage compensation by inactivation of X chromosome	BP
9230	GO:0060816	0.0137814	1	1	1	1	0.0147888	1	random inactivation of X chromosome	BP
10514	GO:1900095	0.0137814	1	1	1	1	0.0147888	1	regulation of dosage compensation by inactivation of X chromosome	BP
5019	GO:0030145	0.0140283	1	0.99841	1	3	0.517607	35	manganese ion binding	MF
7943	GO:0047150	0.0141118	1	1	1	1	0.0147888	1	betaine-homocysteine S-methyltransferase activity	MF
4718	GO:0019344	0.0142005	1	0.999266	1	2	0.192254	13	cysteine biosynthetic process	BP
8616	GO:0051262	0.015455	1	0.999157	1	2	0.207043	14	protein tetramerization	BP
3497	GO:0010410	0.0158129	1	0.996482	1	5	1.46409	99	hemicellulose metabolic process	BP
9494	GO:0070726	0.0166247	1	1	1	1	0.0147888	1	cell wall assembly	BP
9744	GO:0071668	0.0166247	1	1	1	1	0.0147888	1	plant-type cell wall assembly	BP
10790	GO:1902001	0.0166247	1	1	1	1	0.0147888	1	fatty acid transmembrane transport	BP
1376	GO:0005507	0.0166408	1	0.995578	1	6	2.08522	141	copper ion binding	MF
8000	GO:0047622	0.016808	1	1	1	1	0.0147888	1	adenosine nucleosidase activity	MF
9878	GO:0072585	0.016808	1	1	1	1	0.0147888	1	xanthosine nucleotidase activity	MF
1094	GO:0004586	0.0169806	1	1	1	1	0.0147888	1	ornithine decarboxylase activity	MF
5955	GO:0033387	0.0169806	1	1	1	1	0.0147888	1	putrescine biosynthetic process from ornithine	BP
4616	GO:0018580	0.017166	1	1	1	1	0.0147888	1	nitronate monooxygenase activity	MF
2602	GO:0008863	0.0171752	1	1	1	1	0.0147888	1	formate dehydrogenase (NAD+) activity	MF
7804	GO:0046522	0.0174849	1	1	1	1	0.0147888	1	S-methyl-5-thioribose kinase activity	MF
7964	GO:0047315	0.0177388	1	1	1	1	0.0147888	1	kynurenine-glyoxylate transaminase activity	MF
4346	GO:0016722	0.0178271	1	0.997772	1	3	0.60634	41	oxidoreductase activity, oxidizing metal ions	MF
8292	GO:0050112	0.0180755	1	1	1	1	0.0147888	1	inositol 2-dehydrogenase activity	MF
3301	GO:0010125	0.0183155	1	1	1	1	0.0147888	1	mycothiol biosynthetic process	BP
3302	GO:0010126	0.0183155	1	1	1	1	0.0147888	1	mycothiol metabolic process	BP
9662	GO:0071369	0.0185039	1	0.998901	1	2	0.192254	13	cellular response to ethylene stimulus	BP
1566	GO:0005976	0.0188129	1	0.99202	1	12	6.04861	409	polysaccharide metabolic process	BP
3800	GO:0015139	0.0189458	1	1	1	1	0.0147888	1	alpha-ketoglutarate transmembrane transporter activity	MF
3943	GO:0015742	0.0189458	1	1	1	1	0.0147888	1	alpha-ketoglutarate transport	BP
6208	GO:0034614	0.0191071	1	0.998834	1	2	0.207043	14	cellular response to reactive oxygen species	BP
962	GO:0004357	0.0191347	1	1	1	1	0.0147888	1	glutamate-cysteine ligase activity	MF
1988	GO:0006750	0.0191347	1	1	1	1	0.0147888	1	glutathione biosynthetic process	BP
4668	GO:0019184	0.0191347	1	1	1	1	0.0147888	1	nonribosomal peptide biosynthetic process	BP
7267	GO:0044459	0.0200937	1	0.991069	1	13	6.77326	458	plasma membrane part	CC
4392	GO:0016791	0.0212001	1	0.991666	1	10	4.71762	319	phosphatase activity	MF
10019	GO:0080130	0.0212665	1	0.998627	1	2	0.207043	14	L-phenylalanine:2-oxoglutarate aminotransferase activity	MF
3792	GO:0015116	0.02141	1	0.998612	1	2	0.207043	14	sulfate transmembrane transporter activity	MF
9813	GO:0072341	0.0214229	1	0.99859	1	2	0.23662	16	modified amino acid binding	MF
1077	GO:0004564	0.0218236	1	0.99856	1	2	0.221832	15	beta-fructofuranosidase activity	MF
1085	GO:0004575	0.0218236	1	0.99856	1	2	0.221832	15	sucrose alpha-glucosidase activity	MF
1355	GO:0005385	0.0221766	1	0.998536	1	2	0.207043	14	zinc ion transmembrane transporter activity	MF
7198	GO:0044264	0.0222234	1	0.991701	1	9	4.0817	276	cellular polysaccharide metabolic process	BP
1577	GO:0005992	0.0223381	1	0.998488	1	2	0.251409	17	trehalose biosynthetic process	BP
2900	GO:0009543	0.022774	1	0.996868	1	3	0.650706	44	chloroplast thylakoid lumen	CC
5582	GO:0031978	0.022774	1	0.996868	1	3	0.650706	44	plastid thylakoid lumen	CC
2673	GO:0009069	0.0237948	1	0.996688	1	3	0.591551	40	serine family amino acid metabolic process	BP
3004	GO:0009708	0.0239271	1	0.999856	1	1	0.0295776	2	benzyl isoquinoline alkaloid biosynthetic process	BP
10588	GO:1901012	0.0239271	1	0.999856	1	1	0.0295776	2	(S)-reticuline biosynthetic process	BP
4746	GO:0019419	0.0242786	1	0.999851	1	1	0.0295776	2	sulfate reduction	BP
9454	GO:0070546	0.0244894	1	0.998281	1	2	0.221832	15	L-phenylalanine aminotransferase activity	MF
1862	GO:0006534	0.0245383	1	0.998253	1	2	0.251409	17	cysteine metabolic process	BP
7453	GO:0045431	0.0250559	1	0.999842	1	1	0.0295776	2	flavonol synthase activity	MF
7465	GO:0045486	0.0250559	1	0.999842	1	1	0.0295776	2	naringenin 3-dioxygenase activity	MF
9971	GO:0080073	0.0253046	1	0.999839	1	1	0.0295776	2	spermidine:coumaroyl CoA N-acyltransferase activity	MF
9972	GO:0080074	0.0253046	1	0.999839	1	1	0.0295776	2	spermidine:caffeoyl CoA N-acyltransferase activity	MF
9973	GO:0080075	0.0253046	1	0.999839	1	1	0.0295776	2	spermidine:feruloyl CoA N-acyltransferase activity	MF
9981	GO:0080088	0.0253046	1	0.999839	1	1	0.0295776	2	spermidine hydroxycinnamate conjugate biosynthetic process	BP
707	GO:0003824	0.0253943	1	0.981405	1	145	128.041	8658	catalytic activity	MF
8014	GO:0047724	0.0256457	1	0.999834	1	1	0.0295776	2	inosine nucleosidase activity	MF
8374	GO:0050662	0.026209	1	0.989337	1	10	4.89508	331	coenzyme binding	MF
4052	GO:0016018	0.0272983	1	0.999812	1	1	0.0295776	2	cyclosporin A binding	MF
6719	GO:0042578	0.027655	1	0.988098	1	11	5.60495	379	phosphoric ester hydrolase activity	MF
10245	GO:0090626	0.0276726	1	0.999807	1	1	0.0295776	2	plant epidermis morphogenesis	BP
10737	GO:1901708	0.0277537	1	0.999806	1	1	0.0295776	2	(+)-3'-hydroxylarreatricin biosynthetic process	BP
10738	GO:1901709	0.0277537	1	0.999806	1	1	0.0295776	2	(+)-larreatricin metabolic process	BP
9868	GO:0072527	0.0284371	1	0.994037	1	4	1.09437	74	pyrimidine-containing compound metabolic process	BP
3498	GO:0010411	0.0289969	1	0.995624	1	3	0.665495	45	xyloglucan metabolic process	BP
4014	GO:0015926	0.0292315	1	0.992369	1	5	1.65634	112	glucosidase activity	MF
1684	GO:0006218	0.029385	1	0.999782	1	1	0.0295776	2	uridine catabolic process	BP
5546	GO:0031668	0.0302639	1	0.990786	1	6	2.26268	153	cellular response to extracellular stimulus	BP
7693	GO:0046274	0.030347	1	0.997544	1	2	0.295776	20	lignin catabolic process	BP
8983	GO:0052716	0.030347	1	0.997544	1	2	0.295776	20	hydroquinone:oxygen oxidoreductase activity	MF
2616	GO:0008898	0.0306077	1	0.999763	1	1	0.0295776	2	S-adenosylmethionine-homocysteine S-methyltransferase activity	MF
5545	GO:0031667	0.0310266	1	0.990498	1	6	2.27747	154	response to nutrient levels	BP
6204	GO:0034599	0.0311023	1	0.995169	1	3	0.695072	47	cellular response to oxidative stress	BP
8838	GO:0051930	0.0316569	1	0.999746	1	1	0.0295776	2	regulation of sensory perception of pain	BP
8839	GO:0051931	0.0316569	1	0.999746	1	1	0.0295776	2	regulation of sensory perception	BP
129	GO:0000272	0.0319961	1	0.990125	1	6	2.3662	160	polysaccharide catabolic process	BP
7793	GO:0046503	0.032068	1	0.997351	1	2	0.266198	18	glycerolipid catabolic process	BP
2184	GO:0007154	0.0320946	1	0.988984	1	7	2.95776	200	cell communication	BP
5108	GO:0030410	0.0323924	1	0.999734	1	1	0.0295776	2	nicotianamine synthase activity	MF
5110	GO:0030417	0.0323924	1	0.999734	1	1	0.0295776	2	nicotianamine metabolic process	BP
5111	GO:0030418	0.0323924	1	0.999734	1	1	0.0295776	2	nicotianamine biosynthetic process	BP
9817	GO:0072351	0.0323924	1	0.999734	1	1	0.0295776	2	tricarboxylic acid biosynthetic process	BP
3989	GO:0015849	0.0325376	1	0.991258	1	5	1.7155	116	organic acid transport	BP
7916	GO:0046942	0.0325376	1	0.991258	1	5	1.7155	116	carboxylic acid transport	BP
1576	GO:0005991	0.0327314	1	0.997231	1	2	0.310564	21	trehalose metabolic process	BP
7934	GO:0047021	0.0334449	1	0.999717	1	1	0.0295776	2	15-hydroxyprostaglandin dehydrogenase (NADP+) activity	MF
8305	GO:0050221	0.0334449	1	0.999717	1	1	0.0295776	2	prostaglandin-E2 9-reductase activity	MF
7146	GO:0044036	0.0335005	1	0.989549	1	6	2.38099	161	cell wall macromolecule metabolic process	BP
4139	GO:0016210	0.0335876	1	0.999714	1	1	0.0295776	2	naringenin-chalcone synthase activity	MF
4070	GO:0016052	0.033639	1	0.987346	1	8	3.69719	250	carbohydrate catabolic process	BP
11395	GO:2000693	0.0337737	1	0.999616	1	1	0.0443663	3	positive regulation of seed maturation	BP
2686	GO:0009086	0.0342577	1	0.997053	1	2	0.280987	19	methionine biosynthetic process	BP
5411	GO:0031320	0.0346193	1	0.999696	1	1	0.0295776	2	hexitol dehydrogenase activity	MF
7618	GO:0046029	0.0346193	1	0.999696	1	1	0.0295776	2	mannitol dehydrogenase activity	MF
4141	GO:0016212	0.0349203	1	0.999691	1	1	0.0295776	2	kynurenine-oxoglutarate transaminase activity	MF
6460	GO:0036137	0.0349203	1	0.999691	1	1	0.0295776	2	kynurenine aminotransferase activity	MF
8024	GO:0047804	0.0349203	1	0.999691	1	1	0.0295776	2	cysteine-S-conjugate beta-lyase activity	MF
3436	GO:0010319	0.0350823	1	0.996919	1	2	0.310564	21	stromule	CC
4371	GO:0016762	0.0354861	1	0.996853	1	2	0.325353	22	xyloglucan:xyloglucosyl transferase activity	MF
1620	GO:0006073	0.0355585	1	0.987524	1	7	3.06128	207	cellular glucan metabolic process	BP
7148	GO:0044042	0.0355585	1	0.987524	1	7	3.06128	207	glucan metabolic process	BP
6900	GO:0043169	0.0356393	1	0.974539	1	66	53.8164	3639	cation binding	MF
6704	GO:0042546	0.0356787	1	0.990165	1	5	1.83381	124	cell wall biogenesis	BP
3482	GO:0010383	0.0373197	1	0.989591	1	5	1.81902	123	cell wall polysaccharide metabolic process	BP
9026	GO:0052873	0.037349	1	0.999529	1	1	0.0443663	3	FMN reductase (NADPH) activity	MF
3080	GO:0009831	0.0376094	1	0.999522	1	1	0.0443663	3	plant-type cell wall modification involved in multidimensional cell growth	BP
10376	GO:0098656	0.0381009	1	0.991225	1	4	1.22747	83	anion transmembrane transport	BP
7455	GO:0045437	0.0381101	1	0.999509	1	1	0.0443663	3	uridine nucleosidase activity	MF
8309	GO:0050263	0.0381101	1	0.999509	1	1	0.0443663	3	ribosylpyrimidine nucleosidase activity	MF
2643	GO:0009001	0.0387659	1	0.999492	1	1	0.0443663	3	serine O-acetyltransferase activity	MF
4202	GO:0016412	0.0387659	1	0.999492	1	1	0.0443663	3	serine O-acyltransferase activity	MF
1623	GO:0006076	0.0389189	1	0.999488	1	1	0.0443663	3	(1->3)-beta-D-glucan catabolic process	BP
6020	GO:0033743	0.0397707	1	0.999465	1	1	0.0443663	3	peptide-methionine (R)-S-oxide reductase activity	MF
3020	GO:0009739	0.0399939	1	0.990624	1	4	1.36057	92	response to gibberellin	BP
9949	GO:0080040	0.0405071	1	0.999445	1	1	0.0443663	3	positive regulation of cellular response to phosphate starvation	BP
10237	GO:0090599	0.0406788	1	0.996143	1	2	0.295776	20	alpha-glucosidase activity	MF
3516	GO:0010438	0.040726	1	0.999439	1	1	0.0443663	3	cellular response to sulfur starvation	BP
9084	GO:0055081	0.0411689	1	0.992847	1	3	0.754228	51	anion homeostasis	BP
9710	GO:0071496	0.0412955	1	0.986465	1	6	2.44015	165	cellular response to external stimulus	BP
9970	GO:0080072	0.0416908	1	0.999412	1	1	0.0443663	3	spermidine:sinapoyl CoA N-acyltransferase activity	MF
9069	GO:0055062	0.0417192	1	0.995948	1	2	0.340142	23	phosphate ion homeostasis	BP
9856	GO:0072506	0.0417192	1	0.995948	1	2	0.340142	23	trivalent inorganic anion homeostasis	BP
5882	GO:0033075	0.0426812	1	0.999307	1	1	0.0591551	4	isoquinoline alkaloid biosynthetic process	BP
7690	GO:0046271	0.0428327	1	0.995768	1	2	0.354931	24	phenylpropanoid catabolic process	BP
9452	GO:0070544	0.0436697	1	0.999354	1	1	0.0443663	3	histone H3-K36 demethylation	BP
4707	GO:0019310	0.0437559	1	0.999352	1	1	0.0443663	3	inositol catabolic process	BP
791	GO:0003979	0.0440809	1	0.999342	1	1	0.0443663	3	UDP-glucose 6-dehydrogenase activity	MF
1614	GO:0006065	0.0440809	1	0.999342	1	1	0.0443663	3	UDP-glucuronate biosynthetic process	BP
7207	GO:0044281	0.0441446	1	0.971549	1	32	23.455	1586	small molecule metabolic process	BP
4060	GO:0016036	0.0445159	1	0.99203	1	3	0.739439	50	cellular response to phosphate starvation	BP
7883	GO:0046872	0.0445189	1	0.967808	1	65	53.5354	3620	metal ion binding	MF
6666	GO:0042373	0.044829	1	0.999319	1	1	0.0443663	3	vitamin K metabolic process	BP
7656	GO:0046133	0.0449222	1	0.999316	1	1	0.0443663	3	pyrimidine ribonucleoside catabolic process	BP
7658	GO:0046135	0.0449222	1	0.999316	1	1	0.0443663	3	pyrimidine nucleoside catabolic process	BP
1068	GO:0004553	0.0453699	1	0.979763	1	10	5.33875	361	hydrolase activity, hydrolyzing O-glycosyl compounds	MF
4396	GO:0016799	0.0454274	1	0.995365	1	2	0.354931	24	hydrolase activity, hydrolyzing N-glycosyl compounds	MF
5581	GO:0031977	0.0458965	1	0.991646	1	3	0.84296	57	thylakoid lumen	CC
5979	GO:0033540	0.0463954	1	0.99927	1	1	0.0443663	3	fatty acid beta-oxidation using acyl-CoA oxidase	BP
7756	GO:0046445	0.0465655	1	0.999174	1	1	0.0591551	4	benzyl isoquinoline alkaloid metabolic process	BP
10587	GO:1901010	0.0465655	1	0.999174	1	1	0.0591551	4	(S)-reticuline metabolic process	BP
11319	GO:2000124	0.0474749	1	0.999236	1	1	0.0443663	3	regulation of endocannabinoid signaling pathway	BP
3517	GO:0010440	0.0475793	1	0.999232	1	1	0.0443663	3	stomatal lineage progression	BP
5948	GO:0033358	0.0493308	1	0.999072	1	1	0.0591551	4	UDP-L-arabinose biosynthetic process	BP
7409	GO:0045226	0.0493308	1	0.999072	1	1	0.0591551	4	extracellular polysaccharide biosynthetic process	BP
7410	GO:0045227	0.0493308	1	0.999072	1	1	0.0591551	4	capsule polysaccharide biosynthetic process	BP
7412	GO:0045230	0.0493308	1	0.999072	1	1	0.0591551	4	capsule organization	BP
8331	GO:0050373	0.0493308	1	0.999072	1	1	0.0591551	4	UDP-arabinose 4-epimerase activity	MF
1880	GO:0006555	0.049514	1	0.994703	1	2	0.354931	24	methionine metabolic process	BP
3145	GO:0009916	0.0496313	1	0.999164	1	1	0.0443663	3	alternative oxidase activity	MF
9368	GO:0070141	0.0498161	1	0.999053	1	1	0.0591551	4	response to UV-A	BP
9706	GO:0071492	0.0498161	1	0.999053	1	1	0.0591551	4	cellular response to UV-A	BP
2489	GO:0008477	0.0502243	1	0.999038	1	1	0.0591551	4	purine nucleosidase activity	MF
5541	GO:0031644	0.0502368	1	0.999143	1	1	0.0443663	3	regulation of neurological system process	BP
3450	GO:0010336	0.050248	1	0.999143	1	1	0.0443663	3	gibberellic acid homeostasis	BP
10347	GO:0097708	0.050248	1	0.999143	1	1	0.0443663	3	intracellular vesicle	CC
6462	GO:0036155	0.0503059	1	0.999141	1	1	0.0443663	3	acylglycerol acyl-chain remodeling	BP
3441	GO:0010326	0.0510751	1	0.999114	1	1	0.0443663	3	methionine-oxo-acid transaminase activity	MF
3066	GO:0009813	0.0511009	1	0.990295	1	3	0.84296	57	flavonoid biosynthetic process	BP
2670	GO:0009066	0.0513027	1	0.990247	1	3	0.828171	56	aspartate family amino acid metabolic process	BP
4071	GO:0016053	0.0518971	1	0.974418	1	12	6.95072	470	organic acid biosynthetic process	BP
7730	GO:0046394	0.0518971	1	0.974418	1	12	6.95072	470	carboxylic acid biosynthetic process	BP
1621	GO:0006074	0.0522413	1	0.99423	1	2	0.369719	25	(1->3)-beta-D-glucan metabolic process	BP
9086	GO:0055083	0.052347	1	0.994198	1	2	0.384508	26	monovalent inorganic anion homeostasis	BP
861	GO:0004090	0.052482	1	0.998948	1	1	0.0591551	4	carbonyl reductase (NADPH) activity	MF
10730	GO:1901682	0.0529694	1	0.994135	1	2	0.340142	23	sulfur compound transmembrane transporter activity	MF
283	GO:0000813	0.0534877	1	0.998907	1	1	0.0591551	4	ESCRT I complex	CC
8335	GO:0050403	0.054818	1	0.998851	1	1	0.0591551	4	trans-zeatin O-beta-D-glucosyltransferase activity	MF
8348	GO:0050502	0.054818	1	0.998851	1	1	0.0591551	4	cis-zeatin O-beta-D-glucosyltransferase activity	MF
708	GO:0003825	0.0549833	1	0.998844	1	1	0.0591551	4	alpha,alpha-trehalose-phosphate synthase (UDP-forming) activity	MF
8803	GO:0051791	0.0554718	1	0.998823	1	1	0.0591551	4	medium-chain fatty acid metabolic process	BP
2790	GO:0009251	0.0554978	1	0.989113	1	3	0.828171	56	glucan catabolic process	BP
3799	GO:0015137	0.0555588	1	0.998949	1	1	0.0443663	3	citrate transmembrane transporter activity	MF
3063	GO:0009809	0.0556858	1	0.989033	1	3	0.902115	61	lignin biosynthetic process	BP
1664	GO:0006152	0.0562138	1	0.998791	1	1	0.0591551	4	purine nucleoside catabolic process	BP
1888	GO:0006563	0.0562414	1	0.993546	1	2	0.354931	24	L-serine metabolic process	BP
2996	GO:0009699	0.0565509	1	0.985165	1	4	1.49367	101	phenylpropanoid biosynthetic process	BP
7844	GO:0046686	0.0583298	1	0.977199	1	7	3.49015	236	response to cadmium ion	BP
1066	GO:0004550	0.0586211	1	0.998598	1	1	0.0739439	5	nucleoside diphosphate kinase activity	MF
1690	GO:0006228	0.0586211	1	0.998598	1	1	0.0739439	5	UTP biosynthetic process	BP
7627	GO:0046051	0.0586211	1	0.998598	1	1	0.0739439	5	UTP metabolic process	BP
1864	GO:0006536	0.0588021	1	0.993035	1	2	0.399297	27	glutamate metabolic process	BP
7644	GO:0046108	0.0597167	1	0.998634	1	1	0.0591551	4	uridine metabolic process	BP
7976	GO:0047405	0.0606331	1	0.998591	1	1	0.0591551	4	pyrimidine-5'-nucleotide nucleosidase activity	MF
7937	GO:0047066	0.0609741	1	0.998482	1	1	0.0739439	5	phospholipid-hydroperoxide glutathione peroxidase activity	MF
9855	GO:0072505	0.0610602	1	0.9926	1	2	0.414086	28	divalent inorganic anion homeostasis	BP
3198	GO:0009991	0.0612361	1	0.977896	1	6	2.72113	184	response to extracellular stimulus	BP
4674	GO:0019203	0.062147	1	0.992409	1	2	0.399297	27	carbohydrate phosphatase activity	MF
7733	GO:0046398	0.0621753	1	0.998517	1	1	0.0591551	4	UDP-glucuronate metabolic process	BP
3065	GO:0009812	0.0623091	1	0.987161	1	3	0.902115	61	flavonoid metabolic process	BP
1852	GO:0006520	0.0626592	1	0.970424	1	10	5.54579	375	cellular amino acid metabolic process	BP
3931	GO:0015711	0.0626982	1	0.979809	1	5	2.10001	142	organic anion transport	BP
937	GO:0004322	0.0635855	1	0.998347	1	1	0.0739439	5	ferroxidase activity	MF
4348	GO:0016724	0.0635855	1	0.998347	1	1	0.0739439	5	oxidoreductase activity, oxidizing metal ions, oxygen as acceptor	MF
2928	GO:0009607	0.063649	1	0.962419	1	19	13.1916	892	response to biotic stimulus	BP
8311	GO:0050268	0.064009	1	0.998427	1	1	0.0591551	4	coniferyl-alcohol dehydrogenase activity	MF
1572	GO:0005984	0.064314	1	0.986565	1	3	0.931693	63	disaccharide metabolic process	BP
5883	GO:0033076	0.0648864	1	0.998207	1	1	0.0887327	6	isoquinoline alkaloid metabolic process	BP
5558	GO:0031930	0.0649311	1	0.998381	1	1	0.0591551	4	mitochondria-nucleus signaling pathway	BP
3073	GO:0009821	0.0651462	1	0.998193	1	1	0.0887327	6	alkaloid biosynthetic process	BP
6851	GO:0043043	0.0664568	1	0.998303	1	1	0.0591551	4	peptide biosynthetic process	BP
7773	GO:0046475	0.0667902	1	0.998174	1	1	0.0739439	5	glycerophospholipid catabolic process	BP
2093	GO:0006950	0.0678313	1	0.951014	1	51	41.5712	2811	response to stress	BP
2494	GO:0008483	0.0685197	1	0.985327	1	3	0.902115	61	transaminase activity	MF
4376	GO:0016769	0.0685197	1	0.985327	1	3	0.902115	61	transferase activity, transferring nitrogenous groups	MF
3232	GO:0010035	0.069244	1	0.960661	1	16	10.8993	737	response to inorganic substance	BP
3741	GO:0012511	0.0692743	1	0.998033	1	1	0.0739439	5	monolayer-surrounded lipid storage body	CC
952	GO:0004345	0.0696221	1	0.997932	1	1	0.0887327	6	glucose-6-phosphate dehydrogenase activity	MF
6992	GO:0043436	0.0699146	1	0.957144	1	21	14.7	994	oxoacid metabolic process	BP
6690	GO:0042454	0.0713233	1	0.997913	1	1	0.0739439	5	ribonucleoside catabolic process	BP
3803	GO:0015142	0.0716757	1	0.998022	1	1	0.0591551	4	tricarboxylic acid transmembrane transporter activity	MF
6625	GO:0042277	0.0719594	1	0.984279	1	3	0.902115	61	peptide binding	MF
3297	GO:0010117	0.0728752	1	0.99782	1	1	0.0739439	5	photoprotection	BP
6791	GO:0042802	0.073026	1	0.96611	1	9	5.04297	341	identical protein binding	MF
7295	GO:0044711	0.0730477	1	0.950705	1	32	24.6233	1665
4790	GO:0019676	0.0735648	1	0.997778	1	1	0.0739439	5	ammonia assimilation cycle	BP
4354	GO:0016740	0.0737116	1	0.945075	1	63	52.1896	3529	transferase activity	MF
8626	GO:0051275	0.0739271	1	0.989994	1	2	0.443663	30	beta-glucan catabolic process	BP
2382	GO:0008199	0.0744329	1	0.997632	1	1	0.0887327	6	ferric iron binding	MF
7724	GO:0046379	0.0745783	1	0.997622	1	1	0.0887327	6	extracellular polysaccharide metabolic process	BP
2654	GO:0009044	0.0748923	1	0.997837	1	1	0.0591551	4	xylan 1,4-beta-xylosidase activity	MF
7815	GO:0046556	0.0749804	1	0.997832	1	1	0.0591551	4	alpha-L-arabinofuranosidase activity	MF
11222	GO:1990267	0.0751334	1	0.978329	1	4	1.64155	111	response to transition metal nanoparticle	BP
10007	GO:0080116	0.0756384	1	0.997649	1	1	0.0739439	5	glucuronoxylan glucuronosyltransferase activity	MF
1626	GO:0006082	0.0762279	1	0.952793	1	21	14.8627	1005	organic acid metabolic process	BP
4752	GO:0019433	0.0769171	1	0.997567	1	1	0.0739439	5	triglyceride catabolic process	BP
8401	GO:0050727	0.0770042	1	0.997562	1	1	0.0739439	5	regulation of inflammatory response	BP
2859	GO:0009445	0.0772952	1	0.997543	1	1	0.0739439	5	putrescine metabolic process	BP
2860	GO:0009446	0.0772952	1	0.997543	1	1	0.0739439	5	putrescine biosynthetic process	BP
3060	GO:0009806	0.0779305	1	0.9974	1	1	0.0887327	6	lignan metabolic process	BP
3061	GO:0009807	0.0779305	1	0.9974	1	1	0.0887327	6	lignan biosynthetic process	BP
1115	GO:0004617	0.0785016	1	0.997464	1	1	0.0739439	5	phosphoglycerate dehydrogenase activity	MF
9702	GO:0071486	0.0787387	1	0.997345	1	1	0.0887327	6	cellular response to high light intensity	BP
7717	GO:0046351	0.0788553	1	0.988882	1	2	0.48803	33	disaccharide biosynthetic process	BP
7458	GO:0045454	0.0792943	1	0.976718	1	4	1.62677	110	cell redox homeostasis	BP
3186	GO:0009970	0.0793395	1	0.997409	1	1	0.0739439	5	cellular response to sulfate starvation	BP
2365	GO:0008171	0.0804368	1	0.988516	1	2	0.502818	34	O-methyltransferase activity	MF
4360	GO:0016747	0.0809961	1	0.961636	1	9	5.19086	351	transferase activity, transferring acyl groups other than amino-acyl groups	MF
8359	GO:0050593	0.0812436	1	0.997091	1	1	0.103521	7	N-methylcoclaurine 3'-monooxygenase activity	MF
3797	GO:0015131	0.0825621	1	0.997076	1	1	0.0887327	6	oxaloacetate transmembrane transporter activity	MF
3939	GO:0015729	0.0825621	1	0.997076	1	1	0.0887327	6	oxaloacetate transport	BP
7149	GO:0044057	0.0830086	1	0.997044	1	1	0.0887327	6	regulation of system process	BP
2366	GO:0008172	0.0836615	1	0.996996	1	1	0.0887327	6	S-methyltransferase activity	MF
8624	GO:0051273	0.0858402	1	0.974107	1	4	1.65634	112	beta-glucan metabolic process	BP
790	GO:0003978	0.0861259	1	0.996725	1	1	0.103521	7	UDP-glucose 4-epimerase activity	MF
7929	GO:0046983	0.0864037	1	0.96306	1	7	3.74156	253	protein dimerization activity	MF
48	GO:0000103	0.0876424	1	0.996698	1	1	0.0887327	6	sulfate assimilation	BP
7654	GO:0046131	0.0879744	1	0.986819	1	2	0.473241	32	pyrimidine ribonucleoside metabolic process	BP
7662	GO:0046148	0.0884426	1	0.973052	1	4	1.65634	112	pigment biosynthetic process	BP
1248	GO:0004838	0.0896795	1	0.99654	1	1	0.0887327	6	L-tyrosine:2-oxoglutarate aminotransferase activity	MF
9455	GO:0070547	0.0896795	1	0.99654	1	1	0.0887327	6	L-tyrosine aminotransferase activity	MF
6724	GO:0042592	0.0903675	1	0.951257	1	12	7.7789	526	homeostatic process	BP
970	GO:0004366	0.0907246	1	0.996457	1	1	0.0887327	6	glycerol-3-phosphate O-acyltransferase activity	MF
4006	GO:0015908	0.090811	1	0.996352	1	1	0.103521	7	fatty acid transport	BP
9376	GO:0070189	0.0908812	1	0.996445	1	1	0.0887327	6	kynurenine metabolic process	BP
5915	GO:0033218	0.0913692	1	0.977904	1	3	1.00564	68	amide binding	MF
6705	GO:0042547	0.0918538	1	0.996266	1	1	0.103521	7	cell wall modification involved in multidimensional cell growth	BP
3855	GO:0015245	0.0924881	1	0.996213	1	1	0.103521	7	fatty acid transporter activity	MF
2416	GO:0008277	0.0927131	1	0.996297	1	1	0.0887327	6	regulation of G-protein coupled receptor protein signaling pathway	BP
6216	GO:0034637	0.093303	1	0.962483	1	6	3.1648	214	cellular carbohydrate biosynthetic process	BP
9677	GO:0071423	0.0938052	1	0.996103	1	1	0.103521	7	malate transmembrane transport	BP
1932	GO:0006633	0.0940215	1	0.965943	1	5	2.41057	163	fatty acid biosynthetic process	BP
6792	GO:0042803	0.095777	1	0.961236	1	6	3.09085	209	protein homodimerization activity	MF
7205	GO:0044275	0.097097	1	0.97588	1	3	1.06479	72	cellular carbohydrate catabolic process	BP
2548	GO:0008661	0.0973225	1	0.995912	1	1	0.0887327	6	1-deoxy-D-xylulose-5-phosphate synthase activity	MF
9023	GO:0052863	0.0973225	1	0.995912	1	1	0.0887327	6	1-deoxy-D-xylulose 5-phosphate metabolic process	BP
9024	GO:0052865	0.0973225	1	0.995912	1	1	0.0887327	6	1-deoxy-D-xylulose 5-phosphate biosynthetic process	BP
11429	GO:2001057	0.0974972	1	0.984449	1	2	0.517607	35	reactive nitrogen species metabolic process	BP
2019	GO:0006809	0.0976933	1	0.99588	1	1	0.0887327	6	nitric oxide biosynthetic process	BP
7680	GO:0046209	0.0976933	1	0.99588	1	1	0.0887327	6	nitric oxide metabolic process	BP
4809	GO:0019752	0.0983965	1	0.938611	1	19	13.6205	921	carboxylic acid metabolic process	BP
2092	GO:0006949	0.0985245	1	0.995692	1	1	0.103521	7	syncytium formation	BP
1905	GO:0006591	0.0989143	1	0.995774	1	1	0.0887327	6	ornithine metabolic process	BP
4767	GO:0019509	0.0990934	1	0.995641	1	1	0.103521	7	L-methionine salvage from methylthioadenosine	BP
6876	GO:0043102	0.0990934	1	0.995641	1	1	0.103521	7	amino acid salvage	BP
9628	GO:0071267	0.0990934	1	0.995641	1	1	0.103521	7	L-methionine salvage	BP
9701	GO:0071484	0.0992306	1	0.995541	1	1	0.11831	8	cellular response to light intensity	BP
4540	GO:0017144	0.0994903	1	0.995606	1	1	0.103521	7	drug metabolic process	BP
2801	GO:0009266	0.0998151	1	0.946838	1	11	7.12819	482	response to temperature stimulus	BP
2978	GO:0009678	0.10048	1	0.995516	1	1	0.103521	7	hydrogen-translocating pyrophosphatase activity	MF
488	GO:0001906	0.100706	1	0.995404	1	1	0.11831	8	cell killing	BP
5538	GO:0031640	0.100706	1	0.995404	1	1	0.11831	8	killing of cells of other organism	BP
7219	GO:0044364	0.100706	1	0.995404	1	1	0.11831	8	disruption of cells of other organism	BP
8470	GO:0050896	0.100816	1	0.922516	1	69	60.0276	4059	response to stimulus	BP
3936	GO:0015718	0.101846	1	0.983342	1	2	0.517607	35	monocarboxylic acid transport	BP
251	GO:0000741	0.101997	1	0.983303	1	2	0.517607	35	karyogamy	BP
3342	GO:0010197	0.101997	1	0.983303	1	2	0.517607	35	polar nucleus fusion	BP
7880	GO:0046864	0.103495	1	0.995237	1	1	0.103521	7	isoprenoid transport	BP
7881	GO:0046865	0.103495	1	0.995237	1	1	0.103521	7	terpenoid transport	BP
10047	GO:0080168	0.103495	1	0.995237	1	1	0.103521	7	abscisic acid transport	BP
7305	GO:0044763	0.103621	1	0.918488	1	93	82.3735	5570
8834	GO:0051920	0.103647	1	0.995223	1	1	0.103521	7	peroxiredoxin activity	MF
10729	GO:1901681	0.104418	1	0.982636	1	2	0.547185	37	sulfur compound binding	MF
5179	GO:0030643	0.106057	1	0.994892	1	1	0.11831	8	cellular phosphate ion homeostasis	BP
9853	GO:0072502	0.106057	1	0.994892	1	1	0.11831	8	cellular trivalent inorganic anion homeostasis	BP
9626	GO:0071265	0.106879	1	0.994811	1	1	0.11831	8	L-methionine biosynthetic process	BP
9635	GO:0071281	0.10788	1	0.981701	1	2	0.561973	38	cellular response to iron ion	BP
4709	GO:0019318	0.10791	1	0.97189	1	3	1.21268	82	hexose metabolic process	BP
9423	GO:0070413	0.107987	1	0.994619	1	1	0.133099	9	trehalose metabolism in response to stress	BP
4729	GO:0019369	0.108278	1	0.994776	1	1	0.103521	7	arachidonic acid metabolic process	BP
8818	GO:0051865	0.10829	1	0.981591	1	2	0.561973	38	protein autoubiquitination	BP
4802	GO:0019725	0.108293	1	0.95114	1	7	4.03734	273	cellular homeostasis	BP
3406	GO:0010274	0.108966	1	0.994601	1	1	0.11831	8	hydrotropism	BP
10688	GO:1901564	0.109513	1	0.929095	1	21	15.5726	1053	organonitrogen compound metabolic process	BP
7926	GO:0046975	0.109888	1	0.994616	1	1	0.103521	7	histone methyltransferase activity (H3-K36 specific)	MF
1565	GO:0005975	0.110217	1	0.928581	1	21	15.6317	1057	carbohydrate metabolic process	BP
936	GO:0004321	0.110393	1	0.994565	1	1	0.103521	7	fatty-acyl-CoA synthase activity	MF
944	GO:0004332	0.110524	1	0.994357	1	1	0.133099	9	fructose-bisphosphate aldolase activity	MF
1889	GO:0006564	0.110623	1	0.994542	1	1	0.103521	7	L-serine biosynthetic process	BP
10694	GO:1901575	0.110836	1	0.926077	1	24	18.2641	1235	organic substance catabolic process	BP
2059	GO:0006880	0.110882	1	0.994406	1	1	0.11831	8	intracellular sequestering of iron ion	BP
10338	GO:0097577	0.110882	1	0.994406	1	1	0.11831	8	sequestering of iron ion	BP
1682	GO:0006213	0.111237	1	0.980812	1	2	0.547185	37	pyrimidine nucleoside metabolic process	BP
5747	GO:0032541	0.111395	1	0.994352	1	1	0.11831	8	cortical endoplasmic reticulum	CC
2100	GO:0006971	0.112975	1	0.994098	1	1	0.133099	9	hypotonic response	BP
10971	GO:1903034	0.113402	1	0.994142	1	1	0.11831	8	regulation of response to wounding	BP
2671	GO:0009067	0.113766	1	0.980079	1	2	0.576762	39	aspartate family amino acid biosynthetic process	BP
805	GO:0003997	0.116216	1	0.993841	1	1	0.11831	8	acyl-CoA oxidase activity	MF
4359	GO:0016746	0.116591	1	0.940538	1	9	5.60495	379	transferase activity, transferring acyl groups	MF
9955	GO:0080046	0.11735	1	0.993717	1	1	0.11831	8	quercetin 4'-O-glucosyltransferase activity	MF
2657	GO:0009051	0.117794	1	0.993572	1	1	0.133099	9	pentose-phosphate shunt, oxidative branch	BP
7058	GO:0043604	0.11788	1	0.978908	1	2	0.591551	40	amide biosynthetic process	BP
3016	GO:0009735	0.117917	1	0.960244	1	4	1.90775	129	response to cytokinin	BP
1220	GO:0004805	0.118647	1	0.993574	1	1	0.11831	8	trehalose-phosphatase activity	MF
7250	GO:0044437	0.118768	1	0.932853	1	12	8.13383	550	vacuolar part	CC
10702	GO:1901607	0.119029	1	0.953726	1	5	2.54367	172	alpha-amino acid biosynthetic process	BP
2817	GO:0009309	0.119144	1	0.978548	1	2	0.591551	40	amine biosynthetic process	BP
6674	GO:0042401	0.119144	1	0.978548	1	2	0.591551	40	cellular biogenic amine biosynthetic process	BP
5947	GO:0033356	0.119317	1	0.9934	1	1	0.133099	9	UDP-L-arabinose metabolic process	BP
823	GO:0004022	0.119982	1	0.993325	1	1	0.133099	9	alcohol dehydrogenase (NAD) activity	MF
9808	GO:0072330	0.120517	1	0.948135	1	6	3.32747	225	monocarboxylic acid biosynthetic process	BP
1673	GO:0006183	0.121242	1	0.993098	1	1	0.147888	10	GTP biosynthetic process	BP
7624	GO:0046039	0.121242	1	0.993098	1	1	0.147888	10	GTP metabolic process	BP
5622	GO:0032106	0.121632	1	0.993239	1	1	0.11831	8	positive regulation of response to extracellular stimulus	BP
5625	GO:0032109	0.121632	1	0.993239	1	1	0.11831	8	positive regulation of response to nutrient levels	BP
4137	GO:0016208	0.122337	1	0.993053	1	1	0.133099	9	AMP binding	MF
9705	GO:0071491	0.122386	1	0.993048	1	1	0.133099	9	cellular response to red light	BP
1896	GO:0006572	0.122671	1	0.99312	1	1	0.11831	8	tyrosine catabolic process	BP
11417	GO:2000895	0.123718	1	0.992999	1	1	0.11831	8	hemicellulose catabolic process	BP
11419	GO:2000899	0.123718	1	0.992999	1	1	0.11831	8	xyloglucan catabolic process	BP
2454	GO:0008374	0.123808	1	0.95755	1	4	1.86339	126	O-acyltransferase activity	MF
9870	GO:0072529	0.126937	1	0.992507	1	1	0.133099	9	pyrimidine-containing compound catabolic process	BP
3944	GO:0015743	0.127437	1	0.992356	1	1	0.147888	10	malate transport	BP
2742	GO:0009164	0.127623	1	0.992333	1	1	0.147888	10	nucleoside catabolic process	BP
661	GO:0003333	0.128022	1	0.975938	1	2	0.60634	41	amino acid transmembrane transport	BP
2903	GO:0009554	0.128208	1	0.992261	1	1	0.147888	10	megasporogenesis	BP
7905	GO:0046915	0.12912	1	0.975609	1	2	0.60634	41	transition metal ion transmembrane transporter activity	MF
3556	GO:0010497	0.129327	1	0.992122	1	1	0.147888	10	plasmodesmata-mediated intercellular transport	BP
779	GO:0003955	0.129515	1	0.992098	1	1	0.147888	10	NAD(P)H dehydrogenase (quinone) activity	MF
4754	GO:0019439	0.129729	1	0.943026	1	6	3.47536	235	aromatic compound catabolic process	BP
9852	GO:0072501	0.129988	1	0.992039	1	1	0.147888	10	cellular divalent inorganic anion homeostasis	BP
11289	GO:2000034	0.13106	1	0.991903	1	1	0.147888	10	regulation of seed maturation	BP
2820	GO:0009312	0.131165	1	0.974935	1	2	0.650706	44	oligosaccharide biosynthetic process	BP
828	GO:0004031	0.132493	1	0.991818	1	1	0.133099	9	aldehyde oxidase activity	MF
4288	GO:0016623	0.132493	1	0.991818	1	1	0.133099	9	oxidoreductase activity, acting on the aldehyde or oxo group of donors, oxygen as acceptor	MF
4290	GO:0016627	0.132528	1	0.962276	1	3	1.22747	83	oxidoreductase activity, acting on the CH-CH group of donors	MF
10065	GO:0085030	0.133227	1	0.991725	1	1	0.133099	9	mutualism	BP
3081	GO:0009832	0.133653	1	0.961797	1	3	1.25705	85	plant-type cell wall biogenesis	BP
2776	GO:0009226	0.134664	1	0.973901	1	2	0.621129	42	nucleotide-sugar biosynthetic process	BP
1861	GO:0006531	0.135108	1	0.991483	1	1	0.133099	9	aspartate metabolic process	BP
848	GO:0004069	0.135715	1	0.991404	1	1	0.133099	9	L-aspartate:2-oxoglutarate aminotransferase activity	MF
10645	GO:1901361	0.137077	1	0.938881	1	6	3.51973	238	organic cyclic compound catabolic process	BP
6684	GO:0042440	0.137495	1	0.95104	1	4	1.93733	131	pigment metabolic process	BP
2032	GO:0006826	0.139071	1	0.990854	1	1	0.147888	10	iron ion transport	BP
4267	GO:0016577	0.139445	1	0.990803	1	1	0.147888	10	histone demethylation	BP
9358	GO:0070076	0.139445	1	0.990803	1	1	0.147888	10	histone lysine demethylation	BP
7845	GO:0046688	0.140061	1	0.99063	1	1	0.162677	11	response to copper ion	BP
9091	GO:0055088	0.140242	1	0.972118	1	2	0.650706	44	lipid homeostasis	BP
1863	GO:0006535	0.141472	1	0.990526	1	1	0.147888	10	cysteine biosynthetic process from serine	BP
7482	GO:0045551	0.142465	1	0.990296	1	1	0.162677	11	cinnamyl-alcohol dehydrogenase activity	MF
9000	GO:0052747	0.142465	1	0.990296	1	1	0.162677	11	sinapyl alcohol dehydrogenase activity	MF
6219	GO:0034644	0.142467	1	0.990388	1	1	0.147888	10	cellular response to UV	BP
9077	GO:0055072	0.14299	1	0.971203	1	2	0.680284	46	iron ion homeostasis	BP
804	GO:0003995	0.143624	1	0.990227	1	1	0.147888	10	acyl-CoA dehydrogenase activity	MF
8941	GO:0052593	0.143782	1	0.99032	1	1	0.133099	9	tryptamine:oxygen oxidoreductase (deaminating) activity	MF
8942	GO:0052594	0.143782	1	0.99032	1	1	0.133099	9	aminoacetone:oxygen oxidoreductase(deaminating) activity	MF
8943	GO:0052595	0.143782	1	0.99032	1	1	0.133099	9	aliphatic-amine oxidase activity	MF
8944	GO:0052596	0.143782	1	0.99032	1	1	0.133099	9	phenethylamine:oxygen oxidoreductase (deaminating) activity	MF
7188	GO:0044242	0.144008	1	0.95745	1	3	1.28662	87	cellular lipid catabolic process	BP
1594	GO:0006020	0.144243	1	0.99014	1	1	0.147888	10	inositol metabolic process	BP
1104	GO:0004602	0.144253	1	0.989964	1	1	0.177465	12	glutathione peroxidase activity	MF
4960	GO:0030002	0.144324	1	0.990033	1	1	0.162677	11	cellular anion homeostasis	BP
5084	GO:0030320	0.144324	1	0.990033	1	1	0.162677	11	cellular monovalent inorganic anion homeostasis	BP
7826	GO:0046621	0.144532	1	0.990099	1	1	0.147888	10	negative regulation of organ growth	BP
8598	GO:0051238	0.144911	1	0.990045	1	1	0.147888	10	sequestering of metal ion	BP
2058	GO:0006879	0.145501	1	0.989865	1	1	0.162677	11	cellular iron ion homeostasis	BP
6883	GO:0043130	0.146276	1	0.9702	1	2	0.635917	43	ubiquitin binding	MF
21	GO:0000041	0.148671	1	0.969336	1	2	0.695072	47	transition metal ion transport	BP
6055	GO:0033926	0.148885	1	0.989475	1	1	0.147888	10	glycopeptide alpha-N-acetylgalactosaminidase activity	MF
1588	GO:0006006	0.148892	1	0.969211	1	2	0.739439	50	glucose metabolic process	BP
4291	GO:0016628	0.150965	1	0.968577	1	2	0.695072	47	oxidoreductase activity, acting on the CH-CH group of donors, NAD or NADP as acceptor	MF
6700	GO:0042538	0.151795	1	0.968263	1	2	0.72465	49	hyperosmotic salinity response	BP
2095	GO:0006954	0.152044	1	0.989009	1	1	0.147888	10	inflammatory response	BP
1831	GO:0006482	0.154525	1	0.988527	1	1	0.162677	11	protein demethylation	BP
2390	GO:0008214	0.154525	1	0.988527	1	1	0.162677	11	protein dealkylation	BP
10463	GO:0102811	0.15501	1	0.988284	1	1	0.192254	13	geraniol 10-hydroxylase activity	MF
7209	GO:0044283	0.156371	1	0.905016	1	13	9.43524	638	small molecule biosynthetic process	BP
3941	GO:0015740	0.156651	1	0.988106	1	1	0.177465	12	C4-dicarboxylate transport	BP
2034	GO:0006829	0.156675	1	0.988195	1	1	0.162677	11	zinc II ion transport	BP
2503	GO:0008515	0.157265	1	0.988009	1	1	0.177465	12	sucrose transmembrane transporter activity	MF
7079	GO:0043648	0.158833	1	0.950936	1	3	1.36057	92	dicarboxylic acid metabolic process	BP
1478	GO:0005774	0.160738	1	0.906388	1	11	7.74932	524	vacuolar membrane	CC
2045	GO:0006855	0.160775	1	0.987296	1	1	0.207043	14	drug transmembrane transport	BP
8634	GO:0051287	0.161234	1	0.949859	1	3	1.36057	92	NAD binding	MF
4069	GO:0016051	0.162341	1	0.918967	1	7	4.54015	307	carbohydrate biosynthetic process	BP
3352	GO:0010208	0.162464	1	0.964545	1	2	0.783805	53	pollen wall assembly	BP
1894	GO:0006570	0.162868	1	0.987211	1	1	0.162677	11	tyrosine metabolic process	BP
802	GO:0003993	0.163934	1	0.964141	1	2	0.695072	47	acid phosphatase activity	MF
2469	GO:0008422	0.164285	1	0.948479	1	3	1.36057	92	beta-glucosidase activity	MF
8613	GO:0051259	0.164314	1	0.963987	1	2	0.709861	48	protein oligomerization	BP
1884	GO:0006559	0.164635	1	0.986922	1	1	0.162677	11	L-phenylalanine catabolic process	BP
10837	GO:1902222	0.164635	1	0.986922	1	1	0.162677	11	erythrose 4-phosphate/phosphoenolpyruvate family amino acid catabolic process	BP
5057	GO:0030246	0.165791	1	0.912461	1	8	5.33875	361	carbohydrate binding	MF
2543	GO:0008652	0.166554	1	0.928067	1	5	2.82466	191	cellular amino acid biosynthetic process	BP
3375	GO:0010232	0.167233	1	0.986386	1	1	0.177465	12	vascular transport	BP
3376	GO:0010233	0.167233	1	0.986386	1	1	0.177465	12	phloem transport	BP
6609	GO:0042180	0.16735	1	0.962853	1	2	0.754228	51	cellular ketone metabolic process	BP
9926	GO:0080001	0.167463	1	0.986454	1	1	0.162677	11	mucilage extrusion from seed coat	BP
2347	GO:0008131	0.168954	1	0.986203	1	1	0.162677	11	primary amine oxidase activity	MF
3810	GO:0015154	0.169113	1	0.985975	1	1	0.192254	13	disaccharide transmembrane transporter activity	MF
[truncated: 10,928 more rows]

## Sheet: top 500 upreg
internal ID	category	over represented P-Value	over represented FDR	under represented P-Value	under represented FDR	Genes in top-500 upreg	Expected genes	Genes in genome (background)	term	ontology
[truncated: 11,456 more rows]

[truncated: 10 more sheets: top 512 upreg, top 50 downreg, top 100 downreg, top 300 downreg, top 349 downreg, top 50 up-down, top 100 up-down, top 300 up-down, top 500 up-down, top 861 up-down]
