# Supplementary material for: Flax (Linum usitatissimum L.) response to non-optimal soil acidity and zinc deficiency
Source: BMC Plant Biol. 2019 Feb 15;19(Suppl 1):54. doi: 10.1186/s12870-019-1641-1 (PMC6393972; doi:10.1186/s12870-019-1641-1)
Supplement: Supplementary file 10 — GO enrichment analysis for tops of up- and down-regulated genes in flax cultivar Norlin under Zn deficiency. (XLSX 12506 kb) [file 12870_2019_1641_MOESM10_ESM.xlsx]

## Sheet: top 50 upreg
Additional file 10. GO enrichment analysis for tops of up- and down-regulated genes in flax cultivar Norlin under Zn deficiency.
internal ID	category	over represented P-Value	over represented FDR	under represented P-Value	under represented FDR	Genes in top-50 upreg	Expected genes	Genes in genome (background)	term	ontology
2881	GO:0009521	0	0	1	1	7	0.0906722	44	photosystem	CC
2882	GO:0009522	0	0	1	1	7	0.0473968	23	photosystem I	CC
2894	GO:0009535	0	0	1	1	11	0.630584	306	chloroplast thylakoid membrane	CC
3037	GO:0009765	0	0	1	1	6	0.0350324	17	photosynthesis, light harvesting	BP
6145	GO:0034357	0	0	1	1	11	0.64913	315	photosynthetic membrane	CC
6743	GO:0042651	0	0	1	1	11	0.64913	315	thylakoid membrane	CC
9062	GO:0055035	0	0	1	1	11	0.630584	306	plastid thylakoid membrane	CC
4130	GO:0016168	4.7725e-12	6.83422e-09	1	1	6	0.0556397	27	chlorophyll binding	MF
7249	GO:0044436	1.11653e-11	1.42122e-08	1	1	11	0.719195	349	thylakoid part	CC
1633	GO:0006091	8.11244e-11	9.29361e-08	1	1	9	0.389478	189	generation of precursor metabolites and energy	BP
4597	GO:0018298	1.78448e-09	1.85846e-06	1	1	6	0.119522	58	protein-chromophore linkage	BP
2883	GO:0009523	3.28803e-09	3.13898e-06	1	1	5	0.0680041	33	photosystem II	CC
7899	GO:0046906	1.58635e-07	0.000139794	1	1	8	0.651191	316	tetrapyrrole binding	MF
7247	GO:0044434	1.90451e-07	0.000155844	1	1	13	2.37396	1152	chloroplast part	CC
7248	GO:0044435	2.19122e-07	0.000167351	1	1	13	2.40281	1166	plastid part	CC
9430	GO:0070469	8.34392e-07	0.000597424	1	1	4	0.076247	37	respiratory chain	CC
5460	GO:0031409	1.29343e-06	0.000871621	1	1	3	0.022668	11	pigment binding	MF
3039	GO:0009768	1.62225e-06	0.00103247	1	1	3	0.0247288	12	photosynthesis, light harvesting in photosystem I	BP
7238	GO:0044425	8.34767e-06	0.00503321	0.999998	1	22	9.47318	4597	membrane part	CC
4053	GO:0016020	1.02577e-05	0.00587563	0.999998	1	23	10.4067	5050	membrane	CC
6931	GO:0043234	1.41975e-05	0.00774505	0.999998	1	14	3.94424	1914	protein complex	CC
4039	GO:0015979	1.69625e-05	0.00883283	1	1	4	0.173101	84	photosynthesis	BP
2897	GO:0009538	3.15873e-05	0.0157332	1	1	2	0.0103037	5	photosystem I reaction center	CC
2350	GO:0008137	3.66439e-05	0.0167917	1	1	3	0.0700649	34	NADH dehydrogenase (ubiquinone) activity	MF
8296	GO:0050136	3.66439e-05	0.0167917	1	1	3	0.0700649	34	NADH dehydrogenase (quinone) activity	MF
8058	GO:0048038	4.92554e-05	0.0217027	0.999999	1	3	0.0721256	35	quinone binding	MF
778	GO:0003954	6.20046e-05	0.0263083	0.999999	1	3	0.0824292	40	NADH dehydrogenase activity	MF
4312	GO:0016655	0.000132024	0.0540169	0.999997	1	3	0.109219	53	oxidoreductase activity, acting on NAD(P)H, quinone or similar compound as acceptor	MF
3417	GO:0010287	0.000156064	0.0616508	0.999996	1	3	0.111279	54	plastoglobule	CC
1376	GO:0005507	0.000177695	0.0642679	0.999991	1	4	0.290563	141	copper ion binding	MF
878	GO:0004129	0.000190739	0.0642679	0.999999	1	2	0.0206073	10	cytochrome-c oxidase activity	MF
3762	GO:0015002	0.000190739	0.0642679	0.999999	1	2	0.0206073	10	heme-copper terminal oxidase activity	MF
4324	GO:0016675	0.000190739	0.0642679	0.999999	1	2	0.0206073	10	oxidoreductase activity, acting on a heme group of donors	MF
4325	GO:0016676	0.000190739	0.0642679	0.999999	1	2	0.0206073	10	oxidoreductase activity, acting on a heme group of donors, oxygen as acceptor	MF
4945	GO:0022890	0.000318136	0.10413	0.999973	1	5	0.607916	295	inorganic cation transmembrane transporter activity	MF
1355	GO:0005385	0.000469011	0.148944	0.999996	1	2	0.0288502	14	zinc ion transmembrane transporter activity	MF
5861	GO:0032991	0.000481051	0.148944	0.99988	1	14	5.48773	2663	macromolecular complex	CC
4949	GO:0022900	0.000527485	0.155125	0.999982	1	3	0.166919	81	electron transport chain	BP
6774	GO:0042773	0.000528097	0.155125	0.999995	1	2	0.0329717	16	ATP synthesis coupled electron transport	BP
1458	GO:0005743	0.000792524	0.226979	0.999942	1	4	0.420389	204	mitochondrial inner membrane	CC
8634	GO:0051287	0.00093048	0.25999	0.999961	1	3	0.189587	92	NAD binding	MF
2659	GO:0009055	0.00107655	0.293641	0.999952	1	3	0.212255	103	electron transfer activity	MF
3778	GO:0015078	0.00140213	0.367431	0.999931	1	3	0.234923	114	hydrogen ion transmembrane transporter activity	MF
2439	GO:0008324	0.00141197	0.367431	0.999832	1	5	0.838717	407	cation transmembrane transporter activity	MF
3220	GO:0010023	0.0014433	0.367431	1	1	1	0.00206073	1	proanthocyanidin biosynthetic process	BP
4807	GO:0019748	0.00150065	0.373727	0.99987	1	4	0.519304	252	secondary metabolic process	BP
4309	GO:0016651	0.00157035	0.382764	0.99992	1	3	0.243166	118	oxidoreductase activity, acting on NAD(P)H	MF
1652	GO:0006119	0.00267489	0.62637	1	1	1	0.00206073	1	oxidative phosphorylation	BP
5572	GO:0031966	0.00267913	0.62637	0.999727	1	4	0.587308	285	mitochondrial membrane	CC
7257	GO:0044446	0.00279049	0.639357	0.999086	1	19	10.5922	5140	intracellular organelle part	CC
7235	GO:0044422	0.00298545	0.670614	0.999015	1	19	10.6499	5168	organelle part	CC
4950	GO:0022904	0.00314181	0.689948	0.999922	1	2	0.0865507	42	respiratory electron transport chain	BP
9102	GO:0055114	0.00319197	0.689948	0.999658	1	4	0.636766	309	oxidation-reduction process	BP
7905	GO:0046915	0.003408	0.723002	0.999912	1	2	0.08449	41	transition metal ion transmembrane transporter activity	MF
4848	GO:0019866	0.00348663	0.726233	0.999618	1	4	0.628523	305	organelle inner membrane	CC
7827	GO:0046622	0.00360053	0.736565	0.999997	1	1	0.00412146	2	positive regulation of organ growth	BP
7621	GO:0046034	0.00434867	0.840547	0.999872	1	2	0.103037	50	ATP metabolic process	BP
7255	GO:0044444	0.00452268	0.840547	0.998472	1	23	14.8064	7185	cytoplasmic part	CC
5108	GO:0030410	0.00454905	0.840547	0.999995	1	1	0.00412146	2	nicotianamine synthase activity	MF
5110	GO:0030417	0.00454905	0.840547	0.999995	1	1	0.00412146	2	nicotianamine metabolic process	BP
5111	GO:0030418	0.00454905	0.840547	0.999995	1	1	0.00412146	2	nicotianamine biosynthetic process	BP
9817	GO:0072351	0.00454905	0.840547	0.999995	1	1	0.00412146	2	tricarboxylic acid biosynthetic process	BP
5377	GO:0031224	0.00472813	0.85977	0.9984	1	16	8.57058	4159	intrinsic component of membrane	CC
2762	GO:0009205	0.00602909	1	0.999788	1	2	0.123644	60	purine ribonucleoside triphosphate metabolic process	BP
2726	GO:0009144	0.00622064	1	0.999778	1	2	0.125705	61	purine nucleoside triphosphate metabolic process	BP
3777	GO:0015077	0.00671277	1	0.999421	1	3	0.397721	193	monovalent inorganic cation transmembrane transporter activity	MF
283	GO:0000813	0.00761984	1	0.999979	1	1	0.00824292	4	ESCRT I complex	CC
3776	GO:0015075	0.00778367	1	0.998615	1	5	1.24674	605	ion transmembrane transporter activity	MF
4054	GO:0016021	0.00816131	1	0.997094	1	15	8.18728	3973	integral component of membrane	CC
7426	GO:0045277	0.00845988	1	0.999974	1	1	0.00824292	4	respiratory chain complex IV	CC
7883	GO:0046872	0.00890279	1	0.996856	1	14	7.45985	3620	metal ion binding	MF
2757	GO:0009199	0.0091951	1	0.999596	1	2	0.150433	73	ribonucleoside triphosphate metabolic process	BP
6900	GO:0043169	0.00934469	1	0.996678	1	14	7.499	3639	cation binding	MF
1304	GO:0005215	0.0106241	1	0.997291	1	7	2.49967	1213	transporter activity	MF
8223	GO:0048639	0.0114073	1	0.999949	1	1	0.0103037	5	positive regulation of developmental growth	BP
2723	GO:0009141	0.0117919	1	0.999409	1	2	0.171041	83	nucleoside triphosphate metabolic process	BP
7904	GO:0046914	0.0118632	1	0.996624	1	8	3.21474	1560	transition metal ion binding	MF
6543	GO:0040009	0.0132798	1	0.999926	1	1	0.0144251	7	regulation of growth rate	BP
2715	GO:0009126	0.013456	1	0.999277	1	2	0.183405	89	purine nucleoside monophosphate metabolic process	BP
2745	GO:0009167	0.013456	1	0.999277	1	2	0.183405	89	purine ribonucleoside monophosphate metabolic process	BP
2357	GO:0008152	0.013505	1	0.995175	1	26	19.2596	9346	metabolic process	BP
4941	GO:0022857	0.0147079	1	0.996423	1	6	2.05455	997	transmembrane transporter activity	MF
2957	GO:0009645	0.015213	1	0.999903	1	1	0.0144251	7	response to low light intensity stimulus	BP
9858	GO:0072509	0.0153125	1	0.99912	1	2	0.179284	87	divalent inorganic cation transmembrane transporter activity	MF
784	GO:0003964	0.0158216	1	0.999073	1	2	0.195769	95	RNA-directed DNA polymerase activity	MF
7242	GO:0044429	0.0167625	1	0.997102	1	4	1.0077	489	mitochondrial part	CC
3775	GO:0015074	0.0172183	1	0.998944	1	2	0.214316	104	DNA integration	BP
4946	GO:0022891	0.0178265	1	0.996098	1	5	1.54555	750	substrate-specific transmembrane transporter activity	MF
6335	GO:0035265	0.0180773	1	0.99986	1	1	0.0164858	8	organ growth	BP
10715	GO:1901657	0.0184599	1	0.997684	1	3	0.568762	276	glycosyl compound metabolic process	BP
7845	GO:0046688	0.0207261	1	0.999809	1	1	0.022668	11	response to copper ion	BP
4242	GO:0016491	0.0208855	1	0.993897	1	7	2.90769	1411	oxidoreductase activity	MF
2739	GO:0009161	0.0215527	1	0.99851	1	2	0.230802	112	ribonucleoside monophosphate metabolic process	BP
2713	GO:0009123	0.0223455	1	0.998425	1	2	0.234923	114	nucleoside monophosphate metabolic process	BP
2893	GO:0009534	0.0229366	1	0.99836	1	2	0.243166	118	chloroplast thylakoid	CC
5580	GO:0031976	0.0229366	1	0.99836	1	2	0.243166	118	plastid thylakoid	CC
2034	GO:0006829	0.023285	1	0.999759	1	1	0.022668	11	zinc II ion transport	BP
9354	GO:0070069	0.0244848	1	0.999729	1	1	0.0267895	13	cytochrome complex	CC
7678	GO:0046189	0.0247965	1	0.99972	1	1	0.0288502	14	phenol-containing compound biosynthetic process	BP
7186	GO:0044237	0.0249211	1	0.989695	1	23	16.8011	8153	cellular metabolic process	BP
3375	GO:0010232	0.0250144	1	0.999719	1	1	0.0247288	12	vascular transport	BP
3376	GO:0010233	0.0250144	1	0.999719	1	1	0.0247288	12	phloem transport	BP
5586	GO:0031984	0.0278298	1	0.997792	1	2	0.269956	131	organelle subcompartment	CC
7651	GO:0046128	0.0281234	1	0.997756	1	2	0.272016	132	purine ribonucleoside metabolic process	BP
2966	GO:0009654	0.0288603	1	0.999617	1	1	0.0329717	16	photosystem II oxygen evolving complex	CC
6626	GO:0042278	0.0289474	1	0.997654	1	2	0.276138	134	purine nucleoside metabolic process	BP
6084	GO:0034061	0.0292945	1	0.997611	1	2	0.265834	129	DNA polymerase activity	MF
7420	GO:0045261	0.0300049	1	0.999588	1	1	0.030911	15	proton-transporting ATP synthase complex, catalytic core F(1)	CC
8374	GO:0050662	0.0304393	1	0.995375	1	3	0.682102	331	coenzyme binding	MF
7913	GO:0046933	0.0319321	1	0.999531	1	1	0.0329717	16	proton-transporting ATP synthase activity, rotational mechanism	MF
4947	GO:0022892	0.0323911	1	0.991711	1	5	1.80314	875	substrate-specific transporter activity	MF
1818	GO:0006464	0.0345281	1	0.98878	1	7	3.09934	1504	cellular protein modification process	BP
6467	GO:0036211	0.0345281	1	0.98878	1	7	3.09934	1504	protein modification process	BP
6504	GO:0036452	0.0345926	1	0.999446	1	1	0.0350324	17	ESCRT complex	CC
2664	GO:0009060	0.0349405	1	0.999433	1	1	0.0370932	18	aerobic respiration	BP
7825	GO:0046620	0.0357365	1	0.999409	1	1	0.0350324	17	regulation of organ growth	BP
2732	GO:0009150	0.0365382	1	0.996639	1	2	0.30911	150	purine ribonucleotide metabolic process	BP
7693	GO:0046274	0.0376938	1	0.999336	1	1	0.0412146	20	lignin catabolic process	BP
8983	GO:0052716	0.0376938	1	0.999336	1	1	0.0412146	20	hydroquinone:oxygen oxidoreductase activity	MF
1665	GO:0006163	0.0382618	1	0.99639	1	2	0.317353	154	purine nucleotide metabolic process	BP
915	GO:0004190	0.0389735	1	0.996286	1	2	0.323535	157	aspartic-type endopeptidase activity	MF
9335	GO:0070001	0.0389735	1	0.996286	1	2	0.323535	157	aspartic-type peptidase activity	MF
2711	GO:0009119	0.043266	1	0.995634	1	2	0.335899	163	ribonucleoside metabolic process	BP
3163	GO:0009941	0.0433403	1	0.992437	1	3	0.78926	383	chloroplast envelope	CC
298	GO:0000904	0.0433976	1	0.995613	1	2	0.335899	163	cell morphogenesis involved in differentiation	BP
2885	GO:0009526	0.0447717	1	0.992086	1	3	0.797503	387	plastid envelope	CC
7690	GO:0046271	0.0452474	1	0.999032	1	1	0.0494575	24	phenylpropanoid catabolic process	BP
5903	GO:0033178	0.0461779	1	0.998992	1	1	0.0494575	24	proton-transporting two-sector ATPase complex, catalytic domain	CC
7273	GO:0044550	0.0488251	1	0.994732	1	2	0.368871	179	secondary metabolite biosynthetic process	BP
6647	GO:0042335	0.049923	1	0.99882	1	1	0.0494575	24	cuticle development	BP
7441	GO:0045333	0.0502519	1	0.998802	1	1	0.0515183	25	cellular respiration	BP
2794	GO:0009259	0.0502793	1	0.994488	1	2	0.362689	176	ribonucleotide metabolic process	BP
2915	GO:0009579	0.052372	1	0.994125	1	2	0.385357	187	thylakoid	CC
4041	GO:0015985	0.0537352	1	0.998624	1	1	0.0556397	27	energy coupled proton transport, down electrochemical gradient	BP
4042	GO:0015986	0.0537352	1	0.998624	1	1	0.0556397	27	ATP synthesis coupled proton transport	BP
7200	GO:0044267	0.0537526	1	0.97947	1	8	4.23892	2057	cellular protein metabolic process	BP
7310	GO:0044769	0.0550471	1	0.998554	1	1	0.0577005	28	ATPase activity, coupled to transmembrane movement of ions, rotational mechanism	MF
2708	GO:0009116	0.0558886	1	0.993501	1	2	0.389478	189	nucleoside metabolic process	BP
4773	GO:0019538	0.0566861	1	0.977013	1	9	5.04261	2447	protein metabolic process	BP
4795	GO:0019693	0.0575816	1	0.993192	1	2	0.3936	191	ribose phosphate metabolic process	BP
3275	GO:0010091	0.0584517	1	0.998369	1	1	0.0556397	27	trichome branching	BP
4631	GO:0018958	0.0590347	1	0.998326	1	1	0.0659434	32	phenol-containing compound metabolic process	BP
9862	GO:0072521	0.0606728	1	0.992614	1	2	0.412146	200	purine-containing compound metabolic process	BP
7884	GO:0046873	0.0608483	1	0.992583	1	2	0.389478	189	metal ion transmembrane transporter activity	MF
5573	GO:0031967	0.0663736	1	0.986252	1	3	0.925268	449	organelle envelope	CC
5579	GO:0031975	0.0663736	1	0.986252	1	3	0.925268	449	envelope	CC
8057	GO:0048037	0.0708321	1	0.984931	1	3	0.966483	469	cofactor binding	MF
4040	GO:0015980	0.0735848	1	0.997376	1	1	0.0741863	36	energy derivation by oxidation of organic compounds	BP
7596	GO:0045927	0.0737209	1	0.997365	1	1	0.076247	37	positive regulation of growth	BP
4346	GO:0016722	0.0746314	1	0.997291	1	1	0.08449	41	oxidoreductase activity, oxidizing metal ions	MF
2817	GO:0009309	0.0797973	1	0.996899	1	1	0.0824292	40	amine biosynthetic process	BP
6674	GO:0042401	0.0797973	1	0.996899	1	1	0.0824292	40	cellular biogenic amine biosynthetic process	BP
1991	GO:0006754	0.0801859	1	0.996863	1	1	0.0886114	43	ATP biosynthetic process	BP
2420	GO:0008284	0.0818443	1	0.99674	1	1	0.0783078	38	positive regulation of cell proliferation	BP
6983	GO:0043412	0.0823303	1	0.96552	1	8	4.52537	2196	macromolecule modification	BP
4328	GO:0016682	0.084139	1	0.996539	1	1	0.0906722	44	oxidoreductase activity, acting on diphenols and related substances as donors, oxygen as acceptor	MF
10926	GO:1902600	0.0842983	1	0.996526	1	1	0.0906722	44	hydrogen ion transmembrane transport	BP
3361	GO:0010218	0.0860747	1	0.996381	1	1	0.08449	41	response to far red light	BP
912	GO:0004180	0.0875714	1	0.996246	1	1	0.0906722	44	carboxypeptidase activity	MF
5639	GO:0032196	0.0883312	1	0.996178	1	1	0.0927329	45	transposition	BP
6883	GO:0043130	0.08997	1	0.996036	1	1	0.0886114	43	ubiquitin binding	MF
2852	GO:0009416	0.0900424	1	0.978832	1	3	1.08188	525	response to light stimulus	BP
21	GO:0000041	0.0909304	1	0.995942	1	1	0.0968544	47	transition metal ion transport	BP
4273	GO:0016592	0.0915327	1	0.995891	1	1	0.0927329	45	mediator complex	CC
3294	GO:0010114	0.0919711	1	0.995845	1	1	0.0989151	48	response to red light	BP
297	GO:0000902	0.0939624	1	0.985343	1	2	0.513122	249	cell morphogenesis	BP
1375	GO:0005506	0.0950787	1	0.985065	1	2	0.529608	257	iron ion binding	MF
9816	GO:0072350	0.095268	1	0.995532	1	1	0.103037	50	tricarboxylic acid metabolic process	BP
2727	GO:0009145	0.0965934	1	0.9954	1	1	0.109219	53	purine nucleoside triphosphate biosynthetic process	BP
2763	GO:0009206	0.0965934	1	0.9954	1	1	0.109219	53	purine ribonucleoside triphosphate biosynthetic process	BP
4119	GO:0016143	0.0977184	1	0.995292	1	1	0.107158	52	S-glycoside metabolic process	BP
4812	GO:0019757	0.0977184	1	0.995292	1	1	0.107158	52	glycosinolate metabolic process	BP
4815	GO:0019760	0.0977184	1	0.995292	1	1	0.107158	52	glucosinolate metabolic process	BP
5119	GO:0030433	0.101012	1	0.994971	1	1	0.0989151	48	ubiquitin-dependent ERAD pathway	BP
8124	GO:0048437	0.101235	1	0.99494	1	1	0.107158	52	floral organ development	BP
4326	GO:0016679	0.101425	1	0.994917	1	1	0.111279	54	oxidoreductase activity, acting on diphenols and related substances as donors	MF
9340	GO:0070011	0.102057	1	0.974701	1	3	1.11486	541	peptidase activity, acting on L-amino acid peptides	MF
5859	GO:0032989	0.102669	1	0.983143	1	2	0.539912	262	cellular component morphogenesis	BP
4383	GO:0016779	0.102773	1	0.983116	1	2	0.537851	261	nucleotidyltransferase activity	MF
1490	GO:0005788	0.102865	1	0.994773	1	1	0.107158	52	endoplasmic reticulum lumen	CC
10606	GO:1901135	0.106561	1	0.973091	1	3	1.14783	557	carbohydrate derivative metabolic process	BP
2822	GO:0009314	0.109466	1	0.972035	1	3	1.17462	570	response to radiation	BP
5635	GO:0032182	0.111196	1	0.993868	1	1	0.111279	54	ubiquitin-like protein binding	MF
6898	GO:0043167	0.1115	1	0.940938	1	17	12.9476	6283	ion binding	MF
2956	GO:0009644	0.111776	1	0.993787	1	1	0.129826	63	response to high light intensity	BP
2395	GO:0008233	0.113527	1	0.97054	1	3	1.17256	569	peptidase activity	MF
4883	GO:0020037	0.113823	1	0.980151	1	2	0.59143	287	heme binding	MF
3063	GO:0009809	0.114038	1	0.99353	1	1	0.125705	61	lignin biosynthetic process	BP
2949	GO:0009637	0.114891	1	0.993435	1	1	0.121583	59	response to blue light	BP
1474	GO:0005769	0.117803	1	0.993092	1	1	0.119522	58	early endosome	CC
1475	GO:0005770	0.117933	1	0.993074	1	1	0.121583	59	late endosome	CC
2027	GO:0006818	0.119426	1	0.992883	1	1	0.133948	65	hydrogen transport	BP
4045	GO:0015992	0.119426	1	0.992883	1	1	0.133948	65	proton transport	BP
2759	GO:0009201	0.122012	1	0.992563	1	1	0.136008	66	ribonucleoside triphosphate biosynthetic process	BP
2709	GO:0009117	0.126619	1	0.976493	1	2	0.624401	303	nucleotide metabolic process	BP
1372	GO:0005488	0.127146	1	0.9338	1	24	20.1622	9784	binding	MF
2724	GO:0009142	0.127562	1	0.991848	1	1	0.14219	69	nucleoside triphosphate biosynthetic process	BP
1990	GO:0006753	0.128568	1	0.975914	1	2	0.630584	306	nucleoside phosphate metabolic process	BP
10647	GO:1901363	0.130689	1	0.928696	1	18	14.2046	6893	heterocyclic compound binding	MF
10286	GO:0097159	0.13156	1	0.928136	1	18	14.2149	6898	organic cyclic compound binding	MF
3062	GO:0009808	0.133685	1	0.991021	1	1	0.148373	72	lignin metabolic process	BP
2022	GO:0006812	0.134129	1	0.974233	1	2	0.64913	315	cation transport	BP
4837	GO:0019829	0.136129	1	0.990681	1	1	0.148373	72	cation-transporting ATPase activity	MF
6733	GO:0042625	0.136129	1	0.990681	1	1	0.148373	72	ATPase coupled ion transmembrane transporter activity	MF
3099	GO:0009860	0.143333	1	0.98963	1	1	0.158676	77	pollen tube growth	BP
11215	GO:1990204	0.14609	1	0.98921	1	1	0.166919	81	oxidoreductase complex	CC
2716	GO:0009127	0.147433	1	0.989005	1	1	0.166919	81	purine nucleoside monophosphate biosynthetic process	BP
2746	GO:0009168	0.147433	1	0.989005	1	1	0.166919	81	purine ribonucleoside monophosphate biosynthetic process	BP
10381	GO:0098662	0.157433	1	0.987408	1	1	0.173101	84	inorganic cation transmembrane transport	BP
2053	GO:0006869	0.15815	1	0.987286	1	1	0.177223	86	lipid transport	BP
10046	GO:0080167	0.159251	1	0.987102	1	1	0.179284	87	response to karrikin	BP
1900	GO:0006576	0.159382	1	0.987081	1	1	0.177223	86	cellular biogenic amine metabolic process	BP
7161	GO:0044106	0.159382	1	0.987081	1	1	0.177223	86	cellular amine metabolic process	BP
10375	GO:0098655	0.161242	1	0.986769	1	1	0.177223	86	cation transmembrane transport	BP
6541	GO:0040007	0.16199	1	0.965146	1	2	0.715074	347	growth	BP
8222	GO:0048638	0.165549	1	0.986027	1	1	0.179284	87	regulation of developmental growth	BP
2400	GO:0008238	0.170772	1	0.985103	1	1	0.177223	86	exopeptidase activity	MF
8195	GO:0048569	0.171392	1	0.98498	1	1	0.189587	92	post-embryonic animal organ development	BP
10379	GO:0098660	0.176262	1	0.98408	1	1	0.193709	94	inorganic ion transmembrane transport	BP
6689	GO:0042451	0.179888	1	0.98338	1	1	0.212255	103	purine nucleoside biosynthetic process	BP
7652	GO:0046129	0.179888	1	0.98338	1	1	0.212255	103	purine ribonucleoside biosynthetic process	BP
1696	GO:0006259	0.182682	1	0.941391	1	3	1.43633	697	DNA metabolic process	BP
2996	GO:0009699	0.182699	1	0.982841	1	1	0.208134	101	phenylpropanoid biosynthetic process	BP
9089	GO:0055086	0.185487	1	0.956634	1	2	0.795442	386	nucleobase-containing small molecule metabolic process	BP
3156	GO:0009932	0.185875	1	0.982215	1	1	0.210195	102	cell tip growth	BP
2737	GO:0009156	0.187315	1	0.981926	1	1	0.212255	103	ribonucleoside monophosphate biosynthetic process	BP
4373	GO:0016765	0.189102	1	0.981559	1	1	0.222559	108	transferase activity, transferring alkyl or aryl (other than methyl) groups	MF
909	GO:0004175	0.190078	1	0.954884	1	2	0.799564	388	endopeptidase activity	MF
1454	GO:0005739	0.190812	1	0.925928	1	4	2.2668	1100	mitochondrion	CC
2714	GO:0009124	0.190937	1	0.98119	1	1	0.216377	105	nucleoside monophosphate biosynthetic process	BP
8212	GO:0048588	0.191185	1	0.981136	1	1	0.220498	107	developmental cell growth	BP
11222	GO:1990267	0.199369	1	0.979413	1	1	0.228741	111	response to transition metal nanoparticle	BP
7294	GO:0044710	0.206358	1	0.88595	1	10	7.48664	3633
2954	GO:0009642	0.210698	1	0.976881	1	1	0.255531	124	response to light intensity	BP
1051	GO:0004519	0.215207	1	0.925443	1	3	1.57852	766	endonuclease activity	MF
4338	GO:0016709	0.216873	1	0.97545	1	1	0.249348	121	oxidoreductase activity, acting on paired donors, with incorporation or reduction of molecular oxygen, NAD(P)H as one donor, and incorporation of one atom of oxygen	MF
2816	GO:0009308	0.217873	1	0.975213	1	1	0.249348	121	amine metabolic process	BP
2995	GO:0009698	0.221104	1	0.974434	1	1	0.255531	124	phenylpropanoid metabolic process	BP
2951	GO:0009639	0.22184	1	0.97426	1	1	0.249348	121	response to red or far red light	BP
1666	GO:0006164	0.223369	1	0.973877	1	1	0.263774	128	purine nucleotide biosynthetic process	BP
2734	GO:0009152	0.223369	1	0.973877	1	1	0.263774	128	purine ribonucleotide biosynthetic process	BP
6691	GO:0042455	0.226701	1	0.973054	1	1	0.265834	129	ribonucleoside biosynthetic process	BP
3016	GO:0009735	0.230557	1	0.972085	1	1	0.265834	129	response to cytokinin	BP
2741	GO:0009163	0.231612	1	0.971812	1	1	0.272016	132	nucleoside biosynthetic process	BP
6583	GO:0042127	0.232069	1	0.971715	1	1	0.247288	120	regulation of cell proliferation	BP
2224	GO:0007275	0.237506	1	0.935121	1	2	0.935572	454	multicellular organism development	BP
9863	GO:0072522	0.246226	1	0.967932	1	1	0.294685	143	purine-containing compound biosynthetic process	BP
2965	GO:0009653	0.250764	1	0.929061	1	2	0.947936	460	anatomical structure morphogenesis	BP
2904	GO:0009555	0.250824	1	0.966666	1	1	0.286442	139	pollen development	BP
8600	GO:0051240	0.251326	1	0.966527	1	1	0.284381	138	positive regulation of multicellular organismal process	BP
3916	GO:0015672	0.25427	1	0.965683	1	1	0.300867	146	monovalent inorganic cation transport	BP
8530	GO:0051094	0.256261	1	0.965124	1	1	0.288502	140	positive regulation of developmental process	BP
10705	GO:1901617	0.256903	1	0.964927	1	1	0.304988	148	organic hydroxy compound biosynthetic process	BP
2795	GO:0009260	0.264284	1	0.962761	1	1	0.313231	152	ribonucleotide biosynthetic process	BP
7729	GO:0046390	0.264284	1	0.962761	1	1	0.313231	152	ribose phosphate biosynthetic process	BP
2020	GO:0006810	0.265793	1	0.862652	1	6	4.3502	2111	transport	BP
3109	GO:0009873	0.269272	1	0.961259	1	1	0.315292	153	ethylene-activated signaling pathway	BP
7838	GO:0046658	0.275553	1	0.959317	1	1	0.321474	156	anchored component of plasma membrane	CC
1050	GO:0004518	0.280345	1	0.889475	1	3	1.81756	882	nuclease activity	MF
8595	GO:0051234	0.2841	1	0.849913	1	6	4.44912	2159	establishment of localization	BP
10717	GO:1901659	0.286599	1	0.955763	1	1	0.346203	168	glycosyl compound biosynthetic process	BP
1477	GO:0005773	0.290028	1	0.909717	1	2	1.0654	517	vacuole	CC
1397	GO:0005576	0.297227	1	0.879287	1	3	1.96388	953	extracellular region	CC
9341	GO:0070013	0.304724	1	0.949583	1	1	0.362689	176	intracellular organelle lumen	CC
82	GO:0000160	0.30491	1	0.949515	1	1	0.36681	178	phosphorelay signal transduction system	BP
3077	GO:0009826	0.305231	1	0.949404	1	1	0.362689	176	unidimensional cell growth	BP
2356	GO:0008150	0.307044	1	0.843011	1	30	28.2877	13727	biological_process	BP
6930	GO:0043233	0.312638	1	0.946738	1	1	0.372992	181	organelle lumen	CC
6109	GO:0034220	0.313669	1	0.946357	1	1	0.379174	184	ion transmembrane transport	BP
1481	GO:0005777	0.313805	1	0.946315	1	1	0.368871	179	peroxisome	CC
5327	GO:0031090	0.315761	1	0.827085	1	6	4.57482	2220	organelle membrane	CC
6734	GO:0042626	0.318818	1	0.944448	1	1	0.389478	189	ATPase activity, coupled to transmembrane movement of substances	MF
2021	GO:0006811	0.319534	1	0.893813	1	2	1.16843	567	ion transport	BP
4411	GO:0016820	0.324218	1	0.942407	1	1	0.397721	193	hydrolase activity, acting on acid anhydrides, catalyzing transmembrane movement of substances	MF
1734	GO:0006310	0.326365	1	0.941597	1	1	0.381235	185	DNA recombination	BP
8562	GO:0051179	0.330902	1	0.815812	1	6	4.69847	2280	localization	BP
7196	GO:0044260	0.333257	1	0.782679	1	14	12.2655	5952	cellular macromolecule metabolic process	BP
8085	GO:0048229	0.334582	1	0.938376	1	1	0.403903	196	gametophyte development	BP
9198	GO:0060560	0.337214	1	0.937322	1	1	0.414207	201	developmental growth involved in morphogenesis	BP
7253	GO:0044440	0.338026	1	0.937003	1	1	0.403903	196	endosomal part	CC
5378	GO:0031225	0.338688	1	0.936728	1	1	0.418328	203	anchored component of membrane	CC
4786	GO:0019637	0.34257	1	0.880584	1	2	1.19728	581	organophosphate metabolic process	BP
5578	GO:0031974	0.345032	1	0.934142	1	1	0.424511	206	membrane-enclosed lumen	CC
6720	GO:0042579	0.345085	1	0.934124	1	1	0.418328	203	microbody	CC
7017	GO:0043492	0.345299	1	0.934028	1	1	0.430693	209	ATPase activity, coupled to movement of substances	MF
3884	GO:0015399	0.347093	1	0.933285	1	1	0.432754	210	primary active transmembrane transporter activity	MF
3885	GO:0015405	0.347093	1	0.933285	1	1	0.432754	210	P-P-bond-hydrolysis-driven transmembrane transporter activity	MF
2008	GO:0006790	0.349291	1	0.932382	1	1	0.414207	201	sulfur compound metabolic process	BP
10690	GO:1901566	0.349426	1	0.876504	1	2	1.21995	592	organonitrogen compound biosynthetic process	BP
4959	GO:0030001	0.355011	1	0.929948	1	1	0.440996	214	metal ion transport	BP
3196	GO:0009987	0.361527	1	0.763083	1	23	21.3904	10380	cellular process	BP
7307	GO:0044765	0.367387	1	0.812654	1	4	3.05194	1481
1485	GO:0005783	0.373444	1	0.861699	1	2	1.27765	620	endoplasmic reticulum	CC
9808	GO:0072330	0.375504	1	0.920863	1	1	0.463664	225	monocarboxylic acid biosynthetic process	BP
10688	GO:1901564	0.377637	1	0.825981	1	3	2.16995	1053	organonitrogen compound metabolic process	BP
2743	GO:0009165	0.38037	1	0.918604	1	1	0.47809	232	nucleotide biosynthetic process	BP
10630	GO:1901293	0.38037	1	0.918604	1	1	0.47809	232	nucleoside phosphate biosynthetic process	BP
2423	GO:0008289	0.380691	1	0.918462	1	1	0.465725	226	lipid binding	MF
1514	GO:0005840	0.381517	1	0.918041	1	1	0.525486	255	ribosome	CC
1042	GO:0004497	0.381604	1	0.918022	1	1	0.486333	236	monooxygenase activity	MF
4754	GO:0019439	0.382032	1	0.917823	1	1	0.484272	235	aromatic compound catabolic process	BP
2410	GO:0008270	0.386399	1	0.819686	1	3	2.21529	1075	zinc ion binding	MF
10645	GO:1901361	0.386938	1	0.915499	1	1	0.490454	238	organic cyclic compound catabolic process	BP
10915	GO:1902578	0.389127	1	0.796249	1	4	3.13849	1523
695	GO:0003735	0.399738	1	0.909219	1	1	0.570822	277	structural constituent of ribosome	MF
8213	GO:0048589	0.402614	1	0.907812	1	1	0.513122	249	developmental growth	BP
7779	GO:0046483	0.404095	1	0.733168	1	10	8.88175	4310	heterocycle metabolic process	BP
7207	GO:0044281	0.416236	1	0.775034	1	4	3.26832	1586	small molecule metabolic process	BP
6901	GO:0043170	0.42184	1	0.707639	1	14	12.9002	6260	macromolecule metabolic process	BP
4067	GO:0016049	0.426845	1	0.895124	1	1	0.554337	269	cell growth	BP
10703	GO:1901615	0.430189	1	0.893294	1	1	0.560519	272	organic hydroxy compound metabolic process	BP
1536	GO:0005886	0.434887	1	0.73224	1	6	5.27135	2558	plasma membrane	CC
4334	GO:0016705	0.440453	1	0.887556	1	1	0.581126	282	oxidoreductase activity, acting on paired donors, with incorporation or reduction of molecular oxygen	MF
1784	GO:0006412	0.44562	1	0.88457	1	1	0.645009	313	translation	BP
6896	GO:0043161	0.447305	1	0.883631	1	1	0.579065	281	proteasome-mediated ubiquitin-dependent protein catabolic process	BP
3557	GO:0010498	0.44881	1	0.882756	1	1	0.581126	282	proteasomal protein catabolic process	BP
8279	GO:0048869	0.451994	1	0.807537	1	2	1.50021	728	cellular developmental process	BP
7295	GO:0044711	0.452137	1	0.745627	1	4	3.43112	1665
2846	GO:0009409	0.462126	1	0.874828	1	1	0.618219	300	response to cold	BP
5575	GO:0031969	0.463019	1	0.874289	1	1	0.612037	297	chloroplast membrane	CC
8642	GO:0051301	0.463085	1	0.87426	1	1	0.593491	288	cell division	BP
8062	GO:0048046	0.464221	1	0.873539	1	1	0.64707	314	apoplast	CC
6542	GO:0040008	0.46686	1	0.871933	1	1	0.628523	305	regulation of growth	BP
6602	GO:0042170	0.470039	1	0.869971	1	1	0.624401	303	plastid membrane	CC
8165	GO:0048513	0.476425	1	0.865967	1	1	0.628523	305	animal organ development	BP
10644	GO:1901360	0.478825	1	0.666696	1	10	9.37427	4549	organic cyclic compound metabolic process	BP
10608	GO:1901137	0.499497	1	0.85083	1	1	0.684163	332	carbohydrate derivative biosynthetic process	BP
5379	GO:0031226	0.499579	1	0.850773	1	1	0.686223	333	intrinsic component of plasma membrane	CC
1301	GO:0005198	0.514696	1	0.840259	1	1	0.778956	378	structural molecule activity	MF
4572	GO:0018130	0.514705	1	0.673312	1	5	4.73968	2300	heterocycle biosynthetic process	BP
7292	GO:0044707	0.521219	1	0.710318	1	3	2.74489	1332
5733	GO:0032501	0.521815	1	0.70978	1	3	2.74695	1333	multicellular organismal process	BP
4360	GO:0016747	0.522273	1	0.834862	1	1	0.723317	351	transferase activity, transferring acyl groups other than amino-acyl groups	MF
7309	GO:0044767	0.525868	1	0.662862	1	5	4.72938	2295
5030	GO:0030163	0.536001	1	0.82472	1	1	0.745985	362	protein catabolic process	BP
3235	GO:0010038	0.537846	1	0.823314	1	1	0.776896	377	response to metal ion	BP
1846	GO:0006511	0.542607	1	0.819696	1	1	0.76041	369	ubiquitin-dependent protein catabolic process	BP
8271	GO:0048856	0.543671	1	0.689707	1	3	2.77374	1346	anatomical structure development	BP
4874	GO:0019941	0.545036	1	0.817825	1	1	0.764531	371	modification-dependent protein catabolic process	BP
1473	GO:0005768	0.54591	1	0.817154	1	1	0.756288	367	endosome	CC
7075	GO:0043632	0.548757	1	0.814933	1	1	0.772774	375	modification-dependent macromolecule catabolic process	BP
4359	GO:0016746	0.550849	1	0.813292	1	1	0.781017	379	transferase activity, transferring acyl groups	MF
669	GO:0003674	0.551889	1	0.635754	1	29	28.605	13881	molecular_function	MF
7261	GO:0044451	0.55455	1	0.810373	1	1	0.778956	378	nucleoplasm part	CC
9088	GO:0055085	0.555539	1	0.809571	1	1	0.816049	396	transmembrane transport	BP
6218	GO:0034641	0.570103	1	0.583561	1	9	8.95388	4345	cellular nitrogen compound metabolic process	BP
6732	GO:0042623	0.571543	1	0.796553	1	1	0.816049	396	ATPase activity, coupled	MF
10194	GO:0090407	0.578505	1	0.790693	1	1	0.8449	410	organophosphate biosynthetic process	BP
10646	GO:1901362	0.588313	1	0.601659	1	5	5.12504	2487	organic cyclic compound biosynthetic process	BP
1975	GO:0006725	0.590574	1	0.562779	1	9	9.10843	4420	cellular aromatic compound metabolic process	BP
7237	GO:0044424	0.600788	1	0.547994	1	24	23.9704	11632	intracellular part	CC
8736	GO:0051603	0.600859	1	0.771114	1	1	0.888175	431	proteolysis involved in cellular protein catabolic process	BP
5734	GO:0032502	0.604574	1	0.584934	1	5	5.13328	2491	developmental process	BP
7288	GO:0044702	0.613695	1	0.665426	1	2	2.0257	983
7267	GO:0044459	0.619025	1	0.754278	1	1	0.943815	458	plasma membrane part	CC
5794	GO:0032787	0.621201	1	0.752203	1	1	0.954118	463	monocarboxylic acid metabolic process	BP
6992	GO:0043436	0.622104	1	0.656763	1	2	2.04837	994	oxoacid metabolic process	BP
1658	GO:0006139	0.625044	1	0.532797	1	8	8.30887	4032	nucleobase-containing compound metabolic process	BP
4390	GO:0016788	0.626895	1	0.606668	1	3	3.14261	1525	hydrolase activity, acting on ester bonds	MF
7191	GO:0044248	0.627587	1	0.651037	1	2	2.06897	1004	cellular catabolic process	BP
1626	GO:0006082	0.628071	1	0.650529	1	2	2.07103	1005	organic acid metabolic process	BP
2912	GO:0009570	0.630393	1	0.743311	1	1	0.964422	468	chloroplast stroma	CC
4071	GO:0016053	0.63153	1	0.742194	1	1	0.968544	470	organic acid biosynthetic process	BP
7730	GO:0046394	0.63153	1	0.742194	1	1	0.968544	470	carboxylic acid biosynthetic process	BP
2891	GO:0009532	0.632329	1	0.741407	1	1	0.970604	471	plastid stroma	CC
2801	GO:0009266	0.633224	1	0.740517	1	1	0.993272	482	response to temperature stimulus	BP
7286	GO:0044699	0.648037	1	0.485801	1	15	15.5152	7529
4930	GO:0022804	0.650917	1	0.722603	1	1	1.04067	505	active transmembrane transporter activity	MF
7199	GO:0044265	0.658725	1	0.714419	1	1	1.04685	508	cellular macromolecule catabolic process	BP
2943	GO:0009628	0.66049	1	0.569943	1	3	3.35899	1630	response to abiotic stimulus	BP
642	GO:0003006	0.666463	1	0.608665	1	2	2.22147	1078	developmental process involved in reproduction	BP
1845	GO:0006508	0.667369	1	0.705149	1	1	1.05922	514	proteolysis	BP
1478	GO:0005774	0.6694	1	0.702933	1	1	1.07982	524	vacuolar membrane	CC
9748	GO:0071704	0.669584	1	0.46168	1	17	17.712	8595	organic substance metabolic process	BP
6390	GO:0035556	0.673712	1	0.698194	1	1	1.09837	533	intracellular signal transduction	BP
4461	GO:0016887	0.682352	1	0.688539	1	1	1.09219	530	ATPase activity	MF
2872	GO:0009507	0.68561	1	0.541167	1	3	3.41669	1658	chloroplast	CC
7250	GO:0044437	0.685879	1	0.684516	1	1	1.1334	550	vacuolar part	CC
2017	GO:0006807	0.688382	1	0.457331	1	9	9.76374	4738	nitrogen compound metabolic process	BP
10901	GO:1902494	0.695688	1	0.673147	1	1	1.15401	560	catalytic complex	CC
4911	GO:0022414	0.696975	1	0.573085	1	2	2.35129	1141	reproductive process	BP
9747	GO:0071702	0.697423	1	0.572546	1	2	2.35335	1142	organic substance transport	BP
7202	GO:0044271	0.698625	1	0.498995	1	4	4.67168	2267	cellular nitrogen compound biosynthetic process	BP
4176	GO:0016310	0.702162	1	0.665467	1	1	1.1808	573	phosphorylation	BP
2895	GO:0009536	0.708328	1	0.514099	1	3	3.53003	1713	plastid	CC
1400	GO:0005618	0.711287	1	0.654396	1	1	1.23438	599	cell wall	CC
5081	GO:0030312	0.711287	1	0.654396	1	1	1.23438	599	external encapsulating structure	CC
8599	GO:0051239	0.713394	1	0.651811	1	1	1.20553	585	regulation of multicellular organismal process	BP
2011	GO:0006796	0.716468	1	0.549197	1	2	2.44609	1187	phosphate-containing compound metabolic process	BP
7296	GO:0044712	0.719833	1	0.643778	1	1	1.2385	601
2010	GO:0006793	0.725171	1	0.538224	1	2	2.4873	1207	phosphorus metabolic process	BP
4753	GO:0019438	0.72748	1	0.464123	1	4	4.85302	2355	aromatic compound biosynthetic process	BP
7270	GO:0044464	0.733911	1	0.422562	1	27	27.7189	13451	cell part	CC
10694	GO:1901575	0.738845	1	0.520582	1	2	2.545	1235	organic substance catabolic process	BP
7209	GO:0044283	0.74051	1	0.616964	1	1	1.31475	638	small molecule biosynthetic process	BP
86	GO:0000166	0.74944	1	0.407203	1	6	7.02091	3407	nucleotide binding	MF
10626	GO:1901265	0.74944	1	0.407203	1	6	7.02091	3407	nucleoside phosphate binding	MF
2863	GO:0009451	0.753368	1	0.599465	1	1	1.33329	647	RNA modification	BP
2662	GO:0009058	0.755403	1	0.39073	1	7	8.39336	4073	biosynthetic process	BP
2871	GO:0009506	0.764684	1	0.583485	1	1	1.42809	693	plasmodesma	CC
7245	GO:0044432	0.767462	1	0.579492	1	1	1.39924	679	endoplasmic reticulum part	CC
7050	GO:0043565	0.768425	1	0.578083	1	1	1.46106	709	sequence-specific DNA binding	MF
8426	GO:0050793	0.769527	1	0.576494	1	1	1.40748	683	regulation of developmental process	BP
1540	GO:0005911	0.772494	1	0.572146	1	1	1.459	708	cell-cell junction	CC
7187	GO:0044238	0.777109	1	0.337733	1	15	16.6383	8074	primary metabolic process	BP
3769	GO:0015031	0.779809	1	0.561287	1	1	1.45488	706	protein transport	BP
6454	GO:0036094	0.779993	1	0.368397	1	6	7.26202	3524	small molecule binding	MF
3232	GO:0010035	0.781248	1	0.559106	1	1	1.51876	737	response to inorganic substance	BP
4979	GO:0030054	0.78346	1	0.555761	1	1	1.50639	731	cell junction	CC
3033	GO:0009755	0.785294	1	0.552962	1	1	1.53731	746	hormone-mediated signaling pathway	BP
1494	GO:0005794	0.789149	1	0.547048	1	1	1.50227	729	Golgi apparatus	CC
2661	GO:0009057	0.791099	1	0.544023	1	1	1.51464	735	macromolecule catabolic process	BP
7396	GO:0045184	0.794143	1	0.539267	1	1	1.51258	734	establishment of protein localization	BP
5145	GO:0030529	0.798076	1	0.533035	1	1	1.60119	777	intracellular ribonucleoprotein complex	CC
4529	GO:0017111	0.807122	1	0.51846	1	1	1.53937	747	nucleoside-triphosphatase activity	MF
2660	GO:0009056	0.807983	1	0.42297	1	2	2.93036	1422	catabolic process	BP
2336	GO:0008104	0.809032	1	0.515315	1	1	1.58676	770	protein localization	BP
10159	GO:0090304	0.809531	1	0.329223	1	6	7.57113	3674	nucleic acid metabolic process	BP
6223	GO:0034654	0.815317	1	0.371068	1	3	4.2925	2083	nucleobase-containing compound biosynthetic process	BP
7192	GO:0044249	0.817576	1	0.318242	1	6	7.8349	3802	cellular biosynthetic process	BP
8169	GO:0048522	0.822973	1	0.491819	1	1	1.65065	801	positive regulation of cellular process	BP
5870	GO:0033036	0.824567	1	0.48906	1	1	1.67125	811	macromolecule localization	BP
4232	GO:0016462	0.826253	1	0.486135	1	1	1.64034	796	pyrophosphatase activity	MF
4409	GO:0016818	0.828663	1	0.481914	1	1	1.65477	803	hydrolase activity, acting on acid anhydrides, in phosphorus-containing anhydrides	MF
3011	GO:0009725	0.829783	1	0.479927	1	1	1.74132	845	response to hormone	BP
10695	GO:1901576	0.830702	1	0.300022	1	6	7.97091	3868	organic substance biosynthetic process	BP
4408	GO:0016817	0.832075	1	0.47588	1	1	1.67331	812	hydrolase activity, acting on acid anhydrides	MF
4809	GO:0019752	0.861942	1	0.419844	1	1	1.89793	921	carboxylic acid metabolic process	BP
4377	GO:0016772	0.862187	1	0.334431	1	2	3.27862	1591	transferase activity, transferring phosphorus-containing groups	MF
7305	GO:0044763	0.869786	1	0.227332	1	9	11.4783	5570
3007	GO:0009719	0.870019	1	0.403597	1	1	1.99479	968	response to endogenous stimulus	BP
4389	GO:0016787	0.873856	1	0.246191	1	5	7.06419	3428	hydrolase activity	MF
6220	GO:0034645	0.874725	1	0.277386	1	3	4.87569	2366	cellular macromolecule biosynthetic process	BP
1749	GO:0006351	0.877874	1	0.30628	1	2	3.53621	1716	transcription, DNA-templated	BP
10345	GO:0097659	0.877874	1	0.30628	1	2	3.53621	1716	nucleic acid-templated transcription	BP
6615	GO:0042221	0.882099	1	0.298474	1	2	3.59185	1743	response to chemical	BP
682	GO:0003700	0.887159	1	0.367371	1	1	2.16789	1052	DNA binding transcription factor activity	MF
356	GO:0001071	0.887669	1	0.366254	1	1	2.17201	1054
4354	GO:0016740	0.890834	1	0.21929	1	5	7.27232	3529	transferase activity	MF
5786	GO:0032774	0.895646	1	0.272728	1	2	3.71756	1804	RNA biosynthetic process	BP
6925	GO:0043228	0.896514	1	0.346494	1	1	2.17407	1055	non-membrane-bounded organelle	CC
6929	GO:0043232	0.896514	1	0.346494	1	1	2.17407	1055	intracellular non-membrane-bounded organelle	CC
2663	GO:0009059	0.899526	1	0.23406	1	3	5.15801	2503	macromolecule biosynthetic process	BP
8166	GO:0048518	0.899923	1	0.338672	1	1	2.18025	1058	positive regulation of biological process	BP
3230	GO:0010033	0.915444	1	0.301443	1	1	2.40899	1169	response to organic substance	BP
670	GO:0003676	0.915798	1	0.17771	1	5	7.74835	3760	nucleic acid binding	MF
1396	GO:0005575	0.915916	1	0.182934	1	28	30.0846	14599	cellular_component	CC
671	GO:0003677	0.919597	1	0.224185	1	2	3.99576	1939	DNA binding	MF
2094	GO:0006952	0.921883	1	0.28516	1	1	2.47494	1201	defense response	BP
1382	GO:0005524	0.922137	1	0.191712	1	3	5.26311	2554	ATP binding	MF
5758	GO:0032559	0.927285	1	0.181616	1	3	5.34966	2596	adenyl ribonucleotide binding	MF
5154	GO:0030554	0.927846	1	0.180505	1	3	5.35996	2601	adenyl nucleotide binding	MF
8470	GO:0050896	0.945117	1	0.124942	1	5	8.36451	4059	response to stimulus	BP
6409	GO:0035639	0.946861	1	0.141341	1	3	5.71441	2773	purine ribonucleoside triphosphate binding	MF
483	GO:0001883	0.948857	1	0.137042	1	3	5.7618	2796	purine nucleoside binding	MF
5753	GO:0032550	0.948857	1	0.137042	1	3	5.7618	2796	purine ribonucleoside binding	MF
5752	GO:0032549	0.949532	1	0.135581	1	3	5.78035	2805	ribonucleoside binding	MF
482	GO:0001882	0.949754	1	0.135098	1	3	5.78447	2807	nucleoside binding	MF
5756	GO:0032555	0.950529	1	0.133412	1	3	5.80096	2815	purine ribonucleotide binding	MF
4518	GO:0017076	0.950928	1	0.132542	1	3	5.81126	2820	purine nucleotide binding	MF
5755	GO:0032553	0.953791	1	0.126242	1	3	5.88133	2854	ribonucleotide binding	MF
7241	GO:0044428	0.95546	1	0.189821	1	1	2.87884	1397	nuclear part	CC
1379	GO:0005515	0.956453	1	0.186668	1	1	2.94066	1427	protein binding	MF
10314	GO:0097367	0.957196	1	0.118629	1	3	5.97406	2899	carbohydrate derivative binding	MF
4064	GO:0016043	0.961738	1	0.125729	1	2	4.66756	2265	cellular component organization	BP
2191	GO:0007165	0.96743	1	0.150043	1	1	3.26008	1582	signal transduction	BP
9771	GO:0071840	0.968908	1	0.106503	1	2	4.88599	2371	cellular component organization or biogenesis	BP
4077	GO:0016070	0.970593	1	0.0871878	1	3	6.45009	3130	RNA metabolic process	BP
707	GO:0003824	0.971566	1	0.059655	1	13	17.8418	8658	catalytic activity	MF
1753	GO:0006355	0.972246	1	0.132785	1	1	3.38578	1643	regulation of transcription, DNA-templated	BP
11055	GO:1903506	0.972379	1	0.132295	1	1	3.3899	1645	regulation of nucleic acid-templated transcription	BP
11435	GO:2001141	0.972603	1	0.131471	1	1	3.39608	1648	regulation of RNA biosynthetic process	BP
1508	GO:0005829	0.974851	1	0.123087	1	1	3.40227	1651	cytosol	CC
10367	GO:0098588	0.976013	1	0.118665	1	1	3.47233	1685	bounding membrane of organelle	CC
8609	GO:0051252	0.976156	1	0.118117	1	1	3.51561	1706	regulation of RNA metabolic process	BP
688	GO:0003723	0.97873	1	0.108087	1	1	3.56919	1732	RNA binding	MF
4687	GO:0019219	0.979529	1	0.104906	1	1	3.64337	1768	regulation of nucleobase-containing compound metabolic process	BP
6899	GO:0043168	0.979958	1	0.0633835	1	3	6.80041	3300	anion binding	MF
11312	GO:2000112	0.980025	1	0.102912	1	1	3.66192	1777	regulation of cellular macromolecule biosynthetic process	BP
3575	GO:0010556	0.980863	1	0.0995188	1	1	3.70107	1796	regulation of macromolecule biosynthetic process	BP
8555	GO:0051171	0.981558	1	0.0966726	1	1	3.73198	1811	regulation of nitrogen compound metabolic process	BP
5417	GO:0031326	0.983224	1	0.0897297	1	1	3.81441	1851	regulation of cellular biosynthetic process	BP
6928	GO:0043231	0.98331	1	0.0381106	1	11	16.4797	7997	intracellular membrane-bounded organelle	CC
3121	GO:0009889	0.984068	1	0.0861439	1	1	3.86387	1875	regulation of biosynthetic process	BP
6924	GO:0043227	0.984943	1	0.0348163	1	11	16.5909	8051	membrane-bounded organelle	CC
3531	GO:0010468	0.986236	1	0.0767027	1	1	3.98545	1934	regulation of gene expression	BP
2093	GO:0006950	0.986324	1	0.0544344	1	2	5.79271	2811	response to stress	BP
9983	GO:0080090	0.990733	1	0.0558316	1	1	4.32135	2097	regulation of primary metabolic process	BP
9149	GO:0060255	0.992204	1	0.0485218	1	1	4.46148	2165	regulation of macromolecule metabolic process	BP
5414	GO:0031323	0.992512	1	0.0469549	1	1	4.50476	2186	regulation of cellular metabolic process	BP
6926	GO:0043229	0.993679	1	0.016154	1	11	17.5615	8522	intracellular organelle	CC
6923	GO:0043226	0.994519	1	0.0142287	1	11	17.6996	8589	organelle	CC
8427	GO:0050794	0.995703	1	0.0170266	1	3	8.38305	4068	regulation of cellular process	BP
4690	GO:0019222	0.995998	1	0.02802	1	1	5.022	2437	regulation of metabolic process	BP
8423	GO:0050789	0.998545	1	0.00660115	1	3	9.36602	4545	regulation of biological process	BP
9331	GO:0065007	0.999419	1	0.00292326	1	3	10.1759	4938	biological regulation	BP
1404	GO:0005634	0.999855	1	0.00161348	1	1	7.71332	3743	nucleus	CC
5953	GO:0033385	1	1	0.985136	1	0	0.0144251	7	geranylgeranyl diphosphate metabolic process	BP
7302	GO:0044743	1	1	0.890422	1	0	0.117462	57	protein transmembrane import into intracellular organelle	BP
3023	GO:0009742	1	1	0.865131	1	0	0.146312	71	brassinosteroid mediated signaling pathway	BP
6975	GO:0043401	1	1	0.865131	1	0	0.146312	71	steroid hormone mediated signaling pathway	BP
2454	GO:0008374	1	1	0.765999	1	0	0.259652	126	O-acyltransferase activity	MF
4318	GO:0016667	1	1	0.817114	1	0	0.208134	101	oxidoreductase activity, acting on a sulfur group of donors	MF
8611	GO:0051254	1	1	0.511805	1	0	0.651191	316	positive regulation of RNA metabolic process	BP
8207	GO:0048583	1	1	0.208732	1	0	1.50639	731	regulation of response to stimulus	BP
10702	GO:1901607	1	1	0.695306	1	0	0.354446	172	alpha-amino acid biosynthetic process	BP
328	GO:0000976	1	1	0.728525	1	0	0.321474	156	transcription regulatory region sequence-specific DNA binding	MF
1157	GO:0004672	1	1	0.0926762	1	0	2.23795	1086	protein kinase activity	MF
335	GO:0000988	1	1	0.647164	1	0	0.440996	214	transcription factor activity, protein binding	MF
8500	GO:0051028	1	1	0.804895	1	0	0.206073	100	mRNA transport	BP
2429	GO:0008299	1	1	0.709775	1	0	0.335899	163	isoprenoid biosynthetic process	BP
9332	GO:0065008	1	1	0.124509	1	0	2.01127	976	regulation of biological quality	BP
10368	GO:0098589	1	1	0.295568	1	0	1.17256	569	membrane region	CC
8569	GO:0051186	1	1	0.556661	1	0	0.579065	281	cofactor metabolic process	BP
1	GO:0000002	1	1	0.98133	1	0	0.0185466	9	mitochondrial genome maintenance	BP
2	GO:0000003	1	1	0.950799	1	0	0.0515183	25	reproduction	BP
3	GO:0000009	1	1	0.997515	1	0	0.00206073	1	alpha-1,6-mannosyltransferase activity	MF
4	GO:0000012	1	1	0.992763	1	0	0.00618219	3	single strand break repair	BP
5	GO:0000014	1	1	0.990532	1	0	0.00824292	4	single-stranded DNA endodeoxyribonuclease activity	MF
6	GO:0000015	1	1	0.984821	1	0	0.0144251	7	phosphopyruvate hydratase complex	CC
7	GO:0000018	1	1	0.966281	1	0	0.0350324	17	regulation of DNA recombination	BP
8	GO:0000019	1	1	0.997325	1	0	0.00206073	1	regulation of mitotic recombination	BP
9	GO:0000023	1	1	0.988389	1	0	0.0103037	5	maltose metabolic process	BP
10	GO:0000024	1	1	0.995594	1	0	0.00412146	2	maltose biosynthetic process	BP
11	GO:0000025	1	1	0.994721	1	0	0.00412146	2	maltose catabolic process	BP
12	GO:0000026	1	1	0.993525	1	0	0.00618219	3	alpha-1,2-mannosyltransferase activity	MF
13	GO:0000027	1	1	0.960814	1	0	0.0432754	21	ribosomal large subunit assembly	BP
14	GO:0000028	1	1	0.967135	1	0	0.0370932	18	ribosomal small subunit assembly	BP
15	GO:0000030	1	1	0.9564	1	0	0.0453361	22	mannosyltransferase activity	MF
16	GO:0000032	1	1	0.993895	1	0	0.00824292	4	cell wall mannoprotein biosynthetic process	BP
17	GO:0000033	1	1	0.995142	1	0	0.00412146	2	alpha-1,3-mannosyltransferase activity	MF
18	GO:0000035	1	1	0.991811	1	0	0.00824292	4	acyl binding	MF
19	GO:0000036	1	1	0.991953	1	0	0.00824292	4	acyl carrier activity	MF
20	GO:0000038	1	1	0.958291	1	0	0.0412146	20	very long-chain fatty acid metabolic process	BP
22	GO:0000042	1	1	0.995154	1	0	0.00412146	2	protein targeting to Golgi	BP
23	GO:0000045	1	1	0.974915	1	0	0.022668	11	autophagosome assembly	BP
24	GO:0000049	1	1	0.914174	1	0	0.08449	41	tRNA binding	MF
25	GO:0000050	1	1	0.995569	1	0	0.00618219	3	urea cycle	BP
26	GO:0000053	1	1	0.997334	1	0	0.00412146	2	argininosuccinate metabolic process	BP
27	GO:0000054	1	1	0.9789	1	0	0.0206073	10	ribosomal subunit export from nucleus	BP
28	GO:0000055	1	1	0.989189	1	0	0.0103037	5	ribosomal large subunit export from nucleus	BP
29	GO:0000056	1	1	0.993615	1	0	0.00618219	3	ribosomal small subunit export from nucleus	BP
30	GO:0000060	1	1	0.978205	1	0	0.0185466	9	protein import into nucleus, translocation	BP
31	GO:0000062	1	1	0.977795	1	0	0.022668	11	fatty-acyl-CoA binding	MF
32	GO:0000064	1	1	0.993454	1	0	0.00618219	3	L-ornithine transmembrane transporter activity	MF
33	GO:0000066	1	1	0.995847	1	0	0.00412146	2	mitochondrial ornithine transport	BP
34	GO:0000070	1	1	0.986152	1	0	0.0123644	6	mitotic sister chromatid segregation	BP
35	GO:0000075	1	1	0.914385	1	0	0.0803685	39	cell cycle checkpoint	BP
36	GO:0000076	1	1	0.979196	1	0	0.0185466	9	DNA replication checkpoint	BP
37	GO:0000077	1	1	0.95801	1	0	0.0391539	19	DNA damage checkpoint	BP
38	GO:0000079	1	1	0.953446	1	0	0.0473968	23	regulation of cyclin-dependent protein serine/threonine kinase activity	BP
39	GO:0000082	1	1	0.964286	1	0	0.0350324	17	G1/S transition of mitotic cell cycle	BP
40	GO:0000083	1	1	0.994699	1	0	0.00412146	2	regulation of transcription involved in G1/S transition of mitotic cell cycle	BP
41	GO:0000086	1	1	0.990252	1	0	0.00824292	4	G2/M transition of mitotic cell cycle	BP
42	GO:0000095	1	1	0.995055	1	0	0.00412146	2	S-adenosyl-L-methionine transmembrane transporter activity	MF
43	GO:0000096	1	1	0.917632	1	0	0.08449	41	sulfur amino acid metabolic process	BP
44	GO:0000097	1	1	0.936412	1	0	0.0638827	31	sulfur amino acid biosynthetic process	BP
45	GO:0000098	1	1	0.991324	1	0	0.00824292	4	sulfur amino acid catabolic process	BP
46	GO:0000099	1	1	0.995094	1	0	0.00412146	2	sulfur amino acid transmembrane transporter activity	MF
47	GO:0000101	1	1	0.997456	1	0	0.00206073	1	sulfur amino acid transport	BP
48	GO:0000103	1	1	0.987396	1	0	0.0123644	6	sulfate assimilation	BP
49	GO:0000104	1	1	0.990222	1	0	0.00824292	4	succinate dehydrogenase activity	MF
50	GO:0000105	1	1	0.982271	1	0	0.0164858	8	histidine biosynthetic process	BP
51	GO:0000107	1	1	0.997431	1	0	0.00206073	1	imidazoleglycerol-phosphate synthase activity	MF
52	GO:0000109	1	1	0.981703	1	0	0.0164858	8	nucleotide-excision repair complex	CC
53	GO:0000110	1	1	0.99496	1	0	0.00412146	2	nucleotide-excision repair factor 1 complex	CC
54	GO:0000111	1	1	0.994565	1	0	0.00618219	3	nucleotide-excision repair factor 2 complex	CC
55	GO:0000118	1	1	0.976434	1	0	0.022668	11	histone deacetylase complex	CC
56	GO:0000120	1	1	0.981681	1	0	0.0185466	9	RNA polymerase I transcription factor complex	CC
57	GO:0000121	1	1	0.997921	1	0	0.00206073	1	glycerol-1-phosphatase activity	MF
58	GO:0000122	1	1	0.931429	1	0	0.0700649	34	negative regulation of transcription from RNA polymerase II promoter	BP
59	GO:0000123	1	1	0.941711	1	0	0.0597612	29	histone acetyltransferase complex	CC
60	GO:0000124	1	1	0.993799	1	0	0.00618219	3	SAGA complex	CC
61	GO:0000125	1	1	0.998798	1	0	0.00206073	1	PCAF complex	CC
62	GO:0000126	1	1	0.994751	1	0	0.00412146	2	transcription factor TFIIIB complex	CC
63	GO:0000127	1	1	0.991996	1	0	0.00618219	3	transcription factor TFIIIC complex	CC
64	GO:0000131	1	1	0.993385	1	0	0.00618219	3	incipient cellular bud site	CC
65	GO:0000132	1	1	0.997505	1	0	0.00206073	1	establishment of mitotic spindle orientation	BP
66	GO:0000138	1	1	0.991075	1	0	0.00824292	4	Golgi trans cisterna	CC
67	GO:0000139	1	1	0.328467	1	0	1.0654	517	Golgi membrane	CC
68	GO:0000140	1	1	0.996401	1	0	0.00412146	2	acylglycerone-phosphate reductase activity	MF
69	GO:0000145	1	1	0.930705	1	0	0.0659434	32	exocyst	CC
70	GO:0000146	1	1	0.995689	1	0	0.00412146	2	microfilament motor activity	MF
71	GO:0000147	1	1	0.993017	1	0	0.00618219	3	actin cortical patch assembly	BP
72	GO:0000148	1	1	0.955025	1	0	0.0453361	22	1,3-beta-D-glucan synthase complex	CC
73	GO:0000149	1	1	0.914267	1	0	0.0947936	46	SNARE binding	MF
74	GO:0000150	1	1	0.979567	1	0	0.022668	11	recombinase activity	MF
75	GO:0000151	1	1	0.699301	1	0	0.340021	165	ubiquitin ligase complex	CC
76	GO:0000152	1	1	0.961062	1	0	0.0350324	17	nuclear ubiquitin ligase complex	CC
77	GO:0000153	1	1	0.992519	1	0	0.00824292	4	cytoplasmic ubiquitin ligase complex	CC
78	GO:0000154	1	1	0.927366	1	0	0.0721256	35	rRNA modification	BP
79	GO:0000155	1	1	0.928448	1	0	0.0721256	35	phosphorelay sensor kinase activity	MF
80	GO:0000156	1	1	0.980595	1	0	0.0185466	9	phosphorelay response regulator activity	MF
81	GO:0000159	1	1	0.96352	1	0	0.0370932	18	protein phosphatase type 2A complex	CC
83	GO:0000162	1	1	0.963345	1	0	0.0370932	18	tryptophan biosynthetic process	BP
84	GO:0000164	1	1	0.991109	1	0	0.0103037	5	protein phosphatase type 1 complex	CC
85	GO:0000165	1	1	0.89884	1	0	0.109219	53	MAPK cascade	BP
87	GO:0000169	1	1	0.997546	1	0	0.00206073	1	activation of MAPK activity involved in osmosensory signaling pathway	BP
88	GO:0000171	1	1	0.998651	1	0	0.00206073	1	ribonuclease MRP activity	MF
89	GO:0000172	1	1	0.997217	1	0	0.00412146	2	ribonuclease MRP complex	CC
90	GO:0000175	1	1	0.943385	1	0	0.0618219	30	3'-5'-exoribonuclease activity	MF
91	GO:0000176	1	1	0.984409	1	0	0.0164858	8	nuclear exosome (RNase complex)	CC
92	GO:0000177	1	1	0.980909	1	0	0.0185466	9	cytoplasmic exosome (RNase complex)	CC
93	GO:0000178	1	1	0.95963	1	0	0.0412146	20	exosome (RNase complex)	CC
94	GO:0000179	1	1	0.990469	1	0	0.00824292	4	rRNA (adenine-N6,N6-)-dimethyltransferase activity	MF
95	GO:0000182	1	1	0.990481	1	0	0.00824292	4	rDNA binding	MF
96	GO:0000183	1	1	0.996175	1	0	0.00412146	2	chromatin silencing at rDNA	BP
97	GO:0000184	1	1	0.942298	1	0	0.0577005	28	nuclear-transcribed mRNA catabolic process, nonsense-mediated decay	BP
98	GO:0000187	1	1	0.9958	1	0	0.00412146	2	activation of MAPK activity	BP
99	GO:0000209	1	1	0.825041	1	0	0.187527	91	protein polyubiquitination	BP
100	GO:0000210	1	1	0.989187	1	0	0.0123644	6	NAD+ diphosphatase activity	MF
101	GO:0000212	1	1	0.990889	1	0	0.00824292	4	meiotic spindle organization	BP
102	GO:0000213	1	1	0.996027	1	0	0.00412146	2	tRNA-intron endonuclease activity	MF
103	GO:0000214	1	1	0.994806	1	0	0.00618219	3	tRNA-intron endonuclease complex	CC
104	GO:0000215	1	1	0.997782	1	0	0.00206073	1	tRNA 2'-phosphotransferase activity	MF
105	GO:0000217	1	1	0.975858	1	0	0.0267895	13	DNA secondary structure binding	MF
106	GO:0000220	1	1	0.988062	1	0	0.0103037	5	vacuolar proton-transporting V-type ATPase, V0 domain	CC
107	GO:0000221	1	1	0.995117	1	0	0.00412146	2	vacuolar proton-transporting V-type ATPase, V1 domain	CC
108	GO:0000224	1	1	0.99298	1	0	0.00618219	3	peptide-N4-(N-acetyl-beta-glucosaminyl)asparagine amidase activity	MF
109	GO:0000225	1	1	0.998432	1	0	0.00206073	1	N-acetylglucosaminylphosphatidylinositol deacetylase activity	MF
110	GO:0000226	1	1	0.771868	1	0	0.247288	120	microtubule cytoskeleton organization	BP
111	GO:0000228	1	1	0.956176	1	0	0.0432754	21	nuclear chromosome	CC
112	GO:0000229	1	1	0.977404	1	0	0.022668	11	cytoplasmic chromosome	CC
113	GO:0000234	1	1	0.992817	1	0	0.00824292	4	phosphoethanolamine N-methyltransferase activity	MF
114	GO:0000242	1	1	0.998071	1	0	0.00206073	1	pericentriolar material	CC
115	GO:0000243	1	1	0.971508	1	0	0.0288502	14	commitment complex	CC
116	GO:0000244	1	1	0.995956	1	0	0.00412146	2	spliceosomal tri-snRNP complex assembly	BP
117	GO:0000245	1	1	0.968993	1	0	0.030911	15	spliceosomal complex assembly	BP
118	GO:0000247	1	1	0.9977	1	0	0.00206073	1	C-8 sterol isomerase activity	MF
119	GO:0000249	1	1	0.997565	1	0	0.00206073	1	C-22 sterol desaturase activity	MF
120	GO:0000253	1	1	0.998765	1	0	0.00206073	1	3-keto sterol reductase activity	MF
121	GO:0000254	1	1	0.994647	1	0	0.00618219	3	C-4 methylsterol oxidase activity	MF
122	GO:0000255	1	1	0.992839	1	0	0.00824292	4	allantoin metabolic process	BP
123	GO:0000256	1	1	0.994705	1	0	0.00618219	3	allantoin catabolic process	BP
124	GO:0000257	1	1	0.989005	1	0	0.0123644	6	nitrilase activity	MF
125	GO:0000266	1	1	0.962935	1	0	0.0350324	17	mitochondrial fission	BP
126	GO:0000268	1	1	0.997334	1	0	0.00206073	1	peroxisome targeting sequence binding	MF
127	GO:0000270	1	1	0.992364	1	0	0.00618219	3	peptidoglycan metabolic process	BP
128	GO:0000271	1	1	0.649767	1	0	0.428632	208	polysaccharide biosynthetic process	BP
129	GO:0000272	1	1	0.717498	1	0	0.329717	160	polysaccharide catabolic process	BP
130	GO:0000274	1	1	0.998086	1	0	0.00206073	1	mitochondrial proton-transporting ATP synthase, stator stalk	CC
131	GO:0000275	1	1	0.994813	1	0	0.00618219	3	mitochondrial proton-transporting ATP synthase complex, catalytic core F(1)	CC
132	GO:0000276	1	1	0.998377	1	0	0.00206073	1	mitochondrial proton-transporting ATP synthase complex, coupling factor F(o)	CC
133	GO:0000278	1	1	0.976504	1	0	0.022668	11	mitotic cell cycle	BP
134	GO:0000280	1	1	0.954738	1	0	0.0453361	22	nuclear division	BP
135	GO:0000281	1	1	0.968731	1	0	0.030911	15	mitotic cytokinesis	BP
136	GO:0000285	1	1	0.988859	1	0	0.0103037	5	1-phosphatidylinositol-3-phosphate 5-kinase activity	MF
137	GO:0000287	1	1	0.734268	1	0	0.300867	146	magnesium ion binding	MF
138	GO:0000288	1	1	0.980398	1	0	0.0206073	10	nuclear-transcribed mRNA catabolic process, deadenylation-dependent decay	BP
139	GO:0000289	1	1	0.966276	1	0	0.0370932	18	nuclear-transcribed mRNA poly(A) tail shortening	BP
140	GO:0000290	1	1	0.98563	1	0	0.0123644	6	deadenylation-dependent decapping of nuclear-transcribed mRNA	BP
141	GO:0000291	1	1	0.961363	1	0	0.0432754	21	nuclear-transcribed mRNA catabolic process, exonucleolytic	BP
142	GO:0000293	1	1	0.988801	1	0	0.0123644	6	ferric-chelate reductase activity	MF
143	GO:0000295	1	1	0.967278	1	0	0.0350324	17	adenine nucleotide transmembrane transporter activity	MF
144	GO:0000301	1	1	0.983093	1	0	0.0164858	8	retrograde transport, vesicle recycling within Golgi	BP
145	GO:0000302	1	1	0.758902	1	0	0.28232	137	response to reactive oxygen species	BP
146	GO:0000303	1	1	0.997325	1	0	0.00206073	1	response to superoxide	BP
147	GO:0000304	1	1	0.994199	1	0	0.00618219	3	response to singlet oxygen	BP
148	GO:0000305	1	1	0.993174	1	0	0.00618219	3	response to oxygen radical	BP
149	GO:0000306	1	1	0.997326	1	0	0.00206073	1	extrinsic component of vacuolar membrane	CC
150	GO:0000307	1	1	0.97716	1	0	0.0206073	10	cyclin-dependent protein kinase holoenzyme complex	CC
151	GO:0000309	1	1	0.998019	1	0	0.00206073	1	nicotinamide-nucleotide adenylyltransferase activity	MF
152	GO:0000311	1	1	0.995822	1	0	0.00412146	2	plastid large ribosomal subunit	CC
153	GO:0000312	1	1	0.998105	1	0	0.00206073	1	plastid small ribosomal subunit	CC
154	GO:0000313	1	1	0.994519	1	0	0.00618219	3	organellar ribosome	CC
155	GO:0000314	1	1	0.988144	1	0	0.0123644	6	organellar small ribosomal subunit	CC
156	GO:0000315	1	1	0.973577	1	0	0.0288502	14	organellar large ribosomal subunit	CC
157	GO:0000322	1	1	0.952014	1	0	0.0453361	22	storage vacuole	CC
158	GO:0000323	1	1	0.883561	1	0	0.115401	56	lytic vacuole	CC
159	GO:0000324	1	1	0.978189	1	0	0.0185466	9	fungal-type vacuole	CC
160	GO:0000325	1	1	0.881914	1	0	0.127765	62	plant-type vacuole	CC
161	GO:0000326	1	1	0.973259	1	0	0.0267895	13	protein storage vacuole	CC
162	GO:0000329	1	1	0.977106	1	0	0.0206073	10	fungal-type vacuole membrane	CC
163	GO:0000333	1	1	0.997337	1	0	0.00206073	1	telomerase catalytic core complex	CC
164	GO:0000338	1	1	0.99115	1	0	0.00824292	4	protein deneddylation	BP
165	GO:0000339	1	1	0.993895	1	0	0.00618219	3	RNA cap binding	MF
166	GO:0000347	1	1	0.969191	1	0	0.0267895	13	THO complex	CC
167	GO:0000349	1	1	0.997458	1	0	0.00206073	1	generation of catalytic spliceosome for first transesterification step	BP
168	GO:0000350	1	1	0.992727	1	0	0.00618219	3	generation of catalytic spliceosome for second transesterification step	BP
169	GO:0000354	1	1	0.997883	1	0	0.00206073	1	cis assembly of pre-catalytic spliceosome	BP
170	GO:0000372	1	1	0.997325	1	0	0.00206073	1	Group I intron splicing	BP
171	GO:0000373	1	1	0.960873	1	0	0.0350324	17	Group II intron splicing	BP
172	GO:0000375	1	1	0.738784	1	0	0.294685	143	RNA splicing, via transesterification reactions	BP
173	GO:0000376	1	1	0.997325	1	0	0.00206073	1	RNA splicing, via transesterification reactions with guanosine as nucleophile	BP
175	GO:0000379	1	1	0.994806	1	0	0.00618219	3	tRNA-type intron splice site recognition and cleavage	BP
176	GO:0000380	1	1	0.993446	1	0	0.00618219	3	alternative mRNA splicing, via spliceosome	BP
177	GO:0000381	1	1	0.966972	1	0	0.0329717	16	regulation of alternative mRNA splicing, via spliceosome	BP
178	GO:0000387	1	1	0.962697	1	0	0.0412146	20	spliceosomal snRNP assembly	BP
179	GO:0000389	1	1	0.989058	1	0	0.0123644	6	mRNA 3'-splice site recognition	BP
180	GO:0000390	1	1	0.9945	1	0	0.00618219	3	spliceosomal complex disassembly	BP
181	GO:0000394	1	1	0.981002	1	0	0.0185466	9	RNA splicing, via endonucleolytic cleavage and ligation	BP
182	GO:0000395	1	1	0.993461	1	0	0.00618219	3	mRNA 5'-splice site recognition	BP
183	GO:0000398	1	1	0.76906	1	0	0.259652	126	mRNA splicing, via spliceosome	BP
184	GO:0000400	1	1	0.975858	1	0	0.0267895	13	four-way junction DNA binding	MF
185	GO:0000403	1	1	0.998675	1	0	0.00206073	1	Y-form DNA binding	MF
186	GO:0000405	1	1	0.998675	1	0	0.00206073	1	bubble DNA binding	MF
187	GO:0000407	1	1	0.990849	1	0	0.00824292	4	pre-autophagosomal structure	CC
188	GO:0000408	1	1	0.992753	1	0	0.00618219	3	EKC/KEOPS complex	CC
189	GO:0000414	1	1	0.992279	1	0	0.00824292	4	regulation of histone H3-K36 methylation	BP
190	GO:0000416	1	1	0.997331	1	0	0.00206073	1	positive regulation of histone H3-K36 methylation	BP
191	GO:0000418	1	1	0.986586	1	0	0.0144251	7	DNA-directed RNA polymerase IV complex	CC
192	GO:0000419	1	1	0.96263	1	0	0.0391539	19	DNA-directed RNA polymerase V complex	CC
193	GO:0000421	1	1	0.982574	1	0	0.0185466	9	autophagosome membrane	CC
194	GO:0000422	1	1	0.990082	1	0	0.00824292	4	autophagy of mitochondrion	BP
195	GO:0000427	1	1	0.986327	1	0	0.0144251	7	plastid-encoded plastid RNA polymerase complex	CC
196	GO:0000428	1	1	0.879833	1	0	0.133948	65	DNA-directed RNA polymerase complex	CC
197	GO:0000439	1	1	0.991693	1	0	0.0103037	5	core TFIIH complex	CC
198	GO:0000445	1	1	0.989774	1	0	0.0103037	5	THO complex part of transcription export complex	CC
199	GO:0000447	1	1	0.981082	1	0	0.0164858	8	endonucleolytic cleavage in ITS1 to separate SSU-rRNA from 5.8S rRNA and LSU-rRNA from tricistronic rRNA transcript (SSU-rRNA, 5.8S rRNA, LSU-rRNA)	BP
200	GO:0000448	1	1	0.998315	1	0	0.00206073	1	cleavage in ITS2 between 5.8S rRNA and LSU-rRNA of tricistronic rRNA transcript (SSU-rRNA, 5.8S rRNA, LSU-rRNA)	BP
201	GO:0000451	1	1	0.99253	1	0	0.00618219	3	rRNA 2'-O-methylation	BP
202	GO:0000453	1	1	0.99253	1	0	0.00618219	3	enzyme-directed rRNA 2'-O-methylation	BP
203	GO:0000454	1	1	0.995622	1	0	0.00412146	2	snoRNA guided rRNA pseudouridine synthesis	BP
204	GO:0000455	1	1	0.995426	1	0	0.00412146	2	enzyme-directed rRNA pseudouridine synthesis	BP
205	GO:0000459	1	1	0.991538	1	0	0.00824292	4	exonucleolytic trimming involved in rRNA processing	BP
206	GO:0000460	1	1	0.982079	1	0	0.0185466	9	maturation of 5.8S rRNA	BP
207	GO:0000461	1	1	0.998459	1	0	0.00206073	1	endonucleolytic cleavage to generate mature 3'-end of SSU-rRNA from (SSU-rRNA, 5.8S rRNA, LSU-rRNA)	BP
208	GO:0000462	1	1	0.929554	1	0	0.0680041	33	maturation of SSU-rRNA from tricistronic rRNA transcript (SSU-rRNA, 5.8S rRNA, LSU-rRNA)	BP
209	GO:0000463	1	1	0.981302	1	0	0.0185466	9	maturation of LSU-rRNA from tricistronic rRNA transcript (SSU-rRNA, 5.8S rRNA, LSU-rRNA)	BP
210	GO:0000466	1	1	0.998566	1	0	0.00206073	1	maturation of 5.8S rRNA from tricistronic rRNA transcript (SSU-rRNA, 5.8S rRNA, LSU-rRNA)	BP
211	GO:0000467	1	1	0.991538	1	0	0.00824292	4	exonucleolytic trimming to generate mature 3'-end of 5.8S rRNA from tricistronic rRNA transcript (SSU-rRNA, 5.8S rRNA, LSU-rRNA)	BP
212	GO:0000469	1	1	0.959702	1	0	0.0391539	19	cleavage involved in rRNA processing	BP
213	GO:0000470	1	1	0.947809	1	0	0.0556397	27	maturation of LSU-rRNA	BP
214	GO:0000472	1	1	0.987426	1	0	0.0103037	5	endonucleolytic cleavage to generate mature 5'-end of SSU-rRNA from (SSU-rRNA, 5.8S rRNA, LSU-rRNA)	BP
215	GO:0000478	1	1	0.974606	1	0	0.022668	11	endonucleolytic cleavage involved in rRNA processing	BP
216	GO:0000479	1	1	0.974606	1	0	0.022668	11	endonucleolytic cleavage of tricistronic rRNA transcript (SSU-rRNA, 5.8S rRNA, LSU-rRNA)	BP
217	GO:0000480	1	1	0.985202	1	0	0.0123644	6	endonucleolytic cleavage in 5'-ETS of tricistronic rRNA transcript (SSU-rRNA, 5.8S rRNA, LSU-rRNA)	BP
218	GO:0000481	1	1	0.997325	1	0	0.00206073	1	maturation of 5S rRNA	BP
219	GO:0000488	1	1	0.998066	1	0	0.00206073	1	maturation of LSU-rRNA from tetracistronic rRNA transcript (SSU-rRNA, LSU-rRNA, 4.5S-rRNA, 5S-rRNA)	BP
220	GO:0000489	1	1	0.998066	1	0	0.00206073	1	maturation of SSU-rRNA from tetracistronic rRNA transcript (SSU-rRNA, LSU-rRNA, 4.5S-rRNA, 5S-rRNA)	BP
221	GO:0000491	1	1	0.997329	1	0	0.00206073	1	small nucleolar ribonucleoprotein complex assembly	BP
222	GO:0000493	1	1	0.997329	1	0	0.00206073	1	box H/ACA snoRNP assembly	BP
223	GO:0000494	1	1	0.998206	1	0	0.00206073	1	box C/D snoRNA 3'-end processing	BP
224	GO:0000495	1	1	0.998072	1	0	0.00206073	1	box H/ACA snoRNA 3'-end processing	BP
225	GO:0000500	1	1	0.989473	1	0	0.0103037	5	RNA polymerase I upstream activating factor complex	CC
226	GO:0000502	1	1	0.907653	1	0	0.0927329	45	proteasome complex	CC
227	GO:0000506	1	1	0.991304	1	0	0.00824292	4	glycosylphosphatidylinositol-N-acetylglucosaminyltransferase (GPI-GnT) complex	CC
228	GO:0000578	1	1	0.967145	1	0	0.0329717	16	embryonic axis specification	BP
229	GO:0000702	1	1	0.991837	1	0	0.00824292	4	oxidized base lesion DNA N-glycosylase activity	MF
230	GO:0000703	1	1	0.998651	1	0	0.00206073	1	oxidized pyrimidine nucleobase lesion DNA N-glycosylase activity	MF
231	GO:0000706	1	1	0.995805	1	0	0.00412146	2	meiotic DNA double-strand break processing	BP
232	GO:0000707	1	1	0.988895	1	0	0.0123644	6	meiotic DNA recombinase assembly	BP
233	GO:0000710	1	1	0.992529	1	0	0.00824292	4	meiotic mismatch repair	BP
234	GO:0000712	1	1	0.966522	1	0	0.0329717	16	resolution of meiotic recombination intermediates	BP
235	GO:0000715	1	1	0.997325	1	0	0.00206073	1	nucleotide-excision repair, DNA damage recognition	BP
236	GO:0000719	1	1	0.99879	1	0	0.00206073	1	photoreactive repair	BP
237	GO:0000722	1	1	0.988881	1	0	0.0103037	5	telomere maintenance via recombination	BP
238	GO:0000723	1	1	0.915863	1	0	0.08449	41	telomere maintenance	BP
239	GO:0000724	1	1	0.884092	1	0	0.117462	57	double-strand break repair via homologous recombination	BP
240	GO:0000725	1	1	0.884092	1	0	0.117462	57	recombinational repair	BP
241	GO:0000726	1	1	0.961313	1	0	0.0350324	17	non-recombinational repair	BP
242	GO:0000727	1	1	0.988073	1	0	0.0103037	5	double-strand break repair via break-induced replication	BP
243	GO:0000729	1	1	0.99155	1	0	0.00824292	4	DNA double-strand break processing	BP
244	GO:0000730	1	1	0.979567	1	0	0.022668	11	DNA recombinase assembly	BP
245	GO:0000731	1	1	0.991047	1	0	0.0103037	5	DNA synthesis involved in DNA repair	BP
246	GO:0000732	1	1	0.998017	1	0	0.00206073	1	strand displacement	BP
247	GO:0000733	1	1	0.998426	1	0	0.00206073	1	DNA strand renaturation	BP
248	GO:0000737	1	1	0.996501	1	0	0.00412146	2	DNA catabolic process, endonucleolytic	BP
249	GO:0000738	1	1	0.989206	1	0	0.0103037	5	DNA catabolic process, exonucleolytic	BP
250	GO:0000740	1	1	0.995971	1	0	0.00412146	2	nuclear membrane fusion	BP
251	GO:0000741	1	1	0.92712	1	0	0.0721256	35	karyogamy	BP
252	GO:0000750	1	1	0.997718	1	0	0.00206073	1	pheromone-dependent signal transduction involved in conjugation with cellular fusion	BP
253	GO:0000773	1	1	0.997888	1	0	0.00206073	1	phosphatidyl-N-methylethanolamine N-methyltransferase activity	MF
254	GO:0000774	1	1	0.990626	1	0	0.0103037	5	adenyl-nucleotide exchange factor activity	MF
255	GO:0000775	1	1	0.925885	1	0	0.0741863	36	chromosome, centromeric region	CC
256	GO:0000776	1	1	0.932226	1	0	0.0680041	33	kinetochore	CC
257	GO:0000777	1	1	0.943061	1	0	0.0577005	28	condensed chromosome kinetochore	CC
258	GO:0000778	1	1	0.983625	1	0	0.0164858	8	condensed nuclear chromosome kinetochore	CC
259	GO:0000779	1	1	0.988203	1	0	0.0103037	5	condensed chromosome, centromeric region	CC
260	GO:0000780	1	1	0.996125	1	0	0.00412146	2	condensed nuclear chromosome, centromeric region	CC
261	GO:0000781	1	1	0.925995	1	0	0.0721256	35	chromosome, telomeric region	CC
262	GO:0000782	1	1	0.987116	1	0	0.0144251	7	telomere cap complex	CC
263	GO:0000783	1	1	0.987116	1	0	0.0144251	7	nuclear telomere cap complex	CC
264	GO:0000784	1	1	0.957835	1	0	0.0412146	20	nuclear chromosome, telomeric region	CC
265	GO:0000785	1	1	0.77365	1	0	0.239045	116	chromatin	CC
266	GO:0000786	1	1	0.928676	1	0	0.076247	37	nucleosome	CC
267	GO:0000788	1	1	0.996477	1	0	0.00412146	2	nuclear nucleosome	CC
268	GO:0000789	1	1	0.994657	1	0	0.00412146	2	cytoplasmic chromatin	CC
269	GO:0000790	1	1	0.896445	1	0	0.100976	49	nuclear chromatin	CC
270	GO:0000791	1	1	0.982424	1	0	0.0144251	7	euchromatin	CC
271	GO:0000792	1	1	0.965326	1	0	0.0329717	16	heterochromatin	CC
272	GO:0000793	1	1	0.951461	1	0	0.0473968	23	condensed chromosome	CC
273	GO:0000794	1	1	0.968213	1	0	0.030911	15	condensed nuclear chromosome	CC
274	GO:0000795	1	1	0.972581	1	0	0.0247288	12	synaptonemal complex	CC
275	GO:0000796	1	1	0.985838	1	0	0.0123644	6	condensin complex	CC
276	GO:0000797	1	1	0.997377	1	0	0.00206073	1	condensin core heterodimer	CC
277	GO:0000798	1	1	0.992096	1	0	0.00618219	3	nuclear cohesin complex	CC
278	GO:0000799	1	1	0.988483	1	0	0.0103037	5	nuclear condensin complex	CC
279	GO:0000802	1	1	0.998376	1	0	0.00206073	1	transverse filament	CC
280	GO:0000808	1	1	0.989453	1	0	0.0123644	6	origin recognition complex	CC
281	GO:0000811	1	1	0.993859	1	0	0.00618219	3	GINS complex	CC
282	GO:0000812	1	1	0.983739	1	0	0.0164858	8	Swr1 complex	CC
284	GO:0000814	1	1	0.993263	1	0	0.00618219	3	ESCRT II complex	CC
285	GO:0000815	1	1	0.984009	1	0	0.0164858	8	ESCRT III complex	CC
286	GO:0000819	1	1	0.984382	1	0	0.0144251	7	sister chromatid segregation	BP
287	GO:0000820	1	1	0.997556	1	0	0.00206073	1	regulation of glutamine family amino acid metabolic process	BP
288	GO:0000822	1	1	0.983119	1	0	0.0164858	8	inositol hexakisphosphate binding	MF
289	GO:0000823	1	1	0.998236	1	0	0.00206073	1	inositol-1,4,5-trisphosphate 6-kinase activity	MF
290	GO:0000824	1	1	0.998236	1	0	0.00206073	1	inositol tetrakisphosphate 3-kinase activity	MF
291	GO:0000828	1	1	0.997325	1	0	0.00206073	1	inositol hexakisphosphate kinase activity	MF
292	GO:0000829	1	1	0.997325	1	0	0.00206073	1	inositol heptakisphosphate kinase activity	MF
293	GO:0000835	1	1	0.996471	1	0	0.00412146	2	ER ubiquitin ligase complex	CC
294	GO:0000836	1	1	0.998807	1	0	0.00206073	1	Hrd1p ubiquitin ligase complex	CC
295	GO:0000837	1	1	0.997662	1	0	0.00206073	1	Doa10p ubiquitin ligase complex	CC
296	GO:0000900	1	1	0.998321	1	0	0.00206073	1	translation repressor activity, nucleic acid binding	MF
299	GO:0000905	1	1	0.99816	1	0	0.00206073	1	sporocarp development involved in asexual reproduction	BP
300	GO:0000910	1	1	0.939506	1	0	0.0577005	28	cytokinesis	BP
301	GO:0000911	1	1	0.922111	1	0	0.0803685	39	cytokinesis by cell plate formation	BP
302	GO:0000912	1	1	0.996364	1	0	0.00412146	2	assembly of actomyosin apparatus involved in cytokinesis	BP
303	GO:0000913	1	1	0.991832	1	0	0.00824292	4	preprophase band assembly	BP
304	GO:0000914	1	1	0.996364	1	0	0.00412146	2	phragmoplast assembly	BP
305	GO:0000919	1	1	0.97136	1	0	0.0267895	13	cell plate assembly	BP
306	GO:0000920	1	1	0.996527	1	0	0.00412146	2	cell separation after cytokinesis	BP
307	GO:0000922	1	1	0.933772	1	0	0.0618219	30	spindle pole	CC
308	GO:0000923	1	1	0.986942	1	0	0.0123644	6	equatorial microtubule organizing center	CC
309	GO:0000930	1	1	0.978591	1	0	0.0206073	10	gamma-tubulin complex	CC
310	GO:0000931	1	1	0.994017	1	0	0.00618219	3	gamma-tubulin large complex	CC
311	GO:0000932	1	1	0.883957	1	0	0.117462	57	P-body	CC
312	GO:0000935	1	1	0.997628	1	0	0.00206073	1	division septum	CC
313	GO:0000938	1	1	0.99077	1	0	0.00824292	4	GARP complex	CC
314	GO:0000940	1	1	0.997505	1	0	0.00206073	1	condensed chromosome outer kinetochore	CC
315	GO:0000942	1	1	0.997505	1	0	0.00206073	1	condensed nuclear chromosome outer kinetochore	CC
316	GO:0000943	1	1	0.984841	1	0	0.0144251	7	retrotransposon nucleocapsid	CC
317	GO:0000956	1	1	0.852378	1	0	0.162798	79	nuclear-transcribed mRNA catabolic process	BP
318	GO:0000957	1	1	0.998383	1	0	0.00206073	1	mitochondrial RNA catabolic process	BP
319	GO:0000959	1	1	0.884725	1	0	0.121583	59	mitochondrial RNA metabolic process	BP
320	GO:0000963	1	1	0.977061	1	0	0.022668	11	mitochondrial RNA processing	BP
321	GO:0000965	1	1	0.989859	1	0	0.00824292	4	mitochondrial RNA 3'-end processing	BP
322	GO:0000966	1	1	0.983517	1	0	0.0144251	7	RNA 5'-end processing	BP
323	GO:0000967	1	1	0.987426	1	0	0.0103037	5	rRNA 5'-end processing	BP
324	GO:0000972	1	1	0.983229	1	0	0.0164858	8	transcription-dependent tethering of RNA polymerase II gene DNA at nuclear periphery	BP
325	GO:0000973	1	1	0.990073	1	0	0.0103037	5	posttranscriptional tethering of RNA polymerase II gene DNA at nuclear periphery	BP
326	GO:0000974	1	1	0.98048	1	0	0.0206073	10	Prp19 complex	CC
327	GO:0000975	1	1	0.496519	1	0	0.715074	347	regulatory region DNA binding	MF
329	GO:0000977	1	1	0.823543	1	0	0.195769	95	RNA polymerase II regulatory region sequence-specific DNA binding	MF
330	GO:0000978	1	1	0.991125	1	0	0.0103037	5	RNA polymerase II core promoter proximal region sequence-specific DNA binding	MF
331	GO:0000979	1	1	0.995025	1	0	0.00412146	2	RNA polymerase II core promoter sequence-specific DNA binding	MF
332	GO:0000981	1	1	0.762691	1	0	0.280259	136	RNA polymerase II transcription factor activity, sequence-specific DNA binding	MF
333	GO:0000982	1	1	0.954001	1	0	0.0473968	23	transcription factor activity, RNA polymerase II core promoter proximal region sequence-specific binding	MF
334	GO:0000987	1	1	0.960966	1	0	0.0453361	22	core promoter proximal region sequence-specific DNA binding	MF
336	GO:0000989	1	1	0.663943	1	0	0.416268	202	transcription factor activity, transcription factor binding	MF
337	GO:0000990	1	1	0.97244	1	0	0.0267895	13	transcription factor activity, core RNA polymerase binding	MF
338	GO:0000991	1	1	0.989576	1	0	0.0103037	5	transcription factor activity, core RNA polymerase II binding	MF
339	GO:0000993	1	1	0.965268	1	0	0.0350324	17	RNA polymerase II core binding	MF
340	GO:0000995	1	1	0.997349	1	0	0.00206073	1	transcription factor activity, core RNA polymerase III binding	MF
341	GO:0000996	1	1	0.987194	1	0	0.0123644	6	core DNA-dependent RNA polymerase binding promoter specificity activity	MF
342	GO:0000999	1	1	0.997325	1	0	0.00206073	1	RNA polymerase III type 1 promoter transcriptional preinitiation complex assembly	BP
343	GO:0001007	1	1	0.997349	1	0	0.00206073	1	transcription factor activity, RNA polymerase III transcription factor binding	MF
344	GO:0001009	1	1	0.997325	1	0	0.00206073	1	transcription from RNA polymerase III type 2 promoter	BP
345	GO:0001012	1	1	0.823543	1	0	0.195769	95	RNA polymerase II regulatory region DNA binding	MF
346	GO:0001013	1	1	0.986142	1	0	0.0144251	7	RNA polymerase I regulatory region DNA binding	MF
347	GO:0001025	1	1	0.997349	1	0	0.00206073	1	RNA polymerase III transcription factor binding	MF
348	GO:0001026	1	1	0.997349	1	0	0.00206073	1	TFIIIB-type transcription factor activity	MF
349	GO:0001034	1	1	0.998251	1	0	0.00206073	1	RNA polymerase III transcription factor activity, sequence-specific DNA binding	MF
350	GO:0001042	1	1	0.998084	1	0	0.00206073	1	RNA polymerase I core binding	MF
351	GO:0001046	1	1	0.948672	1	0	0.053579	26	core promoter sequence-specific DNA binding	MF
352	GO:0001047	1	1	0.928866	1	0	0.0741863	36	core promoter binding	MF
353	GO:0001053	1	1	0.987194	1	0	0.0123644	6	plastid sigma factor activity	MF
354	GO:0001067	1	1	0.496519	1	0	0.715074	347	regulatory region nucleic acid binding	MF
355	GO:0001070	1	1	0.995763	1	0	0.00412146	2	RNA binding transcription regulator activity	MF
357	GO:0001072	1	1	0.995763	1	0	0.00412146	2	transcription antitermination factor activity, RNA binding	MF
358	GO:0001076	1	1	0.82844	1	0	0.19783	96	transcription factor activity, RNA polymerase II transcription factor binding	MF
359	GO:0001077	1	1	0.977746	1	0	0.022668	11	transcriptional activator activity, RNA polymerase II core promoter proximal region sequence-specific binding	MF
360	GO:0001078	1	1	0.987784	1	0	0.0103037	5	transcriptional repressor activity, RNA polymerase II core promoter proximal region sequence-specific binding	MF
361	GO:0001082	1	1	0.992127	1	0	0.00824292	4	transcription factor activity, RNA polymerase I transcription factor binding	MF
362	GO:0001083	1	1	0.989364	1	0	0.0103037	5	transcription factor activity, RNA polymerase II basal transcription factor binding	MF
363	GO:0001085	1	1	0.943211	1	0	0.0577005	28	RNA polymerase II transcription factor binding	MF
364	GO:0001091	1	1	0.992959	1	0	0.00618219	3	RNA polymerase II basal transcription factor binding	MF
365	GO:0001092	1	1	0.998251	1	0	0.00206073	1	TFIIA-class transcription factor binding	MF
366	GO:0001093	1	1	0.997366	1	0	0.00206073	1	TFIIB-class transcription factor binding	MF
367	GO:0001094	1	1	0.997325	1	0	0.00206073	1	TFIID-class transcription factor binding	MF
368	GO:0001098	1	1	0.954578	1	0	0.0453361	22	basal transcription machinery binding	MF
369	GO:0001099	1	1	0.954578	1	0	0.0453361	22	basal RNA polymerase II transcription machinery binding	MF
370	GO:0001101	1	1	0.198272	1	0	1.60737	780	response to acid chemical	BP
371	GO:0001102	1	1	0.993627	1	0	0.00618219	3	RNA polymerase II activating transcription factor binding	MF
372	GO:0001103	1	1	0.998493	1	0	0.00206073	1	RNA polymerase II repressing transcription factor binding	MF
373	GO:0001104	1	1	0.957048	1	0	0.0432754	21	RNA polymerase II transcription cofactor activity	MF
374	GO:0001105	1	1	0.997738	1	0	0.00206073	1	RNA polymerase II transcription coactivator activity	MF
375	GO:0001106	1	1	0.982637	1	0	0.0164858	8	RNA polymerase II transcription corepressor activity	MF
376	GO:0001112	1	1	0.997396	1	0	0.00206073	1	DNA-templated transcriptional open complex formation	BP
377	GO:0001120	1	1	0.997396	1	0	0.00206073	1	protein-DNA complex remodeling	BP
378	GO:0001128	1	1	0.997738	1	0	0.00206073	1	RNA polymerase II transcription coactivator activity involved in preinitiation complex assembly	MF
379	GO:0001129	1	1	0.989364	1	0	0.0103037	5	RNA polymerase II transcription factor activity, TBP-class protein binding, involved in preinitiation complex assembly	MF
380	GO:0001132	1	1	0.989364	1	0	0.0103037	5	RNA polymerase II transcription factor activity, TBP-class protein binding	MF
381	GO:0001134	1	1	0.877428	1	0	0.14013	68	transcription factor activity, transcription factor recruiting	MF
382	GO:0001135	1	1	0.884416	1	0	0.131887	64	transcription factor activity, RNA polymerase II transcription factor recruiting	MF
383	GO:0001156	1	1	0.997349	1	0	0.00206073	1	TFIIIC-class transcription factor binding	MF
384	GO:0001158	1	1	0.997622	1	0	0.00206073	1	enhancer sequence-specific DNA binding	MF
385	GO:0001159	1	1	0.960966	1	0	0.0453361	22	core promoter proximal region DNA binding	MF
386	GO:0001161	1	1	0.997598	1	0	0.00206073	1	intronic transcription regulatory region sequence-specific DNA binding	MF
387	GO:0001162	1	1	0.997598	1	0	0.00206073	1	RNA polymerase II intronic transcription regulatory region sequence-specific DNA binding	MF
388	GO:0001163	1	1	0.986142	1	0	0.0144251	7	RNA polymerase I regulatory region sequence-specific DNA binding	MF
389	GO:0001164	1	1	0.990226	1	0	0.0103037	5	RNA polymerase I CORE element sequence-specific DNA binding	MF
390	GO:0001165	1	1	0.995876	1	0	0.00412146	2	RNA polymerase I upstream control element sequence-specific DNA binding	MF
391	GO:0001167	1	1	0.992127	1	0	0.00824292	4	RNA polymerase I transcription factor activity, sequence-specific DNA binding	MF
392	GO:0001169	1	1	0.992127	1	0	0.00824292	4	transcription factor activity, RNA polymerase I CORE element sequence-specific binding	MF
393	GO:0001171	1	1	0.976523	1	0	0.022668	11	reverse transcription	BP
394	GO:0001173	1	1	0.997697	1	0	0.00206073	1	DNA-templated transcriptional start site selection	BP
395	GO:0001174	1	1	0.997697	1	0	0.00206073	1	transcriptional start site selection at RNA polymerase II promoter	BP
396	GO:0001180	1	1	0.998084	1	0	0.00206073	1	transcription initiation from RNA polymerase I promoter for nuclear large rRNA transcript	BP
397	GO:0001181	1	1	0.998084	1	0	0.00206073	1	transcription factor activity, core RNA polymerase I binding	MF
398	GO:0001186	1	1	0.992127	1	0	0.00824292	4	transcription factor activity, RNA polymerase I transcription factor recruiting	MF
399	GO:0001187	1	1	0.992127	1	0	0.00824292	4	transcription factor activity, RNA polymerase I CORE element binding transcription factor recruiting	MF
400	GO:0001188	1	1	0.992127	1	0	0.00824292	4	RNA polymerase I transcriptional preinitiation complex assembly	BP
401	GO:0001189	1	1	0.992127	1	0	0.00824292	4	RNA polymerase I transcriptional preinitiation complex assembly at the promoter for the nuclear large rRNA transcript	BP
402	GO:0001190	1	1	0.995769	1	0	0.00412146	2	transcriptional activator activity, RNA polymerase II transcription factor binding	MF
403	GO:0001191	1	1	0.982637	1	0	0.0164858	8	transcriptional repressor activity, RNA polymerase II transcription factor binding	MF
404	GO:0001227	1	1	0.985202	1	0	0.0123644	6	transcriptional repressor activity, RNA polymerase II transcription regulatory region sequence-specific binding	MF
405	GO:0001228	1	1	0.895196	1	0	0.111279	54	transcriptional activator activity, RNA polymerase II transcription regulatory region sequence-specific binding	MF
406	GO:0001300	1	1	0.997517	1	0	0.00206073	1	chronological cell aging	BP
407	GO:0001302	1	1	0.998675	1	0	0.00206073	1	replicative cell aging	BP
408	GO:0001401	1	1	0.995232	1	0	0.00412146	2	mitochondrial sorting and assembly machinery complex	CC
409	GO:0001504	1	1	0.9974	1	0	0.00206073	1	neurotransmitter uptake	BP
410	GO:0001505	1	1	0.983498	1	0	0.0144251	7	regulation of neurotransmitter levels	BP
411	GO:0001508	1	1	0.991672	1	0	0.00824292	4	action potential	BP
412	GO:0001510	1	1	0.885672	1	0	0.11334	55	RNA methylation	BP
413	GO:0001516	1	1	0.997676	1	0	0.00206073	1	prostaglandin biosynthetic process	BP
414	GO:0001522	1	1	0.949612	1	0	0.0515183	25	pseudouridine synthesis	BP
415	GO:0001523	1	1	0.997632	1	0	0.00206073	1	retinoid metabolic process	BP
416	GO:0001525	1	1	0.984126	1	0	0.0144251	7	angiogenesis	BP
417	GO:0001530	1	1	0.99758	1	0	0.00206073	1	lipopolysaccharide binding	MF
418	GO:0001539	1	1	0.997325	1	0	0.00206073	1	cilium or flagellum-dependent cell motility	BP
419	GO:0001541	1	1	0.994244	1	0	0.00618219	3	ovarian follicle development	BP
420	GO:0001558	1	1	0.839808	1	0	0.177223	86	regulation of cell growth	BP
421	GO:0001560	1	1	0.995795	1	0	0.00412146	2	regulation of cell growth by extracellular stimulus	BP
422	GO:0001561	1	1	0.998519	1	0	0.00206073	1	fatty acid alpha-oxidation	BP
423	GO:0001568	1	1	0.997325	1	0	0.00206073	1	blood vessel development	BP
424	GO:0001570	1	1	0.997331	1	0	0.00206073	1	vasculogenesis	BP
425	GO:0001575	1	1	0.997797	1	0	0.00206073	1	globoside metabolic process	BP
426	GO:0001576	1	1	0.997797	1	0	0.00206073	1	globoside biosynthetic process	BP
427	GO:0001578	1	1	0.972901	1	0	0.0267895	13	microtubule bundle formation	BP
428	GO:0001635	1	1	0.99802	1	0	0.00206073	1	calcitonin gene-related peptide receptor activity	MF
429	GO:0001649	1	1	0.993885	1	0	0.00618219	3	osteoblast differentiation	BP
430	GO:0001650	1	1	0.974391	1	0	0.022668	11	fibrillar center	CC
431	GO:0001653	1	1	0.977106	1	0	0.0247288	12	peptide receptor activity	MF
432	GO:0001654	1	1	0.986231	1	0	0.0144251	7	eye development	BP
433	GO:0001656	1	1	0.997329	1	0	0.00206073	1	metanephros development	BP
434	GO:0001658	1	1	0.99735	1	0	0.00206073	1	branching involved in ureteric bud morphogenesis	BP
435	GO:0001662	1	1	0.997381	1	0	0.00206073	1	behavioral fear response	BP
436	GO:0001664	1	1	0.984301	1	0	0.0144251	7	G-protein coupled receptor binding	MF
437	GO:0001666	1	1	0.903788	1	0	0.0947936	46	response to hypoxia	BP
438	GO:0001667	1	1	0.986709	1	0	0.0123644	6	ameboidal-type cell migration	BP
439	GO:0001669	1	1	0.988121	1	0	0.0103037	5	acrosomal vesicle	CC
440	GO:0001671	1	1	0.962858	1	0	0.0350324	17	ATPase activator activity	MF
441	GO:0001672	1	1	0.997325	1	0	0.00206073	1	regulation of chromatin assembly or disassembly	BP
442	GO:0001673	1	1	0.989648	1	0	0.0103037	5	male germ cell nucleus	CC
443	GO:0001675	1	1	0.997395	1	0	0.00206073	1	acrosome assembly	BP
444	GO:0001676	1	1	0.971693	1	0	0.0267895	13	long-chain fatty acid metabolic process	BP
445	GO:0001678	1	1	0.973816	1	0	0.0267895	13	cellular glucose homeostasis	BP
446	GO:0001680	1	1	0.997427	1	0	0.00206073	1	tRNA 3'-terminal CCA addition	BP
447	GO:0001682	1	1	0.987864	1	0	0.0144251	7	tRNA 5'-leader removal	BP
448	GO:0001701	1	1	0.992751	1	0	0.00618219	3	in utero embryonic development	BP
449	GO:0001703	1	1	0.996101	1	0	0.00412146	2	gastrulation with mouth forming first	BP
450	GO:0001708	1	1	0.964794	1	0	0.0350324	17	cell fate specification	BP
451	GO:0001709	1	1	0.975949	1	0	0.022668	11	cell fate determination	BP
452	GO:0001716	1	1	0.997325	1	0	0.00206073	1	L-amino-acid oxidase activity	MF
453	GO:0001727	1	1	0.99446	1	0	0.00618219	3	lipid kinase activity	MF
454	GO:0001729	1	1	0.996905	1	0	0.00412146	2	ceramide kinase activity	MF
455	GO:0001731	1	1	0.990971	1	0	0.00824292	4	formation of translation preinitiation complex	BP
456	GO:0001732	1	1	0.998056	1	0	0.00206073	1	formation of cytoplasmic translation initiation complex	BP
457	GO:0001735	1	1	0.997339	1	0	0.00206073	1	prenylcysteine oxidase activity	MF
458	GO:0001736	1	1	0.988614	1	0	0.0144251	7	establishment of planar polarity	BP
459	GO:0001737	1	1	0.99793	1	0	0.00206073	1	establishment of imaginal disc-derived wing hair orientation	BP
460	GO:0001738	1	1	0.99793	1	0	0.00206073	1	morphogenesis of a polarized epithelium	BP
461	GO:0001750	1	1	0.997523	1	0	0.00206073	1	photoreceptor outer segment	CC
462	GO:0001752	1	1	0.99793	1	0	0.00206073	1	compound eye photoreceptor fate commitment	BP
463	GO:0001756	1	1	0.992468	1	0	0.00618219	3	somitogenesis	BP
464	GO:0001763	1	1	0.940799	1	0	0.0618219	30	morphogenesis of a branching structure	BP
465	GO:0001764	1	1	0.995667	1	0	0.00412146	2	neuron migration	BP
466	GO:0001775	1	1	0.952695	1	0	0.0453361	22	cell activation	BP
467	GO:0001789	1	1	0.998521	1	0	0.00206073	1	G-protein coupled receptor signaling pathway, coupled to S1P second messenger	BP
468	GO:0001817	1	1	0.971878	1	0	0.0288502	14	regulation of cytokine production	BP
469	GO:0001818	1	1	0.98899	1	0	0.0103037	5	negative regulation of cytokine production	BP
470	GO:0001819	1	1	0.986258	1	0	0.0144251	7	positive regulation of cytokine production	BP
471	GO:0001822	1	1	0.988761	1	0	0.0103037	5	kidney development	BP
472	GO:0001824	1	1	0.993042	1	0	0.00618219	3	blastocyst development	BP
473	GO:0001825	1	1	0.99754	1	0	0.00206073	1	blastocyst formation	BP
474	GO:0001829	1	1	0.991331	1	0	0.00824292	4	trophectodermal cell differentiation	BP
475	GO:0001833	1	1	0.995754	1	0	0.00412146	2	inner cell mass cell proliferation	BP
476	GO:0001838	1	1	0.997325	1	0	0.00206073	1	embryonic epithelial tube formation	BP
477	GO:0001841	1	1	0.997325	1	0	0.00206073	1	neural tube formation	BP
478	GO:0001843	1	1	0.998305	1	0	0.00206073	1	neural tube closure	BP
479	GO:0001871	1	1	0.816706	1	0	0.199891	97	pattern binding	MF
480	GO:0001872	1	1	0.979218	1	0	0.022668	11	(1->3)-beta-D-glucan binding	MF
481	GO:0001881	1	1	0.995892	1	0	0.00412146	2	receptor recycling	BP
484	GO:0001887	1	1	0.989905	1	0	0.00824292	4	selenium compound metabolic process	BP
485	GO:0001889	1	1	0.994646	1	0	0.00618219	3	liver development	BP
486	GO:0001894	1	1	0.99329	1	0	0.00618219	3	tissue homeostasis	BP
487	GO:0001896	1	1	0.99816	1	0	0.00206073	1	autolysis	BP
488	GO:0001906	1	1	0.985334	1	0	0.0164858	8	cell killing	BP
489	GO:0001917	1	1	0.997632	1	0	0.00206073	1	photoreceptor inner segment	CC
490	GO:0001919	1	1	0.996925	1	0	0.00412146	2	regulation of receptor recycling	BP
491	GO:0001927	1	1	0.9828	1	0	0.0164858	8	exocyst assembly	BP
492	GO:0001932	1	1	0.854657	1	0	0.150433	73	regulation of protein phosphorylation	BP
493	GO:0001933	1	1	0.964023	1	0	0.0370932	18	negative regulation of protein phosphorylation	BP
494	GO:0001934	1	1	0.926077	1	0	0.0700649	34	positive regulation of protein phosphorylation	BP
495	GO:0001936	1	1	0.994565	1	0	0.00618219	3	regulation of endothelial cell proliferation	BP
496	GO:0001937	1	1	0.997735	1	0	0.00206073	1	negative regulation of endothelial cell proliferation	BP
497	GO:0001938	1	1	0.996823	1	0	0.00412146	2	positive regulation of endothelial cell proliferation	BP
498	GO:0001944	1	1	0.941607	1	0	0.0618219	30	vasculature development	BP
499	GO:0001947	1	1	0.993048	1	0	0.00618219	3	heart looping	BP
500	GO:0001948	1	1	0.997666	1	0	0.00206073	1
501	GO:0001952	1	1	0.997479	1	0	0.00206073	1	regulation of cell-matrix adhesion	BP
502	GO:0001953	1	1	0.997479	1	0	0.00206073	1	negative regulation of cell-matrix adhesion	BP
503	GO:0001956	1	1	0.991224	1	0	0.00824292	4	positive regulation of neurotransmitter secretion	BP
504	GO:0001959	1	1	0.992515	1	0	0.00618219	3	regulation of cytokine-mediated signaling pathway	BP
505	GO:0001960	1	1	0.994806	1	0	0.00412146	2	negative regulation of cytokine-mediated signaling pathway	BP
506	GO:0001961	1	1	0.995124	1	0	0.00412146	2	positive regulation of cytokine-mediated signaling pathway	BP
507	GO:0001964	1	1	0.992927	1	0	0.00618219	3	startle response	BP
508	GO:0001975	1	1	0.998141	1	0	0.00206073	1	response to amphetamine	BP
509	GO:0002009	1	1	0.977368	1	0	0.0206073	10	morphogenesis of an epithelium	BP
510	GO:0002011	1	1	0.99825	1	0	0.00206073	1	morphogenesis of an epithelial sheet	BP
511	GO:0002020	1	1	0.980836	1	0	0.0185466	9	protease binding	MF
512	GO:0002027	1	1	0.996374	1	0	0.00412146	2	regulation of heart rate	BP
513	GO:0002028	1	1	0.993436	1	0	0.00618219	3	regulation of sodium ion transport	BP
514	GO:0002039	1	1	0.992155	1	0	0.00618219	3	p53 binding	MF
515	GO:0002052	1	1	0.997326	1	0	0.00206073	1	positive regulation of neuroblast proliferation	BP
516	GO:0002064	1	1	0.988246	1	0	0.0103037	5	epithelial cell development	BP
517	GO:0002066	1	1	0.988246	1	0	0.0103037	5	columnar/cuboidal epithelial cell development	BP
518	GO:0002069	1	1	0.997539	1	0	0.00206073	1	columnar/cuboidal epithelial cell maturation	BP
519	GO:0002070	1	1	0.997539	1	0	0.00206073	1	epithelial cell maturation	BP
520	GO:0002071	1	1	0.997539	1	0	0.00206073	1	glandular epithelial cell maturation	BP
521	GO:0002076	1	1	0.997325	1	0	0.00206073	1	osteoblast development	BP
522	GO:0002083	1	1	0.997607	1	0	0.00206073	1	4-hydroxybenzoate decaprenyltransferase activity	MF
523	GO:0002084	1	1	0.988038	1	0	0.0123644	6	protein depalmitoylation	BP
524	GO:0002090	1	1	0.989331	1	0	0.0103037	5	regulation of receptor internalization	BP
525	GO:0002092	1	1	0.989331	1	0	0.0103037	5	positive regulation of receptor internalization	BP
526	GO:0002094	1	1	0.994607	1	0	0.00618219	3	polyprenyltransferase activity	MF
527	GO:0002097	1	1	0.973248	1	0	0.022668	11	tRNA wobble base modification	BP
528	GO:0002098	1	1	0.980644	1	0	0.0164858	8	tRNA wobble uridine modification	BP
529	GO:0002100	1	1	0.995125	1	0	0.00412146	2	tRNA wobble adenosine to inosine editing	BP
530	GO:0002101	1	1	0.997325	1	0	0.00206073	1	tRNA wobble cytosine modification	BP
531	GO:0002118	1	1	0.992927	1	0	0.00618219	3	aggressive behavior	BP
532	GO:0002119	1	1	0.998423	1	0	0.00206073	1	nematode larval development	BP
533	GO:0002121	1	1	0.992927	1	0	0.00618219	3	inter-male aggressive behavior	BP
534	GO:0002128	1	1	0.996073	1	0	0.00412146	2	tRNA nucleoside ribose methylation	BP
535	GO:0002130	1	1	0.998412	1	0	0.00206073	1	wobble position ribose methylation	BP
536	GO:0002131	1	1	0.998412	1	0	0.00206073	1	wobble position cytosine ribose methylation	BP
537	GO:0002132	1	1	0.998412	1	0	0.00206073	1	wobble position uridine ribose methylation	BP
538	GO:0002143	1	1	0.995646	1	0	0.00412146	2	tRNA wobble position uridine thiolation	BP
539	GO:0002151	1	1	0.994667	1	0	0.00412146	2	G-quadruplex RNA binding	MF
540	GO:0002155	1	1	0.993539	1	0	0.00618219	3	regulation of thyroid hormone mediated signaling pathway	BP
541	GO:0002161	1	1	0.978622	1	0	0.0185466	9	aminoacyl-tRNA editing activity	MF
542	GO:0002164	1	1	0.998423	1	0	0.00206073	1	larval development	BP
543	GO:0002178	1	1	0.993873	1	0	0.00618219	3	palmitoyltransferase complex	CC
544	GO:0002181	1	1	0.957415	1	0	0.0473968	23	cytoplasmic translation	BP
545	GO:0002183	1	1	0.98229	1	0	0.0164858	8	cytoplasmic translational initiation	BP
546	GO:0002184	1	1	0.992631	1	0	0.00824292	4	cytoplasmic translational termination	BP
547	GO:0002188	1	1	0.992416	1	0	0.00824292	4	translation reinitiation	BP
548	GO:0002190	1	1	0.993408	1	0	0.00618219	3	cap-independent translational initiation	BP
549	GO:0002192	1	1	0.993408	1	0	0.00618219	3	IRES-dependent translational initiation of linear mRNA	BP
550	GO:0002200	1	1	0.995568	1	0	0.00412146	2	somatic diversification of immune receptors	BP
551	GO:0002204	1	1	0.998036	1	0	0.00206073	1	somatic recombination of immunoglobulin genes involved in immune response	BP
552	GO:0002208	1	1	0.998036	1	0	0.00206073	1	somatic diversification of immunoglobulins involved in immune response	BP
553	GO:0002209	1	1	0.997381	1	0	0.00206073	1	behavioral defense response	BP
554	GO:0002213	1	1	0.983384	1	0	0.0164858	8	defense response to insect	BP
555	GO:0002215	1	1	0.99388	1	0	0.00618219	3	defense response to nematode	BP
556	GO:0002218	1	1	0.914751	1	0	0.08449	41	activation of innate immune response	BP
557	GO:0002220	1	1	0.992105	1	0	0.00824292	4	innate immune response activating cell surface receptor signaling pathway	BP
558	GO:0002221	1	1	0.991327	1	0	0.00824292	4	pattern recognition receptor signaling pathway	BP
559	GO:0002223	1	1	0.995916	1	0	0.00412146	2	stimulatory C-type lectin receptor signaling pathway	BP
560	GO:0002229	1	1	0.897488	1	0	0.111279	54	defense response to oomycetes	BP
561	GO:0002230	1	1	0.985962	1	0	0.0123644	6	positive regulation of defense response to virus by host	BP
562	GO:0002237	1	1	0.914091	1	0	0.0947936	46	response to molecule of bacterial origin	BP
563	GO:0002238	1	1	0.967168	1	0	0.0350324	17	response to molecule of fungal origin	BP
564	GO:0002239	1	1	0.877129	1	0	0.138069	67	response to oomycetes	BP
565	GO:0002240	1	1	0.995926	1	0	0.00412146	2	response to molecule of oomycetes origin	BP
566	GO:0002244	1	1	0.990461	1	0	0.0103037	5	hematopoietic progenitor cell differentiation	BP
567	GO:0002250	1	1	0.995306	1	0	0.00412146	2	adaptive immune response	BP
568	GO:0002252	1	1	0.826602	1	0	0.179284	87	immune effector process	BP
569	GO:0002253	1	1	0.912298	1	0	0.0865507	42	activation of immune response	BP
570	GO:0002254	1	1	0.994977	1	0	0.00412146	2	kinin cascade	BP
571	GO:0002263	1	1	0.965957	1	0	0.0329717	16	cell activation involved in immune response	BP
572	GO:0002274	1	1	0.96786	1	0	0.030911	15	myeloid leukocyte activation	BP
573	GO:0002275	1	1	0.96786	1	0	0.030911	15	myeloid cell activation involved in immune response	BP
574	GO:0002283	1	1	0.96786	1	0	0.030911	15	neutrophil activation involved in immune response	BP
575	GO:0002285	1	1	0.998036	1	0	0.00206073	1	lymphocyte activation involved in immune response	BP
576	GO:0002312	1	1	0.998036	1	0	0.00206073	1	B cell activation involved in immune response	BP
577	GO:0002353	1	1	0.994977	1	0	0.00412146	2	plasma kallikrein-kinin cascade	BP
578	GO:0002361	1	1	0.998555	1	0	0.00206073	1	CD4-positive, CD25-positive, alpha-beta regulatory T cell differentiation	BP
579	GO:0002366	1	1	0.965957	1	0	0.0329717	16	leukocyte activation involved in immune response	BP
580	GO:0002376	1	1	0.399728	1	0	0.888175	431	immune system process	BP
581	GO:0002377	1	1	0.997325	1	0	0.00206073	1	immunoglobulin production	BP
582	GO:0002429	1	1	0.98945	1	0	0.0103037	5	immune response-activating cell surface receptor signaling pathway	BP
583	GO:0002440	1	1	0.997325	1	0	0.00206073	1	production of molecular mediator of immune response	BP
584	GO:0002474	1	1	0.984925	1	0	0.0144251	7	antigen processing and presentation of peptide antigen via MHC class I	BP
585	GO:0002478	1	1	0.987567	1	0	0.0123644	6	antigen processing and presentation of exogenous peptide antigen	BP
586	GO:0002479	1	1	0.995916	1	0	0.00412146	2	antigen processing and presentation of exogenous peptide antigen via MHC class I, TAP-dependent	BP
587	GO:0002495	1	1	0.984614	1	0	0.0144251	7	antigen processing and presentation of peptide antigen via MHC class II	BP
588	GO:0002504	1	1	0.984614	1	0	0.0144251	7	antigen processing and presentation of peptide or polysaccharide antigen via MHC class II	BP
589	GO:0002521	1	1	0.99322	1	0	0.00618219	3	leukocyte differentiation	BP
590	GO:0002526	1	1	0.994977	1	0	0.00412146	2	acute inflammatory response	BP
591	GO:0002532	1	1	0.994966	1	0	0.00412146	2	production of molecular mediator involved in inflammatory response	BP
592	GO:0002538	1	1	0.997621	1	0	0.00206073	1	arachidonic acid metabolite production involved in inflammatory response	BP
593	GO:0002539	1	1	0.997621	1	0	0.00206073	1	prostaglandin production involved in inflammatory response	BP
594	GO:0002562	1	1	0.998036	1	0	0.00206073	1	somatic diversification of immune receptors via germline recombination within a single locus	BP
595	GO:0002576	1	1	0.989314	1	0	0.0103037	5	platelet degranulation	BP
596	GO:0002637	1	1	0.994663	1	0	0.00412146	2	regulation of immunoglobulin production	BP
597	GO:0002639	1	1	0.994663	1	0	0.00412146	2	positive regulation of immunoglobulin production	BP
598	GO:0002643	1	1	0.998034	1	0	0.00206073	1	regulation of tolerance induction	BP
599	GO:0002679	1	1	0.989691	1	0	0.0103037	5	respiratory burst involved in defense response	BP
600	GO:0002682	1	1	0.780655	1	0	0.239045	116	regulation of immune system process	BP
601	GO:0002683	1	1	0.929013	1	0	0.0721256	35	negative regulation of immune system process	BP
602	GO:0002684	1	1	0.864145	1	0	0.138069	67	positive regulation of immune system process	BP
603	GO:0002694	1	1	0.992706	1	0	0.00618219	3	regulation of leukocyte activation	BP
604	GO:0002695	1	1	0.998034	1	0	0.00206073	1	negative regulation of leukocyte activation	BP
605	GO:0002696	1	1	0.994663	1	0	0.00412146	2	positive regulation of leukocyte activation	BP
606	GO:0002697	1	1	0.961173	1	0	0.0370932	18	regulation of immune effector process	BP
607	GO:0002698	1	1	0.987887	1	0	0.0123644	6	negative regulation of immune effector process	BP
608	GO:0002699	1	1	0.994663	1	0	0.00412146	2	positive regulation of immune effector process	BP
609	GO:0002700	1	1	0.994663	1	0	0.00412146	2	regulation of production of molecular mediator of immune response	BP
610	GO:0002702	1	1	0.994663	1	0	0.00412146	2	positive regulation of production of molecular mediator of immune response	BP
611	GO:0002703	1	1	0.994663	1	0	0.00412146	2	regulation of leukocyte mediated immunity	BP
612	GO:0002705	1	1	0.994663	1	0	0.00412146	2	positive regulation of leukocyte mediated immunity	BP
613	GO:0002706	1	1	0.994663	1	0	0.00412146	2	regulation of lymphocyte mediated immunity	BP
614	GO:0002708	1	1	0.994663	1	0	0.00412146	2	positive regulation of lymphocyte mediated immunity	BP
615	GO:0002712	1	1	0.994663	1	0	0.00412146	2	regulation of B cell mediated immunity	BP
616	GO:0002714	1	1	0.994663	1	0	0.00412146	2	positive regulation of B cell mediated immunity	BP
617	GO:0002752	1	1	0.996174	1	0	0.00412146	2	cell surface pattern recognition receptor signaling pathway	BP
618	GO:0002757	1	1	0.984635	1	0	0.0144251	7	immune response-activating signal transduction	BP
619	GO:0002758	1	1	0.987277	1	0	0.0123644	6	innate immune response-activating signal transduction	BP
620	GO:0002761	1	1	0.995018	1	0	0.00412146	2	regulation of myeloid leukocyte differentiation	BP
621	GO:0002763	1	1	0.997333	1	0	0.00206073	1	positive regulation of myeloid leukocyte differentiation	BP
622	GO:0002764	1	1	0.97877	1	0	0.0206073	10	immune response-regulating signaling pathway	BP
623	GO:0002768	1	1	0.987718	1	0	0.0123644	6	immune response-regulating cell surface receptor signaling pathway	BP
624	GO:0002790	1	1	0.998062	1	0	0.00206073	1	peptide secretion	BP
625	GO:0002791	1	1	0.993502	1	0	0.00618219	3	regulation of peptide secretion	BP
626	GO:0002792	1	1	0.995348	1	0	0.00412146	2	negative regulation of peptide secretion	BP
627	GO:0002793	1	1	0.996166	1	0	0.00412146	2	positive regulation of peptide secretion	BP
628	GO:0002819	1	1	0.994663	1	0	0.00412146	2	regulation of adaptive immune response	BP
629	GO:0002821	1	1	0.994663	1	0	0.00412146	2	positive regulation of adaptive immune response	BP
630	GO:0002822	1	1	0.994663	1	0	0.00412146	2	regulation of adaptive immune response based on somatic recombination of immune receptors built from immunoglobulin superfamily domains	BP
631	GO:0002824	1	1	0.994663	1	0	0.00412146	2	positive regulation of adaptive immune response based on somatic recombination of immune receptors built from immunoglobulin superfamily domains	BP
632	GO:0002831	1	1	0.774461	1	0	0.25347	123	regulation of response to biotic stimulus	BP
633	GO:0002832	1	1	0.94247	1	0	0.0597612	29	negative regulation of response to biotic stimulus	BP
634	GO:0002833	1	1	0.906615	1	0	0.0968544	47	positive regulation of response to biotic stimulus	BP
635	GO:0002889	1	1	0.994663	1	0	0.00412146	2	regulation of immunoglobulin mediated immune response	BP
636	GO:0002891	1	1	0.994663	1	0	0.00412146	2	positive regulation of immunoglobulin mediated immune response	BP
637	GO:0002931	1	1	0.992426	1	0	0.00618219	3	response to ischemia	BP
638	GO:0002938	1	1	0.997657	1	0	0.00206073	1	tRNA guanine ribose methylation	BP
639	GO:0002940	1	1	0.993708	1	0	0.00618219	3	tRNA N2-guanine methylation	BP
640	GO:0002949	1	1	0.992387	1	0	0.00618219	3	tRNA threonylcarbamoyladenosine modification	BP
641	GO:0003002	1	1	0.76422	1	0	0.263774	128	regionalization	BP
643	GO:0003007	1	1	0.997329	1	0	0.00206073	1	heart morphogenesis	BP
644	GO:0003008	1	1	0.92915	1	0	0.0700649	34	system process	BP
645	GO:0003012	1	1	0.996503	1	0	0.00412146	2	muscle system process	BP
646	GO:0003013	1	1	0.995125	1	0	0.00412146	2	circulatory system process	BP
647	GO:0003014	1	1	0.997472	1	0	0.00206073	1	renal system process	BP
648	GO:0003018	1	1	0.997794	1	0	0.00206073	1	vascular process in circulatory system	BP
649	GO:0003032	1	1	0.992291	1	0	0.00618219	3	detection of oxygen	BP
650	GO:0003085	1	1	0.994977	1	0	0.00412146	2	negative regulation of systemic arterial blood pressure	BP
651	GO:0003094	1	1	0.997472	1	0	0.00206073	1	glomerular filtration	BP
652	GO:0003143	1	1	0.990392	1	0	0.00824292	4	embryonic heart tube morphogenesis	BP
653	GO:0003146	1	1	0.997325	1	0	0.00206073	1	heart jogging	BP
654	GO:0003151	1	1	0.997329	1	0	0.00206073	1	outflow tract morphogenesis	BP
655	GO:0003156	1	1	0.991983	1	0	0.00824292	4	regulation of animal organ formation	BP
656	GO:0003254	1	1	0.993436	1	0	0.00618219	3	regulation of membrane depolarization	BP
657	GO:0003279	1	1	0.998367	1	0	0.00206073	1	cardiac septum development	BP
658	GO:0003283	1	1	0.998367	1	0	0.00206073	1	atrial septum development	BP
659	GO:0003330	1	1	0.998313	1	0	0.00206073	1	regulation of extracellular matrix constituent secretion	BP
660	GO:0003331	1	1	0.998313	1	0	0.00206073	1	positive regulation of extracellular matrix constituent secretion	BP
661	GO:0003333	1	1	0.916789	1	0	0.08449	41	amino acid transmembrane transport	BP
662	GO:0003341	1	1	0.995712	1	0	0.00412146	2	cilium movement	BP
663	GO:0003351	1	1	0.995712	1	0	0.00412146	2	epithelial cilium movement	BP
664	GO:0003352	1	1	0.995365	1	0	0.00412146	2	regulation of cilium movement	BP
665	GO:0003356	1	1	0.997341	1	0	0.00206073	1	regulation of cilium beat frequency	BP
666	GO:0003376	1	1	0.998256	1	0	0.00206073	1	sphingosine-1-phosphate signaling pathway	BP
667	GO:0003382	1	1	0.99825	1	0	0.00206073	1	epithelial cell morphogenesis	BP
668	GO:0003400	1	1	0.988829	1	0	0.0103037	5	regulation of COPII vesicle coating	BP
672	GO:0003678	1	1	0.896185	1	0	0.0989151	48	DNA helicase activity	MF
673	GO:0003680	1	1	0.957139	1	0	0.0432754	21	AT DNA binding	MF
674	GO:0003681	1	1	0.998279	1	0	0.00206073	1	bent DNA binding	MF
675	GO:0003682	1	1	0.752279	1	0	0.269956	131	chromatin binding	MF
676	GO:0003684	1	1	0.931152	1	0	0.0659434	32	damaged DNA binding	MF
677	GO:0003688	1	1	0.981533	1	0	0.0185466	9	DNA replication origin binding	MF
678	GO:0003689	1	1	0.992502	1	0	0.00618219	3	DNA clamp loader activity	MF
679	GO:0003690	1	1	0.776461	1	0	0.251409	122	double-stranded DNA binding	MF
680	GO:0003691	1	1	0.966293	1	0	0.0350324	17	double-stranded telomeric DNA binding	MF
681	GO:0003697	1	1	0.858782	1	0	0.150433	73	single-stranded DNA binding	MF
683	GO:0003712	1	1	0.816639	1	0	0.19783	96	transcription cofactor activity	MF
684	GO:0003713	1	1	0.90746	1	0	0.0927329	45	transcription coactivator activity	MF
685	GO:0003714	1	1	0.935766	1	0	0.0659434	32	transcription corepressor activity	MF
686	GO:0003720	1	1	0.997337	1	0	0.00206073	1	telomerase activity	MF
687	GO:0003721	1	1	0.997337	1	0	0.00206073	1	telomerase RNA reverse transcriptase activity	MF
689	GO:0003724	1	1	0.812203	1	0	0.187527	91	RNA helicase activity	MF
690	GO:0003725	1	1	0.963419	1	0	0.0350324	17	double-stranded RNA binding	MF
691	GO:0003726	1	1	0.997567	1	0	0.00206073	1	double-stranded RNA adenosine deaminase activity	MF
692	GO:0003727	1	1	0.858197	1	0	0.148373	72	single-stranded RNA binding	MF
693	GO:0003729	1	1	0.579674	1	0	0.537851	261	mRNA binding	MF
694	GO:0003730	1	1	0.967412	1	0	0.030911	15	mRNA 3'-UTR binding	MF
696	GO:0003743	1	1	0.861974	1	0	0.144251	70	translation initiation factor activity	MF
697	GO:0003746	1	1	0.946976	1	0	0.0556397	27	translation elongation factor activity	MF
698	GO:0003747	1	1	0.974277	1	0	0.0247288	12	translation release factor activity	MF
699	GO:0003755	1	1	0.893715	1	0	0.115401	56	peptidyl-prolyl cis-trans isomerase activity	MF
700	GO:0003756	1	1	0.957582	1	0	0.0412146	20	protein disulfide isomerase activity	MF
701	GO:0003774	1	1	0.827358	1	0	0.173101	84	motor activity	MF
702	GO:0003777	1	1	0.868063	1	0	0.125705	61	microtubule motor activity	MF
703	GO:0003779	1	1	0.906087	1	0	0.0947936	46	actin binding	MF
704	GO:0003785	1	1	0.994233	1	0	0.00618219	3	actin monomer binding	MF
705	GO:0003796	1	1	0.997709	1	0	0.00206073	1	lysozyme activity	MF
706	GO:0003823	1	1	0.9955	1	0	0.00412146	2	antigen binding	MF
708	GO:0003825	1	1	0.992225	1	0	0.00824292	4	alpha,alpha-trehalose-phosphate synthase (UDP-forming) activity	MF
709	GO:0003827	1	1	0.997468	1	0	0.00206073	1	alpha-1,3-mannosylglycoprotein 2-beta-N-acetylglucosaminyltransferase activity	MF
710	GO:0003830	1	1	0.992101	1	0	0.00824292	4	beta-1,4-mannosylglycoprotein 4-beta-N-acetylglucosaminyltransferase activity	MF
711	GO:0003837	1	1	0.997638	1	0	0.00206073	1	beta-ureidopropionase activity	MF
712	GO:0003838	1	1	0.997639	1	0	0.00206073	1	sterol 24-C-methyltransferase activity	MF
713	GO:0003839	1	1	0.995877	1	0	0.00412146	2	gamma-glutamylcyclotransferase activity	MF
714	GO:0003840	1	1	0.992699	1	0	0.00618219	3
715	GO:0003841	1	1	0.983875	1	0	0.0144251	7	1-acylglycerol-3-phosphate O-acyltransferase activity	MF
716	GO:0003843	1	1	0.955025	1	0	0.0453361	22	1,3-beta-D-glucan synthase activity	MF
717	GO:0003844	1	1	0.992678	1	0	0.00618219	3	1,4-alpha-glucan branching enzyme activity	MF
718	GO:0003846	1	1	0.974551	1	0	0.0267895	13	2-acylglycerol O-acyltransferase activity	MF
719	GO:0003848	1	1	0.996276	1	0	0.00412146	2	2-amino-4-hydroxy-6-hydroxymethyldihydropteridine diphosphokinase activity	MF
720	GO:0003849	1	1	0.992088	1	0	0.00824292	4	3-deoxy-7-phosphoheptulonate synthase activity	MF
721	GO:0003852	1	1	0.997428	1	0	0.00206073	1	2-isopropylmalate synthase activity	MF
722	GO:0003854	1	1	0.989898	1	0	0.0103037	5	3-beta-hydroxy-delta5-steroid dehydrogenase activity	MF
723	GO:0003855	1	1	0.995036	1	0	0.00412146	2	3-dehydroquinate dehydratase activity	MF
724	GO:0003856	1	1	0.995285	1	0	0.00412146	2	3-dehydroquinate synthase activity	MF
725	GO:0003857	1	1	0.992417	1	0	0.00618219	3	3-hydroxyacyl-CoA dehydrogenase activity	MF
726	GO:0003858	1	1	0.997735	1	0	0.00206073	1	3-hydroxybutyrate dehydrogenase activity	MF
727	GO:0003860	1	1	0.989761	1	0	0.0103037	5	3-hydroxyisobutyryl-CoA hydrolase activity	MF
728	GO:0003861	1	1	0.994714	1	0	0.00618219	3	3-isopropylmalate dehydratase activity	MF
729	GO:0003862	1	1	0.99424	1	0	0.00618219	3	3-isopropylmalate dehydrogenase activity	MF
730	GO:0003863	1	1	0.993363	1	0	0.00824292	4	3-methyl-2-oxobutanoate dehydrogenase (2-methylpropanoyl-transferring) activity	MF
731	GO:0003864	1	1	0.998482	1	0	0.00206073	1	3-methyl-2-oxobutanoate hydroxymethyltransferase activity	MF
732	GO:0003865	1	1	0.993172	1	0	0.00618219	3	3-oxo-5-alpha-steroid 4-dehydrogenase activity	MF
733	GO:0003866	1	1	0.997579	1	0	0.00206073	1	3-phosphoshikimate 1-carboxyvinyltransferase activity	MF
734	GO:0003867	1	1	0.993825	1	0	0.00618219	3	4-aminobutyrate transaminase activity	MF
735	GO:0003868	1	1	0.997629	1	0	0.00206073	1	4-hydroxyphenylpyruvate dioxygenase activity	MF
736	GO:0003871	1	1	0.993923	1	0	0.00618219	3	5-methyltetrahydropteroyltriglutamate-homocysteine S-methyltransferase activity	MF
737	GO:0003872	1	1	0.984498	1	0	0.0123644	6	6-phosphofructokinase activity	MF
738	GO:0003873	1	1	0.995651	1	0	0.00412146	2	6-phosphofructo-2-kinase activity	MF
739	GO:0003876	1	1	0.98868	1	0	0.0103037	5	AMP deaminase activity	MF
740	GO:0003878	1	1	0.993964	1	0	0.00618219	3	ATP citrate synthase activity	MF
741	GO:0003879	1	1	0.997614	1	0	0.00206073	1	ATP phosphoribosyltransferase activity	MF
742	GO:0003880	1	1	0.995249	1	0	0.00412146	2	protein C-terminal carboxyl O-methyltransferase activity	MF
743	GO:0003881	1	1	0.998381	1	0	0.00206073	1	CDP-diacylglycerol-inositol 3-phosphatidyltransferase activity	MF
744	GO:0003882	1	1	0.99843	1	0	0.00206073	1	CDP-diacylglycerol-serine O-phosphatidyltransferase activity	MF
745	GO:0003883	1	1	0.994807	1	0	0.00412146	2	CTP synthase activity	MF
746	GO:0003885	1	1	0.991828	1	0	0.00824292	4	D-arabinono-1,4-lactone oxidase activity	MF
747	GO:0003886	1	1	0.987864	1	0	0.0123644	6	DNA (cytosine-5-)-methyltransferase activity	MF
748	GO:0003887	1	1	0.905348	1	0	0.0927329	45	DNA-directed DNA polymerase activity	MF
749	GO:0003896	1	1	0.987557	1	0	0.0123644	6	DNA primase activity	MF
750	GO:0003899	1	1	0.891603	1	0	0.121583	59	DNA-directed 5'-3' RNA polymerase activity	MF
751	GO:0003904	1	1	0.99879	1	0	0.00206073	1	deoxyribodipyrimidine photo-lyase activity	MF
752	GO:0003905	1	1	0.987703	1	0	0.0123644	6	alkylbase DNA N-glycosylase activity	MF
753	GO:0003906	1	1	0.977171	1	0	0.0206073	10	DNA-(apurinic or apyrimidinic site) lyase activity	MF
754	GO:0003909	1	1	0.981732	1	0	0.0185466	9	DNA ligase activity	MF
755	GO:0003910	1	1	0.981732	1	0	0.0185466	9	DNA ligase (ATP) activity	MF
756	GO:0003913	1	1	0.992347	1	0	0.00824292	4	DNA photolyase activity	MF
757	GO:0003914	1	1	0.997396	1	0	0.00206073	1	DNA (6-4) photolyase activity	MF
758	GO:0003916	1	1	0.968483	1	0	0.030911	15	DNA topoisomerase activity	MF
759	GO:0003917	1	1	0.986192	1	0	0.0144251	7	DNA topoisomerase type I activity	MF
760	GO:0003918	1	1	0.98205	1	0	0.0164858	8	DNA topoisomerase type II (ATP-hydrolyzing) activity	MF
761	GO:0003919	1	1	0.986524	1	0	0.0123644	6	FMN adenylyltransferase activity	MF
762	GO:0003921	1	1	0.998053	1	0	0.00206073	1	GMP synthase activity	MF
763	GO:0003922	1	1	0.99223	1	0	0.00824292	4	GMP synthase (glutamine-hydrolyzing) activity	MF
764	GO:0003923	1	1	0.994999	1	0	0.00412146	2	GPI-anchor transamidase activity	MF
765	GO:0003924	1	1	0.797105	1	0	0.218437	106	GTPase activity	MF
766	GO:0003933	1	1	0.987386	1	0	0.0103037	5	GTP cyclohydrolase activity	MF
767	GO:0003934	1	1	0.997492	1	0	0.00206073	1	GTP cyclohydrolase I activity	MF
768	GO:0003935	1	1	0.98987	1	0	0.00824292	4	GTP cyclohydrolase II activity	MF
769	GO:0003937	1	1	0.997512	1	0	0.00206073	1	IMP cyclohydrolase activity	MF
770	GO:0003938	1	1	0.990506	1	0	0.0103037	5	IMP dehydrogenase activity	MF
771	GO:0003939	1	1	0.997593	1	0	0.00206073	1	L-iditol 2-dehydrogenase activity	MF
772	GO:0003941	1	1	0.997448	1	0	0.00206073	1	L-serine ammonia-lyase activity	MF
773	GO:0003942	1	1	0.995219	1	0	0.00412146	2	N-acetyl-gamma-glutamyl-phosphate reductase activity	MF
774	GO:0003949	1	1	0.99847	1	0	0.00206073	1	1-(5-phosphoribosyl)-5-[(5-phosphoribosylamino)methylideneamino]imidazole-4-carboxamide isomerase activity	MF
775	GO:0003950	1	1	0.983001	1	0	0.0164858	8	NAD+ ADP-ribosyltransferase activity	MF
776	GO:0003951	1	1	0.990301	1	0	0.0103037	5	NAD+ kinase activity	MF
777	GO:0003952	1	1	0.997326	1	0	0.00206073	1	NAD+ synthase (glutamine-hydrolyzing) activity	MF
779	GO:0003955	1	1	0.980899	1	0	0.0206073	10	NAD(P)H dehydrogenase (quinone) activity	MF
780	GO:0003958	1	1	0.990662	1	0	0.0103037	5	NADPH-hemoprotein reductase activity	MF
781	GO:0003959	1	1	0.994958	1	0	0.00412146	2	NADPH dehydrogenase activity	MF
782	GO:0003960	1	1	0.99646	1	0	0.00412146	2	NADPH:quinone reductase activity	MF
783	GO:0003962	1	1	0.993786	1	0	0.00618219	3	cystathionine gamma-synthase activity	MF
785	GO:0003968	1	1	0.987137	1	0	0.0103037	5	RNA-directed 5'-3' RNA polymerase activity	MF
786	GO:0003972	1	1	0.998021	1	0	0.00206073	1	RNA ligase (ATP) activity	MF
787	GO:0003973	1	1	0.986328	1	0	0.0123644	6	(S)-2-hydroxy-acid oxidase activity	MF
788	GO:0003975	1	1	0.997445	1	0	0.00206073	1	UDP-N-acetylglucosamine-dolichyl-phosphate N-acetylglucosaminephosphotransferase activity	MF
789	GO:0003977	1	1	0.997515	1	0	0.00206073	1	UDP-N-acetylglucosamine diphosphorylase activity	MF
790	GO:0003978	1	1	0.987547	1	0	0.0144251	7	UDP-glucose 4-epimerase activity	MF
791	GO:0003979	1	1	0.993763	1	0	0.00618219	3	UDP-glucose 6-dehydrogenase activity	MF
792	GO:0003980	1	1	0.995343	1	0	0.00412146	2	UDP-glucose:glycoprotein glucosyltransferase activity	MF
793	GO:0003983	1	1	0.985363	1	0	0.0144251	7	UTP:glucose-1-phosphate uridylyltransferase activity	MF
794	GO:0003984	1	1	0.991378	1	0	0.00824292	4	acetolactate synthase activity	MF
795	GO:0003985	1	1	0.995159	1	0	0.00412146	2	acetyl-CoA C-acetyltransferase activity	MF
796	GO:0003986	1	1	0.997603	1	0	0.00206073	1	acetyl-CoA hydrolase activity	MF
797	GO:0003987	1	1	0.992383	1	0	0.00618219	3	acetate-CoA ligase activity	MF
798	GO:0003988	1	1	0.989624	1	0	0.0103037	5	acetyl-CoA C-acyltransferase activity	MF
799	GO:0003989	1	1	0.977518	1	0	0.0206073	10	acetyl-CoA carboxylase activity	MF
800	GO:0003991	1	1	0.99771	1	0	0.00206073	1	acetylglutamate kinase activity	MF
801	GO:0003992	1	1	0.9976	1	0	0.00206073	1	N2-acetyl-L-ornithine:2-oxoglutarate 5-aminotransferase activity	MF
802	GO:0003993	1	1	0.90365	1	0	0.0968544	47	acid phosphatase activity	MF
803	GO:0003994	1	1	0.98647	1	0	0.0144251	7	aconitate hydratase activity	MF
804	GO:0003995	1	1	0.978776	1	0	0.0206073	10	acyl-CoA dehydrogenase activity	MF
805	GO:0003997	1	1	0.983054	1	0	0.0164858	8	acyl-CoA oxidase activity	MF
806	GO:0003998	1	1	0.998084	1	0	0.00206073	1	acylphosphatase activity	MF
807	GO:0003999	1	1	0.994291	1	0	0.00618219	3	adenine phosphoribosyltransferase activity	MF
808	GO:0004000	1	1	0.991091	1	0	0.00824292	4	adenosine deaminase activity	MF
809	GO:0004001	1	1	0.990614	1	0	0.0103037	5	adenosine kinase activity	MF
810	GO:0004003	1	1	0.919383	1	0	0.0783078	38	ATP-dependent DNA helicase activity	MF
811	GO:0004004	1	1	0.815636	1	0	0.183405	89	ATP-dependent RNA helicase activity	MF
812	GO:0004008	1	1	0.998657	1	0	0.00206073	1	copper-exporting ATPase activity	MF
813	GO:0004012	1	1	0.961554	1	0	0.0412146	20	phospholipid-translocating ATPase activity	MF
814	GO:0004013	1	1	0.993311	1	0	0.00824292	4	adenosylhomocysteinase activity	MF
815	GO:0004014	1	1	0.987833	1	0	0.0123644	6	adenosylmethionine decarboxylase activity	MF
816	GO:0004015	1	1	0.997325	1	0	0.00206073	1	adenosylmethionine-8-amino-7-oxononanoate transaminase activity	MF
817	GO:0004016	1	1	0.997325	1	0	0.00206073	1	adenylate cyclase activity	MF
818	GO:0004017	1	1	0.976577	1	0	0.0247288	12	adenylate kinase activity	MF
819	GO:0004018	1	1	0.997499	1	0	0.00206073	1	N6-(1,2-dicarboxyethyl)AMP AMP-lyase (fumarate-forming) activity	MF
820	GO:0004019	1	1	0.993671	1	0	0.00824292	4	adenylosuccinate synthase activity	MF
821	GO:0004020	1	1	0.998166	1	0	0.00206073	1	adenylylsulfate kinase activity	MF
822	GO:0004021	1	1	0.988016	1	0	0.0123644	6	L-alanine:2-oxoglutarate aminotransferase activity	MF
823	GO:0004022	1	1	0.982423	1	0	0.0185466	9	alcohol dehydrogenase (NAD) activity	MF
824	GO:0004026	1	1	0.998667	1	0	0.00206073	1	alcohol O-acetyltransferase activity	MF
825	GO:0004028	1	1	0.995229	1	0	0.00618219	3	3-chloroallyl aldehyde dehydrogenase activity	MF
826	GO:0004029	1	1	0.969942	1	0	0.0329717	16	aldehyde dehydrogenase (NAD) activity	MF
827	GO:0004030	1	1	0.986422	1	0	0.0164858	8	aldehyde dehydrogenase [NAD(P)+] activity	MF
828	GO:0004031	1	1	0.980557	1	0	0.0185466	9	aldehyde oxidase activity	MF
829	GO:0004033	1	1	0.985244	1	0	0.0144251	7	aldo-keto reductase (NADP) activity	MF
830	GO:0004034	1	1	0.989647	1	0	0.0103037	5	aldose 1-epimerase activity	MF
831	GO:0004038	1	1	0.9976	1	0	0.00206073	1	allantoinase activity	MF
832	GO:0004040	1	1	0.9788	1	0	0.0206073	10	amidase activity	MF
833	GO:0004042	1	1	0.993117	1	0	0.00618219	3	acetyl-CoA:L-glutamate N-acetyltransferase activity	MF
834	GO:0004044	1	1	0.995837	1	0	0.00412146	2	amidophosphoribosyltransferase activity	MF
835	GO:0004045	1	1	0.986972	1	0	0.0144251	7	aminoacyl-tRNA hydrolase activity	MF
836	GO:0004046	1	1	0.995171	1	0	0.00412146	2	aminoacylase activity	MF
837	GO:0004047	1	1	0.996445	1	0	0.00412146	2	aminomethyltransferase activity	MF
838	GO:0004048	1	1	0.995813	1	0	0.00412146	2	anthranilate phosphoribosyltransferase activity	MF
839	GO:0004049	1	1	0.993309	1	0	0.00618219	3	anthranilate synthase activity	MF
840	GO:0004053	1	1	0.998229	1	0	0.00206073	1	arginase activity	MF
841	GO:0004055	1	1	0.997334	1	0	0.00412146	2	argininosuccinate synthase activity	MF
842	GO:0004056	1	1	0.997505	1	0	0.00206073	1	argininosuccinate lyase activity	MF
843	GO:0004057	1	1	0.998138	1	0	0.00206073	1	arginyltransferase activity	MF
844	GO:0004059	1	1	0.99625	1	0	0.00412146	2	aralkylamine N-acetyltransferase activity	MF
845	GO:0004061	1	1	0.991737	1	0	0.00824292	4	arylformamidase activity	MF
846	GO:0004066	1	1	0.993635	1	0	0.00618219	3	asparagine synthase (glutamine-hydrolyzing) activity	MF
847	GO:0004067	1	1	0.996398	1	0	0.00412146	2	asparaginase activity	MF
848	GO:0004069	1	1	0.980044	1	0	0.0185466	9	L-aspartate:2-oxoglutarate aminotransferase activity	MF
849	GO:0004070	1	1	0.998047	1	0	0.00206073	1	aspartate carbamoyltransferase activity	MF
850	GO:0004072	1	1	0.993455	1	0	0.00618219	3	aspartate kinase activity	MF
851	GO:0004073	1	1	0.997652	1	0	0.00206073	1	aspartate-semialdehyde dehydrogenase activity	MF
852	GO:0004075	1	1	0.990578	1	0	0.00824292	4	biotin carboxylase activity	MF
853	GO:0004076	1	1	0.997665	1	0	0.00206073	1	biotin synthase activity	MF
854	GO:0004077	1	1	0.997612	1	0	0.00206073	1	biotin-[acetyl-CoA-carboxylase] ligase activity	MF
855	GO:0004078	1	1	0.997612	1	0	0.00206073	1	biotin-[methylcrotonoyl-CoA-carboxylase] ligase activity	MF
856	GO:0004081	1	1	0.998277	1	0	0.00206073	1	bis(5'-nucleosyl)-tetraphosphatase (asymmetrical) activity	MF
857	GO:0004083	1	1	0.997351	1	0	0.00206073	1	bisphosphoglycerate 2-phosphatase activity	MF
858	GO:0004084	1	1	0.9882	1	0	0.0123644	6	branched-chain-amino-acid transaminase activity	MF
859	GO:0004088	1	1	0.994915	1	0	0.00412146	2	carbamoyl-phosphate synthase (glutamine-hydrolyzing) activity	MF
860	GO:0004089	1	1	0.976011	1	0	0.0247288	12	carbonate dehydratase activity	MF
861	GO:0004090	1	1	0.992552	1	0	0.00824292	4	carbonyl reductase (NADPH) activity	MF
862	GO:0004096	1	1	0.997396	1	0	0.00206073	1	catalase activity	MF
863	GO:0004097	1	1	0.986222	1	0	0.0144251	7	catechol oxidase activity	MF
864	GO:0004103	1	1	0.993857	1	0	0.00618219	3	choline kinase activity	MF
865	GO:0004105	1	1	0.994983	1	0	0.00618219	3	choline-phosphate cytidylyltransferase activity	MF
866	GO:0004106	1	1	0.995081	1	0	0.00412146	2	chorismate mutase activity	MF
867	GO:0004107	1	1	0.997483	1	0	0.00206073	1	chorismate synthase activity	MF
868	GO:0004108	1	1	0.995718	1	0	0.00412146	2	citrate (Si)-synthase activity	MF
869	GO:0004109	1	1	0.995	1	0	0.00412146	2	coproporphyrinogen oxidase activity	MF
870	GO:0004112	1	1	0.998025	1	0	0.00206073	1	cyclic-nucleotide phosphodiesterase activity	MF
871	GO:0004113	1	1	0.998025	1	0	0.00206073	1	2',3'-cyclic-nucleotide 3'-phosphodiesterase activity	MF
872	GO:0004121	1	1	0.99879	1	0	0.00206073	1	cystathionine beta-lyase activity	MF
873	GO:0004123	1	1	0.996328	1	0	0.00412146	2	cystathionine gamma-lyase activity	MF
874	GO:0004124	1	1	0.984486	1	0	0.0144251	7	cysteine synthase activity	MF
875	GO:0004126	1	1	0.997763	1	0	0.00206073	1	cytidine deaminase activity	MF
876	GO:0004127	1	1	0.994204	1	0	0.00618219	3	cytidylate kinase activity	MF
877	GO:0004128	1	1	0.991041	1	0	0.00824292	4	cytochrome-b5 reductase activity, acting on NAD(P)H	MF
879	GO:0004130	1	1	0.990053	1	0	0.0103037	5	cytochrome-c peroxidase activity	MF
880	GO:0004132	1	1	0.997867	1	0	0.00206073	1	dCMP deaminase activity	MF
881	GO:0004133	1	1	0.987802	1	0	0.0103037	5	glycogen debranching enzyme activity	MF
882	GO:0004134	1	1	0.994721	1	0	0.00412146	2	4-alpha-glucanotransferase activity	MF
883	GO:0004137	1	1	0.997352	1	0	0.00206073	1	deoxycytidine kinase activity	MF
884	GO:0004140	1	1	0.998391	1	0	0.00206073	1	dephospho-CoA kinase activity	MF
885	GO:0004141	1	1	0.997325	1	0	0.00206073	1	dethiobiotin synthase activity	MF
886	GO:0004142	1	1	0.995326	1	0	0.00412146	2	diacylglycerol cholinephosphotransferase activity	MF
887	GO:0004143	1	1	0.990899	1	0	0.0103037	5	diacylglycerol kinase activity	MF
888	GO:0004144	1	1	0.977022	1	0	0.0206073	10	diacylglycerol O-acyltransferase activity	MF
889	GO:0004146	1	1	0.997473	1	0	0.00206073	1	dihydrofolate reductase activity	MF
890	GO:0004147	1	1	0.995075	1	0	0.00618219	3	dihydrolipoamide branched chain acyltransferase activity	MF
891	GO:0004148	1	1	0.99186	1	0	0.00824292	4	dihydrolipoyl dehydrogenase activity	MF
892	GO:0004149	1	1	0.998121	1	0	0.00206073	1	dihydrolipoyllysine-residue succinyltransferase activity	MF
893	GO:0004150	1	1	0.998016	1	0	0.00206073	1	dihydroneopterin aldolase activity	MF
894	GO:0004151	1	1	0.997657	1	0	0.00206073	1	dihydroorotase activity	MF
895	GO:0004152	1	1	0.997431	1	0	0.00206073	1	dihydroorotate dehydrogenase activity	MF
896	GO:0004156	1	1	0.996276	1	0	0.00412146	2	dihydropteroate synthase activity	MF
897	GO:0004157	1	1	0.997325	1	0	0.00206073	1	dihydropyrimidinase activity	MF
898	GO:0004159	1	1	0.998626	1	0	0.00206073	1	dihydrouracil dehydrogenase (NAD+) activity	MF
899	GO:0004160	1	1	0.997382	1	0	0.00206073	1	dihydroxy-acid dehydratase activity	MF
900	GO:0004161	1	1	0.982527	1	0	0.0164858	8	dimethylallyltranstransferase activity	MF
901	GO:0004163	1	1	0.994166	1	0	0.00618219	3	diphosphomevalonate decarboxylase activity	MF
902	GO:0004164	1	1	0.997868	1	0	0.00206073	1	diphthine synthase activity	MF
903	GO:0004165	1	1	0.97934	1	0	0.022668	11	dodecenoyl-CoA delta-isomerase activity	MF
904	GO:0004167	1	1	0.995069	1	0	0.00618219	3	dopachrome isomerase activity	MF
905	GO:0004168	1	1	0.998383	1	0	0.00206073	1	dolichol kinase activity	MF
906	GO:0004169	1	1	0.997832	1	0	0.00206073	1	dolichyl-phosphate-mannose-protein mannosyltransferase activity	MF
907	GO:0004170	1	1	0.998092	1	0	0.00206073	1	dUTP diphosphatase activity	MF
908	GO:0004174	1	1	0.998564	1	0	0.00206073	1	electron-transferring-flavoprotein dehydrogenase activity	MF
910	GO:0004176	1	1	0.953022	1	0	0.0453361	22	ATP-dependent peptidase activity	MF
911	GO:0004177	1	1	0.934702	1	0	0.0597612	29	aminopeptidase activity	MF
913	GO:0004181	1	1	0.993225	1	0	0.00618219	3	metallocarboxypeptidase activity	MF
914	GO:0004185	1	1	0.93842	1	0	0.0618219	30	serine-type carboxypeptidase activity	MF
916	GO:0004197	1	1	0.945538	1	0	0.0577005	28	cysteine-type endopeptidase activity	MF
917	GO:0004198	1	1	0.990017	1	0	0.0103037	5	calcium-dependent cysteine-type endopeptidase activity	MF
918	GO:0004222	1	1	0.871951	1	0	0.127765	62	metalloendopeptidase activity	MF
919	GO:0004252	1	1	0.788657	1	0	0.234923	114	serine-type endopeptidase activity	MF
920	GO:0004298	1	1	0.963376	1	0	0.0370932	18	threonine-type endopeptidase activity	MF
921	GO:0004300	1	1	0.990518	1	0	0.00824292	4	enoyl-CoA hydratase activity	MF
922	GO:0004301	1	1	0.978768	1	0	0.022668	11	epoxide hydrolase activity	MF
923	GO:0004303	1	1	0.997824	1	0	0.00206073	1	estradiol 17-beta-dehydrogenase activity	MF
924	GO:0004305	1	1	0.997555	1	0	0.00206073	1	ethanolamine kinase activity	MF
925	GO:0004306	1	1	0.995233	1	0	0.00412146	2	ethanolamine-phosphate cytidylyltransferase activity	MF
926	GO:0004307	1	1	0.997513	1	0	0.00206073	1	ethanolaminephosphotransferase activity	MF
927	GO:0004309	1	1	0.997325	1	0	0.00206073	1	exopolyphosphatase activity	MF
928	GO:0004310	1	1	0.996244	1	0	0.00412146	2	farnesyl-diphosphate farnesyltransferase activity	MF
929	GO:0004311	1	1	0.979939	1	0	0.0206073	10	farnesyltranstransferase activity	MF
930	GO:0004312	1	1	0.935951	1	0	0.0680041	33	fatty acid synthase activity	MF
931	GO:0004314	1	1	0.997619	1	0	0.00206073	1	[acyl-carrier-protein] S-malonyltransferase activity	MF
932	GO:0004315	1	1	0.982417	1	0	0.0164858	8	3-oxoacyl-[acyl-carrier-protein] synthase activity	MF
933	GO:0004316	1	1	0.991811	1	0	0.00824292	4	3-oxoacyl-[acyl-carrier-protein] reductase (NADPH) activity	MF
934	GO:0004318	1	1	0.99594	1	0	0.00412146	2	enoyl-[acyl-carrier-protein] reductase (NADH) activity	MF
935	GO:0004320	1	1	0.996617	1	0	0.00412146	2	oleoyl-[acyl-carrier-protein] hydrolase activity	MF
936	GO:0004321	1	1	0.983975	1	0	0.0144251	7	fatty-acyl-CoA synthase activity	MF
937	GO:0004322	1	1	0.990905	1	0	0.0103037	5	ferroxidase activity	MF
938	GO:0004324	1	1	0.995296	1	0	0.00412146	2	ferredoxin-NADP+ reductase activity	MF
939	GO:0004325	1	1	0.988218	1	0	0.0123644	6	ferrochelatase activity	MF
940	GO:0004326	1	1	0.99376	1	0	0.00618219	3	tetrahydrofolylpolyglutamate synthase activity	MF
941	GO:0004328	1	1	0.989813	1	0	0.0103037	5	formamidase activity	MF
942	GO:0004329	1	1	0.997343	1	0	0.00206073	1	formate-tetrahydrofolate ligase activity	MF
943	GO:0004331	1	1	0.993014	1	0	0.00618219	3	fructose-2,6-bisphosphate 2-phosphatase activity	MF
944	GO:0004332	1	1	0.983878	1	0	0.0185466	9	fructose-bisphosphate aldolase activity	MF
945	GO:0004333	1	1	0.994487	1	0	0.00618219	3	fumarate hydratase activity	MF
946	GO:0004334	1	1	0.997603	1	0	0.00206073	1	fumarylacetoacetase activity	MF
947	GO:0004335	1	1	0.992693	1	0	0.00824292	4	galactokinase activity	MF
948	GO:0004337	1	1	0.981254	1	0	0.0185466	9	geranyltranstransferase activity	MF
949	GO:0004338	1	1	0.997628	1	0	0.00206073	1	glucan exo-1,3-beta-glucosidase activity	MF
950	GO:0004340	1	1	0.998515	1	0	0.00206073	1	glucokinase activity	MF
951	GO:0004343	1	1	0.998248	1	0	0.00206073	1	glucosamine 6-phosphate N-acetyltransferase activity	MF
952	GO:0004345	1	1	0.990029	1	0	0.0123644	6	glucose-6-phosphate dehydrogenase activity	MF
953	GO:0004347	1	1	0.995744	1	0	0.00412146	2	glucose-6-phosphate isomerase activity	MF
954	GO:0004348	1	1	0.994657	1	0	0.00412146	2	glucosylceramidase activity	MF
955	GO:0004349	1	1	0.990751	1	0	0.0103037	5	glutamate 5-kinase activity	MF
956	GO:0004350	1	1	0.990751	1	0	0.0103037	5	glutamate-5-semialdehyde dehydrogenase activity	MF
957	GO:0004351	1	1	0.991831	1	0	0.0103037	5	glutamate decarboxylase activity	MF
958	GO:0004352	1	1	0.990025	1	0	0.0123644	6	glutamate dehydrogenase (NAD+) activity	MF
959	GO:0004353	1	1	0.993178	1	0	0.00824292	4	glutamate dehydrogenase [NAD(P)+] activity	MF
960	GO:0004354	1	1	0.998053	1	0	0.00206073	1	glutamate dehydrogenase (NADP+) activity	MF
961	GO:0004356	1	1	0.987082	1	0	0.0144251	7	glutamate-ammonia ligase activity	MF
962	GO:0004357	1	1	0.997349	1	0	0.00206073	1	glutamate-cysteine ligase activity	MF
963	GO:0004358	1	1	0.99753	1	0	0.00206073	1	glutamate N-acetyltransferase activity	MF
964	GO:0004359	1	1	0.996119	1	0	0.00412146	2	glutaminase activity	MF
965	GO:0004360	1	1	0.997343	1	0	0.00206073	1	glutamine-fructose-6-phosphate transaminase (isomerizing) activity	MF
966	GO:0004362	1	1	0.991115	1	0	0.00824292	4	glutathione-disulfide reductase activity	MF
967	GO:0004363	1	1	0.997508	1	0	0.00206073	1	glutathione synthase activity	MF
968	GO:0004364	1	1	0.920219	1	0	0.0886114	43	glutathione transferase activity	MF
969	GO:0004365	1	1	0.986795	1	0	0.0144251	7	glyceraldehyde-3-phosphate dehydrogenase (NAD+) (phosphorylating) activity	MF
970	GO:0004366	1	1	0.986925	1	0	0.0123644	6	glycerol-3-phosphate O-acyltransferase activity	MF
971	GO:0004367	1	1	0.990963	1	0	0.00824292	4	glycerol-3-phosphate dehydrogenase [NAD+] activity	MF
972	GO:0004368	1	1	0.997403	1	0	0.00206073	1	glycerol-3-phosphate dehydrogenase activity	MF
973	GO:0004370	1	1	0.997472	1	0	0.00206073	1	glycerol kinase activity	MF
974	GO:0004371	1	1	0.997347	1	0	0.00206073	1	glycerone kinase activity	MF
975	GO:0004372	1	1	0.986258	1	0	0.0123644	6	glycine hydroxymethyltransferase activity	MF
976	GO:0004373	1	1	0.986272	1	0	0.0164858	8	glycogen (starch) synthase activity	MF
977	GO:0004375	1	1	0.997325	1	0	0.00206073	1	glycine dehydrogenase (decarboxylating) activity	MF
978	GO:0004376	1	1	0.991099	1	0	0.00824292	4	glycolipid mannosyltransferase activity	MF
979	GO:0004377	1	1	0.993525	1	0	0.00618219	3	GDP-Man:Man3GlcNAc2-PP-Dol alpha-1,2-mannosyltransferase activity	MF
980	GO:0004378	1	1	0.997559	1	0	0.00206073	1	GDP-Man:Man1GlcNAc2-PP-Dol alpha-1,3-mannosyltransferase activity	MF
981	GO:0004379	1	1	0.997598	1	0	0.00206073	1	glycylpeptide N-tetradecanoyltransferase activity	MF
982	GO:0004383	1	1	0.993228	1	0	0.00824292	4	guanylate cyclase activity	MF
983	GO:0004385	1	1	0.995336	1	0	0.00412146	2	guanylate kinase activity	MF
984	GO:0004386	1	1	0.618699	1	0	0.430693	209	helicase activity	MF
985	GO:0004392	1	1	0.995859	1	0	0.00412146	2	heme oxygenase (decyclizing) activity	MF
986	GO:0004395	1	1	0.998421	1	0	0.00206073	1	hexaprenyldihydroxybenzoate methyltransferase activity	MF
987	GO:0004396	1	1	0.976099	1	0	0.0247288	12	hexokinase activity	MF
988	GO:0004399	1	1	0.997564	1	0	0.00206073	1	histidinol dehydrogenase activity	MF
989	GO:0004400	1	1	0.997632	1	0	0.00206073	1	histidinol-phosphate transaminase activity	MF
990	GO:0004401	1	1	0.997647	1	0	0.00206073	1	histidinol-phosphatase activity	MF
991	GO:0004402	1	1	0.930271	1	0	0.0680041	33	histone acetyltransferase activity	MF
992	GO:0004407	1	1	0.978879	1	0	0.0206073	10	histone deacetylase activity	MF
993	GO:0004411	1	1	0.997369	1	0	0.00206073	1	homogentisate 1,2-dioxygenase activity	MF
994	GO:0004412	1	1	0.996114	1	0	0.00412146	2	homoserine dehydrogenase activity	MF
995	GO:0004413	1	1	0.997694	1	0	0.00206073	1	homoserine kinase activity	MF
996	GO:0004416	1	1	0.990972	1	0	0.00824292	4	hydroxyacylglutathione hydrolase activity	MF
997	GO:0004417	1	1	0.997833	1	0	0.00206073	1	hydroxyethylthiazole kinase activity	MF
998	GO:0004418	1	1	0.998729	1	0	0.00206073	1	hydroxymethylbilane synthase activity	MF
999	GO:0004419	1	1	0.997418	1	0	0.00206073	1	hydroxymethylglutaryl-CoA lyase activity	MF
1000	GO:0004420	1	1	0.995137	1	0	0.00412146	2	hydroxymethylglutaryl-CoA reductase (NADPH) activity	MF
1001	GO:0004421	1	1	0.997371	1	0	0.00206073	1	hydroxymethylglutaryl-CoA synthase activity	MF
1002	GO:0004422	1	1	0.997883	1	0	0.00206073	1	hypoxanthine phosphoribosyltransferase activity	MF
1003	GO:0004424	1	1	0.998348	1	0	0.00206073	1	imidazoleglycerol-phosphate dehydratase activity	MF
1004	GO:0004425	1	1	0.996119	1	0	0.00412146	2	indole-3-glycerol-phosphate synthase activity	MF
1005	GO:0004427	1	1	0.97167	1	0	0.0288502	14	inorganic diphosphatase activity	MF
1006	GO:0004430	1	1	0.978292	1	0	0.0185466	9	1-phosphatidylinositol 4-kinase activity	MF
1007	GO:0004435	1	1	0.982795	1	0	0.0164858	8	phosphatidylinositol phospholipase C activity	MF
1008	GO:0004436	1	1	0.997694	1	0	0.00206073	1	phosphatidylinositol diacylglycerol-lyase activity	MF
1009	GO:0004438	1	1	0.997325	1	0	0.00206073	1	phosphatidylinositol-3-phosphatase activity	MF
1010	GO:0004439	1	1	0.978263	1	0	0.0206073	10	phosphatidylinositol-4,5-bisphosphate 5-phosphatase activity	MF
1011	GO:0004441	1	1	0.997612	1	0	0.00206073	1	inositol-1,4-bisphosphate 1-phosphatase activity	MF
1012	GO:0004445	1	1	0.990937	1	0	0.00824292	4	inositol-polyphosphate 5-phosphatase activity	MF
1013	GO:0004446	1	1	0.997429	1	0	0.00206073	1	inositol-hexakisphosphate phosphatase activity	MF
1014	GO:0004448	1	1	0.982186	1	0	0.0185466	9	isocitrate dehydrogenase activity	MF
1015	GO:0004449	1	1	0.991006	1	0	0.0103037	5	isocitrate dehydrogenase (NAD+) activity	MF
1016	GO:0004450	1	1	0.991102	1	0	0.00824292	4	isocitrate dehydrogenase (NADP+) activity	MF
1017	GO:0004452	1	1	0.99774	1	0	0.00206073	1	isopentenyl-diphosphate delta-isomerase activity	MF
1018	GO:0004454	1	1	0.997576	1	0	0.00206073	1	ketohexokinase activity	MF
1019	GO:0004455	1	1	0.99744	1	0	0.00206073	1	ketol-acid reductoisomerase activity	MF
1020	GO:0004457	1	1	0.990266	1	0	0.00824292	4	lactate dehydrogenase activity	MF
1021	GO:0004458	1	1	0.994856	1	0	0.00412146	2	D-lactate dehydrogenase (cytochrome) activity	MF
1022	GO:0004459	1	1	0.995387	1	0	0.00412146	2	L-lactate dehydrogenase activity	MF
1023	GO:0004462	1	1	0.988125	1	0	0.0123644	6	lactoylglutathione lyase activity	MF
1024	GO:0004463	1	1	0.99746	1	0	0.00206073	1	leukotriene-A4 hydrolase activity	MF
1025	GO:0004467	1	1	0.974858	1	0	0.0267895	13	long-chain fatty acid-CoA ligase activity	MF
1026	GO:0004470	1	1	0.985506	1	0	0.0144251	7	malic enzyme activity	MF
1027	GO:0004471	1	1	0.985506	1	0	0.0144251	7	malate dehydrogenase (decarboxylating) (NAD+) activity	MF
1028	GO:0004473	1	1	0.989621	1	0	0.0103037	5	malate dehydrogenase (decarboxylating) (NADP+) activity	MF
1029	GO:0004475	1	1	0.985931	1	0	0.0123644	6	mannose-1-phosphate guanylyltransferase activity	MF
1030	GO:0004476	1	1	0.993895	1	0	0.00824292	4	mannose-6-phosphate isomerase activity	MF
1031	GO:0004477	1	1	0.990067	1	0	0.0103037	5	methenyltetrahydrofolate cyclohydrolase activity	MF
1032	GO:0004478	1	1	0.993369	1	0	0.00824292	4	methionine adenosyltransferase activity	MF
1033	GO:0004479	1	1	0.997643	1	0	0.00206073	1	methionyl-tRNA formyltransferase activity	MF
1034	GO:0004482	1	1	0.990977	1	0	0.0103037	5	mRNA (guanine-N7-)-methyltransferase activity	MF
1035	GO:0004484	1	1	0.997337	1	0	0.00206073	1	mRNA guanylyltransferase activity	MF
1036	GO:0004485	1	1	0.994764	1	0	0.00412146	2	methylcrotonoyl-CoA carboxylase activity	MF
1037	GO:0004488	1	1	0.990067	1	0	0.0103037	5	methylenetetrahydrofolate dehydrogenase (NADP+) activity	MF
1038	GO:0004489	1	1	0.997427	1	0	0.00206073	1	methylenetetrahydrofolate reductase (NAD(P)H) activity	MF
1039	GO:0004491	1	1	0.997515	1	0	0.00206073	1	methylmalonate-semialdehyde dehydrogenase (acylating) activity	MF
1040	GO:0004493	1	1	0.997442	1	0	0.00206073	1	methylmalonyl-CoA epimerase activity	MF
1041	GO:0004496	1	1	0.997685	1	0	0.00206073	1	mevalonate kinase activity	MF
1043	GO:0004499	1	1	0.975207	1	0	0.0267895	13	N,N-dimethylaniline monooxygenase activity	MF
1044	GO:0004506	1	1	0.994883	1	0	0.00412146	2	squalene monooxygenase activity	MF
1045	GO:0004512	1	1	0.998794	1	0	0.00206073	1	inositol-3-phosphate synthase activity	MF
1046	GO:0004514	1	1	0.994793	1	0	0.00412146	2	nicotinate-nucleotide diphosphorylase (carboxylating) activity	MF
1047	GO:0004515	1	1	0.998019	1	0	0.00206073	1	nicotinate-nucleotide adenylyltransferase activity	MF
1048	GO:0004516	1	1	0.99737	1	0	0.00206073	1	nicotinate phosphoribosyltransferase activity	MF
1049	GO:0004517	1	1	0.997549	1	0	0.00206073	1	nitric-oxide synthase activity	MF
1052	GO:0004520	1	1	0.918575	1	0	0.0783078	38	endodeoxyribonuclease activity	MF
1053	GO:0004521	1	1	0.795132	1	0	0.22462	109	endoribonuclease activity	MF
1054	GO:0004523	1	1	0.881557	1	0	0.123644	60	RNA-DNA hybrid ribonuclease activity	MF
1055	GO:0004525	1	1	0.973486	1	0	0.0247288	12	ribonuclease III activity	MF
1056	GO:0004526	1	1	0.982834	1	0	0.0206073	10	ribonuclease P activity	MF
1057	GO:0004527	1	1	0.820044	1	0	0.19783	96	exonuclease activity	MF
1058	GO:0004528	1	1	0.989801	1	0	0.00824292	4	phosphodiesterase I activity	MF
1059	GO:0004529	1	1	0.967234	1	0	0.030911	15	exodeoxyribonuclease activity	MF
1060	GO:0004532	1	1	0.932133	1	0	0.0741863	36	exoribonuclease activity	MF
1061	GO:0004534	1	1	0.988093	1	0	0.0123644	6	5'-3' exoribonuclease activity	MF
1062	GO:0004535	1	1	0.962011	1	0	0.0412146	20	poly(A)-specific ribonuclease activity	MF
1063	GO:0004536	1	1	0.897185	1	0	0.100976	49	deoxyribonuclease activity	MF
1064	GO:0004540	1	1	0.73548	1	0	0.304988	148	ribonuclease activity	MF
1065	GO:0004549	1	1	0.978928	1	0	0.0247288	12	tRNA-specific ribonuclease activity	MF
1066	GO:0004550	1	1	0.991622	1	0	0.0103037	5	nucleoside diphosphate kinase activity	MF
1067	GO:0004551	1	1	0.970497	1	0	0.030911	15	nucleotide diphosphatase activity	MF
1068	GO:0004553	1	1	0.467288	1	0	0.743924	361	hydrolase activity, hydrolyzing O-glycosyl compounds	MF
1069	GO:0004555	1	1	0.992728	1	0	0.00824292	4	alpha,alpha-trehalase activity	MF
1070	GO:0004556	1	1	0.989584	1	0	0.0103037	5	alpha-amylase activity	MF
1071	GO:0004557	1	1	0.983545	1	0	0.0164858	8	alpha-galactosidase activity	MF
1072	GO:0004558	1	1	0.990078	1	0	0.00824292	4	alpha-1,4-glucosidase activity	MF
1073	GO:0004559	1	1	0.972913	1	0	0.0267895	13	alpha-mannosidase activity	MF
1074	GO:0004560	1	1	0.980629	1	0	0.0206073	10	alpha-L-fucosidase activity	MF
1075	GO:0004561	1	1	0.995941	1	0	0.00412146	2	alpha-N-acetylglucosaminidase activity	MF
1076	GO:0004563	1	1	0.993181	1	0	0.00618219	3	beta-N-acetylhexosaminidase activity	MF
1077	GO:0004564	1	1	0.96821	1	0	0.030911	15	beta-fructofuranosidase activity	MF
1078	GO:0004565	1	1	0.932207	1	0	0.0721256	35	beta-galactosidase activity	MF
1079	GO:0004566	1	1	0.98313	1	0	0.0164858	8	beta-glucuronidase activity	MF
1080	GO:0004567	1	1	0.979728	1	0	0.0185466	9	beta-mannosidase activity	MF
1081	GO:0004568	1	1	0.956531	1	0	0.0473968	23	chitinase activity	MF
1082	GO:0004571	1	1	0.986624	1	0	0.0123644	6	mannosyl-oligosaccharide 1,2-alpha-mannosidase activity	MF
1083	GO:0004572	1	1	0.994146	1	0	0.00618219	3	mannosyl-oligosaccharide 1,3-1,6-alpha-mannosidase activity	MF
1084	GO:0004573	1	1	0.997329	1	0	0.00206073	1	mannosyl-oligosaccharide glucosidase activity	MF
1085	GO:0004575	1	1	0.96821	1	0	0.030911	15	sucrose alpha-glucosidase activity	MF
1086	GO:0004576	1	1	0.9864	1	0	0.0123644	6	oligosaccharyl transferase activity	MF
1087	GO:0004577	1	1	0.996466	1	0	0.00412146	2	N-acetylglucosaminyldiphosphodolichol N-acetylglucosaminyltransferase activity	MF
1088	GO:0004579	1	1	0.98836	1	0	0.0103037	5	dolichyl-diphosphooligosaccharide-protein glycotransferase activity	MF
1089	GO:0004581	1	1	0.996101	1	0	0.00412146	2	dolichyl-phosphate beta-glucosyltransferase activity	MF
1090	GO:0004582	1	1	0.995974	1	0	0.00412146	2	dolichyl-phosphate beta-D-mannosyltransferase activity	MF
1091	GO:0004583	1	1	0.997393	1	0	0.00206073	1	dolichyl-phosphate-glucose-glycolipid alpha-glucosyltransferase activity	MF
1092	GO:0004584	1	1	0.998608	1	0	0.00206073	1	dolichyl-phosphate-mannose-glycolipid alpha-mannosyltransferase activity	MF
1093	GO:0004585	1	1	0.997403	1	0	0.00206073	1	ornithine carbamoyltransferase activity	MF
1094	GO:0004586	1	1	0.997638	1	0	0.00206073	1	ornithine decarboxylase activity	MF
1095	GO:0004587	1	1	0.997508	1	0	0.00206073	1	ornithine-oxo-acid transaminase activity	MF
1096	GO:0004588	1	1	0.997568	1	0	0.00206073	1	orotate phosphoribosyltransferase activity	MF
1097	GO:0004590	1	1	0.997568	1	0	0.00206073	1	orotidine-5'-phosphate decarboxylase activity	MF
1098	GO:0004591	1	1	0.99552	1	0	0.00412146	2	oxoglutarate dehydrogenase (succinyl-transferring) activity	MF
1099	GO:0004592	1	1	0.998343	1	0	0.00206073	1	pantoate-beta-alanine ligase activity	MF
1100	GO:0004594	1	1	0.994913	1	0	0.00412146	2	pantothenate kinase activity	MF
1101	GO:0004595	1	1	0.996389	1	0	0.00412146	2	pantetheine-phosphate adenylyltransferase activity	MF
1102	GO:0004596	1	1	0.981403	1	0	0.0185466	9	peptide alpha-N-acetyltransferase activity	MF
1103	GO:0004601	1	1	0.801732	1	0	0.22668	110	peroxidase activity	MF
1104	GO:0004602	1	1	0.97856	1	0	0.0247288	12	glutathione peroxidase activity	MF
1105	GO:0004604	1	1	0.998318	1	0	0.00206073	1	phosphoadenylyl-sulfate reductase (thioredoxin) activity	MF
1106	GO:0004605	1	1	0.993401	1	0	0.00618219	3	phosphatidate cytidylyltransferase activity	MF
1107	GO:0004607	1	1	0.998144	1	0	0.00206073	1	phosphatidylcholine-sterol O-acyltransferase activity	MF
1108	GO:0004609	1	1	0.991442	1	0	0.00824292	4	phosphatidylserine decarboxylase activity	MF
1109	GO:0004610	1	1	0.997378	1	0	0.00206073	1	phosphoacetylglucosamine mutase activity	MF
1110	GO:0004611	1	1	0.992566	1	0	0.00824292	4	phosphoenolpyruvate carboxykinase activity	MF
1111	GO:0004612	1	1	0.997335	1	0	0.00206073	1	phosphoenolpyruvate carboxykinase (ATP) activity	MF
1112	GO:0004614	1	1	0.989929	1	0	0.0103037	5	phosphoglucomutase activity	MF
1113	GO:0004615	1	1	0.992873	1	0	0.00618219	3	phosphomannomutase activity	MF
1114	GO:0004616	1	1	0.977871	1	0	0.0206073	10	phosphogluconate dehydrogenase (decarboxylating) activity	MF
1115	GO:0004617	1	1	0.988793	1	0	0.0103037	5	phosphoglycerate dehydrogenase activity	MF
1116	GO:0004618	1	1	0.995147	1	0	0.00412146	2	phosphoglycerate kinase activity	MF
1117	GO:0004619	1	1	0.989445	1	0	0.0103037	5	phosphoglycerate mutase activity	MF
1118	GO:0004620	1	1	0.862638	1	0	0.14219	69	phospholipase activity	MF
1119	GO:0004622	1	1	0.970204	1	0	0.030911	15	lysophospholipase activity	MF
1120	GO:0004623	1	1	0.989574	1	0	0.0103037	5	phospholipase A2 activity	MF
1121	GO:0004629	1	1	0.980469	1	0	0.0185466	9	phospholipase C activity	MF
1122	GO:0004630	1	1	0.965088	1	0	0.0350324	17	phospholipase D activity	MF
1123	GO:0004631	1	1	0.99756	1	0	0.00206073	1	phosphomevalonate kinase activity	MF
1124	GO:0004632	1	1	0.998101	1	0	0.00206073	1	phosphopantothenate--cysteine ligase activity	MF
1125	GO:0004633	1	1	0.99597	1	0	0.00618219	3	phosphopantothenoylcysteine decarboxylase activity	MF
1126	GO:0004634	1	1	0.984821	1	0	0.0144251	7	phosphopyruvate hydratase activity	MF
1127	GO:0004635	1	1	0.99743	1	0	0.00206073	1	phosphoribosyl-AMP cyclohydrolase activity	MF
1128	GO:0004636	1	1	0.99743	1	0	0.00206073	1	phosphoribosyl-ATP diphosphatase activity	MF
1129	GO:0004637	1	1	0.997476	1	0	0.00206073	1	phosphoribosylamine-glycine ligase activity	MF
1130	GO:0004638	1	1	0.99605	1	0	0.00412146	2	phosphoribosylaminoimidazole carboxylase activity	MF
1131	GO:0004639	1	1	0.997619	1	0	0.00206073	1	phosphoribosylaminoimidazolesuccinocarboxamide synthase activity	MF
1132	GO:0004640	1	1	0.997684	1	0	0.00206073	1	phosphoribosylanthranilate isomerase activity	MF
1133	GO:0004641	1	1	0.996778	1	0	0.00412146	2	phosphoribosylformylglycinamidine cyclo-ligase activity	MF
1134	GO:0004642	1	1	0.997325	1	0	0.00206073	1	phosphoribosylformylglycinamidine synthase activity	MF
1135	GO:0004643	1	1	0.997512	1	0	0.00206073	1	phosphoribosylaminoimidazolecarboxamide formyltransferase activity	MF
1136	GO:0004644	1	1	0.997723	1	0	0.00206073	1	phosphoribosylglycinamide formyltransferase activity	MF
1137	GO:0004645	1	1	0.985153	1	0	0.0164858	8	phosphorylase activity	MF
1138	GO:0004647	1	1	0.988191	1	0	0.0123644	6	phosphoserine phosphatase activity	MF
1139	GO:0004648	1	1	0.997487	1	0	0.00206073	1	O-phospho-L-serine:2-oxoglutarate aminotransferase activity	MF
1140	GO:0004649	1	1	0.997477	1	0	0.00206073	1	poly(ADP-ribose) glycohydrolase activity	MF
1141	GO:0004650	1	1	0.937766	1	0	0.0638827	31	polygalacturonase activity	MF
1142	GO:0004651	1	1	0.997337	1	0	0.00206073	1	polynucleotide 5'-phosphatase activity	MF
1143	GO:0004652	1	1	0.977966	1	0	0.0206073	10	polynucleotide adenylyltransferase activity	MF
1144	GO:0004654	1	1	0.993367	1	0	0.00618219	3	polyribonucleotide nucleotidyltransferase activity	MF
1145	GO:0004655	1	1	0.997325	1	0	0.00206073	1	porphobilinogen synthase activity	MF
1146	GO:0004656	1	1	0.985738	1	0	0.0144251	7	procollagen-proline 4-dioxygenase activity	MF
1147	GO:0004657	1	1	0.998846	1	0	0.00206073	1	proline dehydrogenase activity	MF
1148	GO:0004659	1	1	0.94845	1	0	0.053579	26	prenyltransferase activity	MF
1149	GO:0004660	1	1	0.995317	1	0	0.00412146	2	protein farnesyltransferase activity	MF
1150	GO:0004661	1	1	0.992192	1	0	0.00824292	4	protein geranylgeranyltransferase activity	MF
1151	GO:0004662	1	1	0.995907	1	0	0.00412146	2	CAAX-protein geranylgeranyltransferase activity	MF
1152	GO:0004663	1	1	0.99627	1	0	0.00412146	2	Rab geranylgeranyltransferase activity	MF
1153	GO:0004664	1	1	0.992885	1	0	0.00618219	3	prephenate dehydratase activity	MF
1154	GO:0004665	1	1	0.997655	1	0	0.00206073	1	prephenate dehydrogenase (NADP+) activity	MF
1155	GO:0004668	1	1	0.998035	1	0	0.00206073	1	protein-arginine deiminase activity	MF
1156	GO:0004671	1	1	0.99775	1	0	0.00206073	1	protein C-terminal S-isoprenylcysteine carboxyl O-methyltransferase activity	MF
1158	GO:0004673	1	1	0.926046	1	0	0.0741863	36	protein histidine kinase activity	MF
1159	GO:0004674	1	1	0.121475	1	0	1.99479	968	protein serine/threonine kinase activity	MF
1160	GO:0004675	1	1	0.676772	1	0	0.375053	182	transmembrane receptor protein serine/threonine kinase activity	MF
1161	GO:0004683	1	1	0.92443	1	0	0.0803685	39	calmodulin-dependent protein kinase activity	MF
1162	GO:0004693	1	1	0.93464	1	0	0.0618219	30	cyclin-dependent protein serine/threonine kinase activity	MF
1163	GO:0004702	1	1	0.852803	1	0	0.156616	76	signal transducer, downstream of receptor, with serine/threonine kinase activity	MF
1164	GO:0004706	1	1	0.99825	1	0	0.00206073	1	JUN kinase kinase kinase activity	MF
1165	GO:0004707	1	1	0.96842	1	0	0.030911	15	MAP kinase activity	MF
1166	GO:0004708	1	1	0.990579	1	0	0.00824292	4	MAP kinase kinase activity	MF
1167	GO:0004709	1	1	0.937097	1	0	0.0680041	33	MAP kinase kinase kinase activity	MF
1168	GO:0004712	1	1	0.913806	1	0	0.0865507	42	protein serine/threonine/tyrosine kinase activity	MF
1169	GO:0004713	1	1	0.914359	1	0	0.0927329	45	protein tyrosine kinase activity	MF
1170	GO:0004714	1	1	0.965504	1	0	0.0350324	17	transmembrane receptor protein tyrosine kinase activity	MF
1171	GO:0004715	1	1	0.985202	1	0	0.0164858	8	non-membrane spanning protein tyrosine kinase activity	MF
1172	GO:0004719	1	1	0.998088	1	0	0.00206073	1	protein-L-isoaspartate (D-aspartate) O-methyltransferase activity	MF
1174	GO:0004722	1	1	0.836028	1	0	0.181344	88	protein serine/threonine phosphatase activity	MF
1175	GO:0004723	1	1	0.996243	1	0	0.00412146	2	calcium-dependent protein serine/threonine phosphatase activity	MF
1176	GO:0004725	1	1	0.942156	1	0	0.053579	26	protein tyrosine phosphatase activity	MF
1177	GO:0004729	1	1	0.995729	1	0	0.00412146	2	oxygen-dependent protoporphyrinogen oxidase activity	MF
1178	GO:0004730	1	1	0.997629	1	0	0.00206073	1	pseudouridylate synthase activity	MF
1179	GO:0004733	1	1	0.995636	1	0	0.00412146	2	pyridoxamine-phosphate oxidase activity	MF
1180	GO:0004735	1	1	0.99806	1	0	0.00206073	1	pyrroline-5-carboxylate reductase activity	MF
1181	GO:0004737	1	1	0.989698	1	0	0.0103037	5	pyruvate decarboxylase activity	MF
1182	GO:0004738	1	1	0.991139	1	0	0.0103037	5	pyruvate dehydrogenase activity	MF
1183	GO:0004739	1	1	0.991139	1	0	0.0103037	5	pyruvate dehydrogenase (acetyl-transferring) activity	MF
1184	GO:0004740	1	1	0.997529	1	0	0.00206073	1	pyruvate dehydrogenase (acetyl-transferring) kinase activity	MF
1185	GO:0004742	1	1	0.98903	1	0	0.0103037	5	dihydrolipoyllysine-residue acetyltransferase activity	MF
1186	GO:0004743	1	1	0.97242	1	0	0.0247288	12	pyruvate kinase activity	MF
1187	GO:0004745	1	1	0.997632	1	0	0.00206073	1	retinol dehydrogenase activity	MF
1188	GO:0004746	1	1	0.998581	1	0	0.00206073	1	riboflavin synthase activity	MF
1189	GO:0004747	1	1	0.988778	1	0	0.0123644	6	ribokinase activity	MF
1190	GO:0004748	1	1	0.988779	1	0	0.0103037	5	ribonucleoside-diphosphate reductase activity, thioredoxin disulfide as acceptor	MF
1191	GO:0004749	1	1	0.988903	1	0	0.0123644	6	ribose phosphate diphosphokinase activity	MF
1192	GO:0004750	1	1	0.994825	1	0	0.00618219	3	ribulose-phosphate 3-epimerase activity	MF
1193	GO:0004751	1	1	0.993059	1	0	0.00618219	3	ribose-5-phosphate isomerase activity	MF
1194	GO:0004753	1	1	0.997325	1	0	0.00206073	1	saccharopine dehydrogenase activity	MF
1195	GO:0004758	1	1	0.994959	1	0	0.00412146	2	serine C-palmitoyltransferase activity	MF
1196	GO:0004760	1	1	0.997688	1	0	0.00206073	1	serine-pyruvate transaminase activity	MF
1197	GO:0004764	1	1	0.995036	1	0	0.00412146	2	shikimate 3-dehydrogenase (NADP+) activity	MF
1198	GO:0004765	1	1	0.997619	1	0	0.00206073	1	shikimate kinase activity	MF
1199	GO:0004766	1	1	0.990312	1	0	0.0103037	5	spermidine synthase activity	MF
1200	GO:0004767	1	1	0.997518	1	0	0.00206073	1	sphingomyelin phosphodiesterase activity	MF
1201	GO:0004774	1	1	0.993162	1	0	0.00824292	4	succinate-CoA ligase activity	MF
1202	GO:0004775	1	1	0.993162	1	0	0.00824292	4	succinate-CoA ligase (ADP-forming) activity	MF
1203	GO:0004777	1	1	0.997342	1	0	0.00206073	1	succinate-semialdehyde dehydrogenase (NAD+) activity	MF
1204	GO:0004779	1	1	0.993255	1	0	0.00618219	3	sulfate adenylyltransferase activity	MF
1205	GO:0004780	1	1	0.99817	1	0	0.00206073	1	sulfate adenylyltransferase (ADP) activity	MF
1206	GO:0004781	1	1	0.995076	1	0	0.00412146	2	sulfate adenylyltransferase (ATP) activity	MF
1207	GO:0004784	1	1	0.986079	1	0	0.0144251	7	superoxide dismutase activity	MF
1208	GO:0004788	1	1	0.997838	1	0	0.00206073	1	thiamine diphosphokinase activity	MF
1209	GO:0004789	1	1	0.997527	1	0	0.00206073	1	thiamine-phosphate diphosphorylase activity	MF
1210	GO:0004791	1	1	0.951858	1	0	0.0515183	25	thioredoxin-disulfide reductase activity	MF
1211	GO:0004792	1	1	0.989017	1	0	0.0103037	5	thiosulfate sulfurtransferase activity	MF
1212	GO:0004793	1	1	0.997652	1	0	0.00206073	1	threonine aldolase activity	MF
1213	GO:0004794	1	1	0.992553	1	0	0.00824292	4	L-threonine ammonia-lyase activity	MF
1214	GO:0004795	1	1	0.995611	1	0	0.00412146	2	threonine synthase activity	MF
1215	GO:0004797	1	1	0.996012	1	0	0.00412146	2	thymidine kinase activity	MF
1216	GO:0004798	1	1	0.997627	1	0	0.00206073	1	thymidylate kinase activity	MF
1217	GO:0004799	1	1	0.997473	1	0	0.00206073	1	thymidylate synthase activity	MF
1218	GO:0004801	1	1	0.995382	1	0	0.00412146	2	sedoheptulose-7-phosphate:D-glyceraldehyde-3-phosphate glyceronetransferase activity	MF
1219	GO:0004802	1	1	0.990957	1	0	0.00824292	4	transketolase activity	MF
1220	GO:0004805	1	1	0.982705	1	0	0.0164858	8	trehalose-phosphatase activity	MF
1221	GO:0004806	1	1	0.967721	1	0	0.030911	15	triglyceride lipase activity	MF
1222	GO:0004807	1	1	0.995084	1	0	0.00618219	3	triose-phosphate isomerase activity	MF
1223	GO:0004809	1	1	0.992453	1	0	0.00824292	4	tRNA (guanine-N2-)-methyltransferase activity	MF
1224	GO:0004810	1	1	0.997427	1	0	0.00206073	1	tRNA adenylyltransferase activity	MF
1225	GO:0004812	1	1	0.884471	1	0	0.111279	54	aminoacyl-tRNA ligase activity	MF
1226	GO:0004813	1	1	0.993576	1	0	0.00824292	4	alanine-tRNA ligase activity	MF
1227	GO:0004814	1	1	0.997394	1	0	0.00206073	1	arginine-tRNA ligase activity	MF
1228	GO:0004815	1	1	0.995412	1	0	0.00412146	2	aspartate-tRNA ligase activity	MF
1229	GO:0004816	1	1	0.992295	1	0	0.00618219	3	asparagine-tRNA ligase activity	MF
1230	GO:0004817	1	1	0.995889	1	0	0.00412146	2	cysteine-tRNA ligase activity	MF
1231	GO:0004818	1	1	0.992647	1	0	0.00618219	3	glutamate-tRNA ligase activity	MF
1232	GO:0004819	1	1	0.997329	1	0	0.00206073	1	glutamine-tRNA ligase activity	MF
1233	GO:0004820	1	1	0.993493	1	0	0.00618219	3	glycine-tRNA ligase activity	MF
1234	GO:0004821	1	1	0.99484	1	0	0.00412146	2	histidine-tRNA ligase activity	MF
1235	GO:0004822	1	1	0.993391	1	0	0.00618219	3	isoleucine-tRNA ligase activity	MF
1236	GO:0004823	1	1	0.994657	1	0	0.00412146	2	leucine-tRNA ligase activity	MF
1237	GO:0004824	1	1	0.994831	1	0	0.00412146	2	lysine-tRNA ligase activity	MF
1238	GO:0004825	1	1	0.988611	1	0	0.0103037	5	methionine-tRNA ligase activity	MF
1239	GO:0004826	1	1	0.988821	1	0	0.0103037	5	phenylalanine-tRNA ligase activity	MF
1240	GO:0004827	1	1	0.994955	1	0	0.00412146	2	proline-tRNA ligase activity	MF
1241	GO:0004828	1	1	0.99624	1	0	0.00412146	2	serine-tRNA ligase activity	MF
1242	GO:0004829	1	1	0.994761	1	0	0.00412146	2	threonine-tRNA ligase activity	MF
1243	GO:0004830	1	1	0.995633	1	0	0.00412146	2	tryptophan-tRNA ligase activity	MF
1244	GO:0004831	1	1	0.988452	1	0	0.0123644	6	tyrosine-tRNA ligase activity	MF
1245	GO:0004832	1	1	0.985233	1	0	0.0144251	7	valine-tRNA ligase activity	MF
1246	GO:0004834	1	1	0.991251	1	0	0.00824292	4	tryptophan synthase activity	MF
1247	GO:0004837	1	1	0.998222	1	0	0.00206073	1	tyrosine decarboxylase activity	MF
1248	GO:0004838	1	1	0.987066	1	0	0.0123644	6	L-tyrosine:2-oxoglutarate aminotransferase activity	MF
1249	GO:0004842	1	1	0.384131	1	0	0.921147	447	ubiquitin-protein transferase activity	MF
1250	GO:0004843	1	1	0.955829	1	0	0.0412146	20	thiol-dependent ubiquitin-specific protease activity	MF
1251	GO:0004844	1	1	0.998428	1	0	0.00206073	1	uracil DNA N-glycosylase activity	MF
1252	GO:0004845	1	1	0.989183	1	0	0.0123644	6	uracil phosphoribosyltransferase activity	MF
1253	GO:0004846	1	1	0.99515	1	0	0.00412146	2	urate oxidase activity	MF
1254	GO:0004848	1	1	0.998634	1	0	0.00206073	1	ureidoglycolate hydrolase activity	MF
1255	GO:0004849	1	1	0.978018	1	0	0.022668	11	uridine kinase activity	MF
1256	GO:0004851	1	1	0.996776	1	0	0.00412146	2	uroporphyrin-III C-methyltransferase activity	MF
1257	GO:0004852	1	1	0.99618	1	0	0.00412146	2	uroporphyrinogen-III synthase activity	MF
1258	GO:0004853	1	1	0.995255	1	0	0.00412146	2	uroporphyrinogen decarboxylase activity	MF
1259	GO:0004854	1	1	0.996172	1	0	0.00412146	2	xanthine dehydrogenase activity	MF
1260	GO:0004856	1	1	0.997445	1	0	0.00206073	1	xylulokinase activity	MF
1261	GO:0004857	1	1	0.824992	1	0	0.199891	97	enzyme inhibitor activity	MF
1262	GO:0004860	1	1	0.979409	1	0	0.0206073	10	protein kinase inhibitor activity	MF
1263	GO:0004861	1	1	0.993938	1	0	0.00618219	3	cyclin-dependent protein serine/threonine kinase inhibitor activity	MF
1264	GO:0004864	1	1	0.973601	1	0	0.0288502	14	protein phosphatase inhibitor activity	MF
1265	GO:0004865	1	1	0.997462	1	0	0.00206073	1	protein serine/threonine phosphatase inhibitor activity	MF
1266	GO:0004866	1	1	0.975476	1	0	0.0267895	13	endopeptidase inhibitor activity	MF
1267	GO:0004867	1	1	0.985955	1	0	0.0144251	7	serine-type endopeptidase inhibitor activity	MF
1268	GO:0004869	1	1	0.990598	1	0	0.0103037	5	cysteine-type endopeptidase inhibitor activity	MF
1269	GO:0004871	1	1	0.363279	1	0	0.962361	467	signal transducer activity	MF
1270	GO:0004872	1	1	0.504151	1	0	0.659434	320	receptor activity	MF
1271	GO:0004879	1	1	0.997331	1	0	0.00206073	1	nuclear receptor activity	MF
1272	GO:0004887	1	1	0.997331	1	0	0.00206073	1	thyroid hormone receptor activity	MF
1273	GO:0004888	1	1	0.602855	1	0	0.484272	235	transmembrane signaling receptor activity	MF
1274	GO:0004930	1	1	0.993866	1	0	0.00618219	3	G-protein coupled receptor activity	MF
1275	GO:0004970	1	1	0.973899	1	0	0.022668	11	ionotropic glutamate receptor activity	MF
1276	GO:0005034	1	1	0.99506	1	0	0.00412146	2	osmosensor activity	MF
1277	GO:0005044	1	1	0.995032	1	0	0.00412146	2	scavenger receptor activity	MF
1278	GO:0005046	1	1	0.997705	1	0	0.00206073	1	KDEL sequence binding	MF
1279	GO:0005047	1	1	0.988539	1	0	0.0123644	6	signal recognition particle binding	MF
1280	GO:0005048	1	1	0.917537	1	0	0.0783078	38	signal sequence binding	MF
1281	GO:0005052	1	1	0.997334	1	0	0.00206073	1	peroxisome matrix targeting signal-1 binding	MF
1282	GO:0005057	1	1	0.773992	1	0	0.249348	121	signal transducer activity, downstream of receptor	MF
1283	GO:0005083	1	1	0.980816	1	0	0.0185466	9
1284	GO:0005085	1	1	0.880923	1	0	0.121583	59	guanyl-nucleotide exchange factor activity	MF
1285	GO:0005086	1	1	0.974819	1	0	0.0267895	13	ARF guanyl-nucleotide exchange factor activity	MF
1286	GO:0005088	1	1	0.950281	1	0	0.0473968	23	Ras guanyl-nucleotide exchange factor activity	MF
1287	GO:0005089	1	1	0.974065	1	0	0.0247288	12	Rho guanyl-nucleotide exchange factor activity	MF
1288	GO:0005090	1	1	0.991482	1	0	0.00824292	4	Sar guanyl-nucleotide exchange factor activity	MF
1289	GO:0005092	1	1	0.989245	1	0	0.0103037	5	GDP-dissociation inhibitor activity	MF
1290	GO:0005093	1	1	0.997585	1	0	0.00206073	1	Rab GDP-dissociation inhibitor activity	MF
1291	GO:0005094	1	1	0.994152	1	0	0.00618219	3	Rho GDP-dissociation inhibitor activity	MF
1292	GO:0005095	1	1	0.998521	1	0	0.00206073	1	GTPase inhibitor activity	MF
1293	GO:0005096	1	1	0.850827	1	0	0.150433	73	GTPase activator activity	MF
1294	GO:0005102	1	1	0.848104	1	0	0.158676	77	receptor binding	MF
1295	GO:0005125	1	1	0.995288	1	0	0.00412146	2	cytokine activity	MF
1296	GO:0005126	1	1	0.997325	1	0	0.00206073	1	cytokine receptor binding	MF
1297	GO:0005158	1	1	0.997521	1	0	0.00206073	1	insulin receptor binding	MF
1298	GO:0005160	1	1	0.997325	1	0	0.00206073	1	transforming growth factor beta receptor binding	MF
1299	GO:0005178	1	1	0.997325	1	0	0.00206073	1	integrin binding	MF
1300	GO:0005179	1	1	0.986163	1	0	0.0144251	7	hormone activity	MF
1302	GO:0005199	1	1	0.973981	1	0	0.0288502	14	structural constituent of cell wall	MF
1303	GO:0005200	1	1	0.941682	1	0	0.0597612	29	structural constituent of cytoskeleton	MF
1305	GO:0005216	1	1	0.795798	1	0	0.218437	106	ion channel activity	MF
1306	GO:0005217	1	1	0.99734	1	0	0.00206073	1	intracellular ligand-gated ion channel activity	MF
1307	GO:0005221	1	1	0.99734	1	0	0.00206073	1	intracellular cyclic nucleotide activated cation channel activity	MF
1308	GO:0005222	1	1	0.99734	1	0	0.00206073	1	intracellular cAMP activated cation channel activity	MF
1309	GO:0005225	1	1	0.998551	1	0	0.00206073	1	volume-sensitive anion channel activity	MF
1310	GO:0005227	1	1	0.992081	1	0	0.00618219	3	calcium activated cation channel activity	MF
1311	GO:0005230	1	1	0.973899	1	0	0.022668	11	extracellular ligand-gated ion channel activity	MF
1312	GO:0005242	1	1	0.98911	1	0	0.0103037	5	inward rectifier potassium channel activity	MF
1313	GO:0005244	1	1	0.898472	1	0	0.100976	49	voltage-gated ion channel activity	MF
1314	GO:0005245	1	1	0.997335	1	0	0.00206073	1	voltage-gated calcium channel activity	MF
1315	GO:0005247	1	1	0.982509	1	0	0.0144251	7	voltage-gated chloride channel activity	MF
1316	GO:0005249	1	1	0.940602	1	0	0.0597612	29	voltage-gated potassium channel activity	MF
1317	GO:0005253	1	1	0.956365	1	0	0.0432754	21	anion channel activity	MF
1318	GO:0005254	1	1	0.979723	1	0	0.0185466	9	chloride channel activity	MF
1319	GO:0005261	1	1	0.864236	1	0	0.138069	67	cation channel activity	MF
1320	GO:0005262	1	1	0.942701	1	0	0.053579	26	calcium channel activity	MF
1321	GO:0005267	1	1	0.927911	1	0	0.0741863	36	potassium channel activity	MF
1322	GO:0005274	1	1	0.992633	1	0	0.00824292	4	allantoin uptake transmembrane transporter activity	MF
1323	GO:0005275	1	1	0.995773	1	0	0.00412146	2	amine transmembrane transporter activity	MF
1324	GO:0005283	1	1	0.9974	1	0	0.00206073	1	sodium:amino acid symporter activity	MF
1325	GO:0005290	1	1	0.986576	1	0	0.0123644	6	L-histidine transmembrane transporter activity	MF
1326	GO:0005302	1	1	0.983245	1	0	0.0144251	7	L-tyrosine transmembrane transporter activity	MF
1327	GO:0005310	1	1	0.953607	1	0	0.0473968	23	dicarboxylic acid transmembrane transporter activity	MF
1328	GO:0005313	1	1	0.986035	1	0	0.0123644	6	L-glutamate transmembrane transporter activity	MF
1329	GO:0005315	1	1	0.963862	1	0	0.0370932	18	inorganic phosphate transmembrane transporter activity	MF
1330	GO:0005319	1	1	0.898875	1	0	0.111279	54	lipid transporter activity	MF
1331	GO:0005324	1	1	0.995978	1	0	0.00412146	2	long-chain fatty acid transporter activity	MF
1332	GO:0005325	1	1	0.995978	1	0	0.00412146	2	peroxisomal fatty-acyl-CoA transporter activity	MF
1333	GO:0005337	1	1	0.952805	1	0	0.0494575	24	nucleoside transmembrane transporter activity	MF
1334	GO:0005338	1	1	0.964172	1	0	0.0370932	18	nucleotide-sugar transmembrane transporter activity	MF
1335	GO:0005342	1	1	0.788551	1	0	0.230802	112	organic acid transmembrane transporter activity	MF
1336	GO:0005343	1	1	0.9974	1	0	0.00206073	1	organic acid:sodium symporter activity	MF
1337	GO:0005344	1	1	0.998059	1	0	0.00206073	1	oxygen carrier activity	MF
1338	GO:0005345	1	1	0.963308	1	0	0.0370932	18	purine nucleobase transmembrane transporter activity	MF
1339	GO:0005346	1	1	0.967278	1	0	0.0350324	17	purine ribonucleotide transmembrane transporter activity	MF
1340	GO:0005347	1	1	0.971411	1	0	0.030911	15	ATP transmembrane transporter activity	MF
1341	GO:0005350	1	1	0.987413	1	0	0.0123644	6	pyrimidine nucleobase transmembrane transporter activity	MF
1342	GO:0005351	1	1	0.887483	1	0	0.119522	58	sugar:proton symporter activity	MF
1343	GO:0005353	1	1	0.997851	1	0	0.00206073	1	fructose transmembrane transporter activity	MF
1344	GO:0005354	1	1	0.988688	1	0	0.0103037	5	galactose transmembrane transporter activity	MF
1345	GO:0005355	1	1	0.904842	1	0	0.100976	49	glucose transmembrane transporter activity	MF
1346	GO:0005356	1	1	0.99747	1	0	0.00206073	1	hydrogen:glucose symporter activity	MF
1347	GO:0005358	1	1	0.99747	1	0	0.00206073	1	high-affinity hydrogen:glucose symporter activity	MF
1348	GO:0005363	1	1	0.998032	1	0	0.00206073	1	maltose transmembrane transporter activity	MF
1349	GO:0005365	1	1	0.982375	1	0	0.0164858	8	myo-inositol transmembrane transporter activity	MF
1350	GO:0005366	1	1	0.993616	1	0	0.00618219	3	myo-inositol:proton symporter activity	MF
1351	GO:0005372	1	1	0.957587	1	0	0.0515183	25	water transmembrane transporter activity	MF
1352	GO:0005375	1	1	0.978798	1	0	0.022668	11	copper ion transmembrane transporter activity	MF
1353	GO:0005381	1	1	0.979509	1	0	0.0206073	10	iron ion transmembrane transporter activity	MF
1354	GO:0005384	1	1	0.982778	1	0	0.0164858	8	manganese ion transmembrane transporter activity	MF
1356	GO:0005388	1	1	0.963556	1	0	0.0350324	17	calcium-transporting ATPase activity	MF
1357	GO:0005402	1	1	0.887483	1	0	0.119522	58	cation:sugar symporter activity	MF
1358	GO:0005416	1	1	0.9974	1	0	0.00206073	1	cation:amino acid symporter activity	MF
1359	GO:0005432	1	1	0.993093	1	0	0.00618219	3	calcium:sodium antiporter activity	MF
1360	GO:0005451	1	1	0.971111	1	0	0.0288502	14	monovalent cation:proton antiporter activity	MF
1361	GO:0005452	1	1	0.986072	1	0	0.0123644	6	inorganic anion exchanger activity	MF
1362	GO:0005457	1	1	0.9895	1	0	0.0103037	5	GDP-fucose transmembrane transporter activity	MF
1363	GO:0005458	1	1	0.99549	1	0	0.00412146	2	GDP-mannose transmembrane transporter activity	MF
1364	GO:0005459	1	1	0.989702	1	0	0.0103037	5	UDP-galactose transmembrane transporter activity	MF
1365	GO:0005460	1	1	0.990797	1	0	0.00824292	4	UDP-glucose transmembrane transporter activity	MF
1366	GO:0005463	1	1	0.99757	1	0	0.00206073	1	UDP-N-acetylgalactosamine transmembrane transporter activity	MF
1367	GO:0005464	1	1	0.992197	1	0	0.00824292	4	UDP-xylose transmembrane transporter activity	MF
1368	GO:0005471	1	1	0.986652	1	0	0.0144251	7	ATP:ADP antiporter activity	MF
1369	GO:0005483	1	1	0.995931	1	0	0.00412146	2	soluble NSF attachment protein activity	MF
1370	GO:0005484	1	1	0.931332	1	0	0.076247	37	SNAP receptor activity	MF
1371	GO:0005487	1	1	0.966397	1	0	0.030911	15	nucleocytoplasmic transporter activity	MF
1373	GO:0005496	1	1	0.966477	1	0	0.0350324	17	steroid binding	MF
1374	GO:0005504	1	1	0.988627	1	0	0.0123644	6	fatty acid binding	MF
1377	GO:0005509	1	1	0.635798	1	0	0.467786	227	calcium ion binding	MF
1378	GO:0005513	1	1	0.991234	1	0	0.0103037	5	detection of calcium ion	BP
1380	GO:0005516	1	1	0.746352	1	0	0.292624	142	calmodulin binding	MF
1381	GO:0005522	1	1	0.995792	1	0	0.00412146	2	profilin binding	MF
1383	GO:0005525	1	1	0.602509	1	0	0.494575	240	GTP binding	MF
1384	GO:0005527	1	1	0.97432	1	0	0.0288502	14	macrolide binding	MF
1385	GO:0005528	1	1	0.97432	1	0	0.0288502	14	FK506 binding	MF
1386	GO:0005536	1	1	0.985563	1	0	0.0144251	7	glucose binding	MF
1387	GO:0005537	1	1	0.993573	1	0	0.00618219	3	mannose binding	MF
1388	GO:0005539	1	1	0.991136	1	0	0.00824292	4	glycosaminoglycan binding	MF
1389	GO:0005542	1	1	0.995194	1	0	0.00412146	2	folic acid binding	MF
1390	GO:0005543	1	1	0.816069	1	0	0.189587	92	phospholipid binding	MF
1391	GO:0005544	1	1	0.974382	1	0	0.0267895	13	calcium-dependent phospholipid binding	MF
1392	GO:0005545	1	1	0.982819	1	0	0.0185466	9	1-phosphatidylinositol binding	MF
1393	GO:0005546	1	1	0.980552	1	0	0.0185466	9	phosphatidylinositol-4,5-bisphosphate binding	MF
1394	GO:0005547	1	1	0.996524	1	0	0.00412146	2	phosphatidylinositol-3,4,5-trisphosphate binding	MF
1395	GO:0005548	1	1	0.946456	1	0	0.0577005	28	phospholipid transporter activity	MF
1398	GO:0005578	1	1	0.970462	1	0	0.0247288	12	proteinaceous extracellular matrix	CC
1399	GO:0005615	1	1	0.837108	1	0	0.187527	91	extracellular space	CC
1401	GO:0005622	1	1	0.712727	1	0	0.327656	159	intracellular	CC
1402	GO:0005623	1	1	0.968673	1	0	0.030911	15	cell	CC
1403	GO:0005628	1	1	0.9908	1	0	0.00824292	4	prospore membrane	CC
1405	GO:0005635	1	1	0.874735	1	0	0.119522	58	nuclear envelope	CC
1406	GO:0005637	1	1	0.99267	1	0	0.00618219	3	nuclear inner membrane	CC
1407	GO:0005640	1	1	0.998508	1	0	0.00206073	1	nuclear outer membrane	CC
1408	GO:0005641	1	1	0.997727	1	0	0.00206073	1	nuclear envelope lumen	CC
1409	GO:0005642	1	1	0.998761	1	0	0.00206073	1	annulate lamellae	CC
1410	GO:0005643	1	1	0.916146	1	0	0.0824292	40	nuclear pore	CC
1411	GO:0005652	1	1	0.990019	1	0	0.00824292	4	nuclear lamina	CC
1412	GO:0005654	1	1	0.522106	1	0	0.605855	294	nucleoplasm	CC
1413	GO:0005655	1	1	0.968398	1	0	0.0350324	17	nucleolar ribonuclease P complex	CC
1414	GO:0005656	1	1	0.996184	1	0	0.00412146	2	nuclear pre-replicative complex	CC
1415	GO:0005657	1	1	0.977328	1	0	0.022668	11	replication fork	CC
1416	GO:0005658	1	1	0.990682	1	0	0.00824292	4	alpha DNA polymerase:primase complex	CC
1417	GO:0005662	1	1	0.998211	1	0	0.00206073	1	DNA replication factor A complex	CC
1418	GO:0005663	1	1	0.972207	1	0	0.0247288	12	DNA replication factor C complex	CC
1419	GO:0005664	1	1	0.990749	1	0	0.0103037	5	nuclear origin of replication recognition complex	CC
1420	GO:0005665	1	1	0.970512	1	0	0.0329717	16	DNA-directed RNA polymerase II, core complex	CC
1421	GO:0005666	1	1	0.965042	1	0	0.0391539	19	DNA-directed RNA polymerase III complex	CC
1422	GO:0005667	1	1	0.821145	1	0	0.195769	95	transcription factor complex	CC
1423	GO:0005668	1	1	0.992127	1	0	0.00824292	4	RNA polymerase transcription factor SL1 complex	CC
1424	GO:0005669	1	1	0.969333	1	0	0.030911	15	transcription factor TFIID complex	CC
1425	GO:0005671	1	1	0.996053	1	0	0.00412146	2	Ada2/Gcn5/Ada3 transcription activator complex	CC
1426	GO:0005672	1	1	0.993924	1	0	0.00618219	3	transcription factor TFIIA complex	CC
1427	GO:0005673	1	1	0.99599	1	0	0.00412146	2	transcription factor TFIIE complex	CC
1428	GO:0005674	1	1	0.99641	1	0	0.00412146	2	transcription factor TFIIF complex	CC
1429	GO:0005675	1	1	0.989799	1	0	0.0103037	5	holo TFIIH complex	CC
1430	GO:0005677	1	1	0.975019	1	0	0.0267895	13	chromatin silencing complex	CC
1431	GO:0005680	1	1	0.982412	1	0	0.0164858	8	anaphase-promoting complex	CC
1432	GO:0005681	1	1	0.687982	1	0	0.372992	181	spliceosomal complex	CC
1433	GO:0005682	1	1	0.968882	1	0	0.0350324	17	U5 snRNP	CC
1434	GO:0005683	1	1	0.996071	1	0	0.00412146	2	U7 snRNP	CC
1435	GO:0005684	1	1	0.920862	1	0	0.0824292	40	U2-type spliceosomal complex	CC
1436	GO:0005685	1	1	0.959269	1	0	0.0432754	21	U1 snRNP	CC
1437	GO:0005686	1	1	0.959538	1	0	0.0453361	22	U2 snRNP	CC
1438	GO:0005687	1	1	0.980058	1	0	0.022668	11	U4 snRNP	CC
1439	GO:0005688	1	1	0.990164	1	0	0.0123644	6	U6 snRNP	CC
1440	GO:0005689	1	1	0.971564	1	0	0.0329717	16	U12-type spliceosomal complex	CC
1441	GO:0005690	1	1	0.997578	1	0	0.00206073	1	U4atac snRNP	CC
1442	GO:0005694	1	1	0.812708	1	0	0.195769	95	chromosome	CC
1443	GO:0005697	1	1	0.991836	1	0	0.00824292	4	telomerase holoenzyme complex	CC
1444	GO:0005712	1	1	0.991261	1	0	0.00824292	4	chiasma	CC
1445	GO:0005719	1	1	0.989969	1	0	0.00824292	4	nuclear euchromatin	CC
1446	GO:0005720	1	1	0.972042	1	0	0.0267895	13	nuclear heterochromatin	CC
1447	GO:0005721	1	1	0.99314	1	0	0.00618219	3	pericentric heterochromatin	CC
1448	GO:0005724	1	1	0.997532	1	0	0.00206073	1	nuclear telomeric heterochromatin	CC
1449	GO:0005730	1	1	0.407598	1	0	0.865507	420	nucleolus	CC
1450	GO:0005731	1	1	0.995411	1	0	0.00618219	3	nucleolus organizer region	CC
1451	GO:0005732	1	1	0.967526	1	0	0.0370932	18	small nucleolar ribonucleoprotein complex	CC
1453	GO:0005737	1	1	0.00736453	1	0	4.51094	2189	cytoplasm	CC
1455	GO:0005740	1	1	0.985005	1	0	0.0164858	8	mitochondrial envelope	CC
1456	GO:0005741	1	1	0.906537	1	0	0.0927329	45	mitochondrial outer membrane	CC
1457	GO:0005742	1	1	0.988859	1	0	0.0123644	6	mitochondrial outer membrane translocase complex	CC
1459	GO:0005744	1	1	0.976034	1	0	0.0267895	13	mitochondrial inner membrane presequence translocase complex	CC
1460	GO:0005746	1	1	0.99558	1	0	0.00618219	3	mitochondrial respiratory chain	CC
1461	GO:0005747	1	1	0.933657	1	0	0.076247	37	mitochondrial respiratory chain complex I	CC
1462	GO:0005749	1	1	0.985109	1	0	0.0144251	7	mitochondrial respiratory chain complex II, succinate dehydrogenase complex (ubiquinone)	CC
1463	GO:0005750	1	1	0.991408	1	0	0.0103037	5	mitochondrial respiratory chain complex III	CC
1464	GO:0005751	1	1	0.9942	1	0	0.00618219	3	mitochondrial respiratory chain complex IV	CC
1465	GO:0005753	1	1	0.991058	1	0	0.0103037	5	mitochondrial proton-transporting ATP synthase complex	CC
1466	GO:0005758	1	1	0.95811	1	0	0.0473968	23	mitochondrial intermembrane space	CC
1467	GO:0005759	1	1	0.821424	1	0	0.195769	95	mitochondrial matrix	CC
1468	GO:0005760	1	1	0.997327	1	0	0.00206073	1	gamma DNA polymerase complex	CC
1469	GO:0005762	1	1	0.977664	1	0	0.0247288	12	mitochondrial large ribosomal subunit	CC
1470	GO:0005763	1	1	0.990021	1	0	0.0103037	5	mitochondrial small ribosomal subunit	CC
1471	GO:0005764	1	1	0.90712	1	0	0.0927329	45	lysosome	CC
1472	GO:0005765	1	1	0.898823	1	0	0.0968544	47	lysosomal membrane	CC
1476	GO:0005771	1	1	0.973031	1	0	0.0267895	13	multivesicular body	CC
1479	GO:0005775	1	1	0.95947	1	0	0.0453361	22	vacuolar lumen	CC
1480	GO:0005776	1	1	0.971021	1	0	0.0267895	13	autophagosome	CC
1482	GO:0005778	1	1	0.912481	1	0	0.0927329	45	peroxisomal membrane	CC
1483	GO:0005779	1	1	0.979597	1	0	0.0206073	10	integral component of peroxisomal membrane	CC
1484	GO:0005782	1	1	0.986052	1	0	0.0123644	6	peroxisomal matrix	CC
1486	GO:0005784	1	1	0.994921	1	0	0.00618219	3	Sec61 translocon complex	CC
1487	GO:0005785	1	1	0.992171	1	0	0.00824292	4	signal recognition particle receptor complex	CC
1488	GO:0005786	1	1	0.980962	1	0	0.0206073	10	signal recognition particle, endoplasmic reticulum targeting	CC
1489	GO:0005787	1	1	0.988191	1	0	0.0123644	6	signal peptidase complex	CC
1491	GO:0005789	1	1	0.313603	1	0	1.11692	542	endoplasmic reticulum membrane	CC
1492	GO:0005791	1	1	0.998126	1	0	0.00206073	1	rough endoplasmic reticulum	CC
1493	GO:0005793	1	1	0.983819	1	0	0.0144251	7	endoplasmic reticulum-Golgi intermediate compartment	CC
1495	GO:0005795	1	1	0.98152	1	0	0.0164858	8	Golgi stack	CC
1496	GO:0005797	1	1	0.988468	1	0	0.0123644	6	Golgi medial cisterna	CC
1497	GO:0005798	1	1	0.979409	1	0	0.0206073	10	Golgi-associated vesicle	CC
1498	GO:0005801	1	1	0.966135	1	0	0.0350324	17	cis-Golgi network	CC
1499	GO:0005802	1	1	0.567848	1	0	0.548154	266	trans-Golgi network	CC
1500	GO:0005811	1	1	0.953415	1	0	0.0515183	25	lipid droplet	CC
1501	GO:0005813	1	1	0.943701	1	0	0.053579	26	centrosome	CC
1502	GO:0005814	1	1	0.972246	1	0	0.0267895	13	centriole	CC
1503	GO:0005815	1	1	0.849153	1	0	0.154555	75	microtubule organizing center	CC
1504	GO:0005816	1	1	0.966721	1	0	0.0329717	16	spindle pole body	CC
1505	GO:0005819	1	1	0.843463	1	0	0.152494	74	spindle	CC
1506	GO:0005826	1	1	0.997325	1	0	0.00206073	1	actomyosin contractile ring	CC
1507	GO:0005828	1	1	0.986375	1	0	0.0144251	7	kinetochore microtubule	CC
1509	GO:0005832	1	1	0.975916	1	0	0.0247288	12	chaperonin-containing T-complex	CC
1510	GO:0005834	1	1	0.980125	1	0	0.0185466	9	heterotrimeric G-protein complex	CC
1511	GO:0005835	1	1	0.994371	1	0	0.00618219	3	fatty acid synthase complex	CC
1512	GO:0005838	1	1	0.993594	1	0	0.00618219	3	proteasome regulatory particle	CC
1513	GO:0005839	1	1	0.981463	1	0	0.0185466	9	proteasome core complex	CC
1515	GO:0005844	1	1	0.971827	1	0	0.0267895	13	polysome	CC
1516	GO:0005845	1	1	0.982679	1	0	0.0185466	9	mRNA cap binding complex	CC
1517	GO:0005846	1	1	0.993148	1	0	0.00618219	3	nuclear cap binding complex	CC
1518	GO:0005847	1	1	0.977359	1	0	0.0206073	10	mRNA cleavage and polyadenylation specificity factor complex	CC
1519	GO:0005849	1	1	0.958761	1	0	0.0391539	19	mRNA cleavage factor complex	CC
1520	GO:0005850	1	1	0.998037	1	0	0.00206073	1	eukaryotic translation initiation factor 2 complex	CC
1521	GO:0005851	1	1	0.989061	1	0	0.0103037	5	eukaryotic translation initiation factor 2B complex	CC
1522	GO:0005852	1	1	0.968133	1	0	0.030911	15	eukaryotic translation initiation factor 3 complex	CC
1523	GO:0005853	1	1	0.996254	1	0	0.00412146	2	eukaryotic translation elongation factor 1 complex	CC
1524	GO:0005856	1	1	0.774231	1	0	0.251409	122	cytoskeleton	CC
1525	GO:0005859	1	1	0.997697	1	0	0.00206073	1	muscle myosin complex	CC
1526	GO:0005863	1	1	0.997697	1	0	0.00206073	1	striated muscle myosin thick filament	CC
1527	GO:0005871	1	1	0.883204	1	0	0.111279	54	kinesin complex	CC
1528	GO:0005872	1	1	0.997326	1	0	0.00206073	1	minus-end kinesin complex	CC
1529	GO:0005874	1	1	0.621956	1	0	0.453361	220	microtubule	CC
1530	GO:0005875	1	1	0.814595	1	0	0.189587	92	microtubule associated complex	CC
1531	GO:0005876	1	1	0.969908	1	0	0.0329717	16	spindle microtubule	CC
1532	GO:0005880	1	1	0.997531	1	0	0.00206073	1	nuclear microtubule	CC
1533	GO:0005881	1	1	0.941806	1	0	0.0597612	29	cytoplasmic microtubule	CC
1534	GO:0005884	1	1	0.981136	1	0	0.0164858	8	actin filament	CC
1535	GO:0005885	1	1	0.981147	1	0	0.0206073	10	Arp2/3 protein complex	CC
1537	GO:0005887	1	1	0.691224	1	0	0.368871	179	integral component of plasma membrane	CC
1538	GO:0005901	1	1	0.998405	1	0	0.00206073	1	caveola	CC
1539	GO:0005905	1	1	0.960888	1	0	0.0432754	21	clathrin-coated pit	CC
1541	GO:0005912	1	1	0.98225	1	0	0.0164858	8	adherens junction	CC
1542	GO:0005913	1	1	0.990473	1	0	0.00824292	4	cell-cell adherens junction	CC
1543	GO:0005918	1	1	0.99793	1	0	0.00206073	1	septate junction	CC
[truncated: 9,458 more rows]

## Sheet: top 100 upreg
internal ID	category	over represented P-Value	over represented FDR	under represented P-Value	under represented FDR	Genes in top-100 upreg	Expected genes	Genes in genome (background)	term	ontology
2882	GO:0009522	0	0	1	1	7	0.103158	23	photosystem I	CC
2894	GO:0009535	3.83489e-11	1.13467e-07	1	1	14	1.37245	306	chloroplast thylakoid membrane	CC
9062	GO:0055035	3.83489e-11	1.13467e-07	1	1	14	1.37245	306	plastid thylakoid membrane	CC
6145	GO:0034357	5.48606e-11	1.13467e-07	1	1	14	1.41281	315	photosynthetic membrane	CC
6743	GO:0042651	5.48606e-11	1.13467e-07	1	1	14	1.41281	315	thylakoid membrane	CC
3037	GO:0009765	5.94276e-11	1.13467e-07	1	1	6	0.076247	17	photosynthesis, light harvesting	BP
7249	GO:0044436	2.23465e-10	3.65717e-07	1	1	14	1.56531	349	thylakoid part	CC
2881	GO:0009521	3.71182e-10	5.31532e-07	1	1	7	0.197345	44	photosystem	CC
4130	GO:0016168	9.80184e-10	1.24767e-06	1	1	6	0.121098	27	chlorophyll binding	MF
2897	GO:0009538	1.09929e-09	1.25935e-06	1	1	4	0.0224256	5	photosystem I reaction center	CC
1633	GO:0006091	9.61422e-09	1.00128e-05	1	1	10	0.847688	189	generation of precursor metabolites and energy	BP
4039	GO:0015979	4.54166e-08	4.33577e-05	1	1	7	0.37675	84	photosynthesis	BP
2883	GO:0009523	1.81291e-07	0.00015976	1	1	5	0.148009	33	photosystem II	CC
4597	GO:0018298	2.21017e-07	0.000180855	1	1	6	0.260137	58	protein-chromophore linkage	BP
9430	GO:0070469	5.28245e-07	0.000403438	1	1	5	0.165949	37	respiratory chain	CC
7899	GO:0046906	9.24211e-06	0.00661735	0.999999	1	9	1.4173	316	tetrapyrrole binding	MF
2350	GO:0008137	1.16382e-05	0.00740709	1	1	4	0.152494	34	NADH dehydrogenase (ubiquinone) activity	MF
8296	GO:0050136	1.16382e-05	0.00740709	1	1	4	0.152494	34	NADH dehydrogenase (quinone) activity	MF
5460	GO:0031409	1.38097e-05	0.0083265	1	1	3	0.0493363	11	pigment binding	MF
3039	GO:0009768	1.72958e-05	0.00990703	1	1	3	0.0538214	12	photosynthesis, light harvesting in photosystem I	BP
778	GO:0003954	2.3485e-05	0.0128116	0.999999	1	4	0.179405	40	NADH dehydrogenase activity	MF
7247	GO:0044434	3.80664e-05	0.0198222	0.999991	1	16	5.16686	1152	chloroplast part	CC
7248	GO:0044435	4.40428e-05	0.0219371	0.999989	1	16	5.22965	1166	plastid part	CC
6774	GO:0042773	5.26791e-05	0.0251455	0.999999	1	3	0.0717619	16	ATP synthesis coupled electron transport	BP
4312	GO:0016655	6.41459e-05	0.0293942	0.999998	1	4	0.237711	53	oxidoreductase activity, acting on NAD(P)H, quinone or similar compound as acceptor	MF
3417	GO:0010287	7.99038e-05	0.0352068	0.999997	1	4	0.242196	54	plastoglobule	CC
4949	GO:0022900	0.000394886	0.167549	0.999976	1	4	0.363295	81	electron transport chain	BP
8058	GO:0048038	0.000503627	0.206055	0.999983	1	3	0.156979	35	quinone binding	MF
6931	GO:0043234	0.000790583	0.297023	0.999719	1	19	8.58452	1914	protein complex	CC
4950	GO:0022904	0.000790662	0.297023	0.999968	1	3	0.188375	42	respiratory electron transport chain	BP
878	GO:0004129	0.000906262	0.297023	0.999989	1	2	0.0448512	10	cytochrome-c oxidase activity	MF
3762	GO:0015002	0.000906262	0.297023	0.999989	1	2	0.0448512	10	heme-copper terminal oxidase activity	MF
4324	GO:0016675	0.000906262	0.297023	0.999989	1	2	0.0448512	10	oxidoreductase activity, acting on a heme group of donors	MF
4325	GO:0016676	0.000906262	0.297023	0.999989	1	2	0.0448512	10	oxidoreductase activity, acting on a heme group of donors, oxygen as acceptor	MF
7845	GO:0046688	0.000907456	0.297023	0.999989	1	2	0.0493363	11	response to copper ion	BP
7621	GO:0046034	0.00128327	0.408364	0.999938	1	3	0.224256	50	ATP metabolic process	BP
4309	GO:0016651	0.00161736	0.50077	0.999852	1	4	0.529244	118	oxidoreductase activity, acting on NAD(P)H	MF
5572	GO:0031966	0.00173818	0.524015	0.999716	1	6	1.27826	285	mitochondrial membrane	CC
2966	GO:0009654	0.00180775	0.531014	0.999967	1	2	0.0717619	16	photosystem II oxygen evolving complex	CC
2762	GO:0009205	0.00208252	0.596433	0.99988	1	3	0.269107	60	purine ribonucleoside triphosphate metabolic process	BP
2726	GO:0009144	0.00218093	0.596543	0.999873	1	3	0.273592	61	purine nucleoside triphosphate metabolic process	BP
1355	GO:0005385	0.00220859	0.596543	0.999957	1	2	0.0627917	14	zinc ion transmembrane transporter activity	MF
1458	GO:0005743	0.00223912	0.596543	0.999691	1	5	0.914965	204	mitochondrial inner membrane	CC
3220	GO:0010023	0.00314243	0.809705	1	1	1	0.00448512	1	proanthocyanidin biosynthetic process	BP
6900	GO:0043169	0.003184	0.809705	0.998558	1	27	16.3214	3639	cation binding	MF
7238	GO:0044425	0.00325126	0.809705	0.998472	1	32	20.6181	4597	membrane part	CC
1376	GO:0005507	0.00340842	0.830784	0.999617	1	4	0.632402	141	copper ion binding	MF
2757	GO:0009199	0.00387214	0.924151	0.999722	1	3	0.327414	73	ribonucleoside triphosphate metabolic process	BP
6029	GO:0033799	0.00406469	0.946954	1	1	1	0.00448512	1	myricetin 3'-O-methyltransferase activity	MF
7462	GO:0045471	0.00413453	0.946954	1	1	1	0.00448512	1	response to ethanol	BP
4053	GO:0016020	0.00421567	0.946954	0.99796	1	34	22.6499	5050	membrane	CC
705	GO:0003796	0.00498646	1	1	1	1	0.00448512	1	lysozyme activity	MF
2723	GO:0009141	0.0055685	1	0.999543	1	3	0.372265	83	nucleoside triphosphate metabolic process	BP
1652	GO:0006119	0.00581971	1	1	1	1	0.00448512	1	oxidative phosphorylation	BP
7883	GO:0046872	0.00619802	1	0.997059	1	26	16.2361	3620	metal ion binding	MF
2715	GO:0009126	0.00674721	1	0.999405	1	3	0.399176	89	purine nucleoside monophosphate metabolic process	BP
2745	GO:0009167	0.00674721	1	0.999405	1	3	0.399176	89	purine ribonucleoside monophosphate metabolic process	BP
7453	GO:0045431	0.00767393	1	0.999985	1	1	0.00897024	2	flavonol synthase activity	MF
7465	GO:0045486	0.00767393	1	0.999985	1	1	0.00897024	2	naringenin 3-dioxygenase activity	MF
4631	GO:0018958	0.00770899	1	0.999692	1	2	0.143524	32	phenol-containing compound metabolic process	BP
7827	GO:0046622	0.00782932	1	0.999985	1	1	0.00897024	2	positive regulation of organ growth	BP
4242	GO:0016491	0.00816836	1	0.996899	1	13	6.3285	1411	oxidoreductase activity	MF
8634	GO:0051287	0.00856294	1	0.999176	1	3	0.412631	92	NAD binding	MF
6022	GO:0033759	0.0088664	1	0.999981	1	1	0.00897024	2	flavone synthase activity	MF
2659	GO:0009055	0.00982256	1	0.999005	1	3	0.461967	103	electron transfer activity	MF
5108	GO:0030410	0.00988633	1	0.999976	1	1	0.00897024	2	nicotianamine synthase activity	MF
5110	GO:0030417	0.00988633	1	0.999976	1	1	0.00897024	2	nicotianamine metabolic process	BP
5111	GO:0030418	0.00988633	1	0.999976	1	1	0.00897024	2	nicotianamine biosynthetic process	BP
9817	GO:0072351	0.00988633	1	0.999976	1	1	0.00897024	2	tricarboxylic acid biosynthetic process	BP
2439	GO:0008324	0.0100943	1	0.997627	1	6	1.82544	407	cation transmembrane transporter activity	MF
6027	GO:0033773	0.0103062	1	0.999974	1	1	0.00897024	2	isoflavone 2'-hydroxylase activity	MF
4945	GO:0022890	0.0103389	1	0.997944	1	5	1.32311	295	inorganic cation transmembrane transporter activity	MF
9102	GO:0055114	0.0110004	1	0.997779	1	5	1.3859	309	oxidation-reduction process	BP
4848	GO:0019866	0.0121364	1	0.997489	1	5	1.36796	305	organelle inner membrane	CC
3778	GO:0015078	0.012581	1	0.998601	1	3	0.511304	114	hydrogen ion transmembrane transporter activity	MF
5861	GO:0032991	0.0128814	1	0.993901	1	20	11.9439	2663	macromolecular complex	CC
2739	GO:0009161	0.0133116	1	0.998489	1	3	0.502333	112	ribonucleoside monophosphate metabolic process	BP
9452	GO:0070544	0.0133834	1	0.999941	1	1	0.0134554	3	histone H3-K36 demethylation	BP
6707	GO:0042549	0.0137158	1	0.99993	1	1	0.0179405	4	photosystem II stabilization	BP
4335	GO:0016706	0.0137443	1	0.99925	1	2	0.18389	41	oxidoreductase activity, acting on paired donors, with incorporation or reduction of molecular oxygen, 2-oxoglutarate as one donor, and incorporation of one atom each of oxygen into both donors	MF
2713	GO:0009123	0.0140183	1	0.998378	1	3	0.511304	114	nucleoside monophosphate metabolic process	BP
4486	GO:0016984	0.0140267	1	0.999935	1	1	0.0134554	3	ribulose-bisphosphate carboxylase activity	MF
1991	GO:0006754	0.0141989	1	0.99921	1	2	0.19286	43	ATP biosynthetic process	BP
2893	GO:0009534	0.0145554	1	0.998291	1	3	0.529244	118	chloroplast thylakoid	CC
5580	GO:0031976	0.0145554	1	0.998291	1	3	0.529244	118	plastid thylakoid	CC
7905	GO:0046915	0.0153825	1	0.999109	1	2	0.18389	41	transition metal ion transmembrane transporter activity	MF
8349	GO:0050505	0.0158814	1	0.999916	1	1	0.0134554	3	hydroquinone glucosyltransferase activity	MF
283	GO:0000813	0.01653	1	0.999898	1	1	0.0179405	4	ESCRT I complex	CC
4277	GO:0016602	0.0179343	1	0.99988	1	1	0.0179405	4	CCAAT-binding factor complex	CC
8583	GO:0051213	0.0180874	1	0.997696	1	3	0.556155	124	dioxygenase activity	MF
7426	GO:0045277	0.0183432	1	0.999875	1	1	0.0179405	4	respiratory chain complex IV	CC
5586	GO:0031984	0.0191758	1	0.997501	1	3	0.587551	131	organelle subcompartment	CC
8840	GO:0051938	0.0193691	1	0.999851	1	1	0.0224256	5	L-glutamate import	BP
10080	GO:0089718	0.0193691	1	0.999851	1	1	0.0224256	5	amino acid import across plasma membrane	BP
10385	GO:0098712	0.0193691	1	0.999851	1	1	0.0224256	5	L-glutamate import across plasma membrane	BP
10946	GO:1902837	0.0193691	1	0.999851	1	1	0.0224256	5
11111	GO:1903802	0.0193691	1	0.999851	1	1	0.0224256	5	L-glutamate(1-) import across plasma membrane	BP
11206	GO:1990123	0.0193691	1	0.999851	1	1	0.0224256	5
7651	GO:0046128	0.0194642	1	0.997449	1	3	0.592036	132	purine ribonucleoside metabolic process	BP
6626	GO:0042278	0.0202785	1	0.9973	1	3	0.601006	134	purine nucleoside metabolic process	BP
2727	GO:0009145	0.0205351	1	0.998604	1	2	0.237711	53	purine nucleoside triphosphate biosynthetic process	BP
2763	GO:0009206	0.0205351	1	0.998604	1	2	0.237711	53	purine ribonucleoside triphosphate biosynthetic process	BP
5144	GO:0030527	0.0208394	1	0.999827	1	1	0.0224256	5	structural constituent of chromatin	MF
7242	GO:0044429	0.0211203	1	0.994157	1	6	2.19322	489	mitochondrial part	CC
4807	GO:0019748	0.0236207	1	0.995318	1	4	1.13025	252	secondary metabolic process	BP
6762	GO:0042752	0.0239041	1	0.998242	1	2	0.219771	49	regulation of circadian rhythm	BP
8223	GO:0048639	0.0246907	1	0.999757	1	1	0.0224256	5	positive regulation of developmental growth	BP
10078	GO:0089711	0.0247244	1	0.999746	1	1	0.0269107	6	L-glutamate transmembrane transport	BP
10894	GO:1902475	0.0247244	1	0.999746	1	1	0.0269107	6	L-alpha-amino acid transmembrane transport	BP
4065	GO:0016045	0.0256224	1	0.999727	1	1	0.0269107	6	detection of bacterium	BP
10360	GO:0098543	0.0256224	1	0.999727	1	1	0.0269107	6	detection of other organism	BP
2956	GO:0009644	0.0273796	1	0.997821	1	2	0.282563	63	response to high light intensity	BP
2732	GO:0009150	0.0281719	1	0.995745	1	3	0.672768	150	purine ribonucleotide metabolic process	BP
6870	GO:0043092	0.0285144	1	0.999652	1	1	0.0313958	7	L-amino acid import	BP
6543	GO:0040009	0.0287119	1	0.999648	1	1	0.0313958	7	regulation of growth rate	BP
7304	GO:0044746	0.029737	1	0.999622	1	1	0.0313958	7	amino acid transmembrane export	BP
1665	GO:0006163	0.0300558	1	0.995345	1	3	0.690709	154	purine nucleotide metabolic process	BP
3977	GO:0015813	0.0300893	1	0.999613	1	1	0.0313958	7	L-glutamate transport	BP
2027	GO:0006818	0.0311564	1	0.997341	1	2	0.291533	65	hydrogen transport	BP
4045	GO:0015992	0.0311564	1	0.997341	1	2	0.291533	65	proton transport	BP
2759	GO:0009201	0.0324872	1	0.997163	1	2	0.296018	66	ribonucleoside triphosphate biosynthetic process	BP
4941	GO:0022857	0.0328155	1	0.987207	1	9	4.47166	997	transmembrane transporter activity	MF
2957	GO:0009645	0.0328538	1	0.999538	1	1	0.0313958	7	response to low light intensity stimulus	BP
1697	GO:0006260	0.0330608	1	0.994689	1	3	0.690709	154	DNA replication	BP
7926	GO:0046975	0.034398	1	0.999493	1	1	0.0313958	7	histone methyltransferase activity (H3-K36 specific)	MF
10715	GO:1901657	0.034443	1	0.99233	1	4	1.23789	276	glycosyl compound metabolic process	BP
2724	GO:0009142	0.0354375	1	0.996754	1	2	0.309473	69	nucleoside triphosphate biosynthetic process	BP
2711	GO:0009119	0.0356911	1	0.99409	1	3	0.731075	163	ribonucleoside metabolic process	BP
4334	GO:0016705	0.0366821	1	0.991668	1	4	1.2648	282	oxidoreductase activity, acting on paired donors, with incorporation or reduction of molecular oxygen	MF
7421	GO:0045263	0.0374426	1	0.999377	1	1	0.0403661	9	proton-transporting ATP synthase complex, coupling factor F(o)	CC
4137	GO:0016208	0.0387263	1	0.999333	1	1	0.0403661	9	AMP binding	MF
6335	GO:0035265	0.0389731	1	0.999335	1	1	0.035881	8	organ growth	BP
7684	GO:0046244	0.0391866	1	0.999317	1	1	0.0403661	9	salicylic acid catabolic process	BP
3967	GO:0015800	0.0424105	1	0.999189	1	1	0.0448512	10	acidic amino acid transport	BP
7904	GO:0046914	0.0426699	1	0.980263	1	12	6.99679	1560	transition metal ion binding	MF
5852	GO:0032973	0.0429383	1	0.999168	1	1	0.0448512	10	amino acid export	BP
1304	GO:0005215	0.0438261	1	0.981101	1	10	5.44045	1213	transporter activity	MF
2794	GO:0009259	0.0439739	1	0.992094	1	3	0.789381	176	ribonucleotide metabolic process	BP
4267	GO:0016577	0.0442314	1	0.999117	1	1	0.0448512	10	histone demethylation	BP
9358	GO:0070076	0.0442314	1	0.999117	1	1	0.0448512	10	histone lysine demethylation	BP
622	GO:0002764	0.0456837	1	0.999057	1	1	0.0448512	10	immune response-regulating signaling pathway	BP
11215	GO:1990204	0.0461528	1	0.995106	1	2	0.363295	81	oxidoreductase complex	CC
2915	GO:0009579	0.0465362	1	0.99144	1	3	0.838717	187	thylakoid	CC
2716	GO:0009127	0.0469745	1	0.99497	1	2	0.363295	81	purine nucleoside monophosphate biosynthetic process	BP
2746	GO:0009168	0.0469745	1	0.99497	1	2	0.363295	81	purine ribonucleoside monophosphate biosynthetic process	BP
2924	GO:0009595	0.0488338	1	0.998902	1	1	0.0538214	12	detection of biotic stimulus	BP
10365	GO:0098581	0.0488338	1	0.998902	1	1	0.0538214	12	detection of external biotic stimulus	BP
1831	GO:0006482	0.0492902	1	0.99889	1	1	0.0493363	11	protein demethylation	BP
2390	GO:0008214	0.0492902	1	0.99889	1	1	0.0493363	11	protein dealkylation	BP
2034	GO:0006829	0.0500452	1	0.998856	1	1	0.0493363	11	zinc II ion transport	BP
4946	GO:0022891	0.050574	1	0.9812	1	7	3.36384	750	substrate-specific transmembrane transporter activity	MF
2708	GO:0009116	0.0508888	1	0.990301	1	3	0.847688	189	nucleoside metabolic process	BP
2022	GO:0006812	0.0509649	1	0.987144	1	4	1.41281	315	cation transport	BP
3777	GO:0015077	0.0523662	1	0.989903	1	3	0.865628	193	monovalent inorganic cation transmembrane transporter activity	MF
9354	GO:0070069	0.0525862	1	0.998716	1	1	0.0583066	13	cytochrome complex	CC
4795	GO:0019693	0.0530178	1	0.989728	1	3	0.856658	191	ribose phosphate metabolic process	BP
7678	GO:0046189	0.0532459	1	0.998676	1	1	0.0627917	14	phenol-containing compound biosynthetic process	BP
3375	GO:0010232	0.0537067	1	0.99867	1	1	0.0538214	12	vascular transport	BP
3376	GO:0010233	0.0537067	1	0.99867	1	1	0.0538214	12	phloem transport	BP
3971	GO:0015807	0.0543045	1	0.998639	1	1	0.0538214	12	L-amino acid transport	BP
6868	GO:0043090	0.0551879	1	0.998585	1	1	0.0583066	13	amino acid import	BP
3776	GO:0015075	0.0557437	1	0.980627	1	6	2.7135	605	ion transmembrane transporter activity	MF
4716	GO:0019336	0.0562663	1	0.998528	1	1	0.0583066	13	phenol-containing compound catabolic process	BP
9862	GO:0072521	0.0569652	1	0.988638	1	3	0.897024	200	purine-containing compound metabolic process	BP
3464	GO:0010359	0.0582598	1	0.998421	1	1	0.0583066	13	regulation of anion channel activity	BP
2845	GO:0009408	0.0592453	1	0.987996	1	3	0.892539	199	response to heat	BP
7843	GO:0046685	0.0604289	1	0.99829	1	1	0.0627917	14	response to arsenic-containing substance	BP
5377	GO:0031224	0.0616969	1	0.963513	1	25	18.6536	4159	intrinsic component of membrane	CC
3827	GO:0015186	0.0630589	1	0.998136	1	1	0.0627917	14	L-glutamine transmembrane transporter activity	MF
9858	GO:0072509	0.0639448	1	0.991874	1	2	0.390205	87	divalent inorganic cation transmembrane transporter activity	MF
7420	GO:0045261	0.0642297	1	0.998055	1	1	0.0672768	15	proton-transporting ATP synthase complex, catalytic core F(1)	CC
6763	GO:0042753	0.0643518	1	0.998069	1	1	0.0583066	13	positive regulation of circadian rhythm	BP
10031	GO:0080144	0.0645347	1	0.998047	1	1	0.0627917	14	amino acid homeostasis	BP
4054	GO:0016021	0.06461	1	0.961847	1	24	17.8194	3973	integral component of membrane	CC
784	GO:0003964	0.0659075	1	0.991471	1	2	0.426086	95	RNA-directed DNA polymerase activity	MF
5765	GO:0032586	0.0667666	1	0.997897	1	1	0.0672768	15	protein storage vacuole membrane	CC
7913	GO:0046933	0.0682764	1	0.99779	1	1	0.0717619	16	proton-transporting ATP synthase activity, rotational mechanism	MF
10377	GO:0098657	0.0683978	1	0.997782	1	1	0.0717619	16	import into cell	BP
10390	GO:0098739	0.0683978	1	0.997782	1	1	0.0717619	16	import across plasma membrane	BP
6689	GO:0042451	0.0689694	1	0.990835	1	2	0.461967	103	purine nucleoside biosynthetic process	BP
7652	GO:0046129	0.0689694	1	0.990835	1	2	0.461967	103	purine ribonucleoside biosynthetic process	BP
2049	GO:0006863	0.070981	1	0.997609	1	1	0.0717619	16	purine nucleobase transport	BP
3775	GO:0015074	0.0712531	1	0.990356	1	2	0.466453	104	DNA integration	BP
6504	GO:0036452	0.0738472	1	0.997399	1	1	0.076247	17	ESCRT complex	CC
2737	GO:0009156	0.0744993	1	0.989663	1	2	0.461967	103	ribonucleoside monophosphate biosynthetic process	BP
2664	GO:0009060	0.0745743	1	0.997338	1	1	0.0807322	18	aerobic respiration	BP
3348	GO:0010204	0.0748001	1	0.99733	1	1	0.076247	17	defense response signaling pathway, resistance gene-independent	BP
6706	GO:0042548	0.0751936	1	0.997285	1	1	0.0852173	19	regulation of photosynthesis, light reaction	BP
7825	GO:0046620	0.0762369	1	0.997225	1	1	0.076247	17	regulation of organ growth	BP
2714	GO:0009124	0.0772772	1	0.989051	1	2	0.470938	105	nucleoside monophosphate biosynthetic process	BP
5902	GO:0033177	0.0782237	1	0.997067	1	1	0.0807322	18	proton-transporting two-sector ATPase complex, proton-transporting domain	CC
1338	GO:0005345	0.0782305	1	0.997066	1	1	0.0807322	18	purine nucleobase transmembrane transporter activity	MF
7693	GO:0046274	0.0803181	1	0.996887	1	1	0.0897024	20	lignin catabolic process	BP
8983	GO:0052716	0.0803181	1	0.996887	1	1	0.0897024	20	hydroquinone:oxygen oxidoreductase activity	MF
3991	GO:0015851	0.082607	1	0.996714	1	1	0.0852173	19	nucleobase transport	BP
2036	GO:0006835	0.0834711	1	0.996634	1	1	0.0897024	20	dicarboxylic acid transport	BP
5701	GO:0032412	0.0836555	1	0.996628	1	1	0.0852173	19	regulation of ion transmembrane transporter activity	BP
11222	GO:1990267	0.0839249	1	0.987533	1	2	0.497848	111	response to transition metal nanoparticle	BP
2993	GO:0009696	0.0852321	1	0.99648	1	1	0.0941875	21	salicylic acid metabolic process	BP
1042	GO:0004497	0.085655	1	0.9798	1	3	1.05849	236	monooxygenase activity	MF
4948	GO:0022898	0.0861705	1	0.996409	1	1	0.0897024	20	regulation of transmembrane transporter activity	BP
5698	GO:0032409	0.0861705	1	0.996409	1	1	0.0897024	20	regulation of transporter activity	BP
3839	GO:0015205	0.0907726	1	0.995999	1	1	0.0941875	21	nucleobase transmembrane transporter activity	MF
5466	GO:0031418	0.091076	1	0.995963	1	1	0.0986726	22	L-ascorbic acid binding	MF
1081	GO:0004568	0.0923035	1	0.995843	1	1	0.103158	23	chitinase activity	MF
2954	GO:0009642	0.0932579	1	0.985272	1	2	0.556155	124	response to light intensity	BP
3345	GO:0010200	0.0933831	1	0.985247	1	2	0.533729	119	response to chitin	BP
1739	GO:0006333	0.0934679	1	0.995736	1	1	0.103158	23	chromatin assembly or disassembly	BP
9559	GO:0070988	0.0941863	1	0.995697	1	1	0.0897024	20	demethylation	BP
7690	GO:0046271	0.0959765	1	0.995491	1	1	0.107643	24	phenylpropanoid catabolic process	BP
4697	GO:0019253	0.0963817	1	0.995452	1	1	0.107643	24	reductive pentose-phosphate cycle	BP
4793	GO:0019685	0.0963817	1	0.995452	1	1	0.107643	24	photosynthesis, dark reaction	BP
4947	GO:0022892	0.0974685	1	0.957891	1	7	3.92448	875	substrate-specific transporter activity	MF
5903	GO:0033178	0.0978953	1	0.995306	1	1	0.107643	24	proton-transporting two-sector ATPase complex, catalytic domain	CC
4338	GO:0016709	0.0984675	1	0.983962	1	2	0.5427	121	oxidoreductase activity, acting on paired donors, with incorporation or reduction of molecular oxygen, NAD(P)H as one donor, and incorporation of one atom of oxygen	MF
7001	GO:0043467	0.0988176	1	0.995207	1	1	0.112128	25	regulation of generation of precursor metabolites and energy	BP
1602	GO:0006030	0.100735	1	0.995016	1	1	0.112128	25	chitin metabolic process	BP
1603	GO:0006032	0.100735	1	0.995016	1	1	0.112128	25	chitin catabolic process	BP
7715	GO:0046348	0.100735	1	0.995016	1	1	0.112128	25	amino sugar catabolic process	BP
10601	GO:1901072	0.100735	1	0.995016	1	1	0.112128	25	glucosamine-containing compound catabolic process	BP
6250	GO:0034765	0.101916	1	0.994914	1	1	0.103158	23	regulation of ion transmembrane transport	BP
1696	GO:0006259	0.1024	1	0.958444	1	6	3.12613	697	DNA metabolic process	BP
1666	GO:0006164	0.104137	1	0.982473	1	2	0.574095	128	purine nucleotide biosynthetic process	BP
2734	GO:0009152	0.104137	1	0.982473	1	2	0.574095	128	purine ribonucleotide biosynthetic process	BP
1375	GO:0005506	0.104366	1	0.973246	1	3	1.15268	257	iron ion binding	MF
2021	GO:0006811	0.104786	1	0.961244	1	5	2.54306	567	ion transport	BP
10606	GO:1901135	0.105294	1	0.961002	1	5	2.49821	557	carbohydrate derivative metabolic process	BP
1599	GO:0006026	0.105336	1	0.994532	1	1	0.116613	26	aminoglycan catabolic process	BP
6647	GO:0042335	0.105596	1	0.994522	1	1	0.107643	24	cuticle development	BP
7441	GO:0045333	0.10627	1	0.994441	1	1	0.112128	25	cellular respiration	BP
6691	GO:0042455	0.107082	1	0.981683	1	2	0.578581	129	ribonucleoside biosynthetic process	BP
10600	GO:1901071	0.107878	1	0.994251	1	1	0.121098	27	glucosamine-containing compound metabolic process	BP
6247	GO:0034762	0.108273	1	0.994226	1	1	0.112128	25	regulation of transmembrane transport	BP
3819	GO:0015175	0.10955	1	0.994086	1	1	0.112128	25	neutral amino acid transmembrane transporter activity	MF
3016	GO:0009735	0.110528	1	0.980744	1	2	0.578581	129	response to cytokinin	BP
2741	GO:0009163	0.111495	1	0.980473	1	2	0.592036	132	nucleoside biosynthetic process	BP
8163	GO:0048511	0.111597	1	0.980454	1	2	0.565125	126	rhythmic process	BP
4041	GO:0015985	0.113398	1	0.993635	1	1	0.121098	27	energy coupled proton transport, down electrochemical gradient	BP
4042	GO:0015986	0.113398	1	0.993635	1	1	0.121098	27	ATP synthesis coupled proton transport	BP
7151	GO:0044070	0.113824	1	0.993595	1	1	0.116613	26	regulation of anion transport	BP
6084	GO:0034061	0.115402	1	0.979385	1	2	0.578581	129	DNA polymerase activity	MF
7310	GO:0044769	0.116074	1	0.993315	1	1	0.125583	28	ATPase activity, coupled to transmembrane movement of ions, rotational mechanism	MF
3289	GO:0010109	0.117651	1	0.99312	1	1	0.130068	29	regulation of photosynthesis	BP
3275	GO:0010091	0.122999	1	0.992484	1	1	0.121098	27	trichome branching	BP
9863	GO:0072522	0.125082	1	0.976556	1	2	0.641372	143	purine-containing compound biosynthetic process	BP
4883	GO:0020037	0.132189	1	0.962467	1	3	1.28723	287	heme binding	MF
3916	GO:0015672	0.132819	1	0.974207	1	2	0.654828	146	monovalent inorganic cation transport	BP
2365	GO:0008171	0.133815	1	0.990999	1	1	0.152494	34	O-methyltransferase activity	MF
3820	GO:0015179	0.136536	1	0.990646	1	1	0.139039	31	L-amino acid transmembrane transporter activity	MF
1604	GO:0006040	0.140858	1	0.989992	1	1	0.156979	35	amino sugar metabolic process	BP
2357	GO:0008152	0.141387	1	0.905426	1	47	41.9179	9346	metabolic process	BP
7522	GO:0045735	0.142215	1	0.989793	1	1	0.156979	35	nutrient reservoir activity	MF
10704	GO:1901616	0.142365	1	0.989779	1	1	0.152494	34	organic hydroxy compound catabolic process	BP
2795	GO:0009260	0.14273	1	0.971065	1	2	0.681738	152	ribonucleotide biosynthetic process	BP
7729	GO:0046390	0.14273	1	0.971065	1	2	0.681738	152	ribose phosphate biosynthetic process	BP
1596	GO:0006022	0.143286	1	0.989643	1	1	0.152494	34	aminoglycan metabolic process	BP
5019	GO:0030145	0.143315	1	0.98963	1	1	0.156979	35	manganese ion binding	MF
8053	GO:0048029	0.143865	1	0.989548	1	1	0.156979	35	monosaccharide binding	MF
3109	GO:0009873	0.147765	1	0.969418	1	2	0.686223	153	ethylene-activated signaling pathway	BP
6699	GO:0042537	0.147844	1	0.988936	1	1	0.161464	36	benzene-containing compound metabolic process	BP
915	GO:0004190	0.14854	1	0.969155	1	2	0.704164	157	aspartic-type endopeptidase activity	MF
9335	GO:0070001	0.14854	1	0.969155	1	2	0.704164	157	aspartic-type peptidase activity	MF
2709	GO:0009117	0.151727	1	0.954212	1	3	1.35899	303	nucleotide metabolic process	BP
4040	GO:0015980	0.153425	1	0.988059	1	1	0.161464	36	energy derivation by oxidation of organic compounds	BP
7596	GO:0045927	0.153696	1	0.988007	1	1	0.165949	37	positive regulation of growth	BP
3095	GO:0009853	0.153768	1	0.987979	1	1	0.17492	39	photorespiration	BP
1990	GO:0006753	0.154737	1	0.952891	1	3	1.37245	306	nucleoside phosphate metabolic process	BP
4346	GO:0016722	0.155508	1	0.987683	1	1	0.18389	41	oxidoreductase activity, oxidizing metal ions	MF
8818	GO:0051865	0.15717	1	0.987433	1	1	0.170435	38	protein autoubiquitination	BP
3140	GO:0009910	0.159354	1	0.987062	1	1	0.17492	39	negative regulation of flower development	BP
298	GO:0000904	0.163122	1	0.964158	1	2	0.731075	163	cell morphogenesis involved in differentiation	BP
2817	GO:0009309	0.165747	1	0.98596	1	1	0.179405	40	amine biosynthetic process	BP
6674	GO:0042401	0.165747	1	0.98596	1	1	0.179405	40	cellular biogenic amine biosynthetic process	BP
10717	GO:1901659	0.165852	1	0.963182	1	2	0.7535	168	glycosyl compound biosynthetic process	BP
2801	GO:0009266	0.167881	1	0.936163	1	4	2.16183	482	response to temperature stimulus	BP
2420	GO:0008284	0.169786	1	0.985262	1	1	0.170435	38	positive regulation of cell proliferation	BP
4840	GO:0019842	0.17141	1	0.984933	1	1	0.188375	42	vitamin binding	MF
661	GO:0003333	0.172477	1	0.984747	1	1	0.18389	41	amino acid transmembrane transport	BP
4328	GO:0016682	0.1743	1	0.984387	1	1	0.197345	44	oxidoreductase activity, acting on diphenols and related substances as donors, oxygen as acceptor	MF
10926	GO:1902600	0.174613	1	0.984329	1	1	0.197345	44	hydrogen ion transmembrane transport	BP
556	GO:0002218	0.176479	1	0.984006	1	1	0.18389	41	activation of innate immune response	BP
3361	GO:0010218	0.178099	1	0.983701	1	1	0.18389	41	response to far red light	BP
10231	GO:0090575	0.179909	1	0.983329	1	1	0.197345	44	RNA polymerase II transcription factor complex	CC
7273	GO:0044550	0.180572	1	0.957768	1	2	0.802837	179	secondary metabolite biosynthetic process	BP
912	GO:0004180	0.181029	1	0.983113	1	1	0.197345	44	carboxypeptidase activity	MF
569	GO:0002253	0.181284	1	0.983082	1	1	0.188375	42	activation of immune response	BP
5639	GO:0032196	0.182514	1	0.982817	1	1	0.20183	45	transposition	BP
6883	GO:0043130	0.185713	1	0.982204	1	1	0.19286	43	ubiquitin binding	MF
82	GO:0000160	0.185817	1	0.955774	1	2	0.798351	178	phosphorelay signal transduction system	BP
8374	GO:0050662	0.186489	1	0.938205	1	3	1.48457	331	coenzyme binding	MF
21	GO:0000041	0.187585	1	0.981796	1	1	0.210801	47	transition metal ion transport	BP
6948	GO:0043269	0.188062	1	0.981716	1	1	0.20183	45	regulation of ion transport	BP
4273	GO:0016592	0.188757	1	0.981576	1	1	0.20183	45	mediator complex	CC
3382	GO:0010243	0.188854	1	0.954599	1	2	0.802837	179	response to organonitrogen compound	BP
3294	GO:0010114	0.18961	1	0.981378	1	1	0.215286	48	response to red light	BP
6109	GO:0034220	0.195679	1	0.951908	1	2	0.825262	184	ion transmembrane transport	BP
9816	GO:0072350	0.196008	1	0.980034	1	1	0.224256	50	tricarboxylic acid metabolic process	BP
4119	GO:0016143	0.200746	1	0.979002	1	1	0.233226	52	S-glycoside metabolic process	BP
4812	GO:0019757	0.200746	1	0.979002	1	1	0.233226	52	glycosinolate metabolic process	BP
4815	GO:0019760	0.200746	1	0.979002	1	1	0.233226	52	glucosinolate metabolic process	BP
2852	GO:0009416	0.203003	1	0.917048	1	4	2.35469	525	response to light stimulus	BP
11338	GO:2000242	0.203546	1	0.978403	1	1	0.224256	50	negative regulation of reproductive process	BP
1477	GO:0005773	0.203555	1	0.916739	1	4	2.31881	517	vacuole	CC
4773	GO:0019538	0.206145	1	0.869885	1	14	10.9751	2447	protein metabolic process	BP
7200	GO:0044267	0.206885	1	0.873649	1	12	9.22589	2057	cellular protein metabolic process	BP
5119	GO:0030433	0.207089	1	0.977631	1	1	0.215286	48	ubiquitin-dependent ERAD pathway	BP
8124	GO:0048437	0.207519	1	0.9775	1	1	0.233226	52	floral organ development	BP
4411	GO:0016820	0.207815	1	0.946964	1	2	0.865628	193	hydrolase activity, acting on acid anhydrides, catalyzing transmembrane movement of substances	MF
4326	GO:0016679	0.207883	1	0.977403	1	1	0.242196	54	oxidoreductase activity, acting on diphenols and related substances as donors	MF
9084	GO:0055081	0.20802	1	0.977395	1	1	0.228741	51	anion homeostasis	BP
4562	GO:0018024	0.208489	1	0.977289	1	1	0.228741	51	histone-lysine N-methyltransferase activity	MF
560	GO:0002229	0.20997	1	0.976927	1	1	0.242196	54	defense response to oomycetes	BP
1734	GO:0006310	0.210276	1	0.945955	1	2	0.829747	185	DNA recombination	BP
1490	GO:0005788	0.210647	1	0.976788	1	1	0.233226	52	endoplasmic reticulum lumen	CC
7257	GO:0044446	0.21189	1	0.851817	1	27	23.0535	5140	intracellular organelle part	CC
7884	GO:0046873	0.217652	1	0.94283	1	2	0.847688	189	metal ion transmembrane transporter activity	MF
4860	GO:0019898	0.218491	1	0.974931	1	1	0.242196	54	extrinsic component of membrane	CC
1815	GO:0006457	0.220664	1	0.941515	1	2	0.897024	200	protein folding	BP
7235	GO:0044422	0.221123	1	0.844394	1	27	23.1791	5168	organelle part	CC
11113	GO:1903825	0.223004	1	0.973828	1	1	0.246682	55	organic acid transmembrane transport	BP
6567	GO:0042054	0.224505	1	0.973458	1	1	0.246682	55	histone methyltransferase activity	MF
3066	GO:0009813	0.224946	1	0.973333	1	1	0.255652	57	flavonoid biosynthetic process	BP
6898	GO:0043167	0.225479	1	0.838914	1	32	28.18	6283	ion binding	MF
5635	GO:0032182	0.226533	1	0.972963	1	1	0.242196	54	ubiquitin-like protein binding	MF
6702	GO:0042542	0.228638	1	0.972387	1	1	0.269107	60	response to hydrogen peroxide	BP
6821	GO:0042973	0.231096	1	0.971777	1	1	0.260137	58	glucan endo-1,3-beta-D-glucosidase activity	MF
3063	GO:0009809	0.231912	1	0.971545	1	1	0.273592	61	lignin biosynthetic process	BP
2949	GO:0009637	0.233523	1	0.971144	1	1	0.264622	59	response to blue light	BP
1474	GO:0005769	0.239007	1	0.969713	1	1	0.260137	58	early endosome	CC
1475	GO:0005770	0.239252	1	0.96964	1	1	0.264622	59	late endosome	CC
3065	GO:0009812	0.241544	1	0.96901	1	1	0.273592	61	flavonoid metabolic process	BP
7321	GO:0044798	0.241954	1	0.968907	1	1	0.269107	60	nuclear transcription factor complex	CC
7366	GO:0045089	0.244029	1	0.968345	1	1	0.269107	60	positive regulation of innate immune response	BP
4959	GO:0030001	0.244708	1	0.930713	1	2	0.959816	214	metal ion transport	BP
3163	GO:0009941	0.244905	1	0.907708	1	3	1.7178	383	chloroplast envelope	CC
9089	GO:0055086	0.245014	1	0.907644	1	3	1.73126	386	nucleobase-containing small molecule metabolic process	BP
8216	GO:0048608	0.245091	1	0.907605	1	3	1.71332	382	reproductive structure development	BP
4020	GO:0015932	0.247381	1	0.9674	1	1	0.282563	63	nucleobase-containing compound transmembrane transporter activity	MF
2822	GO:0009314	0.247532	1	0.89065	1	4	2.55652	570	response to radiation	BP
2574	GO:0008757	0.248332	1	0.929024	1	2	0.950846	212	S-adenosylmethionine-dependent methyltransferase activity	MF
564	GO:0002239	0.248501	1	0.96706	1	1	0.300503	67	response to oomycetes	BP
1818	GO:0006464	0.249683	1	0.851863	1	9	6.74562	1504	cellular protein modification process	BP
6467	GO:0036211	0.249683	1	0.851863	1	9	6.74562	1504	protein modification process	BP
7186	GO:0044237	0.250724	1	0.817353	1	40	36.5672	8153	cellular metabolic process	BP
2885	GO:0009526	0.250965	1	0.904296	1	3	1.73574	387	plastid envelope	CC
9807	GO:0072329	0.25173	1	0.966168	1	1	0.291533	65	monocarboxylic acid catabolic process	BP
10607	GO:1901136	0.253833	1	0.965548	1	1	0.304988	68	carbohydrate derivative catabolic process	BP
4417	GO:0016831	0.254948	1	0.965229	1	1	0.304988	68	carboxy-lyase activity	MF
10733	GO:1901698	0.255903	1	0.925417	1	2	0.986726	220	response to nitrogen compound	BP
1377	GO:0005509	0.256148	1	0.925287	1	2	1.01812	227	calcium ion binding	MF
7906	GO:0046916	0.257757	1	0.964397	1	1	0.318444	71	cellular transition metal ion homeostasis	BP
4162	GO:0016278	0.263847	1	0.962628	1	1	0.300503	67	lysine N-methyltransferase activity	MF
4163	GO:0016279	0.263847	1	0.962628	1	1	0.300503	67	protein-lysine N-methyltransferase activity	MF
2936	GO:0009617	0.264069	1	0.896755	1	3	1.80302	402	response to bacterium	BP
8421	GO:0050778	0.264319	1	0.962503	1	1	0.291533	65	positive regulation of immune response	BP
2050	GO:0006865	0.264399	1	0.962471	1	1	0.296018	66	amino acid transport	BP
3062	GO:0009808	0.268544	1	0.961173	1	1	0.322929	72	lignin metabolic process	BP
602	GO:0002684	0.272531	1	0.959981	1	1	0.300503	67	positive regulation of immune system process	BP
4837	GO:0019829	0.273033	1	0.959787	1	1	0.322929	72	cation-transporting ATPase activity	MF
6733	GO:0042625	0.273033	1	0.959787	1	1	0.322929	72	ATPase coupled ion transmembrane transporter activity	MF
696	GO:0003743	0.276508	1	0.958712	1	1	0.313958	70	translation initiation factor activity	MF
2743	GO:0009165	0.276628	1	0.915164	1	2	1.04055	232	nucleotide biosynthetic process	BP
10630	GO:1901293	0.276628	1	0.915164	1	2	1.04055	232	nucleoside phosphate biosynthetic process	BP
4754	GO:0019439	0.27877	1	0.914068	1	2	1.054	235	aromatic compound catabolic process	BP
1372	GO:0005488	0.284726	1	0.790711	1	47	43.8824	9784	binding	MF
10645	GO:1901361	0.285106	1	0.9108	1	2	1.06746	238	organic cyclic compound catabolic process	BP
3099	GO:0009860	0.28618	1	0.955538	1	1	0.345354	77	pollen tube growth	BP
8112	GO:0048316	0.295464	1	0.952404	1	1	0.354325	79	seed development	BP
3815	GO:0015171	0.303285	1	0.949688	1	1	0.349839	78	amino acid transmembrane transporter activity	MF
7067	GO:0043621	0.308877	1	0.947673	1	1	0.35881	80	protein self-association	MF
2415	GO:0008276	0.309371	1	0.947495	1	1	0.35881	80	protein methyltransferase activity	MF
297	GO:0000902	0.310307	1	0.897265	1	2	1.11679	249	cell morphogenesis	BP
682	GO:0003700	0.310871	1	0.825179	1	6	4.71835	1052	DNA binding transcription factor activity	MF
10381	GO:0098662	0.311534	1	0.946679	1	1	0.37675	84	inorganic cation transmembrane transport	BP
356	GO:0001071	0.312512	1	0.823947	1	6	4.72732	1054
2053	GO:0006869	0.31281	1	0.946198	1	1	0.38572	86	lipid transport	BP
10046	GO:0080167	0.314766	1	0.94547	1	1	0.390205	87	response to karrikin	BP
1900	GO:0006576	0.315	1	0.94539	1	1	0.38572	86	cellular biogenic amine metabolic process	BP
7161	GO:0044106	0.315	1	0.94539	1	1	0.38572	86	cellular amine metabolic process	BP
8430	GO:0050801	0.3172	1	0.893402	1	2	1.15716	258	ion homeostasis	BP
8205	GO:0048581	0.31739	1	0.944528	1	1	0.36778	82	negative regulation of post-embryonic development	BP
10375	GO:0098655	0.318298	1	0.94416	1	1	0.38572	86	cation transmembrane transport	BP
3138	GO:0009908	0.319104	1	0.892335	1	2	1.13922	254	flower development	BP
10376	GO:0098656	0.319952	1	0.943558	1	1	0.372265	83	anion transmembrane transport	BP
3737	GO:0012505	0.319966	1	0.943546	1	1	0.37675	84	endomembrane system	CC
6871	GO:0043094	0.321607	1	0.942897	1	1	0.394691	88	cellular metabolic compound salvage	BP
8222	GO:0048638	0.325903	1	0.941256	1	1	0.390205	87	regulation of developmental growth	BP
7365	GO:0045088	0.327191	1	0.940764	1	1	0.38572	86	regulation of innate immune response	BP
5859	GO:0032989	0.332689	1	0.884512	1	2	1.1751	262	cellular component morphogenesis	BP
4383	GO:0016779	0.332952	1	0.88436	1	2	1.17062	261	nucleotidyltransferase activity	MF
5573	GO:0031967	0.334323	1	0.852726	1	3	2.01382	449	organelle envelope	CC
5579	GO:0031975	0.334323	1	0.852726	1	3	2.01382	449	envelope	CC
2400	GO:0008238	0.335064	1	0.937662	1	1	0.38572	86	exopeptidase activity	MF
8195	GO:0048569	0.336145	1	0.937187	1	1	0.412631	92	post-embryonic animal organ development	BP
2056	GO:0006875	0.342812	1	0.934449	1	1	0.430572	96	cellular metal ion homeostasis	BP
10703	GO:1901615	0.342815	1	0.878508	1	2	1.21995	272	organic hydroxy compound metabolic process	BP
10379	GO:0098660	0.344619	1	0.933715	1	1	0.421601	94	inorganic ion transmembrane transport	BP
10229	GO:0090567	0.345635	1	0.876818	1	2	1.21547	271	reproductive shoot system development	BP
3001	GO:0009705	0.346105	1	0.933098	1	1	0.421601	94	plant-type vacuole membrane	CC
2469	GO:0008422	0.346644	1	0.932887	1	1	0.412631	92	beta-glucosidase activity	MF
7307	GO:0044765	0.349076	1	0.779842	1	8	6.64246	1481
1422	GO:0005667	0.349107	1	0.931833	1	1	0.426086	95	transcription factor complex	CC
8057	GO:0048037	0.349901	1	0.842129	1	3	2.10352	469	cofactor binding	MF
8419	GO:0050776	0.352483	1	0.930409	1	1	0.421601	94	regulation of immune response	BP
3371	GO:0010228	0.352835	1	0.930266	1	1	0.417116	93	vegetative to reproductive phase transition of meristem	BP
2850	GO:0009414	0.353493	1	0.87202	1	2	1.27826	285	response to water deprivation	BP
2996	GO:0009699	0.355727	1	0.928972	1	1	0.452997	101	phenylpropanoid biosynthetic process	BP
2851	GO:0009415	0.358309	1	0.869047	1	2	1.29171	288	response to water	BP
2364	GO:0008170	0.36009	1	0.927094	1	1	0.439542	98	N-methyltransferase activity	MF
3156	GO:0009932	0.36117	1	0.926594	1	1	0.457482	102	cell tip growth	BP
642	GO:0003006	0.362914	1	0.784854	1	6	4.83496	1078	developmental process involved in reproduction	BP
6896	GO:0043161	0.366446	1	0.863971	1	2	1.26032	281	proteasome-mediated ubiquitin-dependent protein catabolic process	BP
4373	GO:0016765	0.366676	1	0.924113	1	1	0.484393	108	transferase activity, transferring alkyl or aryl (other than methyl) groups	MF
2302	GO:0007623	0.367927	1	0.923598	1	1	0.448512	100	circadian rhythm	BP
3557	GO:0010498	0.368542	1	0.862643	1	2	1.2648	282	proteasomal protein catabolic process	BP
8212	GO:0048588	0.370217	1	0.922519	1	1	0.479908	107	developmental cell growth	BP
10915	GO:1902578	0.380398	1	0.753849	1	8	6.83084	1523
8738	GO:0051606	0.382441	1	0.916861	1	1	0.470938	105	detection of stimulus	BP
9749	GO:0071705	0.382726	1	0.853491	1	2	1.30966	292	nitrogen compound transport	BP
5434	GO:0031349	0.383542	1	0.916339	1	1	0.470938	105	positive regulation of defense response	BP
4416	GO:0016830	0.385916	1	0.915163	1	1	0.502333	112	carbon-carbon lyase activity	MF
2362	GO:0008168	0.387384	1	0.850429	1	2	1.30966	292	methyltransferase activity	MF
8062	GO:0048046	0.390243	1	0.848497	1	2	1.40833	314	apoplast	CC
9081	GO:0055076	0.391363	1	0.912505	1	1	0.520274	116	transition metal ion homeostasis	BP
5457	GO:0031406	0.39413	1	0.911196	1	1	0.484393	108	carboxylic acid binding	MF
6906	GO:0043177	0.39413	1	0.911196	1	1	0.484393	108	organic acid binding	MF
2349	GO:0008135	0.394272	1	0.91112	1	1	0.488878	109	translation factor activity, RNA binding	MF
4170	GO:0016298	0.394863	1	0.910828	1	1	0.488878	109	lipase activity	MF
1397	GO:0005576	0.401285	1	0.765668	1	5	4.27432	953	extracellular region	CC
1788	GO:0006417	0.402627	1	0.906952	1	1	0.484393	108	regulation of translation	BP
1335	GO:0005342	0.404092	1	0.906182	1	1	0.502333	112	organic acid transmembrane transporter activity	MF
7917	GO:0046943	0.404092	1	0.906182	1	1	0.502333	112	carboxylic acid transmembrane transporter activity	MF
3232	GO:0010035	0.4058	1	0.778378	1	4	3.30553	737	response to inorganic substance	BP
7255	GO:0044444	0.407864	1	0.679698	1	34	32.2256	7185	cytoplasmic part	CC
4014	GO:0015926	0.407966	1	0.904197	1	1	0.502333	112	glucosidase activity	MF
4355	GO:0016741	0.413065	1	0.832964	1	2	1.37693	307	transferase activity, transferring one-carbon groups	MF
4911	GO:0022414	0.414094	1	0.742617	1	6	5.11752	1141	reproductive process	BP
1738	GO:0006325	0.414364	1	0.832069	1	2	1.34554	300	chromatin organization	BP
2816	GO:0009308	0.414621	1	0.900674	1	1	0.5427	121	amine metabolic process	BP
8121	GO:0048367	0.415848	1	0.831005	1	2	1.40833	314	shoot system development	BP
3230	GO:0010033	0.416887	1	0.740231	1	6	5.24311	1169	response to organic substance	BP
600	GO:0002682	0.417018	1	0.899436	1	1	0.520274	116	regulation of immune system process	BP
3989	GO:0015849	0.417089	1	0.899398	1	1	0.520274	116	organic acid transport	BP
7916	GO:0046942	0.417089	1	0.899398	1	1	0.520274	116	carboxylic acid transport	BP
2995	GO:0009698	0.419878	1	0.897864	1	1	0.556155	124	phenylpropanoid metabolic process	BP
2951	GO:0009639	0.42107	1	0.89724	1	1	0.5427	121	response to red or far red light	BP
4961	GO:0030003	0.422358	1	0.896535	1	1	0.55167	123	cellular cation homeostasis	BP
3031	GO:0009751	0.422628	1	0.896383	1	1	0.556155	124	response to salicylic acid	BP
265	GO:0000785	0.428357	1	0.893307	1	1	0.520274	116	chromatin	CC
4072	GO:0016054	0.432344	1	0.891049	1	1	0.556155	124	organic acid catabolic process	BP
7731	GO:0046395	0.432344	1	0.891049	1	1	0.556155	124	carboxylic acid catabolic process	BP
3052	GO:0009791	0.435718	1	0.778348	1	3	2.44439	545	post-embryonic development	BP
6583	GO:0042127	0.437525	1	0.888162	1	1	0.538214	120	regulation of cell proliferation	BP
2943	GO:0009628	0.440099	1	0.701932	1	8	7.31075	1630	response to abiotic stimulus	BP
10608	GO:1901137	0.440751	1	0.813044	1	2	1.48906	332	carbohydrate derivative biosynthetic process	BP
9340	GO:0070011	0.446951	1	0.769319	1	3	2.42645	541	peptidase activity, acting on L-amino acid peptides	MF
2941	GO:0009626	0.451351	1	0.880081	1	1	0.596521	133	plant-type hypersensitive response	BP
6078	GO:0034050	0.451351	1	0.880081	1	1	0.596521	133	host programmed cell death induced by symbiont	BP
145	GO:0000302	0.451838	1	0.879771	1	1	0.614461	137	response to reactive oxygen species	BP
7288	GO:0044702	0.459486	1	0.716202	1	5	4.40887	983
2054	GO:0006873	0.459727	1	0.875031	1	1	0.623432	139	cellular ion homeostasis	BP
675	GO:0003682	0.462208	1	0.873564	1	1	0.587551	131	chromatin binding	MF
1301	GO:0005198	0.462932	1	0.796223	1	2	1.69538	378	structural molecule activity	MF
2904	GO:0009555	0.467031	1	0.870549	1	1	0.623432	139	pollen development	BP
6541	GO:0040007	0.467545	1	0.792692	1	2	1.55634	347	growth	BP
8600	GO:0051240	0.467809	1	0.870071	1	1	0.618947	138	positive regulation of multicellular organismal process	BP
4261	GO:0016570	0.470046	1	0.868698	1	1	0.601006	134	histone modification	BP
8601	GO:0051241	0.471356	1	0.867871	1	1	0.605491	135	negative regulation of multicellular organismal process	BP
8530	GO:0051094	0.475423	1	0.865271	1	1	0.627917	140	positive regulation of developmental process	BP
10705	GO:1901617	0.47641	1	0.864601	1	1	0.663798	148	organic hydroxy compound biosynthetic process	BP
3931	GO:0015711	0.477818	1	0.863732	1	1	0.636887	142	organic anion transport	BP
2395	GO:0008233	0.478163	1	0.743329	1	3	2.55203	569	peptidase activity	MF
2502	GO:0008514	0.478721	1	0.863152	1	1	0.636887	142	organic anion transmembrane transporter activity	MF
8285	GO:0048878	0.481706	1	0.78148	1	2	1.62361	362	chemical homeostasis	BP
2020	GO:0006810	0.482077	1	0.65071	1	10	9.46809	2111	transport	BP
7294	GO:0044710	0.482148	1	0.626407	1	17	16.2944	3633
8241	GO:0048731	0.487359	1	0.77693	1	2	1.61464	360	system development	BP
1068	GO:0004553	0.489275	1	0.775374	1	2	1.61913	361	hydrolase activity, hydrolyzing O-glycosyl compounds	MF
10694	GO:1901575	0.490633	1	0.674656	1	6	5.53912	1235	organic substance catabolic process	BP
4786	GO:0019637	0.493401	1	0.730172	1	3	2.60585	581	organophosphate metabolic process	BP
5030	GO:0030163	0.49411	1	0.771423	1	2	1.62361	362	protein catabolic process	BP
3235	GO:0010038	0.496853	1	0.769142	1	2	1.69089	377	response to metal ion	BP
669	GO:0003674	0.499394	1	0.627674	1	63	62.258	13881	molecular_function	MF
9085	GO:0055082	0.502675	1	0.847128	1	1	0.704164	157	cellular chemical homeostasis	BP
10690	GO:1901566	0.503666	1	0.721128	1	3	2.65519	592	organonitrogen compound biosynthetic process	BP
1846	GO:0006511	0.503847	1	0.763346	1	2	1.65501	369	ubiquitin-dependent protein catabolic process	BP
7838	GO:0046658	0.504622	1	0.845787	1	1	0.699679	156	anchored component of plasma membrane	CC
8506	GO:0051049	0.506769	1	0.844314	1	1	0.681738	152	regulation of transport	BP
4874	GO:0019941	0.50743	1	0.760336	1	2	1.66398	371	modification-dependent protein catabolic process	BP
6615	GO:0042221	0.509886	1	0.637268	1	8	7.81756	1743	response to chemical	BP
10735	GO:1901700	0.511609	1	0.668797	1	5	4.79011	1068	response to oxygen-containing compound	BP
7075	GO:0043632	0.512925	1	0.755678	1	2	1.68192	375	modification-dependent macromolecule catabolic process	BP
8595	GO:0051234	0.513116	1	0.621073	1	10	9.68337	2159	establishment of localization	BP
7296	GO:0044712	0.51377	1	0.712088	1	3	2.69556	601
129	GO:0000272	0.514919	1	0.83852	1	1	0.717619	160	polysaccharide catabolic process	BP
10689	GO:1901565	0.51666	1	0.837278	1	1	0.713134	159	organonitrogen compound catabolic process	BP
909	GO:0004175	0.522322	1	0.747589	1	2	1.74023	388	endopeptidase activity	MF
9088	GO:0055085	0.522974	1	0.747012	1	2	1.77611	396	transmembrane transport	BP
10688	GO:1901564	0.524609	1	0.656521	1	5	4.72283	1053	organonitrogen compound metabolic process	BP
4395	GO:0016798	0.525921	1	0.744461	1	2	1.74023	388	hydrolase activity, acting on glycosyl bonds	MF
9072	GO:0055065	0.529739	1	0.827659	1	1	0.76247	170	metal ion homeostasis	BP
2356	GO:0008150	0.530855	1	0.59353	1	62	61.5672	13727	biological_process	BP
7208	GO:0044282	0.534083	1	0.824415	1	1	0.749015	167	small molecule catabolic process	BP
3139	GO:0009909	0.537417	1	0.821882	1	1	0.7535	168	regulation of flower development	BP
9341	GO:0070013	0.547061	1	0.814399	1	1	0.789381	176	intracellular organelle lumen	CC
3077	GO:0009826	0.547781	1	0.813834	1	1	0.789381	176	unidimensional cell growth	BP
7292	GO:0044707	0.551557	1	0.616311	1	6	5.97418	1332
5733	GO:0032501	0.552421	1	0.615456	1	6	5.97867	1333	multicellular organismal process	BP
10194	GO:0090407	0.556964	1	0.716534	1	2	1.8389	410	organophosphate biosynthetic process	BP
6930	GO:0043233	0.55822	1	0.805502	1	1	0.811807	181	organelle lumen	CC
1481	GO:0005777	0.559853	1	0.804189	1	1	0.802837	179	peroxisome	CC
6983	GO:0043412	0.563052	1	0.571702	1	10	9.84932	2196	macromolecule modification	BP
6734	GO:0042626	0.566831	1	0.798428	1	1	0.847688	189	ATPase activity, coupled to transmembrane movement of substances	MF
3608	GO:0010608	0.570696	1	0.795257	1	1	0.802837	179	posttranscriptional regulation of gene expression	BP
3736	GO:0012501	0.578743	1	0.788394	1	1	0.861143	192	programmed cell death	BP
5818	GO:0032879	0.583811	1	0.784051	1	1	0.838717	187	regulation of localization	BP
8271	GO:0048856	0.583945	1	0.583697	1	6	6.03697	1346	anatomical structure development	BP
6329	GO:0035251	0.585262	1	0.78273	1	1	0.901509	201	UDP-glucosyltransferase activity	MF
8562	GO:0051179	0.587847	1	0.546379	1	10	10.2261	2280	localization	BP
8085	GO:0048229	0.588378	1	0.780026	1	1	0.879084	196	gametophyte development	BP
8736	GO:0051603	0.59005	1	0.68492	1	2	1.93309	431	proteolysis involved in cellular protein catabolic process	BP
8529	GO:0051093	0.590521	1	0.778168	1	1	0.847688	189	negative regulation of developmental process	BP
9198	GO:0060560	0.591917	1	0.776881	1	1	0.901509	201	developmental growth involved in morphogenesis	BP
7807	GO:0046527	0.592571	1	0.776285	1	1	0.91945	205	glucosyltransferase activity	MF
7253	GO:0044440	0.593006	1	0.775934	1	1	0.879084	196	endosomal part	CC
5378	GO:0031225	0.593892	1	0.775116	1	1	0.910479	203	anchored component of membrane	CC
5578	GO:0031974	0.602334	1	0.767486	1	1	0.923935	206	membrane-enclosed lumen	CC
6720	GO:0042579	0.602404	1	0.767434	1	1	0.910479	203	microbody	CC
7017	GO:0043492	0.602687	1	0.767152	1	1	0.93739	209	ATPase activity, coupled to movement of substances	MF
9083	GO:0055080	0.603849	1	0.766089	1	1	0.93739	209	cation homeostasis	BP
2224	GO:0007275	0.603959	1	0.671013	1	2	2.03624	454	multicellular organism development	BP
3884	GO:0015399	0.605055	1	0.764977	1	1	0.941875	210	primary active transmembrane transporter activity	MF
3885	GO:0015405	0.605055	1	0.764977	1	1	0.941875	210	P-P-bond-hydrolysis-driven transmembrane transporter activity	MF
2008	GO:0006790	0.607947	1	0.762342	1	1	0.901509	201	sulfur compound metabolic process	BP
1249	GO:0004842	0.6122	1	0.662628	1	2	2.00485	447	ubiquitin-protein transferase activity	MF
6792	GO:0042803	0.61718	1	0.75364	1	1	0.93739	209	protein homodimerization activity	MF
5794	GO:0032787	0.62006	1	0.654479	1	2	2.07661	463	monocarboxylic acid metabolic process	BP
9306	GO:0061630	0.621047	1	0.74992	1	1	0.964301	215	ubiquitin protein ligase activity	MF
4826	GO:0019787	0.623531	1	0.650861	1	2	2.04521	456	ubiquitin-like protein transferase activity	MF
4063	GO:0016042	0.624311	1	0.746772	1	1	0.959816	214	lipid catabolic process	BP
2965	GO:0009653	0.624602	1	0.649731	1	2	2.06316	460	anatomical structure morphogenesis	BP
9314	GO:0061659	0.625334	1	0.745767	1	1	0.973271	217	ubiquitin-like protein ligase activity	MF
2094	GO:0006952	0.625811	1	0.554096	1	5	5.38663	1201	defense response	BP
4670	GO:0019199	0.625952	1	0.745188	1	1	0.94636	211	transmembrane receptor protein kinase activity	MF
2093	GO:0006950	0.626092	1	0.496653	1	12	12.6077	2811	response to stress	BP
2394	GO:0008219	0.628922	1	0.742242	1	1	0.995697	222	cell death	BP
4157	GO:0016265	0.628922	1	0.742242	1	1	0.995697	222
3750	GO:0014070	0.630446	1	0.740745	1	1	0.991212	221	response to organic cyclic compound	BP
2660	GO:0009056	0.631411	1	0.533753	1	6	6.37784	1422	catabolic process	BP
3007	GO:0009719	0.631469	1	0.567435	1	4	4.3416	968	response to endogenous stimulus	BP
10393	GO:0098771	0.637454	1	0.73374	1	1	1.02261	228	inorganic ion homeostasis	BP
10647	GO:1901363	0.640704	1	0.450761	1	30	30.9159	6893	heterocyclic compound binding	MF
9808	GO:0072330	0.641548	1	0.729611	1	1	1.00915	225	monocarboxylic acid biosynthetic process	BP
10286	GO:0097159	0.64293	1	0.448398	1	30	30.9384	6898	organic cyclic compound binding	MF
2423	GO:0008289	0.648004	1	0.722983	1	1	1.01364	226	lipid binding	MF
1514	GO:0005840	0.649026	1	0.721828	1	1	1.14371	255	ribosome	CC
7844	GO:0046686	0.651655	1	0.719149	1	1	1.05849	236	response to cadmium ion	BP
2662	GO:0009058	0.651751	1	0.454048	1	17	18.2679	4073	biosynthetic process	BP
2028	GO:0006820	0.651999	1	0.718807	1	1	1.03606	231	anion transport	BP
2661	GO:0009057	0.65271	1	0.5725	1	3	3.29656	735	macromolecule catabolic process	BP
8265	GO:0048831	0.65302	1	0.717747	1	1	1.02261	228	regulation of shoot system development	BP
2500	GO:0008509	0.655463	1	0.715164	1	1	1.03606	231	anion transmembrane transporter activity	MF
1273	GO:0004888	0.668064	1	0.701601	1	1	1.054	235	transmembrane signaling receptor activity	MF
8470	GO:0050896	0.668091	1	0.436313	1	17	18.2051	4059	response to stimulus	BP
695	GO:0003735	0.671169	1	0.698061	1	1	1.24238	277	structural constituent of ribosome	MF
370	GO:0001101	0.674232	1	0.54807	1	3	3.49839	780	response to acid chemical	BP
8213	GO:0048589	0.674592	1	0.694347	1	1	1.11679	249	developmental growth	BP
7199	GO:0044265	0.674754	1	0.594387	1	2	2.27844	508	cellular macromolecule catabolic process	BP
7191	GO:0044248	0.675385	1	0.518483	1	4	4.50306	1004	cellular catabolic process	BP
4070	GO:0016052	0.679321	1	0.689041	1	1	1.12128	250	carbohydrate catabolic process	BP
4260	GO:0016569	0.679546	1	0.688836	1	1	1.05849	236	covalent chromatin modification	BP
1051	GO:0004519	0.68514	1	0.535392	1	3	3.4356	766	endonuclease activity	MF
7929	GO:0046983	0.686291	1	0.681088	1	1	1.13474	253	protein dimerization activity	MF
6724	GO:0042592	0.686898	1	0.580163	1	2	2.35917	526	homeostatic process	BP
1845	GO:0006508	0.687176	1	0.579847	1	2	2.30535	514	proteolysis	BP
9333	GO:0065009	0.687891	1	0.679254	1	1	1.12128	250	regulation of molecular function	BP
1478	GO:0005774	0.690091	1	0.576374	1	2	2.3502	524	vacuolar membrane	CC
8208	GO:0048584	0.69222	1	0.674193	1	1	1.15716	258	positive regulation of response to stimulus	BP
8767	GO:0051707	0.693157	1	0.525906	1	3	3.57464	797	response to other organism	BP
11337	GO:2000241	0.694096	1	0.671987	1	1	1.16613	260	regulation of reproductive process	BP
5327	GO:0031090	0.695537	1	0.435602	1	9	9.95697	2220	organelle membrane	CC
6390	GO:0035556	0.696253	1	0.568981	1	2	2.39057	533	intracellular signal transduction	BP
4067	GO:0016049	0.702668	1	0.661756	1	1	1.2065	269	cell growth	BP
4259	GO:0016568	0.703182	1	0.661187	1	1	1.13474	253
4802	GO:0019725	0.707462	1	0.655931	1	1	1.22444	273	cellular homeostasis	BP
4572	GO:0018130	0.710323	1	0.418588	1	9	10.3158	2300	heterocycle biosynthetic process	BP
7250	GO:0044437	0.713511	1	0.547806	1	2	2.46682	550	vacuolar part	CC
2937	GO:0009620	0.713856	1	0.648027	1	1	1.2648	282	response to fungus	BP
2410	GO:0008270	0.722564	1	0.462457	1	4	4.8215	1075	zinc ion binding	MF
5432	GO:0031347	0.722756	1	0.636825	1	1	1.26032	281	regulation of defense response	BP
1784	GO:0006412	0.723484	1	0.635814	1	1	1.40384	313	translation	BP
2379	GO:0008194	0.726041	1	0.632595	1	1	1.2962	289	UDP-glycosyltransferase activity	MF
6919	GO:0043207	0.726402	1	0.485289	1	3	3.7675	840	response to external biotic stimulus	BP
10901	GO:1902494	0.727277	1	0.53039	1	2	2.51167	560	catalytic complex	CC
7207	GO:0044281	0.728084	1	0.423391	1	6	7.1134	1586	small molecule metabolic process	BP
6220	GO:0034645	0.728801	1	0.396971	1	9	10.6118	2366	cellular macromolecule biosynthetic process	BP
1536	GO:0005886	0.729286	1	0.390748	1	10	11.4729	2558	plasma membrane	CC
7192	GO:0044249	0.735256	1	0.365556	1	15	17.0524	3802	cellular biosynthetic process	BP
4753	GO:0019438	0.735915	1	0.388543	1	9	10.5625	2355	aromatic compound biosynthetic process	BP
1975	GO:0006725	0.73607	1	0.358187	1	18	19.8242	4420	cellular aromatic compound metabolic process	BP
1454	GO:0005739	0.739355	1	0.441586	1	4	4.93363	1100	mitochondrion	CC
2846	GO:0009409	0.74111	1	0.612748	1	1	1.34554	300	response to cold	BP
5575	GO:0031969	0.742046	1	0.611497	1	1	1.33208	297	chloroplast membrane	CC
8642	GO:0051301	0.742115	1	0.611428	1	1	1.29171	288	cell division	BP
6542	GO:0040008	0.74605	1	0.606049	1	1	1.36796	305	regulation of growth	BP
4069	GO:0016051	0.746299	1	0.605704	1	1	1.37693	307	carbohydrate biosynthetic process	BP
1400	GO:0005618	0.748885	1	0.502034	1	2	2.68659	599	cell wall	CC
5081	GO:0030312	0.748885	1	0.502034	1	2	2.68659	599	external encapsulating structure	CC
6602	GO:0042170	0.749338	1	0.60155	1	1	1.35899	303	plastid membrane	CC
6513	GO:0038023	0.750614	1	0.59981	1	1	1.3276	296	signaling receptor activity	MF
8599	GO:0051239	0.751758	1	0.498186	1	2	2.6238	585	regulation of multicellular organismal process	BP
5659	GO:0032268	0.754881	1	0.59388	1	1	1.32311	295	regulation of cellular protein metabolic process	BP
8165	GO:0048513	0.755874	1	0.592463	1	1	1.36796	305	animal organ development	BP
10695	GO:1901576	0.759578	1	0.3371	1	15	17.3484	3868	organic substance biosynthetic process	BP
2928	GO:0009607	0.76287	1	0.438063	1	3	4.00073	892	response to biotic stimulus	BP
2104	GO:0006979	0.766991	1	0.576543	1	1	1.48457	331	response to oxidative stress	BP
7295	GO:0044711	0.768674	1	0.373104	1	6	7.46773	1665
9747	GO:0071702	0.768887	1	0.40358	1	4	5.12201	1142	organic substance transport	BP
4415	GO:0016829	0.772287	1	0.568803	1	1	1.48457	331	lyase activity	MF
1050	GO:0004518	0.77319	1	0.424159	1	3	3.95588	882	nuclease activity	MF
1270	GO:0004872	0.775179	1	0.564551	1	1	1.43524	320	receptor activity	MF
2872	GO:0009507	0.775794	1	0.364014	1	6	7.43633	1658	chloroplast	CC
671	GO:0003677	0.775874	1	0.354101	1	7	8.69665	1939	DNA binding	MF
1485	GO:0005783	0.778575	1	0.460962	1	2	2.78077	620	endoplasmic reticulum	CC
5379	GO:0031226	0.778789	1	0.559127	1	1	1.49355	333	intrinsic component of plasma membrane	CC
7779	GO:0046483	0.782595	1	0.305417	1	17	19.3309	4310	heterocycle metabolic process	BP
10644	GO:1901360	0.783144	1	0.303011	1	18	20.4028	4549	organic cyclic compound metabolic process	BP
6759	GO:0042742	0.784044	1	0.551156	1	1	1.51597	338	defense response to bacterium	BP
7240	GO:0044427	0.784683	1	0.550212	1	1	1.45318	324	chromosomal part	CC
7364	GO:0045087	0.786043	1	0.548095	1	1	1.51597	338	innate immune response	BP
1714	GO:0006281	0.787374	1	0.546096	1	1	1.42178	317	DNA repair	BP
2663	GO:0009059	0.790874	1	0.321181	1	9	11.2263	2503	macromolecule biosynthetic process	BP
6791	GO:0042802	0.792803	1	0.537596	1	1	1.52943	341	identical protein binding	MF
7336	GO:0044877	0.792813	1	0.537591	1	1	1.507	336	macromolecular complex binding	MF
1453	GO:0005737	0.794498	1	0.322717	1	8	9.81793	2189	cytoplasm	CC
10646	GO:1901362	0.794556	1	0.316521	1	9	11.1545	2487	organic cyclic compound biosynthetic process	BP
8204	GO:0048580	0.797153	1	0.530714	1	1	1.55634	347	regulation of post-embryonic development	BP
4360	GO:0016747	0.800066	1	0.526052	1	1	1.57428	351	transferase activity, transferring acyl groups other than amino-acyl groups	MF
8603	GO:0051246	0.8002	1	0.525871	1	1	1.507	336	regulation of protein metabolic process	BP
2096	GO:0006955	0.802044	1	0.522865	1	1	1.58325	353	immune response	BP
2895	GO:0009536	0.803216	1	0.328157	1	6	7.68301	1713	plastid	CC
8765	GO:0051704	0.803367	1	0.381926	1	3	4.26983	952	multi-organism process	BP
5057	GO:0030246	0.805389	1	0.51742	1	1	1.61913	361	carbohydrate binding	MF
7202	GO:0044271	0.806818	1	0.306795	1	8	10.1678	2267	cellular nitrogen compound biosynthetic process	BP
5734	GO:0032502	0.811305	1	0.295049	1	9	11.1724	2491	developmental process	BP
1473	GO:0005768	0.820996	1	0.49129	1	1	1.64604	367	endosome	CC
7245	GO:0044432	0.822805	1	0.394546	1	2	3.0454	679	endoplasmic reticulum part	CC
4359	GO:0016746	0.825212	1	0.483981	1	1	1.69986	379	transferase activity, transferring acyl groups	MF
8426	GO:0050793	0.825386	1	0.390455	1	2	3.06334	683	regulation of developmental process	BP
7261	GO:0044451	0.828336	1	0.478517	1	1	1.69538	378	nucleoplasm part	CC
7309	GO:0044767	0.830063	1	0.276066	1	8	10.2934	2295
4368	GO:0016758	0.831548	1	0.472806	1	1	1.77611	396	transferase activity, transferring hexosyl groups	MF
10307	GO:0097305	0.832221	1	0.4716	1	1	1.79405	400	response to alcohol	BP
6223	GO:0034654	0.833166	1	0.278716	1	7	9.34251	2083	nucleobase-containing compound biosynthetic process	BP
6992	GO:0043436	0.836758	1	0.332262	1	3	4.45821	994	oxoacid metabolic process	BP
2102	GO:0006974	0.838147	1	0.46098	1	1	1.67743	374	cellular response to DNA damage stimulus	BP
1626	GO:0006082	0.842134	1	0.323942	1	3	4.50755	1005	organic acid metabolic process	BP
6732	GO:0042623	0.842286	1	0.453361	1	1	1.77611	396	ATPase activity, coupled	MF
1658	GO:0006139	0.844009	1	0.233065	1	15	18.084	4032	nucleobase-containing compound metabolic process	BP
1566	GO:0005976	0.844109	1	0.449966	1	1	1.83441	409	polysaccharide metabolic process	BP
3033	GO:0009755	0.844722	1	0.358943	1	2	3.3459	746	hormone-mediated signaling pathway	BP
3196	GO:0009987	0.845538	1	0.21768	1	43	46.5555	10380	cellular process	BP
10022	GO:0080134	0.845571	1	0.447255	1	1	1.8075	403	regulation of response to stress	BP
7237	GO:0044424	0.846079	1	0.220466	1	49	52.1709	11632	intracellular part	CC
8279	GO:0048869	0.84859	1	0.35247	1	2	3.26517	728	cellular developmental process	BP
7196	GO:0044260	0.853503	1	0.210805	1	23	26.6954	5952	cellular macromolecule metabolic process	BP
580	GO:0002376	0.864423	1	0.410817	1	1	1.93309	431	immune system process	BP
6218	GO:0034641	0.864791	1	0.204246	1	16	19.4878	4345	cellular nitrogen compound metabolic process	BP
1565	GO:0005975	0.864887	1	0.287622	1	3	4.74077	1057	carbohydrate metabolic process	BP
4258	GO:0016567	0.867772	1	0.404079	1	1	1.94654	434	protein ubiquitination	BP
8166	GO:0048518	0.870449	1	0.278456	1	3	4.74526	1058	positive regulation of biological process	BP
6901	GO:0043170	0.873305	1	0.184865	1	24	28.0769	6260	macromolecule metabolic process	BP
7267	GO:0044459	0.877902	1	0.383144	1	1	2.05419	458	plasma membrane part	CC
5711	GO:0032446	0.882227	1	0.373962	1	1	2.05419	458	protein modification by small protein conjugation	BP
2912	GO:0009570	0.885702	1	0.366457	1	1	2.09904	468	chloroplast stroma	CC
4071	GO:0016053	0.886467	1	0.364792	1	1	2.10801	470	organic acid biosynthetic process	BP
7730	GO:0046394	0.886467	1	0.364792	1	1	2.10801	470	carboxylic acid biosynthetic process	BP
2891	GO:0009532	0.887003	1	0.363621	1	1	2.11249	471	plastid stroma	CC
1749	GO:0006351	0.88943	1	0.214266	1	5	7.69647	1716	transcription, DNA-templated	BP
10345	GO:0097659	0.88943	1	0.214266	1	5	7.69647	1716	nucleic acid-templated transcription	BP
1269	GO:0004871	0.889923	1	0.357211	1	1	2.09455	467	signal transducer activity	MF
7113	GO:0043933	0.894524	1	0.269879	1	2	3.65089	814	macromolecular complex subunit organization	BP
2926	GO:0009605	0.895124	1	0.236204	1	3	5.13995	1146	response to external stimulus	BP
3011	GO:0009725	0.895146	1	0.26867	1	2	3.78993	845	response to hormone	BP
4408	GO:0016817	0.89755	1	0.264034	1	2	3.64192	812	hydrolase activity, acting on acid anhydrides	MF
4930	GO:0022804	0.899082	1	0.336528	1	1	2.26499	505	active transmembrane transporter activity	MF
5984	GO:0033554	0.90026	1	0.258747	1	2	3.65537	815	cellular response to stress	BP
2017	GO:0006807	0.900357	1	0.155171	1	17	21.2505	4738	nitrogen compound metabolic process	BP
9119	GO:0060089	0.90088	1	0.332393	1	1	2.20219	491	molecular transducer activity	MF
6454	GO:0036094	0.906443	1	0.154772	1	12	15.8056	3524	small molecule binding	MF
2011	GO:0006796	0.911178	1	0.20717	1	3	5.32384	1187	phosphate-containing compound metabolic process	BP
11282	GO:2000026	0.911704	1	0.30666	1	1	2.33226	520	regulation of multicellular organismal development	BP
5786	GO:0032774	0.91363	1	0.174841	1	5	8.09116	1804	RNA biosynthetic process	BP
9481	GO:0070647	0.9154	1	0.297574	1	1	2.35469	525	protein modification by small protein conjugation or removal	BP
2010	GO:0006793	0.91689	1	0.196498	1	3	5.41354	1207	phosphorus metabolic process	BP
4461	GO:0016887	0.91784	1	0.291486	1	1	2.37711	530	ATPase activity	MF
1491	GO:0005789	0.920103	1	0.285766	1	1	2.43094	542	endoplasmic reticulum membrane	CC
4390	GO:0016788	0.923832	1	0.167729	1	4	6.83981	1525	hydrolase activity, acting on ester bonds	MF
4367	GO:0016757	0.924046	1	0.275649	1	1	2.49821	557	transferase activity, transferring glycosyl groups	MF
5758	GO:0032559	0.924252	1	0.139643	1	8	11.6434	2596	adenyl ribonucleotide binding	MF
5154	GO:0030554	0.925128	1	0.138257	1	8	11.6658	2601	adenyl nucleotide binding	MF
4809	GO:0019752	0.927099	1	0.203536	1	2	4.1308	921	carboxylic acid metabolic process	BP
4176	GO:0016310	0.928597	1	0.26371	1	1	2.56997	573	phosphorylation	BP
10159	GO:0090304	0.929376	1	0.121081	1	12	16.4783	3674	nucleic acid metabolic process	BP
10368	GO:0098589	0.929778	1	0.260572	1	1	2.55203	569	membrane region	CC
86	GO:0000166	0.931237	1	0.120221	1	11	15.2808	3407	nucleotide binding	MF
10626	GO:1901265	0.931237	1	0.120221	1	11	15.2808	3407	nucleoside phosphate binding	MF
10359	GO:0098542	0.931456	1	0.256058	1	1	2.63277	587	defense response to other organism	BP
7270	GO:0044464	0.933348	1	0.111065	1	56	60.3294	13451	cell part	CC
10921	GO:1902589	0.933808	1	0.249691	1	1	2.561	571
9332	GO:0065008	0.939238	1	0.176591	1	2	4.37748	976	regulation of biological quality	BP
7298	GO:0044723	0.942614	1	0.224991	1	1	2.76732	617
7209	GO:0044283	0.947123	1	0.211822	1	1	2.86151	638	small molecule biosynthetic process	BP
4354	GO:0016740	0.948701	1	0.0929659	1	11	15.828	3529	transferase activity	MF
2863	GO:0009451	0.952666	1	0.195094	1	1	2.90187	647	RNA modification	BP
9748	GO:0071704	0.953085	1	0.0746652	1	32	38.5496	8595	organic substance metabolic process	BP
483	GO:0001883	0.955809	1	0.0876053	1	8	12.5404	2796	purine nucleoside binding	MF
5753	GO:0032550	0.955809	1	0.0876053	1	8	12.5404	2796	purine ribonucleoside binding	MF
5752	GO:0032549	0.956715	1	0.0860366	1	8	12.5808	2805	ribonucleoside binding	MF
482	GO:0001882	0.957012	1	0.0855212	1	8	12.5897	2807	nucleoside binding	MF
2871	GO:0009506	0.957271	1	0.180674	1	1	3.10819	693	plasmodesma	CC
5756	GO:0032555	0.958044	1	0.0837268	1	8	12.6256	2815	purine ribonucleotide binding	MF
4518	GO:0017076	0.958572	1	0.0828064	1	8	12.648	2820	purine nucleotide binding	MF
7050	GO:0043565	0.958738	1	0.175977	1	1	3.17995	709	sequence-specific DNA binding	MF
1382	GO:0005524	0.95956	1	0.0839051	1	7	11.455	2554	ATP binding	MF
8768	GO:0051716	0.960121	1	0.126398	1	2	4.66901	1041	cellular response to stimulus	BP
1540	GO:0005911	0.960301	1	0.170918	1	1	3.17547	708	cell-cell junction	CC
7286	GO:0044699	0.960967	1	0.0637754	1	27	33.7685	7529
5755	GO:0032553	0.962302	1	0.0762483	1	8	12.8005	2854	ribonucleotide binding	MF
1396	GO:0005575	0.962473	1	0.0725629	1	61	65.4783	14599	cellular_component	CC
3769	GO:0015031	0.96303	1	0.161934	1	1	3.16649	706	protein transport	BP
1379	GO:0005515	0.963746	1	0.0999318	1	3	6.40027	1427	protein binding	MF
4979	GO:0030054	0.964354	1	0.157494	1	1	3.27862	731	cell junction	CC
4389	GO:0016787	0.9659	1	0.0661592	1	10	15.375	3428	hydrolase activity	MF
1494	GO:0005794	0.966362	1	0.15067	1	1	3.26965	729	Golgi apparatus	CC
10314	GO:0097367	0.966594	1	0.0685808	1	8	13.0024	2899	carbohydrate derivative binding	MF
8207	GO:0048583	0.967095	1	0.14815	1	1	3.27862	731	regulation of response to stimulus	BP
7187	GO:0044238	0.967654	1	0.0535139	1	29	36.2129	8074	primary metabolic process	BP
670	GO:0003676	0.967756	1	0.0616244	1	11	16.8641	3760	nucleic acid binding	MF
7396	GO:0045184	0.968075	1	0.144754	1	1	3.29208	734	establishment of protein localization	BP
5145	GO:0030529	0.969389	1	0.140135	1	1	3.48494	777	intracellular ribonucleoprotein complex	CC
4529	GO:0017111	0.972298	1	0.12974	1	1	3.35038	747	nucleoside-triphosphatase activity	MF
2336	GO:0008104	0.972893	1	0.127569	1	1	3.45354	770	protein localization	BP
8169	GO:0048522	0.97702	1	0.112146	1	1	3.59258	801	positive regulation of cellular process	BP
6899	GO:0043168	0.977157	1	0.0475584	1	9	14.8009	3300	anion binding	MF
2191	GO:0007165	0.977372	1	0.0673259	1	3	7.09546	1582	signal transduction	BP
5870	GO:0033036	0.977469	1	0.110424	1	1	3.63743	811	macromolecule localization	BP
4232	GO:0016462	0.977938	1	0.108619	1	1	3.57016	796	pyrophosphatase activity	MF
4409	GO:0016818	0.9786	1	0.10605	1	1	3.60155	803	hydrolase activity, acting on acid anhydrides, in phosphorus-containing anhydrides	MF
6409	GO:0035639	0.979185	1	0.046904	1	7	12.4372	2773	purine ribonucleoside triphosphate binding	MF
4377	GO:0016772	0.981172	1	0.0576207	1	3	7.13583	1591	transferase activity, transferring phosphorus-containing groups	MF
7305	GO:0044763	0.986306	1	0.0260787	1	17	24.9821	5570
1930	GO:0006629	0.987869	1	0.067411	1	1	4.2205	941	lipid metabolic process	BP
1159	GO:0004674	0.989886	1	0.0581637	1	1	4.3416	968	protein serine/threonine kinase activity	MF
11312	GO:2000112	0.990002	1	0.0335013	1	3	7.97006	1777	regulation of cellular macromolecule biosynthetic process	BP
3575	GO:0010556	0.990704	1	0.0314587	1	3	8.05528	1796	regulation of macromolecule biosynthetic process	BP
7241	GO:0044428	0.990779	1	0.0375874	1	2	6.26571	1397	nuclear part	CC
8167	GO:0048519	0.991645	1	0.0497566	1	1	4.47166	997	negative regulation of biological process	BP
5414	GO:0031323	0.99252	1	0.023095	1	4	9.80447	2186	regulation of cellular metabolic process	BP
5417	GO:0031326	0.992576	1	0.0258848	1	3	8.30196	1851	regulation of cellular biosynthetic process	BP
6925	GO:0043228	0.992868	1	0.0436788	1	1	4.7318	1055	non-membrane-bounded organelle	CC
6929	GO:0043232	0.992868	1	0.0436788	1	1	4.7318	1055	intracellular non-membrane-bounded organelle	CC
3121	GO:0009889	0.993206	1	0.0239637	1	3	8.4096	1875	regulation of biosynthetic process	BP
2113	GO:0006996	0.993785	1	0.0389811	1	1	4.71835	1052	organelle organization	BP
707	GO:0003824	0.993939	1	0.011498	1	29	38.8322	8658	catalytic activity	MF
1157	GO:0004672	0.994392	1	0.0357933	1	1	4.87084	1086	protein kinase activity	MF
3531	GO:0010468	0.994722	1	0.0192246	1	3	8.67422	1934	regulation of gene expression	BP
4064	GO:0016043	0.994979	1	0.0162442	1	4	10.1588	2265	cellular component organization	BP
9331	GO:0065007	0.995643	1	0.00967021	1	13	22.1475	4938	biological regulation	BP
1753	GO:0006355	0.996249	1	0.017372	1	2	7.36905	1643	regulation of transcription, DNA-templated	BP
11055	GO:1903506	0.996283	1	0.0172337	1	2	7.37802	1645	regulation of nucleic acid-templated transcription	BP
11435	GO:2001141	0.996341	1	0.0170021	1	2	7.39148	1648	regulation of RNA biosynthetic process	BP
9771	GO:0071840	0.996657	1	0.011319	1	4	10.6342	2371	cellular component organization or biogenesis	BP
1508	GO:0005829	0.996895	1	0.0147414	1	2	7.40493	1651	cytosol	CC
4378	GO:0016773	0.997115	1	0.0204848	1	1	5.45839	1217	phosphotransferase activity, alcohol group as acceptor	MF
10367	GO:0098588	0.997166	1	0.0136173	1	2	7.55743	1685	bounding membrane of organelle	CC
8609	GO:0051252	0.997198	1	0.013481	1	2	7.65162	1706	regulation of RNA metabolic process	BP
4690	GO:0019222	0.997276	1	0.00942865	1	4	10.9302	2437	regulation of metabolic process	BP
8423	GO:0050789	0.997353	1	0.00639309	1	11	20.3849	4545	regulation of biological process	BP
9983	GO:0080090	0.997356	1	0.0104584	1	3	9.4053	2097	regulation of primary metabolic process	BP
4077	GO:0016070	0.997571	1	0.00721776	1	6	14.0384	3130	RNA metabolic process	BP
1404	GO:0005634	0.997613	1	0.00641361	1	8	16.7878	3743	nucleus	CC
688	GO:0003723	0.997752	1	0.0111215	1	2	7.76823	1732	RNA binding	MF
4687	GO:0019219	0.997913	1	0.010423	1	2	7.92969	1768	regulation of nucleobase-containing compound metabolic process	BP
9149	GO:0060255	0.998053	1	0.00797239	1	3	9.71029	2165	regulation of macromolecule metabolic process	BP
4172	GO:0016301	0.998252	1	0.0133668	1	1	5.92036	1320	kinase activity	MF
8555	GO:0051171	0.998295	1	0.00872837	1	2	8.12255	1811	regulation of nitrogen compound metabolic process	BP
8427	GO:0050794	0.999325	1	0.00201061	1	8	18.2455	4068	regulation of cellular process	BP
6928	GO:0043231	0.999389	1	0.00138871	1	23	35.8675	7997	intracellular membrane-bounded organelle	CC
6924	GO:0043227	0.999506	1	0.00113712	1	23	36.1097	8051	membrane-bounded organelle	CC
6926	GO:0043229	0.999919	1	0.000207214	1	23	38.2222	8522	intracellular organelle	CC
6923	GO:0043226	0.99994	1	0.000156307	1	23	38.5227	8589	organelle	CC
5953	GO:0033385	1	1	0.967893	1	0	0.0313958	7	geranylgeranyl diphosphate metabolic process	BP
7302	GO:0044743	1	1	0.776538	1	0	0.255652	57	protein transmembrane import into intracellular organelle	BP
1	GO:0000002	1	1	0.959763	1	0	0.0403661	9	mitochondrial genome maintenance	BP
2	GO:0000003	1	1	0.895885	1	0	0.112128	25	reproduction	BP
3	GO:0000009	1	1	0.994593	1	0	0.00448512	1	alpha-1,6-mannosyltransferase activity	MF
4	GO:0000012	1	1	0.984298	1	0	0.0134554	3	single strand break repair	BP
5	GO:0000014	1	1	0.979484	1	0	0.0179405	4	single-stranded DNA endodeoxyribonuclease activity	MF
6	GO:0000015	1	1	0.967219	1	0	0.0313958	7	phosphopyruvate hydratase complex	CC
7	GO:0000018	1	1	0.92798	1	0	0.076247	17	regulation of DNA recombination	BP
8	GO:0000019	1	1	0.99418	1	0	0.00448512	1	regulation of mitotic recombination	BP
9	GO:0000023	1	1	0.974871	1	0	0.0224256	5	maltose metabolic process	BP
10	GO:0000024	1	1	0.990424	1	0	0.00897024	2	maltose biosynthetic process	BP
11	GO:0000025	1	1	0.988533	1	0	0.00897024	2	maltose catabolic process	BP
12	GO:0000026	1	1	0.985943	1	0	0.0134554	3	alpha-1,2-mannosyltransferase activity	MF
13	GO:0000027	1	1	0.916577	1	0	0.0941875	21	ribosomal large subunit assembly	BP
14	GO:0000028	1	1	0.929768	1	0	0.0807322	18	ribosomal small subunit assembly	BP
15	GO:0000030	1	1	0.907426	1	0	0.0986726	22	mannosyltransferase activity	MF
16	GO:0000032	1	1	0.986744	1	0	0.0179405	4	cell wall mannoprotein biosynthetic process	BP
17	GO:0000033	1	1	0.989444	1	0	0.00897024	2	alpha-1,3-mannosyltransferase activity	MF
18	GO:0000035	1	1	0.982241	1	0	0.0179405	4	acyl binding	MF
19	GO:0000036	1	1	0.982549	1	0	0.0179405	4	acyl carrier activity	MF
20	GO:0000038	1	1	0.911341	1	0	0.0897024	20	very long-chain fatty acid metabolic process	BP
22	GO:0000042	1	1	0.989471	1	0	0.00897024	2	protein targeting to Golgi	BP
23	GO:0000045	1	1	0.946145	1	0	0.0493363	11	autophagosome assembly	BP
24	GO:0000049	1	1	0.822388	1	0	0.18389	41	tRNA binding	MF
25	GO:0000050	1	1	0.990369	1	0	0.0134554	3	urea cycle	BP
26	GO:0000053	1	1	0.994201	1	0	0.00897024	2	argininosuccinate metabolic process	BP
27	GO:0000054	1	1	0.954591	1	0	0.0448512	10	ribosomal subunit export from nucleus	BP
28	GO:0000055	1	1	0.976592	1	0	0.0224256	5	ribosomal large subunit export from nucleus	BP
29	GO:0000056	1	1	0.986138	1	0	0.0134554	3	ribosomal small subunit export from nucleus	BP
30	GO:0000060	1	1	0.953116	1	0	0.0403661	9	protein import into nucleus, translocation	BP
31	GO:0000062	1	1	0.952245	1	0	0.0493363	11	fatty-acyl-CoA binding	MF
32	GO:0000064	1	1	0.985792	1	0	0.0134554	3	L-ornithine transmembrane transporter activity	MF
33	GO:0000066	1	1	0.990973	1	0	0.00897024	2	mitochondrial ornithine transport	BP
34	GO:0000070	1	1	0.97007	1	0	0.0269107	6	mitotic sister chromatid segregation	BP
35	GO:0000075	1	1	0.822803	1	0	0.17492	39	cell cycle checkpoint	BP
36	GO:0000076	1	1	0.955221	1	0	0.0403661	9	DNA replication checkpoint	BP
37	GO:0000077	1	1	0.910759	1	0	0.0852173	19	DNA damage checkpoint	BP
38	GO:0000079	1	1	0.901331	1	0	0.103158	23	regulation of cyclin-dependent protein serine/threonine kinase activity	BP
39	GO:0000082	1	1	0.92381	1	0	0.076247	17	G1/S transition of mitotic cell cycle	BP
40	GO:0000083	1	1	0.988484	1	0	0.00897024	2	regulation of transcription involved in G1/S transition of mitotic cell cycle	BP
41	GO:0000086	1	1	0.978879	1	0	0.0179405	4	G2/M transition of mitotic cell cycle	BP
42	GO:0000095	1	1	0.989256	1	0	0.00897024	2	S-adenosyl-L-methionine transmembrane transporter activity	MF
43	GO:0000096	1	1	0.829182	1	0	0.18389	41	sulfur amino acid metabolic process	BP
44	GO:0000097	1	1	0.866609	1	0	0.139039	31	sulfur amino acid biosynthetic process	BP
45	GO:0000098	1	1	0.98119	1	0	0.0179405	4	sulfur amino acid catabolic process	BP
46	GO:0000099	1	1	0.989339	1	0	0.00897024	2	sulfur amino acid transmembrane transporter activity	MF
47	GO:0000101	1	1	0.994465	1	0	0.00448512	1	sulfur amino acid transport	BP
48	GO:0000103	1	1	0.972739	1	0	0.0269107	6	sulfate assimilation	BP
49	GO:0000104	1	1	0.978816	1	0	0.0179405	4	succinate dehydrogenase activity	MF
50	GO:0000105	1	1	0.961769	1	0	0.035881	8	histidine biosynthetic process	BP
51	GO:0000107	1	1	0.99441	1	0	0.00448512	1	imidazoleglycerol-phosphate synthase activity	MF
52	GO:0000109	1	1	0.960559	1	0	0.035881	8	nucleotide-excision repair complex	CC
53	GO:0000110	1	1	0.98905	1	0	0.00897024	2	nucleotide-excision repair factor 1 complex	CC
54	GO:0000111	1	1	0.988195	1	0	0.0134554	3	nucleotide-excision repair factor 2 complex	CC
55	GO:0000118	1	1	0.94936	1	0	0.0493363	11	histone deacetylase complex	CC
56	GO:0000120	1	1	0.960511	1	0	0.0403661	9	RNA polymerase I transcription factor complex	CC
57	GO:0000121	1	1	0.995475	1	0	0.00448512	1	glycerol-1-phosphatase activity	MF
58	GO:0000122	1	1	0.856592	1	0	0.152494	34	negative regulation of transcription from RNA polymerase II promoter	BP
59	GO:0000123	1	1	0.877331	1	0	0.130068	29	histone acetyltransferase complex	CC
60	GO:0000124	1	1	0.986536	1	0	0.0134554	3	SAGA complex	CC
61	GO:0000125	1	1	0.997383	1	0	0.00448512	1	PCAF complex	CC
62	GO:0000126	1	1	0.988598	1	0	0.00897024	2	transcription factor TFIIIB complex	CC
63	GO:0000127	1	1	0.982641	1	0	0.0134554	3	transcription factor TFIIIC complex	CC
64	GO:0000131	1	1	0.985642	1	0	0.0134554	3	incipient cellular bud site	CC
65	GO:0000132	1	1	0.994571	1	0	0.00448512	1	establishment of mitotic spindle orientation	BP
66	GO:0000138	1	1	0.980653	1	0	0.0179405	4	Golgi trans cisterna	CC
67	GO:0000139	1	1	0.0883809	1	0	2.31881	517	Golgi membrane	CC
68	GO:0000140	1	1	0.992173	1	0	0.00897024	2	acylglycerone-phosphate reductase activity	MF
69	GO:0000145	1	1	0.855142	1	0	0.143524	32	exocyst	CC
70	GO:0000146	1	1	0.990631	1	0	0.00897024	2	microfilament motor activity	MF
71	GO:0000147	1	1	0.984847	1	0	0.0134554	3	actin cortical patch assembly	BP
72	GO:0000148	1	1	0.904586	1	0	0.0986726	22	1,3-beta-D-glucan synthase complex	CC
73	GO:0000149	1	1	0.822571	1	0	0.206316	46	SNARE binding	MF
74	GO:0000150	1	1	0.95601	1	0	0.0493363	11	recombinase activity	MF
75	GO:0000151	1	1	0.458672	1	0	0.740045	165	ubiquitin ligase complex	CC
76	GO:0000152	1	1	0.917093	1	0	0.076247	17	nuclear ubiquitin ligase complex	CC
77	GO:0000153	1	1	0.98377	1	0	0.0179405	4	cytoplasmic ubiquitin ligase complex	CC
78	GO:0000154	1	1	0.84847	1	0	0.156979	35	rRNA modification	BP
79	GO:0000155	1	1	0.850628	1	0	0.156979	35	phosphorelay sensor kinase activity	MF
80	GO:0000156	1	1	0.958197	1	0	0.0403661	9	phosphorelay response regulator activity	MF
81	GO:0000159	1	1	0.922211	1	0	0.0807322	18	protein phosphatase type 2A complex	CC
83	GO:0000162	1	1	0.921847	1	0	0.0807322	18	tryptophan biosynthetic process	BP
84	GO:0000164	1	1	0.980726	1	0	0.0224256	5	protein phosphatase type 1 complex	CC
85	GO:0000165	1	1	0.792625	1	0	0.237711	53	MAPK cascade	BP
87	GO:0000169	1	1	0.994661	1	0	0.00448512	1	activation of MAPK activity involved in osmosensory signaling pathway	BP
88	GO:0000171	1	1	0.997063	1	0	0.00448512	1	ribonuclease MRP activity	MF
89	GO:0000172	1	1	0.993946	1	0	0.00897024	2	ribonuclease MRP complex	CC
90	GO:0000175	1	1	0.880734	1	0	0.134554	30	3'-5'-exoribonuclease activity	MF
91	GO:0000176	1	1	0.966337	1	0	0.035881	8	nuclear exosome (RNase complex)	CC
92	GO:0000177	1	1	0.958866	1	0	0.0403661	9	cytoplasmic exosome (RNase complex)	CC
93	GO:0000178	1	1	0.914117	1	0	0.0897024	20	exosome (RNase complex)	CC
94	GO:0000179	1	1	0.979348	1	0	0.0179405	4	rRNA (adenine-N6,N6-)-dimethyltransferase activity	MF
95	GO:0000182	1	1	0.979374	1	0	0.0179405	4	rDNA binding	MF
96	GO:0000183	1	1	0.991683	1	0	0.00897024	2	chromatin silencing at rDNA	BP
97	GO:0000184	1	1	0.878523	1	0	0.125583	28	nuclear-transcribed mRNA catabolic process, nonsense-mediated decay	BP
98	GO:0000187	1	1	0.990871	1	0	0.00897024	2	activation of MAPK activity	BP
99	GO:0000209	1	1	0.657642	1	0	0.408146	91	protein polyubiquitination	BP
100	GO:0000210	1	1	0.976587	1	0	0.0269107	6	NAD+ diphosphatase activity	MF
101	GO:0000212	1	1	0.980252	1	0	0.0179405	4	meiotic spindle organization	BP
102	GO:0000213	1	1	0.991363	1	0	0.00897024	2	tRNA-intron endonuclease activity	MF
103	GO:0000214	1	1	0.988716	1	0	0.0134554	3	tRNA-intron endonuclease complex	CC
104	GO:0000215	1	1	0.995172	1	0	0.00448512	1	tRNA 2'-phosphotransferase activity	MF
105	GO:0000217	1	1	0.948138	1	0	0.0583066	13	DNA secondary structure binding	MF
106	GO:0000220	1	1	0.974169	1	0	0.0224256	5	vacuolar proton-transporting V-type ATPase, V0 domain	CC
107	GO:0000221	1	1	0.98939	1	0	0.00897024	2	vacuolar proton-transporting V-type ATPase, V1 domain	CC
108	GO:0000224	1	1	0.984765	1	0	0.0134554	3	peptide-N4-(N-acetyl-beta-glucosaminyl)asparagine amidase activity	MF
109	GO:0000225	1	1	0.996586	1	0	0.00448512	1	N-acetylglucosaminylphosphatidylinositol deacetylase activity	MF
110	GO:0000226	1	1	0.568777	1	0	0.538214	120	microtubule cytoskeleton organization	BP
111	GO:0000228	1	1	0.906964	1	0	0.0941875	21	nuclear chromosome	CC
112	GO:0000229	1	1	0.951416	1	0	0.0493363	11	cytoplasmic chromosome	CC
113	GO:0000234	1	1	0.984413	1	0	0.0179405	4	phosphoethanolamine N-methyltransferase activity	MF
114	GO:0000242	1	1	0.995801	1	0	0.00448512	1	pericentriolar material	CC
115	GO:0000243	1	1	0.938953	1	0	0.0627917	14	commitment complex	CC
116	GO:0000244	1	1	0.991208	1	0	0.00897024	2	spliceosomal tri-snRNP complex assembly	BP
117	GO:0000245	1	1	0.933665	1	0	0.0672768	15	spliceosomal complex assembly	BP
118	GO:0000247	1	1	0.994994	1	0	0.00448512	1	C-8 sterol isomerase activity	MF
119	GO:0000249	1	1	0.994702	1	0	0.00448512	1	C-22 sterol desaturase activity	MF
120	GO:0000253	1	1	0.997312	1	0	0.00448512	1	3-keto sterol reductase activity	MF
121	GO:0000254	1	1	0.988372	1	0	0.0134554	3	C-4 methylsterol oxidase activity	MF
122	GO:0000255	1	1	0.984461	1	0	0.0179405	4	allantoin metabolic process	BP
123	GO:0000256	1	1	0.988498	1	0	0.0134554	3	allantoin catabolic process	BP
124	GO:0000257	1	1	0.976195	1	0	0.0269107	6	nitrilase activity	MF
125	GO:0000266	1	1	0.920993	1	0	0.076247	17	mitochondrial fission	BP
126	GO:0000268	1	1	0.9942	1	0	0.00448512	1	peroxisome targeting sequence binding	MF
127	GO:0000270	1	1	0.983434	1	0	0.0134554	3	peptidoglycan metabolic process	BP
128	GO:0000271	1	1	0.390818	1	0	0.932905	208	polysaccharide biosynthetic process	BP
130	GO:0000274	1	1	0.995833	1	0	0.00448512	1	mitochondrial proton-transporting ATP synthase, stator stalk	CC
131	GO:0000275	1	1	0.988732	1	0	0.0134554	3	mitochondrial proton-transporting ATP synthase complex, catalytic core F(1)	CC
132	GO:0000276	1	1	0.996468	1	0	0.00448512	1	mitochondrial proton-transporting ATP synthase complex, coupling factor F(o)	CC
133	GO:0000278	1	1	0.949508	1	0	0.0493363	11	mitotic cell cycle	BP
134	GO:0000280	1	1	0.903994	1	0	0.0986726	22	nuclear division	BP
135	GO:0000281	1	1	0.933115	1	0	0.0672768	15	mitotic cytokinesis	BP
136	GO:0000285	1	1	0.975881	1	0	0.0224256	5	1-phosphatidylinositol-3-phosphate 5-kinase activity	MF
137	GO:0000287	1	1	0.510129	1	0	0.654828	146	magnesium ion binding	MF
138	GO:0000288	1	1	0.957778	1	0	0.0448512	10	nuclear-transcribed mRNA catabolic process, deadenylation-dependent decay	BP
139	GO:0000289	1	1	0.92797	1	0	0.0807322	18	nuclear-transcribed mRNA poly(A) tail shortening	BP
140	GO:0000290	1	1	0.968951	1	0	0.0269107	6	deadenylation-dependent decapping of nuclear-transcribed mRNA	BP
141	GO:0000291	1	1	0.917718	1	0	0.0941875	21	nuclear-transcribed mRNA catabolic process, exonucleolytic	BP
142	GO:0000293	1	1	0.975756	1	0	0.0269107	6	ferric-chelate reductase activity	MF
143	GO:0000295	1	1	0.930068	1	0	0.076247	17	adenine nucleotide transmembrane transporter activity	MF
144	GO:0000301	1	1	0.963525	1	0	0.035881	8	retrograde transport, vesicle recycling within Golgi	BP
146	GO:0000303	1	1	0.994181	1	0	0.00448512	1	response to superoxide	BP
147	GO:0000304	1	1	0.987403	1	0	0.0134554	3	response to singlet oxygen	BP
148	GO:0000305	1	1	0.985185	1	0	0.0134554	3	response to oxygen radical	BP
149	GO:0000306	1	1	0.994181	1	0	0.00448512	1	extrinsic component of vacuolar membrane	CC
150	GO:0000307	1	1	0.950898	1	0	0.0448512	10	cyclin-dependent protein kinase holoenzyme complex	CC
151	GO:0000309	1	1	0.995687	1	0	0.00448512	1	nicotinamide-nucleotide adenylyltransferase activity	MF
152	GO:0000311	1	1	0.990918	1	0	0.00897024	2	plastid large ribosomal subunit	CC
153	GO:0000312	1	1	0.995874	1	0	0.00448512	1	plastid small ribosomal subunit	CC
154	GO:0000313	1	1	0.988095	1	0	0.0134554	3	organellar ribosome	CC
155	GO:0000314	1	1	0.974344	1	0	0.0269107	6	organellar small ribosomal subunit	CC
156	GO:0000315	1	1	0.943316	1	0	0.0627917	14	organellar large ribosomal subunit	CC
157	GO:0000322	1	1	0.898383	1	0	0.0986726	22	storage vacuole	CC
158	GO:0000323	1	1	0.763559	1	0	0.251167	56	lytic vacuole	CC
159	GO:0000324	1	1	0.953081	1	0	0.0403661	9	fungal-type vacuole	CC
160	GO:0000325	1	1	0.760462	1	0	0.278077	62	plant-type vacuole	CC
161	GO:0000326	1	1	0.942645	1	0	0.0583066	13	protein storage vacuole	CC
162	GO:0000329	1	1	0.950784	1	0	0.0448512	10	fungal-type vacuole membrane	CC
163	GO:0000333	1	1	0.994207	1	0	0.00448512	1	telomerase catalytic core complex	CC
164	GO:0000338	1	1	0.980816	1	0	0.0179405	4	protein deneddylation	BP
165	GO:0000339	1	1	0.986744	1	0	0.0134554	3	RNA cap binding	MF
166	GO:0000347	1	1	0.934081	1	0	0.0583066	13	THO complex	CC
167	GO:0000349	1	1	0.994469	1	0	0.00448512	1	generation of catalytic spliceosome for first transesterification step	BP
168	GO:0000350	1	1	0.98422	1	0	0.0134554	3	generation of catalytic spliceosome for second transesterification step	BP
169	GO:0000354	1	1	0.995392	1	0	0.00448512	1	cis assembly of pre-catalytic spliceosome	BP
170	GO:0000372	1	1	0.99418	1	0	0.00448512	1	Group I intron splicing	BP
171	GO:0000373	1	1	0.916699	1	0	0.076247	17	Group II intron splicing	BP
172	GO:0000375	1	1	0.516991	1	0	0.641372	143	RNA splicing, via transesterification reactions	BP
173	GO:0000376	1	1	0.99418	1	0	0.00448512	1	RNA splicing, via transesterification reactions with guanosine as nucleophile	BP
174	GO:0000377	1	1	0.52481	1	0	0.627917	140	RNA splicing, via transesterification reactions with bulged adenosine as nucleophile	BP
175	GO:0000379	1	1	0.988716	1	0	0.0134554	3	tRNA-type intron splice site recognition and cleavage	BP
176	GO:0000380	1	1	0.985773	1	0	0.0134554	3	alternative mRNA splicing, via spliceosome	BP
177	GO:0000381	1	1	0.929427	1	0	0.0717619	16	regulation of alternative mRNA splicing, via spliceosome	BP
178	GO:0000387	1	1	0.920496	1	0	0.0897024	20	spliceosomal snRNP assembly	BP
179	GO:0000389	1	1	0.976311	1	0	0.0269107	6	mRNA 3'-splice site recognition	BP
180	GO:0000390	1	1	0.988054	1	0	0.0134554	3	spliceosomal complex disassembly	BP
181	GO:0000394	1	1	0.959065	1	0	0.0403661	9	RNA splicing, via endonucleolytic cleavage and ligation	BP
182	GO:0000395	1	1	0.985805	1	0	0.0134554	3	mRNA 5'-splice site recognition	BP
183	GO:0000398	1	1	0.564277	1	0	0.565125	126	mRNA splicing, via spliceosome	BP
184	GO:0000400	1	1	0.948138	1	0	0.0583066	13	four-way junction DNA binding	MF
185	GO:0000403	1	1	0.997115	1	0	0.00448512	1	Y-form DNA binding	MF
186	GO:0000405	1	1	0.997115	1	0	0.00448512	1	bubble DNA binding	MF
187	GO:0000407	1	1	0.980166	1	0	0.0179405	4	pre-autophagosomal structure	CC
188	GO:0000408	1	1	0.984276	1	0	0.0134554	3	EKC/KEOPS complex	CC
189	GO:0000414	1	1	0.983252	1	0	0.0179405	4	regulation of histone H3-K36 methylation	BP
190	GO:0000416	1	1	0.994192	1	0	0.00448512	1	positive regulation of histone H3-K36 methylation	BP
191	GO:0000418	1	1	0.970999	1	0	0.0313958	7	DNA-directed RNA polymerase IV complex	CC
192	GO:0000419	1	1	0.920356	1	0	0.0852173	19	DNA-directed RNA polymerase V complex	CC
193	GO:0000421	1	1	0.962417	1	0	0.0403661	9	autophagosome membrane	CC
194	GO:0000422	1	1	0.978515	1	0	0.0179405	4	autophagy of mitochondrion	BP
195	GO:0000427	1	1	0.970446	1	0	0.0313958	7	plastid-encoded plastid RNA polymerase complex	CC
196	GO:0000428	1	1	0.756557	1	0	0.291533	65	DNA-directed RNA polymerase complex	CC
197	GO:0000439	1	1	0.981987	1	0	0.0224256	5	core TFIIH complex	CC
198	GO:0000445	1	1	0.97785	1	0	0.0224256	5	THO complex part of transcription export complex	CC
199	GO:0000447	1	1	0.959235	1	0	0.035881	8	endonucleolytic cleavage in ITS1 to separate SSU-rRNA from 5.8S rRNA and LSU-rRNA from tricistronic rRNA transcript (SSU-rRNA, 5.8S rRNA, LSU-rRNA)	BP
200	GO:0000448	1	1	0.996331	1	0	0.00448512	1	cleavage in ITS2 between 5.8S rRNA and LSU-rRNA of tricistronic rRNA transcript (SSU-rRNA, 5.8S rRNA, LSU-rRNA)	BP
201	GO:0000451	1	1	0.983794	1	0	0.0134554	3	rRNA 2'-O-methylation	BP
202	GO:0000453	1	1	0.983794	1	0	0.0134554	3	enzyme-directed rRNA 2'-O-methylation	BP
203	GO:0000454	1	1	0.990485	1	0	0.00897024	2	snoRNA guided rRNA pseudouridine synthesis	BP
204	GO:0000455	1	1	0.990059	1	0	0.00897024	2	enzyme-directed rRNA pseudouridine synthesis	BP
205	GO:0000459	1	1	0.981652	1	0	0.0179405	4	exonucleolytic trimming involved in rRNA processing	BP
206	GO:0000460	1	1	0.96136	1	0	0.0403661	9	maturation of 5.8S rRNA	BP
207	GO:0000461	1	1	0.996644	1	0	0.00448512	1	endonucleolytic cleavage to generate mature 3'-end of SSU-rRNA from (SSU-rRNA, 5.8S rRNA, LSU-rRNA)	BP
208	GO:0000462	1	1	0.852838	1	0	0.148009	33	maturation of SSU-rRNA from tricistronic rRNA transcript (SSU-rRNA, 5.8S rRNA, LSU-rRNA)	BP
209	GO:0000463	1	1	0.959704	1	0	0.0403661	9	maturation of LSU-rRNA from tricistronic rRNA transcript (SSU-rRNA, 5.8S rRNA, LSU-rRNA)	BP
210	GO:0000466	1	1	0.996878	1	0	0.00448512	1	maturation of 5.8S rRNA from tricistronic rRNA transcript (SSU-rRNA, 5.8S rRNA, LSU-rRNA)	BP
211	GO:0000467	1	1	0.981652	1	0	0.0179405	4	exonucleolytic trimming to generate mature 3'-end of 5.8S rRNA from tricistronic rRNA transcript (SSU-rRNA, 5.8S rRNA, LSU-rRNA)	BP
212	GO:0000469	1	1	0.914268	1	0	0.0852173	19	cleavage involved in rRNA processing	BP
213	GO:0000470	1	1	0.889759	1	0	0.121098	27	maturation of LSU-rRNA	BP
214	GO:0000472	1	1	0.972802	1	0	0.0224256	5	endonucleolytic cleavage to generate mature 5'-end of SSU-rRNA from (SSU-rRNA, 5.8S rRNA, LSU-rRNA)	BP
215	GO:0000478	1	1	0.94549	1	0	0.0493363	11	endonucleolytic cleavage involved in rRNA processing	BP
216	GO:0000479	1	1	0.94549	1	0	0.0493363	11	endonucleolytic cleavage of tricistronic rRNA transcript (SSU-rRNA, 5.8S rRNA, LSU-rRNA)	BP
217	GO:0000480	1	1	0.968034	1	0	0.0269107	6	endonucleolytic cleavage in 5'-ETS of tricistronic rRNA transcript (SSU-rRNA, 5.8S rRNA, LSU-rRNA)	BP
218	GO:0000481	1	1	0.99418	1	0	0.00448512	1	maturation of 5S rRNA	BP
219	GO:0000488	1	1	0.99579	1	0	0.00448512	1	maturation of LSU-rRNA from tetracistronic rRNA transcript (SSU-rRNA, LSU-rRNA, 4.5S-rRNA, 5S-rRNA)	BP
220	GO:0000489	1	1	0.99579	1	0	0.00448512	1	maturation of SSU-rRNA from tetracistronic rRNA transcript (SSU-rRNA, LSU-rRNA, 4.5S-rRNA, 5S-rRNA)	BP
221	GO:0000491	1	1	0.994189	1	0	0.00448512	1	small nucleolar ribonucleoprotein complex assembly	BP
222	GO:0000493	1	1	0.994189	1	0	0.00448512	1	box H/ACA snoRNP assembly	BP
223	GO:0000494	1	1	0.996096	1	0	0.00448512	1	box C/D snoRNA 3'-end processing	BP
224	GO:0000495	1	1	0.995804	1	0	0.00448512	1	box H/ACA snoRNA 3'-end processing	BP
225	GO:0000500	1	1	0.977202	1	0	0.0224256	5	RNA polymerase I upstream activating factor complex	CC
226	GO:0000502	1	1	0.80966	1	0	0.20183	45	proteasome complex	CC
227	GO:0000506	1	1	0.981148	1	0	0.0179405	4	glycosylphosphatidylinositol-N-acetylglucosaminyltransferase (GPI-GnT) complex	CC
228	GO:0000578	1	1	0.929788	1	0	0.0717619	16	embryonic axis specification	BP
229	GO:0000702	1	1	0.982298	1	0	0.0179405	4	oxidized base lesion DNA N-glycosylase activity	MF
230	GO:0000703	1	1	0.997063	1	0	0.00448512	1	oxidized pyrimidine nucleobase lesion DNA N-glycosylase activity	MF
231	GO:0000706	1	1	0.99088	1	0	0.00897024	2	meiotic DNA double-strand break processing	BP
232	GO:0000707	1	1	0.97596	1	0	0.0269107	6	meiotic DNA recombinase assembly	BP
233	GO:0000710	1	1	0.983792	1	0	0.0179405	4	meiotic mismatch repair	BP
234	GO:0000712	1	1	0.928484	1	0	0.0717619	16	resolution of meiotic recombination intermediates	BP
235	GO:0000715	1	1	0.99418	1	0	0.00448512	1	nucleotide-excision repair, DNA damage recognition	BP
236	GO:0000719	1	1	0.997365	1	0	0.00448512	1	photoreactive repair	BP
237	GO:0000722	1	1	0.97593	1	0	0.0224256	5	telomere maintenance via recombination	BP
238	GO:0000723	1	1	0.825703	1	0	0.18389	41	telomere maintenance	BP
239	GO:0000724	1	1	0.764559	1	0	0.255652	57	double-strand break repair via homologous recombination	BP
240	GO:0000725	1	1	0.764559	1	0	0.255652	57	recombinational repair	BP
241	GO:0000726	1	1	0.917615	1	0	0.076247	17	non-recombinational repair	BP
242	GO:0000727	1	1	0.974192	1	0	0.0224256	5	double-strand break repair via break-induced replication	BP
243	GO:0000729	1	1	0.981678	1	0	0.0179405	4	DNA double-strand break processing	BP
244	GO:0000730	1	1	0.95601	1	0	0.0493363	11	DNA recombinase assembly	BP
245	GO:0000731	1	1	0.980593	1	0	0.0224256	5	DNA synthesis involved in DNA repair	BP
246	GO:0000732	1	1	0.995685	1	0	0.00448512	1	strand displacement	BP
247	GO:0000733	1	1	0.996574	1	0	0.00448512	1	DNA strand renaturation	BP
248	GO:0000737	1	1	0.992391	1	0	0.00897024	2	DNA catabolic process, endonucleolytic	BP
249	GO:0000738	1	1	0.976629	1	0	0.0224256	5	DNA catabolic process, exonucleolytic	BP
250	GO:0000740	1	1	0.991242	1	0	0.00897024	2	nuclear membrane fusion	BP
251	GO:0000741	1	1	0.84798	1	0	0.156979	35	karyogamy	BP
252	GO:0000750	1	1	0.995035	1	0	0.00448512	1	pheromone-dependent signal transduction involved in conjugation with cellular fusion	BP
253	GO:0000773	1	1	0.995403	1	0	0.00448512	1	phosphatidyl-N-methylethanolamine N-methyltransferase activity	MF
254	GO:0000774	1	1	0.979686	1	0	0.0224256	5	adenyl-nucleotide exchange factor activity	MF
255	GO:0000775	1	1	0.84552	1	0	0.161464	36	chromosome, centromeric region	CC
256	GO:0000776	1	1	0.858189	1	0	0.148009	33	kinetochore	CC
257	GO:0000777	1	1	0.880073	1	0	0.125583	28	condensed chromosome kinetochore	CC
258	GO:0000778	1	1	0.964662	1	0	0.035881	8	condensed nuclear chromosome kinetochore	CC
259	GO:0000779	1	1	0.974471	1	0	0.0224256	5	condensed chromosome, centromeric region	CC
260	GO:0000780	1	1	0.991575	1	0	0.00897024	2	condensed nuclear chromosome, centromeric region	CC
261	GO:0000781	1	1	0.845739	1	0	0.156979	35	chromosome, telomeric region	CC
262	GO:0000782	1	1	0.972137	1	0	0.0313958	7	telomere cap complex	CC
263	GO:0000783	1	1	0.972137	1	0	0.0313958	7	nuclear telomere cap complex	CC
264	GO:0000784	1	1	0.910397	1	0	0.0897024	20	nuclear chromosome, telomeric region	CC
266	GO:0000786	1	1	0.851084	1	0	0.165949	37	nucleosome	CC
267	GO:0000788	1	1	0.992339	1	0	0.00897024	2	nuclear nucleosome	CC
268	GO:0000789	1	1	0.988394	1	0	0.00897024	2	cytoplasmic chromatin	CC
269	GO:0000790	1	1	0.78803	1	0	0.219771	49	nuclear chromatin	CC
270	GO:0000791	1	1	0.962097	1	0	0.0313958	7	euchromatin	CC
271	GO:0000792	1	1	0.925982	1	0	0.0717619	16	heterochromatin	CC
272	GO:0000793	1	1	0.897246	1	0	0.103158	23	condensed chromosome	CC
273	GO:0000794	1	1	0.932028	1	0	0.0672768	15	condensed nuclear chromosome	CC
274	GO:0000795	1	1	0.941214	1	0	0.0538214	12	synaptonemal complex	CC
275	GO:0000796	1	1	0.969398	1	0	0.0269107	6	condensin complex	CC
276	GO:0000797	1	1	0.994293	1	0	0.00448512	1	condensin core heterodimer	CC
277	GO:0000798	1	1	0.982857	1	0	0.0134554	3	nuclear cohesin complex	CC
278	GO:0000799	1	1	0.975074	1	0	0.0224256	5	nuclear condensin complex	CC
279	GO:0000802	1	1	0.996464	1	0	0.00448512	1	transverse filament	CC
280	GO:0000808	1	1	0.977161	1	0	0.0269107	6	origin recognition complex	CC
281	GO:0000811	1	1	0.986666	1	0	0.0134554	3	GINS complex	CC
282	GO:0000812	1	1	0.964905	1	0	0.035881	8	Swr1 complex	CC
284	GO:0000814	1	1	0.985377	1	0	0.0134554	3	ESCRT II complex	CC
285	GO:0000815	1	1	0.965482	1	0	0.035881	8	ESCRT III complex	CC
286	GO:0000819	1	1	0.96628	1	0	0.0313958	7	sister chromatid segregation	BP
287	GO:0000820	1	1	0.994683	1	0	0.00448512	1	regulation of glutamine family amino acid metabolic process	BP
288	GO:0000822	1	1	0.963579	1	0	0.035881	8	inositol hexakisphosphate binding	MF
289	GO:0000823	1	1	0.996159	1	0	0.00448512	1	inositol-1,4,5-trisphosphate 6-kinase activity	MF
290	GO:0000824	1	1	0.996159	1	0	0.00448512	1	inositol tetrakisphosphate 3-kinase activity	MF
291	GO:0000828	1	1	0.99418	1	0	0.00448512	1	inositol hexakisphosphate kinase activity	MF
292	GO:0000829	1	1	0.99418	1	0	0.00448512	1	inositol heptakisphosphate kinase activity	MF
293	GO:0000835	1	1	0.992326	1	0	0.00897024	2	ER ubiquitin ligase complex	CC
294	GO:0000836	1	1	0.997401	1	0	0.00448512	1	Hrd1p ubiquitin ligase complex	CC
295	GO:0000837	1	1	0.994911	1	0	0.00448512	1	Doa10p ubiquitin ligase complex	CC
296	GO:0000900	1	1	0.996346	1	0	0.00448512	1	translation repressor activity, nucleic acid binding	MF
299	GO:0000905	1	1	0.995995	1	0	0.00448512	1	sporocarp development involved in asexual reproduction	BP
300	GO:0000910	1	1	0.87286	1	0	0.125583	28	cytokinesis	BP
301	GO:0000911	1	1	0.838027	1	0	0.17492	39	cytokinesis by cell plate formation	BP
302	GO:0000912	1	1	0.992093	1	0	0.00897024	2	assembly of actomyosin apparatus involved in cytokinesis	BP
303	GO:0000913	1	1	0.982286	1	0	0.0179405	4	preprophase band assembly	BP
304	GO:0000914	1	1	0.992093	1	0	0.00897024	2	phragmoplast assembly	BP
305	GO:0000919	1	1	0.938641	1	0	0.0583066	13	cell plate assembly	BP
306	GO:0000920	1	1	0.992447	1	0	0.00897024	2	cell separation after cytokinesis	BP
307	GO:0000922	1	1	0.861294	1	0	0.134554	30	spindle pole	CC
308	GO:0000923	1	1	0.971764	1	0	0.0269107	6	equatorial microtubule organizing center	CC
309	GO:0000930	1	1	0.953936	1	0	0.0448512	10	gamma-tubulin complex	CC
310	GO:0000931	1	1	0.987007	1	0	0.0134554	3	gamma-tubulin large complex	CC
311	GO:0000932	1	1	0.764306	1	0	0.255652	57	P-body	CC
312	GO:0000935	1	1	0.994838	1	0	0.00448512	1	division septum	CC
313	GO:0000938	1	1	0.979997	1	0	0.0179405	4	GARP complex	CC
314	GO:0000940	1	1	0.994571	1	0	0.00448512	1	condensed chromosome outer kinetochore	CC
315	GO:0000942	1	1	0.994571	1	0	0.00448512	1	condensed nuclear chromosome outer kinetochore	CC
316	GO:0000943	1	1	0.967262	1	0	0.0313958	7	retrotransposon nucleocapsid	CC
317	GO:0000956	1	1	0.706056	1	0	0.354325	79	nuclear-transcribed mRNA catabolic process	BP
318	GO:0000957	1	1	0.996479	1	0	0.00448512	1	mitochondrial RNA catabolic process	BP
319	GO:0000959	1	1	0.765754	1	0	0.264622	59	mitochondrial RNA metabolic process	BP
320	GO:0000963	1	1	0.950689	1	0	0.0493363	11	mitochondrial RNA processing	BP
321	GO:0000965	1	1	0.978033	1	0	0.0179405	4	mitochondrial RNA 3'-end processing	BP
322	GO:0000966	1	1	0.964431	1	0	0.0313958	7	RNA 5'-end processing	BP
323	GO:0000967	1	1	0.972802	1	0	0.0224256	5	rRNA 5'-end processing	BP
324	GO:0000972	1	1	0.963816	1	0	0.035881	8	transcription-dependent tethering of RNA polymerase II gene DNA at nuclear periphery	BP
325	GO:0000973	1	1	0.978494	1	0	0.0224256	5	posttranscriptional tethering of RNA polymerase II gene DNA at nuclear periphery	BP
326	GO:0000974	1	1	0.957953	1	0	0.0448512	10	Prp19 complex	CC
327	GO:0000975	1	1	0.21747	1	0	1.55634	347	regulatory region DNA binding	MF
328	GO:0000976	1	1	0.501473	1	0	0.699679	156	transcription regulatory region sequence-specific DNA binding	MF
329	GO:0000977	1	1	0.655043	1	0	0.426086	95	RNA polymerase II regulatory region sequence-specific DNA binding	MF
330	GO:0000978	1	1	0.980762	1	0	0.0224256	5	RNA polymerase II core promoter proximal region sequence-specific DNA binding	MF
331	GO:0000979	1	1	0.989191	1	0	0.00897024	2	RNA polymerase II core promoter sequence-specific DNA binding	MF
332	GO:0000981	1	1	0.554143	1	0	0.609976	136	RNA polymerase II transcription factor activity, sequence-specific DNA binding	MF
333	GO:0000982	1	1	0.902474	1	0	0.103158	23	transcription factor activity, RNA polymerase II core promoter proximal region sequence-specific binding	MF
334	GO:0000987	1	1	0.916893	1	0	0.0986726	22	core promoter proximal region sequence-specific DNA binding	MF
335	GO:0000988	1	1	0.387413	1	0	0.959816	214	transcription factor activity, protein binding	MF
336	GO:0000989	1	1	0.409638	1	0	0.905994	202	transcription factor activity, transcription factor binding	MF
337	GO:0000990	1	1	0.940918	1	0	0.0583066	13	transcription factor activity, core RNA polymerase binding	MF
338	GO:0000991	1	1	0.977423	1	0	0.0224256	5	transcription factor activity, core RNA polymerase II binding	MF
339	GO:0000993	1	1	0.925861	1	0	0.076247	17	RNA polymerase II core binding	MF
340	GO:0000995	1	1	0.994233	1	0	0.00448512	1	transcription factor activity, core RNA polymerase III binding	MF
341	GO:0000996	1	1	0.972305	1	0	0.0269107	6	core DNA-dependent RNA polymerase binding promoter specificity activity	MF
342	GO:0000999	1	1	0.99418	1	0	0.00448512	1	RNA polymerase III type 1 promoter transcriptional preinitiation complex assembly	BP
343	GO:0001007	1	1	0.994233	1	0	0.00448512	1	transcription factor activity, RNA polymerase III transcription factor binding	MF
344	GO:0001009	1	1	0.99418	1	0	0.00448512	1	transcription from RNA polymerase III type 2 promoter	BP
345	GO:0001012	1	1	0.655043	1	0	0.426086	95	RNA polymerase II regulatory region DNA binding	MF
346	GO:0001013	1	1	0.970048	1	0	0.0313958	7	RNA polymerase I regulatory region DNA binding	MF
347	GO:0001025	1	1	0.994233	1	0	0.00448512	1	RNA polymerase III transcription factor binding	MF
348	GO:0001026	1	1	0.994233	1	0	0.00448512	1	TFIIIB-type transcription factor activity	MF
349	GO:0001034	1	1	0.996194	1	0	0.00448512	1	RNA polymerase III transcription factor activity, sequence-specific DNA binding	MF
350	GO:0001042	1	1	0.99583	1	0	0.00448512	1	RNA polymerase I core binding	MF
351	GO:0001046	1	1	0.891524	1	0	0.116613	26	core promoter sequence-specific DNA binding	MF
352	GO:0001047	1	1	0.851463	1	0	0.161464	36	core promoter binding	MF
353	GO:0001053	1	1	0.972305	1	0	0.0269107	6	plastid sigma factor activity	MF
354	GO:0001067	1	1	0.21747	1	0	1.55634	347	regulatory region nucleic acid binding	MF
355	GO:0001070	1	1	0.990791	1	0	0.00897024	2	RNA binding transcription regulator activity	MF
357	GO:0001072	1	1	0.990791	1	0	0.00897024	2	transcription antitermination factor activity, RNA binding	MF
358	GO:0001076	1	1	0.663561	1	0	0.430572	96	transcription factor activity, RNA polymerase II transcription factor binding	MF
359	GO:0001077	1	1	0.952141	1	0	0.0493363	11	transcriptional activator activity, RNA polymerase II core promoter proximal region sequence-specific binding	MF
360	GO:0001078	1	1	0.973571	1	0	0.0224256	5	transcriptional repressor activity, RNA polymerase II core promoter proximal region sequence-specific binding	MF
361	GO:0001082	1	1	0.982924	1	0	0.0179405	4	transcription factor activity, RNA polymerase I transcription factor binding	MF
362	GO:0001083	1	1	0.976968	1	0	0.0224256	5	transcription factor activity, RNA polymerase II basal transcription factor binding	MF
363	GO:0001085	1	1	0.880378	1	0	0.125583	28	RNA polymerase II transcription factor binding	MF
364	GO:0001091	1	1	0.98472	1	0	0.0134554	3	RNA polymerase II basal transcription factor binding	MF
365	GO:0001092	1	1	0.996194	1	0	0.00448512	1	TFIIA-class transcription factor binding	MF
366	GO:0001093	1	1	0.99427	1	0	0.00448512	1	TFIIB-class transcription factor binding	MF
367	GO:0001094	1	1	0.99418	1	0	0.00448512	1	TFIID-class transcription factor binding	MF
368	GO:0001098	1	1	0.903664	1	0	0.0986726	22	basal transcription machinery binding	MF
369	GO:0001099	1	1	0.903664	1	0	0.0986726	22	basal RNA polymerase II transcription machinery binding	MF
371	GO:0001102	1	1	0.986166	1	0	0.0134554	3	RNA polymerase II activating transcription factor binding	MF
372	GO:0001103	1	1	0.99672	1	0	0.00448512	1	RNA polymerase II repressing transcription factor binding	MF
373	GO:0001104	1	1	0.908766	1	0	0.0941875	21	RNA polymerase II transcription cofactor activity	MF
374	GO:0001105	1	1	0.995076	1	0	0.00448512	1	RNA polymerase II transcription coactivator activity	MF
375	GO:0001106	1	1	0.962552	1	0	0.035881	8	RNA polymerase II transcription corepressor activity	MF
376	GO:0001112	1	1	0.994333	1	0	0.00448512	1	DNA-templated transcriptional open complex formation	BP
377	GO:0001120	1	1	0.994333	1	0	0.00448512	1	protein-DNA complex remodeling	BP
378	GO:0001128	1	1	0.995076	1	0	0.00448512	1	RNA polymerase II transcription coactivator activity involved in preinitiation complex assembly	MF
379	GO:0001129	1	1	0.976968	1	0	0.0224256	5	RNA polymerase II transcription factor activity, TBP-class protein binding, involved in preinitiation complex assembly	MF
380	GO:0001132	1	1	0.976968	1	0	0.0224256	5	RNA polymerase II transcription factor activity, TBP-class protein binding	MF
381	GO:0001134	1	1	0.752058	1	0	0.304988	68	transcription factor activity, transcription factor recruiting	MF
382	GO:0001135	1	1	0.76517	1	0	0.287048	64	transcription factor activity, RNA polymerase II transcription factor recruiting	MF
383	GO:0001156	1	1	0.994233	1	0	0.00448512	1	TFIIIC-class transcription factor binding	MF
384	GO:0001158	1	1	0.994825	1	0	0.00448512	1	enhancer sequence-specific DNA binding	MF
385	GO:0001159	1	1	0.916893	1	0	0.0986726	22	core promoter proximal region DNA binding	MF
386	GO:0001161	1	1	0.994773	1	0	0.00448512	1	intronic transcription regulatory region sequence-specific DNA binding	MF
387	GO:0001162	1	1	0.994773	1	0	0.00448512	1	RNA polymerase II intronic transcription regulatory region sequence-specific DNA binding	MF
388	GO:0001163	1	1	0.970048	1	0	0.0313958	7	RNA polymerase I regulatory region sequence-specific DNA binding	MF
389	GO:0001164	1	1	0.978825	1	0	0.0224256	5	RNA polymerase I CORE element sequence-specific DNA binding	MF
390	GO:0001165	1	1	0.991036	1	0	0.00897024	2	RNA polymerase I upstream control element sequence-specific DNA binding	MF
391	GO:0001167	1	1	0.982924	1	0	0.0179405	4	RNA polymerase I transcription factor activity, sequence-specific DNA binding	MF
392	GO:0001169	1	1	0.982924	1	0	0.0179405	4	transcription factor activity, RNA polymerase I CORE element sequence-specific binding	MF
393	GO:0001171	1	1	0.949548	1	0	0.0493363	11	reverse transcription	BP
394	GO:0001173	1	1	0.994989	1	0	0.00448512	1	DNA-templated transcriptional start site selection	BP
395	GO:0001174	1	1	0.994989	1	0	0.00448512	1	transcriptional start site selection at RNA polymerase II promoter	BP
396	GO:0001180	1	1	0.99583	1	0	0.00448512	1	transcription initiation from RNA polymerase I promoter for nuclear large rRNA transcript	BP
397	GO:0001181	1	1	0.99583	1	0	0.00448512	1	transcription factor activity, core RNA polymerase I binding	MF
398	GO:0001186	1	1	0.982924	1	0	0.0179405	4	transcription factor activity, RNA polymerase I transcription factor recruiting	MF
399	GO:0001187	1	1	0.982924	1	0	0.0179405	4	transcription factor activity, RNA polymerase I CORE element binding transcription factor recruiting	MF
400	GO:0001188	1	1	0.982924	1	0	0.0179405	4	RNA polymerase I transcriptional preinitiation complex assembly	BP
401	GO:0001189	1	1	0.982924	1	0	0.0179405	4	RNA polymerase I transcriptional preinitiation complex assembly at the promoter for the nuclear large rRNA transcript	BP
402	GO:0001190	1	1	0.990803	1	0	0.00897024	2	transcriptional activator activity, RNA polymerase II transcription factor binding	MF
403	GO:0001191	1	1	0.962552	1	0	0.035881	8	transcriptional repressor activity, RNA polymerase II transcription factor binding	MF
404	GO:0001227	1	1	0.968034	1	0	0.0269107	6	transcriptional repressor activity, RNA polymerase II transcription regulatory region sequence-specific binding	MF
405	GO:0001228	1	1	0.785641	1	0	0.242196	54	transcriptional activator activity, RNA polymerase II transcription regulatory region sequence-specific binding	MF
406	GO:0001300	1	1	0.994597	1	0	0.00448512	1	chronological cell aging	BP
407	GO:0001302	1	1	0.997115	1	0	0.00448512	1	replicative cell aging	BP
408	GO:0001401	1	1	0.98964	1	0	0.00897024	2	mitochondrial sorting and assembly machinery complex	CC
409	GO:0001504	1	1	0.994342	1	0	0.00448512	1	neurotransmitter uptake	BP
410	GO:0001505	1	1	0.964389	1	0	0.0313958	7	regulation of neurotransmitter levels	BP
411	GO:0001508	1	1	0.981942	1	0	0.0179405	4	action potential	BP
412	GO:0001510	1	1	0.767541	1	0	0.246682	55	RNA methylation	BP
413	GO:0001516	1	1	0.994943	1	0	0.00448512	1	prostaglandin biosynthetic process	BP
414	GO:0001522	1	1	0.89345	1	0	0.112128	25	pseudouridine synthesis	BP
415	GO:0001523	1	1	0.994847	1	0	0.00448512	1	retinoid metabolic process	BP
416	GO:0001525	1	1	0.965733	1	0	0.0313958	7	angiogenesis	BP
417	GO:0001530	1	1	0.994733	1	0	0.00448512	1	lipopolysaccharide binding	MF
418	GO:0001539	1	1	0.99418	1	0	0.00448512	1	cilium or flagellum-dependent cell motility	BP
419	GO:0001541	1	1	0.987499	1	0	0.0134554	3	ovarian follicle development	BP
420	GO:0001558	1	1	0.683563	1	0	0.38572	86	regulation of cell growth	BP
421	GO:0001560	1	1	0.99086	1	0	0.00897024	2	regulation of cell growth by extracellular stimulus	BP
422	GO:0001561	1	1	0.996776	1	0	0.00448512	1	fatty acid alpha-oxidation	BP
423	GO:0001568	1	1	0.99418	1	0	0.00448512	1	blood vessel development	BP
424	GO:0001570	1	1	0.994192	1	0	0.00448512	1	vasculogenesis	BP
425	GO:0001575	1	1	0.995206	1	0	0.00448512	1	globoside metabolic process	BP
426	GO:0001576	1	1	0.995206	1	0	0.00448512	1	globoside biosynthetic process	BP
427	GO:0001578	1	1	0.94189	1	0	0.0583066	13	microtubule bundle formation	BP
428	GO:0001635	1	1	0.99569	1	0	0.00448512	1	calcitonin gene-related peptide receptor activity	MF
429	GO:0001649	1	1	0.986723	1	0	0.0134554	3	osteoblast differentiation	BP
430	GO:0001650	1	1	0.945036	1	0	0.0493363	11	fibrillar center	CC
431	GO:0001653	1	1	0.950783	1	0	0.0538214	12	peptide receptor activity	MF
432	GO:0001654	1	1	0.97024	1	0	0.0313958	7	eye development	BP
433	GO:0001656	1	1	0.994189	1	0	0.00448512	1	metanephros development	BP
434	GO:0001658	1	1	0.994235	1	0	0.00448512	1	branching involved in ureteric bud morphogenesis	BP
435	GO:0001662	1	1	0.994302	1	0	0.00448512	1	behavioral fear response	BP
436	GO:0001664	1	1	0.966106	1	0	0.0313958	7	G-protein coupled receptor binding	MF
437	GO:0001666	1	1	0.802164	1	0	0.206316	46	response to hypoxia	BP
438	GO:0001667	1	1	0.971263	1	0	0.0269107	6	ameboidal-type cell migration	BP
439	GO:0001669	1	1	0.974296	1	0	0.0224256	5	acrosomal vesicle	CC
440	GO:0001671	1	1	0.920831	1	0	0.076247	17	ATPase activator activity	MF
441	GO:0001672	1	1	0.99418	1	0	0.00448512	1	regulation of chromatin assembly or disassembly	BP
442	GO:0001673	1	1	0.977579	1	0	0.0224256	5	male germ cell nucleus	CC
443	GO:0001675	1	1	0.994331	1	0	0.00448512	1	acrosome assembly	BP
444	GO:0001676	1	1	0.939343	1	0	0.0583066	13	long-chain fatty acid metabolic process	BP
445	GO:0001678	1	1	0.943822	1	0	0.0583066	13	cellular glucose homeostasis	BP
446	GO:0001680	1	1	0.994402	1	0	0.00448512	1	tRNA 3'-terminal CCA addition	BP
447	GO:0001682	1	1	0.973743	1	0	0.0313958	7	tRNA 5'-leader removal	BP
448	GO:0001701	1	1	0.984272	1	0	0.0134554	3	in utero embryonic development	BP
449	GO:0001703	1	1	0.991524	1	0	0.00897024	2	gastrulation with mouth forming first	BP
450	GO:0001708	1	1	0.92487	1	0	0.076247	17	cell fate specification	BP
451	GO:0001709	1	1	0.948331	1	0	0.0493363	11	cell fate determination	BP
452	GO:0001716	1	1	0.99418	1	0	0.00448512	1	L-amino-acid oxidase activity	MF
453	GO:0001727	1	1	0.987966	1	0	0.0134554	3	lipid kinase activity	MF
454	GO:0001729	1	1	0.993268	1	0	0.00897024	2	ceramide kinase activity	MF
455	GO:0001731	1	1	0.980428	1	0	0.0179405	4	formation of translation preinitiation complex	BP
456	GO:0001732	1	1	0.99577	1	0	0.00448512	1	formation of cytoplasmic translation initiation complex	BP
457	GO:0001735	1	1	0.99421	1	0	0.00448512	1	prenylcysteine oxidase activity	MF
458	GO:0001736	1	1	0.975356	1	0	0.0313958	7	establishment of planar polarity	BP
459	GO:0001737	1	1	0.995495	1	0	0.00448512	1	establishment of imaginal disc-derived wing hair orientation	BP
460	GO:0001738	1	1	0.995495	1	0	0.00448512	1	morphogenesis of a polarized epithelium	BP
461	GO:0001750	1	1	0.99461	1	0	0.00448512	1	photoreceptor outer segment	CC
462	GO:0001752	1	1	0.995495	1	0	0.00448512	1	compound eye photoreceptor fate commitment	BP
463	GO:0001756	1	1	0.983659	1	0	0.0134554	3	somitogenesis	BP
464	GO:0001763	1	1	0.87548	1	0	0.134554	30	morphogenesis of a branching structure	BP
465	GO:0001764	1	1	0.990582	1	0	0.00897024	2	neuron migration	BP
466	GO:0001775	1	1	0.899783	1	0	0.0986726	22	cell activation	BP
467	GO:0001789	1	1	0.99678	1	0	0.00448512	1	G-protein coupled receptor signaling pathway, coupled to S1P second messenger	BP
468	GO:0001817	1	1	0.939732	1	0	0.0627917	14	regulation of cytokine production	BP
469	GO:0001818	1	1	0.976163	1	0	0.0224256	5	negative regulation of cytokine production	BP
470	GO:0001819	1	1	0.970297	1	0	0.0313958	7	positive regulation of cytokine production	BP
471	GO:0001822	1	1	0.975672	1	0	0.0224256	5	kidney development	BP
472	GO:0001824	1	1	0.984901	1	0	0.0134554	3	blastocyst development	BP
473	GO:0001825	1	1	0.994648	1	0	0.00448512	1	blastocyst formation	BP
474	GO:0001829	1	1	0.981207	1	0	0.0179405	4	trophectodermal cell differentiation	BP
475	GO:0001833	1	1	0.990771	1	0	0.00897024	2	inner cell mass cell proliferation	BP
476	GO:0001838	1	1	0.99418	1	0	0.00448512	1	embryonic epithelial tube formation	BP
477	GO:0001841	1	1	0.99418	1	0	0.00448512	1	neural tube formation	BP
478	GO:0001843	1	1	0.99631	1	0	0.00448512	1	neural tube closure	BP
479	GO:0001871	1	1	0.643251	1	0	0.435057	97	pattern binding	MF
480	GO:0001872	1	1	0.955269	1	0	0.0493363	11	(1->3)-beta-D-glucan binding	MF
481	GO:0001881	1	1	0.991069	1	0	0.00897024	2	receptor recycling	BP
484	GO:0001887	1	1	0.978132	1	0	0.0179405	4	selenium compound metabolic process	BP
485	GO:0001889	1	1	0.98837	1	0	0.0134554	3	liver development	BP
486	GO:0001894	1	1	0.985435	1	0	0.0134554	3	tissue homeostasis	BP
487	GO:0001896	1	1	0.995995	1	0	0.00448512	1	autolysis	BP
488	GO:0001906	1	1	0.968316	1	0	0.035881	8	cell killing	BP
489	GO:0001917	1	1	0.994847	1	0	0.00448512	1	photoreceptor inner segment	CC
490	GO:0001919	1	1	0.993311	1	0	0.00897024	2	regulation of receptor recycling	BP
491	GO:0001927	1	1	0.962898	1	0	0.035881	8	exocyst assembly	BP
492	GO:0001932	1	1	0.710175	1	0	0.327414	73	regulation of protein phosphorylation	BP
493	GO:0001933	1	1	0.923262	1	0	0.0807322	18	negative regulation of protein phosphorylation	BP
494	GO:0001934	1	1	0.845901	1	0	0.152494	34	positive regulation of protein phosphorylation	BP
495	GO:0001936	1	1	0.988195	1	0	0.0134554	3	regulation of endothelial cell proliferation	BP
496	GO:0001937	1	1	0.995072	1	0	0.00448512	1	negative regulation of endothelial cell proliferation	BP
497	GO:0001938	1	1	0.99309	1	0	0.00897024	2	positive regulation of endothelial cell proliferation	BP
498	GO:0001944	1	1	0.87712	1	0	0.134554	30	vasculature development	BP
499	GO:0001947	1	1	0.984914	1	0	0.0134554	3	heart looping	BP
500	GO:0001948	1	1	0.994922	1	0	0.00448512	1
501	GO:0001952	1	1	0.994515	1	0	0.00448512	1	regulation of cell-matrix adhesion	BP
502	GO:0001953	1	1	0.994515	1	0	0.00448512	1	negative regulation of cell-matrix adhesion	BP
503	GO:0001956	1	1	0.980974	1	0	0.0179405	4	positive regulation of neurotransmitter secretion	BP
504	GO:0001959	1	1	0.983761	1	0	0.0134554	3	regulation of cytokine-mediated signaling pathway	BP
505	GO:0001960	1	1	0.988717	1	0	0.00897024	2	negative regulation of cytokine-mediated signaling pathway	BP
506	GO:0001961	1	1	0.989406	1	0	0.00897024	2	positive regulation of cytokine-mediated signaling pathway	BP
507	GO:0001964	1	1	0.984652	1	0	0.0134554	3	startle response	BP
508	GO:0001975	1	1	0.995954	1	0	0.00448512	1	response to amphetamine	BP
509	GO:0002009	1	1	0.951338	1	0	0.0448512	10	morphogenesis of an epithelium	BP
510	GO:0002011	1	1	0.99619	1	0	0.00448512	1	morphogenesis of an epithelial sheet	BP
511	GO:0002020	1	1	0.958711	1	0	0.0403661	9	protease binding	MF
512	GO:0002027	1	1	0.992114	1	0	0.00897024	2	regulation of heart rate	BP
513	GO:0002028	1	1	0.985752	1	0	0.0134554	3	regulation of sodium ion transport	BP
514	GO:0002039	1	1	0.982983	1	0	0.0134554	3	p53 binding	MF
515	GO:0002052	1	1	0.994182	1	0	0.00448512	1	positive regulation of neuroblast proliferation	BP
516	GO:0002064	1	1	0.974564	1	0	0.0224256	5	epithelial cell development	BP
517	GO:0002066	1	1	0.974564	1	0	0.0224256	5	columnar/cuboidal epithelial cell development	BP
518	GO:0002069	1	1	0.994645	1	0	0.00448512	1	columnar/cuboidal epithelial cell maturation	BP
519	GO:0002070	1	1	0.994645	1	0	0.00448512	1	epithelial cell maturation	BP
520	GO:0002071	1	1	0.994645	1	0	0.00448512	1	glandular epithelial cell maturation	BP
521	GO:0002076	1	1	0.99418	1	0	0.00448512	1	osteoblast development	BP
522	GO:0002083	1	1	0.994792	1	0	0.00448512	1	4-hydroxybenzoate decaprenyltransferase activity	MF
523	GO:0002084	1	1	0.974117	1	0	0.0269107	6	protein depalmitoylation	BP
524	GO:0002090	1	1	0.976897	1	0	0.0224256	5	regulation of receptor internalization	BP
525	GO:0002092	1	1	0.976897	1	0	0.0224256	5	positive regulation of receptor internalization	BP
526	GO:0002094	1	1	0.988286	1	0	0.0134554	3	polyprenyltransferase activity	MF
527	GO:0002097	1	1	0.942623	1	0	0.0493363	11	tRNA wobble base modification	BP
528	GO:0002098	1	1	0.958302	1	0	0.035881	8	tRNA wobble uridine modification	BP
529	GO:0002100	1	1	0.989407	1	0	0.00897024	2	tRNA wobble adenosine to inosine editing	BP
530	GO:0002101	1	1	0.99418	1	0	0.00448512	1	tRNA wobble cytosine modification	BP
531	GO:0002118	1	1	0.984652	1	0	0.0134554	3	aggressive behavior	BP
532	GO:0002119	1	1	0.996566	1	0	0.00448512	1	nematode larval development	BP
533	GO:0002121	1	1	0.984652	1	0	0.0134554	3	inter-male aggressive behavior	BP
534	GO:0002128	1	1	0.991462	1	0	0.00897024	2	tRNA nucleoside ribose methylation	BP
535	GO:0002130	1	1	0.996543	1	0	0.00448512	1	wobble position ribose methylation	BP
536	GO:0002131	1	1	0.996543	1	0	0.00448512	1	wobble position cytosine ribose methylation	BP
537	GO:0002132	1	1	0.996543	1	0	0.00448512	1	wobble position uridine ribose methylation	BP
538	GO:0002143	1	1	0.990536	1	0	0.00897024	2	tRNA wobble position uridine thiolation	BP
539	GO:0002151	1	1	0.988416	1	0	0.00897024	2	G-quadruplex RNA binding	MF
540	GO:0002155	1	1	0.985973	1	0	0.0134554	3	regulation of thyroid hormone mediated signaling pathway	BP
541	GO:0002161	1	1	0.954001	1	0	0.0403661	9	aminoacyl-tRNA editing activity	MF
542	GO:0002164	1	1	0.996566	1	0	0.00448512	1	larval development	BP
543	GO:0002178	1	1	0.986696	1	0	0.0134554	3	palmitoyltransferase complex	CC
544	GO:0002181	1	1	0.909526	1	0	0.103158	23	cytoplasmic translation	BP
545	GO:0002183	1	1	0.961811	1	0	0.035881	8	cytoplasmic translational initiation	BP
546	GO:0002184	1	1	0.984011	1	0	0.0179405	4	cytoplasmic translational termination	BP
547	GO:0002188	1	1	0.983548	1	0	0.0179405	4	translation reinitiation	BP
548	GO:0002190	1	1	0.985691	1	0	0.0134554	3	cap-independent translational initiation	BP
549	GO:0002192	1	1	0.985691	1	0	0.0134554	3	IRES-dependent translational initiation of linear mRNA	BP
550	GO:0002200	1	1	0.990368	1	0	0.00897024	2	somatic diversification of immune receptors	BP
551	GO:0002204	1	1	0.995725	1	0	0.00448512	1	somatic recombination of immunoglobulin genes involved in immune response	BP
552	GO:0002208	1	1	0.995725	1	0	0.00448512	1	somatic diversification of immunoglobulins involved in immune response	BP
553	GO:0002209	1	1	0.994302	1	0	0.00448512	1	behavioral defense response	BP
554	GO:0002213	1	1	0.964147	1	0	0.035881	8	defense response to insect	BP
555	GO:0002215	1	1	0.986712	1	0	0.0134554	3	defense response to nematode	BP
557	GO:0002220	1	1	0.982875	1	0	0.0179405	4	innate immune response activating cell surface receptor signaling pathway	BP
558	GO:0002221	1	1	0.981197	1	0	0.0179405	4	pattern recognition receptor signaling pathway	BP
559	GO:0002223	1	1	0.991122	1	0	0.00897024	2	stimulatory C-type lectin receptor signaling pathway	BP
561	GO:0002230	1	1	0.969663	1	0	0.0269107	6	positive regulation of defense response to virus by host	BP
562	GO:0002237	1	1	0.822226	1	0	0.206316	46	response to molecule of bacterial origin	BP
563	GO:0002238	1	1	0.929838	1	0	0.076247	17	response to molecule of fungal origin	BP
565	GO:0002240	1	1	0.991143	1	0	0.00897024	2	response to molecule of oomycetes origin	BP
566	GO:0002244	1	1	0.979331	1	0	0.0224256	5	hematopoietic progenitor cell differentiation	BP
567	GO:0002250	1	1	0.9898	1	0	0.00897024	2	adaptive immune response	BP
568	GO:0002252	1	1	0.660357	1	0	0.390205	87	immune effector process	BP
570	GO:0002254	1	1	0.989086	1	0	0.00897024	2	kinin cascade	BP
571	GO:0002263	1	1	0.927302	1	0	0.0717619	16	cell activation involved in immune response	BP
572	GO:0002274	1	1	0.931287	1	0	0.0672768	15	myeloid leukocyte activation	BP
573	GO:0002275	1	1	0.931287	1	0	0.0672768	15	myeloid cell activation involved in immune response	BP
574	GO:0002283	1	1	0.931287	1	0	0.0672768	15	neutrophil activation involved in immune response	BP
575	GO:0002285	1	1	0.995725	1	0	0.00448512	1	lymphocyte activation involved in immune response	BP
576	GO:0002312	1	1	0.995725	1	0	0.00448512	1	B cell activation involved in immune response	BP
577	GO:0002353	1	1	0.989086	1	0	0.00897024	2	plasma kallikrein-kinin cascade	BP
578	GO:0002361	1	1	0.996853	1	0	0.00448512	1	CD4-positive, CD25-positive, alpha-beta regulatory T cell differentiation	BP
579	GO:0002366	1	1	0.927302	1	0	0.0717619	16	leukocyte activation involved in immune response	BP
581	GO:0002377	1	1	0.99418	1	0	0.00448512	1	immunoglobulin production	BP
582	GO:0002429	1	1	0.977154	1	0	0.0224256	5	immune response-activating cell surface receptor signaling pathway	BP
583	GO:0002440	1	1	0.99418	1	0	0.00448512	1	production of molecular mediator of immune response	BP
584	GO:0002474	1	1	0.967441	1	0	0.0313958	7	antigen processing and presentation of peptide antigen via MHC class I	BP
585	GO:0002478	1	1	0.973106	1	0	0.0269107	6	antigen processing and presentation of exogenous peptide antigen	BP
586	GO:0002479	1	1	0.991122	1	0	0.00897024	2	antigen processing and presentation of exogenous peptide antigen via MHC class I, TAP-dependent	BP
587	GO:0002495	1	1	0.966776	1	0	0.0313958	7	antigen processing and presentation of peptide antigen via MHC class II	BP
588	GO:0002504	1	1	0.966776	1	0	0.0313958	7	antigen processing and presentation of peptide or polysaccharide antigen via MHC class II	BP
589	GO:0002521	1	1	0.985285	1	0	0.0134554	3	leukocyte differentiation	BP
590	GO:0002526	1	1	0.989086	1	0	0.00897024	2	acute inflammatory response	BP
591	GO:0002532	1	1	0.989064	1	0	0.00897024	2	production of molecular mediator involved in inflammatory response	BP
592	GO:0002538	1	1	0.994823	1	0	0.00448512	1	arachidonic acid metabolite production involved in inflammatory response	BP
593	GO:0002539	1	1	0.994823	1	0	0.00448512	1	prostaglandin production involved in inflammatory response	BP
594	GO:0002562	1	1	0.995725	1	0	0.00448512	1	somatic diversification of immune receptors via germline recombination within a single locus	BP
595	GO:0002576	1	1	0.97686	1	0	0.0224256	5	platelet degranulation	BP
596	GO:0002637	1	1	0.988406	1	0	0.00897024	2	regulation of immunoglobulin production	BP
597	GO:0002639	1	1	0.988406	1	0	0.00897024	2	positive regulation of immunoglobulin production	BP
598	GO:0002643	1	1	0.99572	1	0	0.00448512	1	regulation of tolerance induction	BP
599	GO:0002679	1	1	0.977672	1	0	0.0224256	5	respiratory burst involved in defense response	BP
601	GO:0002683	1	1	0.851757	1	0	0.156979	35	negative regulation of immune system process	BP
603	GO:0002694	1	1	0.984175	1	0	0.0134554	3	regulation of leukocyte activation	BP
604	GO:0002695	1	1	0.99572	1	0	0.00448512	1	negative regulation of leukocyte activation	BP
605	GO:0002696	1	1	0.988406	1	0	0.00897024	2	positive regulation of leukocyte activation	BP
606	GO:0002697	1	1	0.917324	1	0	0.0807322	18	regulation of immune effector process	BP
607	GO:0002698	1	1	0.973793	1	0	0.0269107	6	negative regulation of immune effector process	BP
608	GO:0002699	1	1	0.988406	1	0	0.00897024	2	positive regulation of immune effector process	BP
609	GO:0002700	1	1	0.988406	1	0	0.00897024	2	regulation of production of molecular mediator of immune response	BP
610	GO:0002702	1	1	0.988406	1	0	0.00897024	2	positive regulation of production of molecular mediator of immune response	BP
611	GO:0002703	1	1	0.988406	1	0	0.00897024	2	regulation of leukocyte mediated immunity	BP
612	GO:0002705	1	1	0.988406	1	0	0.00897024	2	positive regulation of leukocyte mediated immunity	BP
613	GO:0002706	1	1	0.988406	1	0	0.00897024	2	regulation of lymphocyte mediated immunity	BP
614	GO:0002708	1	1	0.988406	1	0	0.00897024	2	positive regulation of lymphocyte mediated immunity	BP
615	GO:0002712	1	1	0.988406	1	0	0.00897024	2	regulation of B cell mediated immunity	BP
616	GO:0002714	1	1	0.988406	1	0	0.00897024	2	positive regulation of B cell mediated immunity	BP
617	GO:0002752	1	1	0.99168	1	0	0.00897024	2	cell surface pattern recognition receptor signaling pathway	BP
618	GO:0002757	1	1	0.966821	1	0	0.0313958	7	immune response-activating signal transduction	BP
619	GO:0002758	1	1	0.972483	1	0	0.0269107	6	innate immune response-activating signal transduction	BP
620	GO:0002761	1	1	0.989175	1	0	0.00897024	2	regulation of myeloid leukocyte differentiation	BP
621	GO:0002763	1	1	0.994198	1	0	0.00448512	1	positive regulation of myeloid leukocyte differentiation	BP
623	GO:0002768	1	1	0.97343	1	0	0.0269107	6	immune response-regulating cell surface receptor signaling pathway	BP
624	GO:0002790	1	1	0.995781	1	0	0.00448512	1	peptide secretion	BP
625	GO:0002791	1	1	0.985893	1	0	0.0134554	3	regulation of peptide secretion	BP
626	GO:0002792	1	1	0.98989	1	0	0.00897024	2	negative regulation of peptide secretion	BP
627	GO:0002793	1	1	0.991665	1	0	0.00897024	2	positive regulation of peptide secretion	BP
628	GO:0002819	1	1	0.988406	1	0	0.00897024	2	regulation of adaptive immune response	BP
629	GO:0002821	1	1	0.988406	1	0	0.00897024	2	positive regulation of adaptive immune response	BP
630	GO:0002822	1	1	0.988406	1	0	0.00897024	2	regulation of adaptive immune response based on somatic recombination of immune receptors built from immunoglobulin superfamily domains	BP
631	GO:0002824	1	1	0.988406	1	0	0.00897024	2	positive regulation of adaptive immune response based on somatic recombination of immune receptors built from immunoglobulin superfamily domains	BP
632	GO:0002831	1	1	0.572948	1	0	0.55167	123	regulation of response to biotic stimulus	BP
633	GO:0002832	1	1	0.878872	1	0	0.130068	29	negative regulation of response to biotic stimulus	BP
634	GO:0002833	1	1	0.807642	1	0	0.210801	47	positive regulation of response to biotic stimulus	BP
635	GO:0002889	1	1	0.988406	1	0	0.00897024	2	regulation of immunoglobulin mediated immune response	BP
636	GO:0002891	1	1	0.988406	1	0	0.00897024	2	positive regulation of immunoglobulin mediated immune response	BP
637	GO:0002931	1	1	0.983569	1	0	0.0134554	3	response to ischemia	BP
638	GO:0002938	1	1	0.994901	1	0	0.00448512	1	tRNA guanine ribose methylation	BP
639	GO:0002940	1	1	0.986341	1	0	0.0134554	3	tRNA N2-guanine methylation	BP
640	GO:0002949	1	1	0.983485	1	0	0.0134554	3	tRNA threonylcarbamoyladenosine modification	BP
641	GO:0003002	1	1	0.556568	1	0	0.574095	128	regionalization	BP
643	GO:0003007	1	1	0.994189	1	0	0.00448512	1	heart morphogenesis	BP
644	GO:0003008	1	1	0.852031	1	0	0.152494	34	system process	BP
645	GO:0003012	1	1	0.992396	1	0	0.00897024	2	muscle system process	BP
646	GO:0003013	1	1	0.989408	1	0	0.00897024	2	circulatory system process	BP
647	GO:0003014	1	1	0.994499	1	0	0.00448512	1	renal system process	BP
648	GO:0003018	1	1	0.9952	1	0	0.00448512	1	vascular process in circulatory system	BP
649	GO:0003032	1	1	0.983277	1	0	0.0134554	3	detection of oxygen	BP
650	GO:0003085	1	1	0.989086	1	0	0.00897024	2	negative regulation of systemic arterial blood pressure	BP
651	GO:0003094	1	1	0.994499	1	0	0.00448512	1	glomerular filtration	BP
652	GO:0003143	1	1	0.979181	1	0	0.0179405	4	embryonic heart tube morphogenesis	BP
653	GO:0003146	1	1	0.99418	1	0	0.00448512	1	heart jogging	BP
654	GO:0003151	1	1	0.994189	1	0	0.00448512	1	outflow tract morphogenesis	BP
655	GO:0003156	1	1	0.982612	1	0	0.0179405	4	regulation of animal organ formation	BP
656	GO:0003254	1	1	0.985752	1	0	0.0134554	3	regulation of membrane depolarization	BP
657	GO:0003279	1	1	0.996445	1	0	0.00448512	1	cardiac septum development	BP
658	GO:0003283	1	1	0.996445	1	0	0.00448512	1	atrial septum development	BP
659	GO:0003330	1	1	0.996328	1	0	0.00448512	1	regulation of extracellular matrix constituent secretion	BP
660	GO:0003331	1	1	0.996328	1	0	0.00448512	1	positive regulation of extracellular matrix constituent secretion	BP
662	GO:0003341	1	1	0.99068	1	0	0.00897024	2	cilium movement	BP
663	GO:0003351	1	1	0.99068	1	0	0.00897024	2	epithelial cilium movement	BP
664	GO:0003352	1	1	0.989927	1	0	0.00897024	2	regulation of cilium movement	BP
665	GO:0003356	1	1	0.994215	1	0	0.00448512	1	regulation of cilium beat frequency	BP
666	GO:0003376	1	1	0.996204	1	0	0.00448512	1	sphingosine-1-phosphate signaling pathway	BP
667	GO:0003382	1	1	0.99619	1	0	0.00448512	1	epithelial cell morphogenesis	BP
668	GO:0003400	1	1	0.975817	1	0	0.0224256	5	regulation of COPII vesicle coating	BP
672	GO:0003678	1	1	0.787534	1	0	0.215286	48	DNA helicase activity	MF
673	GO:0003680	1	1	0.908954	1	0	0.0941875	21	AT DNA binding	MF
674	GO:0003681	1	1	0.996253	1	0	0.00448512	1	bent DNA binding	MF
676	GO:0003684	1	1	0.856036	1	0	0.143524	32	damaged DNA binding	MF
677	GO:0003688	1	1	0.960196	1	0	0.0403661	9	DNA replication origin binding	MF
678	GO:0003689	1	1	0.983733	1	0	0.0134554	3	DNA clamp loader activity	MF
679	GO:0003690	1	1	0.576179	1	0	0.547185	122	double-stranded DNA binding	MF
680	GO:0003691	1	1	0.928005	1	0	0.076247	17	double-stranded telomeric DNA binding	MF
681	GO:0003697	1	1	0.717666	1	0	0.327414	73	single-stranded DNA binding	MF
683	GO:0003712	1	1	0.643136	1	0	0.430572	96	transcription cofactor activity	MF
684	GO:0003713	1	1	0.809284	1	0	0.20183	45	transcription coactivator activity	MF
685	GO:0003714	1	1	0.865307	1	0	0.143524	32	transcription corepressor activity	MF
686	GO:0003720	1	1	0.994207	1	0	0.00448512	1	telomerase activity	MF
687	GO:0003721	1	1	0.994207	1	0	0.00448512	1	telomerase RNA reverse transcriptase activity	MF
689	GO:0003724	1	1	0.635548	1	0	0.408146	91	RNA helicase activity	MF
690	GO:0003725	1	1	0.922001	1	0	0.076247	17	double-stranded RNA binding	MF
691	GO:0003726	1	1	0.994706	1	0	0.00448512	1	double-stranded RNA adenosine deaminase activity	MF
692	GO:0003727	1	1	0.716601	1	0	0.322929	72	single-stranded RNA binding	MF
693	GO:0003729	1	1	0.304751	1	0	1.17062	261	mRNA binding	MF
694	GO:0003730	1	1	0.930349	1	0	0.0672768	15	mRNA 3'-UTR binding	MF
697	GO:0003746	1	1	0.888055	1	0	0.121098	27	translation elongation factor activity	MF
698	GO:0003747	1	1	0.944795	1	0	0.0538214	12	translation release factor activity	MF
699	GO:0003755	1	1	0.78281	1	0	0.251167	56	peptidyl-prolyl cis-trans isomerase activity	MF
700	GO:0003756	1	1	0.909871	1	0	0.0897024	20	protein disulfide isomerase activity	MF
701	GO:0003774	1	1	0.661674	1	0	0.37675	84	motor activity	MF
702	GO:0003777	1	1	0.734676	1	0	0.273592	61	microtubule motor activity	MF
703	GO:0003779	1	1	0.806618	1	0	0.206316	46	actin binding	MF
704	GO:0003785	1	1	0.987476	1	0	0.0134554	3	actin monomer binding	MF
706	GO:0003823	1	1	0.990219	1	0	0.00897024	2	antigen binding	MF
708	GO:0003825	1	1	0.983135	1	0	0.0179405	4	alpha,alpha-trehalose-phosphate synthase (UDP-forming) activity	MF
709	GO:0003827	1	1	0.994491	1	0	0.00448512	1	alpha-1,3-mannosylglycoprotein 2-beta-N-acetylglucosaminyltransferase activity	MF
710	GO:0003830	1	1	0.982866	1	0	0.0179405	4	beta-1,4-mannosylglycoprotein 4-beta-N-acetylglucosaminyltransferase activity	MF
711	GO:0003837	1	1	0.994861	1	0	0.00448512	1	beta-ureidopropionase activity	MF
712	GO:0003838	1	1	0.994862	1	0	0.00448512	1	sterol 24-C-methyltransferase activity	MF
713	GO:0003839	1	1	0.991038	1	0	0.00897024	2	gamma-glutamylcyclotransferase activity	MF
714	GO:0003840	1	1	0.984159	1	0	0.0134554	3
715	GO:0003841	1	1	0.965195	1	0	0.0313958	7	1-acylglycerol-3-phosphate O-acyltransferase activity	MF
716	GO:0003843	1	1	0.904586	1	0	0.0986726	22	1,3-beta-D-glucan synthase activity	MF
717	GO:0003844	1	1	0.984114	1	0	0.0134554	3	1,4-alpha-glucan branching enzyme activity	MF
718	GO:0003846	1	1	0.945374	1	0	0.0583066	13	2-acylglycerol O-acyltransferase activity	MF
719	GO:0003848	1	1	0.991903	1	0	0.00897024	2	2-amino-4-hydroxy-6-hydroxymethyldihydropteridine diphosphokinase activity	MF
720	GO:0003849	1	1	0.98284	1	0	0.0179405	4	3-deoxy-7-phosphoheptulonate synthase activity	MF
721	GO:0003852	1	1	0.994403	1	0	0.00448512	1	2-isopropylmalate synthase activity	MF
722	GO:0003854	1	1	0.978117	1	0	0.0224256	5	3-beta-hydroxy-delta5-steroid dehydrogenase activity	MF
723	GO:0003855	1	1	0.989215	1	0	0.00897024	2	3-dehydroquinate dehydratase activity	MF
724	GO:0003856	1	1	0.989753	1	0	0.00897024	2	3-dehydroquinate synthase activity	MF
725	GO:0003857	1	1	0.983549	1	0	0.0134554	3	3-hydroxyacyl-CoA dehydrogenase activity	MF
726	GO:0003858	1	1	0.995071	1	0	0.00448512	1	3-hydroxybutyrate dehydrogenase activity	MF
727	GO:0003860	1	1	0.977822	1	0	0.0224256	5	3-hydroxyisobutyryl-CoA hydrolase activity	MF
728	GO:0003861	1	1	0.988516	1	0	0.0134554	3	3-isopropylmalate dehydratase activity	MF
729	GO:0003862	1	1	0.98749	1	0	0.0134554	3	3-isopropylmalate dehydrogenase activity	MF
730	GO:0003863	1	1	0.985593	1	0	0.0179405	4	3-methyl-2-oxobutanoate dehydrogenase (2-methylpropanoyl-transferring) activity	MF
731	GO:0003864	1	1	0.996696	1	0	0.00448512	1	3-methyl-2-oxobutanoate hydroxymethyltransferase activity	MF
732	GO:0003865	1	1	0.985181	1	0	0.0134554	3	3-oxo-5-alpha-steroid 4-dehydrogenase activity	MF
733	GO:0003866	1	1	0.994732	1	0	0.00448512	1	3-phosphoshikimate 1-carboxyvinyltransferase activity	MF
734	GO:0003867	1	1	0.986593	1	0	0.0134554	3	4-aminobutyrate transaminase activity	MF
735	GO:0003868	1	1	0.994842	1	0	0.00448512	1	4-hydroxyphenylpyruvate dioxygenase activity	MF
736	GO:0003871	1	1	0.986805	1	0	0.0134554	3	5-methyltetrahydropteroyltriglutamate-homocysteine S-methyltransferase activity	MF
737	GO:0003872	1	1	0.966527	1	0	0.0269107	6	6-phosphofructokinase activity	MF
738	GO:0003873	1	1	0.990548	1	0	0.00897024	2	6-phosphofructo-2-kinase activity	MF
739	GO:0003876	1	1	0.975497	1	0	0.0224256	5	AMP deaminase activity	MF
740	GO:0003878	1	1	0.986893	1	0	0.0134554	3	ATP citrate synthase activity	MF
741	GO:0003879	1	1	0.994808	1	0	0.00448512	1	ATP phosphoribosyltransferase activity	MF
742	GO:0003880	1	1	0.989676	1	0	0.00897024	2	protein C-terminal carboxyl O-methyltransferase activity	MF
743	GO:0003881	1	1	0.996475	1	0	0.00448512	1	CDP-diacylglycerol-inositol 3-phosphatidyltransferase activity	MF
744	GO:0003882	1	1	0.996582	1	0	0.00448512	1	CDP-diacylglycerol-serine O-phosphatidyltransferase activity	MF
745	GO:0003883	1	1	0.988719	1	0	0.00897024	2	CTP synthase activity	MF
746	GO:0003885	1	1	0.982278	1	0	0.0179405	4	D-arabinono-1,4-lactone oxidase activity	MF
747	GO:0003886	1	1	0.973744	1	0	0.0269107	6	DNA (cytosine-5-)-methyltransferase activity	MF
748	GO:0003887	1	1	0.805185	1	0	0.20183	45	DNA-directed DNA polymerase activity	MF
749	GO:0003896	1	1	0.973083	1	0	0.0269107	6	DNA primase activity	MF
750	GO:0003899	1	1	0.778785	1	0	0.264622	59	DNA-directed 5'-3' RNA polymerase activity	MF
751	GO:0003904	1	1	0.997365	1	0	0.00448512	1	deoxyribodipyrimidine photo-lyase activity	MF
752	GO:0003905	1	1	0.973397	1	0	0.0269107	6	alkylbase DNA N-glycosylase activity	MF
753	GO:0003906	1	1	0.950921	1	0	0.0448512	10	DNA-(apurinic or apyrimidinic site) lyase activity	MF
754	GO:0003909	1	1	0.960619	1	0	0.0403661	9	DNA ligase activity	MF
755	GO:0003910	1	1	0.960619	1	0	0.0403661	9	DNA ligase (ATP) activity	MF
756	GO:0003913	1	1	0.983399	1	0	0.0179405	4	DNA photolyase activity	MF
757	GO:0003914	1	1	0.994334	1	0	0.00448512	1	DNA (6-4) photolyase activity	MF
758	GO:0003916	1	1	0.932595	1	0	0.0672768	15	DNA topoisomerase activity	MF
759	GO:0003917	1	1	0.970156	1	0	0.0313958	7	DNA topoisomerase type I activity	MF
760	GO:0003918	1	1	0.961299	1	0	0.035881	8	DNA topoisomerase type II (ATP-hydrolyzing) activity	MF
761	GO:0003919	1	1	0.970868	1	0	0.0269107	6	FMN adenylyltransferase activity	MF
762	GO:0003921	1	1	0.995761	1	0	0.00448512	1	GMP synthase activity	MF
763	GO:0003922	1	1	0.983145	1	0	0.0179405	4	GMP synthase (glutamine-hydrolyzing) activity	MF
764	GO:0003923	1	1	0.989134	1	0	0.00897024	2	GPI-anchor transamidase activity	MF
765	GO:0003924	1	1	0.610084	1	0	0.475423	106	GTPase activity	MF
766	GO:0003933	1	1	0.972718	1	0	0.0224256	5	GTP cyclohydrolase activity	MF
767	GO:0003934	1	1	0.994543	1	0	0.00448512	1	GTP cyclohydrolase I activity	MF
768	GO:0003935	1	1	0.978057	1	0	0.0179405	4	GTP cyclohydrolase II activity	MF
769	GO:0003937	1	1	0.994586	1	0	0.00448512	1	IMP cyclohydrolase activity	MF
770	GO:0003938	1	1	0.979427	1	0	0.0224256	5	IMP dehydrogenase activity	MF
771	GO:0003939	1	1	0.994762	1	0	0.00448512	1	L-iditol 2-dehydrogenase activity	MF
772	GO:0003941	1	1	0.994447	1	0	0.00448512	1	L-serine ammonia-lyase activity	MF
773	GO:0003942	1	1	0.989611	1	0	0.00897024	2	N-acetyl-gamma-glutamyl-phosphate reductase activity	MF
774	GO:0003949	1	1	0.996668	1	0	0.00448512	1	1-(5-phosphoribosyl)-5-[(5-phosphoribosylamino)methylideneamino]imidazole-4-carboxamide isomerase activity	MF
775	GO:0003950	1	1	0.963328	1	0	0.035881	8	NAD+ ADP-ribosyltransferase activity	MF
776	GO:0003951	1	1	0.978986	1	0	0.0224256	5	NAD+ kinase activity	MF
777	GO:0003952	1	1	0.994182	1	0	0.00448512	1	NAD+ synthase (glutamine-hydrolyzing) activity	MF
779	GO:0003955	1	1	0.958846	1	0	0.0448512	10	NAD(P)H dehydrogenase (quinone) activity	MF
780	GO:0003958	1	1	0.979763	1	0	0.0224256	5	NADPH-hemoprotein reductase activity	MF
781	GO:0003959	1	1	0.989046	1	0	0.00897024	2	NADPH dehydrogenase activity	MF
782	GO:0003960	1	1	0.992303	1	0	0.00897024	2	NADPH:quinone reductase activity	MF
783	GO:0003962	1	1	0.986508	1	0	0.0134554	3	cystathionine gamma-synthase activity	MF
785	GO:0003968	1	1	0.972181	1	0	0.0224256	5	RNA-directed 5'-3' RNA polymerase activity	MF
786	GO:0003972	1	1	0.995693	1	0	0.00448512	1	RNA ligase (ATP) activity	MF
787	GO:0003973	1	1	0.970448	1	0	0.0269107	6	(S)-2-hydroxy-acid oxidase activity	MF
788	GO:0003975	1	1	0.99444	1	0	0.00448512	1	UDP-N-acetylglucosamine-dolichyl-phosphate N-acetylglucosaminephosphotransferase activity	MF
789	GO:0003977	1	1	0.994592	1	0	0.00448512	1	UDP-N-acetylglucosamine diphosphorylase activity	MF
790	GO:0003978	1	1	0.973063	1	0	0.0313958	7	UDP-glucose 4-epimerase activity	MF
791	GO:0003979	1	1	0.986458	1	0	0.0134554	3	UDP-glucose 6-dehydrogenase activity	MF
792	GO:0003980	1	1	0.989879	1	0	0.00897024	2	UDP-glucose:glycoprotein glucosyltransferase activity	MF
793	GO:0003983	1	1	0.96838	1	0	0.0313958	7	UTP:glucose-1-phosphate uridylyltransferase activity	MF
794	GO:0003984	1	1	0.981308	1	0	0.0179405	4	acetolactate synthase activity	MF
795	GO:0003985	1	1	0.98948	1	0	0.00897024	2	acetyl-CoA C-acetyltransferase activity	MF
796	GO:0003986	1	1	0.994785	1	0	0.00448512	1	acetyl-CoA hydrolase activity	MF
797	GO:0003987	1	1	0.983475	1	0	0.0134554	3	acetate-CoA ligase activity	MF
798	GO:0003988	1	1	0.977527	1	0	0.0224256	5	acetyl-CoA C-acyltransferase activity	MF
799	GO:0003989	1	1	0.951659	1	0	0.0448512	10	acetyl-CoA carboxylase activity	MF
800	GO:0003991	1	1	0.995016	1	0	0.00448512	1	acetylglutamate kinase activity	MF
801	GO:0003992	1	1	0.994777	1	0	0.00448512	1	N2-acetyl-L-ornithine:2-oxoglutarate 5-aminotransferase activity	MF
802	GO:0003993	1	1	0.801898	1	0	0.210801	47	acid phosphatase activity	MF
803	GO:0003994	1	1	0.970752	1	0	0.0313958	7	aconitate hydratase activity	MF
804	GO:0003995	1	1	0.954328	1	0	0.0448512	10	acyl-CoA dehydrogenase activity	MF
805	GO:0003997	1	1	0.963442	1	0	0.035881	8	acyl-CoA oxidase activity	MF
806	GO:0003998	1	1	0.99583	1	0	0.00448512	1	acylphosphatase activity	MF
807	GO:0003999	1	1	0.987602	1	0	0.0134554	3	adenine phosphoribosyltransferase activity	MF
808	GO:0004000	1	1	0.980687	1	0	0.0179405	4	adenosine deaminase activity	MF
809	GO:0004001	1	1	0.97966	1	0	0.0224256	5	adenosine kinase activity	MF
810	GO:0004003	1	1	0.832635	1	0	0.170435	38	ATP-dependent DNA helicase activity	MF
811	GO:0004004	1	1	0.641417	1	0	0.399176	89	ATP-dependent RNA helicase activity	MF
812	GO:0004008	1	1	0.997076	1	0	0.00448512	1	copper-exporting ATPase activity	MF
813	GO:0004012	1	1	0.918116	1	0	0.0897024	20	phospholipid-translocating ATPase activity	MF
814	GO:0004013	1	1	0.98548	1	0	0.0179405	4	adenosylhomocysteinase activity	MF
815	GO:0004014	1	1	0.973677	1	0	0.0269107	6	adenosylmethionine decarboxylase activity	MF
816	GO:0004015	1	1	0.99418	1	0	0.00448512	1	adenosylmethionine-8-amino-7-oxononanoate transaminase activity	MF
817	GO:0004016	1	1	0.994181	1	0	0.00448512	1	adenylate cyclase activity	MF
818	GO:0004017	1	1	0.949662	1	0	0.0538214	12	adenylate kinase activity	MF
819	GO:0004018	1	1	0.994558	1	0	0.00448512	1	N6-(1,2-dicarboxyethyl)AMP AMP-lyase (fumarate-forming) activity	MF
820	GO:0004019	1	1	0.986259	1	0	0.0179405	4	adenylosuccinate synthase activity	MF
821	GO:0004020	1	1	0.996008	1	0	0.00448512	1	adenylylsulfate kinase activity	MF
822	GO:0004021	1	1	0.974069	1	0	0.0269107	6	L-alanine:2-oxoglutarate aminotransferase activity	MF
823	GO:0004022	1	1	0.962093	1	0	0.0403661	9	alcohol dehydrogenase (NAD) activity	MF
824	GO:0004026	1	1	0.997097	1	0	0.00448512	1	alcohol O-acetyltransferase activity	MF
825	GO:0004028	1	1	0.989633	1	0	0.0134554	3	3-chloroallyl aldehyde dehydrogenase activity	MF
826	GO:0004029	1	1	0.935658	1	0	0.0717619	16	aldehyde dehydrogenase (NAD) activity	MF
827	GO:0004030	1	1	0.970649	1	0	0.035881	8	aldehyde dehydrogenase [NAD(P)+] activity	MF
828	GO:0004031	1	1	0.958115	1	0	0.0403661	9	aldehyde oxidase activity	MF
829	GO:0004033	1	1	0.968124	1	0	0.0313958	7	aldo-keto reductase (NADP) activity	MF
830	GO:0004034	1	1	0.977577	1	0	0.0224256	5	aldose 1-epimerase activity	MF
831	GO:0004038	1	1	0.994778	1	0	0.00448512	1	allantoinase activity	MF
832	GO:0004040	1	1	0.954379	1	0	0.0448512	10	amidase activity	MF
833	GO:0004042	1	1	0.985063	1	0	0.0134554	3	acetyl-CoA:L-glutamate N-acetyltransferase activity	MF
834	GO:0004044	1	1	0.990951	1	0	0.00897024	2	amidophosphoribosyltransferase activity	MF
835	GO:0004045	1	1	0.971828	1	0	0.0313958	7	aminoacyl-tRNA hydrolase activity	MF
836	GO:0004046	1	1	0.989508	1	0	0.00897024	2	aminoacylase activity	MF
837	GO:0004047	1	1	0.99227	1	0	0.00897024	2	aminomethyltransferase activity	MF
838	GO:0004048	1	1	0.990898	1	0	0.00897024	2	anthranilate phosphoribosyltransferase activity	MF
839	GO:0004049	1	1	0.985477	1	0	0.0134554	3	anthranilate synthase activity	MF
840	GO:0004053	1	1	0.996146	1	0	0.00448512	1	arginase activity	MF
841	GO:0004055	1	1	0.994201	1	0	0.00897024	2	argininosuccinate synthase activity	MF
842	GO:0004056	1	1	0.994571	1	0	0.00448512	1	argininosuccinate lyase activity	MF
843	GO:0004057	1	1	0.995948	1	0	0.00448512	1	arginyltransferase activity	MF
844	GO:0004059	1	1	0.991847	1	0	0.00897024	2	aralkylamine N-acetyltransferase activity	MF
845	GO:0004061	1	1	0.982081	1	0	0.0179405	4	arylformamidase activity	MF
846	GO:0004066	1	1	0.986181	1	0	0.0134554	3	asparagine synthase (glutamine-hydrolyzing) activity	MF
847	GO:0004067	1	1	0.992167	1	0	0.00897024	2	asparaginase activity	MF
848	GO:0004069	1	1	0.957025	1	0	0.0403661	9	L-aspartate:2-oxoglutarate aminotransferase activity	MF
849	GO:0004070	1	1	0.99575	1	0	0.00448512	1	aspartate carbamoyltransferase activity	MF
850	GO:0004072	1	1	0.985792	1	0	0.0134554	3	aspartate kinase activity	MF
851	GO:0004073	1	1	0.99489	1	0	0.00448512	1	aspartate-semialdehyde dehydrogenase activity	MF
852	GO:0004075	1	1	0.979582	1	0	0.0179405	4	biotin carboxylase activity	MF
853	GO:0004076	1	1	0.994918	1	0	0.00448512	1	biotin synthase activity	MF
854	GO:0004077	1	1	0.994803	1	0	0.00448512	1	biotin-[acetyl-CoA-carboxylase] ligase activity	MF
855	GO:0004078	1	1	0.994803	1	0	0.00448512	1	biotin-[methylcrotonoyl-CoA-carboxylase] ligase activity	MF
856	GO:0004081	1	1	0.996249	1	0	0.00448512	1	bis(5'-nucleosyl)-tetraphosphatase (asymmetrical) activity	MF
857	GO:0004083	1	1	0.994236	1	0	0.00448512	1	bisphosphoglycerate 2-phosphatase activity	MF
858	GO:0004084	1	1	0.974465	1	0	0.0269107	6	branched-chain-amino-acid transaminase activity	MF
859	GO:0004088	1	1	0.988953	1	0	0.00897024	2	carbamoyl-phosphate synthase (glutamine-hydrolyzing) activity	MF
860	GO:0004089	1	1	0.948464	1	0	0.0538214	12	carbonate dehydratase activity	MF
861	GO:0004090	1	1	0.983841	1	0	0.0179405	4	carbonyl reductase (NADPH) activity	MF
862	GO:0004096	1	1	0.994333	1	0	0.00448512	1	catalase activity	MF
863	GO:0004097	1	1	0.97022	1	0	0.0313958	7	catechol oxidase activity	MF
864	GO:0004103	1	1	0.986663	1	0	0.0134554	3	choline kinase activity	MF
865	GO:0004105	1	1	0.989099	1	0	0.0134554	3	choline-phosphate cytidylyltransferase activity	MF
866	GO:0004106	1	1	0.989312	1	0	0.00897024	2	chorismate mutase activity	MF
867	GO:0004107	1	1	0.994524	1	0	0.00448512	1	chorismate synthase activity	MF
868	GO:0004108	1	1	0.990692	1	0	0.00897024	2	citrate (Si)-synthase activity	MF
869	GO:0004109	1	1	0.989136	1	0	0.00897024	2	coproporphyrinogen oxidase activity	MF
870	GO:0004112	1	1	0.995701	1	0	0.00448512	1	cyclic-nucleotide phosphodiesterase activity	MF
871	GO:0004113	1	1	0.995701	1	0	0.00448512	1	2',3'-cyclic-nucleotide 3'-phosphodiesterase activity	MF
872	GO:0004121	1	1	0.997365	1	0	0.00448512	1	cystathionine beta-lyase activity	MF
873	GO:0004123	1	1	0.992015	1	0	0.00897024	2	cystathionine gamma-lyase activity	MF
874	GO:0004124	1	1	0.966502	1	0	0.0313958	7	cysteine synthase activity	MF
875	GO:0004126	1	1	0.995132	1	0	0.00448512	1	cytidine deaminase activity	MF
876	GO:0004127	1	1	0.987412	1	0	0.0134554	3	cytidylate kinase activity	MF
877	GO:0004128	1	1	0.98058	1	0	0.0179405	4	cytochrome-b5 reductase activity, acting on NAD(P)H	MF
879	GO:0004130	1	1	0.978452	1	0	0.0224256	5	cytochrome-c peroxidase activity	MF
880	GO:0004132	1	1	0.995357	1	0	0.00448512	1	dCMP deaminase activity	MF
881	GO:0004133	1	1	0.973609	1	0	0.0224256	5	glycogen debranching enzyme activity	MF
882	GO:0004134	1	1	0.988533	1	0	0.00897024	2	4-alpha-glucanotransferase activity	MF
883	GO:0004137	1	1	0.99424	1	0	0.00448512	1	deoxycytidine kinase activity	MF
884	GO:0004140	1	1	0.996498	1	0	0.00448512	1	dephospho-CoA kinase activity	MF
885	GO:0004141	1	1	0.99418	1	0	0.00448512	1	dethiobiotin synthase activity	MF
886	GO:0004142	1	1	0.989842	1	0	0.00897024	2	diacylglycerol cholinephosphotransferase activity	MF
887	GO:0004143	1	1	0.980273	1	0	0.0224256	5	diacylglycerol kinase activity	MF
888	GO:0004144	1	1	0.950605	1	0	0.0448512	10	diacylglycerol O-acyltransferase activity	MF
889	GO:0004146	1	1	0.994502	1	0	0.00448512	1	dihydrofolate reductase activity	MF
890	GO:0004147	1	1	0.989298	1	0	0.0134554	3	dihydrolipoamide branched chain acyltransferase activity	MF
891	GO:0004148	1	1	0.982346	1	0	0.0179405	4	dihydrolipoyl dehydrogenase activity	MF
892	GO:0004149	1	1	0.995911	1	0	0.00448512	1	dihydrolipoyllysine-residue succinyltransferase activity	MF
893	GO:0004150	1	1	0.995682	1	0	0.00448512	1	dihydroneopterin aldolase activity	MF
894	GO:0004151	1	1	0.994901	1	0	0.00448512	1	dihydroorotase activity	MF
895	GO:0004152	1	1	0.99441	1	0	0.00448512	1	dihydroorotate dehydrogenase activity	MF
896	GO:0004156	1	1	0.991903	1	0	0.00897024	2	dihydropteroate synthase activity	MF
897	GO:0004157	1	1	0.994181	1	0	0.00448512	1	dihydropyrimidinase activity	MF
898	GO:0004159	1	1	0.997008	1	0	0.00448512	1	dihydrouracil dehydrogenase (NAD+) activity	MF
899	GO:0004160	1	1	0.994304	1	0	0.00448512	1	dihydroxy-acid dehydratase activity	MF
900	GO:0004161	1	1	0.962316	1	0	0.035881	8	dimethylallyltranstransferase activity	MF
901	GO:0004163	1	1	0.987331	1	0	0.0134554	3	diphosphomevalonate decarboxylase activity	MF
902	GO:0004164	1	1	0.995361	1	0	0.00448512	1	diphthine synthase activity	MF
903	GO:0004165	1	1	0.955528	1	0	0.0493363	11	dodecenoyl-CoA delta-isomerase activity	MF
904	GO:0004167	1	1	0.989287	1	0	0.0134554	3	dopachrome isomerase activity	MF
905	GO:0004168	1	1	0.996479	1	0	0.00448512	1	dolichol kinase activity	MF
906	GO:0004169	1	1	0.995281	1	0	0.00448512	1	dolichyl-phosphate-mannose-protein mannosyltransferase activity	MF
907	GO:0004170	1	1	0.995848	1	0	0.00448512	1	dUTP diphosphatase activity	MF
908	GO:0004174	1	1	0.996874	1	0	0.00448512	1	electron-transferring-flavoprotein dehydrogenase activity	MF
910	GO:0004176	1	1	0.900458	1	0	0.0986726	22	ATP-dependent peptidase activity	MF
911	GO:0004177	1	1	0.863163	1	0	0.130068	29	aminopeptidase activity	MF
913	GO:0004181	1	1	0.985296	1	0	0.0134554	3	metallocarboxypeptidase activity	MF
914	GO:0004185	1	1	0.870664	1	0	0.134554	30	serine-type carboxypeptidase activity	MF
916	GO:0004197	1	1	0.885119	1	0	0.125583	28	cysteine-type endopeptidase activity	MF
917	GO:0004198	1	1	0.978375	1	0	0.0224256	5	calcium-dependent cysteine-type endopeptidase activity	MF
918	GO:0004222	1	1	0.741865	1	0	0.278077	62	metalloendopeptidase activity	MF
919	GO:0004252	1	1	0.596082	1	0	0.511304	114	serine-type endopeptidase activity	MF
920	GO:0004298	1	1	0.921911	1	0	0.0807322	18	threonine-type endopeptidase activity	MF
921	GO:0004300	1	1	0.979452	1	0	0.0179405	4	enoyl-CoA hydratase activity	MF
922	GO:0004301	1	1	0.954312	1	0	0.0493363	11	epoxide hydrolase activity	MF
923	GO:0004303	1	1	0.995264	1	0	0.00448512	1	estradiol 17-beta-dehydrogenase activity	MF
924	GO:0004305	1	1	0.994679	1	0	0.00448512	1	ethanolamine kinase activity	MF
925	GO:0004306	1	1	0.989641	1	0	0.00897024	2	ethanolamine-phosphate cytidylyltransferase activity	MF
926	GO:0004307	1	1	0.994588	1	0	0.00448512	1	ethanolaminephosphotransferase activity	MF
927	GO:0004309	1	1	0.99418	1	0	0.00448512	1	exopolyphosphatase activity	MF
928	GO:0004310	1	1	0.991833	1	0	0.00897024	2	farnesyl-diphosphate farnesyltransferase activity	MF
929	GO:0004311	1	1	0.956801	1	0	0.0448512	10	farnesyltranstransferase activity	MF
930	GO:0004312	1	1	0.865679	1	0	0.148009	33	fatty acid synthase activity	MF
931	GO:0004314	1	1	0.994818	1	0	0.00448512	1	[acyl-carrier-protein] S-malonyltransferase activity	MF
932	GO:0004315	1	1	0.962082	1	0	0.035881	8	3-oxoacyl-[acyl-carrier-protein] synthase activity	MF
933	GO:0004316	1	1	0.982241	1	0	0.0179405	4	3-oxoacyl-[acyl-carrier-protein] reductase (NADPH) activity	MF
934	GO:0004318	1	1	0.991174	1	0	0.00897024	2	enoyl-[acyl-carrier-protein] reductase (NADH) activity	MF
935	GO:0004320	1	1	0.992642	1	0	0.00897024	2	oleoyl-[acyl-carrier-protein] hydrolase activity	MF
936	GO:0004321	1	1	0.965409	1	0	0.0313958	7	fatty-acyl-CoA synthase activity	MF
937	GO:0004322	1	1	0.980288	1	0	0.0224256	5	ferroxidase activity	MF
938	GO:0004324	1	1	0.989777	1	0	0.00897024	2	ferredoxin-NADP+ reductase activity	MF
939	GO:0004325	1	1	0.974503	1	0	0.0269107	6	ferrochelatase activity	MF
940	GO:0004326	1	1	0.986451	1	0	0.0134554	3	tetrahydrofolylpolyglutamate synthase activity	MF
941	GO:0004328	1	1	0.977934	1	0	0.0224256	5	formamidase activity	MF
942	GO:0004329	1	1	0.994218	1	0	0.00448512	1	formate-tetrahydrofolate ligase activity	MF
943	GO:0004331	1	1	0.984838	1	0	0.0134554	3	fructose-2,6-bisphosphate 2-phosphatase activity	MF
944	GO:0004332	1	1	0.965203	1	0	0.0403661	9	fructose-bisphosphate aldolase activity	MF
945	GO:0004333	1	1	0.988027	1	0	0.0134554	3	fumarate hydratase activity	MF
946	GO:0004334	1	1	0.994783	1	0	0.00448512	1	fumarylacetoacetase activity	MF
947	GO:0004335	1	1	0.984146	1	0	0.0179405	4	galactokinase activity	MF
948	GO:0004337	1	1	0.959601	1	0	0.0403661	9	geranyltranstransferase activity	MF
949	GO:0004338	1	1	0.994838	1	0	0.00448512	1	glucan exo-1,3-beta-glucosidase activity	MF
950	GO:0004340	1	1	0.996768	1	0	0.00448512	1	glucokinase activity	MF
951	GO:0004343	1	1	0.996187	1	0	0.00448512	1	glucosamine 6-phosphate N-acetyltransferase activity	MF
952	GO:0004345	1	1	0.978399	1	0	0.0269107	6	glucose-6-phosphate dehydrogenase activity	MF
953	GO:0004347	1	1	0.990749	1	0	0.00897024	2	glucose-6-phosphate isomerase activity	MF
954	GO:0004348	1	1	0.988394	1	0	0.00897024	2	glucosylceramidase activity	MF
955	GO:0004349	1	1	0.979956	1	0	0.0224256	5	glutamate 5-kinase activity	MF
956	GO:0004350	1	1	0.979956	1	0	0.0224256	5	glutamate-5-semialdehyde dehydrogenase activity	MF
957	GO:0004351	1	1	0.982284	1	0	0.0224256	5	glutamate decarboxylase activity	MF
958	GO:0004352	1	1	0.978391	1	0	0.0269107	6	glutamate dehydrogenase (NAD+) activity	MF
959	GO:0004353	1	1	0.985193	1	0	0.0179405	4	glutamate dehydrogenase [NAD(P)+] activity	MF
960	GO:0004354	1	1	0.995761	1	0	0.00448512	1	glutamate dehydrogenase (NADP+) activity	MF
961	GO:0004356	1	1	0.972064	1	0	0.0313958	7	glutamate-ammonia ligase activity	MF
962	GO:0004357	1	1	0.994233	1	0	0.00448512	1	glutamate-cysteine ligase activity	MF
963	GO:0004358	1	1	0.994626	1	0	0.00448512	1	glutamate N-acetyltransferase activity	MF
964	GO:0004359	1	1	0.991563	1	0	0.00897024	2	glutaminase activity	MF
965	GO:0004360	1	1	0.99422	1	0	0.00448512	1	glutamine-fructose-6-phosphate transaminase (isomerizing) activity	MF
966	GO:0004362	1	1	0.980739	1	0	0.0179405	4	glutathione-disulfide reductase activity	MF
967	GO:0004363	1	1	0.994577	1	0	0.00448512	1	glutathione synthase activity	MF
968	GO:0004364	1	1	0.834285	1	0	0.19286	43	glutathione transferase activity	MF
969	GO:0004365	1	1	0.971449	1	0	0.0313958	7	glyceraldehyde-3-phosphate dehydrogenase (NAD+) (phosphorylating) activity	MF
970	GO:0004366	1	1	0.971727	1	0	0.0269107	6	glycerol-3-phosphate O-acyltransferase activity	MF
971	GO:0004367	1	1	0.980412	1	0	0.0179405	4	glycerol-3-phosphate dehydrogenase [NAD+] activity	MF
972	GO:0004368	1	1	0.994351	1	0	0.00448512	1	glycerol-3-phosphate dehydrogenase activity	MF
973	GO:0004370	1	1	0.9945	1	0	0.00448512	1	glycerol kinase activity	MF
974	GO:0004371	1	1	0.994227	1	0	0.00448512	1	glycerone kinase activity	MF
975	GO:0004372	1	1	0.970297	1	0	0.0269107	6	glycine hydroxymethyltransferase activity	MF
976	GO:0004373	1	1	0.970326	1	0	0.035881	8	glycogen (starch) synthase activity	MF
977	GO:0004375	1	1	0.99418	1	0	0.00448512	1	glycine dehydrogenase (decarboxylating) activity	MF
978	GO:0004376	1	1	0.980706	1	0	0.0179405	4	glycolipid mannosyltransferase activity	MF
979	GO:0004377	1	1	0.985943	1	0	0.0134554	3	GDP-Man:Man3GlcNAc2-PP-Dol alpha-1,2-mannosyltransferase activity	MF
980	GO:0004378	1	1	0.994689	1	0	0.00448512	1	GDP-Man:Man1GlcNAc2-PP-Dol alpha-1,3-mannosyltransferase activity	MF
981	GO:0004379	1	1	0.994774	1	0	0.00448512	1	glycylpeptide N-tetradecanoyltransferase activity	MF
982	GO:0004383	1	1	0.985303	1	0	0.0179405	4	guanylate cyclase activity	MF
983	GO:0004385	1	1	0.989864	1	0	0.00897024	2	guanylate kinase activity	MF
984	GO:0004386	1	1	0.351241	1	0	0.93739	209	helicase activity	MF
985	GO:0004392	1	1	0.990998	1	0	0.00897024	2	heme oxygenase (decyclizing) activity	MF
986	GO:0004395	1	1	0.996563	1	0	0.00448512	1	hexaprenyldihydroxybenzoate methyltransferase activity	MF
987	GO:0004396	1	1	0.948649	1	0	0.0538214	12	hexokinase activity	MF
988	GO:0004399	1	1	0.9947	1	0	0.00448512	1	histidinol dehydrogenase activity	MF
989	GO:0004400	1	1	0.994847	1	0	0.00448512	1	histidinol-phosphate transaminase activity	MF
990	GO:0004401	1	1	0.99488	1	0	0.00448512	1	histidinol-phosphatase activity	MF
991	GO:0004402	1	1	0.854273	1	0	0.148009	33	histone acetyltransferase activity	MF
992	GO:0004407	1	1	0.954547	1	0	0.0448512	10	histone deacetylase activity	MF
993	GO:0004411	1	1	0.994276	1	0	0.00448512	1	homogentisate 1,2-dioxygenase activity	MF
994	GO:0004412	1	1	0.991552	1	0	0.00897024	2	homoserine dehydrogenase activity	MF
995	GO:0004413	1	1	0.994981	1	0	0.00448512	1	homoserine kinase activity	MF
996	GO:0004416	1	1	0.980431	1	0	0.0179405	4	hydroxyacylglutathione hydrolase activity	MF
997	GO:0004417	1	1	0.995285	1	0	0.00448512	1	hydroxyethylthiazole kinase activity	MF
998	GO:0004418	1	1	0.997232	1	0	0.00448512	1	hydroxymethylbilane synthase activity	MF
999	GO:0004419	1	1	0.994381	1	0	0.00448512	1	hydroxymethylglutaryl-CoA lyase activity	MF
1000	GO:0004420	1	1	0.989433	1	0	0.00897024	2	hydroxymethylglutaryl-CoA reductase (NADPH) activity	MF
1001	GO:0004421	1	1	0.994281	1	0	0.00448512	1	hydroxymethylglutaryl-CoA synthase activity	MF
1002	GO:0004422	1	1	0.995392	1	0	0.00448512	1	hypoxanthine phosphoribosyltransferase activity	MF
1003	GO:0004424	1	1	0.996404	1	0	0.00448512	1	imidazoleglycerol-phosphate dehydratase activity	MF
1004	GO:0004425	1	1	0.991562	1	0	0.00897024	2	indole-3-glycerol-phosphate synthase activity	MF
1005	GO:0004427	1	1	0.939294	1	0	0.0627917	14	inorganic diphosphatase activity	MF
1006	GO:0004430	1	1	0.953301	1	0	0.0403661	9	1-phosphatidylinositol 4-kinase activity	MF
1007	GO:0004435	1	1	0.962889	1	0	0.035881	8	phosphatidylinositol phospholipase C activity	MF
1008	GO:0004436	1	1	0.994983	1	0	0.00448512	1	phosphatidylinositol diacylglycerol-lyase activity	MF
1009	GO:0004438	1	1	0.99418	1	0	0.00448512	1	phosphatidylinositol-3-phosphatase activity	MF
1010	GO:0004439	1	1	0.953239	1	0	0.0448512	10	phosphatidylinositol-4,5-bisphosphate 5-phosphatase activity	MF
1011	GO:0004441	1	1	0.994804	1	0	0.00448512	1	inositol-1,4-bisphosphate 1-phosphatase activity	MF
1012	GO:0004445	1	1	0.980356	1	0	0.0179405	4	inositol-polyphosphate 5-phosphatase activity	MF
1013	GO:0004446	1	1	0.994407	1	0	0.00448512	1	inositol-hexakisphosphate phosphatase activity	MF
1014	GO:0004448	1	1	0.961589	1	0	0.0403661	9	isocitrate dehydrogenase activity	MF
1015	GO:0004449	1	1	0.980506	1	0	0.0224256	5	isocitrate dehydrogenase (NAD+) activity	MF
1016	GO:0004450	1	1	0.980712	1	0	0.0179405	4	isocitrate dehydrogenase (NADP+) activity	MF
1017	GO:0004452	1	1	0.995081	1	0	0.00448512	1	isopentenyl-diphosphate delta-isomerase activity	MF
1018	GO:0004454	1	1	0.994725	1	0	0.00448512	1	ketohexokinase activity	MF
1019	GO:0004455	1	1	0.99443	1	0	0.00448512	1	ketol-acid reductoisomerase activity	MF
1020	GO:0004457	1	1	0.97891	1	0	0.0179405	4	lactate dehydrogenase activity	MF
1021	GO:0004458	1	1	0.988825	1	0	0.00897024	2	D-lactate dehydrogenase (cytochrome) activity	MF
1022	GO:0004459	1	1	0.989974	1	0	0.00897024	2	L-lactate dehydrogenase activity	MF
1023	GO:0004462	1	1	0.974305	1	0	0.0269107	6	lactoylglutathione lyase activity	MF
1024	GO:0004463	1	1	0.994473	1	0	0.00448512	1	leukotriene-A4 hydrolase activity	MF
1025	GO:0004467	1	1	0.946023	1	0	0.0583066	13	long-chain fatty acid-CoA ligase activity	MF
1026	GO:0004470	1	1	0.968686	1	0	0.0313958	7	malic enzyme activity	MF
1027	GO:0004471	1	1	0.968686	1	0	0.0313958	7	malate dehydrogenase (decarboxylating) (NAD+) activity	MF
1028	GO:0004473	1	1	0.977522	1	0	0.0224256	5	malate dehydrogenase (decarboxylating) (NADP+) activity	MF
1029	GO:0004475	1	1	0.969595	1	0	0.0269107	6	mannose-1-phosphate guanylyltransferase activity	MF
1030	GO:0004476	1	1	0.986744	1	0	0.0179405	4	mannose-6-phosphate isomerase activity	MF
1031	GO:0004477	1	1	0.978481	1	0	0.0224256	5	methenyltetrahydrofolate cyclohydrolase activity	MF
1032	GO:0004478	1	1	0.985607	1	0	0.0179405	4	methionine adenosyltransferase activity	MF
1033	GO:0004479	1	1	0.99487	1	0	0.00448512	1	methionyl-tRNA formyltransferase activity	MF
1034	GO:0004482	1	1	0.980441	1	0	0.0224256	5	mRNA (guanine-N7-)-methyltransferase activity	MF
1035	GO:0004484	1	1	0.994205	1	0	0.00448512	1	mRNA guanylyltransferase activity	MF
1036	GO:0004485	1	1	0.988625	1	0	0.00897024	2	methylcrotonoyl-CoA carboxylase activity	MF
1037	GO:0004488	1	1	0.978481	1	0	0.0224256	5	methylenetetrahydrofolate dehydrogenase (NADP+) activity	MF
1038	GO:0004489	1	1	0.994402	1	0	0.00448512	1	methylenetetrahydrofolate reductase (NAD(P)H) activity	MF
1039	GO:0004491	1	1	0.994593	1	0	0.00448512	1	methylmalonate-semialdehyde dehydrogenase (acylating) activity	MF
1040	GO:0004493	1	1	0.994433	1	0	0.00448512	1	methylmalonyl-CoA epimerase activity	MF
1041	GO:0004496	1	1	0.994963	1	0	0.00448512	1	mevalonate kinase activity	MF
1043	GO:0004499	1	1	0.946761	1	0	0.0583066	13	N,N-dimethylaniline monooxygenase activity	MF
1044	GO:0004506	1	1	0.988883	1	0	0.00897024	2	squalene monooxygenase activity	MF
1045	GO:0004512	1	1	0.997374	1	0	0.00448512	1	inositol-3-phosphate synthase activity	MF
1046	GO:0004514	1	1	0.988689	1	0	0.00897024	2	nicotinate-nucleotide diphosphorylase (carboxylating) activity	MF
1047	GO:0004515	1	1	0.995687	1	0	0.00448512	1	nicotinate-nucleotide adenylyltransferase activity	MF
1048	GO:0004516	1	1	0.994277	1	0	0.00448512	1	nicotinate phosphoribosyltransferase activity	MF
1049	GO:0004517	1	1	0.994667	1	0	0.00448512	1	nitric-oxide synthase activity	MF
1052	GO:0004520	1	1	0.83104	1	0	0.170435	38	endodeoxyribonuclease activity	MF
1053	GO:0004521	1	1	0.606799	1	0	0.488878	109	endoribonuclease activity	MF
1054	GO:0004523	1	1	0.759791	1	0	0.269107	60	RNA-DNA hybrid ribonuclease activity	MF
1055	GO:0004525	1	1	0.943125	1	0	0.0538214	12	ribonuclease III activity	MF
1056	GO:0004526	1	1	0.962972	1	0	0.0448512	10	ribonuclease P activity	MF
1057	GO:0004527	1	1	0.648993	1	0	0.430572	96	exonuclease activity	MF
1058	GO:0004528	1	1	0.977908	1	0	0.0179405	4	phosphodiesterase I activity	MF
1059	GO:0004529	1	1	0.929975	1	0	0.0672768	15	exodeoxyribonuclease activity	MF
1060	GO:0004532	1	1	0.858003	1	0	0.161464	36	exoribonuclease activity	MF
1061	GO:0004534	1	1	0.974235	1	0	0.0269107	6	5'-3' exoribonuclease activity	MF
1062	GO:0004535	1	1	0.919067	1	0	0.0897024	20	poly(A)-specific ribonuclease activity	MF
1063	GO:0004536	1	1	0.789449	1	0	0.219771	49	deoxyribonuclease activity	MF
1064	GO:0004540	1	1	0.511965	1	0	0.663798	148	ribonuclease activity	MF
1065	GO:0004549	1	1	0.954651	1	0	0.0538214	12	tRNA-specific ribonuclease activity	MF
1066	GO:0004550	1	1	0.981835	1	0	0.0224256	5	nucleoside diphosphate kinase activity	MF
1067	GO:0004551	1	1	0.936825	1	0	0.0672768	15	nucleotide diphosphatase activity	MF
1069	GO:0004555	1	1	0.98422	1	0	0.0179405	4	alpha,alpha-trehalase activity	MF
1070	GO:0004556	1	1	0.977442	1	0	0.0224256	5	alpha-amylase activity	MF
1071	GO:0004557	1	1	0.96449	1	0	0.035881	8	alpha-galactosidase activity	MF
1072	GO:0004558	1	1	0.978505	1	0	0.0179405	4	alpha-1,4-glucosidase activity	MF
1073	GO:0004559	1	1	0.941915	1	0	0.0583066	13	alpha-mannosidase activity	MF
1074	GO:0004560	1	1	0.958269	1	0	0.0448512	10	alpha-L-fucosidase activity	MF
1075	GO:0004561	1	1	0.991176	1	0	0.00897024	2	alpha-N-acetylglucosaminidase activity	MF
1076	GO:0004563	1	1	0.985201	1	0	0.0134554	3	beta-N-acetylhexosaminidase activity	MF
1077	GO:0004564	1	1	0.932022	1	0	0.0672768	15	beta-fructofuranosidase activity	MF
1078	GO:0004565	1	1	0.858152	1	0	0.156979	35	beta-galactosidase activity	MF
1079	GO:0004566	1	1	0.963604	1	0	0.035881	8	beta-glucuronidase activity	MF
1080	GO:0004567	1	1	0.956353	1	0	0.0403661	9	beta-mannosidase activity	MF
1082	GO:0004571	1	1	0.971083	1	0	0.0269107	6	mannosyl-oligosaccharide 1,2-alpha-mannosidase activity	MF
1083	GO:0004572	1	1	0.987288	1	0	0.0134554	3	mannosyl-oligosaccharide 1,3-1,6-alpha-mannosidase activity	MF
1084	GO:0004573	1	1	0.994188	1	0	0.00448512	1	mannosyl-oligosaccharide glucosidase activity	MF
1085	GO:0004575	1	1	0.932022	1	0	0.0672768	15	sucrose alpha-glucosidase activity	MF
1086	GO:0004576	1	1	0.970602	1	0	0.0269107	6	oligosaccharyl transferase activity	MF
1087	GO:0004577	1	1	0.992315	1	0	0.00897024	2	N-acetylglucosaminyldiphosphodolichol N-acetylglucosaminyltransferase activity	MF
1088	GO:0004579	1	1	0.97481	1	0	0.0224256	5	dolichyl-diphosphooligosaccharide-protein glycotransferase activity	MF
1089	GO:0004581	1	1	0.991524	1	0	0.00897024	2	dolichyl-phosphate beta-glucosyltransferase activity	MF
1090	GO:0004582	1	1	0.991248	1	0	0.00897024	2	dolichyl-phosphate beta-D-mannosyltransferase activity	MF
1091	GO:0004583	1	1	0.994327	1	0	0.00448512	1	dolichyl-phosphate-glucose-glycolipid alpha-glucosyltransferase activity	MF
1092	GO:0004584	1	1	0.99697	1	0	0.00448512	1	dolichyl-phosphate-mannose-glycolipid alpha-mannosyltransferase activity	MF
1093	GO:0004585	1	1	0.994349	1	0	0.00448512	1	ornithine carbamoyltransferase activity	MF
1094	GO:0004586	1	1	0.99486	1	0	0.00448512	1	ornithine decarboxylase activity	MF
1095	GO:0004587	1	1	0.994578	1	0	0.00448512	1	ornithine-oxo-acid transaminase activity	MF
1096	GO:0004588	1	1	0.994707	1	0	0.00448512	1	orotate phosphoribosyltransferase activity	MF
1097	GO:0004590	1	1	0.994707	1	0	0.00448512	1	orotidine-5'-phosphate decarboxylase activity	MF
1098	GO:0004591	1	1	0.990262	1	0	0.00897024	2	oxoglutarate dehydrogenase (succinyl-transferring) activity	MF
1099	GO:0004592	1	1	0.996393	1	0	0.00448512	1	pantoate-beta-alanine ligase activity	MF
1100	GO:0004594	1	1	0.988948	1	0	0.00897024	2	pantothenate kinase activity	MF
1101	GO:0004595	1	1	0.992149	1	0	0.00897024	2	pantetheine-phosphate adenylyltransferase activity	MF
1102	GO:0004596	1	1	0.959918	1	0	0.0403661	9	peptide alpha-N-acetyltransferase activity	MF
1103	GO:0004601	1	1	0.617827	1	0	0.493363	110	peroxidase activity	MF
1104	GO:0004602	1	1	0.953869	1	0	0.0538214	12	glutathione peroxidase activity	MF
1105	GO:0004604	1	1	0.996338	1	0	0.00448512	1	phosphoadenylyl-sulfate reductase (thioredoxin) activity	MF
1106	GO:0004605	1	1	0.985676	1	0	0.0134554	3	phosphatidate cytidylyltransferase activity	MF
1107	GO:0004607	1	1	0.99596	1	0	0.00448512	1	phosphatidylcholine-sterol O-acyltransferase activity	MF
1108	GO:0004609	1	1	0.981445	1	0	0.0179405	4	phosphatidylserine decarboxylase activity	MF
1109	GO:0004610	1	1	0.994296	1	0	0.00448512	1	phosphoacetylglucosamine mutase activity	MF
1110	GO:0004611	1	1	0.983872	1	0	0.0179405	4	phosphoenolpyruvate carboxykinase activity	MF
1111	GO:0004612	1	1	0.994202	1	0	0.00448512	1	phosphoenolpyruvate carboxykinase (ATP) activity	MF
1112	GO:0004614	1	1	0.978184	1	0	0.0224256	5	phosphoglucomutase activity	MF
1113	GO:0004615	1	1	0.984534	1	0	0.0134554	3	phosphomannomutase activity	MF
1114	GO:0004616	1	1	0.952407	1	0	0.0448512	10	phosphogluconate dehydrogenase (decarboxylating) activity	MF
1115	GO:0004617	1	1	0.97574	1	0	0.0224256	5	phosphoglycerate dehydrogenase activity	MF
1116	GO:0004618	1	1	0.989454	1	0	0.00897024	2	phosphoglycerate kinase activity	MF
1117	GO:0004619	1	1	0.977142	1	0	0.0224256	5	phosphoglycerate mutase activity	MF
1118	GO:0004620	1	1	0.724707	1	0	0.309473	69	phospholipase activity	MF
1119	GO:0004622	1	1	0.936209	1	0	0.0672768	15	lysophospholipase activity	MF
1120	GO:0004623	1	1	0.97742	1	0	0.0224256	5	phospholipase A2 activity	MF
1121	GO:0004629	1	1	0.957929	1	0	0.0403661	9	phospholipase C activity	MF
1122	GO:0004630	1	1	0.925485	1	0	0.076247	17	phospholipase D activity	MF
1123	GO:0004631	1	1	0.994692	1	0	0.00448512	1	phosphomevalonate kinase activity	MF
1124	GO:0004632	1	1	0.995865	1	0	0.00448512	1	phosphopantothenate--cysteine ligase activity	MF
1125	GO:0004633	1	1	0.991238	1	0	0.0134554	3	phosphopantothenoylcysteine decarboxylase activity	MF
1126	GO:0004634	1	1	0.967219	1	0	0.0313958	7	phosphopyruvate hydratase activity	MF
1127	GO:0004635	1	1	0.994408	1	0	0.00448512	1	phosphoribosyl-AMP cyclohydrolase activity	MF
1128	GO:0004636	1	1	0.994408	1	0	0.00448512	1	phosphoribosyl-ATP diphosphatase activity	MF
1129	GO:0004637	1	1	0.994509	1	0	0.00448512	1	phosphoribosylamine-glycine ligase activity	MF
1130	GO:0004638	1	1	0.991412	1	0	0.00897024	2	phosphoribosylaminoimidazole carboxylase activity	MF
1131	GO:0004639	1	1	0.994818	1	0	0.00448512	1	phosphoribosylaminoimidazolesuccinocarboxamide synthase activity	MF
1132	GO:0004640	1	1	0.99496	1	0	0.00448512	1	phosphoribosylanthranilate isomerase activity	MF
1133	GO:0004641	1	1	0.992993	1	0	0.00897024	2	phosphoribosylformylglycinamidine cyclo-ligase activity	MF
1134	GO:0004642	1	1	0.99418	1	0	0.00448512	1	phosphoribosylformylglycinamidine synthase activity	MF
1135	GO:0004643	1	1	0.994586	1	0	0.00448512	1	phosphoribosylaminoimidazolecarboxamide formyltransferase activity	MF
1136	GO:0004644	1	1	0.995044	1	0	0.00448512	1	phosphoribosylglycinamide formyltransferase activity	MF
1137	GO:0004645	1	1	0.967931	1	0	0.035881	8	phosphorylase activity	MF
1138	GO:0004647	1	1	0.974446	1	0	0.0269107	6	phosphoserine phosphatase activity	MF
1139	GO:0004648	1	1	0.994532	1	0	0.00448512	1	O-phospho-L-serine:2-oxoglutarate aminotransferase activity	MF
1140	GO:0004649	1	1	0.994511	1	0	0.00448512	1	poly(ADP-ribose) glycohydrolase activity	MF
1141	GO:0004650	1	1	0.869341	1	0	0.139039	31	polygalacturonase activity	MF
1142	GO:0004651	1	1	0.994205	1	0	0.00448512	1	polynucleotide 5'-phosphatase activity	MF
1143	GO:0004652	1	1	0.952608	1	0	0.0448512	10	polynucleotide adenylyltransferase activity	MF
1144	GO:0004654	1	1	0.985603	1	0	0.0134554	3	polyribonucleotide nucleotidyltransferase activity	MF
1145	GO:0004655	1	1	0.99418	1	0	0.00448512	1	porphobilinogen synthase activity	MF
1146	GO:0004656	1	1	0.969183	1	0	0.0313958	7	procollagen-proline 4-dioxygenase activity	MF
1147	GO:0004657	1	1	0.997487	1	0	0.00448512	1	proline dehydrogenase activity	MF
1148	GO:0004659	1	1	0.89107	1	0	0.116613	26	prenyltransferase activity	MF
1149	GO:0004660	1	1	0.989824	1	0	0.00897024	2	protein farnesyltransferase activity	MF
1150	GO:0004661	1	1	0.983064	1	0	0.0179405	4	protein geranylgeranyltransferase activity	MF
1151	GO:0004662	1	1	0.991102	1	0	0.00897024	2	CAAX-protein geranylgeranyltransferase activity	MF
1152	GO:0004663	1	1	0.991891	1	0	0.00897024	2	Rab geranylgeranyltransferase activity	MF
1153	GO:0004664	1	1	0.98456	1	0	0.0134554	3	prephenate dehydratase activity	MF
1154	GO:0004665	1	1	0.994897	1	0	0.00448512	1	prephenate dehydrogenase (NADP+) activity	MF
1155	GO:0004668	1	1	0.995722	1	0	0.00448512	1	protein-arginine deiminase activity	MF
1156	GO:0004671	1	1	0.995102	1	0	0.00448512	1	protein C-terminal S-isoprenylcysteine carboxyl O-methyltransferase activity	MF
1158	GO:0004673	1	1	0.84584	1	0	0.161464	36	protein histidine kinase activity	MF
1160	GO:0004675	1	1	0.427082	1	0	0.816292	182	transmembrane receptor protein serine/threonine kinase activity	MF
1161	GO:0004683	1	1	0.842626	1	0	0.17492	39	calmodulin-dependent protein kinase activity	MF
1162	GO:0004693	1	1	0.863039	1	0	0.134554	30	cyclin-dependent protein serine/threonine kinase activity	MF
1163	GO:0004702	1	1	0.706822	1	0	0.340869	76	signal transducer, downstream of receptor, with serine/threonine kinase activity	MF
1164	GO:0004706	1	1	0.99619	1	0	0.00448512	1	JUN kinase kinase kinase activity	MF
1165	GO:0004707	1	1	0.932463	1	0	0.0672768	15	MAP kinase activity	MF
1166	GO:0004708	1	1	0.979584	1	0	0.0179405	4	MAP kinase kinase activity	MF
1167	GO:0004709	1	1	0.86799	1	0	0.148009	33	MAP kinase kinase kinase activity	MF
1168	GO:0004712	1	1	0.821668	1	0	0.188375	42	protein serine/threonine/tyrosine kinase activity	MF
1169	GO:0004713	1	1	0.822751	1	0	0.20183	45	protein tyrosine kinase activity	MF
1170	GO:0004714	1	1	0.926354	1	0	0.076247	17	transmembrane receptor protein tyrosine kinase activity	MF
1171	GO:0004715	1	1	0.968034	1	0	0.035881	8	non-membrane spanning protein tyrosine kinase activity	MF
1172	GO:0004719	1	1	0.995839	1	0	0.00448512	1	protein-L-isoaspartate (D-aspartate) O-methyltransferase activity	MF
1173	GO:0004721	1	1	0.478259	1	0	0.73556	164	phosphoprotein phosphatase activity	MF
1174	GO:0004722	1	1	0.676877	1	0	0.394691	88	protein serine/threonine phosphatase activity	MF
1175	GO:0004723	1	1	0.991831	1	0	0.00897024	2	calcium-dependent protein serine/threonine phosphatase activity	MF
1176	GO:0004725	1	1	0.878235	1	0	0.116613	26	protein tyrosine phosphatase activity	MF
1177	GO:0004729	1	1	0.990717	1	0	0.00897024	2	oxygen-dependent protoporphyrinogen oxidase activity	MF
1178	GO:0004730	1	1	0.994842	1	0	0.00448512	1	pseudouridylate synthase activity	MF
1179	GO:0004733	1	1	0.990514	1	0	0.00897024	2	pyridoxamine-phosphate oxidase activity	MF
1180	GO:0004735	1	1	0.995778	1	0	0.00448512	1	pyrroline-5-carboxylate reductase activity	MF
1181	GO:0004737	1	1	0.977687	1	0	0.0224256	5	pyruvate decarboxylase activity	MF
1182	GO:0004738	1	1	0.980791	1	0	0.0224256	5	pyruvate dehydrogenase activity	MF
1183	GO:0004739	1	1	0.980791	1	0	0.0224256	5	pyruvate dehydrogenase (acetyl-transferring) activity	MF
1184	GO:0004740	1	1	0.994623	1	0	0.00448512	1	pyruvate dehydrogenase (acetyl-transferring) kinase activity	MF
1185	GO:0004742	1	1	0.97625	1	0	0.0224256	5	dihydrolipoyllysine-residue acetyltransferase activity	MF
1186	GO:0004743	1	1	0.940876	1	0	0.0538214	12	pyruvate kinase activity	MF
1187	GO:0004745	1	1	0.994847	1	0	0.00448512	1	retinol dehydrogenase activity	MF
1188	GO:0004746	1	1	0.996911	1	0	0.00448512	1	riboflavin synthase activity	MF
1189	GO:0004747	1	1	0.975708	1	0	0.0269107	6	ribokinase activity	MF
1190	GO:0004748	1	1	0.97571	1	0	0.0224256	5	ribonucleoside-diphosphate reductase activity, thioredoxin disulfide as acceptor	MF
1191	GO:0004749	1	1	0.975977	1	0	0.0269107	6	ribose phosphate diphosphokinase activity	MF
1192	GO:0004750	1	1	0.988758	1	0	0.0134554	3	ribulose-phosphate 3-epimerase activity	MF
1193	GO:0004751	1	1	0.984937	1	0	0.0134554	3	ribose-5-phosphate isomerase activity	MF
1194	GO:0004753	1	1	0.99418	1	0	0.00448512	1	saccharopine dehydrogenase activity	MF
1195	GO:0004758	1	1	0.989049	1	0	0.00897024	2	serine C-palmitoyltransferase activity	MF
1196	GO:0004760	1	1	0.994969	1	0	0.00448512	1	serine-pyruvate transaminase activity	MF
1197	GO:0004764	1	1	0.989215	1	0	0.00897024	2	shikimate 3-dehydrogenase (NADP+) activity	MF
1198	GO:0004765	1	1	0.99482	1	0	0.00448512	1	shikimate kinase activity	MF
1199	GO:0004766	1	1	0.97901	1	0	0.0224256	5	spermidine synthase activity	MF
1200	GO:0004767	1	1	0.9946	1	0	0.00448512	1	sphingomyelin phosphodiesterase activity	MF
1201	GO:0004774	1	1	0.98516	1	0	0.0179405	4	succinate-CoA ligase activity	MF
1202	GO:0004775	1	1	0.98516	1	0	0.0179405	4	succinate-CoA ligase (ADP-forming) activity	MF
1203	GO:0004777	1	1	0.994216	1	0	0.00448512	1	succinate-semialdehyde dehydrogenase (NAD+) activity	MF
1204	GO:0004779	1	1	0.98536	1	0	0.0134554	3	sulfate adenylyltransferase activity	MF
1205	GO:0004780	1	1	0.996017	1	0	0.00448512	1	sulfate adenylyltransferase (ADP) activity	MF
1206	GO:0004781	1	1	0.989301	1	0	0.00897024	2	sulfate adenylyltransferase (ATP) activity	MF
1207	GO:0004784	1	1	0.969914	1	0	0.0313958	7	superoxide dismutase activity	MF
1208	GO:0004788	1	1	0.995295	1	0	0.00448512	1	thiamine diphosphokinase activity	MF
1209	GO:0004789	1	1	0.994618	1	0	0.00448512	1	thiamine-phosphate diphosphorylase activity	MF
1210	GO:0004791	1	1	0.898063	1	0	0.112128	25	thioredoxin-disulfide reductase activity	MF
1211	GO:0004792	1	1	0.976221	1	0	0.0224256	5	thiosulfate sulfurtransferase activity	MF
1212	GO:0004793	1	1	0.994891	1	0	0.00448512	1	threonine aldolase activity	MF
1213	GO:0004794	1	1	0.983842	1	0	0.0179405	4	L-threonine ammonia-lyase activity	MF
1214	GO:0004795	1	1	0.99046	1	0	0.00897024	2	threonine synthase activity	MF
1215	GO:0004797	1	1	0.991331	1	0	0.00897024	2	thymidine kinase activity	MF
1216	GO:0004798	1	1	0.994835	1	0	0.00448512	1	thymidylate kinase activity	MF
1217	GO:0004799	1	1	0.994502	1	0	0.00448512	1	thymidylate synthase activity	MF
1218	GO:0004801	1	1	0.989965	1	0	0.00897024	2	sedoheptulose-7-phosphate:D-glyceraldehyde-3-phosphate glyceronetransferase activity	MF
1219	GO:0004802	1	1	0.980399	1	0	0.0179405	4	transketolase activity	MF
1220	GO:0004805	1	1	0.962695	1	0	0.035881	8	trehalose-phosphatase activity	MF
1221	GO:0004806	1	1	0.930997	1	0	0.0672768	15	triglyceride lipase activity	MF
1222	GO:0004807	1	1	0.989319	1	0	0.0134554	3	triose-phosphate isomerase activity	MF
1223	GO:0004809	1	1	0.983628	1	0	0.0179405	4	tRNA (guanine-N2-)-methyltransferase activity	MF
1224	GO:0004810	1	1	0.994402	1	0	0.00448512	1	tRNA adenylyltransferase activity	MF
1225	GO:0004812	1	1	0.765275	1	0	0.242196	54	aminoacyl-tRNA ligase activity	MF
1226	GO:0004813	1	1	0.986054	1	0	0.0179405	4	alanine-tRNA ligase activity	MF
1227	GO:0004814	1	1	0.994329	1	0	0.00448512	1	arginine-tRNA ligase activity	MF
1228	GO:0004815	1	1	0.99003	1	0	0.00897024	2	aspartate-tRNA ligase activity	MF
1229	GO:0004816	1	1	0.983287	1	0	0.0134554	3	asparagine-tRNA ligase activity	MF
1230	GO:0004817	1	1	0.991064	1	0	0.00897024	2	cysteine-tRNA ligase activity	MF
1231	GO:0004818	1	1	0.984046	1	0	0.0134554	3	glutamate-tRNA ligase activity	MF
1232	GO:0004819	1	1	0.994188	1	0	0.00448512	1	glutamine-tRNA ligase activity	MF
1233	GO:0004820	1	1	0.985875	1	0	0.0134554	3	glycine-tRNA ligase activity	MF
1234	GO:0004821	1	1	0.988789	1	0	0.00897024	2	histidine-tRNA ligase activity	MF
1235	GO:0004822	1	1	0.985654	1	0	0.0134554	3	isoleucine-tRNA ligase activity	MF
1236	GO:0004823	1	1	0.988394	1	0	0.00897024	2	leucine-tRNA ligase activity	MF
1237	GO:0004824	1	1	0.98877	1	0	0.00897024	2	lysine-tRNA ligase activity	MF
1238	GO:0004825	1	1	0.975349	1	0	0.0224256	5	methionine-tRNA ligase activity	MF
1239	GO:0004826	1	1	0.975801	1	0	0.0224256	5	phenylalanine-tRNA ligase activity	MF
1240	GO:0004827	1	1	0.989039	1	0	0.00897024	2	proline-tRNA ligase activity	MF
1241	GO:0004828	1	1	0.991826	1	0	0.00897024	2	serine-tRNA ligase activity	MF
1242	GO:0004829	1	1	0.988618	1	0	0.00897024	2	threonine-tRNA ligase activity	MF
1243	GO:0004830	1	1	0.990508	1	0	0.00897024	2	tryptophan-tRNA ligase activity	MF
1244	GO:0004831	1	1	0.975007	1	0	0.0269107	6	tyrosine-tRNA ligase activity	MF
1245	GO:0004832	1	1	0.968101	1	0	0.0313958	7	valine-tRNA ligase activity	MF
1246	GO:0004834	1	1	0.981034	1	0	0.0179405	4	tryptophan synthase activity	MF
1247	GO:0004837	1	1	0.996129	1	0	0.00448512	1	tyrosine decarboxylase activity	MF
1248	GO:0004838	1	1	0.97203	1	0	0.0269107	6	L-tyrosine:2-oxoglutarate aminotransferase activity	MF
1250	GO:0004843	1	1	0.906246	1	0	0.0897024	20	thiol-dependent ubiquitin-specific protease activity	MF
1251	GO:0004844	1	1	0.996578	1	0	0.00448512	1	uracil DNA N-glycosylase activity	MF
1252	GO:0004845	1	1	0.97658	1	0	0.0269107	6	uracil phosphoribosyltransferase activity	MF
[truncated: 9,457 more rows]

## Sheet: top 300 upreg
internal ID	category	over represented P-Value	over represented FDR	under represented P-Value	under represented FDR	Genes in top-300 upreg	Expected genes	Genes in genome (background)	term	ontology
4039	GO:0015979	1.06258e-14	1.21729e-10	1	1	15	0.992787	84	photosynthesis	BP
2894	GO:0009535	5.1216e-12	1.73333e-08	1	1	22	3.61658	306	chloroplast thylakoid membrane	CC
9062	GO:0055035	5.1216e-12	1.73333e-08	1	1	22	3.61658	306	plastid thylakoid membrane	CC
6145	GO:0034357	8.71764e-12	1.73333e-08	1	1	22	3.72295	315	photosynthetic membrane	CC
6743	GO:0042651	8.71764e-12	1.73333e-08	1	1	22	3.72295	315	thylakoid membrane	CC
7249	GO:0044436	9.07818e-12	1.73333e-08	1	1	23	4.1248	349	thylakoid part	CC
2881	GO:0009521	2.0716e-11	3.39032e-08	1	1	10	0.520032	44	photosystem	CC
2883	GO:0009523	1.31531e-09	1.88353e-06	1	1	8	0.390024	33	photosystem II	CC
2882	GO:0009522	3.73546e-09	4.75482e-06	1	1	7	0.271835	23	photosystem I	CC
3037	GO:0009765	2.22033e-08	2.54361e-05	1	1	6	0.200921	17	photosynthesis, light harvesting	BP
2897	GO:0009538	5.56218e-08	5.79276e-05	1	1	4	0.0590945	5	photosystem I reaction center	CC
3345	GO:0010200	1.11694e-07	0.000106631	1	1	11	1.40645	119	response to chitin	BP
9430	GO:0070469	1.78504e-07	0.000157303	1	1	7	0.437299	37	respiratory chain	CC
1633	GO:0006091	3.16786e-07	0.000254793	1	1	13	2.23377	189	generation of precursor metabolites and energy	BP
4130	GO:0016168	3.33615e-07	0.000254793	1	1	6	0.31911	27	chlorophyll binding	MF
2350	GO:0008137	1.67549e-06	0.00112909	1	1	6	0.401843	34	NADH dehydrogenase (ubiquinone) activity	MF
8296	GO:0050136	1.67549e-06	0.00112909	1	1	6	0.401843	34	NADH dehydrogenase (quinone) activity	MF
7899	GO:0046906	3.94285e-06	0.00250941	0.999999	1	15	3.73477	316	tetrapyrrole binding	MF
778	GO:0003954	4.81759e-06	0.00290475	1	1	6	0.472756	40	NADH dehydrogenase activity	MF
3382	GO:0010243	8.53571e-06	0.00488926	0.999999	1	11	2.11558	179	response to organonitrogen compound	BP
10733	GO:1901698	1.12176e-05	0.00611949	0.999998	1	12	2.60016	220	response to nitrogen compound	BP
4312	GO:0016655	2.15506e-05	0.011222	0.999998	1	6	0.626402	53	oxidoreductase activity, acting on NAD(P)H, quinone or similar compound as acceptor	MF
6774	GO:0042773	3.62662e-05	0.0178468	0.999999	1	4	0.189102	16	ATP synthesis coupled electron transport	BP
3230	GO:0010033	3.73886e-05	0.0178468	0.999986	1	30	13.8163	1169	response to organic substance	BP
10735	GO:1901700	4.40969e-05	0.020207	0.999983	1	28	12.6226	1068	response to oxygen-containing compound	BP
4597	GO:0018298	6.08065e-05	0.0267923	0.999995	1	6	0.685496	58	protein-chromophore linkage	BP
6615	GO:0042221	0.000101999	0.0432776	0.999954	1	38	20.6003	1743	response to chemical	BP
3007	GO:0009719	0.000170026	0.0695649	0.999934	1	25	11.4407	968	response to endogenous stimulus	BP
7247	GO:0044434	0.00019444	0.0768106	0.99992	1	28	13.6154	1152	chloroplast part	CC
7248	GO:0044435	0.000237185	0.0892728	0.999901	1	28	13.7808	1166	plastid part	CC
5460	GO:0031409	0.000248073	0.0892728	0.999994	1	3	0.130008	11	pigment binding	MF
8470	GO:0050896	0.000249365	0.0892728	0.999862	1	70	47.9729	4059	response to stimulus	BP
4949	GO:0022900	0.000300271	0.104239	0.999965	1	6	0.957331	81	electron transport chain	BP
3039	GO:0009768	0.000309368	0.104239	0.999992	1	3	0.141827	12	photosynthesis, light harvesting in photosystem I	BP
3417	GO:0010287	0.000334329	0.109431	0.99997	1	5	0.63822	54	plastoglobule	CC
4309	GO:0016651	0.00037372	0.116114	0.999944	1	7	1.39463	118	oxidoreductase activity, acting on NAD(P)H	MF
2439	GO:0008324	0.000375018	0.116114	0.999891	1	14	4.81029	407	cation transmembrane transporter activity	MF
4242	GO:0016491	0.000411158	0.123953	0.999814	1	31	16.6765	1411	oxidoreductase activity	MF
6900	GO:0043169	0.000545917	0.16036	0.999693	1	63	43.009	3639	cation binding	MF
2966	GO:0009654	0.000575446	0.164808	0.999981	1	3	0.189102	16	photosystem II oxygen evolving complex	CC
113	GO:0000234	0.000628699	0.175668	0.999996	1	2	0.0472756	4	phosphoethanolamine N-methyltransferase activity	MF
1355	GO:0005385	0.000760767	0.206552	0.999972	1	3	0.165465	14	zinc ion transmembrane transporter activity	MF
4945	GO:0022890	0.000775293	0.206552	0.999796	1	11	3.48657	295	inorganic cation transmembrane transporter activity	MF
7883	GO:0046872	0.000823686	0.214458	0.99953	1	62	42.7844	3620	metal ion binding	MF
8767	GO:0051707	0.00108162	0.275356	0.999568	1	20	9.41966	797	response to other organism	BP
4950	GO:0022904	0.00130754	0.325634	0.999889	1	4	0.496394	42	respiratory electron transport chain	BP
2093	GO:0006950	0.00155076	0.37799	0.999126	1	50	33.2229	2811	response to stress	BP
6919	GO:0043207	0.00199322	0.469544	0.999161	1	20	9.92787	840	response to external biotic stimulus	BP
1081	GO:0004568	0.00200835	0.469544	0.999891	1	3	0.271835	23	chitinase activity	MF
5572	GO:0031966	0.00211212	0.483928	0.999411	1	10	3.36839	285	mitochondrial membrane	CC
3232	GO:0010035	0.00227576	0.510378	0.999078	1	18	8.71053	737	response to inorganic substance	BP
2954	GO:0009642	0.00239307	0.510378	0.999578	1	6	1.46554	124	response to light intensity	BP
7621	GO:0046034	0.00242647	0.510378	0.999755	1	4	0.590945	50	ATP metabolic process	BP
3776	GO:0015075	0.00245423	0.510378	0.999057	1	16	7.15043	605	ion transmembrane transporter activity	MF
2723	GO:0009141	0.00258544	0.510378	0.99963	1	5	0.980969	83	nucleoside triphosphate metabolic process	BP
1602	GO:0006030	0.00262852	0.510378	0.999842	1	3	0.295472	25	chitin metabolic process	BP
1603	GO:0006032	0.00262852	0.510378	0.999842	1	3	0.295472	25	chitin catabolic process	BP
7715	GO:0046348	0.00262852	0.510378	0.999842	1	3	0.295472	25	amino sugar catabolic process	BP
10601	GO:1901072	0.00262852	0.510378	0.999842	1	3	0.295472	25	glucosamine-containing compound catabolic process	BP
2936	GO:0009617	0.00278893	0.532499	0.999082	1	12	4.7512	402	response to bacterium	BP
1599	GO:0006026	0.00301318	0.55738	0.999809	1	3	0.307291	26	aminoglycan catabolic process	BP
1458	GO:0005743	0.00301655	0.55738	0.999261	1	8	2.41106	204	mitochondrial inner membrane	CC
10600	GO:1901071	0.00324673	0.590389	0.999788	1	3	0.31911	27	glucosamine-containing compound metabolic process	BP
2928	GO:0009607	0.00389992	0.698086	0.998257	1	20	10.5425	892	response to biotic stimulus	BP
8765	GO:0051704	0.00397506	0.700589	0.998184	1	21	11.2516	952	multi-organism process	BP
370	GO:0001101	0.00433695	0.75279	0.998131	1	18	9.21874	780	response to acid chemical	BP
2762	GO:0009205	0.00446656	0.763715	0.99946	1	4	0.709134	60	purine ribonucleoside triphosphate metabolic process	BP
2956	GO:0009644	0.00473073	0.785619	0.999418	1	4	0.744591	63	response to high light intensity	BP
2726	GO:0009144	0.00473182	0.785619	0.999418	1	4	0.720953	61	purine nucleoside triphosphate metabolic process	BP
3011	GO:0009725	0.00488593	0.799617	0.997818	1	19	9.98697	845	response to hormone	BP
3967	GO:0015800	0.0054724	0.882983	0.999835	1	2	0.118189	10	acidic amino acid transport	BP
4053	GO:0016020	0.00568027	0.903795	0.996332	1	77	59.6854	5050	membrane	CC
878	GO:0004129	0.00609738	0.908341	0.999806	1	2	0.118189	10	cytochrome-c oxidase activity	MF
3762	GO:0015002	0.00609738	0.908341	0.999806	1	2	0.118189	10	heme-copper terminal oxidase activity	MF
4324	GO:0016675	0.00609738	0.908341	0.999806	1	2	0.118189	10	oxidoreductase activity, acting on a heme group of donors	MF
4325	GO:0016676	0.00609738	0.908341	0.999806	1	2	0.118189	10	oxidoreductase activity, acting on a heme group of donors, oxygen as acceptor	MF
7845	GO:0046688	0.0061053	0.908341	0.999802	1	2	0.130008	11	response to copper ion	BP
2659	GO:0009055	0.00624749	0.91758	0.998894	1	5	1.21735	103	electron transfer activity	MF
4883	GO:0020037	0.0063552	0.921584	0.99807	1	9	3.39202	287	heme binding	MF
4941	GO:0022857	0.00692318	0.9914	0.996674	1	21	11.7834	997	transmembrane transporter activity	MF
3777	GO:0015077	0.00707325	0.993282	0.998203	1	7	2.28105	193	monovalent inorganic cation transmembrane transporter activity	MF
10307	GO:0097305	0.00710973	0.993282	0.997495	1	11	4.72756	400	response to alcohol	BP
1604	GO:0006040	0.00729507	1	0.999351	1	3	0.413661	35	amino sugar metabolic process	BP
1596	GO:0006022	0.00765151	1	0.999308	1	3	0.401843	34	aminoglycan metabolic process	BP
2724	GO:0009142	0.00774383	1	0.9989	1	4	0.815504	69	nucleoside triphosphate biosynthetic process	BP
4946	GO:0022891	0.00776416	1	0.996539	1	17	8.86417	750	substrate-specific transmembrane transporter activity	MF
8058	GO:0048038	0.00794411	1	0.999271	1	3	0.413661	35	quinone binding	MF
3220	GO:0010023	0.0082899	1	1	1	1	0.0118189	1	proanthocyanidin biosynthetic process	BP
9940	GO:0080027	0.00837624	1	1	1	1	0.0118189	1	response to herbivore	BP
10458	GO:0102701	0.00837624	1	1	1	1	0.0118189	1	tricyclene synthase activity	MF
4807	GO:0019748	0.00838414	1	0.997554	1	8	2.97836	252	secondary metabolic process	BP
7884	GO:0046873	0.0085285	1	0.997757	1	7	2.23377	189	metal ion transmembrane transporter activity	MF
2926	GO:0009605	0.00871408	1	0.995581	1	23	13.5445	1146	response to external stimulus	BP
1103	GO:0004601	0.0087627	1	0.998314	1	5	1.30008	110	peroxidase activity	MF
11222	GO:1990267	0.0089886	1	0.99826	1	5	1.3119	111	response to transition metal nanoparticle	BP
9102	GO:0055114	0.00931604	1	0.996993	1	9	3.65204	309	oxidation-reduction process	BP
2757	GO:0009199	0.00961528	1	0.998543	1	4	0.86278	73	ribonucleoside triphosphate metabolic process	BP
4329	GO:0016684	0.00962546	1	0.998104	1	5	1.33554	113	oxidoreductase activity, acting on peroxide as acceptor	MF
682	GO:0003700	0.00982443	1	0.995121	1	21	12.4335	1052	DNA binding transcription factor activity	MF
9081	GO:0055076	0.00993995	1	0.998026	1	5	1.37099	116	transition metal ion homeostasis	BP
356	GO:0001071	0.0100356	1	0.995006	1	21	12.4571	1054
6030	GO:0033800	0.0100357	1	1	1	1	0.0118189	1	isoflavone 7-O-methyltransferase activity	MF
6029	GO:0033799	0.0107147	1	1	1	1	0.0118189	1	myricetin 3'-O-methyltransferase activity	MF
6761	GO:0042744	0.0107511	1	0.998317	1	4	0.874598	74	hydrogen peroxide catabolic process	BP
8446	GO:0050832	0.0108793	1	0.996997	1	7	2.48197	210	defense response to fungus	BP
7462	GO:0045471	0.0108982	1	1	1	1	0.0118189	1	response to ethanol	BP
1946	GO:0006656	0.0113393	1	0.999471	1	2	0.177283	15	phosphatidylcholine biosynthetic process	BP
3032	GO:0009753	0.011454	1	0.997644	1	5	1.39463	118	response to jasmonic acid	BP
3014	GO:0009733	0.0117375	1	0.996713	1	7	2.48197	210	response to auxin	BP
1991	GO:0006754	0.0120778	1	0.998693	1	3	0.508213	43	ATP biosynthetic process	BP
6763	GO:0042753	0.0127093	1	0.999381	1	2	0.153646	13	positive regulation of circadian rhythm	BP
3235	GO:0010038	0.0127719	1	0.995369	1	10	4.45572	377	response to metal ion	BP
7420	GO:0045261	0.0127953	1	0.999364	1	2	0.177283	15	proton-transporting ATP synthase complex, catalytic core F(1)	CC
705	GO:0003796	0.0131346	1	1	1	1	0.0118189	1	lysozyme activity	MF
8175	GO:0048529	0.0132358	1	1	1	1	0.0118189	1	magnesium-protoporphyrin IX monomethyl ester (oxidative) cyclase activity	MF
9043	GO:0052919	0.013413	1	1	1	1	0.0118189	1	aliphatic (R)-hydroxynitrile lyase activity	MF
9044	GO:0052920	0.013413	1	1	1	1	0.0118189	1	(2R)-2-hydroxy-2-methylbutanenitrile lyase activity	MF
9045	GO:0052921	0.013413	1	1	1	1	0.0118189	1	acetone-cyanohydrin acetone-lyase (cyanide-forming) activity	MF
7905	GO:0046915	0.0134993	1	0.998482	1	3	0.484575	41	transition metal ion transmembrane transporter activity	MF
2094	GO:0006952	0.0135951	1	0.99282	1	23	14.1945	1201	defense response	BP
5765	GO:0032586	0.0138004	1	0.999286	1	2	0.177283	15	protein storage vacuole membrane	CC
4328	GO:0016682	0.0138173	1	0.998427	1	3	0.520032	44	oxidoreductase activity, acting on diphenols and related substances as donors, oxygen as acceptor	MF
2104	GO:0006979	0.0142969	1	0.995049	1	9	3.91206	331	response to oxidative stress	BP
7913	GO:0046933	0.0144762	1	0.999227	1	2	0.189102	16	proton-transporting ATP synthase activity, rotational mechanism	MF
1377	GO:0005509	0.0152018	1	0.995518	1	7	2.68289	227	calcium ion binding	MF
1306	GO:0005217	0.0152343	1	1	1	1	0.0118189	1	intracellular ligand-gated ion channel activity	MF
1307	GO:0005221	0.0152343	1	1	1	1	0.0118189	1	intracellular cyclic nucleotide activated cation channel activity	MF
1308	GO:0005222	0.0152343	1	1	1	1	0.0118189	1	intracellular cAMP activated cation channel activity	MF
7102	GO:0043855	0.0152343	1	1	1	1	0.0118189	1	cyclic nucleotide-gated ion channel activity	MF
1652	GO:0006119	0.0153189	1	1	1	1	0.0118189	1	oxidative phosphorylation	BP
6760	GO:0042743	0.0155236	1	0.997285	1	4	0.96915	82	hydrogen peroxide metabolic process	BP
2932	GO:0009611	0.0158981	1	0.995814	1	6	2.04467	173	response to wounding	BP
1304	GO:0005215	0.0166695	1	0.991027	1	23	14.3363	1213	transporter activity	MF
2937	GO:0009620	0.017081	1	0.994345	1	8	3.33293	282	response to fungus	BP
2850	GO:0009414	0.0174014	1	0.994218	1	8	3.36839	285	response to water deprivation	BP
8163	GO:0048511	0.0176449	1	0.995953	1	5	1.48918	126	rhythmic process	BP
2851	GO:0009415	0.0184231	1	0.993815	1	8	3.40384	288	response to water	BP
2715	GO:0009126	0.018816	1	0.996508	1	4	1.05188	89	purine nucleoside monophosphate metabolic process	BP
2745	GO:0009167	0.018816	1	0.996508	1	4	1.05188	89	purine ribonucleoside monophosphate metabolic process	BP
7238	GO:0044425	0.0192179	1	0.98693	1	68	54.3315	4597	membrane part	CC
3005	GO:0009717	0.020122	1	0.999898	1	1	0.0236378	2	isoflavonoid biosynthetic process	BP
7695	GO:0046287	0.020122	1	0.999898	1	1	0.0236378	2	isoflavonoid metabolic process	BP
7453	GO:0045431	0.0201688	1	0.999898	1	1	0.0236378	2	flavonol synthase activity	MF
7465	GO:0045486	0.0201688	1	0.999898	1	1	0.0236378	2	naringenin 3-dioxygenase activity	MF
2641	GO:0008999	0.0201908	1	0.999898	1	1	0.0236378	2	ribosomal-protein-alanine N-acetyltransferase activity	MF
2727	GO:0009145	0.0203824	1	0.997297	1	3	0.626402	53	purine nucleoside triphosphate biosynthetic process	BP
2763	GO:0009206	0.0203824	1	0.997297	1	3	0.626402	53	purine ribonucleoside triphosphate biosynthetic process	BP
2852	GO:0009416	0.0204755	1	0.99123	1	12	6.20492	525	response to light stimulus	BP
7827	GO:0046622	0.0205745	1	0.999894	1	1	0.0236378	2	positive regulation of organ growth	BP
9078	GO:0055073	0.0206326	1	0.999893	1	1	0.0236378	2	cadmium ion homeostasis	BP
9729	GO:0071585	0.0206326	1	0.999893	1	1	0.0236378	2	detoxification of cadmium ion	BP
7844	GO:0046686	0.0209648	1	0.993409	1	7	2.78926	236	response to cadmium ion	BP
6066	GO:0033993	0.0211415	1	0.991281	1	11	5.54306	469	response to lipid	BP
3018	GO:0009737	0.0211969	1	0.992155	1	9	4.14843	351	response to abscisic acid	BP
6022	GO:0033759	0.0232799	1	0.999864	1	1	0.0236378	2	flavone synthase activity	MF
4326	GO:0016679	0.0232893	1	0.99675	1	3	0.63822	54	oxidoreductase activity, acting on diphenols and related substances as donors	MF
9858	GO:0072509	0.0234292	1	0.995358	1	4	1.02824	87	divalent inorganic cation transmembrane transporter activity	MF
8634	GO:0051287	0.0249401	1	0.994958	1	4	1.08734	92	NAD binding	MF
6762	GO:0042752	0.0251094	1	0.996408	1	3	0.579126	49	regulation of circadian rhythm	BP
5108	GO:0030410	0.025936	1	0.99983	1	1	0.0236378	2	nicotianamine synthase activity	MF
5110	GO:0030417	0.025936	1	0.99983	1	1	0.0236378	2	nicotianamine metabolic process	BP
5111	GO:0030418	0.025936	1	0.99983	1	1	0.0236378	2	nicotianamine biosynthetic process	BP
9817	GO:0072351	0.025936	1	0.99983	1	1	0.0236378	2	tricarboxylic acid biosynthetic process	BP
7220	GO:0044373	0.0260815	1	0.999829	1	1	0.0236378	2	cytokinin binding	MF
1397	GO:0005576	0.0260906	1	0.986416	1	18	11.2634	953	extracellular region	CC
6027	GO:0033773	0.0270281	1	0.999816	1	1	0.0236378	2	isoflavone 2'-hydroxylase activity	MF
8285	GO:0048878	0.0274045	1	0.989397	1	9	4.27844	362	chemical homeostasis	BP
4490	GO:0016998	0.0279254	1	0.99782	1	2	0.271835	23	cell wall macromolecule catabolic process	BP
2996	GO:0009699	0.0285259	1	0.993979	1	4	1.19371	101	phenylpropanoid biosynthetic process	BP
4697	GO:0019253	0.0288222	1	0.997705	1	2	0.283654	24	reductive pentose-phosphate cycle	BP
4793	GO:0019685	0.0288222	1	0.997705	1	2	0.283654	24	photosynthesis, dark reaction	BP
8795	GO:0051777	0.0291193	1	0.999786	1	1	0.0236378	2	ent-kaurenoate oxidase activity	MF
4848	GO:0019866	0.0294911	1	0.989191	1	8	3.60476	305	organelle inner membrane	CC
5903	GO:0033178	0.0296997	1	0.997597	1	2	0.283654	24	proton-transporting two-sector ATPase complex, catalytic domain	CC
6702	GO:0042542	0.0307776	1	0.995206	1	3	0.709134	60	response to hydrogen peroxide	BP
4947	GO:0022892	0.0308922	1	0.983917	1	17	10.3415	875	substrate-specific transporter activity	MF
2022	GO:0006812	0.0317555	1	0.988193	1	8	3.72295	315	cation transport	BP
9883	GO:0072593	0.0317928	1	0.99306	1	4	1.20553	102	reactive oxygen species metabolic process	BP
3063	GO:0009809	0.032082	1	0.99492	1	3	0.720953	61	lignin biosynthetic process	BP
382	GO:0001135	0.0333187	1	0.994639	1	3	0.756409	64	transcription factor activity, RNA polymerase II transcription factor recruiting	MF
2021	GO:0006811	0.033321	1	0.98468	1	12	6.70132	567	ion transport	BP
4138	GO:0016209	0.0336798	1	0.990842	1	5	1.84375	156	antioxidant activity	MF
2218	GO:0007263	0.0349638	1	0.999588	1	1	0.0354567	3	nitric oxide mediated signal transduction	BP
9452	GO:0070544	0.035009	1	0.999587	1	1	0.0354567	3	histone H3-K36 demethylation	BP
2760	GO:0009202	0.0357587	1	0.999569	1	1	0.0354567	3	deoxyribonucleoside triphosphate biosynthetic process	BP
6707	GO:0042549	0.0358688	1	0.999513	1	1	0.0472756	4	photosystem II stabilization	BP
2027	GO:0006818	0.0363601	1	0.993946	1	3	0.768228	65	hydrogen transport	BP
4045	GO:0015992	0.0363601	1	0.993946	1	3	0.768228	65	proton transport	BP
2822	GO:0009314	0.0363667	1	0.983061	1	12	6.73677	570	response to radiation	BP
1387	GO:0005537	0.0364784	1	0.999551	1	1	0.0354567	3	mannose binding	MF
4486	GO:0016984	0.0366723	1	0.999547	1	1	0.0354567	3	ribulose-bisphosphate carboxylase activity	MF
7769	GO:0046470	0.0378087	1	0.996483	1	2	0.330929	28	phosphatidylcholine metabolic process	BP
1697	GO:0006260	0.0379999	1	0.989334	1	5	1.82011	154	DNA replication	BP
2759	GO:0009201	0.0385007	1	0.993442	1	3	0.780047	66	ribonucleoside triphosphate biosynthetic process	BP
3410	GO:0010279	0.0389998	1	0.999487	1	1	0.0354567	3	indole-3-acetic acid amido synthetase activity	MF
381	GO:0001134	0.0390128	1	0.993315	1	3	0.803685	68	transcription factor activity, transcription factor recruiting	MF
3778	GO:0015078	0.0390979	1	0.990878	1	4	1.34735	114	hydrogen ion transmembrane transporter activity	MF
4041	GO:0015985	0.0395427	1	0.996238	1	2	0.31911	27	energy coupled proton transport, down electrochemical gradient	BP
4042	GO:0015986	0.0395427	1	0.996238	1	2	0.31911	27	ATP synthesis coupled proton transport	BP
6056	GO:0033946	0.0395654	1	0.999406	1	1	0.0472756	4	xyloglucan-specific endo-beta-1,4-glucanase activity	MF
8344	GO:0050474	0.0400557	1	0.999391	1	1	0.0472756	4	(S)-norcoclaurine synthase activity	MF
7939	GO:0047100	0.0413166	1	0.999352	1	1	0.0472756	4	glyceraldehyde-3-phosphate dehydrogenase (NADP+) (phosphorylating) activity	MF
2943	GO:0009628	0.0413808	1	0.974627	1	27	19.2648	1630	response to abiotic stimulus	BP
7310	GO:0044769	0.0413947	1	0.995955	1	2	0.330929	28	ATPase activity, coupled to transmembrane movement of ions, rotational mechanism	MF
8349	GO:0050505	0.0414577	1	0.999419	1	1	0.0354567	3	hydroquinone glucosyltransferase activity	MF
2739	GO:0009161	0.0416958	1	0.990076	1	4	1.32372	112	ribonucleoside monophosphate metabolic process	BP
10607	GO:1901136	0.0417157	1	0.992663	1	3	0.803685	68	carbohydrate derivative catabolic process	BP
4418	GO:0016832	0.0421721	1	0.995822	1	2	0.354567	30	aldehyde-lyase activity	MF
283	GO:0000813	0.0431276	1	0.999293	1	1	0.0472756	4	ESCRT I complex	CC
7906	GO:0046916	0.0436472	1	0.992177	1	3	0.839142	71	cellular transition metal ion homeostasis	BP
10715	GO:1901657	0.044181	1	0.983761	1	7	3.26202	276	glycosyl compound metabolic process	BP
2713	GO:0009123	0.0442391	1	0.989269	1	4	1.34735	114	nucleoside monophosphate metabolic process	BP
3799	GO:0015137	0.0442637	1	0.999337	1	1	0.0354567	3	citrate transmembrane transporter activity	MF
10359	GO:0098542	0.0457096	1	0.977956	1	12	6.93769	587	defense response to other organism	BP
2893	GO:0009534	0.0461916	1	0.988634	1	4	1.39463	118	chloroplast thylakoid	CC
5580	GO:0031976	0.0461916	1	0.988634	1	4	1.39463	118	plastid thylakoid	CC
498	GO:0001944	0.0462421	1	0.995182	1	2	0.354567	30	vasculature development	BP
4277	GO:0016602	0.0467371	1	0.999169	1	1	0.0472756	4	CCAAT-binding factor complex	CC
2323	GO:0008061	0.0472033	1	0.995018	1	2	0.366386	31	chitin binding	MF
4631	GO:0018958	0.0472691	1	0.995	1	2	0.378205	32	phenol-containing compound metabolic process	BP
9953	GO:0080044	0.0475344	1	0.991179	1	3	0.874598	74	quercetin 7-O-glucosyltransferase activity	MF
6759	GO:0042742	0.0475824	1	0.980852	1	8	3.99479	338	defense response to bacterium	BP
1316	GO:0005249	0.0476616	1	0.99496	1	2	0.342748	29	voltage-gated potassium channel activity	MF
7426	GO:0045277	0.0477865	1	0.999131	1	1	0.0472756	4	respiratory chain complex IV	CC
4334	GO:0016705	0.0483232	1	0.981888	1	7	3.33293	282	oxidoreductase activity, acting on paired donors, with incorporation or reduction of molecular oxygen	MF
9072	GO:0055065	0.0483857	1	0.985486	1	5	2.00921	170	metal ion homeostasis	BP
3062	GO:0009808	0.049067	1	0.990786	1	3	0.850961	72	lignin metabolic process	BP
9952	GO:0080043	0.0495272	1	0.990656	1	3	0.886417	75	quercetin 3-O-glucosyltransferase activity	MF
8840	GO:0051938	0.0504163	1	0.998967	1	1	0.0590945	5	L-glutamate import	BP
10080	GO:0089718	0.0504163	1	0.998967	1	1	0.0590945	5	amino acid import across plasma membrane	BP
10385	GO:0098712	0.0504163	1	0.998967	1	1	0.0590945	5	L-glutamate import across plasma membrane	BP
10946	GO:1902837	0.0504163	1	0.998967	1	1	0.0590945	5
11111	GO:1903802	0.0504163	1	0.998967	1	1	0.0590945	5	L-glutamate(1-) import across plasma membrane	BP
11206	GO:1990123	0.0504163	1	0.998967	1	1	0.0590945	5
2517	GO:0008551	0.0504804	1	0.999029	1	1	0.0472756	4	cadmium-exporting ATPase activity	MF
4233	GO:0016463	0.0504804	1	0.999029	1	1	0.0472756	4	zinc-exporting ATPase activity	MF
1012	GO:0004445	0.0511213	1	0.999004	1	1	0.0472756	4	inositol-polyphosphate 5-phosphatase activity	MF
8970	GO:0052658	0.0511213	1	0.999004	1	1	0.0472756	4	inositol-1,4,5-trisphosphate 5-phosphatase activity	MF
8971	GO:0052659	0.0511213	1	0.999004	1	1	0.0472756	4	inositol-1,3,4,5-tetrakisphosphate 5-phosphatase activity	MF
8996	GO:0052743	0.0511213	1	0.999004	1	1	0.0472756	4	inositol tetrakisphosphate phosphatase activity	MF
4837	GO:0019829	0.0514298	1	0.990161	1	3	0.850961	72	cation-transporting ATPase activity	MF
6733	GO:0042625	0.0514298	1	0.990161	1	3	0.850961	72	ATPase coupled ion transmembrane transporter activity	MF
4338	GO:0016709	0.0515652	1	0.986852	1	4	1.43009	121	oxidoreductase activity, acting on paired donors, with incorporation or reduction of molecular oxygen, NAD(P)H as one donor, and incorporation of one atom of oxygen	MF
7273	GO:0044550	0.0538292	1	0.983365	1	5	2.11558	179	secondary metabolite biosynthetic process	BP
5144	GO:0030527	0.0541772	1	0.998806	1	1	0.0590945	5	structural constituent of chromatin	MF
8992	GO:0052736	0.0542348	1	0.998803	1	1	0.0590945	5	beta-glucanase activity	MF
2365	GO:0008171	0.0545538	1	0.993739	1	2	0.401843	34	O-methyltransferase activity	MF
6334	GO:0035264	0.0546366	1	0.99886	1	1	0.0472756	4	multicellular organism growth	BP
4940	GO:0022843	0.0548287	1	0.993717	1	2	0.366386	31	voltage-gated cation channel activity	MF
2955	GO:0009643	0.0549842	1	0.99877	1	1	0.0590945	5	photosynthetic acclimation	BP
2995	GO:0009698	0.0550495	1	0.98566	1	4	1.46554	124	phenylpropanoid metabolic process	BP
3031	GO:0009751	0.0564673	1	0.98517	1	4	1.46554	124	response to salicylic acid	BP
4054	GO:0016021	0.05685	1	0.959353	1	57	46.9565	3973	integral component of membrane	CC
1042	GO:0004497	0.0571542	1	0.979707	1	6	2.78926	236	monooxygenase activity	MF
3803	GO:0015142	0.0572596	1	0.998747	1	1	0.0472756	4	tricarboxylic acid transmembrane transporter activity	MF
941	GO:0004328	0.0573091	1	0.998662	1	1	0.0590945	5	formamidase activity	MF
82	GO:0000160	0.0573924	1	0.981949	1	5	2.10376	178	phosphorelay signal transduction system	BP
8527	GO:0051091	0.0576375	1	0.998646	1	1	0.0590945	5	positive regulation of DNA binding transcription factor activity	BP
3072	GO:0009820	0.0585729	1	0.993	1	2	0.413661	35	alkaloid metabolic process	BP
3297	GO:0010117	0.0586042	1	0.9986	1	1	0.0590945	5	photoprotection	BP
6683	GO:0042439	0.0599167	1	0.99274	1	2	0.42548	36	ethanolamine-containing compound metabolic process	BP
9857	GO:0072507	0.060899	1	0.992582	1	2	0.390024	33	divalent inorganic cation homeostasis	BP
7242	GO:0044429	0.0611454	1	0.971304	1	10	5.77944	489	mitochondrial part	CC
1312	GO:0005242	0.061157	1	0.998474	1	1	0.0590945	5	inward rectifier potassium channel activity	MF
10704	GO:1901616	0.0613207	1	0.992492	1	2	0.401843	34	organic hydroxy compound catabolic process	BP
2915	GO:0009579	0.0616441	1	0.980212	1	5	2.21013	187	thylakoid	CC
7619	GO:0046030	0.061842	1	0.998439	1	1	0.0590945	5	inositol trisphosphate phosphatase activity	MF
11215	GO:1990204	0.0619206	1	0.987205	1	3	0.957331	81	oxidoreductase complex	CC
8053	GO:0048029	0.06259	1	0.992239	1	2	0.413661	35	monosaccharide binding	MF
1190	GO:0004748	0.0629684	1	0.998381	1	1	0.0590945	5	ribonucleoside-diphosphate reductase activity, thioredoxin disulfide as acceptor	MF
4351	GO:0016728	0.0629684	1	0.998381	1	1	0.0590945	5	oxidoreductase activity, acting on CH or CH2 groups, disulfide as acceptor	MF
5586	GO:0031984	0.0630418	1	0.982825	1	4	1.54828	131	organelle subcompartment	CC
2716	GO:0009127	0.0633862	1	0.986778	1	3	0.957331	81	purine nucleoside monophosphate biosynthetic process	BP
2746	GO:0009168	0.0633862	1	0.986778	1	3	0.957331	81	purine ribonucleoside monophosphate biosynthetic process	BP
1344	GO:0005354	0.0634652	1	0.998355	1	1	0.0590945	5	galactose transmembrane transporter activity	MF
3806	GO:0015146	0.0634652	1	0.998355	1	1	0.0590945	5	pentose transmembrane transporter activity	MF
3807	GO:0015148	0.0634652	1	0.998355	1	1	0.0590945	5	D-xylose transmembrane transporter activity	MF
3898	GO:0015575	0.0634652	1	0.998355	1	1	0.0590945	5	mannitol transmembrane transporter activity	MF
3899	GO:0015576	0.0634652	1	0.998355	1	1	0.0590945	5	sorbitol transmembrane transporter activity	MF
3900	GO:0015591	0.0634652	1	0.998355	1	1	0.0590945	5	D-ribose transmembrane transporter activity	MF
8223	GO:0048639	0.063985	1	0.998327	1	1	0.0590945	5	positive regulation of developmental growth	BP
10078	GO:0089711	0.0640706	1	0.998254	1	1	0.0709134	6	L-glutamate transmembrane transport	BP
10894	GO:1902475	0.0640706	1	0.998254	1	1	0.0709134	6	L-alpha-amino acid transmembrane transport	BP
7651	GO:0046128	0.0641015	1	0.982439	1	4	1.56009	132	purine ribonucleoside metabolic process	BP
7875	GO:0046855	0.0644392	1	0.998303	1	1	0.0590945	5	inositol phosphate dephosphorylation	BP
9718	GO:0071545	0.0644392	1	0.998303	1	1	0.0590945	5	inositol phosphate catabolic process	BP
6109	GO:0034220	0.0644861	1	0.979042	1	5	2.17468	184	ion transmembrane transport	BP
3779	GO:0015079	0.0646985	1	0.986411	1	3	0.898236	76	potassium ion transmembrane transporter activity	MF
7806	GO:0046524	0.0648037	1	0.998214	1	1	0.0709134	6	sucrose-phosphate synthase activity	MF
9894	GO:0072658	0.0653594	1	0.998182	1	1	0.0709134	6	maintenance of protein location in membrane	BP
9896	GO:0072660	0.0653594	1	0.998182	1	1	0.0709134	6	maintenance of protein location in plasma membrane	BP
4065	GO:0016045	0.066348	1	0.998126	1	1	0.0709134	6	detection of bacterium	BP
10360	GO:0098543	0.066348	1	0.998126	1	1	0.0709134	6	detection of other organism	BP
9646	GO:0071326	0.0667468	1	0.998103	1	1	0.0709134	6	cellular response to monosaccharide stimulus	BP
9649	GO:0071331	0.0667468	1	0.998103	1	1	0.0709134	6	cellular response to hexose stimulus	BP
9650	GO:0071333	0.0667468	1	0.998103	1	1	0.0709134	6	cellular response to glucose stimulus	BP
6626	GO:0042278	0.0670914	1	0.981339	1	4	1.58373	134	purine nucleoside metabolic process	BP
10606	GO:1901135	0.0677216	1	0.966371	1	11	6.58313	557	carbohydrate derivative metabolic process	BP
1321	GO:0005267	0.0681247	1	0.991134	1	2	0.42548	36	potassium channel activity	MF
1068	GO:0004553	0.0684038	1	0.970362	1	8	4.26662	361	hydrolase activity, hydrolyzing O-glycosyl compounds	MF
4131	GO:0016174	0.0697633	1	0.997925	1	1	0.0709134	6	NAD(P)H oxidase activity	MF
9947	GO:0080037	0.0720429	1	0.997786	1	1	0.0709134	6	negative regulation of cytokinin-activated signaling pathway	BP
3318	GO:0010163	0.0723883	1	0.997764	1	1	0.0709134	6
2758	GO:0009200	0.072396	1	0.997701	1	1	0.0827323	7	deoxyribonucleoside triphosphate metabolic process	BP
3814	GO:0015168	0.072816	1	0.997737	1	1	0.0709134	6	glycerol transmembrane transporter activity	MF
4621	GO:0018742	0.0730298	1	0.99766	1	1	0.0827323	7	epoxide hydrolase B activity	MF
145	GO:0000302	0.073451	1	0.978944	1	4	1.61919	137	response to reactive oxygen species	BP
6870	GO:0043092	0.0736596	1	0.997619	1	1	0.0827323	7	L-amino acid import	BP
969	GO:0004365	0.0737516	1	0.997613	1	1	0.0827323	7	glyceraldehyde-3-phosphate dehydrogenase (NAD+) (phosphorylating) activity	MF
4411	GO:0016820	0.0738073	1	0.975069	1	5	2.28105	193	hydrolase activity, acting on acid anhydrides, catalyzing transmembrane movement of substances	MF
6543	GO:0040009	0.0741575	1	0.997586	1	1	0.0827323	7	regulation of growth rate	BP
2401	GO:0008239	0.0741774	1	0.997742	1	1	0.0590945	5	dipeptidyl-peptidase activity	MF
4937	GO:0022836	0.0749274	1	0.983288	1	3	0.910055	77	gated channel activity	MF
10381	GO:0098662	0.0749487	1	0.983251	1	3	0.992787	84	inorganic cation transmembrane transport	BP
7304	GO:0044746	0.0767396	1	0.997412	1	1	0.0827323	7	amino acid transmembrane export	BP
863	GO:0004097	0.0768483	1	0.997405	1	1	0.0827323	7	catechol oxidase activity	MF
6180	GO:0034485	0.0770477	1	0.997462	1	1	0.0709134	6	phosphatidylinositol-3,4,5-trisphosphate 5-phosphatase activity	MF
1900	GO:0006576	0.0773563	1	0.982479	1	3	1.01643	86	cellular biogenic amine metabolic process	BP
7161	GO:0044106	0.0773563	1	0.982479	1	3	1.01643	86	cellular amine metabolic process	BP
3977	GO:0015813	0.0776262	1	0.997351	1	1	0.0827323	7	L-glutamate transport	BP
1267	GO:0004867	0.0782853	1	0.997305	1	1	0.0827323	7	serine-type endopeptidase inhibitor activity	MF
10375	GO:0098655	0.079642	1	0.981743	1	3	1.01643	86	cation transmembrane transport	BP
2939	GO:0009624	0.0799648	1	0.981619	1	3	1.07552	91	response to nematode	BP
4335	GO:0016706	0.0802892	1	0.988483	1	2	0.484575	41	oxidoreductase activity, acting on paired donors, with incorporation or reduction of molecular oxygen, 2-oxoglutarate as one donor, and incorporation of one atom each of oxygen into both donors	MF
1376	GO:0005507	0.0807953	1	0.976082	1	4	1.66646	141	copper ion binding	MF
6329	GO:0035251	0.0815141	1	0.971661	1	5	2.3756	201	UDP-glucosyltransferase activity	MF
488	GO:0001906	0.0816307	1	0.997006	1	1	0.0945512	8	cell killing	BP
5538	GO:0031640	0.0816307	1	0.997006	1	1	0.0945512	8	killing of cells of other organism	BP
7219	GO:0044364	0.0816307	1	0.997006	1	1	0.0945512	8	disruption of cells of other organism	BP
6780	GO:0042787	0.0819873	1	0.980988	1	3	0.992787	84	protein ubiquitination involved in ubiquitin-dependent protein catabolic process	BP
8430	GO:0050801	0.0823899	1	0.967929	1	6	3.04928	258	ion homeostasis	BP
1455	GO:0005740	0.0833925	1	0.996874	1	1	0.0945512	8	mitochondrial envelope	CC
2957	GO:0009645	0.0845632	1	0.996848	1	1	0.0827323	7	response to low light intensity stimulus	BP
5377	GO:0031224	0.0851615	1	0.937152	1	58	49.1548	4159	intrinsic component of membrane	CC
5846	GO:0032957	0.0851817	1	0.996801	1	1	0.0827323	7	inositol trisphosphate metabolic process	BP
7807	GO:0046527	0.0869698	1	0.969188	1	5	2.42287	205	glucosyltransferase activity	MF
3916	GO:0015672	0.0873812	1	0.973429	1	4	1.72556	146	monovalent inorganic cation transport	BP
661	GO:0003333	0.0881788	1	0.98666	1	2	0.484575	41	amino acid transmembrane transport	BP
7926	GO:0046975	0.088424	1	0.996548	1	1	0.0827323	7	histone methyltransferase activity (H3-K36 specific)	MF
7871	GO:0046838	0.0885369	1	0.996539	1	1	0.0827323	7	phosphorylated carbohydrate dephosphorylation	BP
944	GO:0004332	0.0894211	1	0.996341	1	1	0.10637	9	fructose-bisphosphate aldolase activity	MF
3228	GO:0010031	0.089915	1	0.996356	1	1	0.0945512	8	circumnutation	BP
10705	GO:1901617	0.0903428	1	0.972212	1	4	1.7492	148	organic hydroxy compound biosynthetic process	BP
10926	GO:1902600	0.0903441	1	0.98611	1	2	0.520032	44	hydrogen ion transmembrane transport	BP
7018	GO:0043495	0.0909717	1	0.996268	1	1	0.0945512	8	protein membrane anchor	MF
2400	GO:0008238	0.0918892	1	0.977648	1	3	1.01643	86	exopeptidase activity	MF
556	GO:0002218	0.0920082	1	0.985739	1	2	0.484575	41	activation of innate immune response	BP
554	GO:0002213	0.0920526	1	0.996177	1	1	0.0945512	8	defense response to insect	BP
4395	GO:0016798	0.0927031	1	0.957154	1	8	4.58573	388	hydrolase activity, acting on glycosyl bonds	MF
2176	GO:0007129	0.0931127	1	0.996027	1	1	0.10637	9	synapsis	BP
358	GO:0001076	0.0931992	1	0.977148	1	3	1.13461	96	transcription factor activity, RNA polymerase II transcription factor binding	MF
10391	GO:0098754	0.0954093	1	0.995825	1	1	0.10637	9	detoxification	BP
9083	GO:0055080	0.0959283	1	0.965023	1	5	2.47015	209	cation homeostasis	BP
7421	GO:0045263	0.0960064	1	0.995771	1	1	0.10637	9	proton-transporting ATP synthase complex, coupling factor F(o)	CC
2732	GO:0009150	0.0961225	1	0.969799	1	4	1.77283	150	purine ribonucleotide metabolic process	BP
3782	GO:0015086	0.0965407	1	0.995788	1	1	0.0945512	8	cadmium ion transmembrane transporter activity	MF
569	GO:0002253	0.0967418	1	0.984556	1	2	0.496394	42	activation of immune response	BP
9897	GO:0072661	0.09727	1	0.995657	1	1	0.10637	9
1349	GO:0005365	0.0974133	1	0.99571	1	1	0.0945512	8	myo-inositol transmembrane transporter activity	MF
2056	GO:0006875	0.0981774	1	0.975397	1	3	1.13461	96	cellular metal ion homeostasis	BP
2963	GO:0009651	0.0984251	1	0.951586	1	9	5.51943	467	response to salt stress	BP
2798	GO:0009263	0.0990786	1	0.995559	1	1	0.0945512	8	deoxyribonucleotide biosynthetic process	BP
9077	GO:0055072	0.0990937	1	0.983915	1	2	0.543669	46	iron ion homeostasis	BP
4137	GO:0016208	0.0991915	1	0.99548	1	1	0.10637	9	AMP binding	MF
10379	GO:0098660	0.0995673	1	0.974909	1	3	1.11098	94	inorganic ion transmembrane transport	BP
6335	GO:0035265	0.0998031	1	0.995492	1	1	0.0945512	8	organ growth	BP
9754	GO:0071732	0.100216	1	0.995384	1	1	0.10637	9	cellular response to nitric oxide	BP
7684	GO:0046244	0.100332	1	0.995374	1	1	0.10637	9	salicylic acid catabolic process	BP
2469	GO:0008422	0.101141	1	0.974353	1	3	1.08734	92	beta-glucosidase activity	MF
10703	GO:1901615	0.102054	1	0.957999	1	6	3.21474	272	organic hydroxy compound metabolic process	BP
7179	GO:0044212	0.102113	1	0.954599	1	7	4.07752	345	transcription regulatory region DNA binding	MF
1102	GO:0004596	0.102548	1	0.995163	1	1	0.10637	9	peptide alpha-N-acetyltransferase activity	MF
6105	GO:0034212	0.102548	1	0.995163	1	1	0.10637	9	peptide N-acetyltransferase activity	MF
3308	GO:0010148	0.102566	1	0.995161	1	1	0.10637	9	transpiration	BP
1665	GO:0006163	0.103039	1	0.966835	1	4	1.82011	154	purine nucleotide metabolic process	BP
1588	GO:0006006	0.103515	1	0.982729	1	2	0.590945	50	glucose metabolic process	BP
8464	GO:0050879	0.103863	1	0.995035	1	1	0.10637	9	multicellular organismal movement	BP
327	GO:0000975	0.104336	1	0.953371	1	7	4.10116	347	regulatory region DNA binding	MF
354	GO:0001067	0.104336	1	0.953371	1	7	4.10116	347	regulatory region nucleic acid binding	MF
3556	GO:0010497	0.104761	1	0.994886	1	1	0.118189	10	plasmodesmata-mediated intercellular transport	BP
6689	GO:0042451	0.104877	1	0.972944	1	3	1.21735	103	purine nucleoside biosynthetic process	BP
7652	GO:0046129	0.104877	1	0.972944	1	3	1.21735	103	purine ribonucleoside biosynthetic process	BP
3294	GO:0010114	0.105351	1	0.982263	1	2	0.567307	48	response to red light	BP
6700	GO:0042538	0.105521	1	0.982208	1	2	0.579126	49	hyperosmotic salinity response	BP
8445	GO:0050829	0.105703	1	0.994792	1	1	0.118189	10	defense response to Gram-negative bacterium	BP
4959	GO:0030001	0.105887	1	0.960242	1	5	2.52924	214	metal ion transport	BP
2574	GO:0008757	0.109293	1	0.958579	1	5	2.50561	212	S-adenosylmethionine-dependent methyltransferase activity	MF
3102	GO:0009863	0.109497	1	0.981138	1	2	0.579126	49	salicylic acid mediated signaling pathway	BP
5852	GO:0032973	0.109594	1	0.994393	1	1	0.118189	10	amino acid export	BP
6201	GO:0034594	0.10967	1	0.994452	1	1	0.10637	9	phosphatidylinositol trisphosphate phosphatase activity	MF
9085	GO:0055082	0.111227	1	0.963231	1	4	1.85557	157	cellular chemical homeostasis	BP
2364	GO:0008170	0.112509	1	0.970118	1	3	1.15825	98	N-methyltransferase activity	MF
3968	GO:0015802	0.112617	1	0.994072	1	1	0.118189	10	basic amino acid transport	BP
4267	GO:0016577	0.112772	1	0.994055	1	1	0.118189	10	histone demethylation	BP
9358	GO:0070076	0.112772	1	0.994055	1	1	0.118189	10	histone lysine demethylation	BP
8376	GO:0050664	0.114009	1	0.993921	1	1	0.118189	10	oxidoreductase activity, acting on NAD(P)H, oxygen as acceptor	MF
7482	GO:0045551	0.115584	1	0.993687	1	1	0.130008	11	cinnamyl-alcohol dehydrogenase activity	MF
9000	GO:0052747	0.115584	1	0.993687	1	1	0.130008	11	sinapyl alcohol dehydrogenase activity	MF
2737	GO:0009156	0.115705	1	0.968874	1	3	1.21735	103	ribonucleoside monophosphate biosynthetic process	BP
622	GO:0002764	0.116333	1	0.993665	1	1	0.118189	10	immune response-regulating signaling pathway	BP
922	GO:0004301	0.116343	1	0.993602	1	1	0.130008	11	epoxide hydrolase activity	MF
4119	GO:0016143	0.117121	1	0.978986	1	2	0.614583	52	S-glycoside metabolic process	BP
4812	GO:0019757	0.117121	1	0.978986	1	2	0.614583	52	glycosinolate metabolic process	BP
4815	GO:0019760	0.117121	1	0.978986	1	2	0.614583	52	glucosinolate metabolic process	BP
8499	GO:0051026	0.117705	1	0.993511	1	1	0.118189	10	chiasma assembly	BP
2058	GO:0006879	0.118013	1	0.993413	1	1	0.130008	11	cellular iron ion homeostasis	BP
3365	GO:0010222	0.118241	1	0.993386	1	1	0.130008	11	stem vascular tissue pattern formation	BP
1010	GO:0004439	0.11897	1	0.993367	1	1	0.118189	10	phosphatidylinositol-4,5-bisphosphate 5-phosphatase activity	MF
3750	GO:0014070	0.120045	1	0.953186	1	5	2.61198	221	response to organic cyclic compound	BP
6671	GO:0042391	0.120433	1	0.97806	1	2	0.590945	50	regulation of membrane potential	BP
9753	GO:0071731	0.120717	1	0.9931	1	1	0.130008	11	response to nitric oxide	BP
2714	GO:0009124	0.121218	1	0.966722	1	3	1.24098	105	nucleoside monophosphate biosynthetic process	BP
129	GO:0000272	0.122022	1	0.958325	1	4	1.89102	160	polysaccharide catabolic process	BP
4125	GO:0016157	0.122189	1	0.992926	1	1	0.130008	11	sucrose synthase activity	MF
6896	GO:0043161	0.122382	1	0.947132	1	6	3.32111	281	proteasome-mediated ubiquitin-dependent protein catabolic process	BP
8998	GO:0052745	0.122559	1	0.992951	1	1	0.118189	10	inositol phosphate phosphatase activity	MF
7139	GO:0044000	0.122871	1	0.992788	1	1	0.141827	12	movement in host	BP
7308	GO:0044766	0.122871	1	0.992788	1	1	0.141827	12	multi-organism transport	BP
7852	GO:0046739	0.122871	1	0.992788	1	1	0.141827	12	transport of virus in multicellular host	BP
7860	GO:0046794	0.122871	1	0.992788	1	1	0.141827	12	transport of virus	BP
8809	GO:0051814	0.122871	1	0.992788	1	1	0.141827	12	movement in other organism involved in symbiotic interaction	BP
10916	GO:1902579	0.122871	1	0.992788	1	1	0.141827	12	multi-organism localization	BP
2711	GO:0009119	0.123602	1	0.957585	1	4	1.92648	163	ribonucleoside metabolic process	BP
2924	GO:0009595	0.124027	1	0.992648	1	1	0.141827	12	detection of biotic stimulus	BP
10365	GO:0098581	0.124027	1	0.992648	1	1	0.141827	12	detection of external biotic stimulus	BP
3557	GO:0010498	0.124292	1	0.946081	1	6	3.33293	282	proteasomal protein catabolic process	BP
7667	GO:0046165	0.124794	1	0.965304	1	3	1.2528	106	alcohol biosynthetic process	BP
1313	GO:0005244	0.124916	1	0.976764	1	2	0.579126	49	voltage-gated ion channel activity	MF
4934	GO:0022832	0.124916	1	0.976764	1	2	0.579126	49	voltage-gated channel activity	MF
1831	GO:0006482	0.125138	1	0.992572	1	1	0.130008	11	protein demethylation	BP
2390	GO:0008214	0.125138	1	0.992572	1	1	0.130008	11	protein dealkylation	BP
2034	GO:0006829	0.126975	1	0.992347	1	1	0.130008	11	zinc II ion transport	BP
10393	GO:0098771	0.127201	1	0.949503	1	5	2.69471	228	inorganic ion homeostasis	BP
10829	GO:1902170	0.128343	1	0.992114	1	1	0.141827	12	cellular response to reactive nitrogen species	BP
6202	GO:0034595	0.128858	1	0.992112	1	1	0.130008	11	phosphatidylinositol phosphate 5-phosphatase activity	MF
4399	GO:0016803	0.12921	1	0.992005	1	1	0.141827	12	ether hydrolase activity	MF
3813	GO:0015166	0.129548	1	0.992025	1	1	0.130008	11	polyol transmembrane transporter activity	MF
3236	GO:0010039	0.130557	1	0.975001	1	2	0.650039	55	response to iron ion	BP
2834	GO:0009378	0.130733	1	0.99181	1	1	0.141827	12	four-way junction helicase activity	MF
9354	GO:0070069	0.133138	1	0.991441	1	1	0.153646	13	cytochrome complex	CC
1266	GO:0004866	0.13334	1	0.991414	1	1	0.153646	13	endopeptidase inhibitor activity	MF
5109	GO:0030414	0.13334	1	0.991414	1	1	0.153646	13	peptidase inhibitor activity	MF
7678	GO:0046189	0.134733	1	0.991179	1	1	0.165465	14	phenol-containing compound biosynthetic process	BP
3375	GO:0010232	0.135846	1	0.991139	1	1	0.141827	12	vascular transport	BP
3376	GO:0010233	0.135846	1	0.991139	1	1	0.141827	12	phloem transport	BP
9895	GO:0072659	0.136171	1	0.991036	1	1	0.153646	13	protein localization to plasma membrane	BP
4416	GO:0016830	0.136387	1	0.960556	1	3	1.32372	112	carbon-carbon lyase activity	MF
4860	GO:0019898	0.136694	1	0.973118	1	2	0.63822	54	extrinsic component of membrane	CC
3971	GO:0015807	0.137289	1	0.990944	1	1	0.141827	12	L-amino acid transport	BP
718	GO:0003846	0.138066	1	0.990777	1	1	0.153646	13	2-acylglycerol O-acyltransferase activity	MF
10203	GO:0090430	0.138066	1	0.990777	1	1	0.153646	13	caffeoyl-CoA: alcohol caffeoyl transferase activity	MF
6868	GO:0043090	0.13942	1	0.990591	1	1	0.153646	13	amino acid import	BP
8241	GO:0048731	0.140094	1	0.932715	1	7	4.2548	360	system development	BP
4349	GO:0016725	0.140501	1	0.99044	1	1	0.153646	13	oxidoreductase activity, acting on CH or CH2 groups	MF
445	GO:0001678	0.141803	1	0.990257	1	1	0.153646	13	cellular glucose homeostasis	BP
3912	GO:0015665	0.141851	1	0.990315	1	1	0.141827	12	alcohol transmembrane transporter activity	MF
10706	GO:1901618	0.141851	1	0.990315	1	1	0.141827	12	organic hydroxy compound transmembrane transporter activity	MF
11113	GO:1903825	0.141874	1	0.971464	1	2	0.650039	55	organic acid transmembrane transport	BP
4716	GO:0019336	0.142015	1	0.990227	1	1	0.153646	13	phenol-containing compound catabolic process	BP
6200	GO:0034593	0.142212	1	0.990264	1	1	0.141827	12	phosphatidylinositol bisphosphate phosphatase activity	MF
1305	GO:0005216	0.142255	1	0.958125	1	3	1.2528	106	ion channel activity	MF
7672	GO:0046174	0.143598	1	0.990068	1	1	0.141827	12	polyol catabolic process	BP
10177	GO:0090351	0.143948	1	0.990018	1	1	0.141827	12	seedling development	BP
3555	GO:0010496	0.144507	1	0.989813	1	1	0.165465	14	intercellular transport	BP
161	GO:0000326	0.14463	1	0.989853	1	1	0.153646	13	protein storage vacuole	CC
3103	GO:0009864	0.14484	1	0.98989	1	1	0.141827	12	induced systemic resistance, jasmonic acid mediated signaling pathway	BP
9267	GO:0061135	0.145094	1	0.989728	1	1	0.165465	14	endopeptidase regulator activity	MF
2101	GO:0006972	0.146445	1	0.969934	1	2	0.697315	59	hyperosmotic response	BP
2797	GO:0009262	0.146477	1	0.989584	1	1	0.153646	13	deoxyribonucleotide metabolic process	BP
3464	GO:0010359	0.1468	1	0.989537	1	1	0.153646	13	regulation of anion channel activity	BP
7191	GO:0044248	0.147162	1	0.90699	1	16	11.8662	1004	cellular catabolic process	BP
10287	GO:0097164	0.14893	1	0.969093	1	2	0.720953	61	ammonium ion metabolic process	BP
1574	GO:0005986	0.149256	1	0.989112	1	1	0.165465	14	sucrose biosynthetic process	BP
8366	GO:0050636	0.150659	1	0.988963	1	1	0.153646	13	vinorine synthase activity	MF
6889	GO:0043140	0.150782	1	0.988882	1	1	0.165465	14	ATP-dependent 3'-5' DNA helicase activity	MF
6821	GO:0042973	0.151384	1	0.96831	1	2	0.685496	58	glucan endo-1,3-beta-D-glucosidase activity	MF
7662	GO:0046148	0.151782	1	0.953986	1	3	1.32372	112	pigment biosynthetic process	BP
7843	GO:0046685	0.151988	1	0.988698	1	1	0.165465	14	response to arsenic-containing substance	BP
2794	GO:0009259	0.153411	1	0.943075	1	4	2.08013	176	ribonucleotide metabolic process	BP
1335	GO:0005342	0.154529	1	0.952779	1	3	1.32372	112	organic acid transmembrane transporter activity	MF
7917	GO:0046943	0.154529	1	0.952779	1	3	1.32372	112	carboxylic acid transmembrane transporter activity	MF
9946	GO:0080036	0.156271	1	0.988098	1	1	0.153646	13	regulation of cytokinin-activated signaling pathway	BP
9662	GO:0071369	0.157145	1	0.98796	1	1	0.153646	13	cellular response to ethylene stimulus	BP
2458	GO:0008381	0.15769	1	0.987806	1	1	0.165465	14	mechanically-gated ion channel activity	MF
4935	GO:0022833	0.15769	1	0.987806	1	1	0.165465	14	mechanically gated channel activity	MF
3827	GO:0015186	0.158252	1	0.987716	1	1	0.165465	14	L-glutamine transmembrane transporter activity	MF
4014	GO:0015926	0.158563	1	0.950986	1	3	1.32372	112	glucosidase activity	MF
1634	GO:0006094	0.159005	1	0.987436	1	1	0.200921	17	gluconeogenesis	BP
6208	GO:0034614	0.159345	1	0.98754	1	1	0.165465	14	cellular response to reactive oxygen species	BP
9074	GO:0055069	0.159634	1	0.987433	1	1	0.177283	15	zinc ion homeostasis	BP
1119	GO:0004622	0.159989	1	0.987375	1	1	0.177283	15	lysophospholipase activity	MF
10031	GO:0080144	0.161754	1	0.987148	1	1	0.165465	14	amino acid homeostasis	BP
4397	GO:0016801	0.162276	1	0.986945	1	1	0.189102	16	hydrolase activity, acting on ether bonds	MF
10082	GO:0090002	0.162455	1	0.98697	1	1	0.177283	15
8881	GO:0052126	0.162521	1	0.986904	1	1	0.189102	16	movement in host environment	BP
8889	GO:0052192	0.162521	1	0.986904	1	1	0.189102	16	movement in environment of other organism involved in symbiotic interaction	BP
6931	GO:0043234	0.163157	1	0.883452	1	28	22.6214	1914	protein complex	CC
2356	GO:0008150	0.163441	1	0.881636	1	168	162.238	13727	biological_process	BP
9642	GO:0071322	0.163536	1	0.98679	1	1	0.177283	15	cellular response to carbohydrate stimulus	BP
2816	GO:0009308	0.165857	1	0.947635	1	3	1.43009	121	amine metabolic process	BP
9266	GO:0061134	0.166399	1	0.98625	1	1	0.189102	16	peptidase regulator activity	MF
7366	GO:0045089	0.166939	1	0.962906	1	2	0.709134	60	positive regulation of innate immune response	BP
8216	GO:0048608	0.167297	1	0.915921	1	7	4.51482	382	reproductive structure development	BP
273	GO:0000794	0.169875	1	0.98571	1	1	0.177283	15	condensed nuclear chromosome	CC
6724	GO:0042592	0.169923	1	0.906132	1	9	6.21674	526	homeostatic process	BP
2099	GO:0006970	0.170534	1	0.905715	1	9	6.27583	531	response to osmotic stress	BP
10377	GO:0098657	0.170878	1	0.985474	1	1	0.189102	16	import into cell	BP
10390	GO:0098739	0.170878	1	0.985474	1	1	0.189102	16	import across plasma membrane	BP
2961	GO:0009649	0.171341	1	0.985453	1	1	0.177283	15	entrainment of circadian clock	BP
4191	GO:0016337	0.171895	1	0.985294	1	1	0.189102	16
10371	GO:0098602	0.171895	1	0.985294	1	1	0.189102	16
4961	GO:0030003	0.174347	1	0.94369	1	3	1.45372	123	cellular cation homeostasis	BP
1666	GO:0006164	0.17578	1	0.942989	1	3	1.51282	128	purine nucleotide biosynthetic process	BP
2734	GO:0009152	0.17578	1	0.942989	1	3	1.51282	128	purine ribonucleotide biosynthetic process	BP
6734	GO:0042626	0.176372	1	0.931061	1	4	2.23377	189	ATPase activity, coupled to transmembrane movement of substances	MF
4070	GO:0016052	0.17692	1	0.922068	1	5	2.95472	250	carbohydrate catabolic process	BP
2049	GO:0006863	0.176945	1	0.984386	1	1	0.189102	16	purine nucleobase transport	BP
2940	GO:0009625	0.177343	1	0.984313	1	1	0.189102	16	response to insect	BP
[truncated: 10,938 more rows]

## Sheet: top 500 upreg
internal ID	category	over represented P-Value	over represented FDR	under represented P-Value	under represented FDR	Genes in top-500 upreg	Expected genes	Genes in genome (background)	term	ontology
[truncated: 11,456 more rows]

[truncated: 12 more sheets: top 961 upreg, top 50 downreg, top 100 downreg, top 300 downreg, top 500 downreg, top 762 downreg, top 50 up-down, top 100 up-down, top 300 up-down, top 500 up-down, top 1000 up-down, top 1723 up-down]
