# Supplementary material for: Flax (Linum usitatissimum L.) response to non-optimal soil acidity and zinc deficiency
Source: BMC Plant Biol. 2019 Feb 15;19(Suppl 1):54. doi: 10.1186/s12870-019-1641-1 (PMC6393972; doi:10.1186/s12870-019-1641-1)
Supplement: Supplementary file 11 — GO enrichment analysis for tops of up- and down-regulated genes in flax cultivar Mogilevsky under pH 7.5. (XLSX 15825 kb) [file 12870_2019_1641_MOESM11_ESM.xlsx]

## Sheet: top 50 upreg
Additional file 11. GO enrichment analysis for tops of up- and down-regulated genes in flax cultivar Mogilevsky under pH 7.5.
internal ID	category	over represented P-Value	over represented FDR	under represented P-Value	under represented FDR	Genes in top-50 upreg	Expected genes	Genes in genome (background)	term	ontology
9077	GO:0055072	7.40091e-08	0.000847849	1	1	5	0.111522	46	iron ion homeostasis	BP
9081	GO:0055076	6.62103e-06	0.0379253	1	1	5	0.281229	116	transition metal ion homeostasis	BP
9072	GO:0055065	4.93313e-05	0.18838	0.999997	1	5	0.412146	170	metal ion homeostasis	BP
9083	GO:0055080	0.000129123	0.369807	0.999991	1	5	0.506697	209	cation homeostasis	BP
3287	GO:0010106	0.00017752	0.376714	0.999999	1	2	0.0193951	8	cellular response to iron ion starvation	BP
10393	GO:0098771	0.000197302	0.376714	0.999985	1	5	0.552761	228	inorganic ion homeostasis	BP
3236	GO:0010039	0.000287098	0.469856	0.999992	1	3	0.133341	55	response to iron ion	BP
8430	GO:0050801	0.000356774	0.5109	0.999968	1	5	0.625492	258	ion homeostasis	BP
6663	GO:0042364	0.000633178	0.631481	0.999976	1	3	0.164858	68	water-soluble vitamin biosynthetic process	BP
2779	GO:0009231	0.000661926	0.631481	0.999993	1	2	0.0387902	16	riboflavin biosynthetic process	BP
1994	GO:0006767	0.000695116	0.631481	0.999973	1	3	0.169707	70	water-soluble vitamin metabolic process	BP
6761	GO:0042744	0.000725578	0.631481	0.999972	1	3	0.179405	74	hydrogen peroxide catabolic process	BP
1996	GO:0006771	0.000767888	0.631481	0.999991	1	2	0.0412146	17	riboflavin metabolic process	BP
6754	GO:0042727	0.000771712	0.631481	0.999991	1	2	0.0412146	17	flavin-containing compound biosynthetic process	BP
6760	GO:0042743	0.000994426	0.759476	0.999957	1	3	0.1988	82	hydrogen peroxide metabolic process	BP
2704	GO:0009110	0.00113201	0.81052	0.999948	1	3	0.203649	84	vitamin biosynthetic process	BP
6753	GO:0042726	0.00127939	0.83751	0.99998	1	2	0.0509122	21	flavin-containing compound metabolic process	BP
1993	GO:0006766	0.00131592	0.83751	0.999937	1	3	0.213346	88	vitamin metabolic process	BP
1397	GO:0005576	0.00147707	0.890596	0.999699	1	8	2.31044	953	extracellular region	CC
8285	GO:0048878	0.00167739	0.960812	0.99979	1	5	0.877629	362	chemical homeostasis	BP
9883	GO:0072593	0.00187287	1	0.999897	1	3	0.247288	102	reactive oxygen species metabolic process	BP
1304	GO:0005215	0.00208034	1	0.999509	1	9	2.94078	1213	transporter activity	MF
1103	GO:0004601	0.00220259	1	0.999872	1	3	0.266683	110	peroxidase activity	MF
11222	GO:1990267	0.00222634	1	0.99987	1	3	0.269107	111	response to transition metal nanoparticle	BP
4329	GO:0016684	0.00235132	1	0.99986	1	3	0.273956	113	oxidoreductase activity, acting on peroxide as acceptor	MF
9043	GO:0052919	0.00277017	1	1	1	1	0.00242439	1	aliphatic (R)-hydroxynitrile lyase activity	MF
9044	GO:0052920	0.00277017	1	1	1	1	0.00242439	1	(2R)-2-hydroxy-2-methylbutanenitrile lyase activity	MF
9045	GO:0052921	0.00277017	1	1	1	1	0.00242439	1	acetone-cyanohydrin acetone-lyase (cyanide-forming) activity	MF
3901	GO:0015603	0.00380243	1	0.999996	1	1	0.00484878	2	iron chelate transmembrane transporter activity	MF
8857	GO:0051980	0.00380243	1	0.999996	1	1	0.00484878	2	iron-nicotianamine transmembrane transporter activity	MF
2829	GO:0009349	0.00430579	1	0.999995	1	1	0.00484878	2	riboflavin synthase complex	CC
4883	GO:0020037	0.00468685	1	0.999435	1	4	0.6958	287	heme binding	MF
3919	GO:0015688	0.00491769	1	0.999994	1	1	0.00484878	2	iron chelate transport	BP
6039	GO:0033855	0.00517977	1	0.999993	1	1	0.00484878	2	nicotianamine aminotransferase activity	MF
5108	GO:0030410	0.00537596	1	0.999993	1	1	0.00484878	2	nicotianamine synthase activity	MF
5110	GO:0030417	0.00537596	1	0.999993	1	1	0.00484878	2	nicotianamine metabolic process	BP
5111	GO:0030418	0.00537596	1	0.999993	1	1	0.00484878	2	nicotianamine biosynthetic process	BP
9817	GO:0072351	0.00537596	1	0.999993	1	1	0.00484878	2	tricarboxylic acid biosynthetic process	BP
8034	GO:0047918	0.00562639	1	0.999992	1	1	0.00484878	2	GDP-mannose 3,5-epimerase activity	MF
4138	GO:0016209	0.00582346	1	0.99952	1	3	0.378205	156	antioxidant activity	MF
11357	GO:2000369	0.00586562	1	0.999992	1	1	0.00484878	2	regulation of clathrin-dependent endocytosis	BP
2554	GO:0008686	0.00603773	1	0.999991	1	1	0.00484878	2	3,4-dihydroxy-2-butanone-4-phosphate synthase activity	MF
7899	GO:0046906	0.00641817	1	0.999154	1	4	0.766107	316	tetrapyrrole binding	MF
7763	GO:0046462	0.00764356	1	0.999981	1	1	0.00727317	3	monoacylglycerol metabolic process	BP
8964	GO:0052651	0.00764356	1	0.999981	1	1	0.00727317	3	monoacylglycerol catabolic process	BP
10727	GO:1901678	0.00800026	1	0.999977	1	1	0.00969756	4	iron coordination entity transport	BP
7307	GO:0044765	0.00800059	1	0.997665	1	9	3.59052	1481
6724	GO:0042592	0.00838047	1	0.998462	1	5	1.27523	526	homeostatic process	BP
4941	GO:0022857	0.00906108	1	0.997722	1	7	2.41712	997	transmembrane transporter activity	MF
10915	GO:1902578	0.00966073	1	0.997091	1	9	3.69234	1523
2021	GO:0006811	0.0107023	1	0.997914	1	5	1.37463	567	ion transport	BP
768	GO:0003935	0.0118823	1	0.999948	1	1	0.00969756	4	GTP cyclohydrolase II activity	MF
142	GO:0000293	0.0131474	1	0.999929	1	1	0.0145463	6	ferric-chelate reductase activity	MF
4347	GO:0016723	0.0131474	1	0.999929	1	1	0.0145463	6	oxidoreductase activity, oxidizing metal ions, NAD or NADP as acceptor	MF
2972	GO:0009664	0.0134126	1	0.999278	1	2	0.181829	75	plant-type cell wall organization	BP
1400	GO:0005618	0.0136078	1	0.997184	1	5	1.45221	599	cell wall	CC
5081	GO:0030312	0.0136078	1	0.997184	1	5	1.45221	599	external encapsulating structure	CC
523	GO:0002084	0.0141139	1	0.999919	1	1	0.0145463	6	protein depalmitoylation	BP
6597	GO:0042157	0.0141139	1	0.999919	1	1	0.0145463	6	lipoprotein metabolic process	BP
6598	GO:0042159	0.0141139	1	0.999919	1	1	0.0145463	6	lipoprotein catabolic process	BP
10389	GO:0098734	0.0141139	1	0.999919	1	1	0.0145463	6	macromolecule depalmitoylation	BP
766	GO:0003933	0.0147988	1	0.999914	1	1	0.0121219	5	GTP cyclohydrolase activity	MF
3079	GO:0009828	0.0149136	1	0.999907	1	1	0.0169707	7	plant-type cell wall loosening	BP
7296	GO:0044712	0.0149445	1	0.996834	1	5	1.45706	601
8094	GO:0048259	0.0152251	1	0.999905	1	1	0.0145463	6	regulation of receptor-mediated endocytosis	BP
8112	GO:0048316	0.0152277	1	0.999123	1	2	0.191527	79	seed development	BP
2487	GO:0008474	0.0160892	1	0.999891	1	1	0.0169707	7	palmitoyl-(protein) hydrolase activity	MF
10370	GO:0098599	0.0160892	1	0.999891	1	1	0.0169707	7	palmitoyl hydrolase activity	MF
6180	GO:0034485	0.0161916	1	0.999893	1	1	0.0145463	6	phosphatidylinositol-3,4,5-trisphosphate 5-phosphatase activity	MF
3854	GO:0015238	0.0173028	1	0.998933	1	2	0.201224	83	drug transmembrane transporter activity	MF
8562	GO:0051179	0.0175313	1	0.993568	1	11	5.52761	2280	localization	BP
10216	GO:0090484	0.0177831	1	0.998887	1	2	0.203649	84	drug transporter activity	MF
8103	GO:0048284	0.0200102	1	0.998666	1	2	0.215771	89	organelle fusion	BP
7712	GO:0046340	0.0208046	1	0.999814	1	1	0.0193951	8	diacylglycerol catabolic process	BP
6201	GO:0034594	0.0233804	1	0.999761	1	1	0.0218195	9	phosphatidylinositol trisphosphate phosphatase activity	MF
2032	GO:0006826	0.0241525	1	0.999742	1	1	0.0242439	10	iron ion transport	BP
1010	GO:0004439	0.0255142	1	0.999712	1	1	0.0242439	10	phosphatidylinositol-4,5-bisphosphate 5-phosphatase activity	MF
7286	GO:0044699	0.0257803	1	0.988302	1	25	18.2532	7529
2020	GO:0006810	0.0265442	1	0.990009	1	10	5.11789	2111	transport	BP
6202	GO:0034595	0.0277602	1	0.999655	1	1	0.0266683	11	phosphatidylinositol phosphate 5-phosphatase activity	MF
4416	GO:0016830	0.0282556	1	0.997729	1	2	0.271532	112	carbon-carbon lyase activity	MF
860	GO:0004089	0.0282622	1	0.999639	1	1	0.0290927	12	carbonate dehydratase activity	MF
9332	GO:0065008	0.0293446	1	0.991526	1	6	2.3662	976	regulation of biological quality	BP
4170	GO:0016298	0.0298402	1	0.997531	1	2	0.264258	109	lipase activity	MF
8595	GO:0051234	0.0306529	1	0.988175	1	10	5.23426	2159	establishment of localization	BP
2802	GO:0009267	0.0307371	1	0.997416	1	2	0.264258	109	cellular response to starvation	BP
6200	GO:0034593	0.0307963	1	0.999571	1	1	0.0290927	12	phosphatidylinositol bisphosphate phosphatase activity	MF
2634	GO:0008970	0.0315284	1	0.999547	1	1	0.0315171	13	phosphatidylcholine 1-acylhydrolase activity	MF
7711	GO:0046339	0.0319985	1	0.999534	1	1	0.0315171	13	diacylglycerol metabolic process	BP
4693	GO:0019238	0.0320724	1	0.999535	1	1	0.0290927	12	cyclohydrolase activity	MF
3862	GO:0015291	0.0359282	1	0.994133	1	3	0.722468	298	secondary active transmembrane transporter activity	MF
7762	GO:0046461	0.0360126	1	0.999405	1	1	0.0339415	14	neutral lipid catabolic process	BP
7765	GO:0046464	0.0360126	1	0.999405	1	1	0.0339415	14	acylglycerol catabolic process	BP
4870	GO:0019915	0.0367918	1	0.999376	1	1	0.0363658	15	lipid storage	BP
1355	GO:0005385	0.0376522	1	0.999349	1	1	0.0339415	14	zinc ion transmembrane transporter activity	MF
5547	GO:0031669	0.0388361	1	0.996291	1	2	0.2982	123	cellular response to nutrient levels	BP
3801	GO:0015140	0.0388531	1	0.999297	1	1	0.0412146	17	malate transmembrane transporter activity	MF
4842	GO:0019852	0.0393112	1	0.999283	1	1	0.0387902	16	L-ascorbic acid metabolic process	BP
4843	GO:0019853	0.0393112	1	0.999283	1	1	0.0387902	16	L-ascorbic acid biosynthetic process	BP
6726	GO:0042594	0.03933	1	0.996217	1	2	0.303049	125	response to starvation	BP
4054	GO:0016021	0.040486	1	0.981347	1	15	9.6321	3973	integral component of membrane	CC
2104	GO:0006979	0.0425023	1	0.992584	1	3	0.802473	331	response to oxidative stress	BP
9025	GO:0052866	0.0430474	1	0.999136	1	1	0.0412146	17	phosphatidylinositol phosphate phosphatase activity	MF
6402	GO:0035601	0.0439758	1	0.999095	1	1	0.043639	18	protein deacylation	BP
10388	GO:0098732	0.0439758	1	0.999095	1	1	0.043639	18	macromolecule deacylation	BP
4415	GO:0016829	0.0441654	1	0.992176	1	3	0.802473	331	lyase activity	MF
7294	GO:0044710	0.044324	1	0.979648	1	14	8.80781	3633
7876	GO:0046856	0.04475	1	0.99906	1	1	0.0460634	19	phosphatidylinositol dephosphorylation	BP
7793	GO:0046503	0.0454733	1	0.999032	1	1	0.043639	18	glycerolipid catabolic process	BP
7974	GO:0047372	0.046522	1	0.998986	1	1	0.043639	18	acylglycerol lipase activity	MF
4242	GO:0016491	0.0470659	1	0.983375	1	7	3.42081	1411	oxidoreductase activity	MF
3895	GO:0015556	0.0471081	1	0.998955	1	1	0.0484878	20	C4-dicarboxylate transmembrane transporter activity	MF
8470	GO:0050896	0.0471473	1	0.977782	1	15	9.8406	4059	response to stimulus	BP
3078	GO:0009827	0.0483124	1	0.998897	1	1	0.0509122	21	plant-type cell wall modification	BP
3868	GO:0015297	0.0487788	1	0.994715	1	2	0.353961	146	antiporter activity	MF
4993	GO:0030100	0.0517764	1	0.998735	1	1	0.0484878	20	regulation of endocytosis	BP
3983	GO:0015833	0.0532517	1	0.998647	1	1	0.0606097	25	peptide transport	BP
7872	GO:0046839	0.0540822	1	0.998609	1	1	0.055761	23	phospholipid dephosphorylation	BP
7305	GO:0044763	0.0542733	1	0.972861	1	19	13.5038	5570
1327	GO:0005310	0.0544242	1	0.998591	1	1	0.055761	23	dicarboxylic acid transmembrane transporter activity	MF
3334	GO:0010187	0.055824	1	0.998517	1	1	0.055761	23	negative regulation of seed germination	BP
5546	GO:0031668	0.0560243	1	0.993446	1	2	0.370932	153	cellular response to extracellular stimulus	BP
5545	GO:0031667	0.0566377	1	0.993334	1	2	0.373356	154	response to nutrient levels	BP
5377	GO:0031224	0.0579379	1	0.97183	1	15	10.083	4159	intrinsic component of membrane	CC
9691	GO:0071472	0.058059	1	0.998398	1	1	0.0533366	22	cellular response to salt stress	BP
2928	GO:0009607	0.060045	1	0.981585	1	5	2.16256	892	response to biotic stimulus	BP
3235	GO:0010038	0.0600561	1	0.987966	1	3	0.913995	377	response to metal ion	BP
9745	GO:0071669	0.0624124	1	0.992241	1	2	0.414571	171	plant-type cell wall organization or biogenesis	BP
9710	GO:0071496	0.0639326	1	0.991947	1	2	0.400024	165	cellular response to external stimulus	BP
4418	GO:0016832	0.0651315	1	0.997953	1	1	0.0727317	30	aldehyde-lyase activity	MF
7780	GO:0046486	0.0654348	1	0.99165	1	2	0.404873	167	glycerolipid metabolic process	BP
2093	GO:0006950	0.0672474	1	0.969138	1	11	6.81496	2811	response to stress	BP
4391	GO:0016790	0.0674547	1	0.997806	1	1	0.0703073	29	thiolester hydrolase activity	MF
9088	GO:0055085	0.0674773	1	0.985822	1	3	0.960058	396	transmembrane transport	BP
7209	GO:0044283	0.0687392	1	0.981287	1	4	1.54676	638	small molecule biosynthetic process	BP
4406	GO:0016814	0.0719977	1	0.997496	1	1	0.0703073	29	hydrolase activity, acting on carbon-nitrogen (but not peptide) bonds, in cyclic amidines	MF
6806	GO:0042886	0.0741604	1	0.997327	1	1	0.0824292	34	amide transport	BP
2365	GO:0008171	0.0746988	1	0.997288	1	1	0.0824292	34	O-methyltransferase activity	MF
3198	GO:0009991	0.0760472	1	0.989434	1	2	0.446088	184	response to extracellular stimulus	BP
8979	GO:0052689	0.0761186	1	0.989418	1	2	0.450936	186	carboxylic ester hydrolase activity	MF
4437	GO:0016857	0.0769026	1	0.997123	1	1	0.0824292	34	racemase and epimerase activity, acting on carbohydrates and derivatives	MF
1977	GO:0006730	0.0792528	1	0.996939	1	1	0.0848536	35	one-carbon metabolic process	BP
7522	GO:0045735	0.0796301	1	0.99691	1	1	0.0848536	35	nutrient reservoir activity	MF
1917	GO:0006612	0.079708	1	0.996904	1	1	0.0848536	35	protein targeting to membrane	BP
5019	GO:0030145	0.0802563	1	0.99686	1	1	0.0848536	35	manganese ion binding	MF
1370	GO:0005484	0.0804493	1	0.99684	1	1	0.0897024	37	SNAP receptor activity	MF
69	GO:0000145	0.0807526	1	0.996829	1	1	0.0775805	32	exocyst	CC
7207	GO:0044281	0.0847603	1	0.965722	1	7	3.84508	1586	small molecule metabolic process	BP
251	GO:0000741	0.0852099	1	0.996454	1	1	0.0848536	35	karyogamy	BP
3342	GO:0010197	0.0852099	1	0.996454	1	1	0.0848536	35	polar nucleus fusion	BP
3238	GO:0010043	0.0862624	1	0.996351	1	1	0.0969756	40	response to zinc ion	BP
2184	GO:0007154	0.0870342	1	0.98694	1	2	0.484878	200	cell communication	BP
4346	GO:0016722	0.0872672	1	0.996262	1	1	0.0994	41	oxidoreductase activity, oxidizing metal ions	MF
1936	GO:0006638	0.0886529	1	0.996154	1	1	0.087278	36	neutral lipid metabolic process	BP
1937	GO:0006639	0.0886529	1	0.996154	1	1	0.087278	36	acylglycerol metabolic process	BP
7720	GO:0046364	0.0913796	1	0.995893	1	1	0.101824	42	monosaccharide biosynthetic process	BP
8100	GO:0048278	0.0920496	1	0.995839	1	1	0.0945512	39	vesicle docking	BP
2817	GO:0009309	0.0934164	1	0.99571	1	1	0.0969756	40	amine biosynthetic process	BP
6674	GO:0042401	0.0934164	1	0.99571	1	1	0.0969756	40	cellular biogenic amine biosynthetic process	BP
6369	GO:0035428	0.0960548	1	0.995452	1	1	0.104249	43	hexose transmembrane transport	BP
4063	GO:0016042	0.0966628	1	0.984592	1	2	0.518819	214	lipid catabolic process	BP
7905	GO:0046915	0.09759	1	0.995308	1	1	0.0994	41	transition metal ion transmembrane transporter activity	MF
3433	GO:0010311	0.0982691	1	0.995228	1	1	0.111522	46	lateral root formation	BP
73	GO:0000149	0.100233	1	0.995032	1	1	0.111522	46	SNARE binding	MF
4434	GO:0016854	0.101042	1	0.994958	1	1	0.104249	43	racemase and epimerase activity	MF
10231	GO:0090575	0.101523	1	0.994906	1	1	0.106673	44	RNA polymerase II transcription factor complex	CC
4904	GO:0022406	0.10295	1	0.994762	1	1	0.104249	43	membrane docking	BP
8057	GO:0048037	0.103672	1	0.973938	1	3	1.13704	469	cofactor binding	MF
5368	GO:0031201	0.104412	1	0.994596	1	1	0.116371	48	SNARE complex	CC
21	GO:0000041	0.106114	1	0.994417	1	1	0.113946	47	transition metal ion transport	BP
6108	GO:0034219	0.107163	1	0.994302	1	1	0.116371	48	carbohydrate transmembrane transport	BP
2912	GO:0009570	0.107591	1	0.972522	1	3	1.13461	468	chloroplast stroma	CC
2891	GO:0009532	0.108841	1	0.972064	1	3	1.14189	471	plastid stroma	CC
9690	GO:0071470	0.109585	1	0.994047	1	1	0.106673	44	cellular response to osmotic stress	BP
1345	GO:0005355	0.111088	1	0.993865	1	1	0.118795	49	glucose transmembrane transporter activity	MF
3950	GO:0015758	0.111088	1	0.993865	1	1	0.118795	49	glucose transport	BP
7702	GO:0046323	0.111088	1	0.993865	1	1	0.118795	49	glucose import	BP
9816	GO:0072350	0.111188	1	0.993851	1	1	0.121219	50	tricarboxylic acid metabolic process	BP
2540	GO:0008645	0.113347	1	0.993605	1	1	0.121219	50	hexose transport	BP
3805	GO:0015145	0.113347	1	0.993605	1	1	0.121219	50	monosaccharide transmembrane transporter activity	MF
3808	GO:0015149	0.113347	1	0.993605	1	1	0.121219	50	hexose transmembrane transporter activity	MF
9893	GO:0072657	0.114521	1	0.993466	1	1	0.123644	51	protein localization to membrane	BP
2079	GO:0006906	0.115837	1	0.99331	1	1	0.126068	52	vesicle fusion	BP
3948	GO:0015749	0.115958	1	0.993298	1	1	0.123644	51	monosaccharide transport	BP
7238	GO:0044425	0.12054	1	0.933924	1	15	11.1449	4597	membrane part	CC
4930	GO:0022804	0.121382	1	0.96734	1	3	1.22432	505	active transmembrane transporter activity	MF
10127	GO:0090174	0.122782	1	0.992456	1	1	0.133341	55	organelle membrane fusion	BP
7322	GO:0044801	0.125529	1	0.992104	1	1	0.135766	56
8225	GO:0048645	0.128501	1	0.991706	1	1	0.145463	60	animal organ formation	BP
3066	GO:0009813	0.128862	1	0.991666	1	1	0.13819	57	flavonoid biosynthetic process	BP
11359	GO:2000377	0.129957	1	0.991525	1	1	0.133341	55	regulation of reactive oxygen species metabolic process	BP
2660	GO:0009056	0.130121	1	0.945189	1	6	3.44748	1422	catabolic process	BP
1342	GO:0005351	0.131102	1	0.991363	1	1	0.140615	58	sugar:proton symporter activity	MF
1357	GO:0005402	0.131102	1	0.991363	1	1	0.140615	58	cation:sugar symporter activity	MF
8596	GO:0051235	0.131954	1	0.991253	1	1	0.135766	56	maintenance of location	BP
1478	GO:0005774	0.13528	1	0.961833	1	3	1.27038	524	vacuolar membrane	CC
3866	GO:0015295	0.135332	1	0.990777	1	1	0.145463	60	solute:proton symporter activity	MF
7321	GO:0044798	0.138803	1	0.990285	1	1	0.145463	60	nuclear transcription factor complex	CC
3065	GO:0009812	0.138971	1	0.990258	1	1	0.147888	61	flavonoid metabolic process	BP
9252	GO:0061025	0.139171	1	0.990225	1	1	0.152737	63	membrane fusion	BP
3052	GO:0009791	0.14084	1	0.959548	1	3	1.32129	545	post-embryonic development	BP
2926	GO:0009605	0.140923	1	0.944279	1	5	2.77835	1146	response to external stimulus	BP
2494	GO:0008483	0.14381	1	0.989549	1	1	0.147888	61	transaminase activity	MF
4376	GO:0016769	0.14381	1	0.989549	1	1	0.147888	61	transferase activity, transferring nitrogenous groups	MF
7883	GO:0046872	0.147461	1	0.919639	1	12	8.77629	3620	metal ion binding	MF
7250	GO:0044437	0.148751	1	0.956226	1	3	1.33341	550	vacuolar part	CC
7782	GO:0046488	0.150632	1	0.988495	1	1	0.155161	64	phosphatidylinositol metabolic process	BP
6900	GO:0043169	0.151817	1	0.916782	1	12	8.82235	3639	cation binding	MF
9209	GO:0060627	0.15544	1	0.987726	1	1	0.155161	64	regulation of vesicle-mediated transport	BP
3865	GO:0015294	0.156063	1	0.987611	1	1	0.167283	69	solute:cation symporter activity	MF
10120	GO:0090150	0.15704	1	0.987448	1	1	0.169707	70	establishment of protein localization to membrane	BP
8537	GO:0051119	0.15729	1	0.987404	1	1	0.172132	71	sugar transmembrane transporter activity	MF
1118	GO:0004620	0.159576	1	0.987029	1	1	0.167283	69	phospholipase activity	MF
4947	GO:0022892	0.161041	1	0.940891	1	4	2.12134	875	substrate-specific transporter activity	MF
2065	GO:0006887	0.165806	1	0.985954	1	1	0.174556	72	exocytosis	BP
3804	GO:0015144	0.167627	1	0.985624	1	1	0.184254	76	carbohydrate transmembrane transporter activity	MF
4177	GO:0016311	0.169268	1	0.985332	1	1	0.184254	76	dephosphorylation	BP
10672	GO:1901476	0.170082	1	0.985183	1	1	0.186678	77
10690	GO:1901566	0.175209	1	0.944478	1	3	1.43524	592	organonitrogen compound biosynthetic process	BP
3226	GO:0010029	0.176257	1	0.984044	1	1	0.191527	79	regulation of seed germination	BP
3776	GO:0015075	0.183102	1	0.94079	1	3	1.46676	605	ion transmembrane transporter activity	MF
4421	GO:0016836	0.183439	1	0.982656	1	1	0.203649	84	hydro-lyase activity	MF
1900	GO:0006576	0.184981	1	0.982348	1	1	0.208497	86	cellular biogenic amine metabolic process	BP
7161	GO:0044106	0.184981	1	0.982348	1	1	0.208497	86	cellular amine metabolic process	BP
8205	GO:0048581	0.186333	1	0.982089	1	1	0.1988	82	negative regulation of post-embryonic development	BP
2939	GO:0009624	0.18707	1	0.981921	1	1	0.220619	91	response to nematode	BP
3737	GO:0012505	0.187772	1	0.981796	1	1	0.203649	84	endomembrane system	CC
4809	GO:0019752	0.188175	1	0.926747	1	4	2.23286	921	carboxylic acid metabolic process	BP
7258	GO:0044448	0.189005	1	0.981554	1	1	0.196376	81	cell cortex part	CC
8374	GO:0050662	0.192065	1	0.953879	1	2	0.802473	331	coenzyme binding	MF
7188	GO:0044242	0.194091	1	0.980493	1	1	0.210922	87	cellular lipid catabolic process	BP
10522	GO:1900140	0.195811	1	0.980125	1	1	0.218195	90	regulation of seedling development	BP
1930	GO:0006629	0.19847	1	0.921138	1	4	2.28135	941	lipid metabolic process	BP
6703	GO:0042545	0.199867	1	0.97925	1	1	0.227893	94	cell wall modification	BP
9858	GO:0072509	0.200052	1	0.979227	1	1	0.210922	87	divalent inorganic cation transmembrane transporter activity	MF
4068	GO:0016050	0.201198	1	0.978962	1	1	0.227893	94	vesicle organization	BP
8634	GO:0051287	0.203816	1	0.978393	1	1	0.223044	92	NAD binding	MF
2520	GO:0008565	0.204283	1	0.9783	1	1	0.213346	88	protein transporter activity	MF
329	GO:0000977	0.204322	1	0.978274	1	1	0.230317	95	RNA polymerase II regulatory region sequence-specific DNA binding	MF
345	GO:0001012	0.204322	1	0.978274	1	1	0.230317	95	RNA polymerase II regulatory region DNA binding	MF
3001	GO:0009705	0.204884	1	0.978152	1	1	0.227893	94	plant-type vacuole membrane	CC
1422	GO:0005667	0.206999	1	0.977677	1	1	0.230317	95	transcription factor complex	CC
2038	GO:0006839	0.207777	1	0.977502	1	1	0.230317	95	mitochondrial transport	BP
5032	GO:0030170	0.21634	1	0.97551	1	1	0.244863	101	pyridoxal phosphate binding	MF
4373	GO:0016765	0.218851	1	0.974898	1	1	0.261834	108	transferase activity, transferring alkyl or aryl (other than methyl) groups	MF
4053	GO:0016020	0.222572	1	0.863116	1	15	12.2432	5050	membrane	CC
6992	GO:0043436	0.225174	1	0.905987	1	4	2.40984	994	oxoacid metabolic process	BP
2887	GO:0009528	0.227462	1	0.972795	1	1	0.254561	105	plastid inner membrane	CC
3002	GO:0009706	0.227462	1	0.972795	1	1	0.254561	105	chloroplast inner membrane	CC
5834	GO:0032940	0.230135	1	0.972124	1	1	0.252136	104	secretion by cell	BP
7191	GO:0044248	0.230432	1	0.902903	1	4	2.43409	1004	cellular catabolic process	BP
1626	GO:0006082	0.230858	1	0.902652	1	4	2.43651	1005	organic acid metabolic process	BP
2884	GO:0009524	0.23125	1	0.971848	1	1	0.244863	101	phragmoplast	CC
5060	GO:0030258	0.234199	1	0.971071	1	1	0.264258	109	lipid modification	BP
8216	GO:0048608	0.236513	1	0.935238	1	2	0.926117	382	reproductive structure development	BP
7898	GO:0046903	0.237648	1	0.970172	1	1	0.261834	108	secretion	BP
2539	GO:0008643	0.240807	1	0.969323	1	1	0.273956	113	carbohydrate transport	BP
1335	GO:0005342	0.244088	1	0.96844	1	1	0.271532	112	organic acid transmembrane transporter activity	MF
7917	GO:0046943	0.244088	1	0.96844	1	1	0.271532	112	carboxylic acid transmembrane transporter activity	MF
1579	GO:0005996	0.246938	1	0.967641	1	1	0.293351	121	monosaccharide metabolic process	BP
4402	GO:0016810	0.249054	1	0.967073	1	1	0.273956	113	hydrolase activity, acting on carbon-nitrogen (but not peptide) bonds	MF
2936	GO:0009617	0.250623	1	0.928762	1	2	0.974605	402	response to bacterium	BP
2816	GO:0009308	0.251353	1	0.966412	1	1	0.293351	121	amine metabolic process	BP
3232	GO:0010035	0.253572	1	0.90428	1	3	1.78677	737	response to inorganic substance	BP
10688	GO:1901564	0.257099	1	0.886763	1	4	2.55288	1053	organonitrogen compound metabolic process	BP
7193	GO:0044255	0.258339	1	0.901591	1	3	1.73586	716	cellular lipid metabolic process	BP
1524	GO:0005856	0.259602	1	0.964045	1	1	0.295776	122	cytoskeleton	CC
2439	GO:0008324	0.261223	1	0.923726	1	2	0.986726	407	cation transmembrane transporter activity	MF
6927	GO:0043230	0.267911	1	0.961575	1	1	0.293351	121	extracellular organelle	CC
9334	GO:0065010	0.267911	1	0.961575	1	1	0.293351	121	extracellular membrane-bounded organelle	CC
9351	GO:0070062	0.267911	1	0.961575	1	1	0.293351	121	extracellular exosome	CC
11070	GO:1903561	0.267911	1	0.961575	1	1	0.293351	121	extracellular vesicle	CC
4946	GO:0022891	0.27273	1	0.893278	1	3	1.81829	750	substrate-specific transmembrane transporter activity	MF
9722	GO:0071555	0.277643	1	0.915621	1	2	1.03521	427	cell wall organization	BP
1942	GO:0006650	0.280209	1	0.95772	1	1	0.320019	132	glycerophospholipid metabolic process	BP
8747	GO:0051649	0.282256	1	0.887641	1	3	1.79647	741	establishment of localization in cell	BP
3864	GO:0015293	0.288692	1	0.954944	1	1	0.334566	138	symporter activity	MF
8601	GO:0051241	0.291111	1	0.954144	1	1	0.327293	135	negative regulation of multicellular organismal process	BP
4420	GO:0016835	0.293915	1	0.953183	1	1	0.346688	143	carbon-oxygen lyase activity	MF
2502	GO:0008514	0.296858	1	0.952182	1	1	0.344263	142	organic anion transmembrane transporter activity	MF
8767	GO:0051707	0.298422	1	0.877802	1	3	1.93224	797	response to other organism	BP
7247	GO:0044434	0.300958	1	0.858429	1	4	2.7929	1152	chloroplast part	CC
7248	GO:0044435	0.308711	1	0.853193	1	4	2.82684	1166	plastid part	CC
2963	GO:0009651	0.309337	1	0.898949	1	2	1.13219	467	response to salt stress	BP
5794	GO:0032787	0.310859	1	0.898117	1	2	1.12249	463	monocarboxylic acid metabolic process	BP
1912	GO:0006605	0.311089	1	0.947142	1	1	0.363658	150	protein targeting	BP
328	GO:0000976	0.311262	1	0.947068	1	1	0.378205	156	transcription regulatory region sequence-specific DNA binding	MF
7411	GO:0045229	0.312478	1	0.897224	1	2	1.13704	469	external encapsulating structure organization	BP
9610	GO:0071214	0.313847	1	0.946138	1	1	0.361234	149	cellular response to abiotic stimulus	BP
8506	GO:0051049	0.316974	1	0.944977	1	1	0.368507	152	regulation of transport	BP
7904	GO:0046914	0.322452	1	0.830417	1	5	3.78205	1560	transition metal ion binding	MF
4071	GO:0016053	0.322688	1	0.891526	1	2	1.13946	470	organic acid biosynthetic process	BP
7730	GO:0046394	0.322688	1	0.891526	1	2	1.13946	470	carboxylic acid biosynthetic process	BP
2094	GO:0006952	0.326277	1	0.841078	1	4	2.91169	1201	defense response	BP
6919	GO:0043207	0.326425	1	0.86001	1	3	2.03649	840	response to external biotic stimulus	BP
5984	GO:0033554	0.339433	1	0.851428	1	3	1.97588	815	cellular response to stress	BP
7323	GO:0044802	0.343278	1	0.934658	1	1	0.419419	173
9721	GO:0071554	0.359229	1	0.869941	1	2	1.25826	519	cell wall organization or biogenesis	BP
9251	GO:0061024	0.364591	1	0.925545	1	1	0.450936	186	membrane organization	BP
2099	GO:0006970	0.365411	1	0.866104	1	2	1.28735	531	response to osmotic stress	BP
5818	GO:0032879	0.376765	1	0.920036	1	1	0.453361	187	regulation of localization	BP
7884	GO:0046873	0.378188	1	0.919374	1	1	0.45821	189	metal ion transmembrane transporter activity	MF
6329	GO:0035251	0.378262	1	0.919318	1	1	0.487302	201	UDP-glucosyltransferase activity	MF
10918	GO:1902582	0.37843	1	0.857867	1	2	1.26796	523
8529	GO:0051093	0.382337	1	0.917435	1	1	0.45821	189	negative regulation of developmental process	BP
7807	GO:0046527	0.384188	1	0.916532	1	1	0.497	205	glucosyltransferase activity	MF
8226	GO:0048646	0.389672	1	0.913902	1	1	0.506697	209	anatomical structure formation involved in morphogenesis	BP
8446	GO:0050832	0.392382	1	0.912587	1	1	0.509122	210	defense response to fungus	BP
1458	GO:0005743	0.393169	1	0.912213	1	1	0.494575	204	mitochondrial inner membrane	CC
7292	GO:0044707	0.40164	1	0.785142	1	4	3.22929	1332
5733	GO:0032501	0.402285	1	0.784635	1	4	3.23171	1333	multicellular organismal process	BP
4959	GO:0030001	0.402946	1	0.907344	1	1	0.518819	214	metal ion transport	BP
8765	GO:0051704	0.403	1	0.806404	1	3	2.30802	952	multi-organism process	BP
1940	GO:0006644	0.408768	1	0.904387	1	1	0.509122	210	phospholipid metabolic process	BP
5589	GO:0031988	0.409019	1	0.904267	1	1	0.497	205
9808	GO:0072330	0.425531	1	0.895507	1	1	0.545488	225	monocarboxylic acid biosynthetic process	BP
1536	GO:0005886	0.427572	1	0.72709	1	7	6.20159	2558	plasma membrane	CC
7234	GO:0044421	0.431532	1	0.892219	1	1	0.547912	226	extracellular region part	CC
4449	GO:0016874	0.432036	1	0.891951	1	1	0.533366	220	ligase activity	MF
1042	GO:0004497	0.43243	1	0.891705	1	1	0.572156	236	monooxygenase activity	MF
2500	GO:0008509	0.437667	1	0.888786	1	1	0.560034	231	anion transmembrane transporter activity	MF
2870	GO:0009505	0.444788	1	0.884716	1	1	0.577005	238	plant-type cell wall	CC
1383	GO:0005525	0.44894	1	0.882305	1	1	0.581853	240	GTP binding	MF
4433	GO:0016853	0.449241	1	0.882121	1	1	0.593975	245	isomerase activity	MF
1375	GO:0005506	0.461113	1	0.875039	1	1	0.623068	257	iron ion binding	MF
10917	GO:1902580	0.465922	1	0.872114	1	1	0.608522	251
7900	GO:0046907	0.471045	1	0.792127	1	2	1.52494	629	intracellular transport	BP
1931	GO:0006631	0.47214	1	0.86824	1	1	0.632766	261	fatty acid metabolic process	BP
5584	GO:0031982	0.472482	1	0.868047	1	1	0.601249	248	vesicle	CC
4637	GO:0019001	0.473859	1	0.867163	1	1	0.627917	259	guanyl nucleotide binding	MF
5759	GO:0032561	0.473859	1	0.867163	1	1	0.627917	259	guanyl ribonucleotide binding	MF
6207	GO:0034613	0.487815	1	0.858182	1	1	0.644888	266	cellular protein localization	BP
2937	GO:0009620	0.490952	1	0.856089	1	1	0.683678	282	response to fungus	BP
2410	GO:0008270	0.491631	1	0.735036	1	3	2.60622	1075	zinc ion binding	MF
8768	GO:0051716	0.495035	1	0.732097	1	3	2.52379	1041	cellular response to stimulus	BP
4334	GO:0016705	0.495598	1	0.852992	1	1	0.683678	282	oxidoreductase activity, acting on paired donors, with incorporation or reduction of molecular oxygen	MF
5572	GO:0031966	0.502307	1	0.848438	1	1	0.690951	285	mitochondrial membrane	CC
2379	GO:0008194	0.502897	1	0.848028	1	1	0.700649	289	UDP-glycosyltransferase activity	MF
4945	GO:0022890	0.513324	1	0.840758	1	1	0.715195	295	inorganic cation transmembrane transporter activity	MF
1755	GO:0006357	0.514049	1	0.840249	1	1	0.707922	292	regulation of transcription from RNA polymerase II promoter	BP
9749	GO:0071705	0.514632	1	0.839836	1	1	0.707922	292	nitrogen compound transport	BP
2362	GO:0008168	0.518007	1	0.837429	1	1	0.707922	292	methyltransferase activity	MF
5575	GO:0031969	0.518817	1	0.836841	1	1	0.720044	297	chloroplast membrane	CC
9102	GO:0055114	0.519304	1	0.836475	1	1	0.749136	309	oxidation-reduction process	BP
4390	GO:0016788	0.520361	1	0.683675	1	4	3.69719	1525	hydrolase activity, acting on ester bonds	MF
8062	GO:0048046	0.520429	1	0.835658	1	1	0.761258	314	apoplast	CC
4069	GO:0016051	0.522939	1	0.833849	1	1	0.744288	307	carbohydrate biosynthetic process	BP
3769	GO:0015031	0.52372	1	0.748895	1	2	1.71162	706	protein transport	BP
6602	GO:0042170	0.52623	1	0.831451	1	1	0.73459	303	plastid membrane	CC
9495	GO:0070727	0.526897	1	0.830965	1	1	0.727317	300	cellular macromolecule localization	BP
4848	GO:0019866	0.528168	1	0.830023	1	1	0.739439	305	organelle inner membrane	CC
2022	GO:0006812	0.53304	1	0.82639	1	1	0.763683	315	cation transport	BP
1412	GO:0005654	0.534074	1	0.825645	1	1	0.71277	294	nucleoplasm	CC
9747	GO:0071702	0.536048	1	0.695294	1	3	2.76865	1142	organic substance transport	BP
4355	GO:0016741	0.536998	1	0.823423	1	1	0.744288	307	transferase activity, transferring one-carbon groups	MF
4392	GO:0016791	0.544285	1	0.817836	1	1	0.77338	319	phosphatase activity	MF
7396	GO:0045184	0.546983	1	0.72836	1	2	1.7795	734	establishment of protein localization	BP
7179	GO:0044212	0.559565	1	0.805743	1	1	0.836414	345	transcription regulatory region DNA binding	MF
327	GO:0000975	0.561571	1	0.804119	1	1	0.841263	347	regulatory region DNA binding	MF
354	GO:0001067	0.561571	1	0.804119	1	1	0.841263	347	regulatory region nucleic acid binding	MF
6759	GO:0042742	0.562772	1	0.803154	1	1	0.819444	338	defense response to bacterium	BP
2336	GO:0008104	0.57206	1	0.705177	1	2	1.86678	770	protein localization	BP
8742	GO:0051641	0.57522	1	0.792843	1	1	0.831566	343	cellular localization	BP
8204	GO:0048580	0.577138	1	0.791217	1	1	0.841263	347	regulation of post-embryonic development	BP
7295	GO:0044711	0.583626	1	0.62248	1	4	4.03661	1665
707	GO:0003824	0.589602	1	0.535808	1	21	20.9904	8658	catalytic activity	MF
10694	GO:1901575	0.591173	1	0.641996	1	3	2.99412	1235	organic substance catabolic process	BP
2064	GO:0006886	0.591376	1	0.77891	1	1	0.855809	353	intracellular protein transport	BP
5030	GO:0030163	0.595218	1	0.775496	1	1	0.877629	362	protein catabolic process	BP
5870	GO:0033036	0.599148	1	0.678862	1	2	1.96618	811	macromolecule localization	BP
3163	GO:0009941	0.608416	1	0.763501	1	1	0.928541	383	chloroplast envelope	CC
6719	GO:0042578	0.609916	1	0.762117	1	1	0.918844	379	phosphoric ester hydrolase activity	MF
2885	GO:0009526	0.613272	1	0.758982	1	1	0.938239	387	plastid envelope	CC
1852	GO:0006520	0.613525	1	0.758759	1	1	0.909146	375	cellular amino acid metabolic process	BP
4368	GO:0016758	0.617709	1	0.754792	1	1	0.960058	396	transferase activity, transferring hexosyl groups	MF
11217	GO:1990234	0.626554	1	0.746314	1	1	0.945512	390	transferase complex	CC
8541	GO:0051128	0.646344	1	0.726542	1	1	0.991575	409	regulation of cellular component organization	BP
4133	GO:0016192	0.646404	1	0.726476	1	1	1.00127	413	vesicle-mediated transport	BP
2224	GO:0007275	0.670002	1	0.701423	1	1	1.10067	454	multicellular organism development	BP
5573	GO:0031967	0.673433	1	0.697652	1	1	1.08855	449	organelle envelope	CC
5579	GO:0031975	0.673433	1	0.697652	1	1	1.08855	449	envelope	CC
7242	GO:0044429	0.69577	1	0.672136	1	1	1.18553	489	mitochondrial part	CC
7288	GO:0044702	0.701191	1	0.566548	1	2	2.38317	983
6931	GO:0043234	0.713394	1	0.479097	1	4	4.64028	1914	protein complex	CC
1477	GO:0005773	0.721606	1	0.640576	1	1	1.25341	517	vacuole	CC
11282	GO:2000026	0.729929	1	0.62991	1	1	1.26068	520	regulation of multicellular organismal development	BP
642	GO:0003006	0.75088	1	0.503108	1	2	2.61349	1078	developmental process involved in reproduction	BP
4367	GO:0016757	0.751174	1	0.601468	1	1	1.35038	557	transferase activity, transferring glycosyl groups	MF
2113	GO:0006996	0.752087	1	0.501492	1	2	2.55046	1052	organelle organization	BP
10901	GO:1902494	0.753224	1	0.59863	1	1	1.35766	560	catalytic complex	CC
10359	GO:0098542	0.764662	1	0.582466	1	1	1.42312	587	defense response to other organism	BP
4786	GO:0019637	0.765804	1	0.580828	1	1	1.40857	581	organophosphate metabolic process	BP
10921	GO:1902589	0.768727	1	0.576605	1	1	1.38433	571
8599	GO:0051239	0.769841	1	0.574974	1	1	1.41827	585	regulation of multicellular organismal process	BP
4911	GO:0022414	0.778713	1	0.464577	1	2	2.76623	1141	reproductive process	BP
7298	GO:0044723	0.786071	1	0.550691	1	1	1.49585	617
2872	GO:0009507	0.787075	1	0.409711	1	3	4.01964	1658	chloroplast	CC
1485	GO:0005783	0.78883	1	0.546443	1	1	1.50312	620	endoplasmic reticulum	CC
10367	GO:0098588	0.79926	1	0.392497	1	3	4.0851	1685	bounding membrane of organelle	CC
6615	GO:0042221	0.800694	1	0.390438	1	3	4.22571	1743	response to chemical	BP
2895	GO:0009536	0.806545	1	0.382009	1	3	4.15298	1713	plastid	CC
7202	GO:0044271	0.812944	1	0.348815	1	4	5.49609	2267	cellular nitrogen compound biosynthetic process	BP
5327	GO:0031090	0.814035	1	0.347268	1	4	5.38214	2220	organelle membrane	CC
2871	GO:0009506	0.817609	1	0.499832	1	1	1.6801	693	plasmodesma	CC
6898	GO:0043167	0.820928	1	0.278822	1	13	15.2324	6283	ion binding	MF
7050	GO:0043565	0.821373	1	0.493406	1	1	1.71889	709	sequence-specific DNA binding	MF
8426	GO:0050793	0.821874	1	0.492559	1	1	1.65586	683	regulation of developmental process	BP
4572	GO:0018130	0.8223	1	0.335418	1	4	5.5761	2300	heterocycle biosynthetic process	BP
1540	GO:0005911	0.824709	1	0.48765	1	1	1.71647	708	cell-cell junction	CC
7309	GO:0044767	0.829425	1	0.325061	1	4	5.56397	2295
4064	GO:0016043	0.831333	1	0.322266	1	4	5.49124	2265	cellular component organization	BP
669	GO:0003674	0.834321	1	0.285982	1	32	33.6529	13881	molecular_function	MF
4979	GO:0030054	0.834595	1	0.470197	1	1	1.77223	731	cell junction	CC
2661	GO:0009057	0.841682	1	0.457324	1	1	1.78193	735	macromolecule catabolic process	BP
8271	GO:0048856	0.855321	1	0.344817	1	2	3.26323	1346	anatomical structure development	BP
9771	GO:0071840	0.857291	1	0.283151	1	4	5.74823	2371	cellular component organization or biogenesis	BP
10646	GO:1901362	0.867803	1	0.266706	1	4	6.02946	2487	organic cyclic compound biosynthetic process	BP
7241	GO:0044428	0.875249	1	0.309586	1	2	3.38687	1397	nuclear part	CC
5734	GO:0032502	0.876577	1	0.252692	1	4	6.03915	2491	developmental process	BP
2356	GO:0008150	0.881241	1	0.214772	1	31	33.2796	13727	biological_process	BP
2662	GO:0009058	0.887223	1	0.207634	1	7	9.87454	4073	biosynthetic process	BP
5861	GO:0032991	0.909177	1	0.19796	1	4	6.45615	2663	macromolecular complex	CC
2943	GO:0009628	0.913731	1	0.235097	1	2	3.95175	1630	response to abiotic stimulus	BP
7257	GO:0044446	0.922942	1	0.144138	1	9	12.4614	5140	intracellular organelle part	CC
682	GO:0003700	0.923362	1	0.280203	1	1	2.55046	1052	DNA binding transcription factor activity	MF
356	GO:0001071	0.923771	1	0.279144	1	1	2.55531	1054
8167	GO:0048519	0.924317	1	0.277739	1	1	2.41712	997	negative regulation of biological process	BP
7235	GO:0044422	0.92609	1	0.139123	1	9	12.5292	5168	organelle part	CC
10695	GO:1901576	0.926363	1	0.150638	1	6	9.37754	3868	organic substance biosynthetic process	BP
6925	GO:0043228	0.93056	1	0.261216	1	1	2.55773	1055	non-membrane-bounded organelle	CC
6929	GO:0043232	0.93056	1	0.261216	1	1	2.55773	1055	intracellular non-membrane-bounded organelle	CC
1565	GO:0005975	0.930989	1	0.260061	1	1	2.56258	1057	carbohydrate metabolic process	BP
3196	GO:0009987	0.938481	1	0.110587	1	21	25.1652	10380	cellular process	BP
4389	GO:0016787	0.945252	1	0.123116	1	5	8.31081	3428	hydrolase activity	MF
2011	GO:0006796	0.950628	1	0.203827	1	1	2.87775	1187	phosphate-containing compound metabolic process	BP
2010	GO:0006793	0.953122	1	0.196157	1	1	2.92624	1207	phosphorus metabolic process	BP
4354	GO:0016740	0.954696	1	0.105061	1	5	8.55567	3529	transferase activity	MF
7192	GO:0044249	0.966463	1	0.0814918	1	5	9.21753	3802	cellular biosynthetic process	BP
1396	GO:0005575	0.967278	1	0.0778345	1	32	35.3937	14599	cellular_component	CC
1379	GO:0005515	0.974917	1	0.122048	1	1	3.4596	1427	protein binding	MF
2357	GO:0008152	0.975107	1	0.0500212	1	17	22.6583	9346	metabolic process	BP
5414	GO:0031323	0.977233	1	0.0819908	1	2	5.29972	2186	regulation of cellular metabolic process	BP
1453	GO:0005737	0.977613	1	0.0808692	1	2	5.30699	2189	cytoplasm	CC
9331	GO:0065007	0.977873	1	0.0520064	1	7	11.9716	4938	biological regulation	BP
1818	GO:0006464	0.980044	1	0.102127	1	1	3.64628	1504	cellular protein modification process	BP
6467	GO:0036211	0.980044	1	0.102127	1	1	3.64628	1504	protein modification process	BP
1753	GO:0006355	0.985248	1	0.0804356	1	1	3.98327	1643	regulation of transcription, DNA-templated	BP
11055	GO:1903506	0.985331	1	0.0800733	1	1	3.98812	1645	regulation of nucleic acid-templated transcription	BP
11435	GO:2001141	0.985472	1	0.0794631	1	1	3.99539	1648	regulation of RNA biosynthetic process	BP
1508	GO:0005829	0.986849	1	0.0733903	1	1	4.00267	1651	cytosol	CC
1749	GO:0006351	0.987031	1	0.0725749	1	1	4.16025	1716	transcription, DNA-templated	BP
10345	GO:0097659	0.987031	1	0.0725749	1	1	4.16025	1716	nucleic acid-templated transcription	BP
8609	GO:0051252	0.987658	1	0.0697503	1	1	4.13601	1706	regulation of RNA metabolic process	BP
4690	GO:0019222	0.987799	1	0.0489633	1	2	5.90824	2437	regulation of metabolic process	BP
688	GO:0003723	0.989196	1	0.0626678	1	1	4.19904	1732	RNA binding	MF
4687	GO:0019219	0.989683	1	0.0603786	1	1	4.28632	1768	regulation of nucleobase-containing compound metabolic process	BP
5786	GO:0032774	0.989779	1	0.0599233	1	1	4.3736	1804	RNA biosynthetic process	BP
11312	GO:2000112	0.989979	1	0.0589747	1	1	4.30814	1777	regulation of cellular macromolecule biosynthetic process	BP
7186	GO:0044237	0.990151	1	0.0224551	1	13	19.766	8153	cellular metabolic process	BP
1372	GO:0005488	0.990296	1	0.0216706	1	17	23.7202	9784	binding	MF
3575	GO:0010556	0.990472	1	0.0566107	1	1	4.3542	1796	regulation of macromolecule biosynthetic process	BP
8555	GO:0051171	0.990874	1	0.0546666	1	1	4.39057	1811	regulation of nitrogen compound metabolic process	BP
5417	GO:0031326	0.991838	1	0.0499182	1	1	4.48754	1851	regulation of cellular biosynthetic process	BP
3121	GO:0009889	0.992321	1	0.0474972	1	1	4.54573	1875	regulation of biosynthetic process	BP
671	GO:0003677	0.993076	1	0.0436365	1	1	4.70089	1939	DNA binding	MF
3531	GO:0010468	0.993529	1	0.0412808	1	1	4.68877	1934	regulation of gene expression	BP
7200	GO:0044267	0.995171	1	0.0324183	1	1	4.98697	2057	cellular protein metabolic process	BP
6223	GO:0034654	0.995226	1	0.032107	1	1	5.05	2083	nucleobase-containing compound biosynthetic process	BP
9983	GO:0080090	0.995938	1	0.0280735	1	1	5.08394	2097	regulation of primary metabolic process	BP
2017	GO:0006807	0.996217	1	0.0122062	1	5	11.4868	4738	nitrogen compound metabolic process	BP
9149	GO:0060255	0.996683	1	0.0236971	1	1	5.2488	2165	regulation of macromolecule metabolic process	BP
10647	GO:1901363	0.997044	1	0.00817734	1	9	16.7113	6893	heterocyclic compound binding	MF
10286	GO:0097159	0.997081	1	0.00808305	1	9	16.7234	6898	organic cyclic compound binding	MF
6983	GO:0043412	0.997162	1	0.0207909	1	1	5.32396	2196	macromolecule modification	BP
7779	GO:0046483	0.997229	1	0.0100883	1	4	10.4491	4310	heterocycle metabolic process	BP
6218	GO:0034641	0.997479	1	0.00927603	1	4	10.534	4345	cellular nitrogen compound metabolic process	BP
6220	GO:0034645	0.997663	1	0.017644	1	1	5.73611	2366	cellular macromolecule biosynthetic process	BP
4753	GO:0019438	0.997762	1	0.0170142	1	1	5.70944	2355	aromatic compound biosynthetic process	BP
2663	GO:0009059	0.998421	1	0.0126483	1	1	6.06825	2503	macromolecule biosynthetic process	BP
4773	GO:0019538	0.998445	1	0.0124804	1	1	5.93248	2447	protein metabolic process	BP
10644	GO:1901360	0.998452	1	0.00601302	1	4	11.0285	4549	organic cyclic compound metabolic process	BP
7255	GO:0044444	0.998652	1	0.00401827	1	9	17.4192	7185	cytoplasmic part	CC
6899	GO:0043168	0.998756	1	0.00690284	1	2	8.00048	3300	anion binding	MF
86	GO:0000166	0.999078	1	0.00530699	1	2	8.25989	3407	nucleotide binding	MF
10626	GO:1901265	0.999078	1	0.00530699	1	2	8.25989	3407	nucleoside phosphate binding	MF
6454	GO:0036094	0.999334	1	0.00398406	1	2	8.54355	3524	small molecule binding	MF
6409	GO:0035639	0.999463	1	0.00499402	1	1	6.72283	2773	purine ribonucleoside triphosphate binding	MF
483	GO:0001883	0.999496	1	0.00472437	1	1	6.77859	2796	purine nucleoside binding	MF
5753	GO:0032550	0.999496	1	0.00472437	1	1	6.77859	2796	purine ribonucleoside binding	MF
5752	GO:0032549	0.999507	1	0.0046347	1	1	6.80041	2805	ribonucleoside binding	MF
482	GO:0001882	0.999511	1	0.00460531	1	1	6.80526	2807	nucleoside binding	MF
5756	GO:0032555	0.999523	1	0.00450285	1	1	6.82466	2815	purine ribonucleotide binding	MF
4518	GO:0017076	0.999529	1	0.0044503	1	1	6.83678	2820	purine nucleotide binding	MF
5755	GO:0032553	0.999574	1	0.00407993	1	1	6.91921	2854	ribonucleotide binding	MF
9748	GO:0071704	0.999591	1	0.00129097	0.82163	11	20.8376	8595	organic substance metabolic process	BP
670	GO:0003676	0.999604	1	0.00250982	1	2	9.1157	3760	nucleic acid binding	MF
10314	GO:0097367	0.999625	1	0.00365387	1	1	7.0283	2899	carbohydrate derivative binding	MF
8423	GO:0050789	0.999721	1	0.00147755	0.890887	3	11.0188	4545	regulation of biological process	BP
4077	GO:0016070	0.999798	1	0.00212379	1	1	7.58834	3130	RNA metabolic process	BP
8427	GO:0050794	0.999852	1	0.00104263	0.702613	2	9.86242	4068	regulation of cellular process	BP
7270	GO:0044464	0.999918	1	0.000301508	0.314007	23	32.6105	13451	cell part	CC
10159	GO:0090304	0.999963	1	0.000467542	0.412012	1	8.90721	3674	nucleic acid metabolic process	BP
1404	GO:0005634	0.999969	1	0.000394477	0.376594	1	9.07449	3743	nucleus	CC
1658	GO:0006139	0.999988	1	0.000170147	0.19492	1	9.77514	4032	nucleobase-containing compound metabolic process	BP
7187	GO:0044238	0.999994	1	3.1844e-05	0.0456006	7	19.5745	8074	primary metabolic process	BP
6924	GO:0043227	0.999994	1	3.07518e-05	0.0456006	7	19.5188	8051	membrane-bounded organelle	CC
6923	GO:0043226	0.999995	1	2.52399e-05	0.0456006	8	20.8231	8589	organelle	CC
1975	GO:0006725	0.999997	1	5.43825e-05	0.0692229	1	10.7158	4420	cellular aromatic compound metabolic process	BP
6928	GO:0043231	0.999999	1	7.59566e-06	0.0174032	6	19.3878	7997	intracellular membrane-bounded organelle	CC
6926	GO:0043229	0.999999	1	6.78117e-06	0.0174032	7	20.6606	8522	intracellular organelle	CC
7237	GO:0044424	0.999999	1	2.65601e-06	0.0152136	14	28.2005	11632	intracellular part	CC
7196	GO:0044260	1	1	4.0942e-06	0.0156344	2	14.43	5952	cellular macromolecule metabolic process	BP
6901	GO:0043170	1	1	1.41319e-06	0.0152136	2	15.1767	6260	macromolecule metabolic process	BP
1851	GO:0006518	1	1	0.893649	1	0	0.104249	43	peptide metabolic process	BP
8530	GO:0051094	1	1	0.706179	1	0	0.339415	140	positive regulation of developmental process	BP
10935	GO:1902679	1	1	0.573685	1	0	0.547912	226	negative regulation of RNA biosynthetic process	BP
4961	GO:0030003	1	1	0.743722	1	0	0.2982	123	cellular cation homeostasis	BP
2457	GO:0008380	1	1	0.478194	1	0	0.71277	294	RNA splicing	BP
6084	GO:0034061	1	1	0.728906	1	0	0.312746	129	DNA polymerase activity	MF
1454	GO:0005739	1	1	0.0622435	1	0	2.66683	1100	mitochondrion	CC
7261	GO:0044451	1	1	0.386546	1	0	0.916419	378	nucleoplasm part	CC
4229	GO:0016458	1	1	0.700784	1	0	0.339415	140	gene silencing	BP
3122	GO:0009890	1	1	0.4937	1	0	0.683678	282	negative regulation of biosynthetic process	BP
1566	GO:0005976	1	1	0.366702	1	0	0.991575	409	polysaccharide metabolic process	BP
8166	GO:0048518	1	1	0.0667691	1	0	2.565	1058	positive regulation of biological process	BP
10735	GO:1901700	1	1	0.071864	1	0	2.58925	1068	response to oxygen-containing compound	BP
1	GO:0000002	1	1	0.978031	1	0	0.0218195	9	mitochondrial genome maintenance	BP
2	GO:0000003	1	1	0.942383	1	0	0.0606097	25	reproduction	BP
3	GO:0000009	1	1	0.997073	1	0	0.00242439	1	alpha-1,6-mannosyltransferase activity	MF
4	GO:0000012	1	1	0.991528	1	0	0.00727317	3	single strand break repair	BP
5	GO:0000014	1	1	0.9889	1	0	0.00969756	4	single-stranded DNA endodeoxyribonuclease activity	MF
6	GO:0000015	1	1	0.982148	1	0	0.0169707	7	phosphopyruvate hydratase complex	CC
7	GO:0000018	1	1	0.960561	1	0	0.0412146	17	regulation of DNA recombination	BP
8	GO:0000019	1	1	0.996879	1	0	0.00242439	1	regulation of mitotic recombination	BP
9	GO:0000023	1	1	0.986373	1	0	0.0121219	5	maltose metabolic process	BP
10	GO:0000024	1	1	0.994801	1	0	0.00484878	2	maltose biosynthetic process	BP
11	GO:0000025	1	1	0.993833	1	0	0.00484878	2	maltose catabolic process	BP
12	GO:0000026	1	1	0.992382	1	0	0.00727317	3	alpha-1,2-mannosyltransferase activity	MF
13	GO:0000027	1	1	0.953989	1	0	0.0509122	21	ribosomal large subunit assembly	BP
14	GO:0000028	1	1	0.961432	1	0	0.043639	18	ribosomal small subunit assembly	BP
15	GO:0000030	1	1	0.948852	1	0	0.0533366	22	mannosyltransferase activity	MF
16	GO:0000032	1	1	0.99282	1	0	0.00969756	4	cell wall mannoprotein biosynthetic process	BP
17	GO:0000033	1	1	0.994265	1	0	0.00484878	2	alpha-1,3-mannosyltransferase activity	MF
18	GO:0000035	1	1	0.990376	1	0	0.00969756	4	acyl binding	MF
19	GO:0000036	1	1	0.990522	1	0	0.00969756	4	acyl carrier activity	MF
20	GO:0000038	1	1	0.950965	1	0	0.0484878	20	very long-chain fatty acid metabolic process	BP
22	GO:0000042	1	1	0.994319	1	0	0.00484878	2	protein targeting to Golgi	BP
23	GO:0000045	1	1	0.970589	1	0	0.0266683	11	autophagosome assembly	BP
24	GO:0000049	1	1	0.899875	1	0	0.0994	41	tRNA binding	MF
25	GO:0000050	1	1	0.994788	1	0	0.00727317	3	urea cycle	BP
26	GO:0000053	1	1	0.996866	1	0	0.00484878	2	argininosuccinate metabolic process	BP
27	GO:0000054	1	1	0.975236	1	0	0.0242439	10	ribosomal subunit export from nucleus	BP
28	GO:0000055	1	1	0.987295	1	0	0.0121219	5	ribosomal large subunit export from nucleus	BP
29	GO:0000056	1	1	0.992519	1	0	0.00727317	3	ribosomal small subunit export from nucleus	BP
30	GO:0000060	1	1	0.974496	1	0	0.0218195	9	protein import into nucleus, translocation	BP
31	GO:0000062	1	1	0.973962	1	0	0.0266683	11	fatty-acyl-CoA binding	MF
32	GO:0000064	1	1	0.992272	1	0	0.00727317	3	L-ornithine transmembrane transporter activity	MF
33	GO:0000066	1	1	0.995101	1	0	0.00484878	2	mitochondrial ornithine transport	BP
34	GO:0000070	1	1	0.983773	1	0	0.0145463	6	mitotic sister chromatid segregation	BP
35	GO:0000075	1	1	0.900144	1	0	0.0945512	39	cell cycle checkpoint	BP
36	GO:0000076	1	1	0.975625	1	0	0.0218195	9	DNA replication checkpoint	BP
37	GO:0000077	1	1	0.950786	1	0	0.0460634	19	DNA damage checkpoint	BP
38	GO:0000079	1	1	0.945437	1	0	0.055761	23	regulation of cyclin-dependent protein serine/threonine kinase activity	BP
39	GO:0000082	1	1	0.958055	1	0	0.0412146	17	G1/S transition of mitotic cell cycle	BP
40	GO:0000083	1	1	0.993811	1	0	0.00484878	2	regulation of transcription involved in G1/S transition of mitotic cell cycle	BP
41	GO:0000086	1	1	0.988533	1	0	0.00969756	4	G2/M transition of mitotic cell cycle	BP
42	GO:0000095	1	1	0.994197	1	0	0.00484878	2	S-adenosyl-L-methionine transmembrane transporter activity	MF
43	GO:0000096	1	1	0.903617	1	0	0.0994	41	sulfur amino acid metabolic process	BP
44	GO:0000097	1	1	0.92544	1	0	0.0751561	31	sulfur amino acid biosynthetic process	BP
45	GO:0000098	1	1	0.9898	1	0	0.00969756	4	sulfur amino acid catabolic process	BP
46	GO:0000099	1	1	0.994218	1	0	0.00484878	2	sulfur amino acid transmembrane transporter activity	MF
47	GO:0000101	1	1	0.997013	1	0	0.00242439	1	sulfur amino acid transport	BP
48	GO:0000103	1	1	0.985198	1	0	0.0145463	6	sulfate assimilation	BP
49	GO:0000104	1	1	0.988513	1	0	0.00969756	4	succinate dehydrogenase activity	MF
50	GO:0000105	1	1	0.97913	1	0	0.0193951	8	histidine biosynthetic process	BP
51	GO:0000107	1	1	0.996987	1	0	0.00242439	1	imidazoleglycerol-phosphate synthase activity	MF
52	GO:0000109	1	1	0.978581	1	0	0.0193951	8	nucleotide-excision repair complex	CC
53	GO:0000110	1	1	0.994079	1	0	0.00484878	2	nucleotide-excision repair factor 1 complex	CC
54	GO:0000111	1	1	0.993611	1	0	0.00727317	3	nucleotide-excision repair factor 2 complex	CC
55	GO:0000118	1	1	0.972434	1	0	0.0266683	11	histone deacetylase complex	CC
56	GO:0000120	1	1	0.978462	1	0	0.0218195	9	RNA polymerase I transcription factor complex	CC
57	GO:0000121	1	1	0.997549	1	0	0.00242439	1	glycerol-1-phosphatase activity	MF
58	GO:0000122	1	1	0.919994	1	0	0.0824292	34	negative regulation of transcription from RNA polymerase II promoter	BP
59	GO:0000123	1	1	0.93191	1	0	0.0703073	29	histone acetyltransferase complex	CC
60	GO:0000124	1	1	0.992709	1	0	0.00727317	3	SAGA complex	CC
61	GO:0000125	1	1	0.998587	1	0	0.00242439	1	PCAF complex	CC
62	GO:0000126	1	1	0.993864	1	0	0.00484878	2	transcription factor TFIIIB complex	CC
63	GO:0000127	1	1	0.990667	1	0	0.00727317	3	transcription factor TFIIIC complex	CC
64	GO:0000131	1	1	0.992233	1	0	0.00727317	3	incipient cellular bud site	CC
65	GO:0000132	1	1	0.997063	1	0	0.00242439	1	establishment of mitotic spindle orientation	BP
66	GO:0000138	1	1	0.989465	1	0	0.00969756	4	Golgi trans cisterna	CC
67	GO:0000139	1	1	0.270175	1	0	1.25341	517	Golgi membrane	CC
68	GO:0000140	1	1	0.995757	1	0	0.00484878	2	acylglycerone-phosphate reductase activity	MF
70	GO:0000146	1	1	0.994948	1	0	0.00484878	2	microfilament motor activity	MF
71	GO:0000147	1	1	0.99184	1	0	0.00727317	3	actin cortical patch assembly	BP
72	GO:0000148	1	1	0.947396	1	0	0.0533366	22	1,3-beta-D-glucan synthase complex	CC
74	GO:0000150	1	1	0.975931	1	0	0.0266683	11	recombinase activity	MF
75	GO:0000151	1	1	0.656609	1	0	0.400024	165	ubiquitin ligase complex	CC
76	GO:0000152	1	1	0.954469	1	0	0.0412146	17	nuclear ubiquitin ligase complex	CC
77	GO:0000153	1	1	0.991172	1	0	0.00969756	4	cytoplasmic ubiquitin ligase complex	CC
78	GO:0000154	1	1	0.91506	1	0	0.0848536	35	rRNA modification	BP
79	GO:0000155	1	1	0.916442	1	0	0.0848536	35	phosphorelay sensor kinase activity	MF
80	GO:0000156	1	1	0.97722	1	0	0.0218195	9	phosphorelay response regulator activity	MF
81	GO:0000159	1	1	0.957194	1	0	0.043639	18	protein phosphatase type 2A complex	CC
82	GO:0000160	1	1	0.65209	1	0	0.431541	178	phosphorelay signal transduction system	BP
83	GO:0000162	1	1	0.956895	1	0	0.043639	18	tryptophan biosynthetic process	BP
84	GO:0000164	1	1	0.989537	1	0	0.0121219	5	protein phosphatase type 1 complex	CC
85	GO:0000165	1	1	0.882061	1	0	0.128493	53	MAPK cascade	BP
87	GO:0000169	1	1	0.997105	1	0	0.00242439	1	activation of MAPK activity involved in osmosensory signaling pathway	BP
88	GO:0000171	1	1	0.998414	1	0	0.00242439	1	ribonuclease MRP activity	MF
89	GO:0000172	1	1	0.996728	1	0	0.00484878	2	ribonuclease MRP complex	CC
90	GO:0000175	1	1	0.933691	1	0	0.0727317	30	3'-5'-exoribonuclease activity	MF
91	GO:0000176	1	1	0.981632	1	0	0.0193951	8	nuclear exosome (RNase complex)	CC
92	GO:0000177	1	1	0.977557	1	0	0.0218195	9	cytoplasmic exosome (RNase complex)	CC
93	GO:0000178	1	1	0.952647	1	0	0.0484878	20	exosome (RNase complex)	CC
94	GO:0000179	1	1	0.988763	1	0	0.00969756	4	rRNA (adenine-N6,N6-)-dimethyltransferase activity	MF
95	GO:0000182	1	1	0.988826	1	0	0.00969756	4	rDNA binding	MF
96	GO:0000183	1	1	0.995495	1	0	0.00484878	2	chromatin silencing at rDNA	BP
97	GO:0000184	1	1	0.932643	1	0	0.0678829	28	nuclear-transcribed mRNA catabolic process, nonsense-mediated decay	BP
98	GO:0000187	1	1	0.995051	1	0	0.00484878	2	activation of MAPK activity	BP
99	GO:0000209	1	1	0.797415	1	0	0.220619	91	protein polyubiquitination	BP
100	GO:0000210	1	1	0.987268	1	0	0.0145463	6	NAD+ diphosphatase activity	MF
101	GO:0000212	1	1	0.989334	1	0	0.00969756	4	meiotic spindle organization	BP
102	GO:0000213	1	1	0.995312	1	0	0.00484878	2	tRNA-intron endonuclease activity	MF
103	GO:0000214	1	1	0.993877	1	0	0.00727317	3	tRNA-intron endonuclease complex	CC
104	GO:0000215	1	1	0.99738	1	0	0.00242439	1	tRNA 2'-phosphotransferase activity	MF
105	GO:0000217	1	1	0.971578	1	0	0.0315171	13	DNA secondary structure binding	MF
106	GO:0000220	1	1	0.986037	1	0	0.0121219	5	vacuolar proton-transporting V-type ATPase, V0 domain	CC
107	GO:0000221	1	1	0.994242	1	0	0.00484878	2	vacuolar proton-transporting V-type ATPase, V1 domain	CC
108	GO:0000224	1	1	0.991754	1	0	0.00727317	3	peptide-N4-(N-acetyl-beta-glucosaminyl)asparagine amidase activity	MF
109	GO:0000225	1	1	0.998155	1	0	0.00242439	1	N-acetylglucosaminylphosphatidylinositol deacetylase activity	MF
110	GO:0000226	1	1	0.737736	1	0	0.290927	120	microtubule cytoskeleton organization	BP
111	GO:0000228	1	1	0.948705	1	0	0.0509122	21	nuclear chromosome	CC
112	GO:0000229	1	1	0.973429	1	0	0.0266683	11	cytoplasmic chromosome	CC
113	GO:0000234	1	1	0.991549	1	0	0.00969756	4	phosphoethanolamine N-methyltransferase activity	MF
114	GO:0000242	1	1	0.997728	1	0	0.00242439	1	pericentriolar material	CC
115	GO:0000243	1	1	0.966628	1	0	0.0339415	14	commitment complex	CC
116	GO:0000244	1	1	0.995231	1	0	0.00484878	2	spliceosomal tri-snRNP complex assembly	BP
117	GO:0000245	1	1	0.963641	1	0	0.0363658	15	spliceosomal complex assembly	BP
118	GO:0000247	1	1	0.997279	1	0	0.00242439	1	C-8 sterol isomerase activity	MF
119	GO:0000249	1	1	0.997125	1	0	0.00242439	1	C-22 sterol desaturase activity	MF
120	GO:0000253	1	1	0.998548	1	0	0.00242439	1	3-keto sterol reductase activity	MF
121	GO:0000254	1	1	0.993688	1	0	0.00727317	3	C-4 methylsterol oxidase activity	MF
122	GO:0000255	1	1	0.991563	1	0	0.00969756	4	allantoin metabolic process	BP
123	GO:0000256	1	1	0.993759	1	0	0.00727317	3	allantoin catabolic process	BP
124	GO:0000257	1	1	0.987085	1	0	0.0145463	6	nitrilase activity	MF
125	GO:0000266	1	1	0.956611	1	0	0.0412146	17	mitochondrial fission	BP
126	GO:0000268	1	1	0.996889	1	0	0.00242439	1	peroxisome targeting sequence binding	MF
127	GO:0000270	1	1	0.991044	1	0	0.00727317	3	peptidoglycan metabolic process	BP
128	GO:0000271	1	1	0.602478	1	0	0.504273	208	polysaccharide biosynthetic process	BP
129	GO:0000272	1	1	0.676572	1	0	0.387902	160	polysaccharide catabolic process	BP
130	GO:0000274	1	1	0.997745	1	0	0.00242439	1	mitochondrial proton-transporting ATP synthase, stator stalk	CC
131	GO:0000275	1	1	0.993896	1	0	0.00727317	3	mitochondrial proton-transporting ATP synthase complex, catalytic core F(1)	CC
132	GO:0000276	1	1	0.998091	1	0	0.00242439	1	mitochondrial proton-transporting ATP synthase complex, coupling factor F(o)	CC
133	GO:0000278	1	1	0.972472	1	0	0.0266683	11	mitotic cell cycle	BP
134	GO:0000280	1	1	0.947032	1	0	0.0533366	22	nuclear division	BP
135	GO:0000281	1	1	0.963399	1	0	0.0363658	15	mitotic cytokinesis	BP
136	GO:0000285	1	1	0.986978	1	0	0.0121219	5	1-phosphatidylinositol-3-phosphate 5-kinase activity	MF
137	GO:0000287	1	1	0.695189	1	0	0.353961	146	magnesium ion binding	MF
138	GO:0000288	1	1	0.97696	1	0	0.0242439	10	nuclear-transcribed mRNA catabolic process, deadenylation-dependent decay	BP
139	GO:0000289	1	1	0.960427	1	0	0.043639	18	nuclear-transcribed mRNA poly(A) tail shortening	BP
140	GO:0000290	1	1	0.98312	1	0	0.0145463	6	deadenylation-dependent decapping of nuclear-transcribed mRNA	BP
141	GO:0000291	1	1	0.954671	1	0	0.0509122	21	nuclear-transcribed mRNA catabolic process, exonucleolytic	BP
143	GO:0000295	1	1	0.961538	1	0	0.0412146	17	adenine nucleotide transmembrane transporter activity	MF
144	GO:0000301	1	1	0.980218	1	0	0.0193951	8	retrograde transport, vesicle recycling within Golgi	BP
145	GO:0000302	1	1	0.722808	1	0	0.332141	137	response to reactive oxygen species	BP
146	GO:0000303	1	1	0.99688	1	0	0.00242439	1	response to superoxide	BP
147	GO:0000304	1	1	0.993159	1	0	0.00727317	3	response to singlet oxygen	BP
148	GO:0000305	1	1	0.992005	1	0	0.00727317	3	response to oxygen radical	BP
149	GO:0000306	1	1	0.99688	1	0	0.00242439	1	extrinsic component of vacuolar membrane	CC
150	GO:0000307	1	1	0.973194	1	0	0.0242439	10	cyclin-dependent protein kinase holoenzyme complex	CC
151	GO:0000309	1	1	0.997665	1	0	0.00242439	1	nicotinamide-nucleotide adenylyltransferase activity	MF
152	GO:0000311	1	1	0.995069	1	0	0.00484878	2	plastid large ribosomal subunit	CC
153	GO:0000312	1	1	0.997768	1	0	0.00242439	1	plastid small ribosomal subunit	CC
154	GO:0000313	1	1	0.993548	1	0	0.00727317	3	organellar ribosome	CC
155	GO:0000314	1	1	0.986033	1	0	0.0145463	6	organellar small ribosomal subunit	CC
156	GO:0000315	1	1	0.968921	1	0	0.0339415	14	organellar large ribosomal subunit	CC
157	GO:0000322	1	1	0.943733	1	0	0.0533366	22	storage vacuole	CC
158	GO:0000323	1	1	0.864443	1	0	0.135766	56	lytic vacuole	CC
159	GO:0000324	1	1	0.974405	1	0	0.0218195	9	fungal-type vacuole	CC
160	GO:0000325	1	1	0.862687	1	0	0.150312	62	plant-type vacuole	CC
161	GO:0000326	1	1	0.968543	1	0	0.0315171	13	protein storage vacuole	CC
162	GO:0000329	1	1	0.973128	1	0	0.0242439	10	fungal-type vacuole membrane	CC
163	GO:0000333	1	1	0.996892	1	0	0.00242439	1	telomerase catalytic core complex	CC
164	GO:0000338	1	1	0.989581	1	0	0.00969756	4	protein deneddylation	BP
165	GO:0000339	1	1	0.9928	1	0	0.00727317	3	RNA cap binding	MF
166	GO:0000347	1	1	0.963993	1	0	0.0315171	13	THO complex	CC
167	GO:0000349	1	1	0.997015	1	0	0.00242439	1	generation of catalytic spliceosome for first transesterification step	BP
168	GO:0000350	1	1	0.991434	1	0	0.00727317	3	generation of catalytic spliceosome for second transesterification step	BP
169	GO:0000354	1	1	0.997503	1	0	0.00242439	1	cis assembly of pre-catalytic spliceosome	BP
170	GO:0000372	1	1	0.996879	1	0	0.00242439	1	Group I intron splicing	BP
171	GO:0000373	1	1	0.954233	1	0	0.0412146	17	Group II intron splicing	BP
172	GO:0000375	1	1	0.700725	1	0	0.346688	143	RNA splicing, via transesterification reactions	BP
173	GO:0000376	1	1	0.996879	1	0	0.00242439	1	RNA splicing, via transesterification reactions with guanosine as nucleophile	BP
174	GO:0000377	1	1	0.706405	1	0	0.339415	140	RNA splicing, via transesterification reactions with bulged adenosine as nucleophile	BP
175	GO:0000379	1	1	0.993877	1	0	0.00727317	3	tRNA-type intron splice site recognition and cleavage	BP
176	GO:0000380	1	1	0.992266	1	0	0.00727317	3	alternative mRNA splicing, via spliceosome	BP
177	GO:0000381	1	1	0.96129	1	0	0.0387902	16	regulation of alternative mRNA splicing, via spliceosome	BP
178	GO:0000387	1	1	0.956251	1	0	0.0484878	20	spliceosomal snRNP assembly	BP
179	GO:0000389	1	1	0.987114	1	0	0.0145463	6	mRNA 3'-splice site recognition	BP
180	GO:0000390	1	1	0.993559	1	0	0.00727317	3	spliceosomal complex disassembly	BP
181	GO:0000394	1	1	0.977658	1	0	0.0218195	9	RNA splicing, via endonucleolytic cleavage and ligation	BP
182	GO:0000395	1	1	0.99233	1	0	0.00727317	3	mRNA 5'-splice site recognition	BP
183	GO:0000398	1	1	0.73453	1	0	0.305473	126	mRNA splicing, via spliceosome	BP
184	GO:0000400	1	1	0.971578	1	0	0.0315171	13	four-way junction DNA binding	MF
185	GO:0000403	1	1	0.998442	1	0	0.00242439	1	Y-form DNA binding	MF
186	GO:0000405	1	1	0.998442	1	0	0.00242439	1	bubble DNA binding	MF
187	GO:0000407	1	1	0.989241	1	0	0.00969756	4	pre-autophagosomal structure	CC
188	GO:0000408	1	1	0.991482	1	0	0.00727317	3	EKC/KEOPS complex	CC
189	GO:0000414	1	1	0.990939	1	0	0.00969756	4	regulation of histone H3-K36 methylation	BP
190	GO:0000416	1	1	0.996885	1	0	0.00242439	1	positive regulation of histone H3-K36 methylation	BP
191	GO:0000418	1	1	0.984231	1	0	0.0169707	7	DNA-directed RNA polymerase IV complex	CC
192	GO:0000419	1	1	0.956064	1	0	0.0460634	19	DNA-directed RNA polymerase V complex	CC
193	GO:0000421	1	1	0.979527	1	0	0.0218195	9	autophagosome membrane	CC
194	GO:0000422	1	1	0.988363	1	0	0.00969756	4	autophagy of mitochondrion	BP
195	GO:0000427	1	1	0.983889	1	0	0.0169707	7	plastid-encoded plastid RNA polymerase complex	CC
196	GO:0000428	1	1	0.860139	1	0	0.157585	65	DNA-directed RNA polymerase complex	CC
197	GO:0000439	1	1	0.990217	1	0	0.0121219	5	core TFIIH complex	CC
198	GO:0000445	1	1	0.987983	1	0	0.0121219	5	THO complex part of transcription export complex	CC
199	GO:0000447	1	1	0.977877	1	0	0.0193951	8	endonucleolytic cleavage in ITS1 to separate SSU-rRNA from 5.8S rRNA and LSU-rRNA from tricistronic rRNA transcript (SSU-rRNA, 5.8S rRNA, LSU-rRNA)	BP
200	GO:0000448	1	1	0.998017	1	0	0.00242439	1	cleavage in ITS2 between 5.8S rRNA and LSU-rRNA of tricistronic rRNA transcript (SSU-rRNA, 5.8S rRNA, LSU-rRNA)	BP
201	GO:0000451	1	1	0.991227	1	0	0.00727317	3	rRNA 2'-O-methylation	BP
202	GO:0000453	1	1	0.991227	1	0	0.00727317	3	enzyme-directed rRNA 2'-O-methylation	BP
203	GO:0000454	1	1	0.994875	1	0	0.00484878	2	snoRNA guided rRNA pseudouridine synthesis	BP
204	GO:0000455	1	1	0.994638	1	0	0.00484878	2	enzyme-directed rRNA pseudouridine synthesis	BP
205	GO:0000459	1	1	0.990013	1	0	0.00969756	4	exonucleolytic trimming involved in rRNA processing	BP
206	GO:0000460	1	1	0.978878	1	0	0.0218195	9	maturation of 5.8S rRNA	BP
207	GO:0000461	1	1	0.998187	1	0	0.00242439	1	endonucleolytic cleavage to generate mature 3'-end of SSU-rRNA from (SSU-rRNA, 5.8S rRNA, LSU-rRNA)	BP
208	GO:0000462	1	1	0.917765	1	0	0.0800048	33	maturation of SSU-rRNA from tricistronic rRNA transcript (SSU-rRNA, 5.8S rRNA, LSU-rRNA)	BP
209	GO:0000463	1	1	0.978034	1	0	0.0218195	9	maturation of LSU-rRNA from tricistronic rRNA transcript (SSU-rRNA, 5.8S rRNA, LSU-rRNA)	BP
210	GO:0000466	1	1	0.998314	1	0	0.00242439	1	maturation of 5.8S rRNA from tricistronic rRNA transcript (SSU-rRNA, 5.8S rRNA, LSU-rRNA)	BP
211	GO:0000467	1	1	0.990013	1	0	0.00969756	4	exonucleolytic trimming to generate mature 3'-end of 5.8S rRNA from tricistronic rRNA transcript (SSU-rRNA, 5.8S rRNA, LSU-rRNA)	BP
212	GO:0000469	1	1	0.952822	1	0	0.0460634	19	cleavage involved in rRNA processing	BP
213	GO:0000470	1	1	0.938797	1	0	0.0654585	27	maturation of LSU-rRNA	BP
214	GO:0000472	1	1	0.985319	1	0	0.0121219	5	endonucleolytic cleavage to generate mature 5'-end of SSU-rRNA from (SSU-rRNA, 5.8S rRNA, LSU-rRNA)	BP
215	GO:0000478	1	1	0.970299	1	0	0.0266683	11	endonucleolytic cleavage involved in rRNA processing	BP
216	GO:0000479	1	1	0.970299	1	0	0.0266683	11	endonucleolytic cleavage of tricistronic rRNA transcript (SSU-rRNA, 5.8S rRNA, LSU-rRNA)	BP
217	GO:0000480	1	1	0.982697	1	0	0.0145463	6	endonucleolytic cleavage in 5'-ETS of tricistronic rRNA transcript (SSU-rRNA, 5.8S rRNA, LSU-rRNA)	BP
218	GO:0000481	1	1	0.996879	1	0	0.00242439	1	maturation of 5S rRNA	BP
219	GO:0000488	1	1	0.997721	1	0	0.00242439	1	maturation of LSU-rRNA from tetracistronic rRNA transcript (SSU-rRNA, LSU-rRNA, 4.5S-rRNA, 5S-rRNA)	BP
220	GO:0000489	1	1	0.997721	1	0	0.00242439	1	maturation of SSU-rRNA from tetracistronic rRNA transcript (SSU-rRNA, LSU-rRNA, 4.5S-rRNA, 5S-rRNA)	BP
221	GO:0000491	1	1	0.996884	1	0	0.00242439	1	small nucleolar ribonucleoprotein complex assembly	BP
222	GO:0000493	1	1	0.996884	1	0	0.00242439	1	box H/ACA snoRNP assembly	BP
223	GO:0000494	1	1	0.997888	1	0	0.00242439	1	box C/D snoRNA 3'-end processing	BP
224	GO:0000495	1	1	0.997729	1	0	0.00242439	1	box H/ACA snoRNA 3'-end processing	BP
225	GO:0000500	1	1	0.987628	1	0	0.0121219	5	RNA polymerase I upstream activating factor complex	CC
226	GO:0000502	1	1	0.892079	1	0	0.109098	45	proteasome complex	CC
227	GO:0000506	1	1	0.989758	1	0	0.00969756	4	glycosylphosphatidylinositol-N-acetylglucosaminyltransferase (GPI-GnT) complex	CC
228	GO:0000578	1	1	0.961557	1	0	0.0387902	16	embryonic axis specification	BP
229	GO:0000702	1	1	0.990411	1	0	0.00969756	4	oxidized base lesion DNA N-glycosylase activity	MF
230	GO:0000703	1	1	0.998414	1	0	0.00242439	1	oxidized pyrimidine nucleobase lesion DNA N-glycosylase activity	MF
231	GO:0000706	1	1	0.995088	1	0	0.00484878	2	meiotic DNA double-strand break processing	BP
232	GO:0000707	1	1	0.986909	1	0	0.0145463	6	meiotic DNA recombinase assembly	BP
233	GO:0000710	1	1	0.991185	1	0	0.00969756	4	meiotic mismatch repair	BP
234	GO:0000712	1	1	0.960821	1	0	0.0387902	16	resolution of meiotic recombination intermediates	BP
235	GO:0000715	1	1	0.996879	1	0	0.00242439	1	nucleotide-excision repair, DNA damage recognition	BP
236	GO:0000719	1	1	0.998577	1	0	0.00242439	1	photoreactive repair	BP
237	GO:0000722	1	1	0.98693	1	0	0.0121219	5	telomere maintenance via recombination	BP
238	GO:0000723	1	1	0.901874	1	0	0.0994	41	telomere maintenance	BP
239	GO:0000724	1	1	0.865154	1	0	0.13819	57	double-strand break repair via homologous recombination	BP
240	GO:0000725	1	1	0.865154	1	0	0.13819	57	recombinational repair	BP
241	GO:0000726	1	1	0.954766	1	0	0.0412146	17	non-recombinational repair	BP
242	GO:0000727	1	1	0.986009	1	0	0.0121219	5	double-strand break repair via break-induced replication	BP
243	GO:0000729	1	1	0.990113	1	0	0.00969756	4	DNA double-strand break processing	BP
244	GO:0000730	1	1	0.975931	1	0	0.0266683	11	DNA recombinase assembly	BP
245	GO:0000731	1	1	0.989469	1	0	0.0121219	5	DNA synthesis involved in DNA repair	BP
246	GO:0000732	1	1	0.997664	1	0	0.00242439	1	strand displacement	BP
247	GO:0000733	1	1	0.998149	1	0	0.00242439	1	DNA strand renaturation	BP
248	GO:0000737	1	1	0.995881	1	0	0.00484878	2	DNA catabolic process, endonucleolytic	BP
249	GO:0000738	1	1	0.987343	1	0	0.0121219	5	DNA catabolic process, exonucleolytic	BP
250	GO:0000740	1	1	0.995273	1	0	0.00484878	2	nuclear membrane fusion	BP
252	GO:0000750	1	1	0.997302	1	0	0.00242439	1	pheromone-dependent signal transduction involved in conjugation with cellular fusion	BP
253	GO:0000773	1	1	0.997509	1	0	0.00242439	1	phosphatidyl-N-methylethanolamine N-methyltransferase activity	MF
254	GO:0000774	1	1	0.988938	1	0	0.0121219	5	adenyl-nucleotide exchange factor activity	MF
255	GO:0000775	1	1	0.913605	1	0	0.087278	36	chromosome, centromeric region	CC
256	GO:0000776	1	1	0.9207	1	0	0.0800048	33	kinetochore	CC
257	GO:0000777	1	1	0.933286	1	0	0.0678829	28	condensed chromosome kinetochore	CC
258	GO:0000778	1	1	0.980728	1	0	0.0193951	8	condensed nuclear chromosome kinetochore	CC
259	GO:0000779	1	1	0.986196	1	0	0.0121219	5	condensed chromosome, centromeric region	CC
260	GO:0000780	1	1	0.995436	1	0	0.00484878	2	condensed nuclear chromosome, centromeric region	CC
261	GO:0000781	1	1	0.91361	1	0	0.0848536	35	chromosome, telomeric region	CC
262	GO:0000782	1	1	0.984869	1	0	0.0169707	7	telomere cap complex	CC
263	GO:0000783	1	1	0.984869	1	0	0.0169707	7	nuclear telomere cap complex	CC
264	GO:0000784	1	1	0.950586	1	0	0.0484878	20	nuclear chromosome, telomeric region	CC
265	GO:0000785	1	1	0.739789	1	0	0.281229	116	chromatin	CC
266	GO:0000786	1	1	0.916515	1	0	0.0897024	37	nucleosome	CC
267	GO:0000788	1	1	0.995853	1	0	0.00484878	2	nuclear nucleosome	CC
268	GO:0000789	1	1	0.993768	1	0	0.00484878	2	cytoplasmic chromatin	CC
269	GO:0000790	1	1	0.87942	1	0	0.118795	49	nuclear chromatin	CC
270	GO:0000791	1	1	0.979413	1	0	0.0169707	7	euchromatin	CC
271	GO:0000792	1	1	0.959381	1	0	0.0387902	16	heterochromatin	CC
272	GO:0000793	1	1	0.943241	1	0	0.055761	23	condensed chromosome	CC
273	GO:0000794	1	1	0.962772	1	0	0.0363658	15	condensed nuclear chromosome	CC
274	GO:0000795	1	1	0.967957	1	0	0.0290927	12	synaptonemal complex	CC
275	GO:0000796	1	1	0.98344	1	0	0.0145463	6	condensin complex	CC
276	GO:0000797	1	1	0.996932	1	0	0.00242439	1	condensin core heterodimer	CC
277	GO:0000798	1	1	0.990768	1	0	0.00727317	3	nuclear cohesin complex	CC
278	GO:0000799	1	1	0.98652	1	0	0.0121219	5	nuclear condensin complex	CC
279	GO:0000802	1	1	0.998089	1	0	0.00242439	1	transverse filament	CC
280	GO:0000808	1	1	0.98757	1	0	0.0145463	6	origin recognition complex	CC
281	GO:0000811	1	1	0.99276	1	0	0.00727317	3	GINS complex	CC
282	GO:0000812	1	1	0.980947	1	0	0.0193951	8	Swr1 complex	CC
283	GO:0000813	1	1	0.991024	1	0	0.00969756	4	ESCRT I complex	CC
284	GO:0000814	1	1	0.992091	1	0	0.00727317	3	ESCRT II complex	CC
285	GO:0000815	1	1	0.981168	1	0	0.0193951	8	ESCRT III complex	CC
286	GO:0000819	1	1	0.981695	1	0	0.0169707	7	sister chromatid segregation	BP
287	GO:0000820	1	1	0.997116	1	0	0.00242439	1	regulation of glutamine family amino acid metabolic process	BP
288	GO:0000822	1	1	0.980183	1	0	0.0193951	8	inositol hexakisphosphate binding	MF
289	GO:0000823	1	1	0.997923	1	0	0.00242439	1	inositol-1,4,5-trisphosphate 6-kinase activity	MF
290	GO:0000824	1	1	0.997923	1	0	0.00242439	1	inositol tetrakisphosphate 3-kinase activity	MF
291	GO:0000828	1	1	0.996879	1	0	0.00242439	1	inositol hexakisphosphate kinase activity	MF
292	GO:0000829	1	1	0.996879	1	0	0.00242439	1	inositol heptakisphosphate kinase activity	MF
293	GO:0000835	1	1	0.995833	1	0	0.00484878	2	ER ubiquitin ligase complex	CC
294	GO:0000836	1	1	0.998597	1	0	0.00242439	1	Hrd1p ubiquitin ligase complex	CC
295	GO:0000837	1	1	0.997232	1	0	0.00242439	1	Doa10p ubiquitin ligase complex	CC
296	GO:0000900	1	1	0.998025	1	0	0.00242439	1	translation repressor activity, nucleic acid binding	MF
297	GO:0000902	1	1	0.541917	1	0	0.603673	249	cell morphogenesis	BP
298	GO:0000904	1	1	0.675097	1	0	0.395175	163	cell morphogenesis involved in differentiation	BP
299	GO:0000905	1	1	0.997834	1	0	0.00242439	1	sporocarp development involved in asexual reproduction	BP
300	GO:0000910	1	1	0.929379	1	0	0.0678829	28	cytokinesis	BP
301	GO:0000911	1	1	0.90914	1	0	0.0945512	39	cytokinesis by cell plate formation	BP
302	GO:0000912	1	1	0.995719	1	0	0.00484878	2	assembly of actomyosin apparatus involved in cytokinesis	BP
303	GO:0000913	1	1	0.990426	1	0	0.00969756	4	preprophase band assembly	BP
304	GO:0000914	1	1	0.995719	1	0	0.00484878	2	phragmoplast assembly	BP
305	GO:0000919	1	1	0.966524	1	0	0.0315171	13	cell plate assembly	BP
306	GO:0000920	1	1	0.995912	1	0	0.00484878	2	cell separation after cytokinesis	BP
307	GO:0000922	1	1	0.92266	1	0	0.0727317	30	spindle pole	CC
308	GO:0000923	1	1	0.984727	1	0	0.0145463	6	equatorial microtubule organizing center	CC
309	GO:0000930	1	1	0.974901	1	0	0.0242439	10	gamma-tubulin complex	CC
310	GO:0000931	1	1	0.992988	1	0	0.00727317	3	gamma-tubulin large complex	CC
311	GO:0000932	1	1	0.865137	1	0	0.13819	57	P-body	CC
312	GO:0000935	1	1	0.997193	1	0	0.00242439	1	division septum	CC
313	GO:0000938	1	1	0.989227	1	0	0.00969756	4	GARP complex	CC
314	GO:0000940	1	1	0.997063	1	0	0.00242439	1	condensed chromosome outer kinetochore	CC
315	GO:0000942	1	1	0.997063	1	0	0.00242439	1	condensed nuclear chromosome outer kinetochore	CC
316	GO:0000943	1	1	0.982142	1	0	0.0169707	7	retrotransposon nucleocapsid	CC
317	GO:0000956	1	1	0.828749	1	0	0.191527	79	nuclear-transcribed mRNA catabolic process	BP
318	GO:0000957	1	1	0.998097	1	0	0.00242439	1	mitochondrial RNA catabolic process	BP
319	GO:0000959	1	1	0.865874	1	0	0.143039	59	mitochondrial RNA metabolic process	BP
320	GO:0000963	1	1	0.973089	1	0	0.0266683	11	mitochondrial RNA processing	BP
321	GO:0000965	1	1	0.988127	1	0	0.00969756	4	mitochondrial RNA 3'-end processing	BP
322	GO:0000966	1	1	0.980758	1	0	0.0169707	7	RNA 5'-end processing	BP
323	GO:0000967	1	1	0.985319	1	0	0.0121219	5	rRNA 5'-end processing	BP
324	GO:0000972	1	1	0.980398	1	0	0.0193951	8	transcription-dependent tethering of RNA polymerase II gene DNA at nuclear periphery	BP
325	GO:0000973	1	1	0.98838	1	0	0.0121219	5	posttranscriptional tethering of RNA polymerase II gene DNA at nuclear periphery	BP
326	GO:0000974	1	1	0.977022	1	0	0.0242439	10	Prp19 complex	CC
330	GO:0000978	1	1	0.989591	1	0	0.0121219	5	RNA polymerase II core promoter proximal region sequence-specific DNA binding	MF
331	GO:0000979	1	1	0.994146	1	0	0.00484878	2	RNA polymerase II core promoter sequence-specific DNA binding	MF
332	GO:0000981	1	1	0.726815	1	0	0.329717	136	RNA polymerase II transcription factor activity, sequence-specific DNA binding	MF
333	GO:0000982	1	1	0.946246	1	0	0.055761	23	transcription factor activity, RNA polymerase II core promoter proximal region sequence-specific binding	MF
334	GO:0000987	1	1	0.954193	1	0	0.0533366	22	core promoter proximal region sequence-specific DNA binding	MF
335	GO:0000988	1	1	0.599085	1	0	0.518819	214	transcription factor activity, protein binding	MF
336	GO:0000989	1	1	0.617411	1	0	0.489727	202	transcription factor activity, transcription factor binding	MF
337	GO:0000990	1	1	0.967661	1	0	0.0315171	13	transcription factor activity, core RNA polymerase binding	MF
338	GO:0000991	1	1	0.987748	1	0	0.0121219	5	transcription factor activity, core RNA polymerase II binding	MF
339	GO:0000993	1	1	0.9593	1	0	0.0412146	17	RNA polymerase II core binding	MF
340	GO:0000995	1	1	0.996904	1	0	0.00242439	1	transcription factor activity, core RNA polymerase III binding	MF
341	GO:0000996	1	1	0.984937	1	0	0.0145463	6	core DNA-dependent RNA polymerase binding promoter specificity activity	MF
342	GO:0000999	1	1	0.996879	1	0	0.00242439	1	RNA polymerase III type 1 promoter transcriptional preinitiation complex assembly	BP
343	GO:0001007	1	1	0.996904	1	0	0.00242439	1	transcription factor activity, RNA polymerase III transcription factor binding	MF
344	GO:0001009	1	1	0.996879	1	0	0.00242439	1	transcription from RNA polymerase III type 2 promoter	BP
346	GO:0001013	1	1	0.983672	1	0	0.0169707	7	RNA polymerase I regulatory region DNA binding	MF
347	GO:0001025	1	1	0.996904	1	0	0.00242439	1	RNA polymerase III transcription factor binding	MF
348	GO:0001026	1	1	0.996904	1	0	0.00242439	1	TFIIIB-type transcription factor activity	MF
349	GO:0001034	1	1	0.997942	1	0	0.00242439	1	RNA polymerase III transcription factor activity, sequence-specific DNA binding	MF
350	GO:0001042	1	1	0.997744	1	0	0.00242439	1	RNA polymerase I core binding	MF
351	GO:0001046	1	1	0.939747	1	0	0.0630341	26	core promoter sequence-specific DNA binding	MF
352	GO:0001047	1	1	0.916723	1	0	0.087278	36	core promoter binding	MF
353	GO:0001053	1	1	0.984937	1	0	0.0145463	6	plastid sigma factor activity	MF
355	GO:0001070	1	1	0.994998	1	0	0.00484878	2	RNA binding transcription regulator activity	MF
357	GO:0001072	1	1	0.994998	1	0	0.00484878	2	transcription antitermination factor activity, RNA binding	MF
358	GO:0001076	1	1	0.801221	1	0	0.232741	96	transcription factor activity, RNA polymerase II transcription factor binding	MF
359	GO:0001077	1	1	0.973943	1	0	0.0266683	11	transcriptional activator activity, RNA polymerase II core promoter proximal region sequence-specific binding	MF
360	GO:0001078	1	1	0.985739	1	0	0.0121219	5	transcriptional repressor activity, RNA polymerase II core promoter proximal region sequence-specific binding	MF
361	GO:0001082	1	1	0.990722	1	0	0.00969756	4	transcription factor activity, RNA polymerase I transcription factor binding	MF
362	GO:0001083	1	1	0.987541	1	0	0.0121219	5	transcription factor activity, RNA polymerase II basal transcription factor binding	MF
363	GO:0001085	1	1	0.933406	1	0	0.0678829	28	RNA polymerase II transcription factor binding	MF
364	GO:0001091	1	1	0.991764	1	0	0.00727317	3	RNA polymerase II basal transcription factor binding	MF
365	GO:0001092	1	1	0.997942	1	0	0.00242439	1	TFIIA-class transcription factor binding	MF
366	GO:0001093	1	1	0.996921	1	0	0.00242439	1	TFIIB-class transcription factor binding	MF
367	GO:0001094	1	1	0.996879	1	0	0.00242439	1	TFIID-class transcription factor binding	MF
368	GO:0001098	1	1	0.946879	1	0	0.0533366	22	basal transcription machinery binding	MF
369	GO:0001099	1	1	0.946879	1	0	0.0533366	22	basal RNA polymerase II transcription machinery binding	MF
370	GO:0001101	1	1	0.14897	1	0	1.89102	780	response to acid chemical	BP
371	GO:0001102	1	1	0.992497	1	0	0.00727317	3	RNA polymerase II activating transcription factor binding	MF
372	GO:0001103	1	1	0.998228	1	0	0.00242439	1	RNA polymerase II repressing transcription factor binding	MF
373	GO:0001104	1	1	0.949695	1	0	0.0509122	21	RNA polymerase II transcription cofactor activity	MF
374	GO:0001105	1	1	0.997326	1	0	0.00242439	1	RNA polymerase II transcription coactivator activity	MF
375	GO:0001106	1	1	0.979653	1	0	0.0193951	8	RNA polymerase II transcription corepressor activity	MF
376	GO:0001112	1	1	0.996951	1	0	0.00242439	1	DNA-templated transcriptional open complex formation	BP
377	GO:0001120	1	1	0.996951	1	0	0.00242439	1	protein-DNA complex remodeling	BP
378	GO:0001128	1	1	0.997326	1	0	0.00242439	1	RNA polymerase II transcription coactivator activity involved in preinitiation complex assembly	MF
379	GO:0001129	1	1	0.987541	1	0	0.0121219	5	RNA polymerase II transcription factor activity, TBP-class protein binding, involved in preinitiation complex assembly	MF
380	GO:0001132	1	1	0.987541	1	0	0.0121219	5	RNA polymerase II transcription factor activity, TBP-class protein binding	MF
381	GO:0001134	1	1	0.857178	1	0	0.164858	68	transcription factor activity, transcription factor recruiting	MF
382	GO:0001135	1	1	0.865235	1	0	0.155161	64	transcription factor activity, RNA polymerase II transcription factor recruiting	MF
383	GO:0001156	1	1	0.996904	1	0	0.00242439	1	TFIIIC-class transcription factor binding	MF
384	GO:0001158	1	1	0.997186	1	0	0.00242439	1	enhancer sequence-specific DNA binding	MF
385	GO:0001159	1	1	0.954193	1	0	0.0533366	22	core promoter proximal region DNA binding	MF
386	GO:0001161	1	1	0.99716	1	0	0.00242439	1	intronic transcription regulatory region sequence-specific DNA binding	MF
387	GO:0001162	1	1	0.99716	1	0	0.00242439	1	RNA polymerase II intronic transcription regulatory region sequence-specific DNA binding	MF
388	GO:0001163	1	1	0.983672	1	0	0.0169707	7	RNA polymerase I regulatory region sequence-specific DNA binding	MF
389	GO:0001164	1	1	0.988486	1	0	0.0121219	5	RNA polymerase I CORE element sequence-specific DNA binding	MF
390	GO:0001165	1	1	0.995132	1	0	0.00484878	2	RNA polymerase I upstream control element sequence-specific DNA binding	MF
391	GO:0001167	1	1	0.990722	1	0	0.00969756	4	RNA polymerase I transcription factor activity, sequence-specific DNA binding	MF
392	GO:0001169	1	1	0.990722	1	0	0.00969756	4	transcription factor activity, RNA polymerase I CORE element sequence-specific binding	MF
393	GO:0001171	1	1	0.972513	1	0	0.0266683	11	reverse transcription	BP
394	GO:0001173	1	1	0.997276	1	0	0.00242439	1	DNA-templated transcriptional start site selection	BP
395	GO:0001174	1	1	0.997276	1	0	0.00242439	1	transcriptional start site selection at RNA polymerase II promoter	BP
396	GO:0001180	1	1	0.997744	1	0	0.00242439	1	transcription initiation from RNA polymerase I promoter for nuclear large rRNA transcript	BP
397	GO:0001181	1	1	0.997744	1	0	0.00242439	1	transcription factor activity, core RNA polymerase I binding	MF
398	GO:0001186	1	1	0.990722	1	0	0.00969756	4	transcription factor activity, RNA polymerase I transcription factor recruiting	MF
399	GO:0001187	1	1	0.990722	1	0	0.00969756	4	transcription factor activity, RNA polymerase I CORE element binding transcription factor recruiting	MF
400	GO:0001188	1	1	0.990722	1	0	0.00969756	4	RNA polymerase I transcriptional preinitiation complex assembly	BP
401	GO:0001189	1	1	0.990722	1	0	0.00969756	4	RNA polymerase I transcriptional preinitiation complex assembly at the promoter for the nuclear large rRNA transcript	BP
402	GO:0001190	1	1	0.995008	1	0	0.00484878	2	transcriptional activator activity, RNA polymerase II transcription factor binding	MF
403	GO:0001191	1	1	0.979653	1	0	0.0193951	8	transcriptional repressor activity, RNA polymerase II transcription factor binding	MF
404	GO:0001227	1	1	0.982724	1	0	0.0145463	6	transcriptional repressor activity, RNA polymerase II transcription regulatory region sequence-specific binding	MF
405	GO:0001228	1	1	0.877674	1	0	0.130917	54	transcriptional activator activity, RNA polymerase II transcription regulatory region sequence-specific binding	MF
406	GO:0001300	1	1	0.997075	1	0	0.00242439	1	chronological cell aging	BP
407	GO:0001302	1	1	0.998442	1	0	0.00242439	1	replicative cell aging	BP
408	GO:0001401	1	1	0.994363	1	0	0.00484878	2	mitochondrial sorting and assembly machinery complex	CC
409	GO:0001504	1	1	0.996955	1	0	0.00242439	1	neurotransmitter uptake	BP
410	GO:0001505	1	1	0.980663	1	0	0.0169707	7	regulation of neurotransmitter levels	BP
411	GO:0001508	1	1	0.990226	1	0	0.00969756	4	action potential	BP
412	GO:0001510	1	1	0.866758	1	0	0.133341	55	RNA methylation	BP
413	GO:0001516	1	1	0.99725	1	0	0.00242439	1	prostaglandin biosynthetic process	BP
414	GO:0001522	1	1	0.941009	1	0	0.0606097	25	pseudouridine synthesis	BP
415	GO:0001523	1	1	0.997197	1	0	0.00242439	1	retinoid metabolic process	BP
416	GO:0001525	1	1	0.981346	1	0	0.0169707	7	angiogenesis	BP
417	GO:0001530	1	1	0.99714	1	0	0.00242439	1	lipopolysaccharide binding	MF
418	GO:0001539	1	1	0.996879	1	0	0.00242439	1	cilium or flagellum-dependent cell motility	BP
419	GO:0001541	1	1	0.993256	1	0	0.00727317	3	ovarian follicle development	BP
420	GO:0001558	1	1	0.814363	1	0	0.208497	86	regulation of cell growth	BP
421	GO:0001560	1	1	0.995035	1	0	0.00484878	2	regulation of cell growth by extracellular stimulus	BP
422	GO:0001561	1	1	0.998258	1	0	0.00242439	1	fatty acid alpha-oxidation	BP
423	GO:0001568	1	1	0.996879	1	0	0.00242439	1	blood vessel development	BP
424	GO:0001570	1	1	0.996885	1	0	0.00242439	1	vasculogenesis	BP
425	GO:0001575	1	1	0.997399	1	0	0.00242439	1	globoside metabolic process	BP
426	GO:0001576	1	1	0.997399	1	0	0.00242439	1	globoside biosynthetic process	BP
427	GO:0001578	1	1	0.968219	1	0	0.0315171	13	microtubule bundle formation	BP
428	GO:0001635	1	1	0.997667	1	0	0.00242439	1	calcitonin gene-related peptide receptor activity	MF
429	GO:0001649	1	1	0.992824	1	0	0.00727317	3	osteoblast differentiation	BP
430	GO:0001650	1	1	0.969993	1	0	0.0266683	11	fibrillar center	CC
431	GO:0001653	1	1	0.973079	1	0	0.0290927	12	peptide receptor activity	MF
432	GO:0001654	1	1	0.983863	1	0	0.0169707	7	eye development	BP
433	GO:0001656	1	1	0.996884	1	0	0.00242439	1	metanephros development	BP
434	GO:0001658	1	1	0.996905	1	0	0.00242439	1	branching involved in ureteric bud morphogenesis	BP
435	GO:0001662	1	1	0.996936	1	0	0.00242439	1	behavioral fear response	BP
436	GO:0001664	1	1	0.981607	1	0	0.0169707	7	G-protein coupled receptor binding	MF
437	GO:0001666	1	1	0.88799	1	0	0.111522	46	response to hypoxia	BP
438	GO:0001667	1	1	0.984381	1	0	0.0145463	6	ameboidal-type cell migration	BP
439	GO:0001669	1	1	0.986099	1	0	0.0121219	5	acrosomal vesicle	CC
440	GO:0001671	1	1	0.956431	1	0	0.0412146	17	ATPase activator activity	MF
441	GO:0001672	1	1	0.996879	1	0	0.00242439	1	regulation of chromatin assembly or disassembly	BP
442	GO:0001673	1	1	0.987851	1	0	0.0121219	5	male germ cell nucleus	CC
443	GO:0001675	1	1	0.99695	1	0	0.00242439	1	acrosome assembly	BP
444	GO:0001676	1	1	0.966759	1	0	0.0315171	13	long-chain fatty acid metabolic process	BP
445	GO:0001678	1	1	0.969214	1	0	0.0315171	13	cellular glucose homeostasis	BP
446	GO:0001680	1	1	0.996983	1	0	0.00242439	1	tRNA 3'-terminal CCA addition	BP
447	GO:0001682	1	1	0.985752	1	0	0.0169707	7	tRNA 5'-leader removal	BP
448	GO:0001701	1	1	0.991526	1	0	0.00727317	3	in utero embryonic development	BP
449	GO:0001703	1	1	0.995408	1	0	0.00484878	2	gastrulation with mouth forming first	BP
450	GO:0001708	1	1	0.958782	1	0	0.0412146	17	cell fate specification	BP
451	GO:0001709	1	1	0.971833	1	0	0.0266683	11	cell fate determination	BP
452	GO:0001716	1	1	0.996879	1	0	0.00242439	1	L-amino-acid oxidase activity	MF
453	GO:0001727	1	1	0.993476	1	0	0.00727317	3	lipid kinase activity	MF
454	GO:0001729	1	1	0.99636	1	0	0.00484878	2	ceramide kinase activity	MF
455	GO:0001731	1	1	0.989372	1	0	0.00969756	4	formation of translation preinitiation complex	BP
456	GO:0001732	1	1	0.997711	1	0	0.00242439	1	formation of cytoplasmic translation initiation complex	BP
457	GO:0001735	1	1	0.996893	1	0	0.00242439	1	prenylcysteine oxidase activity	MF
458	GO:0001736	1	1	0.986607	1	0	0.0169707	7	establishment of planar polarity	BP
459	GO:0001737	1	1	0.99756	1	0	0.00242439	1	establishment of imaginal disc-derived wing hair orientation	BP
460	GO:0001738	1	1	0.99756	1	0	0.00242439	1	morphogenesis of a polarized epithelium	BP
461	GO:0001750	1	1	0.997081	1	0	0.00242439	1	photoreceptor outer segment	CC
462	GO:0001752	1	1	0.99756	1	0	0.00242439	1	compound eye photoreceptor fate commitment	BP
463	GO:0001756	1	1	0.991152	1	0	0.00727317	3	somitogenesis	BP
464	GO:0001763	1	1	0.930783	1	0	0.0727317	30	morphogenesis of a branching structure	BP
465	GO:0001764	1	1	0.994929	1	0	0.00484878	2	neuron migration	BP
466	GO:0001775	1	1	0.944601	1	0	0.0533366	22	cell activation	BP
467	GO:0001789	1	1	0.99826	1	0	0.00242439	1	G-protein coupled receptor signaling pathway, coupled to S1P second messenger	BP
468	GO:0001817	1	1	0.966958	1	0	0.0339415	14	regulation of cytokine production	BP
469	GO:0001818	1	1	0.987041	1	0	0.0121219	5	negative regulation of cytokine production	BP
470	GO:0001819	1	1	0.983845	1	0	0.0169707	7	positive regulation of cytokine production	BP
471	GO:0001822	1	1	0.98682	1	0	0.0121219	5	kidney development	BP
472	GO:0001824	1	1	0.99183	1	0	0.00727317	3	blastocyst development	BP
473	GO:0001825	1	1	0.997099	1	0	0.00242439	1	blastocyst formation	BP
474	GO:0001829	1	1	0.989829	1	0	0.00969756	4	trophectodermal cell differentiation	BP
475	GO:0001833	1	1	0.994989	1	0	0.00484878	2	inner cell mass cell proliferation	BP
476	GO:0001838	1	1	0.996879	1	0	0.00242439	1	embryonic epithelial tube formation	BP
477	GO:0001841	1	1	0.996879	1	0	0.00242439	1	neural tube formation	BP
478	GO:0001843	1	1	0.998005	1	0	0.00242439	1	neural tube closure	BP
479	GO:0001871	1	1	0.787873	1	0	0.235166	97	pattern binding	MF
480	GO:0001872	1	1	0.97552	1	0	0.0266683	11	(1->3)-beta-D-glucan binding	MF
481	GO:0001881	1	1	0.995157	1	0	0.00484878	2	receptor recycling	BP
484	GO:0001887	1	1	0.98815	1	0	0.00969756	4	selenium compound metabolic process	BP
485	GO:0001889	1	1	0.993691	1	0	0.00727317	3	liver development	BP
486	GO:0001894	1	1	0.992119	1	0	0.00727317	3	tissue homeostasis	BP
487	GO:0001896	1	1	0.997834	1	0	0.00242439	1	autolysis	BP
488	GO:0001906	1	1	0.982739	1	0	0.0193951	8	cell killing	BP
489	GO:0001917	1	1	0.997197	1	0	0.00242439	1	photoreceptor inner segment	CC
490	GO:0001919	1	1	0.996382	1	0	0.00484878	2	regulation of receptor recycling	BP
491	GO:0001927	1	1	0.979835	1	0	0.0193951	8	exocyst assembly	BP
492	GO:0001932	1	1	0.831369	1	0	0.17698	73	regulation of protein phosphorylation	BP
493	GO:0001933	1	1	0.957782	1	0	0.043639	18	negative regulation of protein phosphorylation	BP
494	GO:0001934	1	1	0.913706	1	0	0.0824292	34	positive regulation of protein phosphorylation	BP
495	GO:0001936	1	1	0.993596	1	0	0.00727317	3	regulation of endothelial cell proliferation	BP
496	GO:0001937	1	1	0.997323	1	0	0.00242439	1	negative regulation of endothelial cell proliferation	BP
497	GO:0001938	1	1	0.996263	1	0	0.00484878	2	positive regulation of endothelial cell proliferation	BP
498	GO:0001944	1	1	0.931645	1	0	0.0727317	30	vasculature development	BP
499	GO:0001947	1	1	0.991874	1	0	0.00727317	3	heart looping	BP
500	GO:0001948	1	1	0.997238	1	0	0.00242439	1
501	GO:0001952	1	1	0.997036	1	0	0.00242439	1	regulation of cell-matrix adhesion	BP
502	GO:0001953	1	1	0.997036	1	0	0.00242439	1	negative regulation of cell-matrix adhesion	BP
503	GO:0001956	1	1	0.989727	1	0	0.00969756	4	positive regulation of neurotransmitter secretion	BP
504	GO:0001959	1	1	0.991211	1	0	0.00727317	3	regulation of cytokine-mediated signaling pathway	BP
505	GO:0001960	1	1	0.993919	1	0	0.00484878	2	negative regulation of cytokine-mediated signaling pathway	BP
506	GO:0001961	1	1	0.994261	1	0	0.00484878	2	positive regulation of cytokine-mediated signaling pathway	BP
507	GO:0001964	1	1	0.991734	1	0	0.00727317	3	startle response	BP
508	GO:0001975	1	1	0.997811	1	0	0.00242439	1	response to amphetamine	BP
509	GO:0002009	1	1	0.97351	1	0	0.0242439	10	morphogenesis of an epithelium	BP
510	GO:0002011	1	1	0.99794	1	0	0.00242439	1	morphogenesis of an epithelial sheet	BP
511	GO:0002020	1	1	0.977528	1	0	0.0218195	9	protease binding	MF
512	GO:0002027	1	1	0.995731	1	0	0.00484878	2	regulation of heart rate	BP
513	GO:0002028	1	1	0.9923	1	0	0.00727317	3	regulation of sodium ion transport	BP
514	GO:0002039	1	1	0.990828	1	0	0.00727317	3	p53 binding	MF
515	GO:0002052	1	1	0.99688	1	0	0.00242439	1	positive regulation of neuroblast proliferation	BP
516	GO:0002064	1	1	0.986251	1	0	0.0121219	5	epithelial cell development	BP
517	GO:0002066	1	1	0.986251	1	0	0.0121219	5	columnar/cuboidal epithelial cell development	BP
518	GO:0002069	1	1	0.997098	1	0	0.00242439	1	columnar/cuboidal epithelial cell maturation	BP
519	GO:0002070	1	1	0.997098	1	0	0.00242439	1	epithelial cell maturation	BP
520	GO:0002071	1	1	0.997098	1	0	0.00242439	1	glandular epithelial cell maturation	BP
521	GO:0002076	1	1	0.996879	1	0	0.00242439	1	osteoblast development	BP
522	GO:0002083	1	1	0.99717	1	0	0.00242439	1	4-hydroxybenzoate decaprenyltransferase activity	MF
524	GO:0002090	1	1	0.987495	1	0	0.0121219	5	regulation of receptor internalization	BP
525	GO:0002092	1	1	0.987495	1	0	0.0121219	5	positive regulation of receptor internalization	BP
526	GO:0002094	1	1	0.993643	1	0	0.00727317	3	polyprenyltransferase activity	MF
527	GO:0002097	1	1	0.968661	1	0	0.0266683	11	tRNA wobble base modification	BP
528	GO:0002098	1	1	0.977286	1	0	0.0193951	8	tRNA wobble uridine modification	BP
529	GO:0002100	1	1	0.994283	1	0	0.00484878	2	tRNA wobble adenosine to inosine editing	BP
530	GO:0002101	1	1	0.996879	1	0	0.00242439	1	tRNA wobble cytosine modification	BP
531	GO:0002118	1	1	0.991734	1	0	0.00727317	3	aggressive behavior	BP
532	GO:0002119	1	1	0.998144	1	0	0.00242439	1	nematode larval development	BP
533	GO:0002121	1	1	0.991734	1	0	0.00727317	3	inter-male aggressive behavior	BP
534	GO:0002128	1	1	0.995363	1	0	0.00484878	2	tRNA nucleoside ribose methylation	BP
535	GO:0002130	1	1	0.998132	1	0	0.00242439	1	wobble position ribose methylation	BP
536	GO:0002131	1	1	0.998132	1	0	0.00242439	1	wobble position cytosine ribose methylation	BP
537	GO:0002132	1	1	0.998132	1	0	0.00242439	1	wobble position uridine ribose methylation	BP
538	GO:0002143	1	1	0.994862	1	0	0.00484878	2	tRNA wobble position uridine thiolation	BP
539	GO:0002151	1	1	0.993779	1	0	0.00484878	2	G-quadruplex RNA binding	MF
540	GO:0002155	1	1	0.992406	1	0	0.00727317	3	regulation of thyroid hormone mediated signaling pathway	BP
541	GO:0002161	1	1	0.975029	1	0	0.0218195	9	aminoacyl-tRNA editing activity	MF
542	GO:0002164	1	1	0.998144	1	0	0.00242439	1	larval development	BP
543	GO:0002178	1	1	0.992773	1	0	0.00727317	3	palmitoyltransferase complex	CC
544	GO:0002181	1	1	0.950015	1	0	0.055761	23	cytoplasmic translation	BP
545	GO:0002183	1	1	0.979218	1	0	0.0193951	8	cytoplasmic translational initiation	BP
546	GO:0002184	1	1	0.991335	1	0	0.00969756	4	cytoplasmic translational termination	BP
547	GO:0002188	1	1	0.99107	1	0	0.00969756	4	translation reinitiation	BP
548	GO:0002190	1	1	0.992244	1	0	0.00727317	3	cap-independent translational initiation	BP
549	GO:0002192	1	1	0.992244	1	0	0.00727317	3	IRES-dependent translational initiation of linear mRNA	BP
550	GO:0002200	1	1	0.994779	1	0	0.00484878	2	somatic diversification of immune receptors	BP
551	GO:0002204	1	1	0.997686	1	0	0.00242439	1	somatic recombination of immunoglobulin genes involved in immune response	BP
552	GO:0002208	1	1	0.997686	1	0	0.00242439	1	somatic diversification of immunoglobulins involved in immune response	BP
553	GO:0002209	1	1	0.996936	1	0	0.00242439	1	behavioral defense response	BP
554	GO:0002213	1	1	0.980469	1	0	0.0193951	8	defense response to insect	BP
555	GO:0002215	1	1	0.992773	1	0	0.00727317	3	defense response to nematode	BP
556	GO:0002218	1	1	0.900398	1	0	0.0994	41	activation of innate immune response	BP
557	GO:0002220	1	1	0.990702	1	0	0.00969756	4	innate immune response activating cell surface receptor signaling pathway	BP
558	GO:0002221	1	1	0.98978	1	0	0.00969756	4	pattern recognition receptor signaling pathway	BP
559	GO:0002223	1	1	0.995187	1	0	0.00484878	2	stimulatory C-type lectin receptor signaling pathway	BP
560	GO:0002229	1	1	0.880503	1	0	0.130917	54	defense response to oomycetes	BP
561	GO:0002230	1	1	0.983516	1	0	0.0145463	6	positive regulation of defense response to virus by host	BP
562	GO:0002237	1	1	0.899783	1	0	0.111522	46	response to molecule of bacterial origin	BP
563	GO:0002238	1	1	0.961448	1	0	0.0412146	17	response to molecule of fungal origin	BP
564	GO:0002239	1	1	0.857011	1	0	0.162434	67	response to oomycetes	BP
565	GO:0002240	1	1	0.995234	1	0	0.00484878	2	response to molecule of oomycetes origin	BP
566	GO:0002244	1	1	0.988828	1	0	0.0121219	5	hematopoietic progenitor cell differentiation	BP
567	GO:0002250	1	1	0.994454	1	0	0.00484878	2	adaptive immune response	BP
568	GO:0002252	1	1	0.799332	1	0	0.210922	87	immune effector process	BP
569	GO:0002253	1	1	0.897581	1	0	0.101824	42	activation of immune response	BP
570	GO:0002254	1	1	0.994096	1	0	0.00484878	2	kinin cascade	BP
571	GO:0002263	1	1	0.960027	1	0	0.0387902	16	cell activation involved in immune response	BP
572	GO:0002274	1	1	0.962255	1	0	0.0363658	15	myeloid leukocyte activation	BP
573	GO:0002275	1	1	0.962255	1	0	0.0363658	15	myeloid cell activation involved in immune response	BP
574	GO:0002283	1	1	0.962255	1	0	0.0363658	15	neutrophil activation involved in immune response	BP
575	GO:0002285	1	1	0.997686	1	0	0.00242439	1	lymphocyte activation involved in immune response	BP
576	GO:0002312	1	1	0.997686	1	0	0.00242439	1	B cell activation involved in immune response	BP
577	GO:0002353	1	1	0.994096	1	0	0.00484878	2	plasma kallikrein-kinin cascade	BP
578	GO:0002361	1	1	0.9983	1	0	0.00242439	1	CD4-positive, CD25-positive, alpha-beta regulatory T cell differentiation	BP
579	GO:0002366	1	1	0.960027	1	0	0.0387902	16	leukocyte activation involved in immune response	BP
580	GO:0002376	1	1	0.340168	1	0	1.04491	431	immune system process	BP
581	GO:0002377	1	1	0.996879	1	0	0.00242439	1	immunoglobulin production	BP
582	GO:0002429	1	1	0.987609	1	0	0.0121219	5	immune response-activating cell surface receptor signaling pathway	BP
583	GO:0002440	1	1	0.996879	1	0	0.00242439	1	production of molecular mediator of immune response	BP
584	GO:0002474	1	1	0.98229	1	0	0.0169707	7	antigen processing and presentation of peptide antigen via MHC class I	BP
585	GO:0002478	1	1	0.985366	1	0	0.0145463	6	antigen processing and presentation of exogenous peptide antigen	BP
586	GO:0002479	1	1	0.995187	1	0	0.00484878	2	antigen processing and presentation of exogenous peptide antigen via MHC class I, TAP-dependent	BP
587	GO:0002495	1	1	0.981868	1	0	0.0169707	7	antigen processing and presentation of peptide antigen via MHC class II	BP
588	GO:0002504	1	1	0.981868	1	0	0.0169707	7	antigen processing and presentation of peptide or polysaccharide antigen via MHC class II	BP
589	GO:0002521	1	1	0.992079	1	0	0.00727317	3	leukocyte differentiation	BP
590	GO:0002526	1	1	0.994096	1	0	0.00484878	2	acute inflammatory response	BP
591	GO:0002532	1	1	0.994088	1	0	0.00484878	2	production of molecular mediator involved in inflammatory response	BP
592	GO:0002538	1	1	0.997185	1	0	0.00242439	1	arachidonic acid metabolite production involved in inflammatory response	BP
593	GO:0002539	1	1	0.997185	1	0	0.00242439	1	prostaglandin production involved in inflammatory response	BP
594	GO:0002562	1	1	0.997686	1	0	0.00242439	1	somatic diversification of immune receptors via germline recombination within a single locus	BP
595	GO:0002576	1	1	0.987456	1	0	0.0121219	5	platelet degranulation	BP
596	GO:0002637	1	1	0.993774	1	0	0.00484878	2	regulation of immunoglobulin production	BP
597	GO:0002639	1	1	0.993774	1	0	0.00484878	2	positive regulation of immunoglobulin production	BP
598	GO:0002643	1	1	0.997683	1	0	0.00242439	1	regulation of tolerance induction	BP
599	GO:0002679	1	1	0.987888	1	0	0.0121219	5	respiratory burst involved in defense response	BP
600	GO:0002682	1	1	0.747255	1	0	0.281229	116	regulation of immune system process	BP
601	GO:0002683	1	1	0.917036	1	0	0.0848536	35	negative regulation of immune system process	BP
602	GO:0002684	1	1	0.842183	1	0	0.162434	67	positive regulation of immune system process	BP
603	GO:0002694	1	1	0.991471	1	0	0.00727317	3	regulation of leukocyte activation	BP
604	GO:0002695	1	1	0.997683	1	0	0.00242439	1	negative regulation of leukocyte activation	BP
605	GO:0002696	1	1	0.993774	1	0	0.00484878	2	positive regulation of leukocyte activation	BP
606	GO:0002697	1	1	0.954502	1	0	0.043639	18	regulation of immune effector process	BP
607	GO:0002698	1	1	0.985752	1	0	0.0145463	6	negative regulation of immune effector process	BP
608	GO:0002699	1	1	0.993774	1	0	0.00484878	2	positive regulation of immune effector process	BP
609	GO:0002700	1	1	0.993774	1	0	0.00484878	2	regulation of production of molecular mediator of immune response	BP
610	GO:0002702	1	1	0.993774	1	0	0.00484878	2	positive regulation of production of molecular mediator of immune response	BP
611	GO:0002703	1	1	0.993774	1	0	0.00484878	2	regulation of leukocyte mediated immunity	BP
612	GO:0002705	1	1	0.993774	1	0	0.00484878	2	positive regulation of leukocyte mediated immunity	BP
613	GO:0002706	1	1	0.993774	1	0	0.00484878	2	regulation of lymphocyte mediated immunity	BP
614	GO:0002708	1	1	0.993774	1	0	0.00484878	2	positive regulation of lymphocyte mediated immunity	BP
615	GO:0002712	1	1	0.993774	1	0	0.00484878	2	regulation of B cell mediated immunity	BP
616	GO:0002714	1	1	0.993774	1	0	0.00484878	2	positive regulation of B cell mediated immunity	BP
617	GO:0002752	1	1	0.995494	1	0	0.00484878	2	cell surface pattern recognition receptor signaling pathway	BP
618	GO:0002757	1	1	0.98194	1	0	0.0169707	7	immune response-activating signal transduction	BP
619	GO:0002758	1	1	0.985015	1	0	0.0145463	6	innate immune response-activating signal transduction	BP
620	GO:0002761	1	1	0.994149	1	0	0.00484878	2	regulation of myeloid leukocyte differentiation	BP
621	GO:0002763	1	1	0.996888	1	0	0.00242439	1	positive regulation of myeloid leukocyte differentiation	BP
622	GO:0002764	1	1	0.97506	1	0	0.0242439	10	immune response-regulating signaling pathway	BP
623	GO:0002768	1	1	0.985574	1	0	0.0145463	6	immune response-regulating cell surface receptor signaling pathway	BP
624	GO:0002790	1	1	0.997717	1	0	0.00242439	1	peptide secretion	BP
625	GO:0002791	1	1	0.992378	1	0	0.00727317	3	regulation of peptide secretion	BP
626	GO:0002792	1	1	0.99455	1	0	0.00484878	2	negative regulation of peptide secretion	BP
627	GO:0002793	1	1	0.995485	1	0	0.00484878	2	positive regulation of peptide secretion	BP
628	GO:0002819	1	1	0.993774	1	0	0.00484878	2	regulation of adaptive immune response	BP
629	GO:0002821	1	1	0.993774	1	0	0.00484878	2	positive regulation of adaptive immune response	BP
630	GO:0002822	1	1	0.993774	1	0	0.00484878	2	regulation of adaptive immune response based on somatic recombination of immune receptors built from immunoglobulin superfamily domains	BP
631	GO:0002824	1	1	0.993774	1	0	0.00484878	2	positive regulation of adaptive immune response based on somatic recombination of immune receptors built from immunoglobulin superfamily domains	BP
632	GO:0002831	1	1	0.7404	1	0	0.2982	123	regulation of response to biotic stimulus	BP
633	GO:0002832	1	1	0.932574	1	0	0.0703073	29	negative regulation of response to biotic stimulus	BP
634	GO:0002833	1	1	0.891106	1	0	0.113946	47	positive regulation of response to biotic stimulus	BP
635	GO:0002889	1	1	0.993774	1	0	0.00484878	2	regulation of immunoglobulin mediated immune response	BP
636	GO:0002891	1	1	0.993774	1	0	0.00484878	2	positive regulation of immunoglobulin mediated immune response	BP
637	GO:0002931	1	1	0.991114	1	0	0.00727317	3	response to ischemia	BP
638	GO:0002938	1	1	0.997226	1	0	0.00242439	1	tRNA guanine ribose methylation	BP
639	GO:0002940	1	1	0.992596	1	0	0.00727317	3	tRNA N2-guanine methylation	BP
640	GO:0002949	1	1	0.991067	1	0	0.00727317	3	tRNA threonylcarbamoyladenosine modification	BP
641	GO:0003002	1	1	0.728867	1	0	0.310322	128	regionalization	BP
643	GO:0003007	1	1	0.996884	1	0	0.00242439	1	heart morphogenesis	BP
644	GO:0003008	1	1	0.917274	1	0	0.0824292	34	system process	BP
645	GO:0003012	1	1	0.995885	1	0	0.00484878	2	muscle system process	BP
646	GO:0003013	1	1	0.994283	1	0	0.00484878	2	circulatory system process	BP
647	GO:0003014	1	1	0.997029	1	0	0.00242439	1	renal system process	BP
648	GO:0003018	1	1	0.997396	1	0	0.00242439	1	vascular process in circulatory system	BP
649	GO:0003032	1	1	0.990966	1	0	0.00727317	3	detection of oxygen	BP
650	GO:0003085	1	1	0.994096	1	0	0.00484878	2	negative regulation of systemic arterial blood pressure	BP
651	GO:0003094	1	1	0.997029	1	0	0.00242439	1	glomerular filtration	BP
652	GO:0003143	1	1	0.988779	1	0	0.00969756	4	embryonic heart tube morphogenesis	BP
653	GO:0003146	1	1	0.996879	1	0	0.00242439	1	heart jogging	BP
654	GO:0003151	1	1	0.996884	1	0	0.00242439	1	outflow tract morphogenesis	BP
655	GO:0003156	1	1	0.99059	1	0	0.00969756	4	regulation of animal organ formation	BP
656	GO:0003254	1	1	0.9923	1	0	0.00727317	3	regulation of membrane depolarization	BP
657	GO:0003279	1	1	0.998079	1	0	0.00242439	1	cardiac septum development	BP
658	GO:0003283	1	1	0.998079	1	0	0.00242439	1	atrial septum development	BP
659	GO:0003330	1	1	0.998015	1	0	0.00242439	1	regulation of extracellular matrix constituent secretion	BP
660	GO:0003331	1	1	0.998015	1	0	0.00242439	1	positive regulation of extracellular matrix constituent secretion	BP
661	GO:0003333	1	1	0.902691	1	0	0.0994	41	amino acid transmembrane transport	BP
662	GO:0003341	1	1	0.99498	1	0	0.00484878	2	cilium movement	BP
663	GO:0003351	1	1	0.99498	1	0	0.00484878	2	epithelial cilium movement	BP
664	GO:0003352	1	1	0.994568	1	0	0.00484878	2	regulation of cilium movement	BP
665	GO:0003356	1	1	0.996895	1	0	0.00242439	1	regulation of cilium beat frequency	BP
666	GO:0003376	1	1	0.997947	1	0	0.00242439	1	sphingosine-1-phosphate signaling pathway	BP
667	GO:0003382	1	1	0.99794	1	0	0.00242439	1	epithelial cell morphogenesis	BP
668	GO:0003400	1	1	0.986865	1	0	0.0121219	5	regulation of COPII vesicle coating	BP
672	GO:0003678	1	1	0.879333	1	0	0.116371	48	DNA helicase activity	MF
673	GO:0003680	1	1	0.949659	1	0	0.0509122	21	AT DNA binding	MF
674	GO:0003681	1	1	0.997974	1	0	0.00242439	1	bent DNA binding	MF
675	GO:0003682	1	1	0.71568	1	0	0.317595	131	chromatin binding	MF
676	GO:0003684	1	1	0.919594	1	0	0.0775805	32	damaged DNA binding	MF
677	GO:0003688	1	1	0.978304	1	0	0.0218195	9	DNA replication origin binding	MF
678	GO:0003689	1	1	0.991218	1	0	0.00727317	3	DNA clamp loader activity	MF
679	GO:0003690	1	1	0.742603	1	0	0.295776	122	double-stranded DNA binding	MF
680	GO:0003691	1	1	0.96044	1	0	0.0412146	17	double-stranded telomeric DNA binding	MF
681	GO:0003697	1	1	0.835834	1	0	0.17698	73	single-stranded DNA binding	MF
683	GO:0003712	1	1	0.787881	1	0	0.232741	96	transcription cofactor activity	MF
684	GO:0003713	1	1	0.891926	1	0	0.109098	45	transcription coactivator activity	MF
685	GO:0003714	1	1	0.924911	1	0	0.0775805	32	transcription corepressor activity	MF
686	GO:0003720	1	1	0.996892	1	0	0.00242439	1	telomerase activity	MF
687	GO:0003721	1	1	0.996892	1	0	0.00242439	1	telomerase RNA reverse transcriptase activity	MF
689	GO:0003724	1	1	0.783416	1	0	0.220619	91	RNA helicase activity	MF
690	GO:0003725	1	1	0.957006	1	0	0.0412146	17	double-stranded RNA binding	MF
691	GO:0003726	1	1	0.997127	1	0	0.00242439	1	double-stranded RNA adenosine deaminase activity	MF
692	GO:0003727	1	1	0.835379	1	0	0.174556	72	single-stranded RNA binding	MF
693	GO:0003729	1	1	0.52661	1	0	0.632766	261	mRNA binding	MF
694	GO:0003730	1	1	0.961747	1	0	0.0363658	15	mRNA 3'-UTR binding	MF
695	GO:0003735	1	1	0.548188	1	0	0.671556	277	structural constituent of ribosome	MF
696	GO:0003743	1	1	0.83963	1	0	0.169707	70	translation initiation factor activity	MF
697	GO:0003746	1	1	0.937964	1	0	0.0654585	27	translation elongation factor activity	MF
698	GO:0003747	1	1	0.969742	1	0	0.0290927	12	translation release factor activity	MF
699	GO:0003755	1	1	0.876041	1	0	0.135766	56	peptidyl-prolyl cis-trans isomerase activity	MF
700	GO:0003756	1	1	0.950194	1	0	0.0484878	20	protein disulfide isomerase activity	MF
701	GO:0003774	1	1	0.800828	1	0	0.203649	84	motor activity	MF
702	GO:0003777	1	1	0.847304	1	0	0.147888	61	microtubule motor activity	MF
703	GO:0003779	1	1	0.890628	1	0	0.111522	46	actin binding	MF
704	GO:0003785	1	1	0.993244	1	0	0.00727317	3	actin monomer binding	MF
705	GO:0003796	1	1	0.99729	1	0	0.00242439	1	lysozyme activity	MF
706	GO:0003823	1	1	0.994682	1	0	0.00484878	2	antigen binding	MF
708	GO:0003825	1	1	0.990911	1	0	0.00969756	4	alpha,alpha-trehalose-phosphate synthase (UDP-forming) activity	MF
709	GO:0003827	1	1	0.997025	1	0	0.00242439	1	alpha-1,3-mannosylglycoprotein 2-beta-N-acetylglucosaminyltransferase activity	MF
710	GO:0003830	1	1	0.990704	1	0	0.00969756	4	beta-1,4-mannosylglycoprotein 4-beta-N-acetylglucosaminyltransferase activity	MF
711	GO:0003837	1	1	0.997205	1	0	0.00242439	1	beta-ureidopropionase activity	MF
712	GO:0003838	1	1	0.997205	1	0	0.00242439	1	sterol 24-C-methyltransferase activity	MF
713	GO:0003839	1	1	0.995137	1	0	0.00484878	2	gamma-glutamylcyclotransferase activity	MF
714	GO:0003840	1	1	0.991401	1	0	0.00727317	3
715	GO:0003841	1	1	0.981032	1	0	0.0169707	7	1-acylglycerol-3-phosphate O-acyltransferase activity	MF
716	GO:0003843	1	1	0.947396	1	0	0.0533366	22	1,3-beta-D-glucan synthase activity	MF
717	GO:0003844	1	1	0.991439	1	0	0.00727317	3	1,4-alpha-glucan branching enzyme activity	MF
718	GO:0003846	1	1	0.970045	1	0	0.0315171	13	2-acylglycerol O-acyltransferase activity	MF
719	GO:0003848	1	1	0.995611	1	0	0.00484878	2	2-amino-4-hydroxy-6-hydroxymethyldihydropteridine diphosphokinase activity	MF
720	GO:0003849	1	1	0.990708	1	0	0.00969756	4	3-deoxy-7-phosphoheptulonate synthase activity	MF
721	GO:0003852	1	1	0.996984	1	0	0.00242439	1	2-isopropylmalate synthase activity	MF
722	GO:0003854	1	1	0.988088	1	0	0.0121219	5	3-beta-hydroxy-delta5-steroid dehydrogenase activity	MF
723	GO:0003855	1	1	0.994155	1	0	0.00484878	2	3-dehydroquinate dehydratase activity	MF
724	GO:0003856	1	1	0.994423	1	0	0.00484878	2	3-dehydroquinate synthase activity	MF
725	GO:0003857	1	1	0.991122	1	0	0.00727317	3	3-hydroxyacyl-CoA dehydrogenase activity	MF
726	GO:0003858	1	1	0.997323	1	0	0.00242439	1	3-hydroxybutyrate dehydrogenase activity	MF
727	GO:0003860	1	1	0.98793	1	0	0.0121219	5	3-hydroxyisobutyryl-CoA hydrolase activity	MF
728	GO:0003861	1	1	0.99378	1	0	0.00727317	3	3-isopropylmalate dehydratase activity	MF
729	GO:0003862	1	1	0.993217	1	0	0.00727317	3	3-isopropylmalate dehydrogenase activity	MF
730	GO:0003863	1	1	0.992184	1	0	0.00969756	4	3-methyl-2-oxobutanoate dehydrogenase (2-methylpropanoyl-transferring) activity	MF
731	GO:0003864	1	1	0.998215	1	0	0.00242439	1	3-methyl-2-oxobutanoate hydroxymethyltransferase activity	MF
732	GO:0003865	1	1	0.991937	1	0	0.00727317	3	3-oxo-5-alpha-steroid 4-dehydrogenase activity	MF
733	GO:0003866	1	1	0.99714	1	0	0.00242439	1	3-phosphoshikimate 1-carboxyvinyltransferase activity	MF
734	GO:0003867	1	1	0.992715	1	0	0.00727317	3	4-aminobutyrate transaminase activity	MF
735	GO:0003868	1	1	0.997195	1	0	0.00242439	1	4-hydroxyphenylpyruvate dioxygenase activity	MF
736	GO:0003871	1	1	0.992831	1	0	0.00727317	3	5-methyltetrahydropteroyltriglutamate-homocysteine S-methyltransferase activity	MF
737	GO:0003872	1	1	0.98188	1	0	0.0145463	6	6-phosphofructokinase activity	MF
738	GO:0003873	1	1	0.994911	1	0	0.00484878	2	6-phosphofructo-2-kinase activity	MF
739	GO:0003876	1	1	0.986676	1	0	0.0121219	5	AMP deaminase activity	MF
740	GO:0003878	1	1	0.99292	1	0	0.00727317	3	ATP citrate synthase activity	MF
741	GO:0003879	1	1	0.997178	1	0	0.00242439	1	ATP phosphoribosyltransferase activity	MF
742	GO:0003880	1	1	0.9944	1	0	0.00484878	2	protein C-terminal carboxyl O-methyltransferase activity	MF
743	GO:0003881	1	1	0.998095	1	0	0.00242439	1	CDP-diacylglycerol-inositol 3-phosphatidyltransferase activity	MF
744	GO:0003882	1	1	0.998153	1	0	0.00242439	1	CDP-diacylglycerol-serine O-phosphatidyltransferase activity	MF
745	GO:0003883	1	1	0.993921	1	0	0.00484878	2	CTP synthase activity	MF
746	GO:0003885	1	1	0.990394	1	0	0.00969756	4	D-arabinono-1,4-lactone oxidase activity	MF
747	GO:0003886	1	1	0.985784	1	0	0.0145463	6	DNA (cytosine-5-)-methyltransferase activity	MF
748	GO:0003887	1	1	0.889666	1	0	0.109098	45	DNA-directed DNA polymerase activity	MF
749	GO:0003896	1	1	0.985417	1	0	0.0145463	6	DNA primase activity	MF
750	GO:0003899	1	1	0.873822	1	0	0.143039	59	DNA-directed 5'-3' RNA polymerase activity	MF
751	GO:0003904	1	1	0.998577	1	0	0.00242439	1	deoxyribodipyrimidine photo-lyase activity	MF
752	GO:0003905	1	1	0.985496	1	0	0.0145463	6	alkylbase DNA N-glycosylase activity	MF
753	GO:0003906	1	1	0.973279	1	0	0.0242439	10	DNA-(apurinic or apyrimidinic site) lyase activity	MF
754	GO:0003909	1	1	0.978632	1	0	0.0218195	9	DNA ligase activity	MF
755	GO:0003910	1	1	0.978632	1	0	0.0218195	9	DNA ligase (ATP) activity	MF
756	GO:0003913	1	1	0.991038	1	0	0.00969756	4	DNA photolyase activity	MF
757	GO:0003914	1	1	0.996951	1	0	0.00242439	1	DNA (6-4) photolyase activity	MF
758	GO:0003916	1	1	0.963132	1	0	0.0363658	15	DNA topoisomerase activity	MF
759	GO:0003917	1	1	0.983813	1	0	0.0169707	7	DNA topoisomerase type I activity	MF
760	GO:0003918	1	1	0.978988	1	0	0.0193951	8	DNA topoisomerase type II (ATP-hydrolyzing) activity	MF
761	GO:0003919	1	1	0.984163	1	0	0.0145463	6	FMN adenylyltransferase activity	MF
762	GO:0003921	1	1	0.997706	1	0	0.00242439	1	GMP synthase activity	MF
763	GO:0003922	1	1	0.990837	1	0	0.00969756	4	GMP synthase (glutamine-hydrolyzing) activity	MF
764	GO:0003923	1	1	0.994125	1	0	0.00484878	2	GPI-anchor transamidase activity	MF
765	GO:0003924	1	1	0.76602	1	0	0.256985	106	GTPase activity	MF
767	GO:0003934	1	1	0.997049	1	0	0.00242439	1	GTP cyclohydrolase I activity	MF
769	GO:0003937	1	1	0.99707	1	0	0.00242439	1	IMP cyclohydrolase activity	MF
770	GO:0003938	1	1	0.988808	1	0	0.0121219	5	IMP dehydrogenase activity	MF
771	GO:0003939	1	1	0.997155	1	0	0.00242439	1	L-iditol 2-dehydrogenase activity	MF
772	GO:0003941	1	1	0.997004	1	0	0.00242439	1	L-serine ammonia-lyase activity	MF
773	GO:0003942	1	1	0.99435	1	0	0.00484878	2	N-acetyl-gamma-glutamyl-phosphate reductase activity	MF
774	GO:0003949	1	1	0.9982	1	0	0.00242439	1	1-(5-phosphoribosyl)-5-[(5-phosphoribosylamino)methylideneamino]imidazole-4-carboxamide isomerase activity	MF
775	GO:0003950	1	1	0.98005	1	0	0.0193951	8	NAD+ ADP-ribosyltransferase activity	MF
776	GO:0003951	1	1	0.988617	1	0	0.0121219	5	NAD+ kinase activity	MF
777	GO:0003952	1	1	0.99688	1	0	0.00242439	1	NAD+ synthase (glutamine-hydrolyzing) activity	MF
778	GO:0003954	1	1	0.913024	1	0	0.0969756	40	NADH dehydrogenase activity	MF
779	GO:0003955	1	1	0.977509	1	0	0.0242439	10	NAD(P)H dehydrogenase (quinone) activity	MF
780	GO:0003958	1	1	0.989046	1	0	0.0121219	5	NADPH-hemoprotein reductase activity	MF
781	GO:0003959	1	1	0.994076	1	0	0.00484878	2	NADPH dehydrogenase activity	MF
782	GO:0003960	1	1	0.99582	1	0	0.00484878	2	NADPH:quinone reductase activity	MF
783	GO:0003962	1	1	0.992693	1	0	0.00727317	3	cystathionine gamma-synthase activity	MF
784	GO:0003964	1	1	0.796786	1	0	0.230317	95	RNA-directed DNA polymerase activity	MF
785	GO:0003968	1	1	0.984974	1	0	0.0121219	5	RNA-directed 5'-3' RNA polymerase activity	MF
786	GO:0003972	1	1	0.997668	1	0	0.00242439	1	RNA ligase (ATP) activity	MF
787	GO:0003973	1	1	0.983939	1	0	0.0145463	6	(S)-2-hydroxy-acid oxidase activity	MF
788	GO:0003975	1	1	0.997001	1	0	0.00242439	1	UDP-N-acetylglucosamine-dolichyl-phosphate N-acetylglucosaminephosphotransferase activity	MF
789	GO:0003977	1	1	0.997073	1	0	0.00242439	1	UDP-N-acetylglucosamine diphosphorylase activity	MF
790	GO:0003978	1	1	0.985339	1	0	0.0169707	7	UDP-glucose 4-epimerase activity	MF
791	GO:0003979	1	1	0.992642	1	0	0.00727317	3	UDP-glucose 6-dehydrogenase activity	MF
792	GO:0003980	1	1	0.994545	1	0	0.00484878	2	UDP-glucose:glycoprotein glucosyltransferase activity	MF
793	GO:0003983	1	1	0.982807	1	0	0.0169707	7	UTP:glucose-1-phosphate uridylyltransferase activity	MF
794	GO:0003984	1	1	0.989874	1	0	0.00969756	4	acetolactate synthase activity	MF
795	GO:0003985	1	1	0.994282	1	0	0.00484878	2	acetyl-CoA C-acetyltransferase activity	MF
796	GO:0003986	1	1	0.997166	1	0	0.00242439	1	acetyl-CoA hydrolase activity	MF
797	GO:0003987	1	1	0.991061	1	0	0.00727317	3	acetate-CoA ligase activity	MF
798	GO:0003988	1	1	0.987766	1	0	0.0121219	5	acetyl-CoA C-acyltransferase activity	MF
799	GO:0003989	1	1	0.973647	1	0	0.0242439	10	acetyl-CoA carboxylase activity	MF
800	GO:0003991	1	1	0.997291	1	0	0.00242439	1	acetylglutamate kinase activity	MF
801	GO:0003992	1	1	0.997162	1	0	0.00242439	1	N2-acetyl-L-ornithine:2-oxoglutarate 5-aminotransferase activity	MF
802	GO:0003993	1	1	0.887551	1	0	0.113946	47	acid phosphatase activity	MF
803	GO:0003994	1	1	0.984147	1	0	0.0169707	7	aconitate hydratase activity	MF
804	GO:0003995	1	1	0.975055	1	0	0.0242439	10	acyl-CoA dehydrogenase activity	MF
805	GO:0003997	1	1	0.980088	1	0	0.0193951	8	acyl-CoA oxidase activity	MF
806	GO:0003998	1	1	0.997744	1	0	0.00242439	1	acylphosphatase activity	MF
807	GO:0003999	1	1	0.993278	1	0	0.00727317	3	adenine phosphoribosyltransferase activity	MF
808	GO:0004000	1	1	0.989531	1	0	0.00969756	4	adenosine deaminase activity	MF
809	GO:0004001	1	1	0.988937	1	0	0.0121219	5	adenosine kinase activity	MF
810	GO:0004003	1	1	0.906027	1	0	0.0921268	38	ATP-dependent DNA helicase activity	MF
811	GO:0004004	1	1	0.787294	1	0	0.215771	89	ATP-dependent RNA helicase activity	MF
812	GO:0004008	1	1	0.998421	1	0	0.00242439	1	copper-exporting ATPase activity	MF
813	GO:0004012	1	1	0.955009	1	0	0.0484878	20	phospholipid-translocating ATPase activity	MF
814	GO:0004013	1	1	0.992135	1	0	0.00969756	4	adenosylhomocysteinase activity	MF
815	GO:0004014	1	1	0.985693	1	0	0.0145463	6	adenosylmethionine decarboxylase activity	MF
816	GO:0004015	1	1	0.996879	1	0	0.00242439	1	adenosylmethionine-8-amino-7-oxononanoate transaminase activity	MF
817	GO:0004016	1	1	0.99688	1	0	0.00242439	1	adenylate cyclase activity	MF
818	GO:0004017	1	1	0.972454	1	0	0.0290927	12	adenylate kinase activity	MF
819	GO:0004018	1	1	0.997056	1	0	0.00242439	1	N6-(1,2-dicarboxyethyl)AMP AMP-lyase (fumarate-forming) activity	MF
820	GO:0004019	1	1	0.992556	1	0	0.00969756	4	adenylosuccinate synthase activity	MF
821	GO:0004020	1	1	0.99784	1	0	0.00242439	1	adenylylsulfate kinase activity	MF
822	GO:0004021	1	1	0.985905	1	0	0.0145463	6	L-alanine:2-oxoglutarate aminotransferase activity	MF
823	GO:0004022	1	1	0.979297	1	0	0.0218195	9	alcohol dehydrogenase (NAD) activity	MF
824	GO:0004026	1	1	0.998432	1	0	0.00242439	1	alcohol O-acetyltransferase activity	MF
825	GO:0004028	1	1	0.994387	1	0	0.00727317	3	3-chloroallyl aldehyde dehydrogenase activity	MF
826	GO:0004029	1	1	0.964745	1	0	0.0387902	16	aldehyde dehydrogenase (NAD) activity	MF
827	GO:0004030	1	1	0.98404	1	0	0.0193951	8	aldehyde dehydrogenase [NAD(P)+] activity	MF
828	GO:0004031	1	1	0.977131	1	0	0.0218195	9	aldehyde oxidase activity	MF
829	GO:0004033	1	1	0.982579	1	0	0.0169707	7	aldo-keto reductase (NADP) activity	MF
830	GO:0004034	1	1	0.98778	1	0	0.0121219	5	aldose 1-epimerase activity	MF
831	GO:0004038	1	1	0.997163	1	0	0.00242439	1	allantoinase activity	MF
832	GO:0004040	1	1	0.975129	1	0	0.0242439	10	amidase activity	MF
833	GO:0004042	1	1	0.991905	1	0	0.00727317	3	acetyl-CoA:L-glutamate N-acetyltransferase activity	MF
834	GO:0004044	1	1	0.995086	1	0	0.00484878	2	amidophosphoribosyltransferase activity	MF
835	GO:0004045	1	1	0.984667	1	0	0.0169707	7	aminoacyl-tRNA hydrolase activity	MF
836	GO:0004046	1	1	0.994296	1	0	0.00484878	2	aminoacylase activity	MF
837	GO:0004047	1	1	0.995803	1	0	0.00484878	2	aminomethyltransferase activity	MF
838	GO:0004048	1	1	0.995076	1	0	0.00484878	2	anthranilate phosphoribosyltransferase activity	MF
839	GO:0004049	1	1	0.992127	1	0	0.00727317	3	anthranilate synthase activity	MF
840	GO:0004053	1	1	0.997916	1	0	0.00242439	1	arginase activity	MF
841	GO:0004055	1	1	0.996866	1	0	0.00484878	2	argininosuccinate synthase activity	MF
842	GO:0004056	1	1	0.997062	1	0	0.00242439	1	argininosuccinate lyase activity	MF
843	GO:0004057	1	1	0.997808	1	0	0.00242439	1	arginyltransferase activity	MF
844	GO:0004059	1	1	0.995585	1	0	0.00484878	2	aralkylamine N-acetyltransferase activity	MF
845	GO:0004061	1	1	0.990254	1	0	0.00969756	4	arylformamidase activity	MF
846	GO:0004066	1	1	0.992534	1	0	0.00727317	3	asparagine synthase (glutamine-hydrolyzing) activity	MF
847	GO:0004067	1	1	0.995759	1	0	0.00484878	2	asparaginase activity	MF
848	GO:0004069	1	1	0.976512	1	0	0.0218195	9	L-aspartate:2-oxoglutarate aminotransferase activity	MF
849	GO:0004070	1	1	0.9977	1	0	0.00242439	1	aspartate carbamoyltransferase activity	MF
850	GO:0004072	1	1	0.992355	1	0	0.00727317	3	aspartate kinase activity	MF
851	GO:0004073	1	1	0.99722	1	0	0.00242439	1	aspartate-semialdehyde dehydrogenase activity	MF
852	GO:0004075	1	1	0.988957	1	0	0.00969756	4	biotin carboxylase activity	MF
853	GO:0004076	1	1	0.997236	1	0	0.00242439	1	biotin synthase activity	MF
854	GO:0004077	1	1	0.997175	1	0	0.00242439	1	biotin-[acetyl-CoA-carboxylase] ligase activity	MF
855	GO:0004078	1	1	0.997175	1	0	0.00242439	1	biotin-[methylcrotonoyl-CoA-carboxylase] ligase activity	MF
856	GO:0004081	1	1	0.997972	1	0	0.00242439	1	bis(5'-nucleosyl)-tetraphosphatase (asymmetrical) activity	MF
857	GO:0004083	1	1	0.996906	1	0	0.00242439	1	bisphosphoglycerate 2-phosphatase activity	MF
858	GO:0004084	1	1	0.986083	1	0	0.0145463	6	branched-chain-amino-acid transaminase activity	MF
859	GO:0004088	1	1	0.994033	1	0	0.00484878	2	carbamoyl-phosphate synthase (glutamine-hydrolyzing) activity	MF
861	GO:0004090	1	1	0.991219	1	0	0.00969756	4	carbonyl reductase (NADPH) activity	MF
862	GO:0004096	1	1	0.996951	1	0	0.00242439	1	catalase activity	MF
863	GO:0004097	1	1	0.983819	1	0	0.0169707	7	catechol oxidase activity	MF
864	GO:0004103	1	1	0.992756	1	0	0.00727317	3	choline kinase activity	MF
865	GO:0004105	1	1	0.994096	1	0	0.00727317	3	choline-phosphate cytidylyltransferase activity	MF
866	GO:0004106	1	1	0.994214	1	0	0.00484878	2	chorismate mutase activity	MF
867	GO:0004107	1	1	0.99704	1	0	0.00242439	1	chorismate synthase activity	MF
868	GO:0004108	1	1	0.994954	1	0	0.00484878	2	citrate (Si)-synthase activity	MF
869	GO:0004109	1	1	0.994128	1	0	0.00484878	2	coproporphyrinogen oxidase activity	MF
870	GO:0004112	1	1	0.997673	1	0	0.00242439	1	cyclic-nucleotide phosphodiesterase activity	MF
871	GO:0004113	1	1	0.997673	1	0	0.00242439	1	2',3'-cyclic-nucleotide 3'-phosphodiesterase activity	MF
872	GO:0004121	1	1	0.998577	1	0	0.00242439	1	cystathionine beta-lyase activity	MF
873	GO:0004123	1	1	0.995675	1	0	0.00484878	2	cystathionine gamma-lyase activity	MF
874	GO:0004124	1	1	0.981684	1	0	0.0169707	7	cysteine synthase activity	MF
875	GO:0004126	1	1	0.997358	1	0	0.00242439	1	cytidine deaminase activity	MF
876	GO:0004127	1	1	0.993169	1	0	0.00727317	3	cytidylate kinase activity	MF
877	GO:0004128	1	1	0.989413	1	0	0.00969756	4	cytochrome-b5 reductase activity, acting on NAD(P)H	MF
878	GO:0004129	1	1	0.97559	1	0	0.0242439	10	cytochrome-c oxidase activity	MF
879	GO:0004130	1	1	0.988281	1	0	0.0121219	5	cytochrome-c peroxidase activity	MF
880	GO:0004132	1	1	0.997483	1	0	0.00242439	1	dCMP deaminase activity	MF
881	GO:0004133	1	1	0.985753	1	0	0.0121219	5	glycogen debranching enzyme activity	MF
882	GO:0004134	1	1	0.993833	1	0	0.00484878	2	4-alpha-glucanotransferase activity	MF
883	GO:0004137	1	1	0.996907	1	0	0.00242439	1	deoxycytidine kinase activity	MF
884	GO:0004140	1	1	0.998107	1	0	0.00242439	1	dephospho-CoA kinase activity	MF
885	GO:0004141	1	1	0.996879	1	0	0.00242439	1	dethiobiotin synthase activity	MF
886	GO:0004142	1	1	0.99449	1	0	0.00484878	2	diacylglycerol cholinephosphotransferase activity	MF
887	GO:0004143	1	1	0.989321	1	0	0.0121219	5	diacylglycerol kinase activity	MF
888	GO:0004144	1	1	0.972961	1	0	0.0242439	10	diacylglycerol O-acyltransferase activity	MF
889	GO:0004146	1	1	0.99703	1	0	0.00242439	1	dihydrofolate reductase activity	MF
890	GO:0004147	1	1	0.994199	1	0	0.00727317	3	dihydrolipoamide branched chain acyltransferase activity	MF
891	GO:0004148	1	1	0.990431	1	0	0.00969756	4	dihydrolipoyl dehydrogenase activity	MF
892	GO:0004149	1	1	0.997788	1	0	0.00242439	1	dihydrolipoyllysine-residue succinyltransferase activity	MF
893	GO:0004150	1	1	0.997663	1	0	0.00242439	1	dihydroneopterin aldolase activity	MF
894	GO:0004151	1	1	0.997226	1	0	0.00242439	1	dihydroorotase activity	MF
895	GO:0004152	1	1	0.996987	1	0	0.00242439	1	dihydroorotate dehydrogenase activity	MF
896	GO:0004156	1	1	0.995611	1	0	0.00484878	2	dihydropteroate synthase activity	MF
897	GO:0004157	1	1	0.99688	1	0	0.00242439	1	dihydropyrimidinase activity	MF
898	GO:0004159	1	1	0.998384	1	0	0.00242439	1	dihydrouracil dehydrogenase (NAD+) activity	MF
899	GO:0004160	1	1	0.996937	1	0	0.00242439	1	dihydroxy-acid dehydratase activity	MF
900	GO:0004161	1	1	0.979469	1	0	0.0193951	8	dimethylallyltranstransferase activity	MF
901	GO:0004163	1	1	0.993135	1	0	0.00727317	3	diphosphomevalonate decarboxylase activity	MF
902	GO:0004164	1	1	0.997486	1	0	0.00242439	1	diphthine synthase activity	MF
903	GO:0004165	1	1	0.975757	1	0	0.0266683	11	dodecenoyl-CoA delta-isomerase activity	MF
904	GO:0004167	1	1	0.994199	1	0	0.00727317	3	dopachrome isomerase activity	MF
905	GO:0004168	1	1	0.998097	1	0	0.00242439	1	dolichol kinase activity	MF
906	GO:0004169	1	1	0.997441	1	0	0.00242439	1	dolichyl-phosphate-mannose-protein mannosyltransferase activity	MF
907	GO:0004170	1	1	0.997753	1	0	0.00242439	1	dUTP diphosphatase activity	MF
908	GO:0004174	1	1	0.998311	1	0	0.00242439	1	electron-transferring-flavoprotein dehydrogenase activity	MF
909	GO:0004175	1	1	0.385548	1	0	0.940663	388	endopeptidase activity	MF
910	GO:0004176	1	1	0.945079	1	0	0.0533366	22	ATP-dependent peptidase activity	MF
911	GO:0004177	1	1	0.923779	1	0	0.0703073	29	aminopeptidase activity	MF
912	GO:0004180	1	1	0.897814	1	0	0.106673	44	carboxypeptidase activity	MF
913	GO:0004181	1	1	0.992045	1	0	0.00727317	3	metallocarboxypeptidase activity	MF
914	GO:0004185	1	1	0.927936	1	0	0.0727317	30	serine-type carboxypeptidase activity	MF
916	GO:0004197	1	1	0.936169	1	0	0.0678829	28	cysteine-type endopeptidase activity	MF
917	GO:0004198	1	1	0.988271	1	0	0.0121219	5	calcium-dependent cysteine-type endopeptidase activity	MF
918	GO:0004222	1	1	0.851168	1	0	0.150312	62	metalloendopeptidase activity	MF
919	GO:0004252	1	1	0.756438	1	0	0.27638	114	serine-type endopeptidase activity	MF
920	GO:0004298	1	1	0.956927	1	0	0.043639	18	threonine-type endopeptidase activity	MF
921	GO:0004300	1	1	0.988887	1	0	0.00969756	4	enoyl-CoA hydratase activity	MF
922	GO:0004301	1	1	0.975002	1	0	0.0266683	11	epoxide hydrolase activity	MF
923	GO:0004303	1	1	0.997432	1	0	0.00242439	1	estradiol 17-beta-dehydrogenase activity	MF
924	GO:0004305	1	1	0.997114	1	0	0.00242439	1	ethanolamine kinase activity	MF
925	GO:0004306	1	1	0.994397	1	0	0.00484878	2	ethanolamine-phosphate cytidylyltransferase activity	MF
926	GO:0004307	1	1	0.997071	1	0	0.00242439	1	ethanolaminephosphotransferase activity	MF
927	GO:0004309	1	1	0.996879	1	0	0.00242439	1	exopolyphosphatase activity	MF
928	GO:0004310	1	1	0.995576	1	0	0.00484878	2	farnesyl-diphosphate farnesyltransferase activity	MF
929	GO:0004311	1	1	0.976404	1	0	0.0242439	10	farnesyltranstransferase activity	MF
930	GO:0004312	1	1	0.924997	1	0	0.0800048	33	fatty acid synthase activity	MF
931	GO:0004314	1	1	0.997182	1	0	0.00242439	1	[acyl-carrier-protein] S-malonyltransferase activity	MF
932	GO:0004315	1	1	0.979364	1	0	0.0193951	8	3-oxoacyl-[acyl-carrier-protein] synthase activity	MF
933	GO:0004316	1	1	0.990375	1	0	0.00969756	4	3-oxoacyl-[acyl-carrier-protein] reductase (NADPH) activity	MF
934	GO:0004318	1	1	0.995207	1	0	0.00484878	2	enoyl-[acyl-carrier-protein] reductase (NADH) activity	MF
935	GO:0004320	1	1	0.996018	1	0	0.00484878	2	oleoyl-[acyl-carrier-protein] hydrolase activity	MF
936	GO:0004321	1	1	0.98122	1	0	0.0169707	7	fatty-acyl-CoA synthase activity	MF
937	GO:0004322	1	1	0.989283	1	0	0.0121219	5	ferroxidase activity	MF
938	GO:0004324	1	1	0.994435	1	0	0.00484878	2	ferredoxin-NADP+ reductase activity	MF
939	GO:0004325	1	1	0.986144	1	0	0.0145463	6	ferrochelatase activity	MF
940	GO:0004326	1	1	0.992633	1	0	0.00727317	3	tetrahydrofolylpolyglutamate synthase activity	MF
941	GO:0004328	1	1	0.987991	1	0	0.0121219	5	formamidase activity	MF
942	GO:0004329	1	1	0.996897	1	0	0.00242439	1	formate-tetrahydrofolate ligase activity	MF
943	GO:0004331	1	1	0.991832	1	0	0.00727317	3	fructose-2,6-bisphosphate 2-phosphatase activity	MF
944	GO:0004332	1	1	0.981053	1	0	0.0218195	9	fructose-bisphosphate aldolase activity	MF
945	GO:0004333	1	1	0.993512	1	0	0.00727317	3	fumarate hydratase activity	MF
946	GO:0004334	1	1	0.997165	1	0	0.00242439	1	fumarylacetoacetase activity	MF
947	GO:0004335	1	1	0.991409	1	0	0.00969756	4	galactokinase activity	MF
948	GO:0004337	1	1	0.977977	1	0	0.0218195	9	geranyltranstransferase activity	MF
949	GO:0004338	1	1	0.997193	1	0	0.00242439	1	glucan exo-1,3-beta-glucosidase activity	MF
950	GO:0004340	1	1	0.998254	1	0	0.00242439	1	glucokinase activity	MF
951	GO:0004343	1	1	0.997938	1	0	0.00242439	1	glucosamine 6-phosphate N-acetyltransferase activity	MF
952	GO:0004345	1	1	0.988303	1	0	0.0145463	6	glucose-6-phosphate dehydrogenase activity	MF
953	GO:0004347	1	1	0.995009	1	0	0.00484878	2	glucose-6-phosphate isomerase activity	MF
954	GO:0004348	1	1	0.993768	1	0	0.00484878	2	glucosylceramidase activity	MF
955	GO:0004349	1	1	0.989136	1	0	0.0121219	5	glutamate 5-kinase activity	MF
956	GO:0004350	1	1	0.989136	1	0	0.0121219	5	glutamate-5-semialdehyde dehydrogenase activity	MF
957	GO:0004351	1	1	0.990392	1	0	0.0121219	5	glutamate decarboxylase activity	MF
958	GO:0004352	1	1	0.988255	1	0	0.0145463	6	glutamate dehydrogenase (NAD+) activity	MF
959	GO:0004353	1	1	0.991961	1	0	0.00969756	4	glutamate dehydrogenase [NAD(P)+] activity	MF
960	GO:0004354	1	1	0.997706	1	0	0.00242439	1	glutamate dehydrogenase (NADP+) activity	MF
961	GO:0004356	1	1	0.984773	1	0	0.0169707	7	glutamate-ammonia ligase activity	MF
962	GO:0004357	1	1	0.996904	1	0	0.00242439	1	glutamate-cysteine ligase activity	MF
963	GO:0004358	1	1	0.997089	1	0	0.00242439	1	glutamate N-acetyltransferase activity	MF
964	GO:0004359	1	1	0.995462	1	0	0.00484878	2	glutaminase activity	MF
965	GO:0004360	1	1	0.996898	1	0	0.00242439	1	glutamine-fructose-6-phosphate transaminase (isomerizing) activity	MF
966	GO:0004362	1	1	0.989544	1	0	0.00969756	4	glutathione-disulfide reductase activity	MF
967	GO:0004363	1	1	0.997065	1	0	0.00242439	1	glutathione synthase activity	MF
968	GO:0004364	1	1	0.906683	1	0	0.104249	43	glutathione transferase activity	MF
969	GO:0004365	1	1	0.98444	1	0	0.0169707	7	glyceraldehyde-3-phosphate dehydrogenase (NAD+) (phosphorylating) activity	MF
970	GO:0004366	1	1	0.984585	1	0	0.0145463	6	glycerol-3-phosphate O-acyltransferase activity	MF
971	GO:0004367	1	1	0.989364	1	0	0.00969756	4	glycerol-3-phosphate dehydrogenase [NAD+] activity	MF
972	GO:0004368	1	1	0.996959	1	0	0.00242439	1	glycerol-3-phosphate dehydrogenase activity	MF
973	GO:0004370	1	1	0.997029	1	0	0.00242439	1	glycerol kinase activity	MF
974	GO:0004371	1	1	0.996901	1	0	0.00242439	1	glycerone kinase activity	MF
975	GO:0004372	1	1	0.983877	1	0	0.0145463	6	glycine hydroxymethyltransferase activity	MF
976	GO:0004373	1	1	0.98392	1	0	0.0193951	8	glycogen (starch) synthase activity	MF
977	GO:0004375	1	1	0.996879	1	0	0.00242439	1	glycine dehydrogenase (decarboxylating) activity	MF
978	GO:0004376	1	1	0.989522	1	0	0.00969756	4	glycolipid mannosyltransferase activity	MF
979	GO:0004377	1	1	0.992382	1	0	0.00727317	3	GDP-Man:Man3GlcNAc2-PP-Dol alpha-1,2-mannosyltransferase activity	MF
980	GO:0004378	1	1	0.997119	1	0	0.00242439	1	GDP-Man:Man1GlcNAc2-PP-Dol alpha-1,3-mannosyltransferase activity	MF
981	GO:0004379	1	1	0.997161	1	0	0.00242439	1	glycylpeptide N-tetradecanoyltransferase activity	MF
982	GO:0004383	1	1	0.992022	1	0	0.00969756	4	guanylate cyclase activity	MF
983	GO:0004385	1	1	0.994486	1	0	0.00484878	2	guanylate kinase activity	MF
985	GO:0004392	1	1	0.995111	1	0	0.00484878	2	heme oxygenase (decyclizing) activity	MF
986	GO:0004395	1	1	0.998142	1	0	0.00242439	1	hexaprenyldihydroxybenzoate methyltransferase activity	MF
987	GO:0004396	1	1	0.971891	1	0	0.0290927	12	hexokinase activity	MF
988	GO:0004399	1	1	0.997124	1	0	0.00242439	1	histidinol dehydrogenase activity	MF
989	GO:0004400	1	1	0.997197	1	0	0.00242439	1	histidinol-phosphate transaminase activity	MF
990	GO:0004401	1	1	0.997215	1	0	0.00242439	1	histidinol-phosphatase activity	MF
991	GO:0004402	1	1	0.918515	1	0	0.0800048	33	histone acetyltransferase activity	MF
992	GO:0004407	1	1	0.975208	1	0	0.0242439	10	histone deacetylase activity	MF
993	GO:0004411	1	1	0.996924	1	0	0.00242439	1	homogentisate 1,2-dioxygenase activity	MF
994	GO:0004412	1	1	0.995456	1	0	0.00484878	2	homoserine dehydrogenase activity	MF
995	GO:0004413	1	1	0.997272	1	0	0.00242439	1	homoserine kinase activity	MF
996	GO:0004416	1	1	0.989353	1	0	0.00969756	4	hydroxyacylglutathione hydrolase activity	MF
997	GO:0004417	1	1	0.997443	1	0	0.00242439	1	hydroxyethylthiazole kinase activity	MF
998	GO:0004418	1	1	0.998505	1	0	0.00242439	1	hydroxymethylbilane synthase activity	MF
999	GO:0004419	1	1	0.996973	1	0	0.00242439	1	hydroxymethylglutaryl-CoA lyase activity	MF
1000	GO:0004420	1	1	0.994274	1	0	0.00484878	2	hydroxymethylglutaryl-CoA reductase (NADPH) activity	MF
1001	GO:0004421	1	1	0.996926	1	0	0.00242439	1	hydroxymethylglutaryl-CoA synthase activity	MF
1002	GO:0004422	1	1	0.997503	1	0	0.00242439	1	hypoxanthine phosphoribosyltransferase activity	MF
1003	GO:0004424	1	1	0.998056	1	0	0.00242439	1	imidazoleglycerol-phosphate dehydratase activity	MF
1004	GO:0004425	1	1	0.995418	1	0	0.00484878	2	indole-3-glycerol-phosphate synthase activity	MF
1005	GO:0004427	1	1	0.966744	1	0	0.0339415	14	inorganic diphosphatase activity	MF
1006	GO:0004430	1	1	0.974674	1	0	0.0218195	9	1-phosphatidylinositol 4-kinase activity	MF
1007	GO:0004435	1	1	0.979772	1	0	0.0193951	8	phosphatidylinositol phospholipase C activity	MF
1008	GO:0004436	1	1	0.997272	1	0	0.00242439	1	phosphatidylinositol diacylglycerol-lyase activity	MF
1009	GO:0004438	1	1	0.996879	1	0	0.00242439	1	phosphatidylinositol-3-phosphatase activity	MF
1011	GO:0004441	1	1	0.997175	1	0	0.00242439	1	inositol-1,4-bisphosphate 1-phosphatase activity	MF
1012	GO:0004445	1	1	0.989373	1	0	0.00969756	4	inositol-polyphosphate 5-phosphatase activity	MF
1013	GO:0004446	1	1	0.996985	1	0	0.00242439	1	inositol-hexakisphosphate phosphatase activity	MF
1014	GO:0004448	1	1	0.979053	1	0	0.0218195	9	isocitrate dehydrogenase activity	MF
1015	GO:0004449	1	1	0.989405	1	0	0.0121219	5	isocitrate dehydrogenase (NAD+) activity	MF
1016	GO:0004450	1	1	0.98954	1	0	0.00969756	4	isocitrate dehydrogenase (NADP+) activity	MF
1017	GO:0004452	1	1	0.997329	1	0	0.00242439	1	isopentenyl-diphosphate delta-isomerase activity	MF
1018	GO:0004454	1	1	0.997136	1	0	0.00242439	1	ketohexokinase activity	MF
1019	GO:0004455	1	1	0.996996	1	0	0.00242439	1	ketol-acid reductoisomerase activity	MF
1020	GO:0004457	1	1	0.988599	1	0	0.00969756	4	lactate dehydrogenase activity	MF
1021	GO:0004458	1	1	0.99397	1	0	0.00484878	2	D-lactate dehydrogenase (cytochrome) activity	MF
1022	GO:0004459	1	1	0.994597	1	0	0.00484878	2	L-lactate dehydrogenase activity	MF
1023	GO:0004462	1	1	0.986017	1	0	0.0145463	6	lactoylglutathione lyase activity	MF
1024	GO:0004463	1	1	0.997016	1	0	0.00242439	1	leukotriene-A4 hydrolase activity	MF
1025	GO:0004467	1	1	0.970528	1	0	0.0315171	13	long-chain fatty acid-CoA ligase activity	MF
1026	GO:0004470	1	1	0.983033	1	0	0.0169707	7	malic enzyme activity	MF
1027	GO:0004471	1	1	0.983033	1	0	0.0169707	7	malate dehydrogenase (decarboxylating) (NAD+) activity	MF
1028	GO:0004473	1	1	0.987844	1	0	0.0121219	5	malate dehydrogenase (decarboxylating) (NADP+) activity	MF
1029	GO:0004475	1	1	0.983487	1	0	0.0145463	6	mannose-1-phosphate guanylyltransferase activity	MF
1030	GO:0004476	1	1	0.99282	1	0	0.00969756	4	mannose-6-phosphate isomerase activity	MF
1031	GO:0004477	1	1	0.988342	1	0	0.0121219	5	methenyltetrahydrofolate cyclohydrolase activity	MF
1032	GO:0004478	1	1	0.992185	1	0	0.00969756	4	methionine adenosyltransferase activity	MF
1033	GO:0004479	1	1	0.99721	1	0	0.00242439	1	methionyl-tRNA formyltransferase activity	MF
1034	GO:0004482	1	1	0.989397	1	0	0.0121219	5	mRNA (guanine-N7-)-methyltransferase activity	MF
1035	GO:0004484	1	1	0.996891	1	0	0.00242439	1	mRNA guanylyltransferase activity	MF
1036	GO:0004485	1	1	0.993876	1	0	0.00484878	2	methylcrotonoyl-CoA carboxylase activity	MF
1037	GO:0004488	1	1	0.988342	1	0	0.0121219	5	methylenetetrahydrofolate dehydrogenase (NADP+) activity	MF
1038	GO:0004489	1	1	0.996983	1	0	0.00242439	1	methylenetetrahydrofolate reductase (NAD(P)H) activity	MF
1039	GO:0004491	1	1	0.997073	1	0	0.00242439	1	methylmalonate-semialdehyde dehydrogenase (acylating) activity	MF
1040	GO:0004493	1	1	0.996998	1	0	0.00242439	1	methylmalonyl-CoA epimerase activity	MF
1041	GO:0004496	1	1	0.997261	1	0	0.00242439	1	mevalonate kinase activity	MF
1043	GO:0004499	1	1	0.970835	1	0	0.0315171	13	N,N-dimethylaniline monooxygenase activity	MF
1044	GO:0004506	1	1	0.993998	1	0	0.00484878	2	squalene monooxygenase activity	MF
1045	GO:0004512	1	1	0.998582	1	0	0.00242439	1	inositol-3-phosphate synthase activity	MF
1046	GO:0004514	1	1	0.993906	1	0	0.00484878	2	nicotinate-nucleotide diphosphorylase (carboxylating) activity	MF
1047	GO:0004515	1	1	0.997665	1	0	0.00242439	1	nicotinate-nucleotide adenylyltransferase activity	MF
1048	GO:0004516	1	1	0.996925	1	0	0.00242439	1	nicotinate phosphoribosyltransferase activity	MF
1049	GO:0004517	1	1	0.997108	1	0	0.00242439	1	nitric-oxide synthase activity	MF
1050	GO:0004518	1	1	0.10715	1	0	2.13831	882	nuclease activity	MF
1051	GO:0004519	1	1	0.144448	1	0	1.85708	766	endonuclease activity	MF
1053	GO:0004521	1	1	0.763499	1	0	0.264258	109	endoribonuclease activity	MF
1054	GO:0004523	1	1	0.861967	1	0	0.145463	60	RNA-DNA hybrid ribonuclease activity	MF
1055	GO:0004525	1	1	0.968937	1	0	0.0290927	12	ribonuclease III activity	MF
1056	GO:0004526	1	1	0.979846	1	0	0.0242439	10	ribonuclease P activity	MF
1057	GO:0004527	1	1	0.791953	1	0	0.232741	96	exonuclease activity	MF
1058	GO:0004528	1	1	0.988041	1	0	0.00969756	4	phosphodiesterase I activity	MF
1059	GO:0004529	1	1	0.961652	1	0	0.0363658	15	exodeoxyribonuclease activity	MF
1060	GO:0004532	1	1	0.92066	1	0	0.087278	36	exoribonuclease activity	MF
1061	GO:0004534	1	1	0.986067	1	0	0.0145463	6	5'-3' exoribonuclease activity	MF
1062	GO:0004535	1	1	0.955429	1	0	0.0484878	20	poly(A)-specific ribonuclease activity	MF
1063	GO:0004536	1	1	0.880404	1	0	0.118795	49	deoxyribonuclease activity	MF
1064	GO:0004540	1	1	0.69659	1	0	0.35881	148	ribonuclease activity	MF
1065	GO:0004549	1	1	0.97525	1	0	0.0290927	12	tRNA-specific ribonuclease activity	MF
1066	GO:0004550	1	1	0.990139	1	0	0.0121219	5	nucleoside diphosphate kinase activity	MF
1067	GO:0004551	1	1	0.965297	1	0	0.0363658	15	nucleotide diphosphatase activity	MF
1068	GO:0004553	1	1	0.408502	1	0	0.875205	361	hydrolase activity, hydrolyzing O-glycosyl compounds	MF
1069	GO:0004555	1	1	0.99143	1	0	0.00969756	4	alpha,alpha-trehalase activity	MF
1070	GO:0004556	1	1	0.987758	1	0	0.0121219	5	alpha-amylase activity	MF
1071	GO:0004557	1	1	0.980622	1	0	0.0193951	8	alpha-galactosidase activity	MF
1072	GO:0004558	1	1	0.988409	1	0	0.00969756	4	alpha-1,4-glucosidase activity	MF
1073	GO:0004559	1	1	0.968324	1	0	0.0315171	13	alpha-mannosidase activity	MF
1074	GO:0004560	1	1	0.977236	1	0	0.0242439	10	alpha-L-fucosidase activity	MF
1075	GO:0004561	1	1	0.995251	1	0	0.00484878	2	alpha-N-acetylglucosaminidase activity	MF
1076	GO:0004563	1	1	0.992014	1	0	0.00727317	3	beta-N-acetylhexosaminidase activity	MF
1077	GO:0004564	1	1	0.962658	1	0	0.0363658	15	beta-fructofuranosidase activity	MF
1078	GO:0004565	1	1	0.920788	1	0	0.0848536	35	beta-galactosidase activity	MF
1079	GO:0004566	1	1	0.980151	1	0	0.0193951	8	beta-glucuronidase activity	MF
1080	GO:0004567	1	1	0.976193	1	0	0.0218195	9	beta-mannosidase activity	MF
1081	GO:0004568	1	1	0.948979	1	0	0.055761	23	chitinase activity	MF
1082	GO:0004571	1	1	0.984326	1	0	0.0145463	6	mannosyl-oligosaccharide 1,2-alpha-mannosidase activity	MF
1083	GO:0004572	1	1	0.99314	1	0	0.00727317	3	mannosyl-oligosaccharide 1,3-1,6-alpha-mannosidase activity	MF
1084	GO:0004573	1	1	0.996883	1	0	0.00242439	1	mannosyl-oligosaccharide glucosidase activity	MF
1085	GO:0004575	1	1	0.962658	1	0	0.0363658	15	sucrose alpha-glucosidase activity	MF
1086	GO:0004576	1	1	0.984082	1	0	0.0145463	6	oligosaccharyl transferase activity	MF
1087	GO:0004577	1	1	0.99584	1	0	0.00484878	2	N-acetylglucosaminyldiphosphodolichol N-acetylglucosaminyltransferase activity	MF
1088	GO:0004579	1	1	0.986387	1	0	0.0121219	5	dolichyl-diphosphooligosaccharide-protein glycotransferase activity	MF
1089	GO:0004581	1	1	0.995408	1	0	0.00484878	2	dolichyl-phosphate beta-glucosyltransferase activity	MF
1090	GO:0004582	1	1	0.995255	1	0	0.00484878	2	dolichyl-phosphate beta-D-mannosyltransferase activity	MF
1091	GO:0004583	1	1	0.996948	1	0	0.00242439	1	dolichyl-phosphate-glucose-glycolipid alpha-glucosyltransferase activity	MF
1092	GO:0004584	1	1	0.998363	1	0	0.00242439	1	dolichyl-phosphate-mannose-glycolipid alpha-mannosyltransferase activity	MF
1093	GO:0004585	1	1	0.996958	1	0	0.00242439	1	ornithine carbamoyltransferase activity	MF
1094	GO:0004586	1	1	0.997204	1	0	0.00242439	1	ornithine decarboxylase activity	MF
1095	GO:0004587	1	1	0.997066	1	0	0.00242439	1	ornithine-oxo-acid transaminase activity	MF
1096	GO:0004588	1	1	0.997128	1	0	0.00242439	1	orotate phosphoribosyltransferase activity	MF
1097	GO:0004590	1	1	0.997128	1	0	0.00242439	1	orotidine-5'-phosphate decarboxylase activity	MF
1098	GO:0004591	1	1	0.994755	1	0	0.00484878	2	oxoglutarate dehydrogenase (succinyl-transferring) activity	MF
1099	GO:0004592	1	1	0.99805	1	0	0.00242439	1	pantoate-beta-alanine ligase activity	MF
1100	GO:0004594	1	1	0.994031	1	0	0.00484878	2	pantothenate kinase activity	MF
1101	GO:0004595	1	1	0.995747	1	0	0.00484878	2	pantetheine-phosphate adenylyltransferase activity	MF
1102	GO:0004596	1	1	0.978125	1	0	0.0218195	9	peptide alpha-N-acetyltransferase activity	MF
1104	GO:0004602	1	1	0.974773	1	0	0.0290927	12	glutathione peroxidase activity	MF
1105	GO:0004604	1	1	0.998021	1	0	0.00242439	1	phosphoadenylyl-sulfate reductase (thioredoxin) activity	MF
1106	GO:0004605	1	1	0.992227	1	0	0.00727317	3	phosphatidate cytidylyltransferase activity	MF
1107	GO:0004607	1	1	0.997815	1	0	0.00242439	1	phosphatidylcholine-sterol O-acyltransferase activity	MF
1108	GO:0004609	1	1	0.989935	1	0	0.00969756	4	phosphatidylserine decarboxylase activity	MF
1109	GO:0004610	1	1	0.996933	1	0	0.00242439	1	phosphoacetylglucosamine mutase activity	MF
1110	GO:0004611	1	1	0.991282	1	0	0.00969756	4	phosphoenolpyruvate carboxykinase activity	MF
1111	GO:0004612	1	1	0.99689	1	0	0.00242439	1	phosphoenolpyruvate carboxykinase (ATP) activity	MF
1112	GO:0004614	1	1	0.988171	1	0	0.0121219	5	phosphoglucomutase activity	MF
1113	GO:0004615	1	1	0.991606	1	0	0.00727317	3	phosphomannomutase activity	MF
1114	GO:0004616	1	1	0.974028	1	0	0.0242439	10	phosphogluconate dehydrogenase (decarboxylating) activity	MF
1115	GO:0004617	1	1	0.986837	1	0	0.0121219	5	phosphoglycerate dehydrogenase activity	MF
1116	GO:0004618	1	1	0.994271	1	0	0.00484878	2	phosphoglycerate kinase activity	MF
1117	GO:0004619	1	1	0.987582	1	0	0.0121219	5	phosphoglycerate mutase activity	MF
1119	GO:0004622	1	1	0.96498	1	0	0.0363658	15	lysophospholipase activity	MF
1120	GO:0004623	1	1	0.987788	1	0	0.0121219	5	phospholipase A2 activity	MF
1121	GO:0004629	1	1	0.977027	1	0	0.0218195	9	phospholipase C activity	MF
1122	GO:0004630	1	1	0.959162	1	0	0.0412146	17	phospholipase D activity	MF
1123	GO:0004631	1	1	0.99712	1	0	0.00242439	1	phosphomevalonate kinase activity	MF
1124	GO:0004632	1	1	0.997763	1	0	0.00242439	1	phosphopantothenate--cysteine ligase activity	MF
1125	GO:0004633	1	1	0.995261	1	0	0.00727317	3	phosphopantothenoylcysteine decarboxylase activity	MF
1126	GO:0004634	1	1	0.982148	1	0	0.0169707	7	phosphopyruvate hydratase activity	MF
1127	GO:0004635	1	1	0.996986	1	0	0.00242439	1	phosphoribosyl-AMP cyclohydrolase activity	MF
1128	GO:0004636	1	1	0.996986	1	0	0.00242439	1	phosphoribosyl-ATP diphosphatase activity	MF
1129	GO:0004637	1	1	0.997033	1	0	0.00242439	1	phosphoribosylamine-glycine ligase activity	MF
1130	GO:0004638	1	1	0.99538	1	0	0.00484878	2	phosphoribosylaminoimidazole carboxylase activity	MF
1131	GO:0004639	1	1	0.997182	1	0	0.00242439	1	phosphoribosylaminoimidazolesuccinocarboxamide synthase activity	MF
1132	GO:0004640	1	1	0.99726	1	0	0.00242439	1	phosphoribosylanthranilate isomerase activity	MF
1133	GO:0004641	1	1	0.996208	1	0	0.00484878	2	phosphoribosylformylglycinamidine cyclo-ligase activity	MF
1134	GO:0004642	1	1	0.996879	1	0	0.00242439	1	phosphoribosylformylglycinamidine synthase activity	MF
1135	GO:0004643	1	1	0.99707	1	0	0.00242439	1	phosphoribosylaminoimidazolecarboxamide formyltransferase activity	MF
1136	GO:0004644	1	1	0.997307	1	0	0.00242439	1	phosphoribosylglycinamide formyltransferase activity	MF
1137	GO:0004645	1	1	0.982629	1	0	0.0193951	8	phosphorylase activity	MF
1138	GO:0004647	1	1	0.986117	1	0	0.0145463	6	phosphoserine phosphatase activity	MF
1139	GO:0004648	1	1	0.997044	1	0	0.00242439	1	O-phospho-L-serine:2-oxoglutarate aminotransferase activity	MF
1140	GO:0004649	1	1	0.997034	1	0	0.00242439	1	poly(ADP-ribose) glycohydrolase activity	MF
1141	GO:0004650	1	1	0.92708	1	0	0.0751561	31	polygalacturonase activity	MF
1142	GO:0004651	1	1	0.996891	1	0	0.00242439	1	polynucleotide 5'-phosphatase activity	MF
1143	GO:0004652	1	1	0.974129	1	0	0.0242439	10	polynucleotide adenylyltransferase activity	MF
1144	GO:0004654	1	1	0.992209	1	0	0.00727317	3	polyribonucleotide nucleotidyltransferase activity	MF
1145	GO:0004655	1	1	0.996879	1	0	0.00242439	1	porphobilinogen synthase activity	MF
1146	GO:0004656	1	1	0.98318	1	0	0.0169707	7	procollagen-proline 4-dioxygenase activity	MF
1147	GO:0004657	1	1	0.998643	1	0	0.00242439	1	proline dehydrogenase activity	MF
1148	GO:0004659	1	1	0.939514	1	0	0.0630341	26	prenyltransferase activity	MF
1149	GO:0004660	1	1	0.99446	1	0	0.00484878	2	protein farnesyltransferase activity	MF
1150	GO:0004661	1	1	0.990798	1	0	0.00969756	4	protein geranylgeranyltransferase activity	MF
1151	GO:0004662	1	1	0.995168	1	0	0.00484878	2	CAAX-protein geranylgeranyltransferase activity	MF
1152	GO:0004663	1	1	0.995609	1	0	0.00484878	2	Rab geranylgeranyltransferase activity	MF
1153	GO:0004664	1	1	0.991586	1	0	0.00727317	3	prephenate dehydratase activity	MF
1154	GO:0004665	1	1	0.997224	1	0	0.00242439	1	prephenate dehydrogenase (NADP+) activity	MF
1155	GO:0004668	1	1	0.997685	1	0	0.00242439	1	protein-arginine deiminase activity	MF
1156	GO:0004671	1	1	0.997341	1	0	0.00242439	1	protein C-terminal S-isoprenylcysteine carboxyl O-methyltransferase activity	MF
1157	GO:0004672	1	1	0.0611121	1	0	2.63289	1086	protein kinase activity	MF
1158	GO:0004673	1	1	0.913663	1	0	0.087278	36	protein histidine kinase activity	MF
1159	GO:0004674	1	1	0.0839552	1	0	2.34681	968	protein serine/threonine kinase activity	MF
1160	GO:0004675	1	1	0.631964	1	0	0.441239	182	transmembrane receptor protein serine/threonine kinase activity	MF
1161	GO:0004683	1	1	0.911741	1	0	0.0945512	39	calmodulin-dependent protein kinase activity	MF
1162	GO:0004693	1	1	0.923666	1	0	0.0727317	30	cyclin-dependent protein serine/threonine kinase activity	MF
1163	GO:0004702	1	1	0.829238	1	0	0.184254	76	signal transducer, downstream of receptor, with serine/threonine kinase activity	MF
1164	GO:0004706	1	1	0.99794	1	0	0.00242439	1	JUN kinase kinase kinase activity	MF
1165	GO:0004707	1	1	0.962936	1	0	0.0363658	15	MAP kinase activity	MF
1166	GO:0004708	1	1	0.988889	1	0	0.00969756	4	MAP kinase kinase activity	MF
1167	GO:0004709	1	1	0.926464	1	0	0.0800048	33	MAP kinase kinase kinase activity	MF
1168	GO:0004712	1	1	0.899604	1	0	0.101824	42	protein serine/threonine/tyrosine kinase activity	MF
1169	GO:0004713	1	1	0.900114	1	0	0.109098	45	protein tyrosine kinase activity	MF
1170	GO:0004714	1	1	0.959616	1	0	0.0412146	17	transmembrane receptor protein tyrosine kinase activity	MF
1171	GO:0004715	1	1	0.982594	1	0	0.0193951	8	non-membrane spanning protein tyrosine kinase activity	MF
1172	GO:0004719	1	1	0.997748	1	0	0.00242439	1	protein-L-isoaspartate (D-aspartate) O-methyltransferase activity	MF
1173	GO:0004721	1	1	0.671376	1	0	0.3976	164	phosphoprotein phosphatase activity	MF
1174	GO:0004722	1	1	0.809818	1	0	0.213346	88	protein serine/threonine phosphatase activity	MF
1175	GO:0004723	1	1	0.99557	1	0	0.00484878	2	calcium-dependent protein serine/threonine phosphatase activity	MF
1176	GO:0004725	1	1	0.932281	1	0	0.0630341	26	protein tyrosine phosphatase activity	MF
1177	GO:0004729	1	1	0.994968	1	0	0.00484878	2	oxygen-dependent protoporphyrinogen oxidase activity	MF
1178	GO:0004730	1	1	0.997195	1	0	0.00242439	1	pseudouridylate synthase activity	MF
1179	GO:0004733	1	1	0.994854	1	0	0.00484878	2	pyridoxamine-phosphate oxidase activity	MF
1180	GO:0004735	1	1	0.997715	1	0	0.00242439	1	pyrroline-5-carboxylate reductase activity	MF
1181	GO:0004737	1	1	0.987896	1	0	0.0121219	5	pyruvate decarboxylase activity	MF
1182	GO:0004738	1	1	0.989565	1	0	0.0121219	5	pyruvate dehydrogenase activity	MF
1183	GO:0004739	1	1	0.989565	1	0	0.0121219	5	pyruvate dehydrogenase (acetyl-transferring) activity	MF
1184	GO:0004740	1	1	0.997088	1	0	0.00242439	1	pyruvate dehydrogenase (acetyl-transferring) kinase activity	MF
1185	GO:0004742	1	1	0.987121	1	0	0.0121219	5	dihydrolipoyllysine-residue acetyltransferase activity	MF
1186	GO:0004743	1	1	0.967642	1	0	0.0290927	12	pyruvate kinase activity	MF
1187	GO:0004745	1	1	0.997197	1	0	0.00242439	1	retinol dehydrogenase activity	MF
1188	GO:0004746	1	1	0.998332	1	0	0.00242439	1	riboflavin synthase activity	MF
1189	GO:0004747	1	1	0.986775	1	0	0.0145463	6	ribokinase activity	MF
1190	GO:0004748	1	1	0.986831	1	0	0.0121219	5	ribonucleoside-diphosphate reductase activity, thioredoxin disulfide as acceptor	MF
1191	GO:0004749	1	1	0.98692	1	0	0.0145463	6	ribose phosphate diphosphokinase activity	MF
1192	GO:0004750	1	1	0.993906	1	0	0.00727317	3	ribulose-phosphate 3-epimerase activity	MF
1193	GO:0004751	1	1	0.991866	1	0	0.00727317	3	ribose-5-phosphate isomerase activity	MF
1194	GO:0004753	1	1	0.996879	1	0	0.00242439	1	saccharopine dehydrogenase activity	MF
1195	GO:0004758	1	1	0.994076	1	0	0.00484878	2	serine C-palmitoyltransferase activity	MF
1196	GO:0004760	1	1	0.997265	1	0	0.00242439	1	serine-pyruvate transaminase activity	MF
1197	GO:0004764	1	1	0.994155	1	0	0.00484878	2	shikimate 3-dehydrogenase (NADP+) activity	MF
1198	GO:0004765	1	1	0.997183	1	0	0.00242439	1	shikimate kinase activity	MF
1199	GO:0004766	1	1	0.988631	1	0	0.0121219	5	spermidine synthase activity	MF
1200	GO:0004767	1	1	0.997076	1	0	0.00242439	1	sphingomyelin phosphodiesterase activity	MF
1201	GO:0004774	1	1	0.991941	1	0	0.00969756	4	succinate-CoA ligase activity	MF
1202	GO:0004775	1	1	0.991941	1	0	0.00969756	4	succinate-CoA ligase (ADP-forming) activity	MF
1203	GO:0004777	1	1	0.996896	1	0	0.00242439	1	succinate-semialdehyde dehydrogenase (NAD+) activity	MF
1204	GO:0004779	1	1	0.992054	1	0	0.00727317	3	sulfate adenylyltransferase activity	MF
1205	GO:0004780	1	1	0.997846	1	0	0.00242439	1	sulfate adenylyltransferase (ADP) activity	MF
1206	GO:0004781	1	1	0.994197	1	0	0.00484878	2	sulfate adenylyltransferase (ATP) activity	MF
1207	GO:0004784	1	1	0.983593	1	0	0.0169707	7	superoxide dismutase activity	MF
1208	GO:0004788	1	1	0.997449	1	0	0.00242439	1	thiamine diphosphokinase activity	MF
1209	GO:0004789	1	1	0.997085	1	0	0.00242439	1	thiamine-phosphate diphosphorylase activity	MF
1210	GO:0004791	1	1	0.943557	1	0	0.0606097	25	thioredoxin-disulfide reductase activity	MF
1211	GO:0004792	1	1	0.987081	1	0	0.0121219	5	thiosulfate sulfurtransferase activity	MF
1212	GO:0004793	1	1	0.997221	1	0	0.00242439	1	threonine aldolase activity	MF
1213	GO:0004794	1	1	0.991244	1	0	0.00969756	4	L-threonine ammonia-lyase activity	MF
1214	GO:0004795	1	1	0.994833	1	0	0.00484878	2	threonine synthase activity	MF
1215	GO:0004797	1	1	0.995299	1	0	0.00484878	2	thymidine kinase activity	MF
1216	GO:0004798	1	1	0.997191	1	0	0.00242439	1	thymidylate kinase activity	MF
1217	GO:0004799	1	1	0.99703	1	0	0.00242439	1	thymidylate synthase activity	MF
1218	GO:0004801	1	1	0.994539	1	0	0.00484878	2	sedoheptulose-7-phosphate:D-glyceraldehyde-3-phosphate glyceronetransferase activity	MF
1219	GO:0004802	1	1	0.989409	1	0	0.00969756	4	transketolase activity	MF
1220	GO:0004805	1	1	0.979653	1	0	0.0193951	8	trehalose-phosphatase activity	MF
1221	GO:0004806	1	1	0.962099	1	0	0.0363658	15	triglyceride lipase activity	MF
1222	GO:0004807	1	1	0.994206	1	0	0.00727317	3	triose-phosphate isomerase activity	MF
1223	GO:0004809	1	1	0.991122	1	0	0.00969756	4	tRNA (guanine-N2-)-methyltransferase activity	MF
1224	GO:0004810	1	1	0.996983	1	0	0.00242439	1	tRNA adenylyltransferase activity	MF
1225	GO:0004812	1	1	0.865816	1	0	0.130917	54	aminoacyl-tRNA ligase activity	MF
1226	GO:0004813	1	1	0.992474	1	0	0.00969756	4	alanine-tRNA ligase activity	MF
1227	GO:0004814	1	1	0.996949	1	0	0.00242439	1	arginine-tRNA ligase activity	MF
1228	GO:0004815	1	1	0.994618	1	0	0.00484878	2	aspartate-tRNA ligase activity	MF
1229	GO:0004816	1	1	0.990971	1	0	0.00727317	3	asparagine-tRNA ligase activity	MF
1230	GO:0004817	1	1	0.99516	1	0	0.00484878	2	cysteine-tRNA ligase activity	MF
1231	GO:0004818	1	1	0.991379	1	0	0.00727317	3	glutamate-tRNA ligase activity	MF
1232	GO:0004819	1	1	0.996883	1	0	0.00242439	1	glutamine-tRNA ligase activity	MF
1233	GO:0004820	1	1	0.992398	1	0	0.00727317	3	glycine-tRNA ligase activity	MF
1234	GO:0004821	1	1	0.993954	1	0	0.00484878	2	histidine-tRNA ligase activity	MF
1235	GO:0004822	1	1	0.99228	1	0	0.00727317	3	isoleucine-tRNA ligase activity	MF
1236	GO:0004823	1	1	0.993768	1	0	0.00484878	2	leucine-tRNA ligase activity	MF
1237	GO:0004824	1	1	0.993945	1	0	0.00484878	2	lysine-tRNA ligase activity	MF
1238	GO:0004825	1	1	0.986618	1	0	0.0121219	5	methionine-tRNA ligase activity	MF
1239	GO:0004826	1	1	0.986808	1	0	0.0121219	5	phenylalanine-tRNA ligase activity	MF
1240	GO:0004827	1	1	0.994072	1	0	0.00484878	2	proline-tRNA ligase activity	MF
1241	GO:0004828	1	1	0.995573	1	0	0.00484878	2	serine-tRNA ligase activity	MF
1242	GO:0004829	1	1	0.993873	1	0	0.00484878	2	threonine-tRNA ligase activity	MF
1243	GO:0004830	1	1	0.994851	1	0	0.00484878	2	tryptophan-tRNA ligase activity	MF
1244	GO:0004831	1	1	0.986427	1	0	0.0145463	6	tyrosine-tRNA ligase activity	MF
1245	GO:0004832	1	1	0.982739	1	0	0.0169707	7	valine-tRNA ligase activity	MF
1246	GO:0004834	1	1	0.98967	1	0	0.00969756	4	tryptophan synthase activity	MF
1247	GO:0004837	1	1	0.997907	1	0	0.00242439	1	tyrosine decarboxylase activity	MF
1248	GO:0004838	1	1	0.984739	1	0	0.0145463	6	L-tyrosine:2-oxoglutarate aminotransferase activity	MF
1249	GO:0004842	1	1	0.324363	1	0	1.0837	447	ubiquitin-protein transferase activity	MF
1250	GO:0004843	1	1	0.948335	1	0	0.0484878	20	thiol-dependent ubiquitin-specific protease activity	MF
1251	GO:0004844	1	1	0.998151	1	0	0.00242439	1	uracil DNA N-glycosylase activity	MF
1252	GO:0004845	1	1	0.987284	1	0	0.0145463	6	uracil phosphoribosyltransferase activity	MF
1253	GO:0004846	1	1	0.99428	1	0	0.00484878	2	urate oxidase activity	MF
1254	GO:0004848	1	1	0.998393	1	0	0.00242439	1	ureidoglycolate hydrolase activity	MF
1255	GO:0004849	1	1	0.974252	1	0	0.0266683	11	uridine kinase activity	MF
1256	GO:0004851	1	1	0.996207	1	0	0.00484878	2	uroporphyrin-III C-methyltransferase activity	MF
1257	GO:0004852	1	1	0.995497	1	0	0.00484878	2	uroporphyrinogen-III synthase activity	MF
1258	GO:0004853	1	1	0.994387	1	0	0.00484878	2	uroporphyrinogen decarboxylase activity	MF
1259	GO:0004854	1	1	0.995524	1	0	0.00484878	2	xanthine dehydrogenase activity	MF
1260	GO:0004856	1	1	0.997001	1	0	0.00242439	1	xylulokinase activity	MF
1261	GO:0004857	1	1	0.797342	1	0	0.235166	97	enzyme inhibitor activity	MF
1262	GO:0004860	1	1	0.975743	1	0	0.0242439	10	protein kinase inhibitor activity	MF
1263	GO:0004861	1	1	0.992855	1	0	0.00727317	3	cyclin-dependent protein serine/threonine kinase inhibitor activity	MF
1264	GO:0004864	1	1	0.968971	1	0	0.0339415	14	protein phosphatase inhibitor activity	MF
1265	GO:0004865	1	1	0.997018	1	0	0.00242439	1	protein serine/threonine phosphatase inhibitor activity	MF
1266	GO:0004866	1	1	0.971191	1	0	0.0315171	13	endopeptidase inhibitor activity	MF
1267	GO:0004867	1	1	0.983493	1	0	0.0169707	7	serine-type endopeptidase inhibitor activity	MF
1268	GO:0004869	1	1	0.988919	1	0	0.0121219	5	cysteine-type endopeptidase inhibitor activity	MF
1269	GO:0004871	1	1	0.304081	1	0	1.13219	467	signal transducer activity	MF
1270	GO:0004872	1	1	0.44698	1	0	0.775805	320	receptor activity	MF
1271	GO:0004879	1	1	0.996886	1	0	0.00242439	1	nuclear receptor activity	MF
1272	GO:0004887	1	1	0.996886	1	0	0.00242439	1	thyroid hormone receptor activity	MF
1273	GO:0004888	1	1	0.551679	1	0	0.569731	235	transmembrane signaling receptor activity	MF
1274	GO:0004930	1	1	0.992805	1	0	0.00727317	3	G-protein coupled receptor activity	MF
1275	GO:0004970	1	1	0.969449	1	0	0.0266683	11	ionotropic glutamate receptor activity	MF
1276	GO:0005034	1	1	0.994196	1	0	0.00484878	2	osmosensor activity	MF
1277	GO:0005044	1	1	0.99415	1	0	0.00484878	2	scavenger receptor activity	MF
1278	GO:0005046	1	1	0.997285	1	0	0.00242439	1	KDEL sequence binding	MF
1279	GO:0005047	1	1	0.986507	1	0	0.0145463	6	signal recognition particle binding	MF
1280	GO:0005048	1	1	0.903872	1	0	0.0921268	38	signal sequence binding	MF
1281	GO:0005052	1	1	0.996889	1	0	0.00242439	1	peroxisome matrix targeting signal-1 binding	MF
1282	GO:0005057	1	1	0.739922	1	0	0.293351	121	signal transducer activity, downstream of receptor	MF
1283	GO:0005083	1	1	0.977403	1	0	0.0218195	9
1284	GO:0005085	1	1	0.861589	1	0	0.143039	59	guanyl-nucleotide exchange factor activity	MF
1285	GO:0005086	1	1	0.970527	1	0	0.0315171	13	ARF guanyl-nucleotide exchange factor activity	MF
1286	GO:0005088	1	1	0.941869	1	0	0.055761	23	Ras guanyl-nucleotide exchange factor activity	MF
1287	GO:0005089	1	1	0.969561	1	0	0.0290927	12	Rho guanyl-nucleotide exchange factor activity	MF
1288	GO:0005090	1	1	0.989955	1	0	0.00969756	4	Sar guanyl-nucleotide exchange factor activity	MF
1289	GO:0005092	1	1	0.987324	1	0	0.0121219	5	GDP-dissociation inhibitor activity	MF
1290	GO:0005093	1	1	0.997146	1	0	0.00242439	1	Rab GDP-dissociation inhibitor activity	MF
1291	GO:0005094	1	1	0.9931	1	0	0.00727317	3	Rho GDP-dissociation inhibitor activity	MF
1292	GO:0005095	1	1	0.99826	1	0	0.00242439	1	GTPase inhibitor activity	MF
1293	GO:0005096	1	1	0.827165	1	0	0.17698	73	GTPase activator activity	MF
1294	GO:0005102	1	1	0.823906	1	0	0.186678	77	receptor binding	MF
1295	GO:0005125	1	1	0.994438	1	0	0.00484878	2	cytokine activity	MF
1296	GO:0005126	1	1	0.996879	1	0	0.00242439	1	cytokine receptor binding	MF
1297	GO:0005158	1	1	0.997079	1	0	0.00242439	1	insulin receptor binding	MF
1298	GO:0005160	1	1	0.996879	1	0	0.00242439	1	transforming growth factor beta receptor binding	MF
1299	GO:0005178	1	1	0.996879	1	0	0.00242439	1	integrin binding	MF
1300	GO:0005179	1	1	0.983761	1	0	0.0169707	7	hormone activity	MF
1301	GO:0005198	1	1	0.427021	1	0	0.916419	378	structural molecule activity	MF
1302	GO:0005199	1	1	0.969469	1	0	0.0339415	14	structural constituent of cell wall	MF
1303	GO:0005200	1	1	0.931798	1	0	0.0703073	29	structural constituent of cytoskeleton	MF
1305	GO:0005216	1	1	0.764703	1	0	0.256985	106	ion channel activity	MF
1306	GO:0005217	1	1	0.996894	1	0	0.00242439	1	intracellular ligand-gated ion channel activity	MF
1307	GO:0005221	1	1	0.996894	1	0	0.00242439	1	intracellular cyclic nucleotide activated cation channel activity	MF
1308	GO:0005222	1	1	0.996894	1	0	0.00242439	1	intracellular cAMP activated cation channel activity	MF
1309	GO:0005225	1	1	0.998296	1	0	0.00242439	1	volume-sensitive anion channel activity	MF
1310	GO:0005227	1	1	0.990753	1	0	0.00727317	3	calcium activated cation channel activity	MF
1311	GO:0005230	1	1	0.969449	1	0	0.0266683	11	extracellular ligand-gated ion channel activity	MF
1312	GO:0005242	1	1	0.987242	1	0	0.0121219	5	inward rectifier potassium channel activity	MF
1313	GO:0005244	1	1	0.881817	1	0	0.118795	49	voltage-gated ion channel activity	MF
1314	GO:0005245	1	1	0.996889	1	0	0.00242439	1	voltage-gated calcium channel activity	MF
1315	GO:0005247	1	1	0.979558	1	0	0.0169707	7	voltage-gated chloride channel activity	MF
1316	GO:0005249	1	1	0.9306	1	0	0.0703073	29	voltage-gated potassium channel activity	MF
1317	GO:0005253	1	1	0.948928	1	0	0.0509122	21	anion channel activity	MF
1318	GO:0005254	1	1	0.976292	1	0	0.0218195	9	chloride channel activity	MF
1319	GO:0005261	1	1	0.842572	1	0	0.162434	67	cation channel activity	MF
1320	GO:0005262	1	1	0.933119	1	0	0.0630341	26	calcium channel activity	MF
1321	GO:0005267	1	1	0.915853	1	0	0.087278	36	potassium channel activity	MF
1322	GO:0005274	1	1	0.991329	1	0	0.00969756	4	allantoin uptake transmembrane transporter activity	MF
1323	GO:0005275	1	1	0.99501	1	0	0.00484878	2	amine transmembrane transporter activity	MF
1324	GO:0005283	1	1	0.996955	1	0	0.00242439	1	sodium:amino acid symporter activity	MF
1325	GO:0005290	1	1	0.984184	1	0	0.0145463	6	L-histidine transmembrane transporter activity	MF
1326	GO:0005302	1	1	0.980314	1	0	0.0169707	7	L-tyrosine transmembrane transporter activity	MF
1328	GO:0005313	1	1	0.983604	1	0	0.0145463	6	L-glutamate transmembrane transporter activity	MF
1329	GO:0005315	1	1	0.957637	1	0	0.043639	18	inorganic phosphate transmembrane transporter activity	MF
1330	GO:0005319	1	1	0.882157	1	0	0.130917	54	lipid transporter activity	MF
1331	GO:0005324	1	1	0.995296	1	0	0.00484878	2	long-chain fatty acid transporter activity	MF
1332	GO:0005325	1	1	0.995296	1	0	0.00484878	2	peroxisomal fatty-acyl-CoA transporter activity	MF
1333	GO:0005337	1	1	0.944598	1	0	0.0581853	24	nucleoside transmembrane transporter activity	MF
1334	GO:0005338	1	1	0.957839	1	0	0.043639	18	nucleotide-sugar transmembrane transporter activity	MF
1336	GO:0005343	1	1	0.996955	1	0	0.00242439	1	organic acid:sodium symporter activity	MF
1337	GO:0005344	1	1	0.997714	1	0	0.00242439	1	oxygen carrier activity	MF
1338	GO:0005345	1	1	0.956905	1	0	0.043639	18	purine nucleobase transmembrane transporter activity	MF
1339	GO:0005346	1	1	0.961538	1	0	0.0412146	17	purine ribonucleotide transmembrane transporter activity	MF
1340	GO:0005347	1	1	0.966391	1	0	0.0363658	15	ATP transmembrane transporter activity	MF
1341	GO:0005350	1	1	0.985235	1	0	0.0145463	6	pyrimidine nucleobase transmembrane transporter activity	MF
1343	GO:0005353	1	1	0.997465	1	0	0.00242439	1	fructose transmembrane transporter activity	MF
1344	GO:0005354	1	1	0.986672	1	0	0.0121219	5	galactose transmembrane transporter activity	MF
1346	GO:0005356	1	1	0.997027	1	0	0.00242439	1	hydrogen:glucose symporter activity	MF
1347	GO:0005358	1	1	0.997027	1	0	0.00242439	1	high-affinity hydrogen:glucose symporter activity	MF
1348	GO:0005363	1	1	0.997682	1	0	0.00242439	1	maltose transmembrane transporter activity	MF
1349	GO:0005365	1	1	0.979284	1	0	0.0193951	8	myo-inositol transmembrane transporter activity	MF
1350	GO:0005366	1	1	0.992515	1	0	0.00727317	3	myo-inositol:proton symporter activity	MF
1351	GO:0005372	1	1	0.950207	1	0	0.0606097	25	water transmembrane transporter activity	MF
1353	GO:0005381	1	1	0.97594	1	0	0.0242439	10	iron ion transmembrane transporter activity	MF
1354	GO:0005384	1	1	0.979825	1	0	0.0193951	8	manganese ion transmembrane transporter activity	MF
1356	GO:0005388	1	1	0.957428	1	0	0.0412146	17	calcium-transporting ATPase activity	MF
1358	GO:0005416	1	1	0.996955	1	0	0.00242439	1	cation:amino acid symporter activity	MF
1359	GO:0005432	1	1	0.991913	1	0	0.00727317	3	calcium:sodium antiporter activity	MF
1360	GO:0005451	1	1	0.966174	1	0	0.0339415	14	monovalent cation:proton antiporter activity	MF
1361	GO:0005452	1	1	0.983668	1	0	0.0145463	6	inorganic anion exchanger activity	MF
1362	GO:0005457	1	1	0.987613	1	0	0.0121219	5	GDP-fucose transmembrane transporter activity	MF
1363	GO:0005458	1	1	0.994671	1	0	0.00484878	2	GDP-mannose transmembrane transporter activity	MF
1364	GO:0005459	1	1	0.987845	1	0	0.0121219	5	UDP-galactose transmembrane transporter activity	MF
1365	GO:0005460	1	1	0.989125	1	0	0.00969756	4	UDP-glucose transmembrane transporter activity	MF
1366	GO:0005463	1	1	0.99713	1	0	0.00242439	1	UDP-N-acetylgalactosamine transmembrane transporter activity	MF
1367	GO:0005464	1	1	0.990798	1	0	0.00969756	4	UDP-xylose transmembrane transporter activity	MF
1368	GO:0005471	1	1	0.984307	1	0	0.0169707	7	ATP:ADP antiporter activity	MF
1369	GO:0005483	1	1	0.995203	1	0	0.00484878	2	soluble NSF attachment protein activity	MF
1371	GO:0005487	1	1	0.960704	1	0	0.0363658	15	nucleocytoplasmic transporter activity	MF
1373	GO:0005496	1	1	0.960708	1	0	0.0412146	17	steroid binding	MF
1374	GO:0005504	1	1	0.986635	1	0	0.0145463	6	fatty acid binding	MF
1376	GO:0005507	1	1	0.714781	1	0	0.341839	141	copper ion binding	MF
1377	GO:0005509	1	1	0.587062	1	0	0.550336	227	calcium ion binding	MF
1378	GO:0005513	1	1	0.989679	1	0	0.0121219	5	detection of calcium ion	BP
1380	GO:0005516	1	1	0.708923	1	0	0.344263	142	calmodulin binding	MF
1381	GO:0005522	1	1	0.995035	1	0	0.00484878	2	profilin binding	MF
1382	GO:0005524	1	1	0.00102461	0.702613	0	6.19189	2554	ATP binding	MF
1384	GO:0005527	1	1	0.969837	1	0	0.0339415	14	macrolide binding	MF
1385	GO:0005528	1	1	0.969837	1	0	0.0339415	14	FK506 binding	MF
1386	GO:0005536	1	1	0.983022	1	0	0.0169707	7	glucose binding	MF
1387	GO:0005537	1	1	0.992424	1	0	0.00727317	3	mannose binding	MF
1388	GO:0005539	1	1	0.989582	1	0	0.00969756	4	glycosaminoglycan binding	MF
1389	GO:0005542	1	1	0.994339	1	0	0.00484878	2	folic acid binding	MF
1390	GO:0005543	1	1	0.787632	1	0	0.223044	92	phospholipid binding	MF
1391	GO:0005544	1	1	0.96986	1	0	0.0315171	13	calcium-dependent phospholipid binding	MF
1392	GO:0005545	1	1	0.979849	1	0	0.0218195	9	1-phosphatidylinositol binding	MF
1393	GO:0005546	1	1	0.97725	1	0	0.0218195	9	phosphatidylinositol-4,5-bisphosphate binding	MF
1394	GO:0005547	1	1	0.995908	1	0	0.00484878	2	phosphatidylinositol-3,4,5-trisphosphate binding	MF
1395	GO:0005548	1	1	0.937351	1	0	0.0678829	28	phospholipid transporter activity	MF
1398	GO:0005578	1	1	0.965506	1	0	0.0290927	12	proteinaceous extracellular matrix	CC
1399	GO:0005615	1	1	0.811051	1	0	0.220619	91	extracellular space	CC
1401	GO:0005622	1	1	0.671633	1	0	0.385478	159	intracellular	CC
1402	GO:0005623	1	1	0.963288	1	0	0.0363658	15	cell	CC
1403	GO:0005628	1	1	0.989178	1	0	0.00969756	4	prospore membrane	CC
1405	GO:0005635	1	1	0.85471	1	0	0.140615	58	nuclear envelope	CC
1406	GO:0005637	1	1	0.991365	1	0	0.00727317	3	nuclear inner membrane	CC
1407	GO:0005640	1	1	0.998245	1	0	0.00242439	1	nuclear outer membrane	CC
1408	GO:0005641	1	1	0.997312	1	0	0.00242439	1	nuclear envelope lumen	CC
1409	GO:0005642	1	1	0.998544	1	0	0.00242439	1	annulate lamellae	CC
1410	GO:0005643	1	1	0.90229	1	0	0.0969756	40	nuclear pore	CC
1411	GO:0005652	1	1	0.98834	1	0	0.00969756	4	nuclear lamina	CC
1413	GO:0005655	1	1	0.962951	1	0	0.0412146	17	nucleolar ribonuclease P complex	CC
1414	GO:0005656	1	1	0.995536	1	0	0.00484878	2	nuclear pre-replicative complex	CC
1415	GO:0005657	1	1	0.9734	1	0	0.0266683	11	replication fork	CC
1416	GO:0005658	1	1	0.989059	1	0	0.00969756	4	alpha DNA polymerase:primase complex	CC
1417	GO:0005662	1	1	0.997894	1	0	0.00242439	1	DNA replication factor A complex	CC
1418	GO:0005663	1	1	0.967426	1	0	0.0290927	12	DNA replication factor C complex	CC
1419	GO:0005664	1	1	0.98909	1	0	0.0121219	5	nuclear origin of replication recognition complex	CC
1420	GO:0005665	1	1	0.965354	1	0	0.0387902	16	DNA-directed RNA polymerase II, core complex	CC
1421	GO:0005666	1	1	0.958979	1	0	0.0460634	19	DNA-directed RNA polymerase III complex	CC
1423	GO:0005668	1	1	0.990722	1	0	0.00969756	4	RNA polymerase transcription factor SL1 complex	CC
1424	GO:0005669	1	1	0.964049	1	0	0.0363658	15	transcription factor TFIID complex	CC
1425	GO:0005671	1	1	0.995347	1	0	0.00484878	2	Ada2/Gcn5/Ada3 transcription activator complex	CC
1426	GO:0005672	1	1	0.992832	1	0	0.00727317	3	transcription factor TFIIA complex	CC
1427	GO:0005673	1	1	0.995273	1	0	0.00484878	2	transcription factor TFIIE complex	CC
1428	GO:0005674	1	1	0.995773	1	0	0.00484878	2	transcription factor TFIIF complex	CC
1429	GO:0005675	1	1	0.98798	1	0	0.0121219	5	holo TFIIH complex	CC
1430	GO:0005677	1	1	0.970668	1	0	0.0315171	13	chromatin silencing complex	CC
1431	GO:0005680	1	1	0.979403	1	0	0.0193951	8	anaphase-promoting complex	CC
1432	GO:0005681	1	1	0.644363	1	0	0.438814	181	spliceosomal complex	CC
1433	GO:0005682	1	1	0.963465	1	0	0.0412146	17	U5 snRNP	CC
1434	GO:0005683	1	1	0.995372	1	0	0.00484878	2	U7 snRNP	CC
1435	GO:0005684	1	1	0.907617	1	0	0.0969756	40	U2-type spliceosomal complex	CC
1436	GO:0005685	1	1	0.952284	1	0	0.0509122	21	U1 snRNP	CC
1437	GO:0005686	1	1	0.952494	1	0	0.0533366	22	U2 snRNP	CC
1438	GO:0005687	1	1	0.97655	1	0	0.0266683	11	U4 snRNP	CC
1439	GO:0005688	1	1	0.988431	1	0	0.0145463	6	U6 snRNP	CC
1440	GO:0005689	1	1	0.966618	1	0	0.0387902	16	U12-type spliceosomal complex	CC
1441	GO:0005690	1	1	0.997139	1	0	0.00242439	1	U4atac snRNP	CC
1442	GO:0005694	1	1	0.783754	1	0	0.230317	95	chromosome	CC
1443	GO:0005697	1	1	0.990418	1	0	0.00969756	4	telomerase holoenzyme complex	CC
1444	GO:0005712	1	1	0.989736	1	0	0.00969756	4	chiasma	CC
1445	GO:0005719	1	1	0.988245	1	0	0.00969756	4	nuclear euchromatin	CC
1446	GO:0005720	1	1	0.96723	1	0	0.0315171	13	nuclear heterochromatin	CC
1447	GO:0005721	1	1	0.991963	1	0	0.00727317	3	pericentric heterochromatin	CC
1448	GO:0005724	1	1	0.997091	1	0	0.00242439	1	nuclear telomeric heterochromatin	CC
1449	GO:0005730	1	1	0.347972	1	0	1.01824	420	nucleolus	CC
1450	GO:0005731	1	1	0.994601	1	0	0.00727317	3	nucleolus organizer region	CC
1451	GO:0005732	1	1	0.961898	1	0	0.043639	18	small nucleolar ribonucleoprotein complex	CC
1452	GO:0005736	1	1	0.977618	1	0	0.0266683	11	DNA-directed RNA polymerase I complex	CC
1455	GO:0005740	1	1	0.982364	1	0	0.0193951	8	mitochondrial envelope	CC
1456	GO:0005741	1	1	0.890759	1	0	0.109098	45	mitochondrial outer membrane	CC
1457	GO:0005742	1	1	0.986881	1	0	0.0145463	6	mitochondrial outer membrane translocase complex	CC
1459	GO:0005744	1	1	0.971843	1	0	0.0315171	13	mitochondrial inner membrane presequence translocase complex	CC
1460	GO:0005746	1	1	0.994801	1	0	0.00727317	3	mitochondrial respiratory chain	CC
1461	GO:0005747	1	1	0.922324	1	0	0.0897024	37	mitochondrial respiratory chain complex I	CC
1462	GO:0005749	1	1	0.982479	1	0	0.0169707	7	mitochondrial respiratory chain complex II, succinate dehydrogenase complex (ubiquinone)	CC
1463	GO:0005750	1	1	0.989892	1	0	0.0121219	5	mitochondrial respiratory chain complex III	CC
1464	GO:0005751	1	1	0.993165	1	0	0.00727317	3	mitochondrial respiratory chain complex IV	CC
1465	GO:0005753	1	1	0.98947	1	0	0.0121219	5	mitochondrial proton-transporting ATP synthase complex	CC
1466	GO:0005758	1	1	0.950877	1	0	0.055761	23	mitochondrial intermembrane space	CC
1467	GO:0005759	1	1	0.793354	1	0	0.230317	95	mitochondrial matrix	CC
1468	GO:0005760	1	1	0.996881	1	0	0.00242439	1	gamma DNA polymerase complex	CC
1469	GO:0005762	1	1	0.973725	1	0	0.0290927	12	mitochondrial large ribosomal subunit	CC
1470	GO:0005763	1	1	0.98824	1	0	0.0121219	5	mitochondrial small ribosomal subunit	CC
1471	GO:0005764	1	1	0.891591	1	0	0.109098	45	lysosome	CC
1472	GO:0005765	1	1	0.882005	1	0	0.113946	47	lysosomal membrane	CC
1473	GO:0005768	1	1	0.395485	1	0	0.889751	367	endosome	CC
1474	GO:0005769	1	1	0.863045	1	0	0.140615	58	early endosome	CC
1475	GO:0005770	1	1	0.862768	1	0	0.143039	59	late endosome	CC
1476	GO:0005771	1	1	0.968286	1	0	0.0315171	13	multivesicular body	CC
1479	GO:0005775	1	1	0.952496	1	0	0.0533366	22	vacuolar lumen	CC
1480	GO:0005776	1	1	0.966104	1	0	0.0315171	13	autophagosome	CC
1481	GO:0005777	1	1	0.642008	1	0	0.433966	179	peroxisome	CC
1482	GO:0005778	1	1	0.897693	1	0	0.109098	45	peroxisomal membrane	CC
1483	GO:0005779	1	1	0.975972	1	0	0.0242439	10	integral component of peroxisomal membrane	CC
1484	GO:0005782	1	1	0.98363	1	0	0.0145463	6	peroxisomal matrix	CC
1486	GO:0005784	1	1	0.99402	1	0	0.00727317	3	Sec61 translocon complex	CC
1487	GO:0005785	1	1	0.990775	1	0	0.00969756	4	signal recognition particle receptor complex	CC
1488	GO:0005786	1	1	0.977645	1	0	0.0242439	10	signal recognition particle, endoplasmic reticulum targeting	CC
1489	GO:0005787	1	1	0.986093	1	0	0.0145463	6	signal peptidase complex	CC
1490	GO:0005788	1	1	0.880128	1	0	0.126068	52	endoplasmic reticulum lumen	CC
1491	GO:0005789	1	1	0.255494	1	0	1.31402	542	endoplasmic reticulum membrane	CC
1492	GO:0005791	1	1	0.997793	1	0	0.00242439	1	rough endoplasmic reticulum	CC
1493	GO:0005793	1	1	0.980989	1	0	0.0169707	7	endoplasmic reticulum-Golgi intermediate compartment	CC
1494	GO:0005794	1	1	0.160357	1	0	1.76738	729	Golgi apparatus	CC
1495	GO:0005795	1	1	0.978333	1	0	0.0193951	8	Golgi stack	CC
1496	GO:0005797	1	1	0.986445	1	0	0.0145463	6	Golgi medial cisterna	CC
1497	GO:0005798	1	1	0.975824	1	0	0.0242439	10	Golgi-associated vesicle	CC
1498	GO:0005801	1	1	0.960293	1	0	0.0412146	17	cis-Golgi network	CC
1499	GO:0005802	1	1	0.514382	1	0	0.644888	266	trans-Golgi network	CC
1500	GO:0005811	1	1	0.945439	1	0	0.0606097	25	lipid droplet	CC
1501	GO:0005813	1	1	0.934179	1	0	0.0630341	26	centrosome	CC
1502	GO:0005814	1	1	0.967411	1	0	0.0315171	13	centriole	CC
1503	GO:0005815	1	1	0.825145	1	0	0.181829	75	microtubule organizing center	CC
1504	GO:0005816	1	1	0.961017	1	0	0.0387902	16	spindle pole body	CC
1505	GO:0005819	1	1	0.818966	1	0	0.179405	74	spindle	CC
1506	GO:0005826	1	1	0.99688	1	0	0.00242439	1	actomyosin contractile ring	CC
1507	GO:0005828	1	1	0.983988	1	0	0.0169707	7	kinetochore microtubule	CC
1509	GO:0005832	1	1	0.971756	1	0	0.0290927	12	chaperonin-containing T-complex	CC
1510	GO:0005834	1	1	0.976719	1	0	0.0218195	9	heterotrimeric G-protein complex	CC
1511	GO:0005835	1	1	0.993361	1	0	0.00727317	3	fatty acid synthase complex	CC
1512	GO:0005838	1	1	0.992441	1	0	0.00727317	3	proteasome regulatory particle	CC
1513	GO:0005839	1	1	0.978208	1	0	0.0218195	9	proteasome core complex	CC
1514	GO:0005840	1	1	0.567851	1	0	0.618219	255	ribosome	CC
1515	GO:0005844	1	1	0.96707	1	0	0.0315171	13	polysome	CC
1516	GO:0005845	1	1	0.979621	1	0	0.0218195	9	mRNA cap binding complex	CC
1517	GO:0005846	1	1	0.99195	1	0	0.00727317	3	nuclear cap binding complex	CC
1518	GO:0005847	1	1	0.973408	1	0	0.0242439	10	mRNA cleavage and polyadenylation specificity factor complex	CC
1519	GO:0005849	1	1	0.951668	1	0	0.0460634	19	mRNA cleavage factor complex	CC
1520	GO:0005850	1	1	0.997688	1	0	0.00242439	1	eukaryotic translation initiation factor 2 complex	CC
1521	GO:0005851	1	1	0.987151	1	0	0.0121219	5	eukaryotic translation initiation factor 2B complex	CC
1522	GO:0005852	1	1	0.962556	1	0	0.0363658	15	eukaryotic translation initiation factor 3 complex	CC
1523	GO:0005853	1	1	0.995587	1	0	0.00484878	2	eukaryotic translation elongation factor 1 complex	CC
1525	GO:0005859	1	1	0.997276	1	0	0.00242439	1	muscle myosin complex	CC
1526	GO:0005863	1	1	0.997276	1	0	0.00242439	1	striated muscle myosin thick filament	CC
1527	GO:0005871	1	1	0.864629	1	0	0.130917	54	kinesin complex	CC
1528	GO:0005872	1	1	0.996881	1	0	0.00242439	1	minus-end kinesin complex	CC
1529	GO:0005874	1	1	0.572595	1	0	0.533366	220	microtubule	CC
1530	GO:0005875	1	1	0.786284	1	0	0.223044	92	microtubule associated complex	CC
1531	GO:0005876	1	1	0.964713	1	0	0.0387902	16	spindle microtubule	CC
[truncated: 9,458 more rows]

## Sheet: top 100 upreg
internal ID	category	over represented P-Value	over represented FDR	under represented P-Value	under represented FDR	Genes in top-100 upreg	Expected genes	Genes in genome (background)	term	ontology
9077	GO:0055072	7.59169e-08	0.000869705	1	1	6	0.223044	46	iron ion homeostasis	BP
1994	GO:0006767	1.2741e-06	0.00729804	1	1	6	0.339415	70	water-soluble vitamin metabolic process	BP
1993	GO:0006766	4.6552e-06	0.0177767	1	1	6	0.426693	88	vitamin metabolic process	BP
3287	GO:0010106	7.12362e-06	0.0204021	1	1	3	0.0387902	8	cellular response to iron ion starvation	BP
11222	GO:1990267	1.35004e-05	0.0297437	0.999999	1	6	0.538214	111	response to transition metal nanoparticle	BP
9081	GO:0055076	1.55781e-05	0.0297437	0.999999	1	6	0.562458	116	transition metal ion homeostasis	BP
6663	GO:0042364	2.15825e-05	0.0353213	0.999999	1	5	0.329717	68	water-soluble vitamin biosynthetic process	BP
2704	GO:0009110	5.68182e-05	0.0738679	0.999997	1	5	0.407297	84	vitamin biosynthetic process	BP
4842	GO:0019852	6.44797e-05	0.0738679	0.999999	1	3	0.0775805	16	L-ascorbic acid metabolic process	BP
4843	GO:0019853	6.44797e-05	0.0738679	0.999999	1	3	0.0775805	16	L-ascorbic acid biosynthetic process	BP
1996	GO:0006771	7.19423e-05	0.0749246	0.999999	1	3	0.0824292	17	riboflavin metabolic process	BP
10393	GO:0098771	0.000106321	0.101501	0.999987	1	7	1.10552	228	inorganic ion homeostasis	BP
3236	GO:0010039	0.000127052	0.107657	0.999994	1	4	0.266683	55	response to iron ion	BP
1397	GO:0005576	0.000131564	0.107657	0.999967	1	14	4.62089	953	extracellular region	CC
6753	GO:0042726	0.000156803	0.113663	0.999997	1	3	0.101824	21	flavin-containing compound metabolic process	BP
9072	GO:0055065	0.000158747	0.113663	0.999984	1	6	0.824292	170	metal ion homeostasis	BP
3983	GO:0015833	0.000172512	0.116253	0.999996	1	3	0.121219	25	peptide transport	BP
8430	GO:0050801	0.000234356	0.149154	0.999968	1	7	1.25098	258	ion homeostasis	BP
3079	GO:0009828	0.000376108	0.226774	0.999997	1	2	0.0339415	7	plant-type cell wall loosening	BP
2972	GO:0009664	0.00042702	0.244597	0.999973	1	4	0.363658	75	plant-type cell wall organization	BP
9083	GO:0055080	0.00047394	0.25104	0.99994	1	6	1.01339	209	cation homeostasis	BP
6806	GO:0042886	0.000482096	0.25104	0.999984	1	3	0.164858	34	amide transport	BP
7899	GO:0046906	0.000732588	0.364893	0.999878	1	7	1.53221	316	tetrapyrrole binding	MF
3238	GO:0010043	0.000769383	0.367252	0.999969	1	3	0.193951	40	response to zinc ion	BP
7720	GO:0046364	0.000918074	0.420698	0.999961	1	3	0.203649	42	monosaccharide biosynthetic process	BP
329	GO:0000977	0.00111872	0.47467	0.999908	1	4	0.460634	95	RNA polymerase II regulatory region sequence-specific DNA binding	MF
345	GO:0001012	0.00111872	0.47467	0.999908	1	4	0.460634	95	RNA polymerase II regulatory region DNA binding	MF
8285	GO:0048878	0.00178445	0.730094	0.999653	1	7	1.75526	362	chemical homeostasis	BP
4170	GO:0016298	0.00209935	0.829316	0.999794	1	4	0.528517	109	lipase activity	MF
4883	GO:0020037	0.00245255	0.88355	0.99957	1	6	1.3916	287	heme binding	MF
1579	GO:0005996	0.00246959	0.88355	0.999746	1	4	0.586702	121	monosaccharide metabolic process	BP
4870	GO:0019915	0.00247495	0.88355	0.999948	1	2	0.0727317	15	lipid storage	BP
7296	GO:0044712	0.00260032	0.88355	0.999327	1	9	2.91412	601
2779	GO:0009231	0.00262227	0.88355	0.999943	1	2	0.0775805	16	riboflavin biosynthetic process	BP
3801	GO:0015140	0.00278098	0.904077	0.999937	1	2	0.0824292	17	malate transmembrane transporter activity	MF
7294	GO:0044710	0.00292652	0.904077	0.998642	1	29	17.6156	3633
6754	GO:0042727	0.0030511	0.904077	0.999928	1	2	0.0824292	17	flavin-containing compound biosynthetic process	BP
1626	GO:0006082	0.00347378	0.904077	0.998861	1	12	4.87302	1005	organic acid metabolic process	BP
7207	GO:0044281	0.00357125	0.904077	0.998633	1	16	7.69016	1586	small molecule metabolic process	BP
3895	GO:0015556	0.00411527	0.904077	0.999884	1	2	0.0969756	20	C4-dicarboxylate transmembrane transporter activity	MF
3078	GO:0009827	0.00433728	0.904077	0.999874	1	2	0.101824	21	plant-type cell wall modification	BP
1081	GO:0004568	0.00485343	0.904077	0.99985	1	2	0.111522	23	chitinase activity	MF
7234	GO:0044421	0.00528783	0.904077	0.999105	1	5	1.09582	226	extracellular region part	CC
6761	GO:0042744	0.0053194	0.904077	0.999571	1	3	0.35881	74	hydrogen peroxide catabolic process	BP
1304	GO:0005215	0.00533967	0.904077	0.998068	1	13	5.88157	1213	transporter activity	MF
1327	GO:0005310	0.00551676	0.904077	0.999818	1	2	0.111522	23	dicarboxylic acid transmembrane transporter activity	MF
9043	GO:0052919	0.00553938	0.904077	1	1	1	0.00484878	1	aliphatic (R)-hydroxynitrile lyase activity	MF
9044	GO:0052920	0.00553938	0.904077	1	1	1	0.00484878	1	(2R)-2-hydroxy-2-methylbutanenitrile lyase activity	MF
9045	GO:0052921	0.00553938	0.904077	1	1	1	0.00484878	1	acetone-cyanohydrin acetone-lyase (cyanide-forming) activity	MF
1602	GO:0006030	0.00581835	0.904077	0.999801	1	2	0.121219	25	chitin metabolic process	BP
1603	GO:0006032	0.00581835	0.904077	0.999801	1	2	0.121219	25	chitin catabolic process	BP
7715	GO:0046348	0.00581835	0.904077	0.999801	1	2	0.121219	25	amino sugar catabolic process	BP
10601	GO:1901072	0.00581835	0.904077	0.999801	1	2	0.121219	25	glucosamine-containing compound catabolic process	BP
1297	GO:0005158	0.00583988	0.904077	1	1	1	0.00484878	1	insulin receptor binding	MF
1569	GO:0005979	0.00583988	0.904077	1	1	1	0.00484878	1	regulation of glycogen biosynthetic process	BP
3676	GO:0010827	0.00583988	0.904077	1	1	1	0.00484878	1	regulation of glucose transport	BP
3677	GO:0010829	0.00583988	0.904077	1	1	1	0.00484878	1	negative regulation of glucose transport	BP
5129	GO:0030500	0.00583988	0.904077	1	1	1	0.00484878	1	regulation of bone mineralization	BP
5130	GO:0030505	0.00583988	0.904077	1	1	1	0.00484878	1	inorganic diphosphate transport	BP
5213	GO:0030730	0.00583988	0.904077	1	1	1	0.00484878	1	sequestering of triglyceride	BP
5567	GO:0031952	0.00583988	0.904077	1	1	1	0.00484878	1	regulation of protein autophosphorylation	BP
5568	GO:0031953	0.00583988	0.904077	1	1	1	0.00484878	1	negative regulation of protein autophosphorylation	BP
7515	GO:0045719	0.00583988	0.904077	1	1	1	0.00484878	1	negative regulation of glycogen biosynthetic process	BP
7703	GO:0046324	0.00583988	0.904077	1	1	1	0.00484878	1	regulation of glucose import	BP
7704	GO:0046325	0.00583988	0.904077	1	1	1	0.00484878	1	negative regulation of glucose import	BP
7829	GO:0046626	0.00583988	0.904077	1	1	1	0.00484878	1	regulation of insulin receptor signaling pathway	BP
7830	GO:0046627	0.00583988	0.904077	1	1	1	0.00484878	1	negative regulation of insulin receptor signaling pathway	BP
8339	GO:0050427	0.00583988	0.904077	1	1	1	0.00484878	1	3'-phosphoadenosine 5'-phosphosulfate metabolic process	BP
8369	GO:0050656	0.00583988	0.904077	1	1	1	0.00484878	1	3'-phosphoadenosine 5'-phosphosulfate binding	MF
9371	GO:0070167	0.00583988	0.904077	1	1	1	0.00484878	1	regulation of biomineral tissue development	BP
9527	GO:0070873	0.00583988	0.904077	1	1	1	0.00484878	1	regulation of glycogen metabolic process	BP
9528	GO:0070874	0.00583988	0.904077	1	1	1	0.00484878	1	negative regulation of glycogen metabolic process	BP
10511	GO:1900076	0.00583988	0.904077	1	1	1	0.00484878	1	regulation of cellular response to insulin stimulus	BP
10512	GO:1900077	0.00583988	0.904077	1	1	1	0.00484878	1	negative regulation of cellular response to insulin stimulus	BP
8334	GO:0050392	0.00620418	0.942139	1	1	1	0.00484878	1	vicianin beta-glucosidase activity	MF
10915	GO:1902578	0.00625022	0.942139	0.997529	1	15	7.38469	1523
1599	GO:0006026	0.00638379	0.949776	0.999771	1	2	0.126068	26	aminoglycan catabolic process	BP
328	GO:0000976	0.00650847	0.95591	0.999119	1	4	0.756409	156	transcription regulatory region sequence-specific DNA binding	MF
10600	GO:1901071	0.00670714	0.972621	0.999752	1	2	0.130917	27	glucosamine-containing compound metabolic process	BP
6760	GO:0042743	0.007183	1	0.999352	1	3	0.3976	82	hydrogen peroxide metabolic process	BP
5545	GO:0031667	0.0074228	1	0.998956	1	4	0.746712	154	response to nutrient levels	BP
4520	GO:0017085	0.00751412	1	0.999986	1	1	0.00969756	2	response to insecticide	BP
7841	GO:0046680	0.00751412	1	0.999986	1	1	0.00969756	2	response to DDT	BP
8057	GO:0048037	0.00753708	1	0.998091	1	7	2.27408	469	cofactor binding	MF
3901	GO:0015603	0.0075996	1	0.999986	1	1	0.00969756	2	iron chelate transmembrane transporter activity	MF
8857	GO:0051980	0.0075996	1	0.999986	1	1	0.00969756	2	iron-nicotianamine transmembrane transporter activity	MF
3854	GO:0015238	0.00768019	1	0.99929	1	3	0.402449	83	drug transmembrane transporter activity	MF
1400	GO:0005618	0.007842	1	0.997781	1	8	2.90442	599	cell wall	CC
5081	GO:0030312	0.007842	1	0.997781	1	8	2.90442	599	external encapsulating structure	CC
10216	GO:0090484	0.00799252	1	0.99925	1	3	0.407297	84	drug transporter activity	MF
4941	GO:0022857	0.00815229	1	0.997152	1	11	4.83423	997	transmembrane transporter activity	MF
1399	GO:0005615	0.00844604	1	0.99919	1	3	0.441239	91	extracellular space	CC
2829	GO:0009349	0.00860345	1	0.999982	1	1	0.00969756	2	riboflavin synthase complex	CC
8293	GO:0050113	0.00866204	1	0.999981	1	1	0.00969756	2	inositol oxygenase activity	MF
2323	GO:0008061	0.00895367	1	0.999613	1	2	0.150312	31	chitin binding	MF
9745	GO:0071669	0.00898475	1	0.998664	1	4	0.829141	171	plant-type cell wall organization or biogenesis	BP
6992	GO:0043436	0.00898823	1	0.996816	1	11	4.81969	994	oxoacid metabolic process	BP
3235	GO:0010038	0.00911666	1	0.997898	1	6	1.82799	377	response to metal ion	BP
8103	GO:0048284	0.00948888	1	0.999051	1	3	0.431541	89	organelle fusion	BP
3919	GO:0015688	0.00982308	1	0.999976	1	1	0.00969756	2	iron chelate transport	BP
2928	GO:0009607	0.0098925	1	0.996634	1	10	4.32511	892	response to biotic stimulus	BP
6703	GO:0042545	0.0100076	1	0.998979	1	3	0.455785	94	cell wall modification	BP
6039	GO:0033855	0.0103452	1	0.999973	1	1	0.00969756	2	nicotianamine aminotransferase activity	MF
2365	GO:0008171	0.0104709	1	0.999507	1	2	0.164858	34	O-methyltransferase activity	MF
5108	GO:0030410	0.010736	1	0.999971	1	1	0.00969756	2	nicotianamine synthase activity	MF
5110	GO:0030417	0.010736	1	0.999971	1	1	0.00969756	2	nicotianamine metabolic process	BP
5111	GO:0030418	0.010736	1	0.999971	1	1	0.00969756	2	nicotianamine biosynthetic process	BP
9817	GO:0072351	0.010736	1	0.999971	1	1	0.00969756	2	tricarboxylic acid biosynthetic process	BP
4437	GO:0016857	0.0110898	1	0.999462	1	2	0.164858	34	racemase and epimerase activity, acting on carbohydrates and derivatives	MF
5375	GO:0031214	0.0111784	1	0.999969	1	1	0.00969756	2	biomineral tissue development	BP
8034	GO:0047918	0.0112347	1	0.999969	1	1	0.00969756	2	GDP-mannose 3,5-epimerase activity	MF
7307	GO:0044765	0.0115298	1	0.995243	1	14	7.18104	1481
1604	GO:0006040	0.0116385	1	0.999421	1	2	0.169707	35	amino sugar metabolic process	BP
1277	GO:0005044	0.0116796	1	0.999966	1	1	0.00969756	2	scavenger receptor activity	MF
6514	GO:0038024	0.0116796	1	0.999966	1	1	0.00969756	2	cargo receptor activity	MF
11357	GO:2000369	0.011711	1	0.999966	1	1	0.00969756	2	regulation of clathrin-dependent endocytosis	BP
7490	GO:0045599	0.0118762	1	0.999965	1	1	0.00969756	2	negative regulation of fat cell differentiation	BP
5809	GO:0032869	0.0120429	1	0.999964	1	1	0.00969756	2	cellular response to insulin stimulus	BP
9663	GO:0071375	0.0120429	1	0.999964	1	1	0.00969756	2	cellular response to peptide hormone stimulus	BP
10711	GO:1901653	0.0120429	1	0.999964	1	1	0.00969756	2	cellular response to peptide	BP
1596	GO:0006022	0.0120431	1	0.99939	1	2	0.164858	34	aminoglycan metabolic process	BP
2554	GO:0008686	0.0120536	1	0.999964	1	1	0.00969756	2	3,4-dihydroxy-2-butanone-4-phosphate synthase activity	MF
7209	GO:0044283	0.0124052	1	0.996195	1	8	3.09352	638	small molecule biosynthetic process	BP
10058	GO:0080184	0.012426	1	0.999949	1	1	0.0145463	3	response to phenylpropanoid	BP
8470	GO:0050896	0.012874	1	0.993248	1	29	19.6812	4059	response to stimulus	BP
9883	GO:0072593	0.0130583	1	0.998528	1	3	0.494575	102	reactive oxygen species metabolic process	BP
3198	GO:0009991	0.0131956	1	0.997803	1	4	0.892175	184	response to extracellular stimulus	BP
251	GO:0000741	0.013589	1	0.999266	1	2	0.169707	35	karyogamy	BP
3342	GO:0010197	0.013589	1	0.999266	1	2	0.169707	35	polar nucleus fusion	BP
6724	GO:0042592	0.0136078	1	0.996136	1	7	2.55046	526	homeostatic process	BP
7286	GO:0044699	0.014171	1	0.992192	1	47	36.5065	7529
16	GO:0000032	0.014326	1	0.999924	1	1	0.0193951	4	cell wall mannoprotein biosynthetic process	BP
1030	GO:0004476	0.014326	1	0.999924	1	1	0.0193951	4	mannose-6-phosphate isomerase activity	MF
1610	GO:0006056	0.014326	1	0.999924	1	1	0.0193951	4	mannoprotein metabolic process	BP
1611	GO:0006057	0.014326	1	0.999924	1	1	0.0193951	4	mannoprotein biosynthetic process	BP
5493	GO:0031506	0.014326	1	0.999924	1	1	0.0193951	4	cell wall glycoprotein biosynthetic process	BP
5996	GO:0033591	0.014326	1	0.999924	1	1	0.0193951	4	response to L-ascorbic acid	BP
4707	GO:0019310	0.0145081	1	0.99993	1	1	0.0145463	3	inositol catabolic process	BP
1103	GO:0004601	0.0151979	1	0.998186	1	3	0.533366	110	peroxidase activity	MF
7763	GO:0046462	0.0152471	1	0.999923	1	1	0.0145463	3	monoacylglycerol metabolic process	BP
8964	GO:0052651	0.0152471	1	0.999923	1	1	0.0145463	3	monoacylglycerol catabolic process	BP
3862	GO:0015291	0.0153019	1	0.996638	1	5	1.44494	298	secondary active transmembrane transporter activity	MF
4242	GO:0016491	0.0155689	1	0.993535	1	13	6.84163	1411	oxidoreductase activity	MF
7489	GO:0045598	0.015586	1	0.999919	1	1	0.0145463	3	regulation of fat cell differentiation	BP
10727	GO:1901678	0.0159558	1	0.999905	1	1	0.0193951	4	iron coordination entity transport	BP
1201	GO:0004774	0.0160728	1	0.999904	1	1	0.0193951	4	succinate-CoA ligase activity	MF
1202	GO:0004775	0.0160728	1	0.999904	1	1	0.0193951	4	succinate-CoA ligase (ADP-forming) activity	MF
6245	GO:0034756	0.0160854	1	0.999914	1	1	0.0145463	3	regulation of iron ion transport	BP
4329	GO:0016684	0.0161532	1	0.998026	1	3	0.547912	113	oxidoreductase activity, acting on peroxide as acceptor	MF
2817	GO:0009309	0.0163441	1	0.999023	1	2	0.193951	40	amine biosynthetic process	BP
6674	GO:0042401	0.0163441	1	0.999023	1	2	0.193951	40	cellular biogenic amine biosynthetic process	BP
5948	GO:0033358	0.0164722	1	0.999899	1	1	0.0193951	4	UDP-L-arabinose biosynthetic process	BP
7409	GO:0045226	0.0164722	1	0.999899	1	1	0.0193951	4	extracellular polysaccharide biosynthetic process	BP
7410	GO:0045227	0.0164722	1	0.999899	1	1	0.0193951	4	capsule polysaccharide biosynthetic process	BP
7412	GO:0045230	0.0164722	1	0.999899	1	1	0.0193951	4	capsule organization	BP
8331	GO:0050373	0.0164722	1	0.999899	1	1	0.0193951	4	UDP-arabinose 4-epimerase activity	MF
6385	GO:0035529	0.0165109	1	0.99991	1	1	0.0145463	3	NADH pyrophosphatase activity	MF
2598	GO:0008843	0.0171023	1	0.999903	1	1	0.0145463	3	endochitinase activity	MF
6398	GO:0035580	0.0171023	1	0.999903	1	1	0.0145463	3	specific granule lumen	CC
9722	GO:0071555	0.0175171	1	0.995342	1	6	2.07043	427	cell wall organization	BP
2802	GO:0009267	0.0176349	1	0.997775	1	3	0.528517	109	cellular response to starvation	BP
5808	GO:0032868	0.017701	1	0.999896	1	1	0.0145463	3	response to insulin	BP
3433	GO:0010311	0.0181131	1	0.998851	1	2	0.223044	46	lateral root formation	BP
5070	GO:0030278	0.0181993	1	0.99989	1	1	0.0145463	3	regulation of ossification	BP
2021	GO:0006811	0.0183511	1	0.99447	1	7	2.74926	567	ion transport	BP
1642	GO:0006104	0.0185986	1	0.999862	1	1	0.0242439	5	succinyl-CoA metabolic process	BP
2776	GO:0009226	0.018746	1	0.998793	1	2	0.203649	42	nucleotide-sugar biosynthetic process	BP
4434	GO:0016854	0.019104	1	0.998756	1	2	0.208497	43	racemase and epimerase activity	MF
10231	GO:0090575	0.019293	1	0.998736	1	2	0.213346	44	RNA polymerase II transcription factor complex	CC
9332	GO:0065008	0.0196418	1	0.992563	1	10	4.73241	976	regulation of biological quality	BP
4338	GO:0016709	0.0198052	1	0.997386	1	3	0.586702	121	oxidoreductase activity, acting on paired donors, with incorporation or reduction of molecular oxygen, NAD(P)H as one donor, and incorporation of one atom of oxygen	MF
2816	GO:0009308	0.0200392	1	0.997343	1	3	0.586702	121	amine metabolic process	BP
2660	GO:0009056	0.0200889	1	0.991365	1	13	6.89496	1422	catabolic process	BP
1643	GO:0006105	0.0212059	1	0.999821	1	1	0.0242439	5	succinate metabolic process	BP
11151	GO:1904724	0.0212795	1	0.999831	1	1	0.0193951	4	tertiary granule lumen	CC
2926	GO:0009605	0.021738	1	0.991231	1	11	5.5567	1146	response to external stimulus	BP
1471	GO:0005764	0.0219578	1	0.998459	1	2	0.218195	45	lysosome	CC
9816	GO:0072350	0.0231242	1	0.998326	1	2	0.242439	50	tricarboxylic acid metabolic process	BP
7179	GO:0044212	0.0232015	1	0.99433	1	5	1.67283	345	transcription regulatory region DNA binding	MF
8019	GO:0047763	0.0234343	1	0.999781	1	1	0.0242439	5	caffeate O-methyltransferase activity	MF
768	GO:0003935	0.0236519	1	0.999791	1	1	0.0193951	4	GTP cyclohydrolase II activity	MF
327	GO:0000975	0.0236897	1	0.994179	1	5	1.68253	347	regulatory region DNA binding	MF
354	GO:0001067	0.0236897	1	0.994179	1	5	1.68253	347	regulatory region nucleic acid binding	MF
1058	GO:0004528	0.0238034	1	0.999788	1	1	0.0193951	4	phosphodiesterase I activity	MF
9944	GO:0080031	0.0240216	1	0.99976	1	1	0.0290927	6	methyl salicylate esterase activity	MF
8562	GO:0051179	0.0241149	1	0.98806	1	18	11.0552	2280	localization	BP
5547	GO:0031669	0.0246393	1	0.996467	1	3	0.5964	123	cellular response to nutrient levels	BP
7815	GO:0046556	0.0247056	1	0.999772	1	1	0.0193951	4	alpha-L-arabinofuranosidase activity	MF
6726	GO:0042594	0.0250892	1	0.996377	1	3	0.606097	125	response to starvation	BP
7724	GO:0046379	0.0251096	1	0.999738	1	1	0.0290927	6	extracellular polysaccharide metabolic process	BP
2775	GO:0009225	0.0254518	1	0.998061	1	2	0.242439	50	nucleotide-sugar metabolic process	BP
7411	GO:0045229	0.0255149	1	0.992613	1	6	2.27408	469	external encapsulating structure organization	BP
85	GO:0000165	0.0259846	1	0.997995	1	2	0.256985	53	MAPK cascade	BP
142	GO:0000293	0.0261534	1	0.999716	1	1	0.0290927	6	ferric-chelate reductase activity	MF
4347	GO:0016723	0.0261534	1	0.999716	1	1	0.0290927	6	oxidoreductase activity, oxidizing metal ions, NAD or NADP as acceptor	MF
1042	GO:0004497	0.0261594	1	0.994643	1	4	1.14431	236	monooxygenase activity	MF
9421	GO:0070404	0.0266275	1	0.999705	1	1	0.0290927	6	NADH binding	MF
4951	GO:0023014	0.0270482	1	0.997867	1	2	0.261834	54	signal transduction by protein phosphorylation	BP
4331	GO:0016701	0.0273287	1	0.997832	1	2	0.266683	55	oxidoreductase activity, acting on single donors with incorporation of molecular oxygen	MF
7305	GO:0044763	0.0273681	1	0.984172	1	36	27.0077	5570
2725	GO:0009143	0.0275996	1	0.999683	1	1	0.0290927	6	nucleoside triphosphate catabolic process	BP
523	GO:0002084	0.0280622	1	0.999672	1	1	0.0290927	6	protein depalmitoylation	BP
6597	GO:0042157	0.0280622	1	0.999672	1	1	0.0290927	6	lipoprotein metabolic process	BP
6598	GO:0042159	0.0280622	1	0.999672	1	1	0.0290927	6	lipoprotein catabolic process	BP
10389	GO:0098734	0.0280622	1	0.999672	1	1	0.0290927	6	macromolecule depalmitoylation	BP
4429	GO:0016847	0.0282529	1	0.999646	1	1	0.043639	9	1-aminocyclopropane-1-carboxylate synthase activity	MF
4071	GO:0016053	0.028258	1	0.991626	1	6	2.27893	470	organic acid biosynthetic process	BP
7730	GO:0046394	0.028258	1	0.991626	1	6	2.27893	470	carboxylic acid biosynthetic process	BP
790	GO:0003978	0.0291428	1	0.999636	1	1	0.0339415	7	UDP-glucose 4-epimerase activity	MF
766	GO:0003933	0.0294138	1	0.999654	1	1	0.0242439	5	GTP cyclohydrolase activity	MF
3318	GO:0010163	0.0301813	1	0.999621	1	1	0.0290927	6
8094	GO:0048259	0.0302547	1	0.999619	1	1	0.0290927	6	regulation of receptor-mediated endocytosis	BP
8225	GO:0048645	0.0307958	1	0.997389	1	2	0.290927	60	animal organ formation	BP
3644	GO:0010677	0.0309889	1	0.9996	1	1	0.0290927	6	negative regulation of cellular carbohydrate metabolic process	BP
2487	GO:0008474	0.0319577	1	0.999562	1	1	0.0339415	7	palmitoyl-(protein) hydrolase activity	MF
10370	GO:0098599	0.0319577	1	0.999562	1	1	0.0339415	7	palmitoyl hydrolase activity	MF
6180	GO:0034485	0.0321594	1	0.999569	1	1	0.0290927	6	phosphatidylinositol-3,4,5-trisphosphate 5-phosphatase activity	MF
8596	GO:0051235	0.0323976	1	0.997182	1	2	0.271532	56	maintenance of location	BP
6991	GO:0043434	0.0327247	1	0.999554	1	1	0.0290927	6	response to peptide hormone	BP
10710	GO:1901652	0.0327247	1	0.999554	1	1	0.0290927	6	response to peptide	BP
10688	GO:1901564	0.0327698	1	0.986504	1	10	5.10576	1053	organonitrogen compound metabolic process	BP
4070	GO:0016052	0.0337203	1	0.992529	1	4	1.21219	250	carbohydrate catabolic process	BP
3868	GO:0015297	0.0340586	1	0.994459	1	3	0.707922	146	antiporter activity	MF
158	GO:0000323	0.0341476	1	0.996945	1	2	0.271532	56	lytic vacuole	CC
1375	GO:0005506	0.0344221	1	0.992323	1	4	1.24614	257	iron ion binding	MF
7321	GO:0044798	0.0358004	1	0.996708	1	2	0.290927	60	nuclear transcription factor complex	CC
5179	GO:0030643	0.0359334	1	0.999434	1	1	0.0387902	8	cellular phosphate ion homeostasis	BP
9853	GO:0072502	0.0359334	1	0.999434	1	1	0.0387902	8	cellular trivalent inorganic anion homeostasis	BP
2697	GO:0009101	0.0362129	1	0.999426	1	1	0.0387902	8	glycoprotein biosynthetic process	BP
4809	GO:0019752	0.0362356	1	0.985569	1	9	4.46573	921	carboxylic acid metabolic process	BP
4181	GO:0016323	0.0368052	1	0.999418	1	1	0.0339415	7	basolateral plasma membrane	CC
10422	GO:0102099	0.0368271	1	0.999406	1	1	0.0387902	8	FAD-dependent urate hydroxylase activity	MF
4138	GO:0016209	0.03719	1	0.993734	1	3	0.756409	156	antioxidant activity	MF
10607	GO:1901136	0.0397568	1	0.99612	1	2	0.329717	68	carbohydrate derivative catabolic process	BP
5810	GO:0032870	0.0397903	1	0.996125	1	2	0.295776	61	cellular response to hormone stimulus	BP
9721	GO:0071554	0.0398225	1	0.98721	1	6	2.51652	519	cell wall organization or biogenesis	BP
8506	GO:0051049	0.0403452	1	0.992986	1	3	0.737014	152	regulation of transport	BP
9088	GO:0055085	0.0403486	1	0.988588	1	5	1.92012	396	transmembrane transport	BP
5947	GO:0033356	0.0407111	1	0.999261	1	1	0.043639	9	UDP-L-arabinose metabolic process	BP
7979	GO:0047429	0.0409131	1	0.999254	1	1	0.043639	9	nucleoside-triphosphate diphosphatase activity	MF
2982	GO:0009684	0.0409593	1	0.999264	1	1	0.0387902	8	indoleacetic acid biosynthetic process	BP
10734	GO:1901699	0.0410909	1	0.995924	1	2	0.305473	63	cellular response to nitrogen compound	BP
7712	GO:0046340	0.0412254	1	0.999254	1	1	0.0387902	8	diacylglycerol catabolic process	BP
5546	GO:0031668	0.0413785	1	0.992734	1	3	0.741863	153	cellular response to extracellular stimulus	BP
9754	GO:0071732	0.0422621	1	0.999203	1	1	0.043639	9	cellular response to nitric oxide	BP
5926	GO:0033273	0.0427916	1	0.999173	1	1	0.0484878	10	response to vitamin	BP
3698	GO:0010906	0.0429262	1	0.999191	1	1	0.0387902	8	regulation of glucose metabolic process	BP
10689	GO:1901565	0.0434206	1	0.992227	1	3	0.770956	159	organonitrogen compound catabolic process	BP
5585	GO:0031983	0.044369	1	0.999121	1	1	0.043639	9	vesicle lumen	CC
6253	GO:0034774	0.044369	1	0.999121	1	1	0.043639	9	secretory granule lumen	CC
9137	GO:0060205	0.044369	1	0.999121	1	1	0.043639	9	cytoplasmic vesicle lumen	CC
9852	GO:0072501	0.0444886	1	0.999106	1	1	0.0484878	10	cellular divalent inorganic anion homeostasis	BP
3036	GO:0009759	0.0453008	1	0.999072	1	1	0.0484878	10	indole glucosinolate biosynthetic process	BP
2020	GO:0006810	0.0455977	1	0.976409	1	16	10.2358	2111	transport	BP
2093	GO:0006950	0.0458312	1	0.974794	1	20	13.6299	2811	response to stress	BP
7590	GO:0045912	0.0461729	1	0.999048	1	1	0.043639	9	negative regulation of carbohydrate metabolic process	BP
6201	GO:0034594	0.046269	1	0.999044	1	1	0.043639	9	phosphatidylinositol trisphosphate phosphatase activity	MF
3720	GO:0010962	0.0468265	1	0.999008	1	1	0.0484878	10	regulation of glucan biosynthetic process	BP
5821	GO:0032885	0.0468265	1	0.999008	1	1	0.0484878	10	regulation of polysaccharide biosynthetic process	BP
4334	GO:0016705	0.0469131	1	0.988459	1	4	1.36736	282	oxidoreductase activity, acting on paired donors, with incorporation or reduction of molecular oxygen	MF
2032	GO:0006826	0.0477783	1	0.998967	1	1	0.0484878	10	iron ion transport	BP
10629	GO:1901292	0.047797	1	0.998966	1	1	0.0484878	10	nucleoside phosphate catabolic process	BP
2981	GO:0009683	0.0483644	1	0.998941	1	1	0.0484878	10	indoleacetic acid metabolic process	BP
8941	GO:0052593	0.0491135	1	0.998921	1	1	0.043639	9	tryptamine:oxygen oxidoreductase (deaminating) activity	MF
8942	GO:0052594	0.0491135	1	0.998921	1	1	0.043639	9	aminoacetone:oxygen oxidoreductase(deaminating) activity	MF
8943	GO:0052595	0.0491135	1	0.998921	1	1	0.043639	9	aliphatic-amine oxidase activity	MF
8944	GO:0052596	0.0491135	1	0.998921	1	1	0.043639	9	phenethylamine:oxygen oxidoreductase (deaminating) activity	MF
1594	GO:0006020	0.0495458	1	0.998889	1	1	0.0484878	10	inositol metabolic process	BP
4960	GO:0030002	0.0496846	1	0.998871	1	1	0.0533366	11	cellular anion homeostasis	BP
5084	GO:0030320	0.0496846	1	0.998871	1	1	0.0533366	11	cellular monovalent inorganic anion homeostasis	BP
9710	GO:0071496	0.0497735	1	0.990592	1	3	0.800048	165	cellular response to external stimulus	BP
9419	GO:0070402	0.0498729	1	0.998853	1	1	0.0581853	12	NADPH binding	MF
1010	GO:0004439	0.0504372	1	0.998848	1	1	0.0484878	10	phosphatidylinositol-4,5-bisphosphate 5-phosphatase activity	MF
4784	GO:0019628	0.0505584	1	0.998831	1	1	0.0533366	11	urate catabolic process	BP
7740	GO:0046415	0.0505584	1	0.998831	1	1	0.0533366	11	urate metabolic process	BP
2065	GO:0006887	0.0507147	1	0.994341	1	2	0.349112	72	exocytosis	BP
9753	GO:0071731	0.051262	1	0.998798	1	1	0.0533366	11	response to nitric oxide	BP
7273	GO:0044550	0.0514398	1	0.990141	1	3	0.867931	179	secondary metabolite biosynthetic process	BP
6073	GO:0034035	0.0526157	1	0.998745	1	1	0.0484878	10	purine ribonucleoside bisphosphate metabolic process	BP
10606	GO:1901135	0.0536066	1	0.981503	1	6	2.70077	557	carbohydrate derivative metabolic process	BP
8595	GO:0051234	0.0544406	1	0.971148	1	16	10.4685	2159	establishment of localization	BP
10829	GO:1902170	0.0546269	1	0.998622	1	1	0.0581853	12	cellular response to reactive nitrogen species	BP
8112	GO:0048316	0.0547063	1	0.993625	1	2	0.383054	79	seed development	BP
6202	GO:0034595	0.0548145	1	0.998623	1	1	0.0533366	11	phosphatidylinositol phosphate 5-phosphatase activity	MF
1755	GO:0006357	0.0549082	1	0.98579	1	4	1.41584	292	regulation of transcription from RNA polymerase II promoter	BP
860	GO:0004089	0.0557915	1	0.998562	1	1	0.0581853	12	carbonate dehydratase activity	MF
4196	GO:0016405	0.0562681	1	0.998537	1	1	0.0581853	12	CoA-ligase activity	MF
8264	GO:0048830	0.0576207	1	0.998465	1	1	0.0581853	12	adventitious root development	BP
2347	GO:0008131	0.0583559	1	0.998438	1	1	0.0533366	11	primary amine oxidase activity	MF
4069	GO:0016051	0.059153	1	0.984313	1	4	1.48858	307	carbohydrate biosynthetic process	BP
6200	GO:0034593	0.0607157	1	0.998293	1	1	0.0581853	12	phosphatidylinositol bisphosphate phosphatase activity	MF
7672	GO:0046174	0.0613113	1	0.998259	1	1	0.0581853	12	polyol catabolic process	BP
2634	GO:0008970	0.0621358	1	0.998199	1	1	0.0630341	13	phosphatidylcholine 1-acylhydrolase activity	MF
2980	GO:0009682	0.0621848	1	0.998186	1	1	0.0678829	14	induced systemic resistance	BP
2809	GO:0009298	0.0626209	1	0.998171	1	1	0.0630341	13	GDP-mannose biosynthetic process	BP
1900	GO:0006576	0.0627997	1	0.992089	1	2	0.416995	86	cellular biogenic amine metabolic process	BP
7161	GO:0044106	0.0627997	1	0.992089	1	2	0.416995	86	cellular amine metabolic process	BP
7711	GO:0046339	0.0630472	1	0.998146	1	1	0.0630341	13	diacylglycerol metabolic process	BP
4693	GO:0019238	0.0631904	1	0.99815	1	1	0.0581853	12	cyclohydrolase activity	MF
8979	GO:0052689	0.0634175	1	0.986778	1	3	0.901873	186	carboxylic ester hydrolase activity	MF
2939	GO:0009624	0.0642111	1	0.991804	1	2	0.441239	91	response to nematode	BP
2283	GO:0007584	0.0648624	1	0.998014	1	1	0.0727317	15	response to nutrient	BP
5820	GO:0032881	0.0669292	1	0.997884	1	1	0.0727317	15	regulation of polysaccharide metabolic process	BP
4788	GO:0019673	0.0669341	1	0.997895	1	1	0.0678829	14	GDP-mannose metabolic process	BP
6649	GO:0042343	0.0670129	1	0.997879	1	1	0.0727317	15	indole glucosinolate metabolic process	BP
4453	GO:0016878	0.0671777	1	0.997879	1	1	0.0678829	14	acid-thiol ligase activity	MF
9662	GO:0071369	0.0674595	1	0.997873	1	1	0.0630341	13	cellular response to ethylene stimulus	BP
5818	GO:0032879	0.0678673	1	0.985455	1	3	0.906722	187	regulation of localization	BP
1398	GO:0005578	0.0678781	1	0.997861	1	1	0.0581853	12	proteinaceous extracellular matrix	CC
1067	GO:0004551	0.0682825	1	0.997797	1	1	0.0727317	15	nucleotide diphosphatase activity	MF
6208	GO:0034614	0.068458	1	0.997796	1	1	0.0678829	14	cellular response to reactive oxygen species	BP
2953	GO:0009641	0.069006	1	0.99776	1	1	0.0678829	14	shade avoidance	BP
7904	GO:0046914	0.0702198	1	0.964661	1	12	7.56409	1560	transition metal ion binding	MF
2104	GO:0006979	0.0706618	1	0.980127	1	4	1.60495	331	response to oxidative stress	BP
7762	GO:0046461	0.0708113	1	0.99764	1	1	0.0678829	14	neutral lipid catabolic process	BP
7765	GO:0046464	0.0708113	1	0.99764	1	1	0.0678829	14	acylglycerol catabolic process	BP
3358	GO:0010214	0.0715247	1	0.997592	1	1	0.0678829	14	seed coat development	BP
4415	GO:0016829	0.0738734	1	0.978915	1	4	1.60495	331	lyase activity	MF
1355	GO:0005385	0.0739733	1	0.997421	1	1	0.0678829	14	zinc ion transmembrane transporter activity	MF
572	GO:0002274	0.0741517	1	0.997396	1	1	0.0727317	15	myeloid leukocyte activation	BP
573	GO:0002275	0.0741517	1	0.997396	1	1	0.0727317	15	myeloid cell activation involved in immune response	BP
574	GO:0002283	0.0741517	1	0.997396	1	1	0.0727317	15	neutrophil activation involved in immune response	BP
6469	GO:0036230	0.0741517	1	0.997396	1	1	0.0727317	15	granulocyte activation	BP
6579	GO:0042119	0.0741517	1	0.997396	1	1	0.0727317	15	neutrophil activation	BP
6960	GO:0043299	0.0741517	1	0.997396	1	1	0.0727317	15	leukocyte degranulation	BP
6961	GO:0043312	0.0741517	1	0.997396	1	1	0.0727317	15	neutrophil degranulation	BP
3195	GO:0009986	0.0753553	1	0.997298	1	1	0.0775805	16	cell surface	CC
8634	GO:0051287	0.0757446	1	0.989394	1	2	0.446088	92	NAD binding	MF
2184	GO:0007154	0.076251	1	0.982853	1	3	0.969756	200	cell communication	BP
3001	GO:0009705	0.0765244	1	0.989219	1	2	0.455785	94	plant-type vacuole membrane	CC
3037	GO:0009765	0.0765247	1	0.997201	1	1	0.0824292	17	photosynthesis, light harvesting	BP
5080	GO:0030308	0.076562	1	0.997199	1	1	0.0824292	17	negative regulation of cell growth	BP
3718	GO:0010959	0.0765789	1	0.997208	1	1	0.0775805	16	regulation of metal ion transport	BP
2989	GO:0009692	0.0775843	1	0.997096	1	1	0.0969756	20	ethylene metabolic process	BP
2990	GO:0009693	0.0775843	1	0.997096	1	1	0.0969756	20	ethylene biosynthetic process	BP
6995	GO:0043449	0.0775843	1	0.997096	1	1	0.0969756	20	cellular alkene metabolic process	BP
6996	GO:0043450	0.0775843	1	0.997096	1	1	0.0969756	20	alkene biosynthetic process	BP
10568	GO:1900674	0.0775843	1	0.997096	1	1	0.0969756	20	olefin biosynthetic process	BP
1422	GO:0005667	0.0780565	1	0.988878	1	2	0.460634	95	transcription factor complex	CC
7359	GO:0045055	0.0783839	1	0.997073	1	1	0.0775805	16	regulated exocytosis	BP
571	GO:0002263	0.0784405	1	0.997069	1	1	0.0775805	16	cell activation involved in immune response	BP
579	GO:0002366	0.0784405	1	0.997069	1	1	0.0775805	16	leukocyte activation involved in immune response	BP
10694	GO:1901575	0.0784492	1	0.962295	1	10	5.98824	1235	organic substance catabolic process	BP
4440	GO:0016861	0.0791914	1	0.99699	1	1	0.087278	18	intramolecular oxidoreductase activity, interconverting aldoses and ketoses	MF
2008	GO:0006790	0.0794394	1	0.981831	1	3	0.974605	201	sulfur compound metabolic process	BP
6943	GO:0043255	0.0815749	1	0.996814	1	1	0.0824292	17	regulation of carbohydrate biosynthetic process	BP
10567	GO:1900673	0.0825551	1	0.996698	1	1	0.101824	21	olefin metabolic process	BP
493	GO:0001933	0.0827496	1	0.996709	1	1	0.087278	18	negative regulation of protein phosphorylation	BP
9790	GO:0071949	0.0833067	1	0.996675	1	1	0.0824292	17	FAD binding	MF
9025	GO:0052866	0.0843397	1	0.99659	1	1	0.0824292	17	phosphatidylinositol phosphate phosphatase activity	MF
83	GO:0000162	0.0844502	1	0.99657	1	1	0.087278	18	tryptophan biosynthetic process	BP
7683	GO:0046219	0.0844502	1	0.99657	1	1	0.087278	18	indolalkylamine biosynthetic process	BP
5032	GO:0030170	0.0849968	1	0.987281	1	2	0.489727	101	pyridoxal phosphate binding	MF
6402	GO:0035601	0.0861179	1	0.996431	1	1	0.087278	18	protein deacylation	BP
10388	GO:0098732	0.0861179	1	0.996431	1	1	0.087278	18	macromolecule deacylation	BP
1591	GO:0006012	0.0869273	1	0.996341	1	1	0.0969756	20	galactose metabolic process	BP
8508	GO:0051051	0.0869364	1	0.996374	1	1	0.0824292	17	negative regulation of transport	BP
8767	GO:0051707	0.0873091	1	0.963157	1	7	3.86448	797	response to other organism	BP
7876	GO:0046856	0.087599	1	0.996294	1	1	0.0921268	19	phosphatidylinositol dephosphorylation	BP
4063	GO:0016042	0.087995	1	0.978993	1	3	1.03764	214	lipid catabolic process	BP
7793	GO:0046503	0.0889819	1	0.996185	1	1	0.087278	18	glycerolipid catabolic process	BP
4120	GO:0016144	0.0893713	1	0.99612	1	1	0.101824	21	S-glycoside biosynthetic process	BP
4813	GO:0019758	0.0893713	1	0.99612	1	1	0.101824	21	glycosinolate biosynthetic process	BP
4816	GO:0019761	0.0893713	1	0.99612	1	1	0.101824	21	glucosinolate biosynthetic process	BP
6643	GO:0042326	0.0904167	1	0.996037	1	1	0.0969756	20	negative regulation of phosphorylation	BP
2046	GO:0006857	0.0907459	1	0.995989	1	1	0.106673	22	oligopeptide transport	BP
7974	GO:0047372	0.0909851	1	0.996009	1	1	0.087278	18	acylglycerol lipase activity	MF
2096	GO:0006955	0.0946436	1	0.970625	1	4	1.71162	353	immune response	BP
5834	GO:0032940	0.0956853	1	0.984676	1	2	0.504273	104	secretion by cell	BP
8915	GO:0052482	0.0964903	1	0.995465	1	1	0.101824	21	defense response by cell wall thickening	BP
8921	GO:0052544	0.0964903	1	0.995465	1	1	0.101824	21	defense response by callose deposition in cell wall	BP
4930	GO:0022804	0.0966537	1	0.965035	1	5	2.44863	505	active transmembrane transporter activity	MF
4416	GO:0016830	0.0968714	1	0.984361	1	2	0.543063	112	carbon-carbon lyase activity	MF
4302	GO:0016641	0.097418	1	0.995399	1	1	0.0921268	19	oxidoreductase activity, acting on the CH-NH2 group of donors, oxygen as acceptor	MF
9808	GO:0072330	0.0978008	1	0.975588	1	3	1.09098	225	monocarboxylic acid biosynthetic process	BP
2882	GO:0009522	0.0991826	1	0.995183	1	1	0.111522	23	photosystem I	CC
7666	GO:0046164	0.100667	1	0.995045	1	1	0.106673	22	alcohol catabolic process	BP
4993	GO:0030100	0.100988	1	0.995036	1	1	0.0969756	20	regulation of endocytosis	BP
1068	GO:0004553	0.101038	1	0.967925	1	4	1.75041	361	hydrolase activity, hydrolyzing O-glycosyl compounds	MF
7898	GO:0046903	0.10176	1	0.983108	1	2	0.523668	108	secretion	BP
9069	GO:0055062	0.101826	1	0.994918	1	1	0.111522	23	phosphate ion homeostasis	BP
9856	GO:0072506	0.101826	1	0.994918	1	1	0.111522	23	trivalent inorganic anion homeostasis	BP
4490	GO:0016998	0.10246	1	0.994853	1	1	0.111522	23	cell wall macromolecule catabolic process	BP
2696	GO:0009100	0.102647	1	0.994844	1	1	0.106673	22	glycoprotein metabolic process	BP
9709	GO:0071495	0.105147	1	0.982216	1	2	0.518819	107	cellular response to endogenous stimulus	BP
7872	GO:0046839	0.105361	1	0.994552	1	1	0.111522	23	phospholipid dephosphorylation	BP
5291	GO:0031012	0.105831	1	0.994525	1	1	0.101824	21	extracellular matrix	CC
9864	GO:0072523	0.106215	1	0.994451	1	1	0.116371	24	purine-containing compound catabolic process	BP
7001	GO:0043467	0.106409	1	0.994421	1	1	0.121219	25	regulation of generation of precursor metabolites and energy	BP
1335	GO:0005342	0.107104	1	0.981681	1	2	0.543063	112	organic acid transmembrane transporter activity	MF
7917	GO:0046943	0.107104	1	0.981681	1	2	0.543063	112	carboxylic acid transmembrane transporter activity	MF
6919	GO:0043207	0.107147	1	0.952522	1	7	4.07297	840	response to external biotic stimulus	BP
1892	GO:0006568	0.107405	1	0.994334	1	1	0.111522	23	tryptophan metabolic process	BP
1904	GO:0006586	0.107405	1	0.994334	1	1	0.111522	23	indolalkylamine metabolic process	BP
466	GO:0001775	0.107853	1	0.994297	1	1	0.106673	22	cell activation	BP
7438	GO:0045321	0.107853	1	0.994297	1	1	0.106673	22	leukocyte activation	BP
3334	GO:0010187	0.108656	1	0.994198	1	1	0.111522	23	negative regulation of seed germination	BP
1660	GO:0006144	0.111469	1	0.993866	1	1	0.121219	25	purine nucleobase metabolic process	BP
8920	GO:0052543	0.111789	1	0.99383	1	1	0.121219	25	callose deposition in cell wall	BP
4130	GO:0016168	0.111802	1	0.99381	1	1	0.130917	27	chlorophyll binding	MF
7606	GO:0045944	0.11283	1	0.980104	1	2	0.55761	115	positive regulation of transcription from RNA polymerase II promoter	BP
9691	GO:0071472	0.112876	1	0.993741	1	1	0.106673	22	cellular response to salt stress	BP
1478	GO:0005774	0.113091	1	0.957123	1	5	2.54076	524	vacuolar membrane	CC
4807	GO:0019748	0.114311	1	0.969491	1	3	1.22189	252	secondary metabolic process	BP
9089	GO:0055086	0.114408	1	0.962068	1	4	1.87163	386	nucleobase-containing small molecule metabolic process	BP
9086	GO:0055083	0.114648	1	0.993493	1	1	0.126068	26	monovalent inorganic anion homeostasis	BP
4433	GO:0016853	0.115032	1	0.969221	1	3	1.18795	245	isomerase activity	MF
9761	GO:0071804	0.115133	1	0.993447	1	1	0.121219	25	cellular potassium ion transport	BP
9762	GO:0071805	0.115133	1	0.993447	1	1	0.121219	25	potassium ion transmembrane transport	BP
5984	GO:0033554	0.117056	1	0.947008	1	7	3.95175	815	cellular response to stress	BP
10369	GO:0098590	0.117589	1	0.993158	1	1	0.121219	25	plasma membrane region	CC
8919	GO:0052542	0.117873	1	0.993114	1	1	0.126068	26	defense response by callose deposition	BP
7191	GO:0044248	0.118297	1	0.943247	1	8	4.86817	1004	cellular catabolic process	BP
4395	GO:0016798	0.121531	1	0.958841	1	4	1.88133	388	hydrolase activity, acting on glycosyl bonds	MF
2094	GO:0006952	0.121719	1	0.938576	1	9	5.82338	1201	defense response	BP
3084	GO:0009835	0.123385	1	0.992392	1	1	0.150312	31	fruit ripening	BP
916	GO:0004197	0.123729	1	0.992375	1	1	0.135766	28	cysteine-type endopeptidase activity	MF
9855	GO:0072505	0.124182	1	0.992318	1	1	0.135766	28	divalent inorganic anion homeostasis	BP
4418	GO:0016832	0.126164	1	0.992046	1	1	0.145463	30	aldehyde-lyase activity	MF
2936	GO:0009617	0.127221	1	0.956203	1	4	1.94921	402	response to bacterium	BP
3101	GO:0009862	0.128415	1	0.991752	1	1	0.145463	30	systemic acquired resistance, salicylic acid mediated signaling pathway	BP
8914	GO:0052386	0.128922	1	0.991695	1	1	0.140615	29	cell wall thickening	BP
3581	GO:0010563	0.129402	1	0.991641	1	1	0.135766	28	negative regulation of phosphorus metabolic process	BP
7601	GO:0045936	0.129402	1	0.991641	1	1	0.135766	28	negative regulation of phosphate metabolic process	BP
7250	GO:0044437	0.129609	1	0.948771	1	5	2.66683	550	vacuolar part	CC
4391	GO:0016790	0.130507	1	0.991484	1	1	0.140615	29	thiolester hydrolase activity	MF
2883	GO:0009523	0.131807	1	0.991273	1	1	0.16001	33	photosystem II	CC
9746	GO:0071695	0.132948	1	0.991118	1	1	0.16001	33	anatomical structure maturation	BP
1316	GO:0005249	0.134135	1	0.990991	1	1	0.140615	29	voltage-gated potassium channel activity	MF
3093	GO:0009851	0.134928	1	0.990882	1	1	0.140615	29	auxin biosynthetic process	BP
4054	GO:0016021	0.135064	1	0.911862	1	24	19.2642	3973	integral component of membrane	CC
3232	GO:0010035	0.136639	1	0.939901	1	6	3.57355	737	response to inorganic substance	BP
10736	GO:1901701	0.137242	1	0.972821	1	2	0.630341	130	cellular response to oxygen-containing compound	BP
4406	GO:0016814	0.138968	1	0.990313	1	1	0.140615	29	hydrolase activity, acting on carbon-nitrogen (but not peptide) bonds, in cyclic amidines	MF
3642	GO:0010675	0.140445	1	0.990068	1	1	0.155161	32	regulation of cellular carbohydrate metabolic process	BP
7883	GO:0046872	0.141081	1	0.908603	1	22	17.5526	3620	metal ion binding	MF
5871	GO:0033037	0.141593	1	0.989901	1	1	0.155161	32	polysaccharide localization	BP
8922	GO:0052545	0.141593	1	0.989901	1	1	0.155161	32	callose localization	BP
6582	GO:0042126	0.143519	1	0.989617	1	1	0.155161	32	nitrate metabolic process	BP
6584	GO:0042128	0.143519	1	0.989617	1	1	0.155161	32	nitrate assimilation	BP
3553	GO:0010494	0.143727	1	0.989607	1	1	0.145463	30	cytoplasmic stress granule	CC
1565	GO:0005975	0.143843	1	0.927805	1	8	5.12516	1057	carbohydrate metabolic process	BP
1376	GO:0005507	0.144	1	0.970635	1	2	0.683678	141	copper ion binding	MF
4940	GO:0022843	0.144208	1	0.989524	1	1	0.150312	31	voltage-gated cation channel activity	MF
6681	GO:0042435	0.144244	1	0.989508	1	1	0.155161	32	indole-containing compound biosynthetic process	BP
6042	GO:0033865	0.144491	1	0.989482	1	1	0.150312	31	nucleoside bisphosphate metabolic process	BP
6045	GO:0033875	0.144491	1	0.989482	1	1	0.150312	31	ribonucleoside bisphosphate metabolic process	BP
6070	GO:0034032	0.144491	1	0.989482	1	1	0.150312	31	purine nucleoside bisphosphate metabolic process	BP
1162	GO:0004693	0.147006	1	0.989114	1	1	0.145463	30	cyclin-dependent protein serine/threonine kinase activity	MF
10326	GO:0097472	0.147006	1	0.989114	1	1	0.145463	30	cyclin-dependent protein kinase activity	MF
6900	GO:0043169	0.147021	1	0.904203	1	22	17.6447	3639	cation binding	MF
3864	GO:0015293	0.147294	1	0.969561	1	2	0.669131	138	symporter activity	MF
4300	GO:0016638	0.148475	1	0.988866	1	1	0.155161	32	oxidoreductase activity, acting on the CH-NH2 group of donors	MF
5458	GO:0031407	0.149865	1	0.98864	1	1	0.16001	33	oxylipin metabolic process	BP
5459	GO:0031408	0.149865	1	0.98864	1	1	0.16001	33	oxylipin biosynthetic process	BP
4428	GO:0016846	0.150478	1	0.988525	1	1	0.169707	35	carbon-sulfur lyase activity	MF
1977	GO:0006730	0.152395	1	0.988221	1	1	0.169707	35	one-carbon metabolic process	BP
1935	GO:0006637	0.152399	1	0.988241	1	1	0.16001	33	acyl-CoA metabolic process	BP
6362	GO:0035383	0.152399	1	0.988241	1	1	0.16001	33	thioester metabolic process	BP
10704	GO:1901616	0.153085	1	0.988121	1	1	0.164858	34	organic hydroxy compound catabolic process	BP
7522	GO:0045735	0.15309	1	0.988111	1	1	0.169707	35	nutrient reservoir activity	MF
1917	GO:0006612	0.153234	1	0.988088	1	1	0.169707	35	protein targeting to membrane	BP
5019	GO:0030145	0.154244	1	0.987925	1	1	0.169707	35	manganese ion binding	MF
1370	GO:0005484	0.154599	1	0.98785	1	1	0.179405	37	SNAP receptor activity	MF
8768	GO:0051716	0.154818	1	0.92094	1	8	5.04758	1041	cellular response to stimulus	BP
69	GO:0000145	0.155158	1	0.987809	1	1	0.155161	32	exocyst	CC
2502	GO:0008514	0.15523	1	0.96689	1	2	0.688527	142	organic anion transmembrane transporter activity	MF
8058	GO:0048038	0.155553	1	0.987713	1	1	0.169707	35	quinone binding	MF
4332	GO:0016702	0.155939	1	0.98765	1	1	0.169707	35	oxidoreductase activity, acting on single donors with incorporation of molecular oxygen, incorporation of two atoms of oxygen	MF
7595	GO:0045926	0.156768	1	0.987515	1	1	0.169707	35	negative regulation of growth	BP
11429	GO:2001057	0.159106	1	0.987128	1	1	0.169707	35	reactive nitrogen species metabolic process	BP
1321	GO:0005267	0.161392	1	0.986733	1	1	0.174556	36	potassium channel activity	MF
580	GO:0002376	0.163445	1	0.938376	1	4	2.08982	431	immune system process	BP
9639	GO:0071310	0.163981	1	0.963847	1	2	0.693375	143	cellular response to organic substance	BP
10729	GO:1901681	0.165508	1	0.986015	1	1	0.179405	37	sulfur compound binding	MF
4346	GO:0016722	0.167104	1	0.985699	1	1	0.1988	41	oxidoreductase activity, oxidizing metal ions	MF
9635	GO:0071281	0.168111	1	0.985547	1	1	0.184254	38	cellular response to iron ion	BP
6243	GO:0034754	0.169537	1	0.985274	1	1	0.193951	40	cellular hormone metabolic process	BP
1936	GO:0006638	0.169634	1	0.985296	1	1	0.174556	36	neutral lipid metabolic process	BP
1937	GO:0006639	0.169634	1	0.985296	1	1	0.174556	36	acylglycerol metabolic process	BP
2881	GO:0009521	0.171784	1	0.984835	1	1	0.213346	44	photosystem	CC
9749	GO:0071705	0.172412	1	0.944824	1	3	1.41584	292	nitrogen compound transport	BP
8765	GO:0051704	0.172666	1	0.913713	1	7	4.61604	952	multi-organism process	BP
3776	GO:0015075	0.173826	1	0.92462	1	5	2.93351	605	ion transmembrane transporter activity	MF
2958	GO:0009646	0.17559	1	0.98414	1	1	0.208497	43	response to absence of light	BP
8100	GO:0048278	0.17582	1	0.984133	1	1	0.189102	39	vesicle docking	BP
9787	GO:0071941	0.176071	1	0.984067	1	1	0.1988	41	nitrogen cycle metabolic process	BP
4452	GO:0016877	0.176537	1	0.983999	1	1	0.189102	39	ligase activity, forming carbon-sulfur bonds	MF
9102	GO:0055114	0.177149	1	0.942591	1	3	1.49827	309	oxidation-reduction process	BP
1647	GO:0006109	0.177949	1	0.983713	1	1	0.1988	41	regulation of carbohydrate metabolic process	BP
2709	GO:0009117	0.178232	1	0.942084	1	3	1.46918	303	nucleotide metabolic process	BP
8062	GO:0048046	0.178304	1	0.942041	1	3	1.52252	314	apoplast	CC
7295	GO:0044711	0.179323	1	0.895579	1	11	8.07322	1665
6542	GO:0040008	0.180812	1	0.940858	1	3	1.47888	305	regulation of growth	BP
1990	GO:0006753	0.181651	1	0.940458	1	3	1.48373	306	nucleoside phosphate metabolic process	BP
129	GO:0000272	0.182262	1	0.957109	1	2	0.775805	160	polysaccharide catabolic process	BP
6369	GO:0035428	0.183084	1	0.982706	1	1	0.208497	43	hexose transmembrane transport	BP
7146	GO:0044036	0.185307	1	0.955945	1	2	0.780653	161	cell wall macromolecule metabolic process	BP
7905	GO:0046915	0.18586	1	0.982177	1	1	0.1988	41	transition metal ion transmembrane transporter activity	MF
6123	GO:0034284	0.187758	1	0.981769	1	1	0.213346	44	response to monosaccharide	BP
5794	GO:0032787	0.188086	1	0.925246	1	4	2.24498	463	monocarboxylic acid metabolic process	BP
5455	GO:0031400	0.189165	1	0.981503	1	1	0.203649	42	negative regulation of protein modification process	BP
73	GO:0000149	0.190627	1	0.981168	1	1	0.223044	46	SNARE binding	MF
5377	GO:0031224	0.193615	1	0.867161	1	24	20.1661	4159	intrinsic component of membrane	CC
4904	GO:0022406	0.195515	1	0.98018	1	1	0.208497	43	membrane docking	BP
1638	GO:0006099	0.196596	1	0.979923	1	1	0.223044	46	tricarboxylic acid cycle	BP
1639	GO:0006101	0.196596	1	0.979923	1	1	0.223044	46	citrate metabolic process	BP
7208	GO:0044282	0.197951	1	0.950972	1	2	0.809746	167	small molecule catabolic process	BP
5368	GO:0031201	0.198137	1	0.979577	1	1	0.232741	48	SNARE complex	CC
7750	GO:0046434	0.199112	1	0.979385	1	1	0.223044	46	organophosphate catabolic process	BP
21	GO:0000041	0.201186	1	0.978927	1	1	0.227893	47	transition metal ion transport	BP
6948	GO:0043269	0.201504	1	0.978876	1	1	0.218195	45	regulation of ion transport	BP
6204	GO:0034599	0.202467	1	0.978647	1	1	0.227893	47	cellular response to oxidative stress	BP
6108	GO:0034219	0.203062	1	0.978507	1	1	0.232741	48	carbohydrate transmembrane transport	BP
3294	GO:0010114	0.203705	1	0.978365	1	1	0.232741	48	response to red light	BP
7780	GO:0046486	0.203832	1	0.94859	1	2	0.809746	167	glycerolipid metabolic process	BP
2677	GO:0009073	0.204192	1	0.978296	1	1	0.213346	44	aromatic amino acid family biosynthetic process	BP
9674	GO:0071417	0.205143	1	0.978085	1	1	0.213346	44	cellular response to organonitrogen compound	BP
9690	GO:0071470	0.207385	1	0.977583	1	1	0.213346	44	cellular response to osmotic stress	BP
3102	GO:0009863	0.207401	1	0.97753	1	1	0.23759	49	salicylic acid mediated signaling pathway	BP
1345	GO:0005355	0.210061	1	0.976926	1	1	0.23759	49	glucose transmembrane transporter activity	MF
3950	GO:0015758	0.210061	1	0.976926	1	1	0.23759	49	glucose transport	BP
7702	GO:0046323	0.210061	1	0.976926	1	1	0.23759	49	glucose import	BP
1537	GO:0005887	0.213424	1	0.944576	1	2	0.867931	179	integral component of plasma membrane	CC
2540	GO:0008645	0.214078	1	0.975987	1	1	0.242439	50	hexose transport	BP
3805	GO:0015145	0.214078	1	0.975987	1	1	0.242439	50	monosaccharide transmembrane transporter activity	MF
3808	GO:0015149	0.214078	1	0.975987	1	1	0.242439	50	hexose transmembrane transporter activity	MF
4119	GO:0016143	0.215461	1	0.975644	1	1	0.252136	52	S-glycoside metabolic process	BP
4812	GO:0019757	0.215461	1	0.975644	1	1	0.252136	52	glycosinolate metabolic process	BP
4815	GO:0019760	0.215461	1	0.975644	1	1	0.252136	52	glucosinolate metabolic process	BP
6680	GO:0042430	0.216014	1	0.975531	1	1	0.242439	50	indole-containing compound metabolic process	BP
3092	GO:0009850	0.216057	1	0.97554	1	1	0.232741	48	auxin metabolic process	BP
9893	GO:0072657	0.216159	1	0.975488	1	1	0.247288	51	protein localization to membrane	BP
8374	GO:0050662	0.217759	1	0.922336	1	3	1.60495	331	coenzyme binding	MF
10608	GO:1901137	0.21806	1	0.922177	1	3	1.60979	332	carbohydrate derivative biosynthetic process	BP
6671	GO:0042391	0.218228	1	0.975005	1	1	0.242439	50	regulation of membrane potential	BP
6930	GO:0043233	0.218478	1	0.942421	1	2	0.877629	181	organelle lumen	CC
2079	GO:0006906	0.21849	1	0.974924	1	1	0.252136	52	vesicle fusion	BP
3948	GO:0015749	0.218704	1	0.974881	1	1	0.247288	51	monosaccharide transport	BP
1472	GO:0005765	0.222305	1	0.97405	1	1	0.227893	47	lysosomal membrane	CC
1313	GO:0005244	0.222636	1	0.973948	1	1	0.23759	49	voltage-gated ion channel activity	MF
4934	GO:0022832	0.222636	1	0.973948	1	1	0.23759	49	voltage-gated channel activity	MF
9084	GO:0055081	0.222889	1	0.973867	1	1	0.247288	51	anion homeostasis	BP
1490	GO:0005788	0.225616	1	0.973184	1	1	0.252136	52	endoplasmic reticulum lumen	CC
1633	GO:0006091	0.226652	1	0.93885	1	2	0.916419	189	generation of precursor metabolites and energy	BP
10127	GO:0090174	0.230734	1	0.971867	1	1	0.266683	55	organelle membrane fusion	BP
7846	GO:0046700	0.231892	1	0.936522	1	2	0.921268	190	heterocycle catabolic process	BP
7201	GO:0044270	0.232071	1	0.936444	1	2	0.916419	189	cellular nitrogen compound catabolic process	BP
2010	GO:0006793	0.234038	1	0.867535	1	8	5.85248	1207	phosphorus metabolic process	BP
7322	GO:0044801	0.23555	1	0.970614	1	1	0.271532	56
2329	GO:0008081	0.235838	1	0.970576	1	1	0.252136	52	phosphoric diester hydrolase activity	MF
4808	GO:0019751	0.240338	1	0.969376	1	1	0.256985	53	polyol metabolic process	BP
3066	GO:0009813	0.241374	1	0.96906	1	1	0.27638	57	flavonoid biosynthetic process	BP
9622	GO:0071248	0.242371	1	0.9688	1	1	0.271532	56	cellular response to metal ion	BP
7884	GO:0046873	0.24325	1	0.931355	1	2	0.916419	189	metal ion transmembrane transporter activity	MF
9862	GO:0072521	0.243261	1	0.931326	1	2	0.969756	200	purine-containing compound metabolic process	BP
11359	GO:2000377	0.243282	1	0.968563	1	1	0.266683	55	regulation of reactive oxygen species metabolic process	BP
1342	GO:0005351	0.245275	1	0.967991	1	1	0.281229	58	sugar:proton symporter activity	MF
1357	GO:0005402	0.245275	1	0.967991	1	1	0.281229	58	cation:sugar symporter activity	MF
4597	GO:0018298	0.245815	1	0.967843	1	1	0.281229	58	protein-chromophore linkage	BP
7050	GO:0043565	0.24701	1	0.879466	1	5	3.43778	709	sequence-specific DNA binding	MF
8529	GO:0051093	0.248131	1	0.92908	1	2	0.916419	189	negative regulation of developmental process	BP
8373	GO:0050661	0.248676	1	0.967009	1	1	0.305473	63	NADP binding	MF
3063	GO:0009809	0.248719	1	0.967013	1	1	0.295776	61	lignin biosynthetic process	BP
4947	GO:0022892	0.250965	1	0.868054	1	6	4.24268	875	substrate-specific transporter activity	MF
311	GO:0000932	0.251802	1	0.966183	1	1	0.27638	57	P-body	CC
4439	GO:0016860	0.251858	1	0.96614	1	1	0.290927	60	intramolecular oxidoreductase activity	MF
3866	GO:0015295	0.252614	1	0.965926	1	1	0.290927	60	solute:proton symporter activity	MF
2705	GO:0009112	0.253219	1	0.965763	1	1	0.286078	59	nucleobase metabolic process	BP
8226	GO:0048646	0.25694	1	0.924849	1	2	1.01339	209	anatomical structure formation involved in morphogenesis	BP
2023	GO:0006813	0.257002	1	0.964641	1	1	0.305473	63	potassium ion transport	BP
7147	GO:0044038	0.257748	1	0.964442	1	1	0.295776	61	cell wall macromolecule biosynthetic process	BP
9470	GO:0070589	0.257748	1	0.964442	1	1	0.295776	61	cellular component macromolecule biosynthetic process	BP
3025	GO:0009744	0.258476	1	0.964221	1	1	0.300624	62	response to sucrose	BP
3065	GO:0009812	0.258899	1	0.964106	1	1	0.295776	61	flavonoid metabolic process	BP
9252	GO:0061025	0.259244	1	0.963988	1	1	0.305473	63	membrane fusion	BP
5578	GO:0031974	0.259979	1	0.923386	1	2	0.998848	206	membrane-enclosed lumen	CC
8446	GO:0050832	0.260193	1	0.923274	1	2	1.01824	210	defense response to fungus	BP
6686	GO:0042446	0.262087	1	0.963159	1	1	0.300624	62	hormone biosynthetic process	BP
6124	GO:0034285	0.263001	1	0.962878	1	1	0.305473	63	response to disaccharide	BP
3052	GO:0009791	0.263969	1	0.880142	1	4	2.64258	545	post-embryonic development	BP
2494	GO:0008483	0.267216	1	0.961629	1	1	0.295776	61	transaminase activity	MF
4376	GO:0016769	0.267216	1	0.961629	1	1	0.295776	61	transferase activity, transferring nitrogenous groups	MF
4889	GO:0021700	0.271066	1	0.960383	1	1	0.334566	69	developmental maturation	BP
4959	GO:0030001	0.273018	1	0.916923	1	2	1.03764	214	metal ion transport	BP
2948	GO:0009636	0.277258	1	0.958452	1	1	0.329717	68	response to toxic substance	BP
9619	GO:0071241	0.277278	1	0.958462	1	1	0.320019	66	cellular response to inorganic substance	BP
7782	GO:0046488	0.278861	1	0.957977	1	1	0.310322	64	phosphatidylinositol metabolic process	BP
10733	GO:1901698	0.285311	1	0.910623	1	2	1.06673	220	response to nitrogen compound	BP
2676	GO:0009072	0.286827	1	0.955371	1	1	0.320019	66	aromatic amino acid family metabolic process	BP
9209	GO:0060627	0.287012	1	0.955329	1	1	0.310322	64	regulation of vesicle-mediated transport	BP
3062	GO:0009808	0.28744	1	0.955117	1	1	0.349112	72	lignin metabolic process	BP
3865	GO:0015294	0.288064	1	0.954934	1	1	0.334566	69	solute:cation symporter activity	MF
3750	GO:0014070	0.288909	1	0.908742	1	2	1.07158	221	response to organic cyclic compound	BP
10120	GO:0090150	0.289715	1	0.954376	1	1	0.339415	70	establishment of protein localization to membrane	BP
8537	GO:0051119	0.290137	1	0.954226	1	1	0.344263	71	sugar transmembrane transporter activity	MF
1319	GO:0005261	0.290369	1	0.954183	1	1	0.324868	67	cation channel activity	MF
1118	GO:0004620	0.293987	1	0.952943	1	1	0.334566	69	phospholipase activity	MF
2328	GO:0008080	0.29526	1	0.952508	1	1	0.334566	69	N-acetyltransferase activity	MF
4946	GO:0022891	0.298301	1	0.844301	1	5	3.63658	750	substrate-specific transmembrane transporter activity	MF
7205	GO:0044275	0.302718	1	0.94989	1	1	0.349112	72	cellular carbohydrate catabolic process	BP
3927	GO:0015698	0.303007	1	0.949756	1	1	0.368507	76	inorganic anion transport	BP
2396	GO:0008234	0.303682	1	0.949541	1	1	0.353961	73	cysteine-type peptidase activity	MF
5660	GO:0032269	0.303965	1	0.94945	1	1	0.349112	72	negative regulation of cellular protein metabolic process	BP
3804	GO:0015144	0.307466	1	0.948166	1	1	0.368507	76	carbohydrate transmembrane transporter activity	MF
2743	GO:0009165	0.307596	1	0.898676	1	2	1.12492	232	nucleotide biosynthetic process	BP
10630	GO:1901293	0.307596	1	0.898676	1	2	1.12492	232	nucleoside phosphate biosynthetic process	BP
492	GO:0001932	0.309136	1	0.947588	1	1	0.353961	73	regulation of protein phosphorylation	BP
4449	GO:0016874	0.309416	1	0.8977	1	2	1.06673	220	ligase activity	MF
4754	GO:0019439	0.309959	1	0.897366	1	2	1.13946	235	aromatic compound catabolic process	BP
4177	GO:0016311	0.310196	1	0.947178	1	1	0.368507	76	dephosphorylation	BP
10672	GO:1901476	0.311549	1	0.946677	1	1	0.373356	77
4709	GO:0019318	0.315054	1	0.945348	1	1	0.3976	82	hexose metabolic process	BP
3779	GO:0015079	0.315169	1	0.945353	1	1	0.368507	76	potassium ion transmembrane transporter activity	MF
1930	GO:0006629	0.31595	1	0.821052	1	6	4.5627	941	lipid metabolic process	BP
2500	GO:0008509	0.31668	1	0.893625	1	2	1.12007	231	anion transmembrane transporter activity	MF
10645	GO:1901361	0.31674	1	0.893576	1	2	1.15401	238	organic cyclic compound catabolic process	BP
1566	GO:0005976	0.317558	1	0.863629	1	3	1.98315	409	polysaccharide metabolic process	BP
7487	GO:0045596	0.317864	1	0.944357	1	1	0.363658	75	negative regulation of cell differentiation	BP
4786	GO:0019637	0.317939	1	0.843999	1	4	2.81714	581	organophosphate metabolic process	BP
2439	GO:0008324	0.318887	1	0.862767	1	3	1.97345	407	cation transmembrane transporter activity	MF
1294	GO:0005102	0.321499	1	0.942968	1	1	0.373356	77	receptor binding	MF
3226	GO:0010029	0.321768	1	0.942849	1	1	0.383054	79	regulation of seed germination	BP
2723	GO:0009141	0.322714	1	0.942458	1	1	0.402449	83	nucleoside triphosphate metabolic process	BP
2870	GO:0009505	0.325913	1	0.888358	1	2	1.15401	238	plant-type cell wall	CC
10690	GO:1901566	0.328456	1	0.836569	1	4	2.87048	592	organonitrogen compound biosynthetic process	BP
4200	GO:0016410	0.329599	1	0.939826	1	1	0.383054	79	N-acyltransferase activity	MF
6507	GO:0036464	0.330909	1	0.93932	1	1	0.378205	78	cytoplasmic ribonucleoprotein granule	CC
4937	GO:0022836	0.33179	1	0.938982	1	1	0.373356	77	gated channel activity	MF
10381	GO:0098662	0.331884	1	0.938886	1	1	0.407297	84	inorganic cation transmembrane transport	BP
4421	GO:0016836	0.333557	1	0.938222	1	1	0.407297	84	hydro-lyase activity	MF
420	GO:0001558	0.337145	1	0.93677	1	1	0.416995	86	regulation of cell growth	BP
6419	GO:0035770	0.337497	1	0.936676	1	1	0.387902	80	ribonucleoprotein granule	CC
11313	GO:2000113	0.338233	1	0.881157	1	2	1.17825	243	negative regulation of cellular macromolecule biosynthetic process	BP
8205	GO:0048581	0.338279	1	0.936343	1	1	0.3976	82	negative regulation of post-embryonic development	BP
10375	GO:0098655	0.338984	1	0.936026	1	1	0.416995	86	cation transmembrane transport	BP
3737	GO:0012505	0.34062	1	0.935375	1	1	0.407297	84	endomembrane system	CC
7258	GO:0044448	0.342622	1	0.934579	1	1	0.392751	81	cell cortex part	CC
8605	GO:0051248	0.34897	1	0.931913	1	1	0.407297	84	negative regulation of protein metabolic process	BP
7188	GO:0044242	0.350853	1	0.931092	1	1	0.421844	87	cellular lipid catabolic process	BP
10522	GO:1900140	0.353623	1	0.929889	1	1	0.43639	90	regulation of seedling development	BP
10917	GO:1902580	0.353777	1	0.871768	1	2	1.21704	251
7298	GO:0044723	0.357728	1	0.815239	1	4	2.9917	617
2011	GO:0006796	0.358383	1	0.779077	1	7	5.7555	1187	phosphate-containing compound metabolic process	BP
6642	GO:0042325	0.359498	1	0.927362	1	1	0.426693	88	regulation of phosphorylation	BP
9858	GO:0072509	0.360431	1	0.926961	1	1	0.421844	87	divalent inorganic cation transmembrane transporter activity	MF
3024	GO:0009743	0.361091	1	0.926617	1	1	0.455785	94	response to carbohydrate	BP
568	GO:0002252	0.361417	1	0.926528	1	1	0.421844	87	immune effector process	BP
7299	GO:0044724	0.361992	1	0.926243	1	1	0.441239	91
1931	GO:0006631	0.362129	1	0.866572	1	2	1.26553	261	fatty acid metabolic process	BP
4068	GO:0016050	0.362265	1	0.9261	1	1	0.455785	94	vesicle organization	BP
7079	GO:0043648	0.363814	1	0.925428	1	1	0.446088	92	dicarboxylic acid metabolic process	BP
10379	GO:0098660	0.366419	1	0.924251	1	1	0.455785	94	inorganic ion transmembrane transport	BP
2520	GO:0008565	0.367188	1	0.923954	1	1	0.426693	88	protein transporter activity	MF
2469	GO:0008422	0.369041	1	0.923086	1	1	0.446088	92	beta-glucosidase activity	MF
3577	GO:0010558	0.369442	1	0.861963	1	2	1.26068	260	negative regulation of macromolecule biosynthetic process	BP
2038	GO:0006839	0.372739	1	0.92138	1	1	0.460634	95	mitochondrial transport	BP
1057	GO:0004527	0.373167	1	0.921176	1	1	0.465483	96	exonuclease activity	MF
2248	GO:0007346	0.37481	1	0.920494	1	1	0.421844	87	regulation of mitotic cell cycle	BP
3371	GO:0010228	0.374811	1	0.920442	1	1	0.450936	93	vegetative to reproductive phase transition of meristem	BP
7238	GO:0044425	0.377329	1	0.71174	1	24	22.2898	4597	membrane part	CC
682	GO:0003700	0.378552	1	0.771828	1	6	5.10092	1052	DNA binding transcription factor activity	MF
2996	GO:0009699	0.378866	1	0.918499	1	1	0.489727	101	phenylpropanoid biosynthetic process	BP
479	GO:0001871	0.379617	1	0.918176	1	1	0.470332	97	pattern binding	MF
5058	GO:0030247	0.379617	1	0.918176	1	1	0.470332	97	polysaccharide binding	MF
356	GO:0001071	0.380371	1	0.770342	1	6	5.11061	1054
2659	GO:0009055	0.381072	1	0.917449	1	1	0.499424	103	electron transfer activity	MF
10715	GO:1901657	0.383723	1	0.852708	1	2	1.33826	276	glycosyl compound metabolic process	BP
2937	GO:0009620	0.387698	1	0.850078	1	2	1.36736	282	response to fungus	BP
9533	GO:0070887	0.388497	1	0.849573	1	2	1.30917	270	cellular response to chemical stimulus	BP
2963	GO:0009651	0.389629	1	0.813552	1	3	2.26438	467	response to salt stress	BP
4373	GO:0016765	0.390175	1	0.913056	1	1	0.523668	108	transferase activity, transferring alkyl or aryl (other than methyl) groups	MF
5418	GO:0031327	0.403504	1	0.839449	1	2	1.35281	279	negative regulation of cellular biosynthetic process	BP
2887	GO:0009528	0.40356	1	0.906419	1	1	0.509122	105	plastid inner membrane	CC
3002	GO:0009706	0.40356	1	0.906419	1	1	0.509122	105	chloroplast inner membrane	CC
6685	GO:0042445	0.405865	1	0.905229	1	1	0.518819	107	hormone metabolic process	BP
7202	GO:0044271	0.406693	1	0.709988	1	12	10.9922	2267	cellular nitrogen compound biosynthetic process	BP
2912	GO:0009570	0.406822	1	0.800662	1	3	2.26923	468	chloroplast stroma	CC
3122	GO:0009890	0.408856	1	0.83576	1	2	1.36736	282	negative regulation of biosynthetic process	BP
2884	GO:0009524	0.409402	1	0.903451	1	1	0.489727	101	phragmoplast	CC
2891	GO:0009532	0.410047	1	0.798199	1	3	2.28377	471	plastid stroma	CC
5060	GO:0030258	0.413931	1	0.901028	1	1	0.528517	109	lipid modification	BP
1305	GO:0005216	0.415612	1	0.900164	1	1	0.513971	106	ion channel activity	MF
10646	GO:1901362	0.417265	1	0.696887	1	13	12.0589	2487	organic cyclic compound biosynthetic process	BP
4945	GO:0022890	0.418676	1	0.828869	1	2	1.43039	295	inorganic cation transmembrane transporter activity	MF
2539	GO:0008643	0.424013	1	0.895612	1	1	0.547912	113	carbohydrate transport	BP
2362	GO:0008168	0.425219	1	0.824223	1	2	1.41584	292	methyltransferase activity	MF
3032	GO:0009753	0.426766	1	0.894078	1	1	0.572156	118	response to jasmonic acid	BP
4572	GO:0018130	0.427391	1	0.691349	1	12	11.1522	2300	heterocycle biosynthetic process	BP
2954	GO:0009642	0.427448	1	0.893667	1	1	0.601249	124	response to light intensity	BP
7581	GO:0045893	0.431185	1	0.819916	1	2	1.44009	297	positive regulation of transcription, DNA-templated	BP
4014	GO:0015926	0.432756	1	0.890805	1	1	0.543063	112	glucosidase activity	MF
11057	GO:1903508	0.433298	1	0.818379	1	2	1.44494	298	positive regulation of nucleic acid-templated transcription	BP
4688	GO:0019220	0.433514	1	0.890381	1	1	0.543063	112	regulation of phosphate metabolic process	BP
8558	GO:0051174	0.433514	1	0.890381	1	1	0.543063	112	regulation of phosphorus metabolic process	BP
4402	GO:0016810	0.436475	1	0.888709	1	1	0.547912	113	hydrolase activity, acting on carbon-nitrogen (but not peptide) bonds	MF
10936	GO:1902680	0.437082	1	0.815611	1	2	1.45463	300	positive regulation of RNA biosynthetic process	BP
9495	GO:0070727	0.437748	1	0.815122	1	2	1.45463	300	cellular macromolecule localization	BP
2995	GO:0009698	0.445516	1	0.883456	1	1	0.601249	124	phenylpropanoid metabolic process	BP
2951	GO:0009639	0.446219	1	0.883066	1	1	0.586702	121	response to red or far red light	BP
2022	GO:0006812	0.446478	1	0.808624	1	2	1.52737	315	cation transport	BP
7203	GO:0044272	0.45024	1	0.880724	1	1	0.577005	119	sulfur compound biosynthetic process	BP
4355	GO:0016741	0.452077	1	0.804431	1	2	1.48858	307	transferase activity, transferring one-carbon groups	MF
1524	GO:0005856	0.452213	1	0.879537	1	1	0.591551	122	cytoskeleton	CC
8583	GO:0051213	0.452909	1	0.87911	1	1	0.601249	124	dioxygenase activity	MF
6615	GO:0042221	0.454765	1	0.681255	1	9	8.45142	1743	response to chemical	BP
8372	GO:0050660	0.455901	1	0.877317	1	1	0.606097	125	flavin adenine dinucleotide binding	MF
7651	GO:0046128	0.461972	1	0.873598	1	1	0.640039	132	purine ribonucleoside metabolic process	BP
1477	GO:0005773	0.462174	1	0.756552	1	3	2.50682	517	vacuole	CC
8611	GO:0051254	0.46376	1	0.795478	1	2	1.53221	316	positive regulation of RNA metabolic process	BP
6927	GO:0043230	0.464454	1	0.872146	1	1	0.586702	121	extracellular organelle	CC
9334	GO:0065010	0.464454	1	0.872146	1	1	0.586702	121	extracellular membrane-bounded organelle	CC
9351	GO:0070062	0.464454	1	0.872146	1	1	0.586702	121	extracellular exosome	CC
11070	GO:1903561	0.464454	1	0.872146	1	1	0.586702	121	extracellular vesicle	CC
6626	GO:0042278	0.467252	1	0.870333	1	1	0.649736	134	purine nucleoside metabolic process	BP
2099	GO:0006970	0.470733	1	0.749369	1	3	2.5747	531	response to osmotic stress	BP
7193	GO:0044255	0.472458	1	0.722257	1	4	3.47173	716	cellular lipid metabolic process	BP
4938	GO:0022838	0.472789	1	0.866884	1	1	0.63519	131	substrate-specific channel activity	MF
2941	GO:0009626	0.477241	1	0.864041	1	1	0.644888	133	plant-type hypersensitive response	BP
6078	GO:0034050	0.477241	1	0.864041	1	1	0.644888	133	host programmed cell death induced by symbiont	BP
145	GO:0000302	0.477962	1	0.863556	1	1	0.664283	137	response to reactive oxygen species	BP
3184	GO:0009968	0.480261	1	0.862088	1	1	0.654585	135	negative regulation of signal transduction	BP
5379	GO:0031226	0.481017	1	0.781864	1	2	1.61464	333	intrinsic component of plasma membrane	CC
1942	GO:0006650	0.482316	1	0.860776	1	1	0.640039	132	glycerophospholipid metabolic process	BP
7246	GO:0044433	0.483615	1	0.859912	1	1	0.654585	135	cytoplasmic vesicle part	CC
1832	GO:0006486	0.483927	1	0.859727	1	1	0.640039	132	protein glycosylation	BP
6984	GO:0043413	0.483927	1	0.859727	1	1	0.640039	132	macromolecule glycosylation	BP
6224	GO:0034655	0.484663	1	0.85921	1	1	0.669131	138	nucleobase-containing compound catabolic process	BP
3010	GO:0009723	0.48492	1	0.859047	1	1	0.664283	137	response to ethylene	BP
2054	GO:0006873	0.485857	1	0.858421	1	1	0.67398	139	cellular ion homeostasis	BP
2662	GO:0009058	0.488467	1	0.613369	1	20	19.7491	4073	biosynthetic process	BP
6759	GO:0042742	0.489091	1	0.775341	1	2	1.63889	338	defense response to bacterium	BP
7364	GO:0045087	0.49202	1	0.772952	1	2	1.63889	338	innate immune response	BP
3230	GO:0010033	0.492097	1	0.672818	1	6	5.66822	1169	response to organic substance	BP
7034	GO:0043531	0.493083	1	0.853587	1	1	0.707922	146	ADP binding	MF
4197	GO:0016407	0.49528	1	0.852155	1	1	0.669131	138	acetyltransferase activity	MF
8601	GO:0051241	0.497899	1	0.8504	1	1	0.654585	135	negative regulation of multicellular organismal process	BP
3916	GO:0015672	0.498915	1	0.849642	1	1	0.707922	146	monovalent inorganic cation transport	BP
4956	GO:0023057	0.499069	1	0.849559	1	1	0.688527	142	negative regulation of signaling	BP
3858	GO:0015267	0.500512	1	0.848573	1	1	0.688527	142	channel activity	MF
4929	GO:0022803	0.500512	1	0.848573	1	1	0.688527	142	passive transmembrane transporter activity	MF
2281	GO:0007568	0.500688	1	0.848412	1	1	0.722468	149	aging	BP
4420	GO:0016835	0.501868	1	0.847635	1	1	0.693375	143	carbon-oxygen lyase activity	MF
3626	GO:0010648	0.505328	1	0.845237	1	1	0.698224	144	negative regulation of cell communication	BP
9359	GO:0070085	0.506353	1	0.844542	1	1	0.683678	141	glycosylation	BP
8742	GO:0051641	0.507124	1	0.760409	1	2	1.66313	343	cellular localization	BP
7486	GO:0045595	0.508226	1	0.843227	1	1	0.688527	142	regulation of cell differentiation	BP
8747	GO:0051649	0.510474	1	0.688065	1	4	3.59295	741	establishment of localization in cell	BP
2732	GO:0009150	0.511067	1	0.841181	1	1	0.727317	150	purine ribonucleotide metabolic process	BP
7600	GO:0045935	0.512598	1	0.755772	1	2	1.67283	345	positive regulation of nucleobase-containing compound metabolic process	BP
5454	GO:0031399	0.516317	1	0.837484	1	1	0.693375	143	regulation of protein modification process	BP
1665	GO:0006163	0.520034	1	0.83474	1	1	0.746712	154	purine nucleotide metabolic process	BP
1912	GO:0006605	0.525834	1	0.830522	1	1	0.727317	150	protein targeting	BP
3576	GO:0010557	0.526906	1	0.743408	1	2	1.73101	357	positive regulation of macromolecule biosynthetic process	BP
2356	GO:0008150	0.528846	1	0.590802	1	67	66.5592	13727	biological_process	BP
9610	GO:0071214	0.529627	1	0.827716	1	1	0.722468	149	cellular response to abiotic stimulus	BP
9085	GO:0055082	0.529961	1	0.827422	1	1	0.761258	157	cellular chemical homeostasis	BP
4176	GO:0016310	0.533043	1	0.694156	1	3	2.77835	573	phosphorylation	BP
10359	GO:0098542	0.543695	1	0.684169	1	3	2.84623	587	defense response to other organism	BP
2711	GO:0009119	0.544218	1	0.816536	1	1	0.790351	163	ribonucleoside metabolic process	BP
1932	GO:0006633	0.548503	1	0.813186	1	1	0.790351	163	fatty acid biosynthetic process	BP
10717	GO:1901659	0.548759	1	0.812959	1	1	0.814595	168	glycosyl compound biosynthetic process	BP
8557	GO:0051173	0.549733	1	0.722987	1	2	1.7892	369	positive regulation of nitrogen compound metabolic process	BP
5419	GO:0031328	0.551793	1	0.721097	1	2	1.80375	372	positive regulation of cellular biosynthetic process	BP
5415	GO:0031324	0.552003	1	0.720907	1	2	1.7989	371	negative regulation of cellular metabolic process	BP
3616	GO:0010628	0.553329	1	0.719684	1	2	1.81344	374	positive regulation of gene expression	BP
8216	GO:0048608	0.555712	1	0.717474	1	2	1.85223	382	reproductive structure development	BP
6719	GO:0042578	0.557884	1	0.71547	1	2	1.83769	379	phosphoric ester hydrolase activity	MF
3120	GO:0009888	0.55943	1	0.804491	1	1	0.766107	158	tissue development	BP
1852	GO:0006520	0.563174	1	0.710547	1	2	1.81829	375	cellular amino acid metabolic process	BP
5697	GO:0032403	0.563492	1	0.801129	1	1	0.809746	167	protein complex binding	MF
2932	GO:0009611	0.565022	1	0.799841	1	1	0.838839	173	response to wounding	BP
3123	GO:0009891	0.565854	1	0.708017	1	2	1.85708	383	positive regulation of biosynthetic process	BP
5870	GO:0033036	0.568954	1	0.631967	1	4	3.93236	811	macromolecule localization	BP
7323	GO:0044802	0.569159	1	0.796414	1	1	0.838839	173
2794	GO:0009259	0.57464	1	0.791799	1	1	0.853385	176	ribonucleotide metabolic process	BP
9341	GO:0070013	0.575234	1	0.791295	1	1	0.853385	176	intracellular organelle lumen	CC
10702	GO:1901607	0.575731	1	0.790895	1	1	0.83399	172	alpha-amino acid biosynthetic process	BP
2357	GO:0008152	0.576728	1	0.512857	1	45	45.3167	9346	metabolic process	BP
3382	GO:0010243	0.579519	1	0.787628	1	1	0.867931	179	response to organonitrogen compound	BP
7197	GO:0044262	0.580619	1	0.6939	1	2	1.92981	398	cellular carbohydrate metabolic process	BP
6015	GO:0033692	0.580724	1	0.786589	1	1	0.87278	180	cellular polysaccharide biosynthetic process	BP
707	GO:0003824	0.581847	1	0.507028	1	42	41.9807	8658	catalytic activity	MF
3011	GO:0009725	0.582977	1	0.617851	1	4	4.09722	845	response to hormone	BP
6109	GO:0034220	0.588037	1	0.780214	1	1	0.892175	184	ion transmembrane transport	BP
1485	GO:0005783	0.592257	1	0.636566	1	3	3.00624	620	endoplasmic reticulum	CC
3671	GO:0010817	0.593304	1	0.775546	1	1	0.901873	186	regulation of hormone levels	BP
10695	GO:1901576	0.59455	1	0.511102	1	18	18.7551	3868	organic substance biosynthetic process	BP
2708	GO:0009116	0.596506	1	0.772668	1	1	0.916419	189	nucleoside metabolic process	BP
9251	GO:0061024	0.596703	1	0.772504	1	1	0.901873	186	membrane organization	BP
10194	GO:0090407	0.599573	1	0.675207	1	2	1.988	410	organophosphate biosynthetic process	BP
4053	GO:0016020	0.59977	1	0.496379	1	24	24.4863	5050	membrane	CC
3777	GO:0015077	0.600485	1	0.769054	1	1	0.935814	193	monovalent inorganic cation transmembrane transporter activity	MF
4795	GO:0019693	0.602684	1	0.767058	1	1	0.926117	191	ribose phosphate metabolic process	BP
3736	GO:0012501	0.607087	1	0.763004	1	1	0.930966	192	programmed cell death	BP
2410	GO:0008270	0.607582	1	0.572991	1	5	5.21244	1075	zinc ion binding	MF
8541	GO:0051128	0.611506	1	0.663107	1	2	1.98315	409	regulation of cellular component organization	BP
4133	GO:0016192	0.611601	1	0.663003	1	2	2.00255	413	vesicle-mediated transport	BP
6329	GO:0035251	0.613891	1	0.756609	1	1	0.974605	201	UDP-glucosyltransferase activity	MF
642	GO:0003006	0.614543	1	0.565644	1	5	5.22698	1078	developmental process involved in reproduction	BP
2543	GO:0008652	0.617461	1	0.753272	1	1	0.926117	191	cellular amino acid biosynthetic process	BP
8773	GO:0051726	0.619226	1	0.751602	1	1	0.91157	188	regulation of cell cycle	BP
7807	GO:0046527	0.621225	1	0.749607	1	1	0.994	205	glucosyltransferase activity	MF
1615	GO:0006066	0.621756	1	0.749122	1	1	0.964907	199	alcohol metabolic process	BP
669	GO:0003674	0.625505	1	0.493833	1	67	67.3059	13881	molecular_function	MF
4390	GO:0016788	0.627629	1	0.526153	1	7	7.39439	1525	hydrolase activity, acting on ester bonds	MF
7292	GO:0044707	0.628598	1	0.536228	1	6	6.45857	1332
1978	GO:0006732	0.629437	1	0.741612	1	1	0.998848	206	coenzyme metabolic process	BP
5733	GO:0032501	0.629452	1	0.535309	1	6	6.46342	1333	multicellular organismal process	BP
1458	GO:0005743	0.632207	1	0.738886	1	1	0.989151	204	mitochondrial inner membrane	CC
8118	GO:0048364	0.635913	1	0.735192	1	1	0.989151	204	root development	BP
3014	GO:0009733	0.636991	1	0.734085	1	1	1.01824	210	response to auxin	BP
128	GO:0000271	0.63747	1	0.733611	1	1	1.00855	208	polysaccharide biosynthetic process	BP
3606	GO:0010605	0.638979	1	0.634155	1	2	2.09467	432	negative regulation of macromolecule metabolic process	BP
3015	GO:0009734	0.642369	1	0.728617	1	1	1.04734	216	auxin-activated signaling pathway	BP
6216	GO:0034637	0.642727	1	0.72826	1	1	1.03764	214	cellular carbohydrate biosynthetic process	BP
7580	GO:0045892	0.645323	1	0.725613	1	1	1.02309	211	negative regulation of transcription, DNA-templated	BP
6792	GO:0042803	0.645911	1	0.725017	1	1	1.01339	209	protein homodimerization activity	MF
2224	GO:0007275	0.646319	1	0.626138	1	2	2.20135	454	multicellular organism development	BP
1940	GO:0006644	0.650894	1	0.719848	1	1	1.01824	210	phospholipid metabolic process	BP
5589	GO:0031988	0.65119	1	0.71956	1	1	0.994	205
1377	GO:0005509	0.655808	1	0.714615	1	1	1.10067	227	calcium ion binding	MF
2394	GO:0008219	0.657419	1	0.712926	1	1	1.07643	222	cell death	BP
4157	GO:0016265	0.657419	1	0.712926	1	1	1.07643	222
7267	GO:0044459	0.65892	1	0.612166	1	2	2.22074	458	plasma membrane part	CC
7247	GO:0044434	0.660026	1	0.516071	1	5	5.58579	1152	chloroplast part	CC
4911	GO:0022414	0.664373	1	0.511195	1	5	5.53246	1141	reproductive process	BP
9747	GO:0071702	0.665163	1	0.510305	1	5	5.53731	1142	organic substance transport	BP
7192	GO:0044249	0.66649	1	0.436837	1	17	18.4351	3802	cellular biosynthetic process	BP
11056	GO:1903507	0.669508	1	0.699851	1	1	1.09098	225	negative regulation of nucleic acid-templated transcription	BP
7248	GO:0044435	0.670601	1	0.504149	1	5	5.65368	1166	plastid part	CC
10935	GO:1902679	0.671333	1	0.697836	1	1	1.09582	226	negative regulation of RNA biosynthetic process	BP
7844	GO:0046686	0.680351	1	0.687714	1	1	1.14431	236	response to cadmium ion	BP
2028	GO:0006820	0.680756	1	0.687274	1	1	1.12007	231	anion transport	BP
3769	GO:0015031	0.681446	1	0.53935	1	3	3.42324	706	protein transport	BP
5734	GO:0032502	0.68694	1	0.433641	1	11	12.0783	2491	developmental process	BP
3007	GO:0009719	0.691621	1	0.499172	1	4	4.69362	968	response to endogenous stimulus	BP
8610	GO:0051253	0.693029	1	0.673092	1	1	1.15886	239	negative regulation of RNA metabolic process	BP
1383	GO:0005525	0.696776	1	0.668671	1	1	1.16371	240	GTP binding	MF
2661	GO:0009057	0.70415	1	0.512356	1	3	3.56385	735	macromolecule catabolic process	BP
7396	GO:0045184	0.709214	1	0.506204	1	3	3.559	734	establishment of protein localization	BP
3124	GO:0009892	0.710215	1	0.551633	1	2	2.3953	494	negative regulation of metabolic process	BP
4753	GO:0019438	0.710395	1	0.41194	1	10	11.4189	2355	aromatic compound biosynthetic process	BP
1536	GO:0005886	0.712945	1	0.404067	1	11	12.4032	2558	plasma membrane	CC
7929	GO:0046983	0.714425	1	0.64718	1	1	1.22674	253	protein dimerization activity	MF
3605	GO:0010604	0.717068	1	0.543072	1	2	2.43894	503	positive regulation of macromolecule metabolic process	BP
2852	GO:0009416	0.720901	1	0.538211	1	2	2.54561	525	response to light stimulus	BP
5584	GO:0031982	0.72216	1	0.637458	1	1	1.2025	248	vesicle	CC
4637	GO:0019001	0.723611	1	0.635568	1	1	1.25583	259	guanyl nucleotide binding	MF
5759	GO:0032561	0.723611	1	0.635568	1	1	1.25583	259	guanyl ribonucleotide binding	MF
11282	GO:2000026	0.733069	1	0.522624	1	2	2.52136	520	regulation of multicellular organismal development	BP
8209	GO:0048585	0.733219	1	0.623094	1	1	1.28978	266	negative regulation of response to stimulus	BP
10703	GO:1901615	0.734433	1	0.621476	1	1	1.31887	272	organic hydroxy compound metabolic process	BP
4802	GO:0019725	0.735301	1	0.620327	1	1	1.32372	273	cellular homeostasis	BP
7599	GO:0045934	0.735348	1	0.620284	1	1	1.29462	267	negative regulation of nucleobase-containing compound metabolic process	BP
6390	GO:0035556	0.736199	1	0.518535	1	2	2.5844	533	intracellular signal transduction	BP
2336	GO:0008104	0.738043	1	0.470165	1	3	3.73356	770	protein localization	BP
6207	GO:0034613	0.738097	1	0.616639	1	1	1.28978	266	cellular protein localization	BP
7198	GO:0044264	0.741854	1	0.611573	1	1	1.33826	276	cellular polysaccharide metabolic process	BP
10918	GO:1902582	0.742091	1	0.510809	1	2	2.53591	523
5416	GO:0031325	0.742835	1	0.509818	1	2	2.565	529	positive regulation of cellular metabolic process	BP
8569	GO:0051186	0.748573	1	0.602419	1	1	1.36251	281	cofactor metabolic process	BP
10700	GO:1901605	0.752436	1	0.597088	1	1	1.35281	279	alpha-amino acid metabolic process	BP
5572	GO:0031966	0.752726	1	0.596668	1	1	1.3819	285	mitochondrial membrane	CC
2379	GO:0008194	0.753312	1	0.595839	1	1	1.4013	289	UDP-glycosyltransferase activity	MF
10735	GO:1901700	0.757394	1	0.418116	1	4	5.1785	1068	response to oxygen-containing compound	BP
8556	GO:0051172	0.759525	1	0.587116	1	1	1.38675	286	negative regulation of nitrogen compound metabolic process	BP
2894	GO:0009535	0.763105	1	0.581954	1	1	1.48373	306	chloroplast thylakoid membrane	CC
9062	GO:0055035	0.763105	1	0.581954	1	1	1.48373	306	plastid thylakoid membrane	CC
2822	GO:0009314	0.764312	1	0.480705	1	2	2.7638	570	response to radiation	BP
6898	GO:0043167	0.765255	1	0.311995	1	28	30.4649	6283	ion binding	MF
5575	GO:0031969	0.768878	1	0.573631	1	1	1.44009	297	chloroplast membrane	CC
6145	GO:0034357	0.772372	1	0.568461	1	1	1.52737	315	photosynthetic membrane	CC
6743	GO:0042651	0.772372	1	0.568461	1	1	1.52737	315	thylakoid membrane	CC
6602	GO:0042170	0.775953	1	0.563185	1	1	1.46918	303	plastid membrane	CC
4848	GO:0019866	0.777785	1	0.560443	1	1	1.47888	305	organelle inner membrane	CC
11312	GO:2000112	0.77922	1	0.349249	1	7	8.61628	1777	regulation of cellular macromolecule biosynthetic process	BP
5659	GO:0032268	0.781089	1	0.555496	1	1	1.43039	295	regulation of cellular protein metabolic process	BP
8165	GO:0048513	0.782067	1	0.553986	1	1	1.47888	305	animal organ development	BP
1412	GO:0005654	0.783319	1	0.552113	1	1	1.42554	294	nucleoplasm	CC
3575	GO:0010556	0.78838	1	0.337532	1	7	8.70841	1796	regulation of macromolecule biosynthetic process	BP
8599	GO:0051239	0.788668	1	0.446077	1	2	2.83654	585	regulation of multicellular organismal process	BP
4392	GO:0016791	0.792724	1	0.537508	1	1	1.54676	319	phosphatase activity	MF
6223	GO:0034654	0.797826	1	0.317792	1	8	10.1	2083	nucleobase-containing compound biosynthetic process	BP
1270	GO:0004872	0.800603	1	0.524995	1	1	1.55161	320	receptor activity	MF
8271	GO:0048856	0.803091	1	0.340013	1	5	6.52646	1346	anatomical structure development	BP
3617	GO:0010629	0.805525	1	0.517004	1	1	1.58555	327	negative regulation of gene expression	BP
7249	GO:0044436	0.805953	1	0.516255	1	1	1.69222	349	thylakoid part	CC
4064	GO:0016043	0.807326	1	0.299511	1	9	10.9825	2265	cellular component organization	BP
3125	GO:0009893	0.809325	1	0.415199	1	2	2.94321	607	positive regulation of metabolic process	BP
3182	GO:0009966	0.813769	1	0.503331	1	1	1.65828	342	regulation of signal transduction	BP
5417	GO:0031326	0.814653	1	0.303139	1	7	8.97509	1851	regulation of cellular biosynthetic process	BP
7336	GO:0044877	0.817265	1	0.49745	1	1	1.62919	336	macromolecular complex binding	MF
6791	GO:0042802	0.817573	1	0.496915	1	1	1.65343	341	identical protein binding	MF
8204	GO:0048580	0.821566	1	0.49008	1	1	1.68253	347	regulation of post-embryonic development	BP
4953	GO:0023051	0.822493	1	0.488472	1	1	1.70677	352	regulation of signaling	BP
1753	GO:0006355	0.82318	1	0.300629	1	6	7.96654	1643	regulation of transcription, DNA-templated	BP
11055	GO:1903506	0.824125	1	0.299333	1	6	7.97624	1645	regulation of nucleic acid-templated transcription	BP
3121	GO:0009889	0.824275	1	0.290236	1	7	9.09146	1875	regulation of biosynthetic process	BP
8603	GO:0051246	0.824489	1	0.485054	1	1	1.62919	336	regulation of protein metabolic process	BP
4360	GO:0016747	0.824999	1	0.484134	1	1	1.70192	351	transferase activity, transferring acyl groups other than amino-acyl groups	MF
11435	GO:2001141	0.825715	1	0.297146	1	6	7.99079	1648	regulation of RNA biosynthetic process	BP
7900	GO:0046907	0.828729	1	0.384812	1	2	3.04988	629	intracellular transport	BP
5057	GO:0030246	0.829673	1	0.47592	1	1	1.75041	361	carbohydrate binding	MF
3624	GO:0010646	0.831249	1	0.473128	1	1	1.75041	361	regulation of cell communication	BP
2064	GO:0006886	0.833393	1	0.469321	1	1	1.71162	353	intracellular protein transport	BP
5030	GO:0030163	0.836516	1	0.463686	1	1	1.75526	362	protein catabolic process	BP
1749	GO:0006351	0.843671	1	0.272075	1	6	8.3205	1716	transcription, DNA-templated	BP
10345	GO:0097659	0.843671	1	0.272075	1	6	8.3205	1716	nucleic acid-templated transcription	BP
3163	GO:0009941	0.847016	1	0.444309	1	1	1.85708	383	chloroplast envelope	CC
9771	GO:0071840	0.847235	1	0.24679	1	9	11.4965	2371	cellular component organization or biogenesis	BP
4359	GO:0016746	0.848666	1	0.441213	1	1	1.83769	379	transferase activity, transferring acyl groups	MF
3531	GO:0010468	0.849209	1	0.25595	1	7	9.37754	1934	regulation of gene expression	BP
9149	GO:0060255	0.850398	1	0.247779	1	8	10.4976	2165	regulation of macromolecule metabolic process	BP
2885	GO:0009526	0.850791	1	0.437175	1	1	1.87648	387	plastid envelope	CC
8609	GO:0051252	0.851001	1	0.26164	1	6	8.27202	1706	regulation of RNA metabolic process	BP
2871	GO:0009506	0.851274	1	0.347608	1	2	3.3602	693	plasmodesma	CC
909	GO:0004175	0.851701	1	0.435439	1	1	1.88133	388	endopeptidase activity	MF
4368	GO:0016758	0.854199	1	0.430639	1	1	1.92012	396	transferase activity, transferring hexosyl groups	MF
5414	GO:0031323	0.856404	1	0.239448	1	8	10.5994	2186	regulation of cellular metabolic process	BP
8426	GO:0050793	0.856582	1	0.338548	1	2	3.31172	683	regulation of developmental process	BP
1540	GO:0005911	0.860096	1	0.332458	1	2	3.43294	708	cell-cell junction	CC
11217	GO:1990234	0.860876	1	0.417645	1	1	1.89102	390	transferase complex	CC
4690	GO:0019222	0.864571	1	0.222983	1	9	11.8165	2437	regulation of metabolic process	BP
7288	GO:0044702	0.866072	1	0.285317	1	3	4.76635	983
4979	GO:0030054	0.872131	1	0.311189	1	2	3.54446	731	cell junction	CC
4687	GO:0019219	0.875232	1	0.226186	1	6	8.57264	1768	regulation of nucleobase-containing compound metabolic process	BP
3196	GO:0009987	0.876257	1	0.176597	1	46	50.3303	10380	cellular process	BP
5786	GO:0032774	0.876415	1	0.224412	1	6	8.7472	1804	RNA biosynthetic process	BP
2017	GO:0006807	0.877576	1	0.182487	1	19	22.9735	4738	nitrogen compound metabolic process	BP
8170	GO:0048523	0.88232	1	0.292617	1	2	3.51536	725	negative regulation of cellular process	BP
8167	GO:0048519	0.883392	1	0.256285	1	3	4.83423	997	negative regulation of biological process	BP
8736	GO:0051603	0.885267	1	0.367173	1	1	2.08982	431	proteolysis involved in cellular protein catabolic process	BP
7309	GO:0044767	0.887081	1	0.195645	1	8	11.1279	2295
4389	GO:0016787	0.889192	1	0.176255	1	13	16.6216	3428	hydrolase activity	MF
8555	GO:0051171	0.889842	1	0.204039	1	6	8.78114	1811	regulation of nitrogen compound metabolic process	BP
6220	GO:0034645	0.890095	1	0.191213	1	8	11.4722	2366	cellular macromolecule biosynthetic process	BP
2191	GO:0007165	0.891415	1	0.2107	1	5	7.67077	1582	signal transduction	BP
370	GO:0001101	0.891449	1	0.275456	1	2	3.78205	780	response to acid chemical	BP
5573	GO:0031967	0.893648	1	0.348661	1	1	2.1771	449	organelle envelope	CC
5579	GO:0031975	0.893648	1	0.348661	1	1	2.1771	449	envelope	CC
9983	GO:0080090	0.902813	1	0.177363	1	7	10.1679	2097	regulation of primary metabolic process	BP
2943	GO:0009628	0.903015	1	0.192013	1	5	7.90351	1630	response to abiotic stimulus	BP
2113	GO:0006996	0.906064	1	0.216251	1	3	5.10092	1052	organelle organization	BP
7242	GO:0044429	0.907716	1	0.31604	1	1	2.37105	489	mitochondrial part	CC
8169	GO:0048522	0.911913	1	0.235152	1	2	3.88387	801	positive regulation of cellular process	BP
671	GO:0003677	0.917482	1	0.160261	1	6	9.40178	1939	DNA binding	MF
9119	GO:0060089	0.917699	1	0.291613	1	1	2.38075	491	molecular transducer activity	MF
9331	GO:0065007	0.919424	1	0.126022	1	19	23.9433	4938	biological regulation	BP
2872	GO:0009507	0.919464	1	0.164621	1	5	8.03928	1658	chloroplast	CC
9748	GO:0071704	0.921697	1	0.116586	1	36	41.6753	8595	organic substance metabolic process	BP
2663	GO:0009059	0.923638	1	0.140174	1	8	12.1365	2503	macromolecule biosynthetic process	BP
6931	GO:0043234	0.92387	1	0.149743	1	6	9.28056	1914	protein complex	CC
1820	GO:0006468	0.924853	1	0.273325	1	1	2.52136	520	protein phosphorylation	BP
1845	GO:0006508	0.925317	1	0.272123	1	1	2.49227	514	proteolysis	BP
10367	GO:0098588	0.927927	1	0.150063	1	5	8.17019	1685	bounding membrane of organelle	CC
2529	GO:0008610	0.930436	1	0.258585	1	1	2.58925	534	lipid biosynthetic process	BP
2895	GO:0009536	0.932786	1	0.141542	1	5	8.30596	1713	plastid	CC
9340	GO:0070011	0.933203	1	0.25111	1	1	2.62319	541	peptidase activity, acting on L-amino acid peptides	MF
4367	GO:0016757	0.938299	1	0.237035	1	1	2.70077	557	transferase activity, transferring glycosyl groups	MF
10901	GO:1902494	0.939312	1	0.234184	1	1	2.71532	560	catalytic complex	CC
2395	GO:0008233	0.941603	1	0.227678	1	1	2.75896	569	peptidase activity	MF
10368	GO:0098589	0.943418	1	0.222461	1	1	2.75896	569	membrane region	CC
10921	GO:1902589	0.946706	1	0.212857	1	1	2.76865	571
1818	GO:0006464	0.947538	1	0.122938	1	4	7.29256	1504	cellular protein modification process	BP
6467	GO:0036211	0.947538	1	0.122938	1	4	7.29256	1504	protein modification process	BP
7186	GO:0044237	0.965301	1	0.0559699	1	32	39.5321	8153	cellular metabolic process	BP
1453	GO:0005737	0.966442	1	0.0742419	1	6	10.614	2189	cytoplasm	CC
1372	GO:0005488	0.967593	1	0.0524111	1	40	47.4405	9784	binding	MF
7245	GO:0044432	0.967851	1	0.145355	1	1	3.29232	679	endoplasmic reticulum part	CC
6925	GO:0043228	0.968685	1	0.10377	1	2	5.11546	1055	non-membrane-bounded organelle	CC
6929	GO:0043232	0.968685	1	0.10377	1	2	5.11546	1055	intracellular non-membrane-bounded organelle	CC
5327	GO:0031090	0.97003	1	0.0672976	1	6	10.7643	2220	organelle membrane	CC
8166	GO:0048518	0.970677	1	0.0983621	1	2	5.13001	1058	positive regulation of biological process	BP
3033	GO:0009755	0.973319	1	0.125833	1	1	3.61719	746	hormone-mediated signaling pathway	BP
1454	GO:0005739	0.973942	1	0.0893064	1	2	5.33366	1100	mitochondrion	CC
1494	GO:0005794	0.974402	1	0.121846	1	1	3.53476	729	Golgi apparatus	CC
8207	GO:0048583	0.975012	1	0.119576	1	1	3.54446	731	regulation of response to stimulus	BP
7241	GO:0044428	0.975021	1	0.0730073	1	3	6.77374	1397	nuclear part	CC
10644	GO:1901360	0.976678	1	0.0429781	1	15	22.0571	4549	organic cyclic compound metabolic process	BP
7779	GO:0046483	0.976744	1	0.0434536	1	14	20.8982	4310	heterocycle metabolic process	BP
5145	GO:0030529	0.976905	1	0.11242	1	1	3.7675	777	intracellular ribonucleoprotein complex	CC
6218	GO:0034641	0.979157	1	0.0393571	1	14	21.0679	4345	cellular nitrogen compound metabolic process	BP
5861	GO:0032991	0.982715	1	0.0396322	1	7	12.9123	2663	macromolecular complex	CC
4232	GO:0016462	0.983682	1	0.0854119	1	1	3.85963	796	pyrophosphatase activity	MF
4409	GO:0016818	0.98421	1	0.0831963	1	1	3.89357	803	hydrolase activity, acting on acid anhydrides, in phosphorus-containing anhydrides	MF
4408	GO:0016817	0.984941	1	0.0801011	1	1	3.93721	812	hydrolase activity, acting on acid anhydrides	MF
1050	GO:0004518	0.988583	1	0.0640715	1	1	4.27662	882	nuclease activity	MF
8423	GO:0050789	0.98892	1	0.0221645	1	14	22.0377	4545	regulation of biological process	BP
8427	GO:0050794	0.989038	1	0.0227439	1	12	19.7248	4068	regulation of cellular process	BP
10647	GO:1901363	0.989853	1	0.0185849	1	24	33.4226	6893	heterocyclic compound binding	MF
10286	GO:0097159	0.990015	1	0.0183099	1	24	33.4469	6898	organic cyclic compound binding	MF
1508	GO:0005829	0.991136	1	0.0300982	1	3	8.00533	1651	cytosol	CC
7200	GO:0044267	0.992682	1	0.0225706	1	4	9.97394	2057	cellular protein metabolic process	BP
1159	GO:0004674	0.992995	1	0.0429507	1	1	4.69362	968	protein serine/threonine kinase activity	MF
10314	GO:0097367	0.993156	1	0.0173243	1	7	14.0566	2899	carbohydrate derivative binding	MF
1379	GO:0005515	0.994545	1	0.0239363	1	2	6.91921	1427	protein binding	MF
4773	GO:0019538	0.995052	1	0.014605	1	5	11.865	2447	protein metabolic process	BP
6899	GO:0043168	0.995772	1	0.0107287	1	8	16.001	3300	anion binding	MF
7187	GO:0044238	0.996276	1	0.00720796	1	28	39.149	8074	primary metabolic process	BP
1157	GO:0004672	0.996291	1	0.0252656	1	1	5.26577	1086	protein kinase activity	MF
1975	GO:0006725	0.996374	1	0.00827038	1	12	21.4316	4420	cellular aromatic compound metabolic process	BP
7257	GO:0044446	0.996519	1	0.00753344	1	15	24.9227	5140	intracellular organelle part	CC
6983	GO:0043412	0.996666	1	0.0112434	1	4	10.6479	2196	macromolecule modification	BP
7235	GO:0044422	0.996828	1	0.00691362	1	15	25.0585	5168	organelle part	CC
86	GO:0000166	0.997188	1	0.0074018	1	8	16.5198	3407	nucleotide binding	MF
10626	GO:1901265	0.997188	1	0.0074018	1	8	16.5198	3407	nucleoside phosphate binding	MF
1658	GO:0006139	0.99774	1	0.00564213	1	10	19.5503	4032	nucleobase-containing compound metabolic process	BP
4378	GO:0016773	0.998191	1	0.0137248	1	1	5.90096	1217	phosphotransferase activity, alcohol group as acceptor	MF
6454	GO:0036094	0.998206	1	0.00490729	1	8	17.0871	3524	small molecule binding	MF
4354	GO:0016740	0.998241	1	0.00481758	1	8	17.1113	3529	transferase activity	MF
6409	GO:0035639	0.998912	1	0.00372545	1	5	13.4457	2773	purine ribonucleoside triphosphate binding	MF
4172	GO:0016301	0.998948	1	0.00860736	1	1	6.40039	1320	kinase activity	MF
483	GO:0001883	0.999009	1	0.00342243	1	5	13.5572	2796	purine nucleoside binding	MF
5753	GO:0032550	0.999009	1	0.00342243	1	5	13.5572	2796	purine ribonucleoside binding	MF
4077	GO:0016070	0.999013	1	0.00316093	1	6	15.1767	3130	RNA metabolic process	BP
5752	GO:0032549	0.99904	1	0.00332348	1	5	13.6008	2805	ribonucleoside binding	MF
482	GO:0001882	0.99905	1	0.00329125	1	5	13.6105	2807	nucleoside binding	MF
5756	GO:0032555	0.999086	1	0.0031797	1	5	13.6493	2815	purine ribonucleotide binding	MF
4518	GO:0017076	0.999104	1	0.00312296	1	5	13.6736	2820	purine nucleotide binding	MF
670	GO:0003676	0.999139	1	0.00249908	1	8	18.2314	3760	nucleic acid binding	MF
5755	GO:0032553	0.999226	1	0.00273254	1	5	13.8384	2854	ribonucleotide binding	MF
1382	GO:0005524	0.9993	1	0.00275673	1	4	12.3838	2554	ATP binding	MF
5758	GO:0032559	0.999417	1	0.00233408	1	4	12.5874	2596	adenyl ribonucleotide binding	MF
5154	GO:0030554	0.999429	1	0.00229036	1	4	12.6117	2601	adenyl nucleotide binding	MF
1396	GO:0005575	0.999504	1	0.00132074	1	61	70.7873	14599	cellular_component	CC
7255	GO:0044444	0.999658	1	0.000803026	0.836315	21	34.8385	7185	cytoplasmic part	CC
4377	GO:0016772	0.999757	1	0.00238178	1	1	7.71441	1591	transferase activity, transferring phosphorus-containing groups	MF
688	GO:0003723	0.999885	1	0.0012261	1	1	8.39808	1732	RNA binding	MF
10159	GO:0090304	0.999914	1	0.00033227	0.380648	6	17.8144	3674	nucleic acid metabolic process	BP
1404	GO:0005634	0.999935	1	0.00025609	0.325975	6	18.149	3743	nucleus	CC
6901	GO:0043170	0.999984	1	5.02142e-05	0.0719067	14	30.3534	6260	macromolecule metabolic process	BP
7196	GO:0044260	0.999994	1	2.14931e-05	0.035175	12	28.8599	5952	cellular macromolecule metabolic process	BP
7237	GO:0044424	1	1	3.46598e-07	0.000690011	35	56.401	11632	intracellular part	CC
7270	GO:0044464	1	1	3.61388e-07	0.000690011	46	65.2209	13451	cell part	CC
6924	GO:0043227	1	1	2.13374e-07	0.000611104	17	39.0375	8051	membrane-bounded organelle	CC
6928	GO:0043231	1	1	7.90289e-08	0.000301785	16	38.7757	7997	intracellular membrane-bounded organelle	CC
6923	GO:0043226	1	1	3.7713e-08	0.00021602	18	41.6462	8589	organelle	CC
6926	GO:0043229	1	1	1.46443e-08	0.000167766	17	41.3213	8522	intracellular organelle	CC
1851	GO:0006518	1	1	0.79839	1	0	0.208497	43	peptide metabolic process	BP
2296	GO:0007610	1	1	0.861217	1	0	0.140615	29	behavior	BP
1	GO:0000002	1	1	0.956492	1	0	0.043639	9	mitochondrial genome maintenance	BP
2	GO:0000003	1	1	0.887958	1	0	0.121219	25	reproduction	BP
3	GO:0000009	1	1	0.994148	1	0	0.00484878	1	alpha-1,6-mannosyltransferase activity	MF
4	GO:0000012	1	1	0.983107	1	0	0.0145463	3	single strand break repair	BP
5	GO:0000014	1	1	0.977897	1	0	0.0193951	4	single-stranded DNA endodeoxyribonuclease activity	MF
6	GO:0000015	1	1	0.964573	1	0	0.0339415	7	phosphopyruvate hydratase complex	CC
7	GO:0000018	1	1	0.922587	1	0	0.0824292	17	regulation of DNA recombination	BP
8	GO:0000019	1	1	0.993761	1	0	0.00484878	1	regulation of mitotic recombination	BP
9	GO:0000023	1	1	0.972898	1	0	0.0242439	5	maltose metabolic process	BP
10	GO:0000024	1	1	0.989616	1	0	0.00969756	2	maltose biosynthetic process	BP
11	GO:0000025	1	1	0.98769	1	0	0.00969756	2	maltose catabolic process	BP
12	GO:0000026	1	1	0.984803	1	0	0.0145463	3	alpha-1,2-mannosyltransferase activity	MF
13	GO:0000027	1	1	0.909991	1	0	0.101824	21	ribosomal large subunit assembly	BP
14	GO:0000028	1	1	0.924262	1	0	0.087278	18	ribosomal small subunit assembly	BP
15	GO:0000030	1	1	0.900205	1	0	0.106673	22	mannosyltransferase activity	MF
17	GO:0000033	1	1	0.988549	1	0	0.00969756	2	alpha-1,3-mannosyltransferase activity	MF
18	GO:0000035	1	1	0.980821	1	0	0.0193951	4	acyl binding	MF
19	GO:0000036	1	1	0.981111	1	0	0.0193951	4	acyl carrier activity	MF
20	GO:0000038	1	1	0.904224	1	0	0.0969756	20	very long-chain fatty acid metabolic process	BP
22	GO:0000042	1	1	0.988656	1	0	0.00969756	2	protein targeting to Golgi	BP
23	GO:0000045	1	1	0.941975	1	0	0.0533366	11	autophagosome assembly	BP
24	GO:0000049	1	1	0.809567	1	0	0.1988	41	tRNA binding	MF
25	GO:0000050	1	1	0.989591	1	0	0.0145463	3	urea cycle	BP
26	GO:0000053	1	1	0.993734	1	0	0.00969756	2	argininosuccinate metabolic process	BP
27	GO:0000054	1	1	0.951027	1	0	0.0484878	10	ribosomal subunit export from nucleus	BP
28	GO:0000055	1	1	0.97472	1	0	0.0242439	5	ribosomal large subunit export from nucleus	BP
29	GO:0000056	1	1	0.985075	1	0	0.0145463	3	ribosomal small subunit export from nucleus	BP
30	GO:0000060	1	1	0.949582	1	0	0.043639	9	protein import into nucleus, translocation	BP
31	GO:0000062	1	1	0.948542	1	0	0.0533366	11	fatty-acyl-CoA binding	MF
32	GO:0000064	1	1	0.984585	1	0	0.0145463	3	L-ornithine transmembrane transporter activity	MF
33	GO:0000066	1	1	0.990214	1	0	0.00969756	2	mitochondrial ornithine transport	BP
34	GO:0000070	1	1	0.967771	1	0	0.0290927	6	mitotic sister chromatid segregation	BP
35	GO:0000075	1	1	0.810051	1	0	0.189102	39	cell cycle checkpoint	BP
36	GO:0000076	1	1	0.951787	1	0	0.043639	9	DNA replication checkpoint	BP
37	GO:0000077	1	1	0.903883	1	0	0.0921268	19	DNA damage checkpoint	BP
38	GO:0000079	1	1	0.893729	1	0	0.111522	23	regulation of cyclin-dependent protein serine/threonine kinase activity	BP
39	GO:0000082	1	1	0.917774	1	0	0.0824292	17	G1/S transition of mitotic cell cycle	BP
40	GO:0000083	1	1	0.987644	1	0	0.00969756	2	regulation of transcription involved in G1/S transition of mitotic cell cycle	BP
41	GO:0000086	1	1	0.977169	1	0	0.0193951	4	G2/M transition of mitotic cell cycle	BP
42	GO:0000095	1	1	0.988414	1	0	0.00969756	2	S-adenosyl-L-methionine transmembrane transporter activity	MF
43	GO:0000096	1	1	0.816322	1	0	0.1988	41	sulfur amino acid metabolic process	BP
44	GO:0000097	1	1	0.856277	1	0	0.150312	31	sulfur amino acid biosynthetic process	BP
45	GO:0000098	1	1	0.979679	1	0	0.0193951	4	sulfur amino acid catabolic process	BP
46	GO:0000099	1	1	0.988455	1	0	0.00969756	2	sulfur amino acid transmembrane transporter activity	MF
47	GO:0000101	1	1	0.994027	1	0	0.00484878	1	sulfur amino acid transport	BP
48	GO:0000103	1	1	0.97058	1	0	0.0290927	6	sulfate assimilation	BP
49	GO:0000104	1	1	0.97713	1	0	0.0193951	4	succinate dehydrogenase activity	MF
50	GO:0000105	1	1	0.958647	1	0	0.0387902	8	histidine biosynthetic process	BP
51	GO:0000107	1	1	0.993975	1	0	0.00484878	1	imidazoleglycerol-phosphate synthase activity	MF
52	GO:0000109	1	1	0.95757	1	0	0.0387902	8	nucleotide-excision repair complex	CC
53	GO:0000110	1	1	0.988179	1	0	0.00969756	2	nucleotide-excision repair factor 1 complex	CC
54	GO:0000111	1	1	0.987248	1	0	0.0145463	3	nucleotide-excision repair factor 2 complex	CC
55	GO:0000118	1	1	0.945563	1	0	0.0533366	11	histone deacetylase complex	CC
56	GO:0000120	1	1	0.957337	1	0	0.043639	9	RNA polymerase I transcription factor complex	CC
57	GO:0000121	1	1	0.995098	1	0	0.00484878	1	glycerol-1-phosphatase activity	MF
58	GO:0000122	1	1	0.846217	1	0	0.164858	34	negative regulation of transcription from RNA polymerase II promoter	BP
59	GO:0000123	1	1	0.868307	1	0	0.140615	29	histone acetyltransferase complex	CC
60	GO:0000124	1	1	0.985453	1	0	0.0145463	3	SAGA complex	CC
61	GO:0000125	1	1	0.997173	1	0	0.00484878	1	PCAF complex	CC
62	GO:0000126	1	1	0.987751	1	0	0.00969756	2	transcription factor TFIIIB complex	CC
63	GO:0000127	1	1	0.981398	1	0	0.0145463	3	transcription factor TFIIIC complex	CC
64	GO:0000131	1	1	0.984507	1	0	0.0145463	3	incipient cellular bud site	CC
65	GO:0000132	1	1	0.994127	1	0	0.00484878	1	establishment of mitotic spindle orientation	BP
66	GO:0000138	1	1	0.979016	1	0	0.0193951	4	Golgi trans cisterna	CC
67	GO:0000139	1	1	0.0727587	1	0	2.50682	517	Golgi membrane	CC
68	GO:0000140	1	1	0.991521	1	0	0.00969756	2	acylglycerone-phosphate reductase activity	MF
70	GO:0000146	1	1	0.989909	1	0	0.00969756	2	microfilament motor activity	MF
71	GO:0000147	1	1	0.983728	1	0	0.0145463	3	actin cortical patch assembly	BP
72	GO:0000148	1	1	0.89744	1	0	0.106673	22	1,3-beta-D-glucan synthase complex	CC
74	GO:0000150	1	1	0.952384	1	0	0.0533366	11	recombinase activity	MF
75	GO:0000151	1	1	0.430692	1	0	0.800048	165	ubiquitin ligase complex	CC
76	GO:0000152	1	1	0.910908	1	0	0.0824292	17	nuclear ubiquitin ligase complex	CC
77	GO:0000153	1	1	0.9824	1	0	0.0193951	4	cytoplasmic ubiquitin ligase complex	CC
78	GO:0000154	1	1	0.837154	1	0	0.169707	35	rRNA modification	BP
79	GO:0000155	1	1	0.839688	1	0	0.169707	35	phosphorelay sensor kinase activity	MF
80	GO:0000156	1	1	0.954905	1	0	0.043639	9	phosphorelay response regulator activity	MF
81	GO:0000159	1	1	0.916122	1	0	0.087278	18	protein phosphatase type 2A complex	CC
82	GO:0000160	1	1	0.424777	1	0	0.863083	178	phosphorelay signal transduction system	BP
84	GO:0000164	1	1	0.979159	1	0	0.0242439	5	protein phosphatase type 1 complex	CC
87	GO:0000169	1	1	0.994212	1	0	0.00484878	1	activation of MAPK activity involved in osmosensory signaling pathway	BP
88	GO:0000171	1	1	0.996826	1	0	0.00484878	1	ribonuclease MRP activity	MF
89	GO:0000172	1	1	0.993458	1	0	0.00969756	2	ribonuclease MRP complex	CC
90	GO:0000175	1	1	0.871633	1	0	0.145463	30	3'-5'-exoribonuclease activity	MF
91	GO:0000176	1	1	0.963558	1	0	0.0387902	8	nuclear exosome (RNase complex)	CC
92	GO:0000177	1	1	0.955564	1	0	0.043639	9	cytoplasmic exosome (RNase complex)	CC
93	GO:0000178	1	1	0.907429	1	0	0.0969756	20	exosome (RNase complex)	CC
94	GO:0000179	1	1	0.977625	1	0	0.0193951	4	rRNA (adenine-N6,N6-)-dimethyltransferase activity	MF
95	GO:0000182	1	1	0.977749	1	0	0.0193951	4	rDNA binding	MF
96	GO:0000183	1	1	0.990999	1	0	0.00969756	2	chromatin silencing at rDNA	BP
97	GO:0000184	1	1	0.869676	1	0	0.135766	28	nuclear-transcribed mRNA catabolic process, nonsense-mediated decay	BP
98	GO:0000187	1	1	0.990115	1	0	0.00969756	2	activation of MAPK activity	BP
99	GO:0000209	1	1	0.63552	1	0	0.441239	91	protein polyubiquitination	BP
100	GO:0000210	1	1	0.974667	1	0	0.0290927	6	NAD+ diphosphatase activity	MF
101	GO:0000212	1	1	0.978757	1	0	0.0193951	4	meiotic spindle organization	BP
102	GO:0000213	1	1	0.990635	1	0	0.00969756	2	tRNA-intron endonuclease activity	MF
103	GO:0000214	1	1	0.987777	1	0	0.0145463	3	tRNA-intron endonuclease complex	CC
104	GO:0000215	1	1	0.994761	1	0	0.00484878	1	tRNA 2'-phosphotransferase activity	MF
105	GO:0000217	1	1	0.943897	1	0	0.0630341	13	DNA secondary structure binding	MF
106	GO:0000220	1	1	0.972236	1	0	0.0242439	5	vacuolar proton-transporting V-type ATPase, V0 domain	CC
107	GO:0000221	1	1	0.988503	1	0	0.00969756	2	vacuolar proton-transporting V-type ATPase, V1 domain	CC
108	GO:0000224	1	1	0.983556	1	0	0.0145463	3	peptide-N4-(N-acetyl-beta-glucosaminyl)asparagine amidase activity	MF
109	GO:0000225	1	1	0.996309	1	0	0.00484878	1	N-acetylglucosaminylphosphatidylinositol deacetylase activity	MF
110	GO:0000226	1	1	0.54385	1	0	0.581853	120	microtubule cytoskeleton organization	BP
111	GO:0000228	1	1	0.899927	1	0	0.101824	21	nuclear chromosome	CC
112	GO:0000229	1	1	0.947502	1	0	0.0533366	11	cytoplasmic chromosome	CC
113	GO:0000234	1	1	0.983149	1	0	0.0193951	4	phosphoethanolamine N-methyltransferase activity	MF
114	GO:0000242	1	1	0.995455	1	0	0.00484878	1	pericentriolar material	CC
115	GO:0000243	1	1	0.934292	1	0	0.0678829	14	commitment complex	CC
116	GO:0000244	1	1	0.990473	1	0	0.00969756	2	spliceosomal tri-snRNP complex assembly	BP
117	GO:0000245	1	1	0.928521	1	0	0.0727317	15	spliceosomal complex assembly	BP
118	GO:0000247	1	1	0.994559	1	0	0.00484878	1	C-8 sterol isomerase activity	MF
119	GO:0000249	1	1	0.994252	1	0	0.00484878	1	C-22 sterol desaturase activity	MF
120	GO:0000253	1	1	0.997095	1	0	0.00484878	1	3-keto sterol reductase activity	MF
121	GO:0000254	1	1	0.9874	1	0	0.0145463	3	C-4 methylsterol oxidase activity	MF
122	GO:0000255	1	1	0.983178	1	0	0.0193951	4	allantoin metabolic process	BP
123	GO:0000256	1	1	0.987542	1	0	0.0145463	3	allantoin catabolic process	BP
124	GO:0000257	1	1	0.974307	1	0	0.0290927	6	nitrilase activity	MF
125	GO:0000266	1	1	0.915006	1	0	0.0824292	17	mitochondrial fission	BP
126	GO:0000268	1	1	0.993779	1	0	0.00484878	1	peroxisome targeting sequence binding	MF
127	GO:0000270	1	1	0.982147	1	0	0.0145463	3	peptidoglycan metabolic process	BP
130	GO:0000274	1	1	0.99549	1	0	0.00484878	1	mitochondrial proton-transporting ATP synthase, stator stalk	CC
131	GO:0000275	1	1	0.987815	1	0	0.0145463	3	mitochondrial proton-transporting ATP synthase complex, catalytic core F(1)	CC
132	GO:0000276	1	1	0.99618	1	0	0.00484878	1	mitochondrial proton-transporting ATP synthase complex, coupling factor F(o)	CC
133	GO:0000278	1	1	0.945637	1	0	0.0533366	11	mitotic cell cycle	BP
134	GO:0000280	1	1	0.896751	1	0	0.106673	22	nuclear division	BP
135	GO:0000281	1	1	0.928054	1	0	0.0727317	15	mitotic cytokinesis	BP
136	GO:0000285	1	1	0.974095	1	0	0.0242439	5	1-phosphatidylinositol-3-phosphate 5-kinase activity	MF
137	GO:0000287	1	1	0.482859	1	0	0.707922	146	magnesium ion binding	MF
138	GO:0000288	1	1	0.954396	1	0	0.0484878	10	nuclear-transcribed mRNA catabolic process, deadenylation-dependent decay	BP
139	GO:0000289	1	1	0.92233	1	0	0.087278	18	nuclear-transcribed mRNA poly(A) tail shortening	BP
140	GO:0000290	1	1	0.966484	1	0	0.0290927	6	deadenylation-dependent decapping of nuclear-transcribed mRNA	BP
141	GO:0000291	1	1	0.911293	1	0	0.101824	21	nuclear-transcribed mRNA catabolic process, exonucleolytic	BP
143	GO:0000295	1	1	0.924467	1	0	0.0824292	17	adenine nucleotide transmembrane transporter activity	MF
144	GO:0000301	1	1	0.96078	1	0	0.0387902	8	retrograde transport, vesicle recycling within Golgi	BP
146	GO:0000303	1	1	0.993761	1	0	0.00484878	1	response to superoxide	BP
147	GO:0000304	1	1	0.986348	1	0	0.0145463	3	response to singlet oxygen	BP
148	GO:0000305	1	1	0.984056	1	0	0.0145463	3	response to oxygen radical	BP
149	GO:0000306	1	1	0.993762	1	0	0.00484878	1	extrinsic component of vacuolar membrane	CC
150	GO:0000307	1	1	0.947044	1	0	0.0484878	10	cyclin-dependent protein kinase holoenzyme complex	CC
151	GO:0000309	1	1	0.995331	1	0	0.00484878	1	nicotinamide-nucleotide adenylyltransferase activity	MF
152	GO:0000311	1	1	0.990151	1	0	0.00969756	2	plastid large ribosomal subunit	CC
153	GO:0000312	1	1	0.995535	1	0	0.00484878	1	plastid small ribosomal subunit	CC
154	GO:0000313	1	1	0.987123	1	0	0.0145463	3	organellar ribosome	CC
155	GO:0000314	1	1	0.972228	1	0	0.0290927	6	organellar small ribosomal subunit	CC
156	GO:0000315	1	1	0.938736	1	0	0.0678829	14	organellar large ribosomal subunit	CC
157	GO:0000322	1	1	0.890507	1	0	0.106673	22	storage vacuole	CC
159	GO:0000324	1	1	0.949404	1	0	0.043639	9	fungal-type vacuole	CC
160	GO:0000325	1	1	0.743961	1	0	0.300624	62	plant-type vacuole	CC
161	GO:0000326	1	1	0.938003	1	0	0.0630341	13	protein storage vacuole	CC
162	GO:0000329	1	1	0.946915	1	0	0.0484878	10	fungal-type vacuole membrane	CC
163	GO:0000333	1	1	0.993785	1	0	0.00484878	1	telomerase catalytic core complex	CC
164	GO:0000338	1	1	0.979246	1	0	0.0193951	4	protein deneddylation	BP
165	GO:0000339	1	1	0.985635	1	0	0.0145463	3	RNA cap binding	MF
166	GO:0000347	1	1	0.929199	1	0	0.0630341	13	THO complex	CC
167	GO:0000349	1	1	0.994031	1	0	0.00484878	1	generation of catalytic spliceosome for first transesterification step	BP
168	GO:0000350	1	1	0.982921	1	0	0.0145463	3	generation of catalytic spliceosome for second transesterification step	BP
169	GO:0000354	1	1	0.995005	1	0	0.00484878	1	cis assembly of pre-catalytic spliceosome	BP
170	GO:0000372	1	1	0.993761	1	0	0.00484878	1	Group I intron splicing	BP
171	GO:0000373	1	1	0.910457	1	0	0.0824292	17	Group II intron splicing	BP
172	GO:0000375	1	1	0.49059	1	0	0.693375	143	RNA splicing, via transesterification reactions	BP
173	GO:0000376	1	1	0.993761	1	0	0.00484878	1	RNA splicing, via transesterification reactions with guanosine as nucleophile	BP
174	GO:0000377	1	1	0.498585	1	0	0.678829	140	RNA splicing, via transesterification reactions with bulged adenosine as nucleophile	BP
175	GO:0000379	1	1	0.987777	1	0	0.0145463	3	tRNA-type intron splice site recognition and cleavage	BP
176	GO:0000380	1	1	0.984573	1	0	0.0145463	3	alternative mRNA splicing, via spliceosome	BP
177	GO:0000381	1	1	0.923989	1	0	0.0775805	16	regulation of alternative mRNA splicing, via spliceosome	BP
178	GO:0000387	1	1	0.914316	1	0	0.0969756	20	spliceosomal snRNP assembly	BP
179	GO:0000389	1	1	0.974364	1	0	0.0290927	6	mRNA 3'-splice site recognition	BP
180	GO:0000390	1	1	0.987143	1	0	0.0145463	3	spliceosomal complex disassembly	BP
181	GO:0000394	1	1	0.955763	1	0	0.043639	9	RNA splicing, via endonucleolytic cleavage and ligation	BP
182	GO:0000395	1	1	0.9847	1	0	0.0145463	3	mRNA 5'-splice site recognition	BP
183	GO:0000398	1	1	0.539128	1	0	0.610946	126	mRNA splicing, via spliceosome	BP
184	GO:0000400	1	1	0.943897	1	0	0.0630341	13	four-way junction DNA binding	MF
185	GO:0000403	1	1	0.996882	1	0	0.00484878	1	Y-form DNA binding	MF
186	GO:0000405	1	1	0.996882	1	0	0.00484878	1	bubble DNA binding	MF
187	GO:0000407	1	1	0.978572	1	0	0.0193951	4	pre-autophagosomal structure	CC
188	GO:0000408	1	1	0.983016	1	0	0.0145463	3	EKC/KEOPS complex	CC
189	GO:0000414	1	1	0.981938	1	0	0.0193951	4	regulation of histone H3-K36 methylation	BP
190	GO:0000416	1	1	0.993772	1	0	0.00484878	1	positive regulation of histone H3-K36 methylation	BP
191	GO:0000418	1	1	0.968673	1	0	0.0339415	7	DNA-directed RNA polymerase IV complex	CC
192	GO:0000419	1	1	0.913958	1	0	0.0921268	19	DNA-directed RNA polymerase V complex	CC
193	GO:0000421	1	1	0.959426	1	0	0.043639	9	autophagosome membrane	CC
194	GO:0000422	1	1	0.976833	1	0	0.0193951	4	autophagy of mitochondrion	BP
195	GO:0000427	1	1	0.968	1	0	0.0339415	7	plastid-encoded plastid RNA polymerase complex	CC
196	GO:0000428	1	1	0.739567	1	0	0.315171	65	DNA-directed RNA polymerase complex	CC
197	GO:0000439	1	1	0.980507	1	0	0.0242439	5	core TFIIH complex	CC
198	GO:0000445	1	1	0.976081	1	0	0.0242439	5	THO complex part of transcription export complex	CC
199	GO:0000447	1	1	0.956191	1	0	0.0387902	8	endonucleolytic cleavage in ITS1 to separate SSU-rRNA from 5.8S rRNA and LSU-rRNA from tricistronic rRNA transcript (SSU-rRNA, 5.8S rRNA, LSU-rRNA)	BP
200	GO:0000448	1	1	0.996033	1	0	0.00484878	1	cleavage in ITS2 between 5.8S rRNA and LSU-rRNA of tricistronic rRNA transcript (SSU-rRNA, 5.8S rRNA, LSU-rRNA)	BP
201	GO:0000451	1	1	0.982509	1	0	0.0145463	3	rRNA 2'-O-methylation	BP
202	GO:0000453	1	1	0.982509	1	0	0.0145463	3	enzyme-directed rRNA 2'-O-methylation	BP
203	GO:0000454	1	1	0.989765	1	0	0.00969756	2	snoRNA guided rRNA pseudouridine synthesis	BP
204	GO:0000455	1	1	0.989292	1	0	0.00969756	2	enzyme-directed rRNA pseudouridine synthesis	BP
205	GO:0000459	1	1	0.980102	1	0	0.0193951	4	exonucleolytic trimming involved in rRNA processing	BP
206	GO:0000460	1	1	0.958152	1	0	0.043639	9	maturation of 5.8S rRNA	BP
207	GO:0000461	1	1	0.996372	1	0	0.00484878	1	endonucleolytic cleavage to generate mature 3'-end of SSU-rRNA from (SSU-rRNA, 5.8S rRNA, LSU-rRNA)	BP
208	GO:0000462	1	1	0.842117	1	0	0.16001	33	maturation of SSU-rRNA from tricistronic rRNA transcript (SSU-rRNA, 5.8S rRNA, LSU-rRNA)	BP
209	GO:0000463	1	1	0.956498	1	0	0.043639	9	maturation of LSU-rRNA from tricistronic rRNA transcript (SSU-rRNA, 5.8S rRNA, LSU-rRNA)	BP
210	GO:0000466	1	1	0.996626	1	0	0.00484878	1	maturation of 5.8S rRNA from tricistronic rRNA transcript (SSU-rRNA, 5.8S rRNA, LSU-rRNA)	BP
211	GO:0000467	1	1	0.980102	1	0	0.0193951	4	exonucleolytic trimming to generate mature 3'-end of 5.8S rRNA from tricistronic rRNA transcript (SSU-rRNA, 5.8S rRNA, LSU-rRNA)	BP
212	GO:0000469	1	1	0.907763	1	0	0.0921268	19	cleavage involved in rRNA processing	BP
213	GO:0000470	1	1	0.881205	1	0	0.130917	27	maturation of LSU-rRNA	BP
214	GO:0000472	1	1	0.97082	1	0	0.0242439	5	endonucleolytic cleavage to generate mature 5'-end of SSU-rRNA from (SSU-rRNA, 5.8S rRNA, LSU-rRNA)	BP
215	GO:0000478	1	1	0.94141	1	0	0.0533366	11	endonucleolytic cleavage involved in rRNA processing	BP
216	GO:0000479	1	1	0.94141	1	0	0.0533366	11	endonucleolytic cleavage of tricistronic rRNA transcript (SSU-rRNA, 5.8S rRNA, LSU-rRNA)	BP
217	GO:0000480	1	1	0.965653	1	0	0.0290927	6	endonucleolytic cleavage in 5'-ETS of tricistronic rRNA transcript (SSU-rRNA, 5.8S rRNA, LSU-rRNA)	BP
218	GO:0000481	1	1	0.993761	1	0	0.00484878	1	maturation of 5S rRNA	BP
219	GO:0000488	1	1	0.995442	1	0	0.00484878	1	maturation of LSU-rRNA from tetracistronic rRNA transcript (SSU-rRNA, LSU-rRNA, 4.5S-rRNA, 5S-rRNA)	BP
220	GO:0000489	1	1	0.995442	1	0	0.00484878	1	maturation of SSU-rRNA from tetracistronic rRNA transcript (SSU-rRNA, LSU-rRNA, 4.5S-rRNA, 5S-rRNA)	BP
221	GO:0000491	1	1	0.993769	1	0	0.00484878	1	small nucleolar ribonucleoprotein complex assembly	BP
222	GO:0000493	1	1	0.993769	1	0	0.00484878	1	box H/ACA snoRNP assembly	BP
223	GO:0000494	1	1	0.995776	1	0	0.00484878	1	box C/D snoRNA 3'-end processing	BP
224	GO:0000495	1	1	0.995458	1	0	0.00484878	1	box H/ACA snoRNA 3'-end processing	BP
225	GO:0000500	1	1	0.975379	1	0	0.0242439	5	RNA polymerase I upstream activating factor complex	CC
226	GO:0000502	1	1	0.795583	1	0	0.218195	45	proteasome complex	CC
227	GO:0000506	1	1	0.979597	1	0	0.0193951	4	glycosylphosphatidylinositol-N-acetylglucosaminyltransferase (GPI-GnT) complex	CC
228	GO:0000578	1	1	0.924503	1	0	0.0775805	16	embryonic axis specification	BP
229	GO:0000702	1	1	0.98089	1	0	0.0193951	4	oxidized base lesion DNA N-glycosylase activity	MF
230	GO:0000703	1	1	0.996826	1	0	0.00484878	1	oxidized pyrimidine nucleobase lesion DNA N-glycosylase activity	MF
231	GO:0000706	1	1	0.990189	1	0	0.00969756	2	meiotic DNA double-strand break processing	BP
232	GO:0000707	1	1	0.973958	1	0	0.0290927	6	meiotic DNA recombinase assembly	BP
233	GO:0000710	1	1	0.982427	1	0	0.0193951	4	meiotic mismatch repair	BP
234	GO:0000712	1	1	0.923087	1	0	0.0775805	16	resolution of meiotic recombination intermediates	BP
235	GO:0000715	1	1	0.993761	1	0	0.00484878	1	nucleotide-excision repair, DNA damage recognition	BP
236	GO:0000719	1	1	0.997153	1	0	0.00484878	1	photoreactive repair	BP
237	GO:0000722	1	1	0.974	1	0	0.0242439	5	telomere maintenance via recombination	BP
238	GO:0000723	1	1	0.813171	1	0	0.1988	41	telomere maintenance	BP
239	GO:0000724	1	1	0.748227	1	0	0.27638	57	double-strand break repair via homologous recombination	BP
240	GO:0000725	1	1	0.748227	1	0	0.27638	57	recombinational repair	BP
241	GO:0000726	1	1	0.911476	1	0	0.0824292	17	non-recombinational repair	BP
242	GO:0000727	1	1	0.972181	1	0	0.0242439	5	double-strand break repair via break-induced replication	BP
243	GO:0000729	1	1	0.9803	1	0	0.0193951	4	DNA double-strand break processing	BP
244	GO:0000730	1	1	0.952384	1	0	0.0533366	11	DNA recombinase assembly	BP
245	GO:0000731	1	1	0.979023	1	0	0.0242439	5	DNA synthesis involved in DNA repair	BP
246	GO:0000732	1	1	0.995328	1	0	0.00484878	1	strand displacement	BP
247	GO:0000733	1	1	0.996296	1	0	0.00484878	1	DNA strand renaturation	BP
248	GO:0000737	1	1	0.991769	1	0	0.00969756	2	DNA catabolic process, endonucleolytic	BP
249	GO:0000738	1	1	0.974816	1	0	0.0242439	5	DNA catabolic process, exonucleolytic	BP
250	GO:0000740	1	1	0.990556	1	0	0.00969756	2	nuclear membrane fusion	BP
252	GO:0000750	1	1	0.994605	1	0	0.00484878	1	pheromone-dependent signal transduction involved in conjugation with cellular fusion	BP
253	GO:0000773	1	1	0.995019	1	0	0.00484878	1	phosphatidyl-N-methylethanolamine N-methyltransferase activity	MF
254	GO:0000774	1	1	0.977971	1	0	0.0242439	5	adenyl-nucleotide exchange factor activity	MF
255	GO:0000775	1	1	0.834491	1	0	0.174556	36	chromosome, centromeric region	CC
256	GO:0000776	1	1	0.847519	1	0	0.16001	33	kinetochore	CC
257	GO:0000777	1	1	0.870877	1	0	0.135766	28	condensed chromosome kinetochore	CC
258	GO:0000778	1	1	0.961782	1	0	0.0387902	8	condensed nuclear chromosome kinetochore	CC
259	GO:0000779	1	1	0.97255	1	0	0.0242439	5	condensed chromosome, centromeric region	CC
260	GO:0000780	1	1	0.990882	1	0	0.00969756	2	condensed nuclear chromosome, centromeric region	CC
261	GO:0000781	1	1	0.8345	1	0	0.169707	35	chromosome, telomeric region	CC
262	GO:0000782	1	1	0.96993	1	0	0.0339415	7	telomere cap complex	CC
263	GO:0000783	1	1	0.96993	1	0	0.0339415	7	nuclear telomere cap complex	CC
264	GO:0000784	1	1	0.903502	1	0	0.0969756	20	nuclear chromosome, telomeric region	CC
265	GO:0000785	1	1	0.546885	1	0	0.562458	116	chromatin	CC
266	GO:0000786	1	1	0.839821	1	0	0.179405	37	nucleosome	CC
267	GO:0000788	1	1	0.991713	1	0	0.00969756	2	nuclear nucleosome	CC
268	GO:0000789	1	1	0.98756	1	0	0.00969756	2	cytoplasmic chromatin	CC
269	GO:0000790	1	1	0.773138	1	0	0.23759	49	nuclear chromatin	CC
270	GO:0000791	1	1	0.9592	1	0	0.0339415	7	euchromatin	CC
271	GO:0000792	1	1	0.920318	1	0	0.0775805	16	heterochromatin	CC
272	GO:0000793	1	1	0.889578	1	0	0.111522	23	condensed chromosome	CC
273	GO:0000794	1	1	0.926845	1	0	0.0727317	15	condensed nuclear chromosome	CC
274	GO:0000795	1	1	0.936867	1	0	0.0581853	12	synaptonemal complex	CC
275	GO:0000796	1	1	0.967115	1	0	0.0290927	6	condensin complex	CC
276	GO:0000797	1	1	0.993866	1	0	0.00484878	1	condensin core heterodimer	CC
277	GO:0000798	1	1	0.981599	1	0	0.0145463	3	nuclear cohesin complex	CC
278	GO:0000799	1	1	0.973189	1	0	0.0242439	5	nuclear condensin complex	CC
279	GO:0000802	1	1	0.996176	1	0	0.00484878	1	transverse filament	CC
280	GO:0000808	1	1	0.975264	1	0	0.0290927	6	origin recognition complex	CC
281	GO:0000811	1	1	0.985555	1	0	0.0145463	3	GINS complex	CC
282	GO:0000812	1	1	0.962212	1	0	0.0387902	8	Swr1 complex	CC
283	GO:0000813	1	1	0.982106	1	0	0.0193951	4	ESCRT I complex	CC
284	GO:0000814	1	1	0.984226	1	0	0.0145463	3	ESCRT II complex	CC
285	GO:0000815	1	1	0.962646	1	0	0.0387902	8	ESCRT III complex	CC
286	GO:0000819	1	1	0.963681	1	0	0.0339415	7	sister chromatid segregation	BP
287	GO:0000820	1	1	0.994233	1	0	0.00484878	1	regulation of glutamine family amino acid metabolic process	BP
288	GO:0000822	1	1	0.960711	1	0	0.0387902	8	inositol hexakisphosphate binding	MF
289	GO:0000823	1	1	0.995846	1	0	0.00484878	1	inositol-1,4,5-trisphosphate 6-kinase activity	MF
290	GO:0000824	1	1	0.995846	1	0	0.00484878	1	inositol tetrakisphosphate 3-kinase activity	MF
291	GO:0000828	1	1	0.993761	1	0	0.00484878	1	inositol hexakisphosphate kinase activity	MF
292	GO:0000829	1	1	0.993761	1	0	0.00484878	1	inositol heptakisphosphate kinase activity	MF
293	GO:0000835	1	1	0.991673	1	0	0.00969756	2	ER ubiquitin ligase complex	CC
294	GO:0000836	1	1	0.997192	1	0	0.00484878	1	Hrd1p ubiquitin ligase complex	CC
295	GO:0000837	1	1	0.994465	1	0	0.00484878	1	Doa10p ubiquitin ligase complex	CC
296	GO:0000900	1	1	0.996048	1	0	0.00484878	1	translation repressor activity, nucleic acid binding	MF
297	GO:0000902	1	1	0.293234	1	0	1.20735	249	cell morphogenesis	BP
298	GO:0000904	1	1	0.455319	1	0	0.790351	163	cell morphogenesis involved in differentiation	BP
299	GO:0000905	1	1	0.995666	1	0	0.00484878	1	sporocarp development involved in asexual reproduction	BP
300	GO:0000910	1	1	0.863591	1	0	0.135766	28	cytokinesis	BP
301	GO:0000911	1	1	0.826344	1	0	0.189102	39	cytokinesis by cell plate formation	BP
302	GO:0000912	1	1	0.991446	1	0	0.00969756	2	assembly of actomyosin apparatus involved in cytokinesis	BP
303	GO:0000913	1	1	0.98092	1	0	0.0193951	4	preprophase band assembly	BP
304	GO:0000914	1	1	0.991446	1	0	0.00969756	2	phragmoplast assembly	BP
305	GO:0000919	1	1	0.934092	1	0	0.0630341	13	cell plate assembly	BP
306	GO:0000920	1	1	0.991832	1	0	0.00969756	2	cell separation after cytokinesis	BP
307	GO:0000922	1	1	0.851134	1	0	0.145463	30	spindle pole	CC
308	GO:0000923	1	1	0.969651	1	0	0.0290927	6	equatorial microtubule organizing center	CC
309	GO:0000930	1	1	0.950373	1	0	0.0484878	10	gamma-tubulin complex	CC
310	GO:0000931	1	1	0.986008	1	0	0.0145463	3	gamma-tubulin large complex	CC
312	GO:0000935	1	1	0.994387	1	0	0.00484878	1	division septum	CC
313	GO:0000938	1	1	0.978544	1	0	0.0193951	4	GARP complex	CC
314	GO:0000940	1	1	0.994127	1	0	0.00484878	1	condensed chromosome outer kinetochore	CC
315	GO:0000942	1	1	0.994127	1	0	0.00484878	1	condensed nuclear chromosome outer kinetochore	CC
316	GO:0000943	1	1	0.964561	1	0	0.0339415	7	retrotransposon nucleocapsid	CC
317	GO:0000956	1	1	0.68651	1	0	0.383054	79	nuclear-transcribed mRNA catabolic process	BP
318	GO:0000957	1	1	0.996193	1	0	0.00484878	1	mitochondrial RNA catabolic process	BP
319	GO:0000959	1	1	0.749475	1	0	0.286078	59	mitochondrial RNA metabolic process	BP
320	GO:0000963	1	1	0.946839	1	0	0.0533366	11	mitochondrial RNA processing	BP
321	GO:0000965	1	1	0.976366	1	0	0.0193951	4	mitochondrial RNA 3'-end processing	BP
322	GO:0000966	1	1	0.961842	1	0	0.0339415	7	RNA 5'-end processing	BP
323	GO:0000967	1	1	0.97082	1	0	0.0242439	5	rRNA 5'-end processing	BP
324	GO:0000972	1	1	0.961133	1	0	0.0387902	8	transcription-dependent tethering of RNA polymerase II gene DNA at nuclear periphery	BP
325	GO:0000973	1	1	0.976867	1	0	0.0242439	5	posttranscriptional tethering of RNA polymerase II gene DNA at nuclear periphery	BP
326	GO:0000974	1	1	0.954518	1	0	0.0484878	10	Prp19 complex	CC
330	GO:0000978	1	1	0.979266	1	0	0.0242439	5	RNA polymerase II core promoter proximal region sequence-specific DNA binding	MF
331	GO:0000979	1	1	0.988311	1	0	0.00969756	2	RNA polymerase II core promoter sequence-specific DNA binding	MF
332	GO:0000981	1	1	0.527848	1	0	0.659434	136	RNA polymerase II transcription factor activity, sequence-specific DNA binding	MF
333	GO:0000982	1	1	0.89526	1	0	0.111522	23	transcription factor activity, RNA polymerase II core promoter proximal region sequence-specific binding	MF
334	GO:0000987	1	1	0.91038	1	0	0.106673	22	core promoter proximal region sequence-specific DNA binding	MF
335	GO:0000988	1	1	0.358453	1	0	1.03764	214	transcription factor activity, protein binding	MF
336	GO:0000989	1	1	0.380747	1	0	0.979453	202	transcription factor activity, transcription factor binding	MF
337	GO:0000990	1	1	0.936293	1	0	0.0630341	13	transcription factor activity, core RNA polymerase binding	MF
338	GO:0000991	1	1	0.975618	1	0	0.0242439	5	transcription factor activity, core RNA polymerase II binding	MF
339	GO:0000993	1	1	0.920163	1	0	0.0824292	17	RNA polymerase II core binding	MF
340	GO:0000995	1	1	0.99381	1	0	0.00484878	1	transcription factor activity, core RNA polymerase III binding	MF
341	GO:0000996	1	1	0.970065	1	0	0.0290927	6	core DNA-dependent RNA polymerase binding promoter specificity activity	MF
342	GO:0000999	1	1	0.993761	1	0	0.00484878	1	RNA polymerase III type 1 promoter transcriptional preinitiation complex assembly	BP
343	GO:0001007	1	1	0.99381	1	0	0.00484878	1	transcription factor activity, RNA polymerase III transcription factor binding	MF
344	GO:0001009	1	1	0.993761	1	0	0.00484878	1	transcription from RNA polymerase III type 2 promoter	BP
346	GO:0001013	1	1	0.967573	1	0	0.0339415	7	RNA polymerase I regulatory region DNA binding	MF
347	GO:0001025	1	1	0.99381	1	0	0.00484878	1	RNA polymerase III transcription factor binding	MF
348	GO:0001026	1	1	0.99381	1	0	0.00484878	1	TFIIIB-type transcription factor activity	MF
349	GO:0001034	1	1	0.995883	1	0	0.00484878	1	RNA polymerase III transcription factor activity, sequence-specific DNA binding	MF
350	GO:0001042	1	1	0.995487	1	0	0.00484878	1	RNA polymerase I core binding	MF
351	GO:0001046	1	1	0.882992	1	0	0.126068	26	core promoter sequence-specific DNA binding	MF
352	GO:0001047	1	1	0.840203	1	0	0.174556	36	core promoter binding	MF
353	GO:0001053	1	1	0.970065	1	0	0.0290927	6	plastid sigma factor activity	MF
355	GO:0001070	1	1	0.990008	1	0	0.00969756	2	RNA binding transcription regulator activity	MF
357	GO:0001072	1	1	0.990008	1	0	0.00969756	2	transcription antitermination factor activity, RNA binding	MF
358	GO:0001076	1	1	0.641608	1	0	0.465483	96	transcription factor activity, RNA polymerase II transcription factor binding	MF
359	GO:0001077	1	1	0.948505	1	0	0.0533366	11	transcriptional activator activity, RNA polymerase II core promoter proximal region sequence-specific binding	MF
360	GO:0001078	1	1	0.971648	1	0	0.0242439	5	transcriptional repressor activity, RNA polymerase II core promoter proximal region sequence-specific binding	MF
361	GO:0001082	1	1	0.981508	1	0	0.0193951	4	transcription factor activity, RNA polymerase I transcription factor binding	MF
362	GO:0001083	1	1	0.975208	1	0	0.0242439	5	transcription factor activity, RNA polymerase II basal transcription factor binding	MF
363	GO:0001085	1	1	0.871101	1	0	0.135766	28	RNA polymerase II transcription factor binding	MF
364	GO:0001091	1	1	0.983577	1	0	0.0145463	3	RNA polymerase II basal transcription factor binding	MF
365	GO:0001092	1	1	0.995883	1	0	0.00484878	1	TFIIA-class transcription factor binding	MF
366	GO:0001093	1	1	0.993845	1	0	0.00484878	1	TFIIB-class transcription factor binding	MF
367	GO:0001094	1	1	0.993761	1	0	0.00484878	1	TFIID-class transcription factor binding	MF
368	GO:0001098	1	1	0.896461	1	0	0.106673	22	basal transcription machinery binding	MF
369	GO:0001099	1	1	0.896461	1	0	0.106673	22	basal RNA polymerase II transcription machinery binding	MF
371	GO:0001102	1	1	0.985032	1	0	0.0145463	3	RNA polymerase II activating transcription factor binding	MF
372	GO:0001103	1	1	0.996454	1	0	0.00484878	1	RNA polymerase II repressing transcription factor binding	MF
373	GO:0001104	1	1	0.901806	1	0	0.101824	21	RNA polymerase II transcription cofactor activity	MF
374	GO:0001105	1	1	0.994653	1	0	0.00484878	1	RNA polymerase II transcription coactivator activity	MF
375	GO:0001106	1	1	0.959671	1	0	0.0387902	8	RNA polymerase II transcription corepressor activity	MF
376	GO:0001112	1	1	0.993904	1	0	0.00484878	1	DNA-templated transcriptional open complex formation	BP
377	GO:0001120	1	1	0.993904	1	0	0.00484878	1	protein-DNA complex remodeling	BP
378	GO:0001128	1	1	0.994653	1	0	0.00484878	1	RNA polymerase II transcription coactivator activity involved in preinitiation complex assembly	MF
379	GO:0001129	1	1	0.975208	1	0	0.0242439	5	RNA polymerase II transcription factor activity, TBP-class protein binding, involved in preinitiation complex assembly	MF
380	GO:0001132	1	1	0.975208	1	0	0.0242439	5	RNA polymerase II transcription factor activity, TBP-class protein binding	MF
381	GO:0001134	1	1	0.734479	1	0	0.329717	68	transcription factor activity, transcription factor recruiting	MF
382	GO:0001135	1	1	0.748367	1	0	0.310322	64	transcription factor activity, RNA polymerase II transcription factor recruiting	MF
383	GO:0001156	1	1	0.99381	1	0	0.00484878	1	TFIIIC-class transcription factor binding	MF
384	GO:0001158	1	1	0.994374	1	0	0.00484878	1	enhancer sequence-specific DNA binding	MF
385	GO:0001159	1	1	0.91038	1	0	0.106673	22	core promoter proximal region DNA binding	MF
386	GO:0001161	1	1	0.994321	1	0	0.00484878	1	intronic transcription regulatory region sequence-specific DNA binding	MF
387	GO:0001162	1	1	0.994321	1	0	0.00484878	1	RNA polymerase II intronic transcription regulatory region sequence-specific DNA binding	MF
388	GO:0001163	1	1	0.967573	1	0	0.0339415	7	RNA polymerase I regulatory region sequence-specific DNA binding	MF
389	GO:0001164	1	1	0.977077	1	0	0.0242439	5	RNA polymerase I CORE element sequence-specific DNA binding	MF
390	GO:0001165	1	1	0.990276	1	0	0.00969756	2	RNA polymerase I upstream control element sequence-specific DNA binding	MF
391	GO:0001167	1	1	0.981508	1	0	0.0193951	4	RNA polymerase I transcription factor activity, sequence-specific DNA binding	MF
392	GO:0001169	1	1	0.981508	1	0	0.0193951	4	transcription factor activity, RNA polymerase I CORE element sequence-specific binding	MF
393	GO:0001171	1	1	0.945717	1	0	0.0533366	11	reverse transcription	BP
394	GO:0001173	1	1	0.994552	1	0	0.00484878	1	DNA-templated transcriptional start site selection	BP
395	GO:0001174	1	1	0.994552	1	0	0.00484878	1	transcriptional start site selection at RNA polymerase II promoter	BP
396	GO:0001180	1	1	0.995487	1	0	0.00484878	1	transcription initiation from RNA polymerase I promoter for nuclear large rRNA transcript	BP
397	GO:0001181	1	1	0.995487	1	0	0.00484878	1	transcription factor activity, core RNA polymerase I binding	MF
398	GO:0001186	1	1	0.981508	1	0	0.0193951	4	transcription factor activity, RNA polymerase I transcription factor recruiting	MF
399	GO:0001187	1	1	0.981508	1	0	0.0193951	4	transcription factor activity, RNA polymerase I CORE element binding transcription factor recruiting	MF
400	GO:0001188	1	1	0.981508	1	0	0.0193951	4	RNA polymerase I transcriptional preinitiation complex assembly	BP
401	GO:0001189	1	1	0.981508	1	0	0.0193951	4	RNA polymerase I transcriptional preinitiation complex assembly at the promoter for the nuclear large rRNA transcript	BP
402	GO:0001190	1	1	0.990028	1	0	0.00969756	2	transcriptional activator activity, RNA polymerase II transcription factor binding	MF
403	GO:0001191	1	1	0.959671	1	0	0.0387902	8	transcriptional repressor activity, RNA polymerase II transcription factor binding	MF
404	GO:0001227	1	1	0.965705	1	0	0.0290927	6	transcriptional repressor activity, RNA polymerase II transcription regulatory region sequence-specific binding	MF
405	GO:0001228	1	1	0.770067	1	0	0.261834	54	transcriptional activator activity, RNA polymerase II transcription regulatory region sequence-specific binding	MF
406	GO:0001300	1	1	0.994152	1	0	0.00484878	1	chronological cell aging	BP
407	GO:0001302	1	1	0.996882	1	0	0.00484878	1	replicative cell aging	BP
408	GO:0001401	1	1	0.988744	1	0	0.00969756	2	mitochondrial sorting and assembly machinery complex	CC
409	GO:0001504	1	1	0.993912	1	0	0.00484878	1	neurotransmitter uptake	BP
410	GO:0001505	1	1	0.961655	1	0	0.0339415	7	regulation of neurotransmitter levels	BP
411	GO:0001508	1	1	0.980525	1	0	0.0193951	4	action potential	BP
412	GO:0001510	1	1	0.751008	1	0	0.266683	55	RNA methylation	BP
413	GO:0001516	1	1	0.9945	1	0	0.00484878	1	prostaglandin biosynthetic process	BP
414	GO:0001522	1	1	0.885366	1	0	0.121219	25	pseudouridine synthesis	BP
415	GO:0001523	1	1	0.994396	1	0	0.00484878	1	retinoid metabolic process	BP
416	GO:0001525	1	1	0.962995	1	0	0.0339415	7	angiogenesis	BP
417	GO:0001530	1	1	0.994282	1	0	0.00484878	1	lipopolysaccharide binding	MF
418	GO:0001539	1	1	0.993761	1	0	0.00484878	1	cilium or flagellum-dependent cell motility	BP
419	GO:0001541	1	1	0.986542	1	0	0.0145463	3	ovarian follicle development	BP
421	GO:0001560	1	1	0.990083	1	0	0.00969756	2	regulation of cell growth by extracellular stimulus	BP
422	GO:0001561	1	1	0.996515	1	0	0.00484878	1	fatty acid alpha-oxidation	BP
423	GO:0001568	1	1	0.993761	1	0	0.00484878	1	blood vessel development	BP
424	GO:0001570	1	1	0.993772	1	0	0.00484878	1	vasculogenesis	BP
425	GO:0001575	1	1	0.994799	1	0	0.00484878	1	globoside metabolic process	BP
426	GO:0001576	1	1	0.994799	1	0	0.00484878	1	globoside biosynthetic process	BP
427	GO:0001578	1	1	0.937374	1	0	0.0630341	13	microtubule bundle formation	BP
428	GO:0001635	1	1	0.995334	1	0	0.00484878	1	calcitonin gene-related peptide receptor activity	MF
429	GO:0001649	1	1	0.985683	1	0	0.0145463	3	osteoblast differentiation	BP
430	GO:0001650	1	1	0.940816	1	0	0.0533366	11	fibrillar center	CC
431	GO:0001653	1	1	0.94682	1	0	0.0581853	12	peptide receptor activity	MF
432	GO:0001654	1	1	0.967949	1	0	0.0339415	7	eye development	BP
433	GO:0001656	1	1	0.993769	1	0	0.00484878	1	metanephros development	BP
434	GO:0001658	1	1	0.993812	1	0	0.00484878	1	branching involved in ureteric bud morphogenesis	BP
435	GO:0001662	1	1	0.993874	1	0	0.00484878	1	behavioral fear response	BP
436	GO:0001664	1	1	0.96351	1	0	0.0339415	7	G-protein coupled receptor binding	MF
437	GO:0001666	1	1	0.788298	1	0	0.223044	46	response to hypoxia	BP
438	GO:0001667	1	1	0.968969	1	0	0.0290927	6	ameboidal-type cell migration	BP
439	GO:0001669	1	1	0.972357	1	0	0.0242439	5	acrosomal vesicle	CC
440	GO:0001671	1	1	0.914661	1	0	0.0824292	17	ATPase activator activity	MF
441	GO:0001672	1	1	0.993761	1	0	0.00484878	1	regulation of chromatin assembly or disassembly	BP
442	GO:0001673	1	1	0.97582	1	0	0.0242439	5	male germ cell nucleus	CC
443	GO:0001675	1	1	0.993902	1	0	0.00484878	1	acrosome assembly	BP
444	GO:0001676	1	1	0.934546	1	0	0.0630341	13	long-chain fatty acid metabolic process	BP
445	GO:0001678	1	1	0.939304	1	0	0.0630341	13	cellular glucose homeostasis	BP
446	GO:0001680	1	1	0.993968	1	0	0.00484878	1	tRNA 3'-terminal CCA addition	BP
447	GO:0001682	1	1	0.971673	1	0	0.0339415	7	tRNA 5'-leader removal	BP
448	GO:0001701	1	1	0.983103	1	0	0.0145463	3	in utero embryonic development	BP
449	GO:0001703	1	1	0.990826	1	0	0.00969756	2	gastrulation with mouth forming first	BP
450	GO:0001708	1	1	0.91917	1	0	0.0824292	17	cell fate specification	BP
451	GO:0001709	1	1	0.944393	1	0	0.0533366	11	cell fate determination	BP
452	GO:0001716	1	1	0.993761	1	0	0.00484878	1	L-amino-acid oxidase activity	MF
453	GO:0001727	1	1	0.986979	1	0	0.0145463	3	lipid kinase activity	MF
454	GO:0001729	1	1	0.992724	1	0	0.00969756	2	ceramide kinase activity	MF
455	GO:0001731	1	1	0.978831	1	0	0.0193951	4	formation of translation preinitiation complex	BP
456	GO:0001732	1	1	0.995421	1	0	0.00484878	1	formation of cytoplasmic translation initiation complex	BP
457	GO:0001735	1	1	0.993789	1	0	0.00484878	1	prenylcysteine oxidase activity	MF
458	GO:0001736	1	1	0.973362	1	0	0.0339415	7	establishment of planar polarity	BP
459	GO:0001737	1	1	0.99512	1	0	0.00484878	1	establishment of imaginal disc-derived wing hair orientation	BP
460	GO:0001738	1	1	0.99512	1	0	0.00484878	1	morphogenesis of a polarized epithelium	BP
461	GO:0001750	1	1	0.994164	1	0	0.00484878	1	photoreceptor outer segment	CC
462	GO:0001752	1	1	0.99512	1	0	0.00484878	1	compound eye photoreceptor fate commitment	BP
463	GO:0001756	1	1	0.982361	1	0	0.0145463	3	somitogenesis	BP
464	GO:0001763	1	1	0.866206	1	0	0.145463	30	morphogenesis of a branching structure	BP
465	GO:0001764	1	1	0.989871	1	0	0.00969756	2	neuron migration	BP
467	GO:0001789	1	1	0.996519	1	0	0.00484878	1	G-protein coupled receptor signaling pathway, coupled to S1P second messenger	BP
468	GO:0001817	1	1	0.934931	1	0	0.0678829	14	regulation of cytokine production	BP
469	GO:0001818	1	1	0.974219	1	0	0.0242439	5	negative regulation of cytokine production	BP
470	GO:0001819	1	1	0.967914	1	0	0.0339415	7	positive regulation of cytokine production	BP
471	GO:0001822	1	1	0.973782	1	0	0.0242439	5	kidney development	BP
472	GO:0001824	1	1	0.983707	1	0	0.0145463	3	blastocyst development	BP
473	GO:0001825	1	1	0.9942	1	0	0.00484878	1	blastocyst formation	BP
474	GO:0001829	1	1	0.979737	1	0	0.0193951	4	trophectodermal cell differentiation	BP
475	GO:0001833	1	1	0.989992	1	0	0.00969756	2	inner cell mass cell proliferation	BP
476	GO:0001838	1	1	0.993761	1	0	0.00484878	1	embryonic epithelial tube formation	BP
477	GO:0001841	1	1	0.993761	1	0	0.00484878	1	neural tube formation	BP
478	GO:0001843	1	1	0.996009	1	0	0.00484878	1	neural tube closure	BP
480	GO:0001872	1	1	0.951581	1	0	0.0533366	11	(1->3)-beta-D-glucan binding	MF
481	GO:0001881	1	1	0.990325	1	0	0.00969756	2	receptor recycling	BP
484	GO:0001887	1	1	0.976412	1	0	0.0193951	4	selenium compound metabolic process	BP
485	GO:0001889	1	1	0.987407	1	0	0.0145463	3	liver development	BP
486	GO:0001894	1	1	0.984281	1	0	0.0145463	3	tissue homeostasis	BP
487	GO:0001896	1	1	0.995666	1	0	0.00484878	1	autolysis	BP
488	GO:0001906	1	1	0.965736	1	0	0.0387902	8	cell killing	BP
489	GO:0001917	1	1	0.994396	1	0	0.00484878	1	photoreceptor inner segment	CC
490	GO:0001919	1	1	0.992768	1	0	0.00969756	2	regulation of receptor recycling	BP
491	GO:0001927	1	1	0.960029	1	0	0.0387902	8	exocyst assembly	BP
494	GO:0001934	1	1	0.834676	1	0	0.164858	34	positive regulation of protein phosphorylation	BP
495	GO:0001936	1	1	0.987217	1	0	0.0145463	3	regulation of endothelial cell proliferation	BP
496	GO:0001937	1	1	0.994647	1	0	0.00484878	1	negative regulation of endothelial cell proliferation	BP
497	GO:0001938	1	1	0.99253	1	0	0.00969756	2	positive regulation of endothelial cell proliferation	BP
498	GO:0001944	1	1	0.867814	1	0	0.145463	30	vasculature development	BP
499	GO:0001947	1	1	0.983795	1	0	0.0145463	3	heart looping	BP
500	GO:0001948	1	1	0.994477	1	0	0.00484878	1
501	GO:0001952	1	1	0.994074	1	0	0.00484878	1	regulation of cell-matrix adhesion	BP
502	GO:0001953	1	1	0.994074	1	0	0.00484878	1	negative regulation of cell-matrix adhesion	BP
503	GO:0001956	1	1	0.979536	1	0	0.0193951	4	positive regulation of neurotransmitter secretion	BP
504	GO:0001959	1	1	0.982479	1	0	0.0145463	3	regulation of cytokine-mediated signaling pathway	BP
505	GO:0001960	1	1	0.987861	1	0	0.00969756	2	negative regulation of cytokine-mediated signaling pathway	BP
506	GO:0001961	1	1	0.988541	1	0	0.00969756	2	positive regulation of cytokine-mediated signaling pathway	BP
507	GO:0001964	1	1	0.983516	1	0	0.0145463	3	startle response	BP
508	GO:0001975	1	1	0.995622	1	0	0.00484878	1	response to amphetamine	BP
509	GO:0002009	1	1	0.94766	1	0	0.0484878	10	morphogenesis of an epithelium	BP
510	GO:0002011	1	1	0.995879	1	0	0.00484878	1	morphogenesis of an epithelial sheet	BP
511	GO:0002020	1	1	0.955507	1	0	0.043639	9	protease binding	MF
512	GO:0002027	1	1	0.99147	1	0	0.00969756	2	regulation of heart rate	BP
513	GO:0002028	1	1	0.984641	1	0	0.0145463	3	regulation of sodium ion transport	BP
514	GO:0002039	1	1	0.981717	1	0	0.0145463	3	p53 binding	MF
515	GO:0002052	1	1	0.993763	1	0	0.00484878	1	positive regulation of neuroblast proliferation	BP
516	GO:0002064	1	1	0.972659	1	0	0.0242439	5	epithelial cell development	BP
517	GO:0002066	1	1	0.972659	1	0	0.0242439	5	columnar/cuboidal epithelial cell development	BP
518	GO:0002069	1	1	0.994197	1	0	0.00484878	1	columnar/cuboidal epithelial cell maturation	BP
519	GO:0002070	1	1	0.994197	1	0	0.00484878	1	epithelial cell maturation	BP
520	GO:0002071	1	1	0.994197	1	0	0.00484878	1	glandular epithelial cell maturation	BP
521	GO:0002076	1	1	0.993761	1	0	0.00484878	1	osteoblast development	BP
522	GO:0002083	1	1	0.994341	1	0	0.00484878	1	4-hydroxybenzoate decaprenyltransferase activity	MF
524	GO:0002090	1	1	0.975116	1	0	0.0242439	5	regulation of receptor internalization	BP
525	GO:0002092	1	1	0.975116	1	0	0.0242439	5	positive regulation of receptor internalization	BP
526	GO:0002094	1	1	0.987311	1	0	0.0145463	3	polyprenyltransferase activity	MF
527	GO:0002097	1	1	0.938231	1	0	0.0533366	11	tRNA wobble base modification	BP
528	GO:0002098	1	1	0.955035	1	0	0.0387902	8	tRNA wobble uridine modification	BP
529	GO:0002100	1	1	0.988584	1	0	0.00969756	2	tRNA wobble adenosine to inosine editing	BP
530	GO:0002101	1	1	0.993761	1	0	0.00484878	1	tRNA wobble cytosine modification	BP
531	GO:0002118	1	1	0.983516	1	0	0.0145463	3	aggressive behavior	BP
532	GO:0002119	1	1	0.996288	1	0	0.00484878	1	nematode larval development	BP
533	GO:0002121	1	1	0.983516	1	0	0.0145463	3	inter-male aggressive behavior	BP
534	GO:0002128	1	1	0.990737	1	0	0.00969756	2	tRNA nucleoside ribose methylation	BP
535	GO:0002130	1	1	0.996263	1	0	0.00484878	1	wobble position ribose methylation	BP
536	GO:0002131	1	1	0.996263	1	0	0.00484878	1	wobble position cytosine ribose methylation	BP
537	GO:0002132	1	1	0.996263	1	0	0.00484878	1	wobble position uridine ribose methylation	BP
538	GO:0002143	1	1	0.989737	1	0	0.00969756	2	tRNA wobble position uridine thiolation	BP
539	GO:0002151	1	1	0.987581	1	0	0.00969756	2	G-quadruplex RNA binding	MF
540	GO:0002155	1	1	0.984852	1	0	0.0145463	3	regulation of thyroid hormone mediated signaling pathway	BP
541	GO:0002161	1	1	0.950624	1	0	0.043639	9	aminoacyl-tRNA editing activity	MF
542	GO:0002164	1	1	0.996288	1	0	0.00484878	1	larval development	BP
543	GO:0002178	1	1	0.985581	1	0	0.0145463	3	palmitoyltransferase complex	CC
544	GO:0002181	1	1	0.902416	1	0	0.111522	23	cytoplasmic translation	BP
545	GO:0002183	1	1	0.958819	1	0	0.0387902	8	cytoplasmic translational initiation	BP
546	GO:0002184	1	1	0.982725	1	0	0.0193951	4	cytoplasmic translational termination	BP
547	GO:0002188	1	1	0.982199	1	0	0.0193951	4	translation reinitiation	BP
548	GO:0002190	1	1	0.984529	1	0	0.0145463	3	cap-independent translational initiation	BP
549	GO:0002192	1	1	0.984529	1	0	0.0145463	3	IRES-dependent translational initiation of linear mRNA	BP
550	GO:0002200	1	1	0.989572	1	0	0.00969756	2	somatic diversification of immune receptors	BP
551	GO:0002204	1	1	0.995372	1	0	0.00484878	1	somatic recombination of immunoglobulin genes involved in immune response	BP
552	GO:0002208	1	1	0.995372	1	0	0.00484878	1	somatic diversification of immunoglobulins involved in immune response	BP
553	GO:0002209	1	1	0.993874	1	0	0.00484878	1	behavioral defense response	BP
554	GO:0002213	1	1	0.961274	1	0	0.0387902	8	defense response to insect	BP
555	GO:0002215	1	1	0.985581	1	0	0.0145463	3	defense response to nematode	BP
556	GO:0002218	1	1	0.81051	1	0	0.1988	41	activation of innate immune response	BP
557	GO:0002220	1	1	0.981467	1	0	0.0193951	4	innate immune response activating cell surface receptor signaling pathway	BP
558	GO:0002221	1	1	0.97964	1	0	0.0193951	4	pattern recognition receptor signaling pathway	BP
559	GO:0002223	1	1	0.990385	1	0	0.00969756	2	stimulatory C-type lectin receptor signaling pathway	BP
560	GO:0002229	1	1	0.775046	1	0	0.261834	54	defense response to oomycetes	BP
561	GO:0002230	1	1	0.967264	1	0	0.0290927	6	positive regulation of defense response to virus by host	BP
562	GO:0002237	1	1	0.809401	1	0	0.223044	46	response to molecule of bacterial origin	BP
563	GO:0002238	1	1	0.924295	1	0	0.0824292	17	response to molecule of fungal origin	BP
564	GO:0002239	1	1	0.734192	1	0	0.324868	67	response to oomycetes	BP
565	GO:0002240	1	1	0.990479	1	0	0.00969756	2	response to molecule of oomycetes origin	BP
566	GO:0002244	1	1	0.977754	1	0	0.0242439	5	hematopoietic progenitor cell differentiation	BP
567	GO:0002250	1	1	0.988925	1	0	0.00969756	2	adaptive immune response	BP
569	GO:0002253	1	1	0.80544	1	0	0.203649	42	activation of immune response	BP
570	GO:0002254	1	1	0.988213	1	0	0.00969756	2	kinin cascade	BP
575	GO:0002285	1	1	0.995372	1	0	0.00484878	1	lymphocyte activation involved in immune response	BP
576	GO:0002312	1	1	0.995372	1	0	0.00484878	1	B cell activation involved in immune response	BP
577	GO:0002353	1	1	0.988213	1	0	0.00969756	2	plasma kallikrein-kinin cascade	BP
578	GO:0002361	1	1	0.996599	1	0	0.00484878	1	CD4-positive, CD25-positive, alpha-beta regulatory T cell differentiation	BP
581	GO:0002377	1	1	0.993761	1	0	0.00484878	1	immunoglobulin production	BP
582	GO:0002429	1	1	0.975343	1	0	0.0242439	5	immune response-activating cell surface receptor signaling pathway	BP
583	GO:0002440	1	1	0.993761	1	0	0.00484878	1	production of molecular mediator of immune response	BP
584	GO:0002474	1	1	0.964851	1	0	0.0339415	7	antigen processing and presentation of peptide antigen via MHC class I	BP
585	GO:0002478	1	1	0.970911	1	0	0.0290927	6	antigen processing and presentation of exogenous peptide antigen	BP
586	GO:0002479	1	1	0.990385	1	0	0.00969756	2	antigen processing and presentation of exogenous peptide antigen via MHC class I, TAP-dependent	BP
587	GO:0002495	1	1	0.964021	1	0	0.0339415	7	antigen processing and presentation of peptide antigen via MHC class II	BP
588	GO:0002504	1	1	0.964021	1	0	0.0339415	7	antigen processing and presentation of peptide or polysaccharide antigen via MHC class II	BP
589	GO:0002521	1	1	0.984202	1	0	0.0145463	3	leukocyte differentiation	BP
590	GO:0002526	1	1	0.988213	1	0	0.00969756	2	acute inflammatory response	BP
591	GO:0002532	1	1	0.988196	1	0	0.00969756	2	production of molecular mediator involved in inflammatory response	BP
592	GO:0002538	1	1	0.994372	1	0	0.00484878	1	arachidonic acid metabolite production involved in inflammatory response	BP
593	GO:0002539	1	1	0.994372	1	0	0.00484878	1	prostaglandin production involved in inflammatory response	BP
594	GO:0002562	1	1	0.995372	1	0	0.00484878	1	somatic diversification of immune receptors via germline recombination within a single locus	BP
595	GO:0002576	1	1	0.975039	1	0	0.0242439	5	platelet degranulation	BP
596	GO:0002637	1	1	0.987571	1	0	0.00969756	2	regulation of immunoglobulin production	BP
597	GO:0002639	1	1	0.987571	1	0	0.00969756	2	positive regulation of immunoglobulin production	BP
598	GO:0002643	1	1	0.995366	1	0	0.00484878	1	regulation of tolerance induction	BP
599	GO:0002679	1	1	0.975893	1	0	0.0242439	5	respiratory burst involved in defense response	BP
600	GO:0002682	1	1	0.557994	1	0	0.562458	116	regulation of immune system process	BP
601	GO:0002683	1	1	0.840778	1	0	0.169707	35	negative regulation of immune system process	BP
602	GO:0002684	1	1	0.708976	1	0	0.324868	67	positive regulation of immune system process	BP
603	GO:0002694	1	1	0.982994	1	0	0.0145463	3	regulation of leukocyte activation	BP
604	GO:0002695	1	1	0.995366	1	0	0.00484878	1	negative regulation of leukocyte activation	BP
605	GO:0002696	1	1	0.987571	1	0	0.00969756	2	positive regulation of leukocyte activation	BP
606	GO:0002697	1	1	0.910971	1	0	0.087278	18	regulation of immune effector process	BP
607	GO:0002698	1	1	0.971673	1	0	0.0290927	6	negative regulation of immune effector process	BP
608	GO:0002699	1	1	0.987571	1	0	0.00969756	2	positive regulation of immune effector process	BP
609	GO:0002700	1	1	0.987571	1	0	0.00969756	2	regulation of production of molecular mediator of immune response	BP
610	GO:0002702	1	1	0.987571	1	0	0.00969756	2	positive regulation of production of molecular mediator of immune response	BP
611	GO:0002703	1	1	0.987571	1	0	0.00969756	2	regulation of leukocyte mediated immunity	BP
612	GO:0002705	1	1	0.987571	1	0	0.00969756	2	positive regulation of leukocyte mediated immunity	BP
613	GO:0002706	1	1	0.987571	1	0	0.00969756	2	regulation of lymphocyte mediated immunity	BP
614	GO:0002708	1	1	0.987571	1	0	0.00969756	2	positive regulation of lymphocyte mediated immunity	BP
615	GO:0002712	1	1	0.987571	1	0	0.00969756	2	regulation of B cell mediated immunity	BP
616	GO:0002714	1	1	0.987571	1	0	0.00969756	2	positive regulation of B cell mediated immunity	BP
617	GO:0002752	1	1	0.990997	1	0	0.00969756	2	cell surface pattern recognition receptor signaling pathway	BP
618	GO:0002757	1	1	0.964163	1	0	0.0339415	7	immune response-activating signal transduction	BP
619	GO:0002758	1	1	0.970219	1	0	0.0290927	6	innate immune response-activating signal transduction	BP
620	GO:0002761	1	1	0.988317	1	0	0.00969756	2	regulation of myeloid leukocyte differentiation	BP
621	GO:0002763	1	1	0.993778	1	0	0.00484878	1	positive regulation of myeloid leukocyte differentiation	BP
622	GO:0002764	1	1	0.950683	1	0	0.0484878	10	immune response-regulating signaling pathway	BP
623	GO:0002768	1	1	0.971322	1	0	0.0290927	6	immune response-regulating cell surface receptor signaling pathway	BP
624	GO:0002790	1	1	0.995433	1	0	0.00484878	1	peptide secretion	BP
625	GO:0002791	1	1	0.984797	1	0	0.0145463	3	regulation of peptide secretion	BP
626	GO:0002792	1	1	0.989118	1	0	0.00969756	2	negative regulation of peptide secretion	BP
627	GO:0002793	1	1	0.99098	1	0	0.00969756	2	positive regulation of peptide secretion	BP
628	GO:0002819	1	1	0.987571	1	0	0.00969756	2	regulation of adaptive immune response	BP
629	GO:0002821	1	1	0.987571	1	0	0.00969756	2	positive regulation of adaptive immune response	BP
630	GO:0002822	1	1	0.987571	1	0	0.00969756	2	regulation of adaptive immune response based on somatic recombination of immune receptors built from immunoglobulin superfamily domains	BP
631	GO:0002824	1	1	0.987571	1	0	0.00969756	2	positive regulation of adaptive immune response based on somatic recombination of immune receptors built from immunoglobulin superfamily domains	BP
632	GO:0002831	1	1	0.54779	1	0	0.5964	123	regulation of response to biotic stimulus	BP
633	GO:0002832	1	1	0.869546	1	0	0.140615	29	negative regulation of response to biotic stimulus	BP
634	GO:0002833	1	1	0.793846	1	0	0.227893	47	positive regulation of response to biotic stimulus	BP
635	GO:0002889	1	1	0.987571	1	0	0.00969756	2	regulation of immunoglobulin mediated immune response	BP
636	GO:0002891	1	1	0.987571	1	0	0.00969756	2	positive regulation of immunoglobulin mediated immune response	BP
637	GO:0002931	1	1	0.982285	1	0	0.0145463	3	response to ischemia	BP
638	GO:0002938	1	1	0.994454	1	0	0.00484878	1	tRNA guanine ribose methylation	BP
639	GO:0002940	1	1	0.98523	1	0	0.0145463	3	tRNA N2-guanine methylation	BP
640	GO:0002949	1	1	0.982192	1	0	0.0145463	3	tRNA threonylcarbamoyladenosine modification	BP
641	GO:0003002	1	1	0.530836	1	0	0.620644	128	regionalization	BP
643	GO:0003007	1	1	0.993769	1	0	0.00484878	1	heart morphogenesis	BP
644	GO:0003008	1	1	0.841214	1	0	0.164858	34	system process	BP
645	GO:0003012	1	1	0.991776	1	0	0.00969756	2	muscle system process	BP
646	GO:0003013	1	1	0.988585	1	0	0.00969756	2	circulatory system process	BP
647	GO:0003014	1	1	0.994059	1	0	0.00484878	1	renal system process	BP
648	GO:0003018	1	1	0.994792	1	0	0.00484878	1	vascular process in circulatory system	BP
649	GO:0003032	1	1	0.981993	1	0	0.0145463	3	detection of oxygen	BP
650	GO:0003085	1	1	0.988213	1	0	0.00969756	2	negative regulation of systemic arterial blood pressure	BP
651	GO:0003094	1	1	0.994059	1	0	0.00484878	1	glomerular filtration	BP
652	GO:0003143	1	1	0.977656	1	0	0.0193951	4	embryonic heart tube morphogenesis	BP
653	GO:0003146	1	1	0.993761	1	0	0.00484878	1	heart jogging	BP
654	GO:0003151	1	1	0.993769	1	0	0.00484878	1	outflow tract morphogenesis	BP
655	GO:0003156	1	1	0.981246	1	0	0.0193951	4	regulation of animal organ formation	BP
656	GO:0003254	1	1	0.984641	1	0	0.0145463	3	regulation of membrane depolarization	BP
657	GO:0003279	1	1	0.996156	1	0	0.00484878	1	cardiac septum development	BP
658	GO:0003283	1	1	0.996156	1	0	0.00484878	1	atrial septum development	BP
659	GO:0003330	1	1	0.996029	1	0	0.00484878	1	regulation of extracellular matrix constituent secretion	BP
660	GO:0003331	1	1	0.996029	1	0	0.00484878	1	positive regulation of extracellular matrix constituent secretion	BP
661	GO:0003333	1	1	0.814648	1	0	0.1988	41	amino acid transmembrane transport	BP
662	GO:0003341	1	1	0.989973	1	0	0.00969756	2	cilium movement	BP
663	GO:0003351	1	1	0.989973	1	0	0.00969756	2	epithelial cilium movement	BP
664	GO:0003352	1	1	0.989152	1	0	0.00969756	2	regulation of cilium movement	BP
665	GO:0003356	1	1	0.993793	1	0	0.00484878	1	regulation of cilium beat frequency	BP
666	GO:0003376	1	1	0.995894	1	0	0.00484878	1	sphingosine-1-phosphate signaling pathway	BP
667	GO:0003382	1	1	0.995879	1	0	0.00484878	1	epithelial cell morphogenesis	BP
668	GO:0003400	1	1	0.973871	1	0	0.0242439	5	regulation of COPII vesicle coating	BP
672	GO:0003678	1	1	0.772984	1	0	0.232741	48	DNA helicase activity	MF
673	GO:0003680	1	1	0.901738	1	0	0.101824	21	AT DNA binding	MF
674	GO:0003681	1	1	0.995947	1	0	0.00484878	1	bent DNA binding	MF
675	GO:0003682	1	1	0.511779	1	0	0.63519	131	chromatin binding	MF
676	GO:0003684	1	1	0.845481	1	0	0.155161	32	damaged DNA binding	MF
677	GO:0003688	1	1	0.957028	1	0	0.043639	9	DNA replication origin binding	MF
678	GO:0003689	1	1	0.982492	1	0	0.0145463	3	DNA clamp loader activity	MF
679	GO:0003690	1	1	0.551058	1	0	0.591551	122	double-stranded DNA binding	MF
680	GO:0003691	1	1	0.922355	1	0	0.0824292	17	double-stranded telomeric DNA binding	MF
681	GO:0003697	1	1	0.698313	1	0	0.353961	73	single-stranded DNA binding	MF
683	GO:0003712	1	1	0.620396	1	0	0.465483	96	transcription cofactor activity	MF
684	GO:0003713	1	1	0.795311	1	0	0.218195	45	transcription coactivator activity	MF
685	GO:0003714	1	1	0.855298	1	0	0.155161	32	transcription corepressor activity	MF
686	GO:0003720	1	1	0.993785	1	0	0.00484878	1	telomerase activity	MF
687	GO:0003721	1	1	0.993785	1	0	0.00484878	1	telomerase RNA reverse transcriptase activity	MF
689	GO:0003724	1	1	0.613375	1	0	0.441239	91	RNA helicase activity	MF
690	GO:0003725	1	1	0.915763	1	0	0.0824292	17	double-stranded RNA binding	MF
691	GO:0003726	1	1	0.994256	1	0	0.00484878	1	double-stranded RNA adenosine deaminase activity	MF
692	GO:0003727	1	1	0.697552	1	0	0.349112	72	single-stranded RNA binding	MF
693	GO:0003729	1	1	0.276882	1	0	1.26553	261	mRNA binding	MF
694	GO:0003730	1	1	0.924869	1	0	0.0727317	15	mRNA 3'-UTR binding	MF
695	GO:0003735	1	1	0.300066	1	0	1.34311	277	structural constituent of ribosome	MF
696	GO:0003743	1	1	0.704678	1	0	0.339415	70	translation initiation factor activity	MF
697	GO:0003746	1	1	0.879638	1	0	0.130917	27	translation elongation factor activity	MF
698	GO:0003747	1	1	0.940329	1	0	0.0581853	12	translation release factor activity	MF
699	GO:0003755	1	1	0.7672	1	0	0.271532	56	peptidyl-prolyl cis-trans isomerase activity	MF
700	GO:0003756	1	1	0.902757	1	0	0.0969756	20	protein disulfide isomerase activity	MF
701	GO:0003774	1	1	0.640978	1	0	0.407297	84	motor activity	MF
702	GO:0003777	1	1	0.717634	1	0	0.295776	61	microtubule motor activity	MF
703	GO:0003779	1	1	0.792994	1	0	0.223044	46	actin binding	MF
704	GO:0003785	1	1	0.986517	1	0	0.0145463	3	actin monomer binding	MF
705	GO:0003796	1	1	0.994581	1	0	0.00484878	1	lysozyme activity	MF
706	GO:0003823	1	1	0.98938	1	0	0.00969756	2	antigen binding	MF
708	GO:0003825	1	1	0.981883	1	0	0.0193951	4	alpha,alpha-trehalose-phosphate synthase (UDP-forming) activity	MF
709	GO:0003827	1	1	0.994051	1	0	0.00484878	1	alpha-1,3-mannosylglycoprotein 2-beta-N-acetylglucosaminyltransferase activity	MF
710	GO:0003830	1	1	0.981471	1	0	0.0193951	4	beta-1,4-mannosylglycoprotein 4-beta-N-acetylglucosaminyltransferase activity	MF
711	GO:0003837	1	1	0.99441	1	0	0.00484878	1	beta-ureidopropionase activity	MF
712	GO:0003838	1	1	0.994412	1	0	0.00484878	1	sterol 24-C-methyltransferase activity	MF
713	GO:0003839	1	1	0.990285	1	0	0.00969756	2	gamma-glutamylcyclotransferase activity	MF
714	GO:0003840	1	1	0.982855	1	0	0.0145463	3
715	GO:0003841	1	1	0.96238	1	0	0.0339415	7	1-acylglycerol-3-phosphate O-acyltransferase activity	MF
716	GO:0003843	1	1	0.89744	1	0	0.106673	22	1,3-beta-D-glucan synthase activity	MF
717	GO:0003844	1	1	0.98293	1	0	0.0145463	3	1,4-alpha-glucan branching enzyme activity	MF
718	GO:0003846	1	1	0.940918	1	0	0.0630341	13	2-acylglycerol O-acyltransferase activity	MF
719	GO:0003848	1	1	0.99123	1	0	0.00969756	2	2-amino-4-hydroxy-6-hydroxymethyldihydropteridine diphosphokinase activity	MF
720	GO:0003849	1	1	0.98148	1	0	0.0193951	4	3-deoxy-7-phosphoheptulonate synthase activity	MF
721	GO:0003852	1	1	0.993969	1	0	0.00484878	1	2-isopropylmalate synthase activity	MF
722	GO:0003854	1	1	0.97629	1	0	0.0242439	5	3-beta-hydroxy-delta5-steroid dehydrogenase activity	MF
723	GO:0003855	1	1	0.98833	1	0	0.00969756	2	3-dehydroquinate dehydratase activity	MF
724	GO:0003856	1	1	0.988863	1	0	0.00969756	2	3-dehydroquinate synthase activity	MF
725	GO:0003857	1	1	0.982302	1	0	0.0145463	3	3-hydroxyacyl-CoA dehydrogenase activity	MF
726	GO:0003858	1	1	0.994646	1	0	0.00484878	1	3-hydroxybutyrate dehydrogenase activity	MF
727	GO:0003860	1	1	0.975976	1	0	0.0242439	5	3-hydroxyisobutyryl-CoA hydrolase activity	MF
728	GO:0003861	1	1	0.987583	1	0	0.0145463	3	3-isopropylmalate dehydratase activity	MF
729	GO:0003862	1	1	0.986463	1	0	0.0145463	3	3-isopropylmalate dehydrogenase activity	MF
730	GO:0003863	1	1	0.984409	1	0	0.0193951	4	3-methyl-2-oxobutanoate dehydrogenase (2-methylpropanoyl-transferring) activity	MF
731	GO:0003864	1	1	0.996428	1	0	0.00484878	1	3-methyl-2-oxobutanoate hydroxymethyltransferase activity	MF
732	GO:0003865	1	1	0.98392	1	0	0.0145463	3	3-oxo-5-alpha-steroid 4-dehydrogenase activity	MF
733	GO:0003866	1	1	0.994281	1	0	0.00484878	1	3-phosphoshikimate 1-carboxyvinyltransferase activity	MF
734	GO:0003867	1	1	0.985466	1	0	0.0145463	3	4-aminobutyrate transaminase activity	MF
735	GO:0003868	1	1	0.99439	1	0	0.00484878	1	4-hydroxyphenylpyruvate dioxygenase activity	MF
736	GO:0003871	1	1	0.985697	1	0	0.0145463	3	5-methyltetrahydropteroyltriglutamate-homocysteine S-methyltransferase activity	MF
737	GO:0003872	1	1	0.964045	1	0	0.0290927	6	6-phosphofructokinase activity	MF
738	GO:0003873	1	1	0.989835	1	0	0.00969756	2	6-phosphofructo-2-kinase activity	MF
739	GO:0003876	1	1	0.973497	1	0	0.0242439	5	AMP deaminase activity	MF
740	GO:0003878	1	1	0.985873	1	0	0.0145463	3	ATP citrate synthase activity	MF
741	GO:0003879	1	1	0.994356	1	0	0.00484878	1	ATP phosphoribosyltransferase activity	MF
742	GO:0003880	1	1	0.988817	1	0	0.00969756	2	protein C-terminal carboxyl O-methyltransferase activity	MF
743	GO:0003881	1	1	0.996189	1	0	0.00484878	1	CDP-diacylglycerol-inositol 3-phosphatidyltransferase activity	MF
744	GO:0003882	1	1	0.996305	1	0	0.00484878	1	CDP-diacylglycerol-serine O-phosphatidyltransferase activity	MF
745	GO:0003883	1	1	0.987864	1	0	0.00969756	2	CTP synthase activity	MF
746	GO:0003885	1	1	0.980857	1	0	0.0193951	4	D-arabinono-1,4-lactone oxidase activity	MF
747	GO:0003886	1	1	0.971735	1	0	0.0290927	6	DNA (cytosine-5-)-methyltransferase activity	MF
748	GO:0003887	1	1	0.79128	1	0	0.218195	45	DNA-directed DNA polymerase activity	MF
749	GO:0003896	1	1	0.971011	1	0	0.0290927	6	DNA primase activity	MF
750	GO:0003899	1	1	0.763314	1	0	0.286078	59	DNA-directed 5'-3' RNA polymerase activity	MF
751	GO:0003904	1	1	0.997153	1	0	0.00484878	1	deoxyribodipyrimidine photo-lyase activity	MF
752	GO:0003905	1	1	0.971168	1	0	0.0290927	6	alkylbase DNA N-glycosylase activity	MF
753	GO:0003906	1	1	0.947209	1	0	0.0484878	10	DNA-(apurinic or apyrimidinic site) lyase activity	MF
754	GO:0003909	1	1	0.95767	1	0	0.043639	9	DNA ligase activity	MF
755	GO:0003910	1	1	0.95767	1	0	0.043639	9	DNA ligase (ATP) activity	MF
756	GO:0003913	1	1	0.982135	1	0	0.0193951	4	DNA photolyase activity	MF
757	GO:0003914	1	1	0.993904	1	0	0.00484878	1	DNA (6-4) photolyase activity	MF
758	GO:0003916	1	1	0.927539	1	0	0.0727317	15	DNA topoisomerase activity	MF
759	GO:0003917	1	1	0.967849	1	0	0.0339415	7	DNA topoisomerase type I activity	MF
760	GO:0003918	1	1	0.958368	1	0	0.0387902	8	DNA topoisomerase type II (ATP-hydrolyzing) activity	MF
761	GO:0003919	1	1	0.968539	1	0	0.0290927	6	FMN adenylyltransferase activity	MF
762	GO:0003921	1	1	0.995412	1	0	0.00484878	1	GMP synthase activity	MF
763	GO:0003922	1	1	0.981735	1	0	0.0193951	4	GMP synthase (glutamine-hydrolyzing) activity	MF
764	GO:0003923	1	1	0.98827	1	0	0.00969756	2	GPI-anchor transamidase activity	MF
765	GO:0003924	1	1	0.586404	1	0	0.513971	106	GTPase activity	MF
767	GO:0003934	1	1	0.9941	1	0	0.00484878	1	GTP cyclohydrolase I activity	MF
769	GO:0003937	1	1	0.994141	1	0	0.00484878	1	IMP cyclohydrolase activity	MF
770	GO:0003938	1	1	0.977714	1	0	0.0242439	5	IMP dehydrogenase activity	MF
771	GO:0003939	1	1	0.99431	1	0	0.00484878	1	L-iditol 2-dehydrogenase activity	MF
772	GO:0003941	1	1	0.99401	1	0	0.00484878	1	L-serine ammonia-lyase activity	MF
773	GO:0003942	1	1	0.988718	1	0	0.00969756	2	N-acetyl-gamma-glutamyl-phosphate reductase activity	MF
774	GO:0003949	1	1	0.996398	1	0	0.00484878	1	1-(5-phosphoribosyl)-5-[(5-phosphoribosylamino)methylideneamino]imidazole-4-carboxamide isomerase activity	MF
775	GO:0003950	1	1	0.960451	1	0	0.0387902	8	NAD+ ADP-ribosyltransferase activity	MF
776	GO:0003951	1	1	0.977337	1	0	0.0242439	5	NAD+ kinase activity	MF
777	GO:0003952	1	1	0.993763	1	0	0.00484878	1	NAD+ synthase (glutamine-hydrolyzing) activity	MF
778	GO:0003954	1	1	0.833429	1	0	0.193951	40	NADH dehydrogenase activity	MF
779	GO:0003955	1	1	0.955471	1	0	0.0484878	10	NAD(P)H dehydrogenase (quinone) activity	MF
780	GO:0003958	1	1	0.978186	1	0	0.0242439	5	NADPH-hemoprotein reductase activity	MF
781	GO:0003959	1	1	0.988173	1	0	0.00969756	2	NADPH dehydrogenase activity	MF
782	GO:0003960	1	1	0.991648	1	0	0.00969756	2	NADPH:quinone reductase activity	MF
783	GO:0003962	1	1	0.985421	1	0	0.0145463	3	cystathionine gamma-synthase activity	MF
784	GO:0003964	1	1	0.634517	1	0	0.460634	95	RNA-directed DNA polymerase activity	MF
785	GO:0003968	1	1	0.970138	1	0	0.0242439	5	RNA-directed 5'-3' RNA polymerase activity	MF
786	GO:0003972	1	1	0.995337	1	0	0.00484878	1	RNA ligase (ATP) activity	MF
787	GO:0003973	1	1	0.968097	1	0	0.0290927	6	(S)-2-hydroxy-acid oxidase activity	MF
788	GO:0003975	1	1	0.994003	1	0	0.00484878	1	UDP-N-acetylglucosamine-dolichyl-phosphate N-acetylglucosaminephosphotransferase activity	MF
789	GO:0003977	1	1	0.994147	1	0	0.00484878	1	UDP-N-acetylglucosamine diphosphorylase activity	MF
791	GO:0003979	1	1	0.98532	1	0	0.0145463	3	UDP-glucose 6-dehydrogenase activity	MF
792	GO:0003980	1	1	0.989106	1	0	0.00969756	2	UDP-glucose:glycoprotein glucosyltransferase activity	MF
793	GO:0003983	1	1	0.965868	1	0	0.0339415	7	UTP:glucose-1-phosphate uridylyltransferase activity	MF
794	GO:0003984	1	1	0.979827	1	0	0.0193951	4	acetolactate synthase activity	MF
795	GO:0003985	1	1	0.988584	1	0	0.00969756	2	acetyl-CoA C-acetyltransferase activity	MF
796	GO:0003986	1	1	0.994333	1	0	0.00484878	1	acetyl-CoA hydrolase activity	MF
797	GO:0003987	1	1	0.982181	1	0	0.0145463	3	acetate-CoA ligase activity	MF
798	GO:0003988	1	1	0.975653	1	0	0.0242439	5	acetyl-CoA C-acyltransferase activity	MF
799	GO:0003989	1	1	0.947926	1	0	0.0484878	10	acetyl-CoA carboxylase activity	MF
800	GO:0003991	1	1	0.994584	1	0	0.00484878	1	acetylglutamate kinase activity	MF
801	GO:0003992	1	1	0.994325	1	0	0.00484878	1	N2-acetyl-L-ornithine:2-oxoglutarate 5-aminotransferase activity	MF
802	GO:0003993	1	1	0.787517	1	0	0.227893	47	acid phosphatase activity	MF
803	GO:0003994	1	1	0.968507	1	0	0.0339415	7	aconitate hydratase activity	MF
804	GO:0003995	1	1	0.950673	1	0	0.0484878	10	acyl-CoA dehydrogenase activity	MF
805	GO:0003997	1	1	0.960525	1	0	0.0387902	8	acyl-CoA oxidase activity	MF
806	GO:0003998	1	1	0.995487	1	0	0.00484878	1	acylphosphatase activity	MF
807	GO:0003999	1	1	0.986585	1	0	0.0145463	3	adenine phosphoribosyltransferase activity	MF
808	GO:0004000	1	1	0.979146	1	0	0.0193951	4	adenosine deaminase activity	MF
809	GO:0004001	1	1	0.977971	1	0	0.0242439	5	adenosine kinase activity	MF
810	GO:0004003	1	1	0.820688	1	0	0.184254	38	ATP-dependent DNA helicase activity	MF
811	GO:0004004	1	1	0.61947	1	0	0.431541	89	ATP-dependent RNA helicase activity	MF
812	GO:0004008	1	1	0.99684	1	0	0.00484878	1	copper-exporting ATPase activity	MF
813	GO:0004012	1	1	0.91194	1	0	0.0969756	20	phospholipid-translocating ATPase activity	MF
814	GO:0004013	1	1	0.984313	1	0	0.0193951	4	adenosylhomocysteinase activity	MF
815	GO:0004014	1	1	0.971556	1	0	0.0290927	6	adenosylmethionine decarboxylase activity	MF
816	GO:0004015	1	1	0.993761	1	0	0.00484878	1	adenosylmethionine-8-amino-7-oxononanoate transaminase activity	MF
817	GO:0004016	1	1	0.993762	1	0	0.00484878	1	adenylate cyclase activity	MF
818	GO:0004017	1	1	0.945603	1	0	0.0581853	12	adenylate kinase activity	MF
819	GO:0004018	1	1	0.994114	1	0	0.00484878	1	N6-(1,2-dicarboxyethyl)AMP AMP-lyase (fumarate-forming) activity	MF
820	GO:0004019	1	1	0.985149	1	0	0.0193951	4	adenylosuccinate synthase activity	MF
821	GO:0004020	1	1	0.99568	1	0	0.00484878	1	adenylylsulfate kinase activity	MF
822	GO:0004021	1	1	0.971976	1	0	0.0290927	6	L-alanine:2-oxoglutarate aminotransferase activity	MF
823	GO:0004022	1	1	0.958974	1	0	0.043639	9	alcohol dehydrogenase (NAD) activity	MF
824	GO:0004026	1	1	0.996863	1	0	0.00484878	1	alcohol O-acetyltransferase activity	MF
825	GO:0004028	1	1	0.988792	1	0	0.0145463	3	3-chloroallyl aldehyde dehydrogenase activity	MF
826	GO:0004029	1	1	0.930652	1	0	0.0775805	16	aldehyde dehydrogenase (NAD) activity	MF
827	GO:0004030	1	1	0.968297	1	0	0.0387902	8	aldehyde dehydrogenase [NAD(P)+] activity	MF
828	GO:0004031	1	1	0.954731	1	0	0.043639	9	aldehyde oxidase activity	MF
829	GO:0004033	1	1	0.965421	1	0	0.0339415	7	aldo-keto reductase (NADP) activity	MF
830	GO:0004034	1	1	0.97568	1	0	0.0242439	5	aldose 1-epimerase activity	MF
831	GO:0004038	1	1	0.994327	1	0	0.00484878	1	allantoinase activity	MF
832	GO:0004040	1	1	0.950819	1	0	0.0484878	10	amidase activity	MF
833	GO:0004042	1	1	0.983855	1	0	0.0145463	3	acetyl-CoA:L-glutamate N-acetyltransferase activity	MF
834	GO:0004044	1	1	0.990185	1	0	0.00969756	2	amidophosphoribosyltransferase activity	MF
835	GO:0004045	1	1	0.969532	1	0	0.0339415	7	aminoacyl-tRNA hydrolase activity	MF
836	GO:0004046	1	1	0.988611	1	0	0.00969756	2	aminoacylase activity	MF
837	GO:0004047	1	1	0.991614	1	0	0.00969756	2	aminomethyltransferase activity	MF
838	GO:0004048	1	1	0.990164	1	0	0.00969756	2	anthranilate phosphoribosyltransferase activity	MF
839	GO:0004049	1	1	0.984297	1	0	0.0145463	3	anthranilate synthase activity	MF
840	GO:0004053	1	1	0.995831	1	0	0.00484878	1	arginase activity	MF
841	GO:0004055	1	1	0.993734	1	0	0.00969756	2	argininosuccinate synthase activity	MF
842	GO:0004056	1	1	0.994126	1	0	0.00484878	1	argininosuccinate lyase activity	MF
843	GO:0004057	1	1	0.995615	1	0	0.00484878	1	arginyltransferase activity	MF
844	GO:0004059	1	1	0.991179	1	0	0.00969756	2	aralkylamine N-acetyltransferase activity	MF
845	GO:0004061	1	1	0.980579	1	0	0.0193951	4	arylformamidase activity	MF
846	GO:0004066	1	1	0.985106	1	0	0.0145463	3	asparagine synthase (glutamine-hydrolyzing) activity	MF
847	GO:0004067	1	1	0.991526	1	0	0.00969756	2	asparaginase activity	MF
848	GO:0004069	1	1	0.95352	1	0	0.043639	9	L-aspartate:2-oxoglutarate aminotransferase activity	MF
849	GO:0004070	1	1	0.995399	1	0	0.00484878	1	aspartate carbamoyltransferase activity	MF
850	GO:0004072	1	1	0.98475	1	0	0.0145463	3	aspartate kinase activity	MF
851	GO:0004073	1	1	0.994442	1	0	0.00484878	1	aspartate-semialdehyde dehydrogenase activity	MF
852	GO:0004075	1	1	0.978009	1	0	0.0193951	4	biotin carboxylase activity	MF
853	GO:0004076	1	1	0.994473	1	0	0.00484878	1	biotin synthase activity	MF
854	GO:0004077	1	1	0.994351	1	0	0.00484878	1	biotin-[acetyl-CoA-carboxylase] ligase activity	MF
855	GO:0004078	1	1	0.994351	1	0	0.00484878	1	biotin-[methylcrotonoyl-CoA-carboxylase] ligase activity	MF
856	GO:0004081	1	1	0.995943	1	0	0.00484878	1	bis(5'-nucleosyl)-tetraphosphatase (asymmetrical) activity	MF
857	GO:0004083	1	1	0.993813	1	0	0.00484878	1	bisphosphoglycerate 2-phosphatase activity	MF
858	GO:0004084	1	1	0.972327	1	0	0.0290927	6	branched-chain-amino-acid transaminase activity	MF
859	GO:0004088	1	1	0.988087	1	0	0.00969756	2	carbamoyl-phosphate synthase (glutamine-hydrolyzing) activity	MF
861	GO:0004090	1	1	0.982494	1	0	0.0193951	4	carbonyl reductase (NADPH) activity	MF
862	GO:0004096	1	1	0.993904	1	0	0.00484878	1	catalase activity	MF
863	GO:0004097	1	1	0.967861	1	0	0.0339415	7	catechol oxidase activity	MF
864	GO:0004103	1	1	0.985546	1	0	0.0145463	3	choline kinase activity	MF
865	GO:0004105	1	1	0.988213	1	0	0.0145463	3	choline-phosphate cytidylyltransferase activity	MF
866	GO:0004106	1	1	0.988447	1	0	0.00969756	2	chorismate mutase activity	MF
867	GO:0004107	1	1	0.994082	1	0	0.00484878	1	chorismate synthase activity	MF
868	GO:0004108	1	1	0.989922	1	0	0.00969756	2	citrate (Si)-synthase activity	MF
869	GO:0004109	1	1	0.988276	1	0	0.00969756	2	coproporphyrinogen oxidase activity	MF
870	GO:0004112	1	1	0.995345	1	0	0.00484878	1	cyclic-nucleotide phosphodiesterase activity	MF
871	GO:0004113	1	1	0.995345	1	0	0.00484878	1	2',3'-cyclic-nucleotide 3'-phosphodiesterase activity	MF
872	GO:0004121	1	1	0.997153	1	0	0.00484878	1	cystathionine beta-lyase activity	MF
873	GO:0004123	1	1	0.991358	1	0	0.00969756	2	cystathionine gamma-lyase activity	MF
874	GO:0004124	1	1	0.963659	1	0	0.0339415	7	cysteine synthase activity	MF
875	GO:0004126	1	1	0.994716	1	0	0.00484878	1	cytidine deaminase activity	MF
876	GO:0004127	1	1	0.986369	1	0	0.0145463	3	cytidylate kinase activity	MF
877	GO:0004128	1	1	0.978913	1	0	0.0193951	4	cytochrome-b5 reductase activity, acting on NAD(P)H	MF
878	GO:0004129	1	1	0.951718	1	0	0.0484878	10	cytochrome-c oxidase activity	MF
879	GO:0004130	1	1	0.976671	1	0	0.0242439	5	cytochrome-c peroxidase activity	MF
880	GO:0004132	1	1	0.994967	1	0	0.00484878	1	dCMP deaminase activity	MF
881	GO:0004133	1	1	0.971674	1	0	0.0242439	5	glycogen debranching enzyme activity	MF
882	GO:0004134	1	1	0.98769	1	0	0.00969756	2	4-alpha-glucanotransferase activity	MF
883	GO:0004137	1	1	0.993816	1	0	0.00484878	1	deoxycytidine kinase activity	MF
884	GO:0004140	1	1	0.996213	1	0	0.00484878	1	dephospho-CoA kinase activity	MF
885	GO:0004141	1	1	0.993761	1	0	0.00484878	1	dethiobiotin synthase activity	MF
886	GO:0004142	1	1	0.988997	1	0	0.00969756	2	diacylglycerol cholinephosphotransferase activity	MF
887	GO:0004143	1	1	0.97873	1	0	0.0242439	5	diacylglycerol kinase activity	MF
888	GO:0004144	1	1	0.94659	1	0	0.0484878	10	diacylglycerol O-acyltransferase activity	MF
889	GO:0004146	1	1	0.994061	1	0	0.00484878	1	dihydrofolate reductase activity	MF
890	GO:0004147	1	1	0.988418	1	0	0.0145463	3	dihydrolipoamide branched chain acyltransferase activity	MF
891	GO:0004148	1	1	0.980931	1	0	0.0193951	4	dihydrolipoyl dehydrogenase activity	MF
892	GO:0004149	1	1	0.995575	1	0	0.00484878	1	dihydrolipoyllysine-residue succinyltransferase activity	MF
893	GO:0004150	1	1	0.995325	1	0	0.00484878	1	dihydroneopterin aldolase activity	MF
894	GO:0004151	1	1	0.994453	1	0	0.00484878	1	dihydroorotase activity	MF
895	GO:0004152	1	1	0.993975	1	0	0.00484878	1	dihydroorotate dehydrogenase activity	MF
896	GO:0004156	1	1	0.99123	1	0	0.00969756	2	dihydropteroate synthase activity	MF
897	GO:0004157	1	1	0.993761	1	0	0.00484878	1	dihydropyrimidinase activity	MF
898	GO:0004159	1	1	0.996766	1	0	0.00484878	1	dihydrouracil dehydrogenase (NAD+) activity	MF
899	GO:0004160	1	1	0.993877	1	0	0.00484878	1	dihydroxy-acid dehydratase activity	MF
900	GO:0004161	1	1	0.959312	1	0	0.0387902	8	dimethylallyltranstransferase activity	MF
901	GO:0004163	1	1	0.9863	1	0	0.0145463	3	diphosphomevalonate decarboxylase activity	MF
902	GO:0004164	1	1	0.994971	1	0	0.00484878	1	diphthine synthase activity	MF
903	GO:0004165	1	1	0.952044	1	0	0.0533366	11	dodecenoyl-CoA delta-isomerase activity	MF
904	GO:0004167	1	1	0.988418	1	0	0.0145463	3	dopachrome isomerase activity	MF
905	GO:0004168	1	1	0.996193	1	0	0.00484878	1	dolichol kinase activity	MF
906	GO:0004169	1	1	0.994883	1	0	0.00484878	1	dolichyl-phosphate-mannose-protein mannosyltransferase activity	MF
907	GO:0004170	1	1	0.995506	1	0	0.00484878	1	dUTP diphosphatase activity	MF
908	GO:0004174	1	1	0.996621	1	0	0.00484878	1	electron-transferring-flavoprotein dehydrogenase activity	MF
910	GO:0004176	1	1	0.893052	1	0	0.106673	22	ATP-dependent peptidase activity	MF
911	GO:0004177	1	1	0.853203	1	0	0.140615	29	aminopeptidase activity	MF
912	GO:0004180	1	1	0.805858	1	0	0.213346	44	carboxypeptidase activity	MF
913	GO:0004181	1	1	0.984135	1	0	0.0145463	3	metallocarboxypeptidase activity	MF
914	GO:0004185	1	1	0.860908	1	0	0.145463	30	serine-type carboxypeptidase activity	MF
915	GO:0004190	1	1	0.476152	1	0	0.761258	157	aspartic-type endopeptidase activity	MF
917	GO:0004198	1	1	0.976651	1	0	0.0242439	5	calcium-dependent cysteine-type endopeptidase activity	MF
918	GO:0004222	1	1	0.724202	1	0	0.300624	62	metalloendopeptidase activity	MF
919	GO:0004252	1	1	0.571808	1	0	0.552761	114	serine-type endopeptidase activity	MF
920	GO:0004298	1	1	0.915611	1	0	0.087278	18	threonine-type endopeptidase activity	MF
921	GO:0004300	1	1	0.97787	1	0	0.0193951	4	enoyl-CoA hydratase activity	MF
922	GO:0004301	1	1	0.95057	1	0	0.0533366	11	epoxide hydrolase activity	MF
923	GO:0004303	1	1	0.994864	1	0	0.00484878	1	estradiol 17-beta-dehydrogenase activity	MF
924	GO:0004305	1	1	0.99423	1	0	0.00484878	1	ethanolamine kinase activity	MF
925	GO:0004306	1	1	0.988812	1	0	0.00969756	2	ethanolamine-phosphate cytidylyltransferase activity	MF
926	GO:0004307	1	1	0.994143	1	0	0.00484878	1	ethanolaminephosphotransferase activity	MF
927	GO:0004309	1	1	0.993761	1	0	0.00484878	1	exopolyphosphatase activity	MF
928	GO:0004310	1	1	0.99116	1	0	0.00969756	2	farnesyl-diphosphate farnesyltransferase activity	MF
929	GO:0004311	1	1	0.953309	1	0	0.0484878	10	farnesyltranstransferase activity	MF
930	GO:0004312	1	1	0.855457	1	0	0.16001	33	fatty acid synthase activity	MF
931	GO:0004314	1	1	0.994366	1	0	0.00484878	1	[acyl-carrier-protein] S-malonyltransferase activity	MF
932	GO:0004315	1	1	0.959106	1	0	0.0387902	8	3-oxoacyl-[acyl-carrier-protein] synthase activity	MF
933	GO:0004316	1	1	0.980819	1	0	0.0193951	4	3-oxoacyl-[acyl-carrier-protein] reductase (NADPH) activity	MF
934	GO:0004318	1	1	0.990425	1	0	0.00969756	2	enoyl-[acyl-carrier-protein] reductase (NADH) activity	MF
935	GO:0004320	1	1	0.992042	1	0	0.00969756	2	oleoyl-[acyl-carrier-protein] hydrolase activity	MF
936	GO:0004321	1	1	0.962748	1	0	0.0339415	7	fatty-acyl-CoA synthase activity	MF
937	GO:0004322	1	1	0.978655	1	0	0.0242439	5	ferroxidase activity	MF
938	GO:0004324	1	1	0.988887	1	0	0.00969756	2	ferredoxin-NADP+ reductase activity	MF
939	GO:0004325	1	1	0.972446	1	0	0.0290927	6	ferrochelatase activity	MF
940	GO:0004326	1	1	0.985302	1	0	0.0145463	3	tetrahydrofolylpolyglutamate synthase activity	MF
941	GO:0004328	1	1	0.976097	1	0	0.0242439	5	formamidase activity	MF
942	GO:0004329	1	1	0.993797	1	0	0.00484878	1	formate-tetrahydrofolate ligase activity	MF
943	GO:0004331	1	1	0.98371	1	0	0.0145463	3	fructose-2,6-bisphosphate 2-phosphatase activity	MF
944	GO:0004332	1	1	0.96242	1	0	0.043639	9	fructose-bisphosphate aldolase activity	MF
945	GO:0004333	1	1	0.98705	1	0	0.0145463	3	fumarate hydratase activity	MF
946	GO:0004334	1	1	0.994332	1	0	0.00484878	1	fumarylacetoacetase activity	MF
947	GO:0004335	1	1	0.98287	1	0	0.0193951	4	galactokinase activity	MF
948	GO:0004337	1	1	0.956387	1	0	0.043639	9	geranyltranstransferase activity	MF
949	GO:0004338	1	1	0.994387	1	0	0.00484878	1	glucan exo-1,3-beta-glucosidase activity	MF
950	GO:0004340	1	1	0.996506	1	0	0.00484878	1	glucokinase activity	MF
951	GO:0004343	1	1	0.995875	1	0	0.00484878	1	glucosamine 6-phosphate N-acetyltransferase activity	MF
952	GO:0004345	1	1	0.976716	1	0	0.0290927	6	glucose-6-phosphate dehydrogenase activity	MF
953	GO:0004347	1	1	0.99003	1	0	0.00969756	2	glucose-6-phosphate isomerase activity	MF
954	GO:0004348	1	1	0.98756	1	0	0.00969756	2	glucosylceramidase activity	MF
955	GO:0004349	1	1	0.978365	1	0	0.0242439	5	glutamate 5-kinase activity	MF
956	GO:0004350	1	1	0.978365	1	0	0.0242439	5	glutamate-5-semialdehyde dehydrogenase activity	MF
957	GO:0004351	1	1	0.980853	1	0	0.0242439	5	glutamate decarboxylase activity	MF
958	GO:0004352	1	1	0.97662	1	0	0.0290927	6	glutamate dehydrogenase (NAD+) activity	MF
959	GO:0004353	1	1	0.983968	1	0	0.0193951	4	glutamate dehydrogenase [NAD(P)+] activity	MF
960	GO:0004354	1	1	0.995412	1	0	0.00484878	1	glutamate dehydrogenase (NADP+) activity	MF
961	GO:0004356	1	1	0.969741	1	0	0.0339415	7	glutamate-ammonia ligase activity	MF
962	GO:0004357	1	1	0.99381	1	0	0.00484878	1	glutamate-cysteine ligase activity	MF
963	GO:0004358	1	1	0.994179	1	0	0.00484878	1	glutamate N-acetyltransferase activity	MF
964	GO:0004359	1	1	0.990934	1	0	0.00969756	2	glutaminase activity	MF
965	GO:0004360	1	1	0.993798	1	0	0.00484878	1	glutamine-fructose-6-phosphate transaminase (isomerizing) activity	MF
966	GO:0004362	1	1	0.979173	1	0	0.0193951	4	glutathione-disulfide reductase activity	MF
967	GO:0004363	1	1	0.994132	1	0	0.00484878	1	glutathione synthase activity	MF
968	GO:0004364	1	1	0.821878	1	0	0.208497	43	glutathione transferase activity	MF
969	GO:0004365	1	1	0.969086	1	0	0.0339415	7	glyceraldehyde-3-phosphate dehydrogenase (NAD+) (phosphorylating) activity	MF
970	GO:0004366	1	1	0.969371	1	0	0.0290927	6	glycerol-3-phosphate O-acyltransferase activity	MF
971	GO:0004367	1	1	0.978816	1	0	0.0193951	4	glycerol-3-phosphate dehydrogenase [NAD+] activity	MF
972	GO:0004368	1	1	0.99392	1	0	0.00484878	1	glycerol-3-phosphate dehydrogenase activity	MF
973	GO:0004370	1	1	0.99406	1	0	0.00484878	1	glycerol kinase activity	MF
974	GO:0004371	1	1	0.993805	1	0	0.00484878	1	glycerone kinase activity	MF
975	GO:0004372	1	1	0.967976	1	0	0.0290927	6	glycine hydroxymethyltransferase activity	MF
976	GO:0004373	1	1	0.96806	1	0	0.0387902	8	glycogen (starch) synthase activity	MF
977	GO:0004375	1	1	0.993761	1	0	0.00484878	1	glycine dehydrogenase (decarboxylating) activity	MF
978	GO:0004376	1	1	0.979129	1	0	0.0193951	4	glycolipid mannosyltransferase activity	MF
979	GO:0004377	1	1	0.984803	1	0	0.0145463	3	GDP-Man:Man3GlcNAc2-PP-Dol alpha-1,2-mannosyltransferase activity	MF
980	GO:0004378	1	1	0.99424	1	0	0.00484878	1	GDP-Man:Man1GlcNAc2-PP-Dol alpha-1,3-mannosyltransferase activity	MF
981	GO:0004379	1	1	0.994322	1	0	0.00484878	1	glycylpeptide N-tetradecanoyltransferase activity	MF
982	GO:0004383	1	1	0.984088	1	0	0.0193951	4	guanylate cyclase activity	MF
983	GO:0004385	1	1	0.98899	1	0	0.00969756	2	guanylate kinase activity	MF
984	GO:0004386	1	1	0.32379	1	0	1.01339	209	helicase activity	MF
985	GO:0004392	1	1	0.990234	1	0	0.00969756	2	heme oxygenase (decyclizing) activity	MF
986	GO:0004395	1	1	0.996284	1	0	0.00484878	1	hexaprenyldihydroxybenzoate methyltransferase activity	MF
987	GO:0004396	1	1	0.944506	1	0	0.0581853	12	hexokinase activity	MF
988	GO:0004399	1	1	0.99425	1	0	0.00484878	1	histidinol dehydrogenase activity	MF
989	GO:0004400	1	1	0.994396	1	0	0.00484878	1	histidinol-phosphate transaminase activity	MF
990	GO:0004401	1	1	0.994431	1	0	0.00484878	1	histidinol-phosphatase activity	MF
991	GO:0004402	1	1	0.843495	1	0	0.16001	33	histone acetyltransferase activity	MF
992	GO:0004407	1	1	0.950972	1	0	0.0484878	10	histone deacetylase activity	MF
993	GO:0004411	1	1	0.99385	1	0	0.00484878	1	homogentisate 1,2-dioxygenase activity	MF
994	GO:0004412	1	1	0.990922	1	0	0.00969756	2	homoserine dehydrogenase activity	MF
995	GO:0004413	1	1	0.994544	1	0	0.00484878	1	homoserine kinase activity	MF
996	GO:0004416	1	1	0.978794	1	0	0.0193951	4	hydroxyacylglutathione hydrolase activity	MF
997	GO:0004417	1	1	0.994887	1	0	0.00484878	1	hydroxyethylthiazole kinase activity	MF
998	GO:0004418	1	1	0.997009	1	0	0.00484878	1	hydroxymethylbilane synthase activity	MF
999	GO:0004419	1	1	0.993948	1	0	0.00484878	1	hydroxymethylglutaryl-CoA lyase activity	MF
1000	GO:0004420	1	1	0.988567	1	0	0.00969756	2	hydroxymethylglutaryl-CoA reductase (NADPH) activity	MF
1001	GO:0004421	1	1	0.993855	1	0	0.00484878	1	hydroxymethylglutaryl-CoA synthase activity	MF
1002	GO:0004422	1	1	0.995005	1	0	0.00484878	1	hypoxanthine phosphoribosyltransferase activity	MF
1003	GO:0004424	1	1	0.996112	1	0	0.00484878	1	imidazoleglycerol-phosphate dehydratase activity	MF
1004	GO:0004425	1	1	0.990846	1	0	0.00969756	2	indole-3-glycerol-phosphate synthase activity	MF
1005	GO:0004427	1	1	0.934517	1	0	0.0678829	14	inorganic diphosphatase activity	MF
1006	GO:0004430	1	1	0.94993	1	0	0.043639	9	1-phosphatidylinositol 4-kinase activity	MF
1007	GO:0004435	1	1	0.959905	1	0	0.0387902	8	phosphatidylinositol phospholipase C activity	MF
[truncated: 9,457 more rows]

## Sheet: top 300 upreg
internal ID	category	over represented P-Value	over represented FDR	under represented P-Value	under represented FDR	Genes in top-300 upreg	Expected genes	Genes in genome (background)	term	ontology
7899	GO:0046906	1.78834e-09	1.12574e-05	1	1	22	4.82647	316	tetrapyrrole binding	MF
4883	GO:0020037	1.96533e-09	1.12574e-05	1	1	21	4.38354	287	heme binding	MF
1996	GO:0006771	3.13058e-09	1.19547e-05	1	1	7	0.259652	17	riboflavin metabolic process	BP
4242	GO:0016491	5.22445e-09	1.49628e-05	1	1	50	21.5511	1411	oxidoreductase activity	MF
11222	GO:1990267	9.80668e-09	2.05037e-05	1	1	13	1.69538	111	response to transition metal nanoparticle	BP
1994	GO:0006767	1.07387e-08	2.05037e-05	1	1	11	1.06916	70	water-soluble vitamin metabolic process	BP
6753	GO:0042726	2.35717e-08	3.85768e-05	1	1	7	0.320747	21	flavin-containing compound metabolic process	BP
2779	GO:0009231	8.02144e-08	0.000114867	1	1	6	0.244378	16	riboflavin biosynthetic process	BP
6663	GO:0042364	9.49906e-08	0.000120912	1	1	10	1.03861	68	water-soluble vitamin biosynthetic process	BP
1993	GO:0006766	1.13152e-07	0.000129627	1	1	11	1.34408	88	vitamin metabolic process	BP
6754	GO:0042727	1.33632e-07	0.000139172	1	1	6	0.259652	17	flavin-containing compound biosynthetic process	BP
9077	GO:0055072	3.56175e-07	0.000340028	1	1	8	0.702588	46	iron ion homeostasis	BP
1042	GO:0004497	5.68595e-07	0.000501063	1	1	16	3.60458	236	monooxygenase activity	MF
2704	GO:0009110	6.51575e-07	0.000533175	1	1	10	1.28299	84	vitamin biosynthetic process	BP
9081	GO:0055076	9.84394e-07	0.000751815	1	1	11	1.77174	116	transition metal ion homeostasis	BP
3238	GO:0010043	1.3284e-06	0.000951138	1	1	7	0.610946	40	response to zinc ion	BP
9072	GO:0055065	1.75612e-06	0.00114279	1	1	13	2.59652	170	metal ion homeostasis	BP
1375	GO:0005506	1.79558e-06	0.00114279	1	1	16	3.92533	257	iron ion binding	MF
8430	GO:0050801	1.98062e-06	0.00119421	1	1	16	3.9406	258	ion homeostasis	BP
16	GO:0000032	5.7422e-06	0.0026313	1	1	3	0.0610946	4	cell wall mannoprotein biosynthetic process	BP
1030	GO:0004476	5.7422e-06	0.0026313	1	1	3	0.0610946	4	mannose-6-phosphate isomerase activity	MF
1610	GO:0006056	5.7422e-06	0.0026313	1	1	3	0.0610946	4	mannoprotein metabolic process	BP
1611	GO:0006057	5.7422e-06	0.0026313	1	1	3	0.0610946	4	mannoprotein biosynthetic process	BP
5493	GO:0031506	5.7422e-06	0.0026313	1	1	3	0.0610946	4	cell wall glycoprotein biosynthetic process	BP
5996	GO:0033591	5.7422e-06	0.0026313	1	1	3	0.0610946	4	response to L-ascorbic acid	BP
5926	GO:0033273	6.86808e-06	0.00302618	1	1	4	0.152737	10	response to vitamin	BP
10393	GO:0098771	9.29413e-06	0.00394347	0.999998	1	14	3.48239	228	inorganic ion homeostasis	BP
4338	GO:0016709	1.36802e-05	0.00555931	0.999998	1	10	1.84811	121	oxidoreductase activity, acting on paired donors, with incorporation or reduction of molecular oxygen, NAD(P)H as one donor, and incorporation of one atom of oxygen	MF
7273	GO:0044550	1.4073e-05	0.00555931	0.999997	1	12	2.73398	179	secondary metabolite biosynthetic process	BP
3236	GO:0010039	1.55804e-05	0.00583008	0.999999	1	7	0.840051	55	response to iron ion	BP
3235	GO:0010038	1.62309e-05	0.00583008	0.999996	1	18	5.75817	377	response to metal ion	BP
9083	GO:0055080	1.62851e-05	0.00583008	0.999997	1	13	3.19219	209	cation homeostasis	BP
4807	GO:0019748	2.35068e-05	0.00816042	0.999995	1	14	3.84896	252	secondary metabolic process	BP
4334	GO:0016705	2.72224e-05	0.00917233	0.999993	1	15	4.30717	282	oxidoreductase activity, acting on paired donors, with incorporation or reduction of molecular oxygen	MF
1911	GO:0006598	3.1116e-05	0.0099018	1	1	3	0.0763683	5	polyamine catabolic process	BP
7821	GO:0046592	3.1116e-05	0.0099018	1	1	3	0.0763683	5	polyamine oxidase activity	MF
1397	GO:0005576	3.38377e-05	0.0104769	0.999987	1	31	14.5558	953	extracellular region	CC
2283	GO:0007584	4.60023e-05	0.0138685	0.999999	1	4	0.229105	15	response to nutrient	BP
7296	GO:0044712	5.78489e-05	0.0169927	0.99998	1	23	9.17947	601
3801	GO:0015140	9.24958e-05	0.0264908	0.999997	1	4	0.259652	17	malate transmembrane transporter activity	MF
8285	GO:0048878	0.000136085	0.0380241	0.99996	1	16	5.52906	362	chemical homeostasis	BP
2697	GO:0009101	0.000159569	0.0435245	0.999997	1	3	0.122189	8	glycoprotein biosynthetic process	BP
5545	GO:0031667	0.00016615	0.0442655	0.999967	1	10	2.35214	154	response to nutrient levels	BP
3895	GO:0015556	0.000207097	0.0539206	0.99999	1	4	0.305473	20	C4-dicarboxylate transmembrane transporter activity	MF
3287	GO:0010106	0.000219013	0.0557558	0.999996	1	3	0.122189	8	cellular response to iron ion starvation	BP
2054	GO:0006873	0.000248584	0.0619082	0.999953	1	9	2.12304	139	cellular ion homeostasis	BP
1081	GO:0004568	0.000293801	0.0701798	0.999984	1	4	0.351294	23	chitinase activity	MF
3232	GO:0010035	0.000294049	0.0701798	0.999883	1	24	11.2567	737	response to inorganic substance	BP
4170	GO:0016298	0.000308719	0.0721772	0.999948	1	8	1.66483	109	lipase activity	MF
4490	GO:0016998	0.000329262	0.0754405	0.999982	1	4	0.351294	23	cell wall macromolecule catabolic process	BP
3983	GO:0015833	0.000354079	0.0770746	0.99998	1	4	0.381841	25	peptide transport	BP
968	GO:0004364	0.000357769	0.0770746	0.999968	1	5	0.656767	43	glutathione transferase activity	MF
2554	GO:0008686	0.000360225	0.0770746	1	1	2	0.0305473	2	3,4-dihydroxy-2-butanone-4-phosphate synthase activity	MF
4307	GO:0016647	0.000372921	0.0770746	0.99999	1	3	0.152737	10	oxidoreductase activity, acting on the CH-NH group of donors, oxygen as acceptor	MF
8470	GO:0050896	0.000375054	0.0770746	0.999775	1	86	61.9958	4059	response to stimulus	BP
1327	GO:0005310	0.000376761	0.0770746	0.999978	1	4	0.351294	23	dicarboxylic acid transmembrane transporter activity	MF
2818	GO:0009310	0.000395914	0.0781998	0.999989	1	3	0.152737	10	amine catabolic process	BP
6675	GO:0042402	0.000395914	0.0781998	0.999989	1	3	0.152737	10	cellular biogenic amine catabolic process	BP
1602	GO:0006030	0.00042397	0.0783388	0.999975	1	4	0.381841	25	chitin metabolic process	BP
1603	GO:0006032	0.00042397	0.0783388	0.999975	1	4	0.381841	25	chitin catabolic process	BP
7715	GO:0046348	0.00042397	0.0783388	0.999975	1	4	0.381841	25	amino sugar catabolic process	BP
10601	GO:1901072	0.00042397	0.0783388	0.999975	1	4	0.381841	25	glucosamine-containing compound catabolic process	BP
10058	GO:0080184	0.000509206	0.0914058	0.999998	1	2	0.045821	3	response to phenylpropanoid	BP
1599	GO:0006026	0.000510647	0.0914058	0.999968	1	4	0.397115	26	aminoglycan catabolic process	BP
10600	GO:1901071	0.000565187	0.099612	0.999963	1	4	0.412389	27	glucosamine-containing compound metabolic process	BP
2660	GO:0009056	0.000579133	0.100524	0.999709	1	38	21.7191	1422	catabolic process	BP
3516	GO:0010438	0.000606108	0.103635	0.999997	1	2	0.045821	3	cellular response to sulfur starvation	BP
9085	GO:0055082	0.000626005	0.105351	0.999866	1	9	2.39796	157	cellular chemical homeostasis	BP
3198	GO:0009991	0.000639908	0.105351	0.999848	1	10	2.81035	184	response to extracellular stimulus	BP
8979	GO:0052689	0.000643732	0.105351	0.999847	1	10	2.8409	186	carboxylic ester hydrolase activity	MF
4707	GO:0019310	0.00069305	0.111825	0.999996	1	2	0.045821	3	inositol catabolic process	BP
7294	GO:0044710	0.000741642	0.118003	0.99955	1	78	55.4892	3633
7763	GO:0046462	0.000765016	0.118331	0.999996	1	2	0.045821	3	monoacylglycerol metabolic process	BP
8964	GO:0052651	0.000765016	0.118331	0.999996	1	2	0.045821	3	monoacylglycerol catabolic process	BP
1400	GO:0005618	0.000785016	0.118331	0.999693	1	20	9.14892	599	cell wall	CC
5081	GO:0030312	0.000785016	0.118331	0.999693	1	20	9.14892	599	external encapsulating structure	CC
2972	GO:0009664	0.000852305	0.126034	0.999879	1	6	1.14552	75	plant-type cell wall organization	BP
6761	GO:0042744	0.000858123	0.126034	0.999878	1	6	1.13025	74	hydrogen peroxide catabolic process	BP
1304	GO:0005215	0.000873782	0.126387	0.999572	1	33	18.5269	1213	transporter activity	MF
7672	GO:0046174	0.000882589	0.126387	0.999967	1	3	0.183284	12	polyol catabolic process	BP
4373	GO:0016765	0.000940243	0.132981	0.999835	1	7	1.64955	108	transferase activity, transferring alkyl or aryl (other than methyl) groups	MF
2809	GO:0009298	0.000959676	0.134074	0.999963	1	3	0.198557	13	GDP-mannose biosynthetic process	BP
8349	GO:0050505	0.000973188	0.134323	0.999994	1	2	0.045821	3	hydroquinone glucosyltransferase activity	MF
2323	GO:0008061	0.00100546	0.13588	0.999922	1	4	0.473483	31	chitin binding	MF
2592	GO:0008835	0.00100819	0.13588	0.999991	1	2	0.0610946	4	diaminohydroxyphosphoribosylaminopyrimidine deaminase activity	MF
4406	GO:0016814	0.00115889	0.154375	0.999908	1	4	0.442936	29	hydrolase activity, acting on carbon-nitrogen (but not peptide) bonds, in cyclic amidines	MF
4788	GO:0019673	0.00118944	0.156624	0.99995	1	3	0.213831	14	GDP-mannose metabolic process	BP
6724	GO:0042592	0.00120991	0.157508	0.999536	1	18	8.03394	526	homeostatic process	BP
4941	GO:0022857	0.00126823	0.163245	0.999402	1	28	15.2278	997	transmembrane transporter activity	MF
6806	GO:0042886	0.00133569	0.170018	0.999888	1	4	0.519304	34	amide transport	BP
6760	GO:0042743	0.00151096	0.188907	0.999759	1	6	1.25244	82	hydrogen peroxide metabolic process	BP
4870	GO:0019915	0.00151706	0.188907	0.999929	1	3	0.229105	15	lipid storage	BP
5458	GO:0031407	0.00159826	0.194783	0.999859	1	4	0.504031	33	oxylipin metabolic process	BP
5459	GO:0031408	0.00159826	0.194783	0.999859	1	4	0.504031	33	oxylipin biosynthetic process	BP
1604	GO:0006040	0.00168531	0.202021	0.999849	1	4	0.534578	35	amino sugar metabolic process	BP
4070	GO:0016052	0.00170755	0.202021	0.999502	1	11	3.81841	250	carbohydrate catabolic process	BP
3854	GO:0015238	0.00171055	0.202021	0.99972	1	6	1.26771	83	drug transmembrane transporter activity	MF
7522	GO:0045735	0.00175524	0.205184	0.999841	1	4	0.534578	35	nutrient reservoir activity	MF
1596	GO:0006022	0.00179273	0.20745	0.999837	1	4	0.519304	34	aminoglycan metabolic process	BP
10216	GO:0090484	0.00184229	0.209029	0.999694	1	6	1.28299	84	drug transporter activity	MF
4842	GO:0019852	0.00186112	0.209029	0.999906	1	3	0.244378	16	L-ascorbic acid metabolic process	BP
4843	GO:0019853	0.00186112	0.209029	0.999906	1	3	0.244378	16	L-ascorbic acid biosynthetic process	BP
5598	GO:0032025	0.00195225	0.217135	0.999972	1	2	0.0763683	5	response to cobalt ion	BP
4440	GO:0016861	0.00205255	0.221925	0.99989	1	3	0.274926	18	intramolecular oxidoreductase activity, interconverting aldoses and ketoses	MF
1399	GO:0005615	0.00205278	0.221925	0.999651	1	6	1.3899	91	extracellular space	CC
768	GO:0003935	0.00205343	0.221925	0.999974	1	2	0.0610946	4	GTP cyclohydrolase II activity	MF
158	GO:0000323	0.00216292	0.231574	0.999707	1	5	0.855325	56	lytic vacuole	CC
160	GO:0000325	0.00233104	0.247263	0.999677	1	5	0.946966	62	plant-type vacuole	CC
3065	GO:0009812	0.00245741	0.258276	0.999656	1	5	0.931693	61	flavonoid metabolic process	BP
9635	GO:0071281	0.00256597	0.267234	0.99974	1	4	0.580399	38	cellular response to iron ion	BP
7720	GO:0046364	0.00301819	0.311499	0.999678	1	4	0.641493	42	monosaccharide biosynthetic process	BP
6329	GO:0035251	0.00309763	0.314655	0.999158	1	9	3.07	201	UDP-glucosyltransferase activity	MF
4802	GO:0019725	0.00310645	0.314655	0.99902	1	11	4.16971	273	cellular homeostasis	BP
5810	GO:0032870	0.00313117	0.314655	0.999536	1	5	0.931693	61	cellular response to hormone stimulus	BP
10607	GO:1901136	0.00316064	0.314855	0.999528	1	5	1.03861	68	carbohydrate derivative catabolic process	BP
10689	GO:1901565	0.00334506	0.329533	0.999167	1	8	2.42851	159	organonitrogen compound catabolic process	BP
766	GO:0003933	0.00336552	0.329533	0.999937	1	2	0.0763683	5	GTP cyclohydrolase activity	MF
7146	GO:0044036	0.00346897	0.336785	0.999131	1	8	2.45906	161	cell wall macromolecule metabolic process	BP
7807	GO:0046527	0.00353179	0.340001	0.999021	1	9	3.1311	205	glucosyltransferase activity	MF
3079	GO:0009828	0.00365425	0.348859	0.999918	1	2	0.106916	7	plant-type cell wall loosening	BP
4521	GO:0017089	0.00393395	0.372458	0.999908	1	2	0.106916	7	glycolipid transporter activity	MF
4328	GO:0016682	0.00400261	0.375851	0.999537	1	4	0.672041	44	oxidoreductase activity, acting on diphenols and related substances as donors, oxygen as acceptor	MF
6180	GO:0034485	0.00417547	0.386224	0.999905	1	2	0.0916419	6	phosphatidylinositol-3,4,5-trisphosphate 5-phosphatase activity	MF
2776	GO:0009226	0.00423078	0.386224	0.999504	1	4	0.641493	42	nucleotide-sugar biosynthetic process	BP
4128	GO:0016165	0.00423238	0.386224	0.999903	1	2	0.0916419	6	linoleate 13S-lipoxygenase activity	MF
7666	GO:0046164	0.0042735	0.386224	0.999697	1	3	0.33602	22	alcohol catabolic process	BP
863	GO:0004097	0.00428582	0.386224	0.999896	1	2	0.106916	7	catechol oxidase activity	MF
7904	GO:0046914	0.00431535	0.386224	0.997577	1	37	23.8269	1560	transition metal ion binding	MF
7295	GO:0044711	0.00445144	0.395316	0.997459	1	39	25.4306	1665
2696	GO:0009100	0.00452316	0.398595	0.999672	1	3	0.33602	22	glycoprotein metabolic process	BP
9883	GO:0072593	0.00455969	0.398747	0.999086	1	6	1.55791	102	reactive oxygen species metabolic process	BP
2021	GO:0006811	0.0054343	0.471631	0.997655	1	17	8.66016	567	ion transport	BP
2029	GO:0006821	0.00565942	0.487476	0.999841	1	2	0.106916	7	chloride transport	BP
1471	GO:0005764	0.00572147	0.489143	0.999266	1	4	0.687314	45	lysosome	CC
1103	GO:0004601	0.00601099	0.510089	0.998722	1	6	1.6801	110	peroxidase activity	MF
1908	GO:0006595	0.00619579	0.521905	0.999491	1	3	0.381841	25	polyamine metabolic process	BP
3862	GO:0015291	0.00659778	0.551709	0.997695	1	11	4.55155	298	secondary active transmembrane transporter activity	MF
4329	GO:0016684	0.00671035	0.557056	0.998539	1	6	1.72592	113	oxidoreductase activity, acting on peroxide as acceptor	MF
7712	GO:0046340	0.00712941	0.586626	0.999765	1	2	0.122189	8	diacylglycerol catabolic process	BP
3868	GO:0015297	0.00720239	0.586626	0.998167	1	7	2.22995	146	antiporter activity	MF
4395	GO:0016798	0.00722017	0.586626	0.997189	1	13	5.92618	388	hydrolase activity, acting on glycosyl bonds	MF
8816	GO:0051861	0.00728095	0.587398	0.999751	1	2	0.137463	9	glycolipid binding	MF
6615	GO:0042221	0.00748832	0.599903	0.99558	1	39	26.622	1743	response to chemical	BP
2775	GO:0009225	0.00759034	0.600352	0.998939	1	4	0.763683	50	nucleotide-sugar metabolic process	BP
9754	GO:0071732	0.00759872	0.600352	0.999734	1	2	0.137463	9	cellular response to nitric oxide	BP
2802	GO:0009267	0.007819	0.608426	0.998244	1	6	1.66483	109	cellular response to starvation	BP
1472	GO:0005765	0.00783121	0.608426	0.998899	1	4	0.717862	47	lysosomal membrane	CC
1313	GO:0005244	0.00791336	0.608426	0.998882	1	4	0.748409	49	voltage-gated ion channel activity	MF
4934	GO:0022832	0.00791336	0.608426	0.998882	1	4	0.748409	49	voltage-gated channel activity	MF
916	GO:0004197	0.00800652	0.611484	0.999272	1	3	0.427662	28	cysteine-type endopeptidase activity	MF
4326	GO:0016679	0.00806397	0.611793	0.998849	1	4	0.824777	54	oxidoreductase activity, acting on diphenols and related substances as donors	MF
4138	GO:0016209	0.00867453	0.652523	0.997711	1	7	2.38269	156	antioxidant activity	MF
4331	GO:0016701	0.00871474	0.652523	0.998727	1	4	0.840051	55	oxidoreductase activity, acting on single donors with incorporation of molecular oxygen	MF
10694	GO:1901575	0.00885629	0.658816	0.995071	1	30	18.863	1235	organic substance catabolic process	BP
6201	GO:0034594	0.00907082	0.670421	0.999652	1	2	0.137463	9	phosphatidylinositol trisphosphate phosphatase activity	MF
7234	GO:0044421	0.00923781	0.675361	0.997022	1	9	3.45185	226	extracellular region part	CC
1900	GO:0006576	0.00931451	0.675361	0.998188	1	5	1.31353	86	cellular biogenic amine metabolic process	BP
7161	GO:0044106	0.00931451	0.675361	0.998188	1	5	1.31353	86	cellular amine metabolic process	BP
2816	GO:0009308	0.00985355	0.709951	0.997669	1	6	1.84811	121	amine metabolic process	BP
5744	GO:0032526	0.0100444	0.719175	1	1	1	0.0152737	1	response to retinoic acid	BP
2889	GO:0009530	0.0103616	0.731269	1	1	1	0.0152737	1	primary cell wall	CC
7207	GO:0044281	0.0104746	0.731269	0.9938	1	36	24.224	1586	small molecule metabolic process	BP
1594	GO:0006020	0.0104897	0.731269	0.999556	1	2	0.152737	10	inositol metabolic process	BP
1068	GO:0004553	0.0105195	0.731269	0.995881	1	12	5.51379	361	hydrolase activity, hydrolyzing O-glycosyl compounds	MF
1188	GO:0004746	0.0105324	0.731269	1	1	1	0.0152737	1	riboflavin synthase activity	MF
2104	GO:0006979	0.010662	0.735809	0.996014	1	11	5.05558	331	response to oxidative stress	BP
1010	GO:0004439	0.0108606	0.744006	0.999532	1	2	0.152737	10	phosphatidylinositol-4,5-bisphosphate 5-phosphatase activity	MF
4961	GO:0030003	0.0109261	0.744006	0.997357	1	6	1.87866	123	cellular cation homeostasis	BP
3066	GO:0009813	0.0109756	0.744006	0.998283	1	4	0.870598	57	flavonoid biosynthetic process	BP
9622	GO:0071248	0.0111329	0.750226	0.998253	1	4	0.855325	56	cellular response to metal ion	BP
9753	GO:0071731	0.0113166	0.757637	0.999494	1	2	0.16801	11	response to nitric oxide	BP
3412	GO:0010282	0.0113751	0.757637	1	1	1	0.0152737	1	senescence-associated vacuole	CC
8596	GO:0051235	0.0119281	0.789874	0.99809	1	4	0.855325	56	maintenance of location	BP
10606	GO:1901135	0.0120432	0.792913	0.994489	1	16	8.50742	557	carbohydrate derivative metabolic process	BP
1565	GO:0005975	0.0122671	0.803038	0.993284	1	26	16.1443	1057	carbohydrate metabolic process	BP
2365	GO:0008171	0.0126144	0.810002	0.998627	1	3	0.519304	34	O-methyltransferase activity	MF
3776	GO:0015075	0.0126482	0.810002	0.99403	1	17	9.24056	605	ion transmembrane transporter activity	MF
10452	GO:0102510	0.0126563	0.810002	1	1	1	0.0152737	1	pelargonidin 3-O-glucoside 5-O-glucosyltransferase (acyl-glucose dependent) activity	MF
10453	GO:0102512	0.0126563	0.810002	1	1	1	0.0152737	1	delphinidin 3-O-glucoside 5-O-glucosyltransferase (acyl-glucose dependent) activity	MF
6202	GO:0034595	0.0128914	0.816912	0.999382	1	2	0.16801	11	phosphatidylinositol phosphate 5-phosphatase activity	MF
10829	GO:1902170	0.0129069	0.816912	0.999373	1	2	0.183284	12	cellular response to reactive nitrogen species	BP
8057	GO:0048037	0.0129988	0.81821	0.994347	1	14	7.16334	469	cofactor binding	MF
2009	GO:0006792	0.0134378	0.819896	1	1	1	0.0152737	1	regulation of sulfur utilization	BP
4196	GO:0016405	0.0136703	0.819896	0.999315	1	2	0.183284	12	CoA-ligase activity	MF
370	GO:0001101	0.0139581	0.819896	0.992912	1	20	11.9134	780	response to acid chemical	BP
2056	GO:0006875	0.0140702	0.819896	0.996961	1	5	1.46627	96	cellular metal ion homeostasis	BP
5547	GO:0031669	0.0141308	0.819896	0.996386	1	6	1.87866	123	cellular response to nutrient levels	BP
329	GO:0000977	0.0145402	0.819896	0.996835	1	5	1.451	95	RNA polymerase II regulatory region sequence-specific DNA binding	MF
345	GO:0001012	0.0145402	0.819896	0.996835	1	5	1.451	95	RNA polymerase II regulatory region DNA binding	MF
6726	GO:0042594	0.0145925	0.819896	0.99624	1	6	1.90921	125	response to starvation	BP
598	GO:0002643	0.0146001	0.819896	1	1	1	0.0152737	1	regulation of tolerance induction	BP
604	GO:0002695	0.0146001	0.819896	1	1	1	0.0152737	1	negative regulation of leukocyte activation	BP
5838	GO:0032945	0.0146001	0.819896	1	1	1	0.0152737	1	negative regulation of mononuclear cell proliferation	BP
6099	GO:0034111	0.0146001	0.819896	1	1	1	0.0152737	1	negative regulation of homotypic cell-cell adhesion	BP
6585	GO:0042129	0.0146001	0.819896	1	1	1	0.0152737	1	regulation of T cell proliferation	BP
6586	GO:0042130	0.0146001	0.819896	1	1	1	0.0152737	1	negative regulation of T cell proliferation	BP
8381	GO:0050672	0.0146001	0.819896	1	1	1	0.0152737	1	negative regulation of lymphocyte proliferation	BP
8455	GO:0050863	0.0146001	0.819896	1	1	1	0.0152737	1	regulation of T cell activation	BP
8458	GO:0050866	0.0146001	0.819896	1	1	1	0.0152737	1	negative regulation of cell activation	BP
8460	GO:0050868	0.0146001	0.819896	1	1	1	0.0152737	1	negative regulation of T cell activation	BP
8607	GO:0051250	0.0146001	0.819896	1	1	1	0.0152737	1	negative regulation of lymphocyte activation	BP
9485	GO:0070664	0.0146001	0.819896	1	1	1	0.0152737	1	negative regulation of leukocyte proliferation	BP
10974	GO:1903037	0.0146001	0.819896	1	1	1	0.0152737	1	regulation of leukocyte cell-cell adhesion	BP
10975	GO:1903038	0.0146001	0.819896	1	1	1	0.0152737	1	negative regulation of leukocyte cell-cell adhesion	BP
4305	GO:0016645	0.0146828	0.820518	0.998304	1	3	0.549852	36	oxidoreductase activity, acting on the CH-NH group of donors	MF
9745	GO:0071669	0.0147656	0.821139	0.995675	1	7	2.61179	171	plant-type cell wall organization or biogenesis	BP
10704	GO:1901616	0.0150368	0.83218	0.998254	1	3	0.519304	34	organic hydroxy compound catabolic process	BP
6200	GO:0034593	0.0158419	0.85227	0.999143	1	2	0.183284	12	phosphatidylinositol bisphosphate phosphatase activity	MF
1478	GO:0005774	0.0158861	0.85227	0.992697	1	15	8.00339	524	vacuolar membrane	CC
4332	GO:0016702	0.0158887	0.85227	0.998113	1	3	0.534578	35	oxidoreductase activity, acting on single donors with incorporation of molecular oxygen, incorporation of two atoms of oxygen	MF
4117	GO:0016138	0.0160471	0.85227	0.999126	1	2	0.183284	12	glycoside biosynthetic process	BP
4959	GO:0030001	0.0160512	0.85227	0.994744	1	8	3.26856	214	metal ion transport	BP
2928	GO:0009607	0.0160839	0.85227	0.991442	1	22	13.6241	892	response to biotic stimulus	BP
161	GO:0000326	0.0166035	0.85227	0.999068	1	2	0.198557	13	protein storage vacuole	CC
2634	GO:0008970	0.0166754	0.85227	0.999062	1	2	0.198557	13	phosphatidylcholine 1-acylhydrolase activity	MF
4693	GO:0019238	0.0171147	0.85227	0.999035	1	2	0.183284	12	cyclohydrolase activity	MF
7711	GO:0046339	0.0171515	0.85227	0.999021	1	2	0.198557	13	diacylglycerol metabolic process	BP
8472	GO:0050898	0.0172088	0.85227	1	1	1	0.0152737	1	nitrile metabolic process	BP
9941	GO:0080028	0.0172088	0.85227	1	1	1	0.0152737	1	nitrile biosynthetic process	BP
10258	GO:0090701	0.0173746	0.85227	1	1	1	0.0152737	1	specification of plant organ identity	BP
9043	GO:0052919	0.017436	0.85227	1	1	1	0.0152737	1	aliphatic (R)-hydroxynitrile lyase activity	MF
9044	GO:0052920	0.017436	0.85227	1	1	1	0.0152737	1	(2R)-2-hydroxy-2-methylbutanenitrile lyase activity	MF
9045	GO:0052921	0.017436	0.85227	1	1	1	0.0152737	1	acetone-cyanohydrin acetone-lyase (cyanide-forming) activity	MF
8297	GO:0050139	0.0177124	0.85227	1	1	1	0.0152737	1	nicotinate-N-glucosyltransferase activity	MF
4063	GO:0016042	0.018344	0.85227	0.993847	1	8	3.26856	214	lipid catabolic process	BP
1297	GO:0005158	0.0183759	0.85227	1	1	1	0.0152737	1	insulin receptor binding	MF
1569	GO:0005979	0.0183759	0.85227	1	1	1	0.0152737	1	regulation of glycogen biosynthetic process	BP
3676	GO:0010827	0.0183759	0.85227	1	1	1	0.0152737	1	regulation of glucose transport	BP
3677	GO:0010829	0.0183759	0.85227	1	1	1	0.0152737	1	negative regulation of glucose transport	BP
5129	GO:0030500	0.0183759	0.85227	1	1	1	0.0152737	1	regulation of bone mineralization	BP
5130	GO:0030505	0.0183759	0.85227	1	1	1	0.0152737	1	inorganic diphosphate transport	BP
5213	GO:0030730	0.0183759	0.85227	1	1	1	0.0152737	1	sequestering of triglyceride	BP
5567	GO:0031952	0.0183759	0.85227	1	1	1	0.0152737	1	regulation of protein autophosphorylation	BP
5568	GO:0031953	0.0183759	0.85227	1	1	1	0.0152737	1	negative regulation of protein autophosphorylation	BP
7515	GO:0045719	0.0183759	0.85227	1	1	1	0.0152737	1	negative regulation of glycogen biosynthetic process	BP
7703	GO:0046324	0.0183759	0.85227	1	1	1	0.0152737	1	regulation of glucose import	BP
7704	GO:0046325	0.0183759	0.85227	1	1	1	0.0152737	1	negative regulation of glucose import	BP
7829	GO:0046626	0.0183759	0.85227	1	1	1	0.0152737	1	regulation of insulin receptor signaling pathway	BP
7830	GO:0046627	0.0183759	0.85227	1	1	1	0.0152737	1	negative regulation of insulin receptor signaling pathway	BP
8339	GO:0050427	0.0183759	0.85227	1	1	1	0.0152737	1	3'-phosphoadenosine 5'-phosphosulfate metabolic process	BP
8369	GO:0050656	0.0183759	0.85227	1	1	1	0.0152737	1	3'-phosphoadenosine 5'-phosphosulfate binding	MF
9371	GO:0070167	0.0183759	0.85227	1	1	1	0.0152737	1	regulation of biomineral tissue development	BP
9527	GO:0070873	0.0183759	0.85227	1	1	1	0.0152737	1	regulation of glycogen metabolic process	BP
9528	GO:0070874	0.0183759	0.85227	1	1	1	0.0152737	1	negative regulation of glycogen metabolic process	BP
10511	GO:1900076	0.0183759	0.85227	1	1	1	0.0152737	1	regulation of cellular response to insulin stimulus	BP
10512	GO:1900077	0.0183759	0.85227	1	1	1	0.0152737	1	negative regulation of cellular response to insulin stimulus	BP
10735	GO:1901700	0.0184061	0.85227	0.989678	1	25	16.3123	1068	response to oxygen-containing compound	BP
8292	GO:0050112	0.018553	0.85227	1	1	1	0.0152737	1	inositol 2-dehydrogenase activity	MF
7906	GO:0046916	0.0185618	0.85227	0.996583	1	4	1.08443	71	cellular transition metal ion homeostasis	BP
8758	GO:0051669	0.0185988	0.85227	1	1	1	0.0152737	1	fructan beta-fructosidase activity	MF
9619	GO:0071241	0.0189093	0.863048	0.996508	1	4	1.00806	66	cellular response to inorganic substance	BP
4453	GO:0016878	0.0194941	0.878787	0.998798	1	2	0.213831	14	acid-thiol ligase activity	MF
8334	GO:0050392	0.0195144	0.878787	1	1	1	0.0152737	1	vicianin beta-glucosidase activity	MF
9662	GO:0071369	0.0195435	0.878787	0.998804	1	2	0.198557	13	cellular response to ethylene stimulus	BP
1398	GO:0005578	0.0196498	0.878787	0.998808	1	2	0.183284	12	proteinaceous extracellular matrix	CC
3309	GO:0010150	0.0197454	0.878787	0.995347	1	5	1.58846	104	leaf senescence	BP
3394	GO:0010260	0.0197454	0.878787	0.995347	1	5	1.58846	104	animal organ senescence	BP
7209	GO:0044283	0.0197911	0.878787	0.990178	1	17	9.74459	638	small molecule biosynthetic process	BP
3750	GO:0014070	0.0199951	0.884418	0.993183	1	8	3.37548	221	response to organic cyclic compound	BP
2093	GO:0006950	0.0201513	0.887346	0.986387	1	56	42.9342	2811	response to stress	BP
6208	GO:0034614	0.0202162	0.887346	0.998729	1	2	0.213831	14	cellular response to reactive oxygen species	BP
7762	GO:0046461	0.0215751	0.936189	0.998596	1	2	0.213831	14	neutral lipid catabolic process	BP
7765	GO:0046464	0.0215751	0.936189	0.998596	1	2	0.213831	14	acylglycerol catabolic process	BP
10688	GO:1901564	0.0215878	0.936189	0.987717	1	25	16.0832	1053	organonitrogen compound metabolic process	BP
1481	GO:0005777	0.0216559	0.936189	0.993151	1	7	2.73398	179	peroxisome	CC
2281	GO:0007568	0.022187	0.955543	0.993706	1	6	2.27577	149	aging	BP
7250	GO:0044437	0.0226693	0.972657	0.989113	1	15	8.40051	550	vacuolar part	CC
5222	GO:0030786	0.0232547	0.994051	0.999864	1	1	0.0305473	2	(RS)-norcoclaurine 6-O-methyltransferase activity	MF
4520	GO:0017085	0.0236011	1	0.99986	1	1	0.0305473	2	response to insecticide	BP
7841	GO:0046680	0.0236011	1	0.99986	1	1	0.0305473	2	response to DDT	BP
3901	GO:0015603	0.0238674	1	0.999856	1	1	0.0305473	2	iron chelate transmembrane transporter activity	MF
8857	GO:0051980	0.0238674	1	0.999856	1	1	0.0305473	2	iron-nicotianamine transmembrane transporter activity	MF
7905	GO:0046915	0.026453	1	0.996161	1	3	0.62622	41	transition metal ion transmembrane transporter activity	MF
7205	GO:0044275	0.0265697	1	0.994546	1	4	1.0997	72	cellular carbohydrate catabolic process	BP
9332	GO:0065008	0.0267244	1	0.984851	1	23	14.9071	976	regulation of biological quality	BP
3927	GO:0015698	0.0267611	1	0.994486	1	4	1.1608	76	inorganic anion transport	BP
2396	GO:0008234	0.0269167	1	0.994451	1	4	1.11498	73	cysteine-type peptidase activity	MF
2829	GO:0009349	0.0269906	1	0.999816	1	1	0.0305473	2	riboflavin synthase complex	CC
8293	GO:0050113	0.0271727	1	0.999814	1	1	0.0305473	2	inositol oxygenase activity	MF
6123	GO:0034284	0.0273421	1	0.995968	1	3	0.672041	44	response to monosaccharide	BP
2926	GO:0009605	0.0273482	1	0.98392	1	26	17.5036	1146	response to external stimulus	BP
9639	GO:0071310	0.027363	1	0.991866	1	6	2.18413	143	cellular response to organic substance	BP
4116	GO:0016137	0.0281383	1	0.997857	1	2	0.244378	16	glycoside metabolic process	BP
2500	GO:0008509	0.0284847	1	0.989624	1	8	3.52821	231	anion transmembrane transporter activity	MF
10737	GO:1901708	0.0285133	1	0.999795	1	1	0.0305473	2	(+)-3'-hydroxylarreatricin biosynthetic process	BP
10738	GO:1901709	0.0285133	1	0.999795	1	1	0.0305473	2	(+)-larreatricin metabolic process	BP
4811	GO:0019756	0.02993	1	0.999774	1	1	0.0305473	2	cyanogenic glycoside biosynthetic process	BP
6648	GO:0042341	0.02993	1	0.999774	1	1	0.0305473	2	cyanogenic glycoside metabolic process	BP
10415	GO:0102002	0.02993	1	0.999774	1	1	0.0305473	2	valine N-monooxygenase (oxime forming) activity	MF
7884	GO:0046873	0.0300575	1	0.989827	1	7	2.88672	189	metal ion transmembrane transporter activity	MF
9709	GO:0071495	0.0301429	1	0.992074	1	5	1.63428	107	cellular response to endogenous stimulus	BP
3230	GO:0010033	0.030389	1	0.981955	1	26	17.8549	1169	response to organic substance	BP
9025	GO:0052866	0.0305341	1	0.997556	1	2	0.259652	17	phosphatidylinositol phosphate phosphatase activity	MF
3919	GO:0015688	0.030776	1	0.99976	1	1	0.0305473	2	iron chelate transport	BP
1335	GO:0005342	0.0314669	1	0.991623	1	5	1.71065	112	organic acid transmembrane transporter activity	MF
7917	GO:0046943	0.0314669	1	0.991623	1	5	1.71065	112	carboxylic acid transmembrane transporter activity	MF
2379	GO:0008194	0.0317155	1	0.987391	1	9	4.41409	289	UDP-glycosyltransferase activity	MF
2432	GO:0008308	0.0318806	1	0.997388	1	2	0.259652	17	voltage-gated anion channel activity	MF
3541	GO:0010479	0.0321741	1	0.999738	1	1	0.0305473	2	stele development	BP
6039	GO:0033855	0.0323935	1	0.999734	1	1	0.0305473	2	nicotianamine aminotransferase activity	MF
2561	GO:0008703	0.0323997	1	0.999646	1	1	0.045821	3	5-amino-6-(5-phosphoribosylamino)uracil reductase activity	MF
7876	GO:0046856	0.0330176	1	0.997215	1	2	0.290199	19	phosphatidylinositol dephosphorylation	BP
5059	GO:0030248	0.0331111	1	0.999722	1	1	0.0305473	2	cellulose binding	MF
4658	GO:0019144	0.0331506	1	0.999722	1	1	0.0305473	2	ADP-sugar diphosphatase activity	MF
9950	GO:0080041	0.0331506	1	0.999722	1	1	0.0305473	2	ADP-ribose pyrophosphohydrolase activity	MF
1579	GO:0005996	0.0331947	1	0.991024	1	5	1.84811	121	monosaccharide metabolic process	BP
5108	GO:0030410	0.0336029	1	0.999714	1	1	0.0305473	2	nicotianamine synthase activity	MF
5110	GO:0030417	0.0336029	1	0.999714	1	1	0.0305473	2	nicotianamine metabolic process	BP
5111	GO:0030418	0.0336029	1	0.999714	1	1	0.0305473	2	nicotianamine biosynthetic process	BP
9817	GO:0072351	0.0336029	1	0.999714	1	1	0.0305473	2	tricarboxylic acid biosynthetic process	BP
4906	GO:0022408	0.0336136	1	0.999714	1	1	0.0305473	2	negative regulation of cell-cell adhesion	BP
7793	GO:0046503	0.0339203	1	0.997111	1	2	0.274926	18	glycerolipid catabolic process	BP
5837	GO:0032944	0.0339381	1	0.999708	1	1	0.0305473	2	regulation of mononuclear cell proliferation	BP
8379	GO:0050670	0.0339381	1	0.999708	1	1	0.0305473	2	regulation of lymphocyte proliferation	BP
9484	GO:0070663	0.0339381	1	0.999708	1	1	0.0305473	2	regulation of leukocyte proliferation	BP
5546	GO:0031668	0.0343677	1	0.98922	1	6	2.33687	153	cellular response to extracellular stimulus	BP
4694	GO:0019239	0.0349661	1	0.996958	1	2	0.290199	19	deaminase activity	MF
5375	GO:0031214	0.0349709	1	0.99969	1	1	0.0305473	2	biomineral tissue development	BP
8034	GO:0047918	0.0351447	1	0.999687	1	1	0.0305473	2	GDP-mannose 3,5-epimerase activity	MF
7974	GO:0047372	0.0353857	1	0.996916	1	2	0.274926	18	acylglycerol lipase activity	MF
2046	GO:0006857	0.0355506	1	0.996844	1	2	0.33602	22	oligopeptide transport	BP
7509	GO:0045683	0.0364227	1	0.999664	1	1	0.0305473	2	negative regulation of epidermis development	BP
11317	GO:2000122	0.0364227	1	0.999664	1	1	0.0305473	2	negative regulation of stomatal complex development	BP
1277	GO:0005044	0.0365188	1	0.999662	1	1	0.0305473	2	scavenger receptor activity	MF
6514	GO:0038024	0.0365188	1	0.999662	1	1	0.0305473	2	cargo receptor activity	MF
129	GO:0000272	0.0365347	1	0.988367	1	6	2.44378	160	polysaccharide catabolic process	BP
11357	GO:2000369	0.0366157	1	0.99966	1	1	0.0305473	2	regulation of clathrin-dependent endocytosis	BP
7490	GO:0045599	0.0371257	1	0.99965	1	1	0.0305473	2	negative regulation of fat cell differentiation	BP
6720	GO:0042579	0.0373922	1	0.98674	1	7	3.10055	203	microbody	CC
5809	GO:0032869	0.03764	1	0.99964	1	1	0.0305473	2	cellular response to insulin stimulus	BP
9663	GO:0071375	0.03764	1	0.99964	1	1	0.0305473	2	cellular response to peptide hormone stimulus	BP
10711	GO:1901653	0.03764	1	0.99964	1	1	0.0305473	2	cellular response to peptide	BP
4937	GO:0022836	0.037719	1	0.991355	1	4	1.17607	77	gated channel activity	MF
3078	GO:0009827	0.0382348	1	0.996481	1	2	0.320747	21	plant-type cell wall modification	BP
1626	GO:0006082	0.0383748	1	0.977438	1	23	15.35	1005	organic acid metabolic process	BP
4368	GO:0016758	0.0386019	1	0.982487	1	11	6.04837	396	transferase activity, transferring hexosyl groups	MF
10021	GO:0080133	0.0395161	1	0.999472	1	1	0.045821	3	midchain alkane hydroxylase activity	MF
9673	GO:0071407	0.0403111	1	0.996196	1	2	0.305473	20	cellular response to organic cyclic compound	BP
6020	GO:0033743	0.0413364	1	0.999422	1	1	0.045821	3	peptide-methionine (R)-S-oxide reductase activity	MF
1317	GO:0005253	0.0423545	1	0.995878	1	2	0.320747	21	anion channel activity	MF
7953	GO:0047213	0.0432978	1	0.999365	1	1	0.045821	3	anthocyanidin 3-O-glucosyltransferase activity	MF
85	GO:0000165	0.0442424	1	0.99208	1	3	0.809504	53	MAPK cascade	BP
3006	GO:0009718	0.044274	1	0.995557	1	2	0.351294	23	anthocyanin-containing compound biosynthetic process	BP
3020	GO:0009739	0.0445337	1	0.989197	1	4	1.40518	92	response to gibberellin	BP
10865	GO:1902348	0.044705	1	0.999323	1	1	0.045821	3	cellular response to strigolactone	BP
4930	GO:0022804	0.0452056	1	0.977476	1	13	7.71319	505	active transmembrane transporter activity	MF
9710	GO:0071496	0.0466734	1	0.984246	1	6	2.52015	165	cellular response to external stimulus	BP
4951	GO:0023014	0.04668	1	0.99146	1	3	0.824777	54	signal transduction by protein phosphorylation	BP
2932	GO:0009611	0.0469913	1	0.984101	1	6	2.64234	173	response to wounding	BP
7872	GO:0046839	0.0472249	1	0.995091	1	2	0.351294	23	phospholipid dephosphorylation	BP
5291	GO:0031012	0.0474381	1	0.995088	1	2	0.320747	21	extracellular matrix	CC
1931	GO:0006631	0.0476887	1	0.980784	1	8	3.98642	261	fatty acid metabolic process	BP
9668	GO:0071395	0.0477638	1	0.999226	1	1	0.045821	3	cellular response to jasmonic acid stimulus	BP
4947	GO:0022892	0.0477963	1	0.972316	1	20	13.3644	875	substrate-specific transporter activity	MF
10682	GO:1901529	0.0485181	1	0.999201	1	1	0.045821	3	positive regulation of anion channel activity	BP
7489	GO:0045598	0.0485263	1	0.999201	1	1	0.045821	3	regulation of fat cell differentiation	BP
5164	GO:0030600	0.0491154	1	0.999181	1	1	0.045821	3	feruloyl esterase activity	MF
6292	GO:0035098	0.0491599	1	0.99918	1	1	0.045821	3	ESC/E(Z) complex	CC
3398	GO:0010266	0.0492011	1	0.999178	1	1	0.045821	3	response to vitamin B1	BP
10727	GO:1901678	0.0496576	1	0.999059	1	1	0.0610946	4	iron coordination entity transport	BP
707	GO:0003824	0.0499613	1	0.96191	1	147	132.239	8658	catalytic activity	MF
1201	GO:0004774	0.0500155	1	0.999046	1	1	0.0610946	4	succinate-CoA ligase activity	MF
1202	GO:0004775	0.0500155	1	0.999046	1	1	0.0610946	4	succinate-CoA ligase (ADP-forming) activity	MF
3334	GO:0010187	0.0500372	1	0.99463	1	2	0.351294	23	negative regulation of seed germination	BP
6245	GO:0034756	0.0500541	1	0.999149	1	1	0.045821	3	regulation of iron ion transport	BP
8018	GO:0047760	0.0505413	1	0.999132	1	1	0.045821	3	butyrate-CoA ligase activity	MF
157	GO:0000322	0.0506691	1	0.994541	1	2	0.33602	22	storage vacuole	CC
5948	GO:0033358	0.0512362	1	0.998998	1	1	0.0610946	4	UDP-L-arabinose biosynthetic process	BP
7409	GO:0045226	0.0512362	1	0.998998	1	1	0.0610946	4	extracellular polysaccharide biosynthetic process	BP
7410	GO:0045227	0.0512362	1	0.998998	1	1	0.0610946	4	capsule polysaccharide biosynthetic process	BP
7412	GO:0045230	0.0512362	1	0.998998	1	1	0.0610946	4	capsule organization	BP
8331	GO:0050373	0.0512362	1	0.998998	1	1	0.0610946	4	UDP-arabinose 4-epimerase activity	MF
6385	GO:0035529	0.0513542	1	0.999104	1	1	0.045821	3	NADH pyrophosphatase activity	MF
6703	GO:0042545	0.0518101	1	0.986804	1	4	1.43572	94	cell wall modification	BP
7286	GO:0044699	0.0519821	1	0.960191	1	129	114.995	7529
7299	GO:0044724	0.0527263	1	0.986504	1	4	1.3899	91
603	GO:0002694	0.0528643	1	0.99905	1	1	0.045821	3	regulation of leukocyte activation	BP
8457	GO:0050865	0.0528643	1	0.99905	1	1	0.045821	3	regulation of cell activation	BP
8606	GO:0051249	0.0528643	1	0.99905	1	1	0.045821	3	regulation of lymphocyte activation	BP
7935	GO:0047037	0.0529821	1	0.998928	1	1	0.0610946	4	salutaridine reductase (NADPH) activity	MF
9742	GO:0071629	0.0529866	1	0.999045	1	1	0.045821	3	cytoplasm protein quality control by the ubiquitin-proteasome system	BP
2598	GO:0008843	0.0531594	1	0.999039	1	1	0.045821	3	endochitinase activity	MF
6398	GO:0035580	0.0531594	1	0.999039	1	1	0.045821	3	specific granule lumen	CC
11208	GO:1990135	0.0542214	1	0.998876	1	1	0.0610946	4	flavonoid sulfotransferase activity	MF
10736	GO:1901701	0.0542971	1	0.983217	1	5	1.98557	130	cellular response to oxygen-containing compound	BP
4808	GO:0019751	0.0549523	1	0.98928	1	3	0.809504	53	polyol metabolic process	BP
5808	GO:0032868	0.0549846	1	0.998971	1	1	0.045821	3	response to insulin	BP
797	GO:0003987	0.0553452	1	0.998957	1	1	0.045821	3	acetate-CoA ligase activity	MF
1627	GO:0006083	0.0553452	1	0.998957	1	1	0.045821	3	acetate metabolic process	BP
8225	GO:0048645	0.0555091	1	0.989084	1	3	0.916419	60	animal organ formation	BP
9761	GO:0071804	0.0559436	1	0.993581	1	2	0.381841	25	cellular potassium ion transport	BP
9762	GO:0071805	0.0559436	1	0.993581	1	2	0.381841	25	potassium ion transmembrane transport	BP
3001	GO:0009705	0.0562212	1	0.985298	1	4	1.43572	94	plant-type vacuole membrane	CC
5070	GO:0030278	0.0565019	1	0.998912	1	1	0.045821	3	regulation of ossification	BP
3799	GO:0015137	0.0566264	1	0.998908	1	1	0.045821	3	citrate transmembrane transporter activity	MF
6992	GO:0043436	0.0571004	1	0.965377	1	22	15.182	994	oxoacid metabolic process	BP
1642	GO:0006104	0.0577163	1	0.998641	1	1	0.0763683	5	succinyl-CoA metabolic process	BP
7694	GO:0046283	0.0585428	1	0.993096	1	2	0.397115	26	anthocyanin-containing compound metabolic process	BP
1930	GO:0006629	0.0587409	1	0.964697	1	21	14.3725	941	lipid metabolic process	BP
3063	GO:0009809	0.0607442	1	0.987609	1	3	0.931693	61	lignin biosynthetic process	BP
4121	GO:0016145	0.0611135	1	0.998568	1	1	0.0610946	4	S-glycoside catabolic process	BP
4814	GO:0019759	0.0611135	1	0.998568	1	1	0.0610946	4	glycosinolate catabolic process	BP
4817	GO:0019762	0.0611135	1	0.998568	1	1	0.0610946	4	glucosinolate catabolic process	BP
6098	GO:0034110	0.0617349	1	0.998538	1	1	0.0610946	4	regulation of homotypic cell-cell adhesion	BP
9533	GO:0070887	0.0621736	1	0.973566	1	8	4.12389	270	cellular response to chemical stimulus	BP
794	GO:0003984	0.0624942	1	0.998502	1	1	0.0610946	4	acetolactate synthase activity	MF
2996	GO:0009699	0.0627323	1	0.982975	1	4	1.54264	101	phenylpropanoid biosynthetic process	BP
4439	GO:0016860	0.062824	1	0.987015	1	3	0.916419	60	intramolecular oxidoreductase activity	MF
3084	GO:0009835	0.0640881	1	0.991978	1	2	0.473483	31	fruit ripening	BP
9722	GO:0071555	0.0642787	1	0.968292	1	11	6.52185	427	cell wall organization	BP
3234	GO:0010037	0.065037	1	0.998376	1	1	0.0610946	4	response to carbon dioxide	BP
1012	GO:0004445	0.0655035	1	0.998352	1	1	0.0610946	4	inositol-polyphosphate 5-phosphatase activity	MF
8970	GO:0052658	0.0655035	1	0.998352	1	1	0.0610946	4	inositol-1,4,5-trisphosphate 5-phosphatase activity	MF
8971	GO:0052659	0.0655035	1	0.998352	1	1	0.0610946	4	inositol-1,3,4,5-tetrakisphosphate 5-phosphatase activity	MF
8996	GO:0052743	0.0655035	1	0.998352	1	1	0.0610946	4	inositol tetrakisphosphate phosphatase activity	MF
1643	GO:0006105	0.0656209	1	0.998238	1	1	0.0763683	5	succinate metabolic process	BP
11151	GO:1904724	0.0658431	1	0.998334	1	1	0.0610946	4	tertiary granule lumen	CC
4781	GO:0019605	0.0664756	1	0.998302	1	1	0.0610946	4	butyrate metabolic process	BP
2023	GO:0006813	0.0665193	1	0.98591	1	3	0.96224	63	potassium ion transport	BP
4418	GO:0016832	0.0667264	1	0.991471	1	2	0.45821	30	aldehyde-lyase activity	MF
6295	GO:0035102	0.0667848	1	0.998286	1	1	0.0610946	4	PRC1 complex	CC
7147	GO:0044038	0.0669628	1	0.985791	1	3	0.931693	61	cell wall macromolecule biosynthetic process	BP
9470	GO:0070589	0.0669628	1	0.985791	1	3	0.931693	61	cellular component macromolecule biosynthetic process	BP
7754	GO:0046443	0.0672831	1	0.998146	1	1	0.0763683	5	FAD metabolic process	BP
3073	GO:0009821	0.0676815	1	0.998047	1	1	0.0916419	6	alkaloid biosynthetic process	BP
3599	GO:0010597	0.067905	1	0.998227	1	1	0.0610946	4	green leaf volatile biosynthetic process	BP
4731	GO:0019372	0.067905	1	0.998227	1	1	0.0610946	4	lipoxygenase pathway	BP
4946	GO:0022891	0.0679178	1	0.960806	1	17	11.4552	750	substrate-specific transmembrane transporter activity	MF
10093	GO:0090058	0.0684736	1	0.998197	1	1	0.0610946	4	metaxylem development	BP
3101	GO:0009862	0.0689471	1	0.991025	1	2	0.45821	30	systemic acquired resistance, salicylic acid mediated signaling pathway	BP
8374	GO:0050662	0.0691708	1	0.968228	1	9	5.05558	331	coenzyme binding	MF
2502	GO:0008514	0.0707818	1	0.976409	1	5	2.16886	142	organic anion transmembrane transporter activity	MF
8019	GO:0047763	0.0723403	1	0.997852	1	1	0.0763683	5	caffeate O-methyltransferase activity	MF
3803	GO:0015142	0.0732969	1	0.997929	1	1	0.0610946	4	tricarboxylic acid transmembrane transporter activity	MF
1058	GO:0004528	0.0734501	1	0.99792	1	1	0.0610946	4	phosphodiesterase I activity	MF
9746	GO:0071695	0.0737072	1	0.989994	1	2	0.504031	33	anatomical structure maturation	BP
9681	GO:0071446	0.0738397	1	0.997761	1	1	0.0763683	5	cellular response to salicylic acid stimulus	BP
9944	GO:0080031	0.074106	1	0.997652	1	1	0.0916419	6	methyl salicylate esterase activity	MF
1316	GO:0005249	0.0746474	1	0.989856	1	2	0.442936	29	voltage-gated potassium channel activity	MF
9675	GO:0071421	0.0754824	1	0.997658	1	1	0.0763683	5	manganese ion transmembrane transport	BP
3613	GO:0010623	0.0756444	1	0.997552	1	1	0.0916419	6	programmed cell death involved in cell development	BP
7815	GO:0046556	0.0761592	1	0.997762	1	1	0.0610946	4	alpha-L-arabinofuranosidase activity	MF
7724	GO:0046379	0.0773703	1	0.997437	1	1	0.0916419	6	extracellular polysaccharide metabolic process	BP
7883	GO:0046872	0.078457	1	0.941004	1	65	55.2906	3620	metal ion binding	MF
7619	GO:0046030	0.0791684	1	0.99742	1	1	0.0763683	5	inositol trisphosphate phosphatase activity	MF
10450	GO:0102483	0.079601	1	0.988764	1	2	0.45821	30	scopolin beta-glucosidase activity	MF
1575	GO:0005987	0.0801404	1	0.997355	1	1	0.0763683	5	sucrose catabolic process	BP
142	GO:0000293	0.0804949	1	0.997223	1	1	0.0916419	6	ferric-chelate reductase activity	MF
4347	GO:0016723	0.0804949	1	0.997223	1	1	0.0916419	6	oxidoreductase activity, oxidizing metal ions, NAD or NADP as acceptor	MF
3060	GO:0009806	0.0806104	1	0.997215	1	1	0.0916419	6	lignan metabolic process	BP
3061	GO:0009807	0.0806104	1	0.997215	1	1	0.0916419	6	lignan biosynthetic process	BP
10734	GO:1901699	0.0806926	1	0.981501	1	3	0.96224	63	cellular response to nitrogen compound	BP
9421	GO:0070404	0.0819116	1	0.997122	1	1	0.0916419	6	NADH binding	MF
2948	GO:0009636	0.0819537	1	0.981053	1	3	1.03861	68	response to toxic substance	BP
8529	GO:0051093	0.0823547	1	0.967966	1	6	2.88672	189	negative regulation of developmental process	BP
4945	GO:0022890	0.0824369	1	0.962804	1	8	4.50573	295	inorganic cation transmembrane transporter activity	MF
7875	GO:0046855	0.0824881	1	0.997195	1	1	0.0763683	5	inositol phosphate dephosphorylation	BP
9718	GO:0071545	0.0824881	1	0.997195	1	1	0.0763683	5	inositol phosphate catabolic process	BP
4416	GO:0016830	0.0841035	1	0.974799	1	4	1.71065	112	carbon-carbon lyase activity	MF
8359	GO:0050593	0.0843743	1	0.996859	1	1	0.106916	7	N-methylcoclaurine 3'-monooxygenase activity	MF
3766	GO:0015019	0.0846463	1	0.997044	1	1	0.0763683	5	heparan-alpha-glucosaminide N-acetyltransferase activity	MF
6582	GO:0042126	0.0847595	1	0.987565	1	2	0.488757	32	nitrate metabolic process	BP
6584	GO:0042128	0.0847595	1	0.987565	1	2	0.488757	32	nitrate assimilation	BP
2725	GO:0009143	0.0848121	1	0.996911	1	1	0.0916419	6	nucleoside triphosphate catabolic process	BP
4940	GO:0022843	0.0854298	1	0.987429	1	2	0.473483	31	voltage-gated cation channel activity	MF
6900	GO:0043169	0.0854668	1	0.935348	1	65	55.5808	3639	cation binding	MF
328	GO:0000976	0.0855598	1	0.969855	1	5	2.38269	156	transcription regulatory region sequence-specific DNA binding	MF
523	GO:0002084	0.08619	1	0.996808	1	1	0.0916419	6	protein depalmitoylation	BP
6597	GO:0042157	0.08619	1	0.996808	1	1	0.0916419	6	lipoprotein metabolic process	BP
6598	GO:0042159	0.08619	1	0.996808	1	1	0.0916419	6	lipoprotein catabolic process	BP
10389	GO:0098734	0.08619	1	0.996808	1	1	0.0916419	6	macromolecule depalmitoylation	BP
4429	GO:0016847	0.0867576	1	0.996555	1	1	0.137463	9	1-aminocyclopropane-1-carboxylate synthase activity	MF
7197	GO:0044262	0.086983	1	0.956387	1	10	6.07891	398	cellular carbohydrate metabolic process	BP
5060	GO:0030258	0.0870907	1	0.973608	1	4	1.66483	109	lipid modification	BP
9953	GO:0080044	0.0876822	1	0.979111	1	3	1.13025	74	quercetin 7-O-glucosyltransferase activity	MF
1305	GO:0005216	0.088289	1	0.973134	1	4	1.61901	106	ion channel activity	MF
790	GO:0003978	0.0894033	1	0.996466	1	1	0.106916	7	UDP-glucose 4-epimerase activity	MF
4437	GO:0016857	0.0898641	1	0.986334	1	2	0.519304	34	racemase and epimerase activity, acting on carbohydrates and derivatives	MF
8062	GO:0048046	0.090176	1	0.958505	1	8	4.79593	314	apoplast	CC
3062	GO:0009808	0.0904809	1	0.978174	1	3	1.0997	72	lignin metabolic process	BP
3395	GO:0010262	0.0909347	1	0.996341	1	1	0.106916	7	somatic embryogenesis	BP
9952	GO:0080043	0.0911221	1	0.977933	1	3	1.14552	75	quercetin 3-O-glucosyltransferase activity	MF
9080	GO:0055075	0.0917326	1	0.985903	1	2	0.504031	33	potassium ion homeostasis	BP
3072	GO:0009820	0.0917557	1	0.985862	1	2	0.534578	35	alkaloid metabolic process	BP
2184	GO:0007154	0.0922711	1	0.963021	1	6	3.05473	200	cell communication	BP
3318	GO:0010163	0.092484	1	0.996315	1	1	0.0916419	6
8094	GO:0048259	0.0927015	1	0.996298	1	1	0.0916419	6	regulation of receptor-mediated endocytosis	BP
3644	GO:0010677	0.0948749	1	0.996119	1	1	0.0916419	6	negative regulation of cellular carbohydrate metabolic process	BP
1118	GO:0004620	0.0959752	1	0.976293	1	3	1.05388	69	phospholipase activity	MF
2188	GO:0007162	0.0961593	1	0.9959	1	1	0.106916	7	negative regulation of cell adhesion	BP
5019	GO:0030145	0.0968845	1	0.9846	1	2	0.534578	35	manganese ion binding	MF
7662	GO:0046148	0.0970059	1	0.969491	1	4	1.71065	112	pigment biosynthetic process	BP
2778	GO:0009229	0.0971233	1	0.995929	1	1	0.0916419	6	thiamine diphosphate biosynthetic process	BP
6660	GO:0042357	0.0971233	1	0.995929	1	1	0.0916419	6	thiamine diphosphate metabolic process	BP
7191	GO:0044248	0.0974507	1	0.937791	1	21	15.3347	1004	cellular catabolic process	BP
3032	GO:0009753	0.097599	1	0.969214	1	4	1.80229	118	response to jasmonic acid	BP
2487	GO:0008474	0.0977373	1	0.995762	1	1	0.106916	7	palmitoyl-(protein) hydrolase activity	MF
10370	GO:0098599	0.0977373	1	0.995762	1	1	0.106916	7	palmitoyl hydrolase activity	MF
2439	GO:0008324	0.0978289	1	0.949849	1	10	6.21638	407	cation transmembrane transporter activity	MF
4905	GO:0022407	0.0979048	1	0.995862	1	1	0.0916419	6	regulation of cell-cell adhesion	BP
11293	GO:2000038	0.0995203	1	0.995602	1	1	0.106916	7	regulation of stomatal complex development	BP
6991	GO:0043434	0.0999992	1	0.995679	1	1	0.0916419	6	response to peptide hormone	BP
10710	GO:1901652	0.0999992	1	0.995679	1	1	0.0916419	6	response to peptide	BP
5794	GO:0032787	0.100204	1	0.946586	1	11	7.0717	463	monocarboxylic acid metabolic process	BP
7760	GO:0046459	0.100633	1	0.995623	1	1	0.0916419	6	short-chain fatty acid metabolic process	BP
1477	GO:0005773	0.10105	1	0.944438	1	12	7.89648	517	vacuole	CC
[truncated: 10,950 more rows]

## Sheet: top 500 upreg
internal ID	category	over represented P-Value	over represented FDR	under represented P-Value	under represented FDR	Genes in top-500 upreg	Expected genes	Genes in genome (background)	term	ontology
[truncated: 11,456 more rows]

[truncated: 16 more sheets: top 1000 upreg, top 2000 upreg, top 2500 upreg, top 50 downreg, top 100 downreg, top 300 downreg, top 500 downreg, top 1000 downreg, top 1703 downreg, top 50 up-down, top 100 up-down, top 300 up-down, top 500 up-down, top 1000 up-down, top 2000 up-down, top 4000 up-down]
