# Supplementary material for: Flax (Linum usitatissimum L.) response to non-optimal soil acidity and zinc deficiency
Source: BMC Plant Biol. 2019 Feb 15;19(Suppl 1):54. doi: 10.1186/s12870-019-1641-1 (PMC6393972; doi:10.1186/s12870-019-1641-1)
Supplement: Supplementary file 12 — GO enrichment analysis for tops of up- and down-regulated genes in flax cultivar Norlin under pH 7.5. (XLSX 16592 kb) [file 12870_2019_1641_MOESM12_ESM.xlsx]

## Sheet: top 50 upreg
Additional file 12. GO enrichment analysis for tops of up- and down-regulated genes in flax cultivar Norlin under pH 7.5.
internal ID	category	over represented P-Value	over represented FDR	under represented P-Value	under represented FDR	Genes in top-50 upreg	Expected genes	Genes in genome (background)	term	ontology
9077	GO:0055072	6.39569e-10	7.3269e-06	1	1	6	0.103158	46	iron ion homeostasis	BP
9081	GO:0055076	1.52548e-07	0.000873797	1	1	6	0.260137	116	transition metal ion homeostasis	BP
3287	GO:0010106	6.83652e-07	0.00261064	1	1	3	0.0179405	8	cellular response to iron ion starvation	BP
9072	GO:0055065	1.76179e-06	0.00504577	1	1	6	0.381235	170	metal ion homeostasis	BP
9083	GO:0055080	5.71921e-06	0.0131039	1	1	6	0.468695	209	cation homeostasis	BP
10393	GO:0098771	9.6143e-06	0.0183569	0.999999	1	6	0.511304	228	inorganic ion homeostasis	BP
7763	GO:0046462	1.62032e-05	0.023203	1	1	2	0.00672768	3	monoacylglycerol metabolic process	BP
8964	GO:0052651	1.62032e-05	0.023203	1	1	2	0.00672768	3	monoacylglycerol catabolic process	BP
8430	GO:0050801	1.99006e-05	0.0253313	0.999999	1	6	0.578581	258	ion homeostasis	BP
11222	GO:1990267	9.53631e-05	0.109248	0.999996	1	4	0.248924	111	response to transition metal nanoparticle	BP
8285	GO:0048878	0.000134757	0.135633	0.999987	1	6	0.811807	362	chemical homeostasis	BP
6724	GO:0042592	0.000142074	0.135633	0.999983	1	7	1.17959	526	homeostatic process	BP
7712	GO:0046340	0.000158565	0.139733	0.999999	1	2	0.0179405	8	diacylglycerol catabolic process	BP
3236	GO:0010039	0.000227892	0.18524	0.999994	1	3	0.123341	55	response to iron ion	BP
9332	GO:0065008	0.000242545	0.18524	0.999958	1	9	2.18874	976	regulation of biological quality	BP
2634	GO:0008970	0.000386192	0.267887	0.999997	1	2	0.0291533	13	phosphatidylcholine 1-acylhydrolase activity	MF
7711	GO:0046339	0.000397528	0.267887	0.999997	1	2	0.0291533	13	diacylglycerol metabolic process	BP
5545	GO:0031667	0.000426711	0.271578	0.999974	1	4	0.345354	154	response to nutrient levels	BP
7762	GO:0046461	0.000508008	0.290987	0.999995	1	2	0.0313958	14	neutral lipid catabolic process	BP
7765	GO:0046464	0.000508008	0.290987	0.999995	1	2	0.0313958	14	acylglycerol catabolic process	BP
4870	GO:0019915	0.000533508	0.291041	0.999995	1	2	0.0336384	15	lipid storage	BP
2779	GO:0009231	0.000566282	0.294878	0.999994	1	2	0.035881	16	riboflavin biosynthetic process	BP
1996	GO:0006771	0.000656767	0.315148	0.999993	1	2	0.0381235	17	riboflavin metabolic process	BP
6754	GO:0042727	0.000660227	0.315148	0.999993	1	2	0.0381235	17	flavin-containing compound biosynthetic process	BP
3198	GO:0009991	0.000804788	0.36425	0.999941	1	4	0.412631	184	response to extracellular stimulus	BP
7793	GO:0046503	0.000826684	0.36425	0.99999	1	2	0.0403661	18	glycerolipid catabolic process	BP
7974	GO:0047372	0.000865339	0.36716	0.999989	1	2	0.0403661	18	acylglycerol lipase activity	MF
3447	GO:0010333	0.000949832	0.388617	0.999988	1	2	0.0470938	21	terpene synthase activity	MF
6753	GO:0042726	0.0010949	0.432523	0.999985	1	2	0.0470938	21	flavin-containing compound metabolic process	BP
3334	GO:0010187	0.00126727	0.483927	0.999981	1	2	0.0515789	23	negative regulation of seed germination	BP
4423	GO:0016838	0.0015492	0.552226	0.999974	1	2	0.0583066	26	carbon-oxygen lyase activity, acting on phosphates	MF
9940	GO:0080027	0.00159074	0.552226	1	1	1	0.00224256	1	response to herbivore	BP
10458	GO:0102701	0.00159074	0.552226	1	1	1	0.00224256	1	tricyclene synthase activity	MF
4170	GO:0016298	0.0019679	0.663066	0.999891	1	3	0.244439	109	lipase activity	MF
2802	GO:0009267	0.00206326	0.675334	0.999883	1	3	0.244439	109	cellular response to starvation	BP
5547	GO:0031669	0.00296765	0.937299	0.999809	1	3	0.275835	123	cellular response to nutrient levels	BP
6726	GO:0042594	0.00302724	0.937299	0.999804	1	3	0.28032	125	response to starvation	BP
3238	GO:0010043	0.00312805	0.942905	0.999922	1	2	0.0897024	40	response to zinc ion	BP
1936	GO:0006638	0.00329226	0.942905	0.999916	1	2	0.0807322	36	neutral lipid metabolic process	BP
1937	GO:0006639	0.00329226	0.942905	0.999916	1	2	0.0807322	36	acylglycerol metabolic process	BP
3901	GO:0015603	0.00352529	0.961565	0.999997	1	1	0.00448512	2	iron chelate transmembrane transporter activity	MF
8857	GO:0051980	0.00352529	0.961565	0.999997	1	1	0.00448512	2	iron-nicotianamine transmembrane transporter activity	MF
4420	GO:0016835	0.00396958	1	0.999716	1	3	0.320686	143	carbon-oxygen lyase activity	MF
2829	GO:0009349	0.00398025	1	0.999996	1	1	0.00448512	2	riboflavin synthase complex	CC
10231	GO:0090575	0.00437483	1	0.99987	1	2	0.0986726	44	RNA polymerase II transcription factor complex	CC
4811	GO:0019756	0.00441759	1	0.999995	1	1	0.00448512	2	cyanogenic glycoside biosynthetic process	BP
6648	GO:0042341	0.00441759	1	0.999995	1	1	0.00448512	2	cyanogenic glycoside metabolic process	BP
10415	GO:0102002	0.00441759	1	0.999995	1	1	0.00448512	2	valine N-monooxygenase (oxime forming) activity	MF
3919	GO:0015688	0.00455692	1	0.999995	1	1	0.00448512	2	iron chelate transport	BP
6039	GO:0033855	0.00478492	1	0.999994	1	1	0.00448512	2	nicotianamine aminotransferase activity	MF
7899	GO:0046906	0.00483785	1	0.999415	1	4	0.708649	316	tetrapyrrole binding	MF
5108	GO:0030410	0.00496221	1	0.999994	1	1	0.00448512	2	nicotianamine synthase activity	MF
5110	GO:0030417	0.00496221	1	0.999994	1	1	0.00448512	2	nicotianamine metabolic process	BP
5111	GO:0030418	0.00496221	1	0.999994	1	1	0.00448512	2	nicotianamine biosynthetic process	BP
9817	GO:0072351	0.00496221	1	0.999994	1	1	0.00448512	2	tricarboxylic acid biosynthetic process	BP
3232	GO:0010035	0.00497048	1	0.999035	1	6	1.65277	737	response to inorganic substance	BP
5546	GO:0031668	0.00526452	1	0.999583	1	3	0.343112	153	cellular response to extracellular stimulus	BP
2554	GO:0008686	0.00558235	1	0.999992	1	1	0.00448512	2	3,4-dihydroxy-2-butanone-4-phosphate synthase activity	MF
10058	GO:0080184	0.00576836	1	0.999989	1	1	0.00672768	3	response to phenylpropanoid	BP
4415	GO:0016829	0.00591523	1	0.999242	1	4	0.742287	331	lyase activity	MF
9710	GO:0071496	0.00647979	1	0.999447	1	3	0.370022	165	cellular response to external stimulus	BP
3398	GO:0010266	0.00733612	1	0.999982	1	1	0.00672768	3	response to vitamin B1	BP
10727	GO:1901678	0.00741728	1	0.99998	1	1	0.00897024	4	iron coordination entity transport	BP
8596	GO:0051235	0.00751995	1	0.999703	1	2	0.125583	56	maintenance of location	BP
2021	GO:0006811	0.00770313	1	0.998623	1	5	1.27153	567	ion transport	BP
7321	GO:0044798	0.0083612	1	0.999651	1	2	0.134554	60	nuclear transcription factor complex	CC
3235	GO:0010038	0.0091712	1	0.998666	1	4	0.845445	377	response to metal ion	BP
2184	GO:0007154	0.0105558	1	0.998921	1	3	0.448512	200	cell communication	BP
6663	GO:0042364	0.0106022	1	0.999498	1	2	0.152494	68	water-soluble vitamin biosynthetic process	BP
7296	GO:0044712	0.010814	1	0.997899	1	5	1.34778	601
768	GO:0003935	0.0109842	1	0.999956	1	1	0.00897024	4	GTP cyclohydrolase II activity	MF
1118	GO:0004620	0.011163	1	0.999457	1	2	0.154737	69	phospholipase activity	MF
1994	GO:0006767	0.0112697	1	0.999448	1	2	0.156979	70	water-soluble vitamin metabolic process	BP
2972	GO:0009664	0.0115448	1	0.999427	1	2	0.168192	75	plant-type cell wall organization	BP
142	GO:0000293	0.0121852	1	0.99994	1	1	0.0134554	6	ferric-chelate reductase activity	MF
4347	GO:0016723	0.0121852	1	0.99994	1	1	0.0134554	6	oxidoreductase activity, oxidizing metal ions, NAD or NADP as acceptor	MF
9421	GO:0070404	0.0123826	1	0.999938	1	1	0.0134554	6	NADH binding	MF
2926	GO:0009605	0.0124236	1	0.996702	1	7	2.56997	1146	response to external stimulus	BP
4063	GO:0016042	0.0124576	1	0.998646	1	3	0.479908	214	lipid catabolic process	BP
3750	GO:0014070	0.0130179	1	0.998561	1	3	0.495606	221	response to organic cyclic compound	BP
8112	GO:0048316	0.0131254	1	0.999303	1	2	0.177162	79	seed development	BP
766	GO:0003933	0.0136786	1	0.999927	1	1	0.0112128	5	GTP cyclohydrolase activity	MF
3226	GO:0010029	0.0137419	1	0.999252	1	2	0.177162	79	regulation of seed germination	BP
1042	GO:0004497	0.0149249	1	0.998264	1	3	0.529244	236	monooxygenase activity	MF
8205	GO:0048581	0.0154404	1	0.999106	1	2	0.18389	82	negative regulation of post-embryonic development	BP
2704	GO:0009110	0.0155036	1	0.9991	1	2	0.188375	84	vitamin biosynthetic process	BP
7286	GO:0044699	0.0157481	1	0.993533	1	24	16.8842	7529
7188	GO:0044242	0.0168185	1	0.998981	1	2	0.195103	87	cellular lipid catabolic process	BP
1993	GO:0006766	0.0171055	1	0.998954	1	2	0.197345	88	vitamin metabolic process	BP
10522	GO:1900140	0.0171424	1	0.99895	1	2	0.20183	90	regulation of seedling development	BP
10422	GO:0102099	0.0171737	1	0.999874	1	1	0.0179405	8	FAD-dependent urate hydroxylase activity	MF
329	GO:0000977	0.0187584	1	0.998794	1	2	0.213043	95	RNA polymerase II regulatory region sequence-specific DNA binding	MF
345	GO:0001012	0.0187584	1	0.998794	1	2	0.213043	95	RNA polymerase II regulatory region DNA binding	MF
1422	GO:0005667	0.0192775	1	0.998742	1	2	0.213043	95	transcription factor complex	CC
5926	GO:0033273	0.0200157	1	0.999823	1	1	0.0224256	10	response to vitamin	BP
7883	GO:0046872	0.0201998	1	0.991857	1	14	8.11807	3620	metal ion binding	MF
6900	GO:0043169	0.0211228	1	0.991432	1	14	8.16068	3639	cation binding	MF
2912	GO:0009570	0.0212183	1	0.996039	1	4	1.04952	468	chloroplast stroma	CC
2891	GO:0009532	0.0215796	1	0.995951	1	4	1.05625	471	plastid stroma	CC
2032	GO:0006826	0.0223582	1	0.999779	1	1	0.0224256	10	iron ion transport	BP
9419	GO:0070402	0.0233514	1	0.999755	1	1	0.0269107	12	NADPH binding	MF
4784	GO:0019628	0.0236683	1	0.99975	1	1	0.0246682	11	urate catabolic process	BP
7740	GO:0046415	0.0236683	1	0.99975	1	1	0.0246682	11	urate metabolic process	BP
4883	GO:0020037	0.024909	1	0.996482	1	3	0.643615	287	heme binding	MF
8562	GO:0051179	0.0258846	1	0.990399	1	10	5.11304	2280	localization	BP
860	GO:0004089	0.0261498	1	0.999692	1	1	0.0269107	12	carbonate dehydratase activity	MF
3032	GO:0009753	0.0269918	1	0.997888	1	2	0.264622	118	response to jasmonic acid	BP
4117	GO:0016138	0.0286749	1	0.999629	1	1	0.0269107	12	glycoside biosynthetic process	BP
4693	GO:0019238	0.0296812	1	0.999603	1	1	0.0269107	12	cyclohydrolase activity	MF
2283	GO:0007584	0.0305289	1	0.999572	1	1	0.0336384	15	response to nutrient	BP
4242	GO:0016491	0.0322519	1	0.989582	1	7	3.16425	1411	oxidoreductase activity	MF
6615	GO:0042221	0.0336157	1	0.988222	1	8	3.90878	1743	response to chemical	BP
1355	GO:0005385	0.0348342	1	0.999445	1	1	0.0313958	14	zinc ion transmembrane transporter activity	MF
2104	GO:0006979	0.0348768	1	0.994389	1	3	0.742287	331	response to oxidative stress	BP
3037	GO:0009765	0.0361244	1	0.999395	1	1	0.0381235	17	photosynthesis, light harvesting	BP
4116	GO:0016137	0.0382101	1	0.999325	1	1	0.035881	16	glycoside metabolic process	BP
9790	GO:0071949	0.039359	1	0.99928	1	1	0.0381235	17	FAD binding	MF
8601	GO:0051241	0.0398009	1	0.996155	1	2	0.302746	135	negative regulation of multicellular organismal process	BP
7247	GO:0044434	0.0404023	1	0.98749	1	6	2.58343	1152	chloroplast part	CC
7248	GO:0044435	0.0424685	1	0.98669	1	6	2.61483	1166	plastid part	CC
4054	GO:0016021	0.0435142	1	0.980366	1	14	8.90969	3973	integral component of membrane	CC
137	GO:0000287	0.0439316	1	0.995518	1	2	0.327414	146	magnesium ion binding	MF
7307	GO:0044765	0.0444915	1	0.984586	1	7	3.32123	1481
4138	GO:0016209	0.0451089	1	0.995328	1	2	0.349839	156	antioxidant activity	MF
2928	GO:0009607	0.0452818	1	0.987229	1	5	2.00036	892	response to biotic stimulus	BP
328	GO:0000976	0.0460208	1	0.995181	1	2	0.349839	156	transcription regulatory region sequence-specific DNA binding	MF
700	GO:0003756	0.0461067	1	0.999001	1	1	0.0448512	20	protein disulfide isomerase activity	MF
4443	GO:0016864	0.0461067	1	0.999001	1	1	0.0448512	20	intramolecular oxidoreductase activity, transposing S-S bonds	MF
7942	GO:0047134	0.0468572	1	0.998963	1	1	0.0493363	22	protein-disulfide reductase activity	MF
2882	GO:0009522	0.0471284	1	0.998949	1	1	0.0515789	23	photosystem I	CC
3983	GO:0015833	0.0493998	1	0.99884	1	1	0.056064	25	peptide transport	BP
7294	GO:0044710	0.0500177	1	0.977354	1	13	8.14722	3633
8470	GO:0050896	0.0503142	1	0.976779	1	14	9.10255	4059	response to stimulus	BP
1951	GO:0006662	0.0505172	1	0.998786	1	1	0.056064	25	glycerol ether metabolic process	BP
9864	GO:0072523	0.050532	1	0.998788	1	1	0.0538214	24	purine-containing compound catabolic process	BP
10915	GO:1902578	0.0509226	1	0.981819	1	7	3.41542	1523
1304	GO:0005215	0.0511106	1	0.983239	1	6	2.72023	1213	transporter activity	MF
1210	GO:0004791	0.0523356	1	0.998696	1	1	0.056064	25	thioredoxin-disulfide reductase activity	MF
1660	GO:0006144	0.0531254	1	0.998656	1	1	0.056064	25	purine nucleobase metabolic process	BP
4130	GO:0016168	0.0533414	1	0.998641	1	1	0.0605491	27	chlorophyll binding	MF
7904	GO:0046914	0.0542027	1	0.980373	1	7	3.49839	1560	transition metal ion binding	MF
9745	GO:0071669	0.0543383	1	0.993762	1	2	0.383478	171	plant-type cell wall organization or biogenesis	BP
2932	GO:0009611	0.0558268	1	0.993494	1	2	0.387963	173	response to wounding	BP
9088	GO:0055085	0.0558506	1	0.98917	1	3	0.888054	396	transmembrane transport	BP
4630	GO:0018904	0.0563006	1	0.998483	1	1	0.0627917	28	ether metabolic process	BP
7780	GO:0046486	0.0569565	1	0.993291	1	2	0.374508	167	glycerolipid metabolic process	BP
3084	GO:0009835	0.0590101	1	0.998325	1	1	0.0695194	31	fruit ripening	BP
7207	GO:0044281	0.0599005	1	0.977811	1	7	3.5567	1586	small molecule metabolic process	BP
5377	GO:0031224	0.0611752	1	0.970873	1	14	9.32681	4159	intrinsic component of membrane	CC
2883	GO:0009523	0.0632724	1	0.998068	1	1	0.0740045	33	photosystem II	CC
9746	GO:0071695	0.0637711	1	0.998037	1	1	0.0740045	33	anatomical structure maturation	BP
8979	GO:0052689	0.0663792	1	0.991479	1	2	0.417116	186	carboxylic ester hydrolase activity	MF
4406	GO:0016814	0.0667603	1	0.997855	1	1	0.0650342	29	hydrolase activity, acting on carbon-nitrogen (but not peptide) bonds, in cyclic amidines	MF
4941	GO:0022857	0.0688117	1	0.978172	1	5	2.23583	997	transmembrane transporter activity	MF
6806	GO:0042886	0.0688147	1	0.997708	1	1	0.076247	34	amide transport	BP
4321	GO:0016671	0.0699381	1	0.997631	1	1	0.076247	34	oxidoreductase activity, acting on a sulfur group of donors, disulfide as acceptor	MF
1162	GO:0004693	0.0708119	1	0.997581	1	1	0.0672768	30	cyclin-dependent protein serine/threonine kinase activity	MF
10326	GO:0097472	0.0708119	1	0.997581	1	1	0.0672768	30	cyclin-dependent protein kinase activity	MF
4319	GO:0016668	0.0718311	1	0.9975	1	1	0.076247	34	oxidoreductase activity, acting on a sulfur group of donors, NAD(P) as acceptor	MF
8529	GO:0051093	0.0721329	1	0.990298	1	2	0.423844	189	negative regulation of developmental process	BP
1977	GO:0006730	0.0735114	1	0.997378	1	1	0.0784896	35	one-carbon metabolic process	BP
7191	GO:0044248	0.0745169	1	0.975814	1	5	2.25153	1004	cellular catabolic process	BP
991	GO:0004402	0.0755885	1	0.99723	1	1	0.0740045	33	histone acetyltransferase activity	MF
10235	GO:0090595	0.0755885	1	0.99723	1	1	0.0740045	33	acetyl-CoA:L-lysine N6-acetyltransferase	MF
251	GO:0000741	0.0790355	1	0.996962	1	1	0.0784896	35	karyogamy	BP
3342	GO:0010197	0.0790355	1	0.996962	1	1	0.0784896	35	polar nucleus fusion	BP
2942	GO:0009627	0.0801804	1	0.996863	1	1	0.0874598	39	systemic acquired resistance	BP
4346	GO:0016722	0.0810423	1	0.99679	1	1	0.091945	41	oxidoreductase activity, oxidizing metal ions	MF
2881	GO:0009521	0.0834672	1	0.996587	1	1	0.0986726	44	photosystem	CC
2817	GO:0009309	0.0866398	1	0.996326	1	1	0.0897024	40	amine biosynthetic process	BP
6674	GO:0042401	0.0866398	1	0.996326	1	1	0.0897024	40	cellular biogenic amine biosynthetic process	BP
2093	GO:0006950	0.0870431	1	0.959686	1	10	6.30384	2811	response to stress	BP
10688	GO:1901564	0.0874592	1	0.97025	1	5	2.36142	1053	organonitrogen compound metabolic process	BP
6369	GO:0035428	0.0891667	1	0.996099	1	1	0.0964301	43	hexose transmembrane transport	BP
7305	GO:0044763	0.0901505	1	0.952855	1	17	12.4911	5570
7905	GO:0046915	0.0905851	1	0.995976	1	1	0.091945	41	transition metal ion transmembrane transporter activity	MF
2020	GO:0006810	0.0933221	1	0.959448	1	8	4.73404	2111	transport	BP
2660	GO:0009056	0.0976994	1	0.962156	1	6	3.18892	1422	catabolic process	BP
8767	GO:0051707	0.098525	1	0.969809	1	4	1.78732	797	response to other organism	BP
21	GO:0000041	0.0985717	1	0.995206	1	1	0.1054	47	transition metal ion transport	BP
4639	GO:0019005	0.0991175	1	0.995159	1	1	0.0986726	44	SCF ubiquitin ligase complex	CC
6204	GO:0034599	0.0992254	1	0.995141	1	1	0.1054	47	cellular response to oxidative stress	BP
6108	GO:0034219	0.099507	1	0.995111	1	1	0.107643	48	carbohydrate transmembrane transport	BP
1345	GO:0005355	0.10315	1	0.994737	1	1	0.109885	49	glucose transmembrane transporter activity	MF
3950	GO:0015758	0.10315	1	0.994737	1	1	0.109885	49	glucose transport	BP
7702	GO:0046323	0.10315	1	0.994737	1	1	0.109885	49	glucose import	BP
9816	GO:0072350	0.103301	1	0.994719	1	1	0.112128	50	tricarboxylic acid metabolic process	BP
8595	GO:0051234	0.103567	1	0.953917	1	8	4.84169	2159	establishment of localization	BP
2540	GO:0008645	0.105259	1	0.994513	1	1	0.112128	50	hexose transport	BP
3805	GO:0015145	0.105259	1	0.994513	1	1	0.112128	50	monosaccharide transmembrane transporter activity	MF
3808	GO:0015149	0.105259	1	0.994513	1	1	0.112128	50	hexose transmembrane transporter activity	MF
3948	GO:0015749	0.10769	1	0.994249	1	1	0.114371	51	monosaccharide transport	BP
1375	GO:0005506	0.109752	1	0.98121	1	2	0.576338	257	iron ion binding	MF
6919	GO:0043207	0.11348	1	0.96346	1	4	1.88375	840	response to external biotic stimulus	BP
3770	GO:0015035	0.118363	1	0.993008	1	1	0.130068	58	protein disulfide oxidoreductase activity	MF
5984	GO:0033554	0.120672	1	0.96029	1	4	1.82769	815	cellular response to stress	BP
6702	GO:0042542	0.121628	1	0.992604	1	1	0.134554	60	response to hydrogen peroxide	BP
1342	GO:0005351	0.121837	1	0.992582	1	1	0.130068	58	sugar:proton symporter activity	MF
1357	GO:0005402	0.121837	1	0.992582	1	1	0.130068	58	cation:sugar symporter activity	MF
4597	GO:0018298	0.122183	1	0.992539	1	1	0.130068	58	protein-chromophore linkage	BP
7238	GO:0044425	0.123095	1	0.933926	1	14	10.309	4597	membrane part	CC
8373	GO:0050661	0.123684	1	0.99234	1	1	0.141281	63	NADP binding	MF
4439	GO:0016860	0.125393	1	0.992128	1	1	0.134554	60	intramolecular oxidoreductase activity	MF
3866	GO:0015295	0.125793	1	0.992076	1	1	0.134554	60	solute:proton symporter activity	MF
2705	GO:0009112	0.126146	1	0.992033	1	1	0.132311	59	nucleobase metabolic process	BP
4334	GO:0016705	0.129454	1	0.975579	1	2	0.632402	282	oxidoreductase activity, acting on paired donors, with incorporation or reduction of molecular oxygen	MF
2494	GO:0008483	0.133642	1	0.991027	1	1	0.136796	61	transaminase activity	MF
4376	GO:0016769	0.133642	1	0.991027	1	1	0.136796	61	transferase activity, transferring nitrogenous groups	MF
4889	GO:0021700	0.135901	1	0.990696	1	1	0.154737	69	developmental maturation	BP
3771	GO:0015036	0.140229	1	0.990078	1	1	0.154737	69	disulfide oxidoreductase activity	MF
1755	GO:0006357	0.141153	1	0.971967	1	2	0.654828	292	regulation of transcription from RNA polymerase II promoter	BP
10694	GO:1901575	0.143855	1	0.943009	1	5	2.76956	1235	organic substance catabolic process	BP
3865	GO:0015294	0.145215	1	0.989339	1	1	0.154737	69	solute:cation symporter activity	MF
3862	GO:0015291	0.145345	1	0.970624	1	2	0.668283	298	secondary active transmembrane transporter activity	MF
1400	GO:0005618	0.145967	1	0.957539	1	3	1.34329	599	cell wall	CC
5081	GO:0030312	0.145967	1	0.957539	1	3	1.34329	599	external encapsulating structure	CC
8537	GO:0051119	0.146363	1	0.989161	1	1	0.159222	71	sugar transmembrane transporter activity	MF
5029	GO:0030162	0.148415	1	0.988855	1	1	0.150252	67	regulation of proteolysis	BP
10690	GO:1901566	0.148585	1	0.956436	1	3	1.3276	592	organonitrogen compound biosynthetic process	BP
2328	GO:0008080	0.149223	1	0.988725	1	1	0.154737	69	N-acetyltransferase activity	MF
6761	GO:0042744	0.151087	1	0.988423	1	1	0.165949	74	hydrogen peroxide catabolic process	BP
1397	GO:0005576	0.151664	1	0.945764	1	4	2.13716	953	extracellular region	CC
3804	GO:0015144	0.15604	1	0.987623	1	1	0.170435	76	carbohydrate transmembrane transporter activity	MF
10672	GO:1901476	0.158337	1	0.987243	1	1	0.172677	77
8765	GO:0051704	0.159224	1	0.942025	1	4	2.13492	952	multi-organism process	BP
1930	GO:0006629	0.163193	1	0.940033	1	4	2.11025	941	lipid metabolic process	BP
6760	GO:0042743	0.166897	1	0.985768	1	1	0.18389	82	hydrogen peroxide metabolic process	BP
4200	GO:0016410	0.168595	1	0.985473	1	1	0.177162	79	N-acyltransferase activity	MF
3854	GO:0015238	0.170696	1	0.985088	1	1	0.186132	83	drug transmembrane transporter activity	MF
4421	GO:0016836	0.170872	1	0.985054	1	1	0.188375	84	hydro-lyase activity	MF
7179	GO:0044212	0.172313	1	0.961386	1	2	0.773683	345	transcription regulatory region DNA binding	MF
1900	GO:0006576	0.172322	1	0.984787	1	1	0.19286	86	cellular biogenic amine metabolic process	BP
7161	GO:0044106	0.172322	1	0.984787	1	1	0.19286	86	cellular amine metabolic process	BP
7209	GO:0044283	0.172853	1	0.945732	1	3	1.43075	638	small molecule biosynthetic process	BP
10216	GO:0090484	0.172968	1	0.984673	1	1	0.188375	84	drug transporter activity	MF
327	GO:0000975	0.17379	1	0.96085	1	2	0.778168	347	regulatory region DNA binding	MF
354	GO:0001067	0.17379	1	0.96085	1	2	0.778168	347	regulatory region nucleic acid binding	MF
2939	GO:0009624	0.174407	1	0.984394	1	1	0.204073	91	response to nematode	BP
6780	GO:0042787	0.176239	1	0.984067	1	1	0.188375	84	protein ubiquitination involved in ubiquitin-dependent protein catabolic process	BP
3020	GO:0009739	0.178087	1	0.983703	1	1	0.206316	92	response to gibberellin	BP
8103	GO:0048284	0.183145	1	0.982736	1	1	0.199588	89	organelle fusion	BP
8204	GO:0048580	0.185578	1	0.956479	1	2	0.778168	347	regulation of post-embryonic development	BP
9858	GO:0072509	0.186557	1	0.982067	1	1	0.195103	87	divalent inorganic cation transmembrane transporter activity	MF
8634	GO:0051287	0.190001	1	0.981362	1	1	0.206316	92	NAD binding	MF
5535	GO:0031625	0.192112	1	0.980922	1	1	0.215286	96	ubiquitin protein ligase binding	MF
2038	GO:0006839	0.193709	1	0.980593	1	1	0.213043	95	mitochondrial transport	BP
2248	GO:0007346	0.19498	1	0.980345	1	1	0.195103	87	regulation of mitotic cell cycle	BP
3371	GO:0010228	0.195097	1	0.980307	1	1	0.208558	93	vegetative to reproductive phase transition of meristem	BP
4318	GO:0016667	0.197533	1	0.979776	1	1	0.226499	101	oxidoreductase activity, acting on a sulfur group of donors	MF
683	GO:0003712	0.197867	1	0.979715	1	1	0.215286	96	transcription cofactor activity	MF
7224	GO:0044389	0.197877	1	0.979707	1	1	0.222013	99	ubiquitin-like protein ligase binding	MF
5032	GO:0030170	0.201772	1	0.978863	1	1	0.226499	101	pyridoxal phosphate binding	MF
9883	GO:0072593	0.203585	1	0.978464	1	1	0.228741	102	reactive oxygen species metabolic process	BP
4373	GO:0016765	0.20425	1	0.978306	1	1	0.242196	108	transferase activity, transferring alkyl or aryl (other than methyl) groups	MF
8216	GO:0048608	0.210888	1	0.946436	1	2	0.856658	382	reproductive structure development	BP
2887	GO:0009528	0.212286	1	0.976495	1	1	0.235469	105	plastid inner membrane	CC
3002	GO:0009706	0.212286	1	0.976495	1	1	0.235469	105	chloroplast inner membrane	CC
1103	GO:0004601	0.214138	1	0.976056	1	1	0.246682	110	peroxidase activity	MF
6898	GO:0043167	0.214796	1	0.868951	1	17	14.09	6283	ion binding	MF
4416	GO:0016830	0.216207	1	0.975567	1	1	0.251167	112	carbon-carbon lyase activity	MF
4329	GO:0016684	0.21854	1	0.975011	1	1	0.253409	113	oxidoreductase activity, acting on peroxide as acceptor	MF
7458	GO:0045454	0.218862	1	0.97494	1	1	0.246682	110	cell redox homeostasis	BP
2410	GO:0008270	0.221492	1	0.908456	1	4	2.41075	1075	zinc ion binding	MF
7193	GO:0044255	0.222524	1	0.921386	1	3	1.60567	716	cellular lipid metabolic process	BP
4309	GO:0016651	0.223277	1	0.973856	1	1	0.264622	118	oxidoreductase activity, acting on NAD(P)H	MF
8768	GO:0051716	0.224125	1	0.906937	1	4	2.33451	1041	cellular response to stimulus	BP
2539	GO:0008643	0.224814	1	0.973488	1	1	0.253409	113	carbohydrate transport	BP
642	GO:0003006	0.225602	1	0.906074	1	4	2.41748	1078	developmental process involved in reproduction	BP
11217	GO:1990234	0.22658	1	0.93978	1	2	0.874598	390	transferase complex	CC
4402	GO:0016810	0.232663	1	0.971513	1	1	0.253409	113	hydrolase activity, acting on carbon-nitrogen (but not peptide) bonds	MF
2439	GO:0008324	0.233565	1	0.936705	1	2	0.912722	407	cation transmembrane transporter activity	MF
4338	GO:0016709	0.233819	1	0.9712	1	1	0.27135	121	oxidoreductase activity, acting on paired donors, with incorporation or reduction of molecular oxygen, NAD(P)H as one donor, and incorporation of one atom of oxygen	MF
2816	GO:0009308	0.23485	1	0.970933	1	1	0.27135	121	amine metabolic process	BP
3031	GO:0009751	0.240084	1	0.969552	1	1	0.278077	124	response to salicylic acid	BP
8372	GO:0050660	0.245011	1	0.968222	1	1	0.28032	125	flavin adenine dinucleotide binding	MF
370	GO:0001101	0.245668	1	0.908958	1	3	1.7492	780	response to acid chemical	BP
5481	GO:0031461	0.246188	1	0.967912	1	1	0.266865	119	cullin-RING ubiquitin ligase complex	CC
9722	GO:0071555	0.248564	1	0.929887	1	2	0.957573	427	cell wall organization	BP
4911	GO:0022414	0.256477	1	0.88754	1	4	2.55876	1141	reproductive process	BP
3230	GO:0010033	0.258437	1	0.886323	1	4	2.62155	1169	response to organic substance	BP
145	GO:0000302	0.259406	1	0.964141	1	1	0.307231	137	response to reactive oxygen species	BP
3067	GO:0009814	0.264905	1	0.962519	1	1	0.304988	136	defense response, incompatible interaction	BP
1376	GO:0005507	0.266991	1	0.961884	1	1	0.316201	141	copper ion binding	MF
2224	GO:0007275	0.268055	1	0.920576	1	2	1.01812	454	multicellular organism development	BP
3864	GO:0015293	0.270218	1	0.960909	1	1	0.309473	138	symporter activity	MF
4197	GO:0016407	0.270703	1	0.960761	1	1	0.309473	138	acetyltransferase activity	MF
1380	GO:0005516	0.272609	1	0.960167	1	1	0.318444	142	calmodulin binding	MF
2281	GO:0007568	0.274495	1	0.959569	1	1	0.334141	149	aging	BP
4098	GO:0016114	0.277668	1	0.958583	1	1	0.320686	143	terpenoid biosynthetic process	BP
2963	GO:0009651	0.278038	1	0.91561	1	2	1.04728	467	response to salt stress	BP
3868	GO:0015297	0.280568	1	0.957656	1	1	0.327414	146	antiporter activity	MF
7411	GO:0045229	0.280876	1	0.914175	1	2	1.05176	469	external encapsulating structure organization	BP
8057	GO:0048037	0.282332	1	0.913435	1	2	1.05176	469	cofactor binding	MF
10689	GO:1901565	0.304479	1	0.949587	1	1	0.356567	159	organonitrogen compound catabolic process	BP
1972	GO:0006721	0.306224	1	0.948967	1	1	0.35881	160	terpenoid metabolic process	BP
10717	GO:1901659	0.307619	1	0.948456	1	1	0.37675	168	glycosyl compound biosynthetic process	BP
4930	GO:0022804	0.311275	1	0.898113	1	2	1.13249	505	active transmembrane transporter activity	MF
2429	GO:0008299	0.311349	1	0.94712	1	1	0.365537	163	isoprenoid biosynthetic process	BP
7295	GO:0044711	0.315132	1	0.836328	1	5	3.73386	1665
7208	GO:0044282	0.317194	1	0.944967	1	1	0.374508	167	small molecule catabolic process	BP
2872	GO:0009507	0.321383	1	0.831829	1	5	3.71816	1658	chloroplast	CC
75	GO:0000151	0.322255	1	0.943073	1	1	0.370022	165	ubiquitin ligase complex	CC
7273	GO:0044550	0.322265	1	0.943046	1	1	0.401418	179	secondary metabolite biosynthetic process	BP
9721	GO:0071554	0.324538	1	0.890714	1	2	1.16389	519	cell wall organization or biogenesis	BP
3382	GO:0010243	0.329817	1	0.940144	1	1	0.401418	179	response to organonitrogen compound	BP
2099	GO:0006970	0.330488	1	0.887315	1	2	1.1908	531	response to osmotic stress	BP
1478	GO:0005774	0.332564	1	0.886122	1	2	1.1751	524	vacuolar membrane	CC
11282	GO:2000026	0.334995	1	0.884716	1	2	1.16613	520	regulation of multicellular organismal development	BP
4053	GO:0016020	0.33787	1	0.778095	1	13	11.3249	5050	membrane	CC
3052	GO:0009791	0.340951	1	0.881222	1	2	1.2222	545	post-embryonic development	BP
1633	GO:0006091	0.341919	1	0.935303	1	1	0.423844	189	generation of precursor metabolites and energy	BP
1971	GO:0006720	0.343321	1	0.93474	1	1	0.410389	183	isoprenoid metabolic process	BP
7292	GO:0044707	0.345572	1	0.827919	1	4	2.98709	1332
5733	GO:0032501	0.34617	1	0.827489	1	4	2.98933	1333	multicellular organismal process	BP
7846	GO:0046700	0.346301	1	0.9335	1	1	0.426086	190	heterocycle catabolic process	BP
7201	GO:0044270	0.346455	1	0.933438	1	1	0.423844	189	cellular nitrogen compound catabolic process	BP
2895	GO:0009536	0.347787	1	0.812362	1	5	3.84151	1713	plastid	CC
7250	GO:0044437	0.352367	1	0.874408	1	2	1.23341	550	vacuolar part	CC
9862	GO:0072521	0.355623	1	0.929557	1	1	0.448512	200	purine-containing compound metabolic process	BP
7884	GO:0046873	0.355691	1	0.929546	1	1	0.423844	189	metal ion transmembrane transporter activity	MF
8773	GO:0051726	0.359814	1	0.927768	1	1	0.421601	188	regulation of cell cycle	BP
336	GO:0000989	0.35986	1	0.927725	1	1	0.452997	202	transcription factor activity, transcription factor binding	MF
10901	GO:1902494	0.364481	1	0.866977	1	2	1.25583	560	catalytic complex	CC
3007	GO:0009719	0.36587	1	0.833751	1	3	2.1708	968	response to endogenous stimulus	BP
1458	GO:0005743	0.369913	1	0.923272	1	1	0.457482	204	mitochondrial inner membrane	CC
3014	GO:0009733	0.373836	1	0.921483	1	1	0.470938	210	response to auxin	BP
335	GO:0000988	0.377453	1	0.919815	1	1	0.479908	214	transcription factor activity, protein binding	MF
3015	GO:0009734	0.378202	1	0.919465	1	1	0.484393	216	auxin-activated signaling pathway	BP
4959	GO:0030001	0.379449	1	0.918888	1	1	0.479908	214	metal ion transport	BP
7235	GO:0044422	0.384353	1	0.73915	1	13	11.5896	5168	organelle part	CC
7288	GO:0044702	0.384407	1	0.820565	1	3	2.20444	983
8599	GO:0051239	0.387048	1	0.852584	1	2	1.3119	585	regulation of multicellular organismal process	BP
10733	GO:1901698	0.388991	1	0.914364	1	1	0.493363	220	response to nitrogen compound	BP
3776	GO:0015075	0.399489	1	0.844338	1	2	1.35675	605	ion transmembrane transporter activity	MF
2356	GO:0008150	0.399521	1	0.763963	1	32	30.7836	13727	biological_process	BP
1626	GO:0006082	0.400651	1	0.808655	1	3	2.25377	1005	organic acid metabolic process	BP
9808	GO:0072330	0.40103	1	0.90845	1	1	0.504576	225	monocarboxylic acid biosynthetic process	BP
4449	GO:0016874	0.407413	1	0.905229	1	1	0.493363	220	ligase activity	MF
4754	GO:0019439	0.407806	1	0.905006	1	1	0.527002	235	aromatic compound catabolic process	BP
10645	GO:1901361	0.412897	1	0.902374	1	1	0.533729	238	organic cyclic compound catabolic process	BP
2870	GO:0009505	0.419633	1	0.898831	1	1	0.533729	238	plant-type cell wall	CC
10735	GO:1901700	0.421557	1	0.792827	1	3	2.39505	1068	response to oxygen-containing compound	BP
4807	GO:0019748	0.422938	1	0.897045	1	1	0.565125	252	secondary metabolic process	BP
1383	GO:0005525	0.423764	1	0.896618	1	1	0.538214	240	GTP binding	MF
4433	GO:0016853	0.423959	1	0.896505	1	1	0.549427	245	isomerase activity	MF
9331	GO:0065007	0.445108	1	0.68823	1	12	11.0738	4938	biological regulation	BP
4637	GO:0019001	0.447922	1	0.883068	1	1	0.580823	259	guanyl nucleotide binding	MF
5759	GO:0032561	0.447922	1	0.883068	1	1	0.580823	259	guanyl ribonucleotide binding	MF
6931	GO:0043234	0.450042	1	0.730033	1	5	4.29226	1914	protein complex	CC
4802	GO:0019725	0.458826	1	0.876605	1	1	0.612219	273	cellular homeostasis	BP
10715	GO:1901657	0.461644	1	0.8749	1	1	0.618947	276	glycosyl compound metabolic process	BP
9533	GO:0070887	0.465165	1	0.872763	1	1	0.605491	270	cellular response to chemical stimulus	BP
7050	GO:0043565	0.465421	1	0.796874	1	2	1.58998	709	sequence-specific DNA binding	MF
2850	GO:0009414	0.465939	1	0.872269	1	1	0.63913	285	response to water deprivation	BP
8426	GO:0050793	0.466343	1	0.796175	1	2	1.53167	683	regulation of developmental process	BP
2851	GO:0009415	0.469548	1	0.870037	1	1	0.645857	288	response to water	BP
5572	GO:0031966	0.475442	1	0.86635	1	1	0.63913	285	mitochondrial membrane	CC
6896	GO:0043161	0.475669	1	0.866212	1	1	0.630159	281	proteasome-mediated ubiquitin-dependent protein catabolic process	BP
3557	GO:0010498	0.477211	1	0.865234	1	1	0.632402	282	proteasomal protein catabolic process	BP
2894	GO:0009535	0.485916	1	0.859603	1	1	0.686223	306	chloroplast thylakoid membrane	CC
9062	GO:0055035	0.485916	1	0.859603	1	1	0.686223	306	plastid thylakoid membrane	CC
4945	GO:0022890	0.486425	1	0.859284	1	1	0.661555	295	inorganic cation transmembrane transporter activity	MF
9749	GO:0071705	0.487484	1	0.858595	1	1	0.654828	292	nitrogen compound transport	BP
5575	GO:0031969	0.491625	1	0.855861	1	1	0.66604	297	chloroplast membrane	CC
9102	GO:0055114	0.492173	1	0.855483	1	1	0.692951	309	oxidation-reduction process	BP
8062	GO:0048046	0.493319	1	0.854714	1	1	0.704164	314	apoplast	CC
6145	GO:0034357	0.495308	1	0.853385	1	1	0.706406	315	photosynthetic membrane	CC
6743	GO:0042651	0.495308	1	0.853385	1	1	0.706406	315	thylakoid membrane	CC
6542	GO:0040008	0.495712	1	0.853125	1	1	0.683981	305	regulation of growth	BP
6602	GO:0042170	0.498864	1	0.851004	1	1	0.679496	303	plastid membrane	CC
5734	GO:0032502	0.500111	1	0.672891	1	6	5.58622	2491	developmental process	BP
4848	GO:0019866	0.5007	1	0.849755	1	1	0.683981	305	organelle inner membrane	CC
2094	GO:0006952	0.505455	1	0.723599	1	3	2.69331	1201	defense response	BP
2022	GO:0006812	0.505629	1	0.846363	1	1	0.706406	315	cation transport	BP
4946	GO:0022891	0.506027	1	0.764361	1	2	1.68192	750	substrate-specific transmembrane transporter activity	MF
1412	GO:0005654	0.506609	1	0.845713	1	1	0.659313	294	nucleoplasm	CC
7257	GO:0044446	0.514054	1	0.6241	1	12	11.5268	5140	intracellular organelle part	CC
707	GO:0003824	0.516202	1	0.613595	1	20	19.4161	8658	catalytic activity	MF
8374	GO:0050662	0.528807	1	0.82979	1	1	0.742287	331	coenzyme binding	MF
10608	GO:1901137	0.52917	1	0.829521	1	1	0.74453	332	carbohydrate derivative biosynthetic process	BP
7249	GO:0044436	0.531174	1	0.828017	1	1	0.782653	349	thylakoid part	CC
7364	GO:0045087	0.536813	1	0.823804	1	1	0.757985	338	innate immune response	BP
4861	GO:0019899	0.548344	1	0.814942	1	1	0.775926	346	enzyme binding	MF
8603	GO:0051246	0.552324	1	0.811831	1	1	0.7535	336	regulation of protein metabolic process	BP
4360	GO:0016747	0.552707	1	0.81151	1	1	0.787139	351	transferase activity, transferring acyl groups other than amino-acyl groups	MF
2096	GO:0006955	0.554445	1	0.810132	1	1	0.791624	353	immune response	BP
3011	GO:0009725	0.566165	1	0.711243	1	2	1.89496	845	response to hormone	BP
5030	GO:0030163	0.56661	1	0.800297	1	1	0.811807	362	protein catabolic process	BP
1846	GO:0006511	0.573265	1	0.794771	1	1	0.827505	369	ubiquitin-dependent protein catabolic process	BP
4874	GO:0019941	0.575719	1	0.792708	1	1	0.83199	371	modification-dependent protein catabolic process	BP
7075	GO:0043632	0.579505	1	0.789497	1	1	0.84096	375	modification-dependent macromolecule catabolic process	BP
7202	GO:0044271	0.579754	1	0.609034	1	5	5.08388	2267	cellular nitrogen compound biosynthetic process	BP
3163	GO:0009941	0.579897	1	0.789154	1	1	0.858901	383	chloroplast envelope	CC
9089	GO:0055086	0.579954	1	0.789103	1	1	0.865628	386	nucleobase-containing small molecule metabolic process	BP
5327	GO:0031090	0.581241	1	0.607537	1	5	4.97848	2220	organelle membrane	CC
4359	GO:0016746	0.581736	1	0.787587	1	1	0.84993	379	transferase activity, transferring acyl groups	MF
1852	GO:0006520	0.5847	1	0.785041	1	1	0.84096	375	cellular amino acid metabolic process	BP
2885	GO:0009526	0.584716	1	0.785014	1	1	0.867871	387	plastid envelope	CC
4947	GO:0022892	0.591988	1	0.6865	1	2	1.96224	875	substrate-specific transporter activity	MF
4572	GO:0018130	0.593561	1	0.594983	1	5	5.15789	2300	heterocycle biosynthetic process	BP
2936	GO:0009617	0.594803	1	0.77616	1	1	0.901509	402	response to bacterium	BP
7309	GO:0044767	0.604346	1	0.583842	1	5	5.14668	2295
4809	GO:0019752	0.626571	1	0.651399	1	2	2.0654	921	carboxylic acid metabolic process	BP
580	GO:0002376	0.631164	1	0.742144	1	1	0.966543	431	immune system process	BP
8736	GO:0051603	0.632043	1	0.741278	1	1	0.966543	431	proteolysis involved in cellular protein catabolic process	BP
4258	GO:0016567	0.635769	1	0.737587	1	1	0.973271	434	protein ubiquitination	BP
7241	GO:0044428	0.638136	1	0.593653	1	3	3.13286	1397	nuclear part	CC
5573	GO:0031967	0.64485	1	0.728423	1	1	1.00691	449	organelle envelope	CC
5579	GO:0031975	0.64485	1	0.728423	1	1	1.00691	449	envelope	CC
6066	GO:0033993	0.649327	1	0.723808	1	1	1.05176	469	response to lipid	BP
3531	GO:0010468	0.651894	1	0.551271	1	4	4.33711	1934	regulation of gene expression	BP
5794	GO:0032787	0.652383	1	0.720643	1	1	1.03831	463	monocarboxylic acid metabolic process	BP
5711	GO:0032446	0.656228	1	0.71662	1	1	1.02709	458	protein modification by small protein conjugation	BP
4071	GO:0016053	0.6627	1	0.709733	1	1	1.054	470	organic acid biosynthetic process	BP
7730	GO:0046394	0.6627	1	0.709733	1	1	1.054	470	carboxylic acid biosynthetic process	BP
10646	GO:1901362	0.666015	1	0.517153	1	5	5.57725	2487	organic cyclic compound biosynthetic process	BP
7242	GO:0044429	0.667303	1	0.70475	1	1	1.09661	489	mitochondrial part	CC
6992	GO:0043436	0.6681	1	0.606057	1	2	2.2291	994	oxoacid metabolic process	BP
682	GO:0003700	0.678813	1	0.593745	1	2	2.35917	1052	DNA binding transcription factor activity	MF
356	GO:0001071	0.679908	1	0.592474	1	2	2.36366	1054
8167	GO:0048519	0.681379	1	0.590778	1	2	2.23583	997	negative regulation of biological process	BP
1818	GO:0006464	0.682565	1	0.543726	1	3	3.37281	1504	cellular protein modification process	BP
6467	GO:0036211	0.682565	1	0.543726	1	3	3.37281	1504	protein modification process	BP
4390	GO:0016788	0.684017	1	0.54203	1	3	3.4199	1525	hydrolase activity, acting on ester bonds	MF
7199	GO:0044265	0.689698	1	0.679644	1	1	1.13922	508	cellular macromolecule catabolic process	BP
1820	GO:0006468	0.697561	1	0.670445	1	1	1.16613	520	protein phosphorylation	BP
1845	GO:0006508	0.698218	1	0.669672	1	1	1.15268	514	proteolysis	BP
1536	GO:0005886	0.699131	1	0.479113	1	5	5.73647	2558	plasma membrane	CC
2529	GO:0008610	0.707921	1	0.658013	1	1	1.19753	534	lipid biosynthetic process	BP
9481	GO:0070647	0.708522	1	0.657287	1	1	1.17734	525	protein modification by small protein conjugation or removal	BP
10918	GO:1902582	0.708628	1	0.657159	1	1	1.17286	523
2662	GO:0009058	0.710378	1	0.435727	1	8	9.13395	4073	biosynthetic process	BP
2943	GO:0009628	0.716434	1	0.503164	1	3	3.65537	1630	response to abiotic stimulus	BP
1491	GO:0005789	0.716908	1	0.646931	1	1	1.21547	542	endoplasmic reticulum membrane	CC
10606	GO:1901135	0.720454	1	0.642471	1	1	1.24911	557	carbohydrate derivative metabolic process	BP
1753	GO:0006355	0.729577	1	0.486798	1	3	3.68453	1643	regulation of transcription, DNA-templated	BP
11055	GO:1903506	0.730403	1	0.485758	1	3	3.68901	1645	regulation of nucleic acid-templated transcription	BP
11435	GO:2001141	0.731793	1	0.484002	1	3	3.69574	1648	regulation of RNA biosynthetic process	BP
4176	GO:0016310	0.732169	1	0.627437	1	1	1.28499	573	phosphorylation	BP
10368	GO:0098589	0.734578	1	0.624287	1	1	1.27602	569	membrane region	CC
10359	GO:0098542	0.737714	1	0.620138	1	1	1.31638	587	defense response to other organism	BP
9747	GO:0071702	0.741006	1	0.516926	1	2	2.561	1142	organic substance transport	BP
5861	GO:0032991	0.741926	1	0.427391	1	5	5.97194	2663	macromolecular complex	CC
9149	GO:0060255	0.743016	1	0.443481	1	4	4.85514	2165	regulation of macromolecule metabolic process	BP
10367	GO:0098588	0.753558	1	0.455964	1	3	3.77871	1685	bounding membrane of organelle	CC
8609	GO:0051252	0.754628	1	0.454555	1	3	3.82581	1706	regulation of RNA metabolic process	BP
1485	GO:0005783	0.762647	1	0.585837	1	1	1.39039	620	endoplasmic reticulum	CC
7900	GO:0046907	0.774331	1	0.568872	1	1	1.41057	629	intracellular transport	BP
4687	GO:0019219	0.777871	1	0.423324	1	3	3.96485	1768	regulation of nucleobase-containing compound metabolic process	BP
11312	GO:2000112	0.781455	1	0.418388	1	3	3.98503	1777	regulation of cellular macromolecule biosynthetic process	BP
669	GO:0003674	0.784075	1	0.36029	1	30	31.129	13881	molecular_function	MF
10695	GO:1901576	0.784318	1	0.352365	1	7	8.67422	3868	organic substance biosynthetic process	BP
3575	GO:0010556	0.78758	1	0.409876	1	3	4.02764	1796	regulation of macromolecule biosynthetic process	BP
8555	GO:0051171	0.792713	1	0.402666	1	3	4.06128	1811	regulation of nitrogen compound metabolic process	BP
2357	GO:0008152	0.794251	1	0.311328	1	19	20.959	9346	metabolic process	BP
7245	GO:0044432	0.795565	1	0.536425	1	1	1.5227	679	endoplasmic reticulum part	CC
5417	GO:0031326	0.805483	1	0.384415	1	3	4.15098	1851	regulation of cellular biosynthetic process	BP
3769	GO:0015031	0.807178	1	0.517746	1	1	1.58325	706	protein transport	BP
3121	GO:0009889	0.812167	1	0.374676	1	3	4.2048	1875	regulation of biosynthetic process	BP
3033	GO:0009755	0.812593	1	0.508783	1	1	1.67295	746	hormone-mediated signaling pathway	BP
2661	GO:0009057	0.818124	1	0.499488	1	1	1.64828	735	macromolecule catabolic process	BP
7255	GO:0044444	0.819546	1	0.281586	1	14	16.1128	7185	cytoplasmic part	CC
7396	GO:0045184	0.820764	1	0.494989	1	1	1.64604	734	establishment of protein localization	BP
8271	GO:0048856	0.823432	1	0.398115	1	2	3.01849	1346	anatomical structure development	BP
4690	GO:0019222	0.82535	1	0.331995	1	4	5.46512	2437	regulation of metabolic process	BP
8747	GO:0051649	0.827336	1	0.483613	1	1	1.66174	741	establishment of localization in cell	BP
2336	GO:0008104	0.834841	1	0.470297	1	1	1.72677	770	protein localization	BP
3196	GO:0009987	0.835024	1	0.260981	1	21	23.2778	10380	cellular process	BP
8423	GO:0050789	0.849385	1	0.258685	1	8	10.1924	4545	regulation of biological process	BP
5870	GO:0033036	0.849418	1	0.443432	1	1	1.81872	811	macromolecule localization	BP
7200	GO:0044267	0.856989	1	0.305718	1	3	4.61295	2057	cellular protein metabolic process	BP
9983	GO:0080090	0.871094	1	0.282531	1	3	4.70265	2097	regulation of primary metabolic process	BP
7192	GO:0044249	0.876556	1	0.231655	1	6	8.52621	3802	cellular biosynthetic process	BP
1396	GO:0005575	0.879635	1	0.239549	1	31	32.7391	14599	cellular_component	CC
1372	GO:0005488	0.88151	1	0.196889	1	19	21.9412	9784	binding	MF
5414	GO:0031323	0.889374	1	0.25123	1	3	4.90224	2186	regulation of cellular metabolic process	BP
1453	GO:0005737	0.890699	1	0.248903	1	3	4.90896	2189	cytoplasm	CC
7186	GO:0044237	0.895157	1	0.178027	1	15	18.2836	8153	cellular metabolic process	BP
6983	GO:0043412	0.896451	1	0.238694	1	3	4.92466	2196	macromolecule modification	BP
9748	GO:0071704	0.89708	1	0.17478	1	16	19.2748	8595	organic substance metabolic process	BP
1159	GO:0004674	0.898921	1	0.340345	1	1	2.1708	968	protein serine/threonine kinase activity	MF
1508	GO:0005829	0.904682	1	0.254139	1	2	3.70247	1651	cytosol	CC
1749	GO:0006351	0.90569	1	0.252113	1	2	3.84823	1716	transcription, DNA-templated	BP
10345	GO:0097659	0.90569	1	0.252113	1	2	3.84823	1716	nucleic acid-templated transcription	BP
4064	GO:0016043	0.907752	1	0.218133	1	3	5.0794	2265	cellular component organization	BP
2113	GO:0006996	0.920724	1	0.287522	1	1	2.35917	1052	organelle organization	BP
5786	GO:0032774	0.92078	1	0.220944	1	2	4.04558	1804	RNA biosynthetic process	BP
9771	GO:0071840	0.923473	1	0.188295	1	3	5.31711	2371	cellular component organization or biogenesis	BP
1157	GO:0004672	0.924663	1	0.277352	1	1	2.43542	1086	protein kinase activity	MF
8427	GO:0050794	0.927611	1	0.149404	1	6	9.12273	4068	regulation of cellular process	BP
4354	GO:0016740	0.92883	1	0.153887	1	5	7.91399	3529	transferase activity	MF
4773	GO:0019538	0.929184	1	0.177052	1	3	5.48754	2447	protein metabolic process	BP
2011	GO:0006796	0.938133	1	0.240881	1	1	2.66192	1187	phosphate-containing compound metabolic process	BP
671	GO:0003677	0.940651	1	0.176893	1	2	4.34832	1939	DNA binding	MF
7270	GO:0044464	0.940923	1	0.119554	1	27	30.1647	13451	cell part	CC
2010	GO:0006793	0.941029	1	0.232659	1	1	2.70677	1207	phosphorus metabolic process	BP
2017	GO:0006807	0.942572	1	0.118908	1	7	10.6253	4738	nitrogen compound metabolic process	BP
4378	GO:0016773	0.945924	1	0.21842	1	1	2.7292	1217	phosphotransferase activity, alcohol group as acceptor	MF
7779	GO:0046483	0.949956	1	0.109662	1	6	9.66543	4310	heterocycle metabolic process	BP
6218	GO:0034641	0.953071	1	0.10387	1	6	9.74392	4345	cellular nitrogen compound metabolic process	BP
6223	GO:0034654	0.955139	1	0.142036	1	2	4.67125	2083	nucleobase-containing compound biosynthetic process	BP
10647	GO:1901363	0.955318	1	0.0883911	1	11	15.458	6893	heterocyclic compound binding	MF
10286	GO:0097159	0.955706	1	0.0877272	1	11	15.4692	6898	organic cyclic compound binding	MF
4172	GO:0016301	0.95789	1	0.181539	1	1	2.96018	1320	kinase activity	MF
6899	GO:0043168	0.959603	1	0.102473	1	4	7.40045	3300	anion binding	MF
10644	GO:1901360	0.966394	1	0.0782171	1	6	10.2014	4549	organic cyclic compound metabolic process	BP
1379	GO:0005515	0.966931	1	0.151308	1	1	3.20013	1427	protein binding	MF
4389	GO:0016787	0.968122	1	0.0840765	1	4	7.6875	3428	hydrolase activity	MF
6220	GO:0034645	0.974039	1	0.0916243	1	2	5.3059	2366	cellular macromolecule biosynthetic process	BP
4753	GO:0019438	0.974862	1	0.0892602	1	2	5.28123	2355	aromatic compound biosynthetic process	BP
2191	GO:0007165	0.975904	1	0.11866	1	1	3.54773	1582	signal transduction	BP
4377	GO:0016772	0.978597	1	0.108215	1	1	3.56791	1591	transferase activity, transferring phosphorus-containing groups	MF
2663	GO:0009059	0.980845	1	0.0714821	1	2	5.61313	2503	macromolecule biosynthetic process	BP
688	GO:0003723	0.984824	1	0.0825529	1	1	3.88411	1732	RNA binding	MF
86	GO:0000166	0.990662	1	0.0329606	1	3	7.6404	3407	nucleotide binding	MF
10626	GO:1901265	0.990662	1	0.0329606	1	3	7.6404	3407	nucleoside phosphate binding	MF
7237	GO:0044424	0.990689	1	0.0218583	1	20	26.0855	11632	intracellular part	CC
6409	GO:0035639	0.991813	1	0.0352175	1	2	6.21862	2773	purine ribonucleoside triphosphate binding	MF
483	GO:0001883	0.992219	1	0.0337394	1	2	6.2702	2796	purine nucleoside binding	MF
5753	GO:0032550	0.992219	1	0.0337394	1	2	6.2702	2796	purine ribonucleoside binding	MF
5752	GO:0032549	0.992355	1	0.0332424	1	2	6.29038	2805	ribonucleoside binding	MF
482	GO:0001882	0.992399	1	0.0330794	1	2	6.29487	2807	nucleoside binding	MF
5756	GO:0032555	0.992554	1	0.0325088	1	2	6.31281	2815	purine ribonucleotide binding	MF
4518	GO:0017076	0.992633	1	0.0322152	1	2	6.32402	2820	purine nucleotide binding	MF
6454	GO:0036094	0.992799	1	0.0263686	1	3	7.90278	3524	small molecule binding	MF
5755	GO:0032553	0.993196	1	0.0301184	1	2	6.40027	2854	ribonucleotide binding	MF
10314	GO:0097367	0.99385	1	0.0276463	1	2	6.50118	2899	carbohydrate derivative binding	MF
7187	GO:0044238	0.994944	1	0.0129318	1	11	18.1064	8074	primary metabolic process	BP
670	GO:0003676	0.995264	1	0.0183578	1	3	8.43203	3760	nucleic acid binding	MF
1404	GO:0005634	0.995276	1	0.0183182	1	3	8.3939	3743	nucleus	CC
4077	GO:0016070	0.996254	1	0.0181026	1	2	7.01921	3130	RNA metabolic process	BP
1658	GO:0006139	0.997614	1	0.0100921	1	3	9.042	4032	nucleobase-containing compound metabolic process	BP
1382	GO:0005524	0.998285	1	0.0136485	1	1	5.7275	2554	ATP binding	MF
5758	GO:0032559	0.998461	1	0.0124465	1	1	5.82169	2596	adenyl ribonucleotide binding	MF
5154	GO:0030554	0.99848	1	0.0123172	1	1	5.8329	2601	adenyl nucleotide binding	MF
1975	GO:0006725	0.999064	1	0.00441664	1	3	9.91212	4420	cellular aromatic compound metabolic process	BP
10159	GO:0090304	0.999065	1	0.00541836	1	2	8.23917	3674	nucleic acid metabolic process	BP
7196	GO:0044260	0.999506	1	0.00199209	1	5	13.3477	5952	cellular macromolecule metabolic process	BP
6901	GO:0043170	0.999782	1	0.00094793	1	5	14.0384	6260	macromolecule metabolic process	BP
6928	GO:0043231	0.999843	1	0.000595011	1	8	17.9338	7997	intracellular membrane-bounded organelle	CC
6924	GO:0043227	0.999866	1	0.000512725	1	8	18.0549	8051	membrane-bounded organelle	CC
6926	GO:0043229	0.999965	1	0.000148515	0.850696	8	19.1111	8522	intracellular organelle	CC
6923	GO:0043226	0.999972	1	0.000121514	0.850696	8	19.2613	8589	organelle	CC
3870	GO:0015299	1	1	0.914876	1	0	0.0941875	42	solute:proton antiporter activity	MF
2355	GO:0008146	1	1	0.967122	1	0	0.0381235	17	sulfotransferase activity	MF
600	GO:0002682	1	1	0.763821	1	0	0.260137	116	regulation of immune system process	BP
4069	GO:0016051	1	1	0.504263	1	0	0.688466	307	carbohydrate biosynthetic process	BP
1990	GO:0006753	1	1	0.503505	1	0	0.686223	306	nucleoside phosphate metabolic process	BP
2852	GO:0009416	1	1	0.306655	1	0	1.17734	525	response to light stimulus	BP
8279	GO:0048869	1	1	0.184507	1	0	1.63258	728	cellular developmental process	BP
909	GO:0004175	1	1	0.414159	1	0	0.870113	388	endopeptidase activity	MF
3616	GO:0010628	1	1	0.421663	1	0	0.838717	374	positive regulation of gene expression	BP
8611	GO:0051254	1	1	0.482497	1	0	0.708649	316	positive regulation of RNA metabolic process	BP
2668	GO:0009064	1	1	0.832874	1	0	0.181647	81	glutamine family amino acid metabolic process	BP
4367	GO:0016757	1	1	0.276252	1	0	1.24911	557	transferase activity, transferring glycosyl groups	MF
1	GO:0000002	1	1	0.979684	1	0	0.020183	9	mitochondrial genome maintenance	BP
2	GO:0000003	1	1	0.94656	1	0	0.056064	25	reproduction	BP
3	GO:0000009	1	1	0.9973	1	0	0.00224256	1	alpha-1,6-mannosyltransferase activity	MF
4	GO:0000012	1	1	0.992156	1	0	0.00672768	3	single strand break repair	BP
5	GO:0000014	1	1	0.98973	1	0	0.00897024	4	single-stranded DNA endodeoxyribonuclease activity	MF
6	GO:0000015	1	1	0.983488	1	0	0.0156979	7	phosphopyruvate hydratase complex	CC
7	GO:0000018	1	1	0.963425	1	0	0.0381235	17	regulation of DNA recombination	BP
8	GO:0000019	1	1	0.99711	1	0	0.00224256	1	regulation of mitotic recombination	BP
9	GO:0000023	1	1	0.987391	1	0	0.0112128	5	maltose metabolic process	BP
10	GO:0000024	1	1	0.995198	1	0	0.00448512	2	maltose biosynthetic process	BP
11	GO:0000025	1	1	0.994291	1	0	0.00448512	2	maltose catabolic process	BP
12	GO:0000026	1	1	0.992959	1	0	0.00672768	3	alpha-1,2-mannosyltransferase activity	MF
13	GO:0000027	1	1	0.957356	1	0	0.0470938	21	ribosomal large subunit assembly	BP
14	GO:0000028	1	1	0.964232	1	0	0.0403661	18	ribosomal small subunit assembly	BP
15	GO:0000030	1	1	0.95262	1	0	0.0493363	22	mannosyltransferase activity	MF
16	GO:0000032	1	1	0.993342	1	0	0.00897024	4	cell wall mannoprotein biosynthetic process	BP
17	GO:0000033	1	1	0.994713	1	0	0.00448512	2	alpha-1,3-mannosyltransferase activity	MF
18	GO:0000035	1	1	0.991089	1	0	0.00897024	4	acyl binding	MF
19	GO:0000036	1	1	0.991232	1	0	0.00897024	4	acyl carrier activity	MF
20	GO:0000038	1	1	0.954595	1	0	0.0448512	20	very long-chain fatty acid metabolic process	BP
22	GO:0000042	1	1	0.994741	1	0	0.00448512	2	protein targeting to Golgi	BP
23	GO:0000045	1	1	0.972775	1	0	0.0246682	11	autophagosome assembly	BP
24	GO:0000049	1	1	0.907072	1	0	0.091945	41	tRNA binding	MF
25	GO:0000050	1	1	0.995167	1	0	0.00672768	3	urea cycle	BP
26	GO:0000053	1	1	0.997093	1	0	0.00448512	2	argininosuccinate metabolic process	BP
27	GO:0000054	1	1	0.977073	1	0	0.0224256	10	ribosomal subunit export from nucleus	BP
28	GO:0000055	1	1	0.988245	1	0	0.0112128	5	ribosomal large subunit export from nucleus	BP
29	GO:0000056	1	1	0.993076	1	0	0.00672768	3	ribosomal small subunit export from nucleus	BP
30	GO:0000060	1	1	0.976387	1	0	0.020183	9	protein import into nucleus, translocation	BP
31	GO:0000062	1	1	0.975866	1	0	0.0246682	11	fatty-acyl-CoA binding	MF
32	GO:0000064	1	1	0.992861	1	0	0.00672768	3	L-ornithine transmembrane transporter activity	MF
33	GO:0000066	1	1	0.995469	1	0	0.00448512	2	mitochondrial ornithine transport	BP
34	GO:0000070	1	1	0.98498	1	0	0.0134554	6	mitotic sister chromatid segregation	BP
35	GO:0000075	1	1	0.907305	1	0	0.0874598	39	cell cycle checkpoint	BP
36	GO:0000076	1	1	0.977436	1	0	0.020183	9	DNA replication checkpoint	BP
37	GO:0000077	1	1	0.954422	1	0	0.0426086	19	DNA damage checkpoint	BP
38	GO:0000079	1	1	0.949429	1	0	0.0515789	23	regulation of cyclin-dependent protein serine/threonine kinase activity	BP
39	GO:0000082	1	1	0.961163	1	0	0.0381235	17	G1/S transition of mitotic cell cycle	BP
40	GO:0000083	1	1	0.994269	1	0	0.00448512	2	regulation of transcription involved in G1/S transition of mitotic cell cycle	BP
41	GO:0000086	1	1	0.989407	1	0	0.00897024	4	G2/M transition of mitotic cell cycle	BP
42	GO:0000095	1	1	0.994633	1	0	0.00448512	2	S-adenosyl-L-methionine transmembrane transporter activity	MF
43	GO:0000096	1	1	0.910588	1	0	0.091945	41	sulfur amino acid metabolic process	BP
44	GO:0000097	1	1	0.930903	1	0	0.0695194	31	sulfur amino acid biosynthetic process	BP
45	GO:0000098	1	1	0.990574	1	0	0.00897024	4	sulfur amino acid catabolic process	BP
46	GO:0000099	1	1	0.994665	1	0	0.00448512	2	sulfur amino acid transmembrane transporter activity	MF
47	GO:0000101	1	1	0.997241	1	0	0.00224256	1	sulfur amino acid transport	BP
48	GO:0000103	1	1	0.986302	1	0	0.0134554	6	sulfate assimilation	BP
49	GO:0000104	1	1	0.98938	1	0	0.00897024	4	succinate dehydrogenase activity	MF
50	GO:0000105	1	1	0.980717	1	0	0.0179405	8	histidine biosynthetic process	BP
51	GO:0000107	1	1	0.997215	1	0	0.00224256	1	imidazoleglycerol-phosphate synthase activity	MF
52	GO:0000109	1	1	0.980171	1	0	0.0179405	8	nucleotide-excision repair complex	CC
53	GO:0000110	1	1	0.994531	1	0	0.00448512	2	nucleotide-excision repair factor 1 complex	CC
54	GO:0000111	1	1	0.994087	1	0	0.00672768	3	nucleotide-excision repair factor 2 complex	CC
55	GO:0000118	1	1	0.974454	1	0	0.0246682	11	histone deacetylase complex	CC
56	GO:0000120	1	1	0.980056	1	0	0.020183	9	RNA polymerase I transcription factor complex	CC
57	GO:0000121	1	1	0.997732	1	0	0.00224256	1	glycerol-1-phosphatase activity	MF
58	GO:0000122	1	1	0.925697	1	0	0.076247	34	negative regulation of transcription from RNA polymerase II promoter	BP
59	GO:0000123	1	1	0.936806	1	0	0.0650342	29	histone acetyltransferase complex	CC
60	GO:0000124	1	1	0.993252	1	0	0.00672768	3	SAGA complex	CC
61	GO:0000125	1	1	0.998689	1	0	0.00224256	1	PCAF complex	CC
62	GO:0000126	1	1	0.994322	1	0	0.00448512	2	transcription factor TFIIIB complex	CC
63	GO:0000127	1	1	0.991353	1	0	0.00672768	3	transcription factor TFIIIC complex	CC
64	GO:0000131	1	1	0.992812	1	0	0.00672768	3	incipient cellular bud site	CC
65	GO:0000132	1	1	0.99729	1	0	0.00224256	1	establishment of mitotic spindle orientation	BP
66	GO:0000138	1	1	0.990269	1	0	0.00897024	4	Golgi trans cisterna	CC
67	GO:0000139	1	1	0.29804	1	0	1.1594	517	Golgi membrane	CC
68	GO:0000140	1	1	0.996073	1	0	0.00448512	2	acylglycerone-phosphate reductase activity	MF
69	GO:0000145	1	1	0.925036	1	0	0.0717619	32	exocyst	CC
70	GO:0000146	1	1	0.995322	1	0	0.00448512	2	microfilament motor activity	MF
71	GO:0000147	1	1	0.992439	1	0	0.00672768	3	actin cortical patch assembly	BP
72	GO:0000148	1	1	0.951223	1	0	0.0493363	22	1,3-beta-D-glucan synthase complex	CC
73	GO:0000149	1	1	0.906915	1	0	0.103158	46	SNARE binding	MF
74	GO:0000150	1	1	0.977728	1	0	0.0246682	11	recombinase activity	MF
76	GO:0000152	1	1	0.957809	1	0	0.0381235	17	nuclear ubiquitin ligase complex	CC
77	GO:0000153	1	1	0.99184	1	0	0.00897024	4	cytoplasmic ubiquitin ligase complex	CC
78	GO:0000154	1	1	0.921205	1	0	0.0784896	35	rRNA modification	BP
79	GO:0000155	1	1	0.922428	1	0	0.0784896	35	phosphorelay sensor kinase activity	MF
80	GO:0000156	1	1	0.97891	1	0	0.020183	9	phosphorelay response regulator activity	MF
81	GO:0000159	1	1	0.960342	1	0	0.0403661	18	protein phosphatase type 2A complex	CC
82	GO:0000160	1	1	0.67321	1	0	0.399176	178	phosphorelay signal transduction system	BP
83	GO:0000162	1	1	0.960115	1	0	0.0403661	18	tryptophan biosynthetic process	BP
84	GO:0000164	1	1	0.990303	1	0	0.0112128	5	protein phosphatase type 1 complex	CC
85	GO:0000165	1	1	0.890357	1	0	0.118856	53	MAPK cascade	BP
87	GO:0000169	1	1	0.997331	1	0	0.00224256	1	activation of MAPK activity involved in osmosensory signaling pathway	BP
88	GO:0000171	1	1	0.998529	1	0	0.00224256	1	ribonuclease MRP activity	MF
89	GO:0000172	1	1	0.996965	1	0	0.00448512	2	ribonuclease MRP complex	CC
90	GO:0000175	1	1	0.938493	1	0	0.0672768	30	3'-5'-exoribonuclease activity	MF
91	GO:0000176	1	1	0.983003	1	0	0.0179405	8	nuclear exosome (RNase complex)	CC
92	GO:0000177	1	1	0.979234	1	0	0.020183	9	cytoplasmic exosome (RNase complex)	CC
93	GO:0000178	1	1	0.956114	1	0	0.0448512	20	exosome (RNase complex)	CC
94	GO:0000179	1	1	0.989625	1	0	0.00897024	4	rRNA (adenine-N6,N6-)-dimethyltransferase activity	MF
95	GO:0000182	1	1	0.989664	1	0	0.00897024	4	rDNA binding	MF
96	GO:0000183	1	1	0.995827	1	0	0.00448512	2	chromatin silencing at rDNA	BP
97	GO:0000184	1	1	0.93748	1	0	0.0627917	28	nuclear-transcribed mRNA catabolic process, nonsense-mediated decay	BP
98	GO:0000187	1	1	0.995427	1	0	0.00448512	2	activation of MAPK activity	BP
99	GO:0000209	1	1	0.811106	1	0	0.204073	91	protein polyubiquitination	BP
100	GO:0000210	1	1	0.98821	1	0	0.0134554	6	NAD+ diphosphatase activity	MF
101	GO:0000212	1	1	0.990118	1	0	0.00897024	4	meiotic spindle organization	BP
102	GO:0000213	1	1	0.995665	1	0	0.00448512	2	tRNA-intron endonuclease activity	MF
103	GO:0000214	1	1	0.994333	1	0	0.00672768	3	tRNA-intron endonuclease complex	CC
104	GO:0000215	1	1	0.997579	1	0	0.00224256	1	tRNA 2'-phosphotransferase activity	MF
105	GO:0000217	1	1	0.973698	1	0	0.0291533	13	DNA secondary structure binding	MF
106	GO:0000220	1	1	0.987064	1	0	0.0112128	5	vacuolar proton-transporting V-type ATPase, V0 domain	CC
107	GO:0000221	1	1	0.994688	1	0	0.00448512	2	vacuolar proton-transporting V-type ATPase, V1 domain	CC
108	GO:0000224	1	1	0.992375	1	0	0.00672768	3	peptide-N4-(N-acetyl-beta-glucosaminyl)asparagine amidase activity	MF
109	GO:0000225	1	1	0.998289	1	0	0.00224256	1	N-acetylglucosaminylphosphatidylinositol deacetylase activity	MF
110	GO:0000226	1	1	0.754711	1	0	0.269107	120	microtubule cytoskeleton organization	BP
111	GO:0000228	1	1	0.95245	1	0	0.0470938	21	nuclear chromosome	CC
112	GO:0000229	1	1	0.975414	1	0	0.0246682	11	cytoplasmic chromosome	CC
113	GO:0000234	1	1	0.992177	1	0	0.00897024	4	phosphoethanolamine N-methyltransferase activity	MF
114	GO:0000242	1	1	0.997895	1	0	0.00224256	1	pericentriolar material	CC
115	GO:0000243	1	1	0.969059	1	0	0.0313958	14	commitment complex	CC
116	GO:0000244	1	1	0.995594	1	0	0.00448512	2	spliceosomal tri-snRNP complex assembly	BP
117	GO:0000245	1	1	0.966323	1	0	0.0336384	15	spliceosomal complex assembly	BP
118	GO:0000247	1	1	0.997489	1	0	0.00224256	1	C-8 sterol isomerase activity	MF
119	GO:0000249	1	1	0.99735	1	0	0.00224256	1	C-22 sterol desaturase activity	MF
120	GO:0000253	1	1	0.998653	1	0	0.00224256	1	3-keto sterol reductase activity	MF
121	GO:0000254	1	1	0.994161	1	0	0.00672768	3	C-4 methylsterol oxidase activity	MF
122	GO:0000255	1	1	0.992193	1	0	0.00897024	4	allantoin metabolic process	BP
123	GO:0000256	1	1	0.994228	1	0	0.00672768	3	allantoin catabolic process	BP
124	GO:0000257	1	1	0.988037	1	0	0.0134554	6	nitrilase activity	MF
125	GO:0000266	1	1	0.959779	1	0	0.0381235	17	mitochondrial fission	BP
126	GO:0000268	1	1	0.997119	1	0	0.00224256	1	peroxisome targeting sequence binding	MF
127	GO:0000270	1	1	0.991721	1	0	0.00672768	3	peptidoglycan metabolic process	BP
128	GO:0000271	1	1	0.625767	1	0	0.466453	208	polysaccharide biosynthetic process	BP
129	GO:0000272	1	1	0.696773	1	0	0.35881	160	polysaccharide catabolic process	BP
130	GO:0000274	1	1	0.997911	1	0	0.00224256	1	mitochondrial proton-transporting ATP synthase, stator stalk	CC
131	GO:0000275	1	1	0.994343	1	0	0.00672768	3	mitochondrial proton-transporting ATP synthase complex, catalytic core F(1)	CC
132	GO:0000276	1	1	0.99823	1	0	0.00224256	1	mitochondrial proton-transporting ATP synthase complex, coupling factor F(o)	CC
133	GO:0000278	1	1	0.974507	1	0	0.0246682	11	mitotic cell cycle	BP
134	GO:0000280	1	1	0.950888	1	0	0.0493363	22	nuclear division	BP
135	GO:0000281	1	1	0.966079	1	0	0.0336384	15	mitotic cytokinesis	BP
136	GO:0000285	1	1	0.987933	1	0	0.0112128	5	1-phosphatidylinositol-3-phosphate 5-kinase activity	MF
138	GO:0000288	1	1	0.978664	1	0	0.0224256	10	nuclear-transcribed mRNA catabolic process, deadenylation-dependent decay	BP
139	GO:0000289	1	1	0.963321	1	0	0.0403661	18	nuclear-transcribed mRNA poly(A) tail shortening	BP
140	GO:0000290	1	1	0.984396	1	0	0.0134554	6	deadenylation-dependent decapping of nuclear-transcribed mRNA	BP
141	GO:0000291	1	1	0.957973	1	0	0.0470938	21	nuclear-transcribed mRNA catabolic process, exonucleolytic	BP
143	GO:0000295	1	1	0.964377	1	0	0.0381235	17	adenine nucleotide transmembrane transporter activity	MF
144	GO:0000301	1	1	0.981669	1	0	0.0179405	8	retrograde transport, vesicle recycling within Golgi	BP
146	GO:0000303	1	1	0.99711	1	0	0.00224256	1	response to superoxide	BP
147	GO:0000304	1	1	0.993674	1	0	0.00672768	3	response to singlet oxygen	BP
148	GO:0000305	1	1	0.992599	1	0	0.00672768	3	response to oxygen radical	BP
149	GO:0000306	1	1	0.99711	1	0	0.00224256	1	extrinsic component of vacuolar membrane	CC
150	GO:0000307	1	1	0.975193	1	0	0.0224256	10	cyclin-dependent protein kinase holoenzyme complex	CC
151	GO:0000309	1	1	0.997838	1	0	0.00224256	1	nicotinamide-nucleotide adenylyltransferase activity	MF
152	GO:0000311	1	1	0.995441	1	0	0.00448512	2	plastid large ribosomal subunit	CC
153	GO:0000312	1	1	0.997932	1	0	0.00224256	1	plastid small ribosomal subunit	CC
154	GO:0000313	1	1	0.994022	1	0	0.00672768	3	organellar ribosome	CC
155	GO:0000314	1	1	0.987074	1	0	0.0134554	6	organellar small ribosomal subunit	CC
156	GO:0000315	1	1	0.971203	1	0	0.0313958	14	organellar large ribosomal subunit	CC
157	GO:0000322	1	1	0.947879	1	0	0.0493363	22	storage vacuole	CC
158	GO:0000323	1	1	0.874018	1	0	0.125583	56	lytic vacuole	CC
159	GO:0000324	1	1	0.97633	1	0	0.020183	9	fungal-type vacuole	CC
160	GO:0000325	1	1	0.872252	1	0	0.139039	62	plant-type vacuole	CC
161	GO:0000326	1	1	0.970878	1	0	0.0291533	13	protein storage vacuole	CC
162	GO:0000329	1	1	0.975139	1	0	0.0224256	10	fungal-type vacuole membrane	CC
163	GO:0000333	1	1	0.997122	1	0	0.00224256	1	telomerase catalytic core complex	CC
164	GO:0000338	1	1	0.990368	1	0	0.00897024	4	protein deneddylation	BP
165	GO:0000339	1	1	0.99334	1	0	0.00672768	3	RNA cap binding	MF
166	GO:0000347	1	1	0.966637	1	0	0.0291533	13	THO complex	CC
167	GO:0000349	1	1	0.997242	1	0	0.00224256	1	generation of catalytic spliceosome for first transesterification step	BP
168	GO:0000350	1	1	0.99209	1	0	0.00672768	3	generation of catalytic spliceosome for second transesterification step	BP
169	GO:0000354	1	1	0.997689	1	0	0.00224256	1	cis assembly of pre-catalytic spliceosome	BP
170	GO:0000372	1	1	0.99711	1	0	0.00224256	1	Group I intron splicing	BP
171	GO:0000373	1	1	0.957607	1	0	0.0381235	17	Group II intron splicing	BP
172	GO:0000375	1	1	0.719561	1	0	0.320686	143	RNA splicing, via transesterification reactions	BP
173	GO:0000376	1	1	0.99711	1	0	0.00224256	1	RNA splicing, via transesterification reactions with guanosine as nucleophile	BP
174	GO:0000377	1	1	0.724957	1	0	0.313958	140	RNA splicing, via transesterification reactions with bulged adenosine as nucleophile	BP
175	GO:0000379	1	1	0.994333	1	0	0.00672768	3	tRNA-type intron splice site recognition and cleavage	BP
176	GO:0000380	1	1	0.992853	1	0	0.00672768	3	alternative mRNA splicing, via spliceosome	BP
177	GO:0000381	1	1	0.964131	1	0	0.035881	16	regulation of alternative mRNA splicing, via spliceosome	BP
178	GO:0000387	1	1	0.95944	1	0	0.0448512	20	spliceosomal snRNP assembly	BP
179	GO:0000389	1	1	0.988068	1	0	0.0134554	6	mRNA 3'-splice site recognition	BP
180	GO:0000390	1	1	0.994029	1	0	0.00672768	3	spliceosomal complex disassembly	BP
181	GO:0000394	1	1	0.979329	1	0	0.020183	9	RNA splicing, via endonucleolytic cleavage and ligation	BP
182	GO:0000395	1	1	0.992895	1	0	0.00672768	3	mRNA 5'-splice site recognition	BP
183	GO:0000398	1	1	0.751606	1	0	0.282563	126	mRNA splicing, via spliceosome	BP
184	GO:0000400	1	1	0.973698	1	0	0.0291533	13	four-way junction DNA binding	MF
185	GO:0000403	1	1	0.998555	1	0	0.00224256	1	Y-form DNA binding	MF
186	GO:0000405	1	1	0.998555	1	0	0.00224256	1	bubble DNA binding	MF
187	GO:0000407	1	1	0.990055	1	0	0.00897024	4	pre-autophagosomal structure	CC
188	GO:0000408	1	1	0.992126	1	0	0.00672768	3	EKC/KEOPS complex	CC
189	GO:0000414	1	1	0.991606	1	0	0.00897024	4	regulation of histone H3-K36 methylation	BP
190	GO:0000416	1	1	0.997115	1	0	0.00224256	1	positive regulation of histone H3-K36 methylation	BP
191	GO:0000418	1	1	0.985399	1	0	0.0156979	7	DNA-directed RNA polymerase IV complex	CC
192	GO:0000419	1	1	0.959315	1	0	0.0426086	19	DNA-directed RNA polymerase V complex	CC
193	GO:0000421	1	1	0.981044	1	0	0.020183	9	autophagosome membrane	CC
194	GO:0000422	1	1	0.989237	1	0	0.00897024	4	autophagy of mitochondrion	BP
195	GO:0000427	1	1	0.985104	1	0	0.0156979	7	plastid-encoded plastid RNA polymerase complex	CC
196	GO:0000428	1	1	0.86989	1	0	0.145766	65	DNA-directed RNA polymerase complex	CC
197	GO:0000439	1	1	0.990941	1	0	0.0112128	5	core TFIIH complex	CC
198	GO:0000445	1	1	0.988874	1	0	0.0112128	5	THO complex part of transcription export complex	CC
199	GO:0000447	1	1	0.979505	1	0	0.0179405	8	endonucleolytic cleavage in ITS1 to separate SSU-rRNA from 5.8S rRNA and LSU-rRNA from tricistronic rRNA transcript (SSU-rRNA, 5.8S rRNA, LSU-rRNA)	BP
200	GO:0000448	1	1	0.998162	1	0	0.00224256	1	cleavage in ITS2 between 5.8S rRNA and LSU-rRNA of tricistronic rRNA transcript (SSU-rRNA, 5.8S rRNA, LSU-rRNA)	BP
201	GO:0000451	1	1	0.991892	1	0	0.00672768	3	rRNA 2'-O-methylation	BP
202	GO:0000453	1	1	0.991892	1	0	0.00672768	3	enzyme-directed rRNA 2'-O-methylation	BP
203	GO:0000454	1	1	0.995252	1	0	0.00448512	2	snoRNA guided rRNA pseudouridine synthesis	BP
204	GO:0000455	1	1	0.995035	1	0	0.00448512	2	enzyme-directed rRNA pseudouridine synthesis	BP
205	GO:0000459	1	1	0.990774	1	0	0.00897024	4	exonucleolytic trimming involved in rRNA processing	BP
206	GO:0000460	1	1	0.980461	1	0	0.020183	9	maturation of 5.8S rRNA	BP
207	GO:0000461	1	1	0.998319	1	0	0.00224256	1	endonucleolytic cleavage to generate mature 3'-end of SSU-rRNA from (SSU-rRNA, 5.8S rRNA, LSU-rRNA)	BP
208	GO:0000462	1	1	0.923683	1	0	0.0740045	33	maturation of SSU-rRNA from tricistronic rRNA transcript (SSU-rRNA, 5.8S rRNA, LSU-rRNA)	BP
209	GO:0000463	1	1	0.979664	1	0	0.020183	9	maturation of LSU-rRNA from tricistronic rRNA transcript (SSU-rRNA, 5.8S rRNA, LSU-rRNA)	BP
210	GO:0000466	1	1	0.998436	1	0	0.00224256	1	maturation of 5.8S rRNA from tricistronic rRNA transcript (SSU-rRNA, 5.8S rRNA, LSU-rRNA)	BP
211	GO:0000467	1	1	0.990774	1	0	0.00897024	4	exonucleolytic trimming to generate mature 3'-end of 5.8S rRNA from tricistronic rRNA transcript (SSU-rRNA, 5.8S rRNA, LSU-rRNA)	BP
212	GO:0000469	1	1	0.956269	1	0	0.0426086	19	cleavage involved in rRNA processing	BP
213	GO:0000470	1	1	0.943259	1	0	0.0605491	27	maturation of LSU-rRNA	BP
214	GO:0000472	1	1	0.986397	1	0	0.0112128	5	endonucleolytic cleavage to generate mature 5'-end of SSU-rRNA from (SSU-rRNA, 5.8S rRNA, LSU-rRNA)	BP
215	GO:0000478	1	1	0.972479	1	0	0.0246682	11	endonucleolytic cleavage involved in rRNA processing	BP
216	GO:0000479	1	1	0.972479	1	0	0.0246682	11	endonucleolytic cleavage of tricistronic rRNA transcript (SSU-rRNA, 5.8S rRNA, LSU-rRNA)	BP
217	GO:0000480	1	1	0.983972	1	0	0.0134554	6	endonucleolytic cleavage in 5'-ETS of tricistronic rRNA transcript (SSU-rRNA, 5.8S rRNA, LSU-rRNA)	BP
218	GO:0000481	1	1	0.99711	1	0	0.00224256	1	maturation of 5S rRNA	BP
219	GO:0000488	1	1	0.99789	1	0	0.00224256	1	maturation of LSU-rRNA from tetracistronic rRNA transcript (SSU-rRNA, LSU-rRNA, 4.5S-rRNA, 5S-rRNA)	BP
220	GO:0000489	1	1	0.99789	1	0	0.00224256	1	maturation of SSU-rRNA from tetracistronic rRNA transcript (SSU-rRNA, LSU-rRNA, 4.5S-rRNA, 5S-rRNA)	BP
221	GO:0000491	1	1	0.997114	1	0	0.00224256	1	small nucleolar ribonucleoprotein complex assembly	BP
222	GO:0000493	1	1	0.997114	1	0	0.00224256	1	box H/ACA snoRNP assembly	BP
223	GO:0000494	1	1	0.998043	1	0	0.00224256	1	box C/D snoRNA 3'-end processing	BP
224	GO:0000495	1	1	0.997897	1	0	0.00224256	1	box H/ACA snoRNA 3'-end processing	BP
225	GO:0000500	1	1	0.988548	1	0	0.0112128	5	RNA polymerase I upstream activating factor complex	CC
226	GO:0000502	1	1	0.899838	1	0	0.100915	45	proteasome complex	CC
227	GO:0000506	1	1	0.990533	1	0	0.00897024	4	glycosylphosphatidylinositol-N-acetylglucosaminyltransferase (GPI-GnT) complex	CC
228	GO:0000578	1	1	0.964367	1	0	0.035881	16	embryonic axis specification	BP
229	GO:0000702	1	1	0.991126	1	0	0.00897024	4	oxidized base lesion DNA N-glycosylase activity	MF
230	GO:0000703	1	1	0.998529	1	0	0.00224256	1	oxidized pyrimidine nucleobase lesion DNA N-glycosylase activity	MF
231	GO:0000706	1	1	0.99545	1	0	0.00448512	2	meiotic DNA double-strand break processing	BP
232	GO:0000707	1	1	0.987892	1	0	0.0134554	6	meiotic DNA recombinase assembly	BP
233	GO:0000710	1	1	0.991856	1	0	0.00897024	4	meiotic mismatch repair	BP
234	GO:0000712	1	1	0.96368	1	0	0.035881	16	resolution of meiotic recombination intermediates	BP
235	GO:0000715	1	1	0.99711	1	0	0.00224256	1	nucleotide-excision repair, DNA damage recognition	BP
236	GO:0000719	1	1	0.99868	1	0	0.00224256	1	photoreactive repair	BP
237	GO:0000722	1	1	0.987915	1	0	0.0112128	5	telomere maintenance via recombination	BP
238	GO:0000723	1	1	0.90888	1	0	0.091945	41	telomere maintenance	BP
239	GO:0000724	1	1	0.874626	1	0	0.127826	57	double-strand break repair via homologous recombination	BP
240	GO:0000725	1	1	0.874626	1	0	0.127826	57	recombinational repair	BP
241	GO:0000726	1	1	0.958094	1	0	0.0381235	17	non-recombinational repair	BP
242	GO:0000727	1	1	0.987055	1	0	0.0112128	5	double-strand break repair via break-induced replication	BP
243	GO:0000729	1	1	0.990838	1	0	0.00897024	4	DNA double-strand break processing	BP
244	GO:0000730	1	1	0.977728	1	0	0.0246682	11	DNA recombinase assembly	BP
245	GO:0000731	1	1	0.990248	1	0	0.0112128	5	DNA synthesis involved in DNA repair	BP
246	GO:0000732	1	1	0.997837	1	0	0.00224256	1	strand displacement	BP
247	GO:0000733	1	1	0.998284	1	0	0.00224256	1	DNA strand renaturation	BP
248	GO:0000737	1	1	0.996183	1	0	0.00448512	2	DNA catabolic process, endonucleolytic	BP
249	GO:0000738	1	1	0.988283	1	0	0.0112128	5	DNA catabolic process, exonucleolytic	BP
250	GO:0000740	1	1	0.995625	1	0	0.00448512	2	nuclear membrane fusion	BP
252	GO:0000750	1	1	0.99751	1	0	0.00224256	1	pheromone-dependent signal transduction involved in conjugation with cellular fusion	BP
253	GO:0000773	1	1	0.997695	1	0	0.00224256	1	phosphatidyl-N-methylethanolamine N-methyltransferase activity	MF
254	GO:0000774	1	1	0.989775	1	0	0.0112128	5	adenyl-nucleotide exchange factor activity	MF
255	GO:0000775	1	1	0.919767	1	0	0.0807322	36	chromosome, centromeric region	CC
256	GO:0000776	1	1	0.926437	1	0	0.0740045	33	kinetochore	CC
257	GO:0000777	1	1	0.938139	1	0	0.0627917	28	condensed chromosome kinetochore	CC
258	GO:0000778	1	1	0.98217	1	0	0.0179405	8	condensed nuclear chromosome kinetochore	CC
259	GO:0000779	1	1	0.987213	1	0	0.0112128	5	condensed chromosome, centromeric region	CC
260	GO:0000780	1	1	0.995773	1	0	0.00448512	2	condensed nuclear chromosome, centromeric region	CC
261	GO:0000781	1	1	0.919825	1	0	0.0784896	35	chromosome, telomeric region	CC
262	GO:0000782	1	1	0.985984	1	0	0.0156979	7	telomere cap complex	CC
263	GO:0000783	1	1	0.985984	1	0	0.0156979	7	nuclear telomere cap complex	CC
264	GO:0000784	1	1	0.954216	1	0	0.0448512	20	nuclear chromosome, telomeric region	CC
265	GO:0000785	1	1	0.756666	1	0	0.260137	116	chromatin	CC
266	GO:0000786	1	1	0.92252	1	0	0.0829747	37	nucleosome	CC
267	GO:0000788	1	1	0.996157	1	0	0.00448512	2	nuclear nucleosome	CC
268	GO:0000789	1	1	0.994227	1	0	0.00448512	2	cytoplasmic chromatin	CC
269	GO:0000790	1	1	0.887964	1	0	0.109885	49	nuclear chromatin	CC
270	GO:0000791	1	1	0.980952	1	0	0.0156979	7	euchromatin	CC
271	GO:0000792	1	1	0.962377	1	0	0.035881	16	heterochromatin	CC
272	GO:0000793	1	1	0.947363	1	0	0.0515789	23	condensed chromosome	CC
273	GO:0000794	1	1	0.965507	1	0	0.0336384	15	condensed nuclear chromosome	CC
274	GO:0000795	1	1	0.970304	1	0	0.0269107	12	synaptonemal complex	CC
275	GO:0000796	1	1	0.984659	1	0	0.0134554	6	condensin complex	CC
276	GO:0000797	1	1	0.997161	1	0	0.00224256	1	condensin core heterodimer	CC
277	GO:0000798	1	1	0.991453	1	0	0.00672768	3	nuclear cohesin complex	CC
278	GO:0000799	1	1	0.987514	1	0	0.0112128	5	nuclear condensin complex	CC
279	GO:0000802	1	1	0.998228	1	0	0.00224256	1	transverse filament	CC
280	GO:0000808	1	1	0.988497	1	0	0.0134554	6	origin recognition complex	CC
281	GO:0000811	1	1	0.9933	1	0	0.00672768	3	GINS complex	CC
282	GO:0000812	1	1	0.982353	1	0	0.0179405	8	Swr1 complex	CC
283	GO:0000813	1	1	0.991688	1	0	0.00897024	4	ESCRT I complex	CC
284	GO:0000814	1	1	0.992677	1	0	0.00672768	3	ESCRT II complex	CC
285	GO:0000815	1	1	0.982563	1	0	0.0179405	8	ESCRT III complex	CC
286	GO:0000819	1	1	0.983052	1	0	0.0156979	7	sister chromatid segregation	BP
287	GO:0000820	1	1	0.997341	1	0	0.00224256	1	regulation of glutamine family amino acid metabolic process	BP
288	GO:0000822	1	1	0.981648	1	0	0.0179405	8	inositol hexakisphosphate binding	MF
289	GO:0000823	1	1	0.998075	1	0	0.00224256	1	inositol-1,4,5-trisphosphate 6-kinase activity	MF
290	GO:0000824	1	1	0.998075	1	0	0.00224256	1	inositol tetrakisphosphate 3-kinase activity	MF
291	GO:0000828	1	1	0.99711	1	0	0.00224256	1	inositol hexakisphosphate kinase activity	MF
292	GO:0000829	1	1	0.99711	1	0	0.00224256	1	inositol heptakisphosphate kinase activity	MF
293	GO:0000835	1	1	0.99615	1	0	0.00448512	2	ER ubiquitin ligase complex	CC
294	GO:0000836	1	1	0.998698	1	0	0.00224256	1	Hrd1p ubiquitin ligase complex	CC
295	GO:0000837	1	1	0.997448	1	0	0.00224256	1	Doa10p ubiquitin ligase complex	CC
296	GO:0000900	1	1	0.998169	1	0	0.00224256	1	translation repressor activity, nucleic acid binding	MF
297	GO:0000902	1	1	0.567351	1	0	0.558397	249	cell morphogenesis	BP
298	GO:0000904	1	1	0.695222	1	0	0.365537	163	cell morphogenesis involved in differentiation	BP
299	GO:0000905	1	1	0.997993	1	0	0.00224256	1	sporocarp development involved in asexual reproduction	BP
300	GO:0000910	1	1	0.934485	1	0	0.0627917	28	cytokinesis	BP
301	GO:0000911	1	1	0.915623	1	0	0.0874598	39	cytokinesis by cell plate formation	BP
302	GO:0000912	1	1	0.996033	1	0	0.00448512	2	assembly of actomyosin apparatus involved in cytokinesis	BP
303	GO:0000913	1	1	0.991134	1	0	0.00897024	4	preprophase band assembly	BP
304	GO:0000914	1	1	0.996033	1	0	0.00448512	2	phragmoplast assembly	BP
305	GO:0000919	1	1	0.96898	1	0	0.0291533	13	cell plate assembly	BP
306	GO:0000920	1	1	0.996211	1	0	0.00448512	2	cell separation after cytokinesis	BP
307	GO:0000922	1	1	0.928247	1	0	0.0672768	30	spindle pole	CC
308	GO:0000923	1	1	0.985844	1	0	0.0134554	6	equatorial microtubule organizing center	CC
309	GO:0000930	1	1	0.976755	1	0	0.0224256	10	gamma-tubulin complex	CC
310	GO:0000931	1	1	0.993502	1	0	0.00672768	3	gamma-tubulin large complex	CC
311	GO:0000932	1	1	0.874572	1	0	0.127826	57	P-body	CC
312	GO:0000935	1	1	0.997413	1	0	0.00224256	1	division septum	CC
313	GO:0000938	1	1	0.990017	1	0	0.00897024	4	GARP complex	CC
314	GO:0000940	1	1	0.99729	1	0	0.00224256	1	condensed chromosome outer kinetochore	CC
315	GO:0000942	1	1	0.99729	1	0	0.00224256	1	condensed nuclear chromosome outer kinetochore	CC
316	GO:0000943	1	1	0.983492	1	0	0.0156979	7	retrotransposon nucleocapsid	CC
317	GO:0000956	1	1	0.84045	1	0	0.177162	79	nuclear-transcribed mRNA catabolic process	BP
318	GO:0000957	1	1	0.998236	1	0	0.00224256	1	mitochondrial RNA catabolic process	BP
319	GO:0000959	1	1	0.875287	1	0	0.132311	59	mitochondrial RNA metabolic process	BP
320	GO:0000963	1	1	0.975084	1	0	0.0246682	11	mitochondrial RNA processing	BP
321	GO:0000965	1	1	0.989012	1	0	0.00897024	4	mitochondrial RNA 3'-end processing	BP
322	GO:0000966	1	1	0.982166	1	0	0.0156979	7	RNA 5'-end processing	BP
323	GO:0000967	1	1	0.986397	1	0	0.0112128	5	rRNA 5'-end processing	BP
324	GO:0000972	1	1	0.981826	1	0	0.0179405	8	transcription-dependent tethering of RNA polymerase II gene DNA at nuclear periphery	BP
325	GO:0000973	1	1	0.989229	1	0	0.0112128	5	posttranscriptional tethering of RNA polymerase II gene DNA at nuclear periphery	BP
326	GO:0000974	1	1	0.97875	1	0	0.0224256	10	Prp19 complex	CC
330	GO:0000978	1	1	0.99035	1	0	0.0112128	5	RNA polymerase II core promoter proximal region sequence-specific DNA binding	MF
331	GO:0000979	1	1	0.994596	1	0	0.00448512	2	RNA polymerase II core promoter sequence-specific DNA binding	MF
332	GO:0000981	1	1	0.744431	1	0	0.304988	136	RNA polymerase II transcription factor activity, sequence-specific DNA binding	MF
333	GO:0000982	1	1	0.950124	1	0	0.0515789	23	transcription factor activity, RNA polymerase II core promoter proximal region sequence-specific binding	MF
334	GO:0000987	1	1	0.957521	1	0	0.0493363	22	core promoter proximal region sequence-specific DNA binding	MF
337	GO:0000990	1	1	0.970052	1	0	0.0291533	13	transcription factor activity, core RNA polymerase binding	MF
338	GO:0000991	1	1	0.988659	1	0	0.0112128	5	transcription factor activity, core RNA polymerase II binding	MF
339	GO:0000993	1	1	0.962288	1	0	0.0381235	17	RNA polymerase II core binding	MF
340	GO:0000995	1	1	0.997134	1	0	0.00224256	1	transcription factor activity, core RNA polymerase III binding	MF
341	GO:0000996	1	1	0.986069	1	0	0.0134554	6	core DNA-dependent RNA polymerase binding promoter specificity activity	MF
342	GO:0000999	1	1	0.99711	1	0	0.00224256	1	RNA polymerase III type 1 promoter transcriptional preinitiation complex assembly	BP
343	GO:0001007	1	1	0.997134	1	0	0.00224256	1	transcription factor activity, RNA polymerase III transcription factor binding	MF
344	GO:0001009	1	1	0.99711	1	0	0.00224256	1	transcription from RNA polymerase III type 2 promoter	BP
346	GO:0001013	1	1	0.98489	1	0	0.0156979	7	RNA polymerase I regulatory region DNA binding	MF
347	GO:0001025	1	1	0.997134	1	0	0.00224256	1	RNA polymerase III transcription factor binding	MF
348	GO:0001026	1	1	0.997134	1	0	0.00224256	1	TFIIIB-type transcription factor activity	MF
349	GO:0001034	1	1	0.998093	1	0	0.00224256	1	RNA polymerase III transcription factor activity, sequence-specific DNA binding	MF
350	GO:0001042	1	1	0.99791	1	0	0.00224256	1	RNA polymerase I core binding	MF
351	GO:0001046	1	1	0.94418	1	0	0.0583066	26	core promoter sequence-specific DNA binding	MF
352	GO:0001047	1	1	0.922753	1	0	0.0807322	36	core promoter binding	MF
353	GO:0001053	1	1	0.986069	1	0	0.0134554	6	plastid sigma factor activity	MF
355	GO:0001070	1	1	0.995379	1	0	0.00448512	2	RNA binding transcription regulator activity	MF
357	GO:0001072	1	1	0.995379	1	0	0.00448512	2	transcription antitermination factor activity, RNA binding	MF
358	GO:0001076	1	1	0.81459	1	0	0.215286	96	transcription factor activity, RNA polymerase II transcription factor binding	MF
359	GO:0001077	1	1	0.97585	1	0	0.0246682	11	transcriptional activator activity, RNA polymerase II core promoter proximal region sequence-specific binding	MF
360	GO:0001078	1	1	0.986786	1	0	0.0112128	5	transcriptional repressor activity, RNA polymerase II core promoter proximal region sequence-specific binding	MF
361	GO:0001082	1	1	0.991413	1	0	0.00897024	4	transcription factor activity, RNA polymerase I transcription factor binding	MF
362	GO:0001083	1	1	0.988455	1	0	0.0112128	5	transcription factor activity, RNA polymerase II basal transcription factor binding	MF
363	GO:0001085	1	1	0.938294	1	0	0.0627917	28	RNA polymerase II transcription factor binding	MF
364	GO:0001091	1	1	0.992372	1	0	0.00672768	3	RNA polymerase II basal transcription factor binding	MF
365	GO:0001092	1	1	0.998093	1	0	0.00224256	1	TFIIA-class transcription factor binding	MF
366	GO:0001093	1	1	0.997151	1	0	0.00224256	1	TFIIB-class transcription factor binding	MF
367	GO:0001094	1	1	0.99711	1	0	0.00224256	1	TFIID-class transcription factor binding	MF
368	GO:0001098	1	1	0.950743	1	0	0.0493363	22	basal transcription machinery binding	MF
369	GO:0001099	1	1	0.950743	1	0	0.0493363	22	basal RNA polymerase II transcription machinery binding	MF
371	GO:0001102	1	1	0.993068	1	0	0.00672768	3	RNA polymerase II activating transcription factor binding	MF
372	GO:0001103	1	1	0.998357	1	0	0.00224256	1	RNA polymerase II repressing transcription factor binding	MF
373	GO:0001104	1	1	0.953353	1	0	0.0470938	21	RNA polymerase II transcription cofactor activity	MF
374	GO:0001105	1	1	0.997531	1	0	0.00224256	1	RNA polymerase II transcription coactivator activity	MF
375	GO:0001106	1	1	0.98115	1	0	0.0179405	8	RNA polymerase II transcription corepressor activity	MF
376	GO:0001112	1	1	0.99718	1	0	0.00224256	1	DNA-templated transcriptional open complex formation	BP
377	GO:0001120	1	1	0.99718	1	0	0.00224256	1	protein-DNA complex remodeling	BP
378	GO:0001128	1	1	0.997531	1	0	0.00224256	1	RNA polymerase II transcription coactivator activity involved in preinitiation complex assembly	MF
379	GO:0001129	1	1	0.988455	1	0	0.0112128	5	RNA polymerase II transcription factor activity, TBP-class protein binding, involved in preinitiation complex assembly	MF
380	GO:0001132	1	1	0.988455	1	0	0.0112128	5	RNA polymerase II transcription factor activity, TBP-class protein binding	MF
381	GO:0001134	1	1	0.86712	1	0	0.152494	68	transcription factor activity, transcription factor recruiting	MF
382	GO:0001135	1	1	0.874658	1	0	0.143524	64	transcription factor activity, RNA polymerase II transcription factor recruiting	MF
383	GO:0001156	1	1	0.997134	1	0	0.00224256	1	TFIIIC-class transcription factor binding	MF
384	GO:0001158	1	1	0.997407	1	0	0.00224256	1	enhancer sequence-specific DNA binding	MF
385	GO:0001159	1	1	0.957521	1	0	0.0493363	22	core promoter proximal region DNA binding	MF
386	GO:0001161	1	1	0.997383	1	0	0.00224256	1	intronic transcription regulatory region sequence-specific DNA binding	MF
387	GO:0001162	1	1	0.997383	1	0	0.00224256	1	RNA polymerase II intronic transcription regulatory region sequence-specific DNA binding	MF
388	GO:0001163	1	1	0.98489	1	0	0.0156979	7	RNA polymerase I regulatory region sequence-specific DNA binding	MF
389	GO:0001164	1	1	0.98934	1	0	0.0112128	5	RNA polymerase I CORE element sequence-specific DNA binding	MF
390	GO:0001165	1	1	0.995503	1	0	0.00448512	2	RNA polymerase I upstream control element sequence-specific DNA binding	MF
391	GO:0001167	1	1	0.991413	1	0	0.00897024	4	RNA polymerase I transcription factor activity, sequence-specific DNA binding	MF
392	GO:0001169	1	1	0.991413	1	0	0.00897024	4	transcription factor activity, RNA polymerase I CORE element sequence-specific binding	MF
393	GO:0001171	1	1	0.97454	1	0	0.0246682	11	reverse transcription	BP
394	GO:0001173	1	1	0.997487	1	0	0.00224256	1	DNA-templated transcriptional start site selection	BP
395	GO:0001174	1	1	0.997487	1	0	0.00224256	1	transcriptional start site selection at RNA polymerase II promoter	BP
396	GO:0001180	1	1	0.99791	1	0	0.00224256	1	transcription initiation from RNA polymerase I promoter for nuclear large rRNA transcript	BP
397	GO:0001181	1	1	0.99791	1	0	0.00224256	1	transcription factor activity, core RNA polymerase I binding	MF
398	GO:0001186	1	1	0.991413	1	0	0.00897024	4	transcription factor activity, RNA polymerase I transcription factor recruiting	MF
399	GO:0001187	1	1	0.991413	1	0	0.00897024	4	transcription factor activity, RNA polymerase I CORE element binding transcription factor recruiting	MF
400	GO:0001188	1	1	0.991413	1	0	0.00897024	4	RNA polymerase I transcriptional preinitiation complex assembly	BP
401	GO:0001189	1	1	0.991413	1	0	0.00897024	4	RNA polymerase I transcriptional preinitiation complex assembly at the promoter for the nuclear large rRNA transcript	BP
402	GO:0001190	1	1	0.995383	1	0	0.00448512	2	transcriptional activator activity, RNA polymerase II transcription factor binding	MF
403	GO:0001191	1	1	0.98115	1	0	0.0179405	8	transcriptional repressor activity, RNA polymerase II transcription factor binding	MF
404	GO:0001227	1	1	0.983993	1	0	0.0134554	6	transcriptional repressor activity, RNA polymerase II transcription regulatory region sequence-specific binding	MF
405	GO:0001228	1	1	0.886383	1	0	0.121098	54	transcriptional activator activity, RNA polymerase II transcription regulatory region sequence-specific binding	MF
406	GO:0001300	1	1	0.997302	1	0	0.00224256	1	chronological cell aging	BP
407	GO:0001302	1	1	0.998555	1	0	0.00224256	1	replicative cell aging	BP
408	GO:0001401	1	1	0.994804	1	0	0.00448512	2	mitochondrial sorting and assembly machinery complex	CC
409	GO:0001504	1	1	0.997184	1	0	0.00224256	1	neurotransmitter uptake	BP
410	GO:0001505	1	1	0.982113	1	0	0.0156979	7	regulation of neurotransmitter levels	BP
411	GO:0001508	1	1	0.990954	1	0	0.00897024	4	action potential	BP
412	GO:0001510	1	1	0.876206	1	0	0.123341	55	RNA methylation	BP
413	GO:0001516	1	1	0.997464	1	0	0.00224256	1	prostaglandin biosynthetic process	BP
414	GO:0001522	1	1	0.945302	1	0	0.056064	25	pseudouridine synthesis	BP
415	GO:0001523	1	1	0.997418	1	0	0.00224256	1	retinoid metabolic process	BP
416	GO:0001525	1	1	0.982743	1	0	0.0156979	7	angiogenesis	BP
417	GO:0001530	1	1	0.997364	1	0	0.00224256	1	lipopolysaccharide binding	MF
418	GO:0001539	1	1	0.99711	1	0	0.00224256	1	cilium or flagellum-dependent cell motility	BP
419	GO:0001541	1	1	0.993749	1	0	0.00672768	3	ovarian follicle development	BP
420	GO:0001558	1	1	0.826962	1	0	0.19286	86	regulation of cell growth	BP
421	GO:0001560	1	1	0.995412	1	0	0.00448512	2	regulation of cell growth by extracellular stimulus	BP
422	GO:0001561	1	1	0.998385	1	0	0.00224256	1	fatty acid alpha-oxidation	BP
423	GO:0001568	1	1	0.99711	1	0	0.00224256	1	blood vessel development	BP
424	GO:0001570	1	1	0.997115	1	0	0.00224256	1	vasculogenesis	BP
425	GO:0001575	1	1	0.997596	1	0	0.00224256	1	globoside metabolic process	BP
426	GO:0001576	1	1	0.997596	1	0	0.00224256	1	globoside biosynthetic process	BP
427	GO:0001578	1	1	0.970568	1	0	0.0291533	13	microtubule bundle formation	BP
428	GO:0001635	1	1	0.99784	1	0	0.00224256	1	calcitonin gene-related peptide receptor activity	MF
429	GO:0001649	1	1	0.993354	1	0	0.00672768	3	osteoblast differentiation	BP
430	GO:0001650	1	1	0.972215	1	0	0.0246682	11	fibrillar center	CC
431	GO:0001653	1	1	0.975074	1	0	0.0269107	12	peptide receptor activity	MF
432	GO:0001654	1	1	0.985042	1	0	0.0156979	7	eye development	BP
433	GO:0001656	1	1	0.997114	1	0	0.00224256	1	metanephros development	BP
434	GO:0001658	1	1	0.997135	1	0	0.00224256	1	branching involved in ureteric bud morphogenesis	BP
435	GO:0001662	1	1	0.997165	1	0	0.00224256	1	behavioral fear response	BP
436	GO:0001664	1	1	0.982964	1	0	0.0156979	7	G-protein coupled receptor binding	MF
437	GO:0001666	1	1	0.895923	1	0	0.103158	46	response to hypoxia	BP
438	GO:0001667	1	1	0.985547	1	0	0.0134554	6	ameboidal-type cell migration	BP
439	GO:0001669	1	1	0.987123	1	0	0.0112128	5	acrosomal vesicle	CC
440	GO:0001671	1	1	0.959645	1	0	0.0381235	17	ATPase activator activity	MF
441	GO:0001672	1	1	0.99711	1	0	0.00224256	1	regulation of chromatin assembly or disassembly	BP
442	GO:0001673	1	1	0.98875	1	0	0.0112128	5	male germ cell nucleus	CC
443	GO:0001675	1	1	0.997179	1	0	0.00224256	1	acrosome assembly	BP
444	GO:0001676	1	1	0.969248	1	0	0.0291533	13	long-chain fatty acid metabolic process	BP
445	GO:0001678	1	1	0.971495	1	0	0.0291533	13	cellular glucose homeostasis	BP
446	GO:0001680	1	1	0.997211	1	0	0.00224256	1	tRNA 3'-terminal CCA addition	BP
447	GO:0001682	1	1	0.986801	1	0	0.0156979	7	tRNA 5'-leader removal	BP
448	GO:0001701	1	1	0.992149	1	0	0.00672768	3	in utero embryonic development	BP
449	GO:0001703	1	1	0.995747	1	0	0.00448512	2	gastrulation with mouth forming first	BP
450	GO:0001708	1	1	0.961799	1	0	0.0381235	17	cell fate specification	BP
451	GO:0001709	1	1	0.973908	1	0	0.0246682	11	cell fate determination	BP
452	GO:0001716	1	1	0.99711	1	0	0.00224256	1	L-amino-acid oxidase activity	MF
453	GO:0001727	1	1	0.993965	1	0	0.00672768	3	lipid kinase activity	MF
454	GO:0001729	1	1	0.996625	1	0	0.00448512	2	ceramide kinase activity	MF
455	GO:0001731	1	1	0.990175	1	0	0.00897024	4	formation of translation preinitiation complex	BP
456	GO:0001732	1	1	0.99788	1	0	0.00224256	1	formation of cytoplasmic translation initiation complex	BP
457	GO:0001735	1	1	0.997123	1	0	0.00224256	1	prenylcysteine oxidase activity	MF
458	GO:0001736	1	1	0.987585	1	0	0.0156979	7	establishment of planar polarity	BP
459	GO:0001737	1	1	0.997742	1	0	0.00224256	1	establishment of imaginal disc-derived wing hair orientation	BP
460	GO:0001738	1	1	0.997742	1	0	0.00224256	1	morphogenesis of a polarized epithelium	BP
461	GO:0001750	1	1	0.997308	1	0	0.00224256	1	photoreceptor outer segment	CC
462	GO:0001752	1	1	0.997742	1	0	0.00224256	1	compound eye photoreceptor fate commitment	BP
463	GO:0001756	1	1	0.991825	1	0	0.00672768	3	somitogenesis	BP
464	GO:0001763	1	1	0.935766	1	0	0.0672768	30	morphogenesis of a branching structure	BP
465	GO:0001764	1	1	0.995301	1	0	0.00448512	2	neuron migration	BP
466	GO:0001775	1	1	0.948659	1	0	0.0493363	22	cell activation	BP
467	GO:0001789	1	1	0.998387	1	0	0.00224256	1	G-protein coupled receptor signaling pathway, coupled to S1P second messenger	BP
468	GO:0001817	1	1	0.969405	1	0	0.0313958	14	regulation of cytokine production	BP
469	GO:0001818	1	1	0.988013	1	0	0.0112128	5	negative regulation of cytokine production	BP
470	GO:0001819	1	1	0.985046	1	0	0.0156979	7	positive regulation of cytokine production	BP
471	GO:0001822	1	1	0.987798	1	0	0.0112128	5	kidney development	BP
472	GO:0001824	1	1	0.992438	1	0	0.00672768	3	blastocyst development	BP
473	GO:0001825	1	1	0.997325	1	0	0.00224256	1	blastocyst formation	BP
474	GO:0001829	1	1	0.990585	1	0	0.00897024	4	trophectodermal cell differentiation	BP
475	GO:0001833	1	1	0.995367	1	0	0.00448512	2	inner cell mass cell proliferation	BP
476	GO:0001838	1	1	0.99711	1	0	0.00224256	1	embryonic epithelial tube formation	BP
477	GO:0001841	1	1	0.99711	1	0	0.00224256	1	neural tube formation	BP
478	GO:0001843	1	1	0.998151	1	0	0.00224256	1	neural tube closure	BP
479	GO:0001871	1	1	0.802199	1	0	0.217528	97	pattern binding	MF
480	GO:0001872	1	1	0.977345	1	0	0.0246682	11	(1->3)-beta-D-glucan binding	MF
481	GO:0001881	1	1	0.995518	1	0	0.00448512	2	receptor recycling	BP
484	GO:0001887	1	1	0.98905	1	0	0.00897024	4	selenium compound metabolic process	BP
485	GO:0001889	1	1	0.994165	1	0	0.00672768	3	liver development	BP
486	GO:0001894	1	1	0.992708	1	0	0.00672768	3	tissue homeostasis	BP
487	GO:0001896	1	1	0.997993	1	0	0.00224256	1	autolysis	BP
488	GO:0001906	1	1	0.984008	1	0	0.0179405	8	cell killing	BP
489	GO:0001917	1	1	0.997418	1	0	0.00224256	1	photoreceptor inner segment	CC
490	GO:0001919	1	1	0.996646	1	0	0.00448512	2	regulation of receptor recycling	BP
491	GO:0001927	1	1	0.981328	1	0	0.0179405	8	exocyst assembly	BP
492	GO:0001932	1	1	0.842964	1	0	0.163707	73	regulation of protein phosphorylation	BP
493	GO:0001933	1	1	0.960874	1	0	0.0403661	18	negative regulation of protein phosphorylation	BP
494	GO:0001934	1	1	0.919929	1	0	0.076247	34	positive regulation of protein phosphorylation	BP
495	GO:0001936	1	1	0.994071	1	0	0.00672768	3	regulation of endothelial cell proliferation	BP
496	GO:0001937	1	1	0.997528	1	0	0.00224256	1	negative regulation of endothelial cell proliferation	BP
497	GO:0001938	1	1	0.996535	1	0	0.00448512	2	positive regulation of endothelial cell proliferation	BP
498	GO:0001944	1	1	0.936601	1	0	0.0672768	30	vasculature development	BP
499	GO:0001947	1	1	0.992472	1	0	0.00672768	3	heart looping	BP
500	GO:0001948	1	1	0.997453	1	0	0.00224256	1
501	GO:0001952	1	1	0.997264	1	0	0.00224256	1	regulation of cell-matrix adhesion	BP
502	GO:0001953	1	1	0.997264	1	0	0.00224256	1	negative regulation of cell-matrix adhesion	BP
503	GO:0001956	1	1	0.990483	1	0	0.00897024	4	positive regulation of neurotransmitter secretion	BP
504	GO:0001959	1	1	0.991876	1	0	0.00672768	3	regulation of cytokine-mediated signaling pathway	BP
505	GO:0001960	1	1	0.994376	1	0	0.00448512	2	negative regulation of cytokine-mediated signaling pathway	BP
506	GO:0001961	1	1	0.994699	1	0	0.00448512	2	positive regulation of cytokine-mediated signaling pathway	BP
507	GO:0001964	1	1	0.992341	1	0	0.00672768	3	startle response	BP
508	GO:0001975	1	1	0.997972	1	0	0.00224256	1	response to amphetamine	BP
509	GO:0002009	1	1	0.975455	1	0	0.0224256	10	morphogenesis of an epithelium	BP
510	GO:0002011	1	1	0.998091	1	0	0.00224256	1	morphogenesis of an epithelial sheet	BP
511	GO:0002020	1	1	0.979195	1	0	0.020183	9	protease binding	MF
512	GO:0002027	1	1	0.996044	1	0	0.00448512	2	regulation of heart rate	BP
513	GO:0002028	1	1	0.992877	1	0	0.00672768	3	regulation of sodium ion transport	BP
514	GO:0002039	1	1	0.991512	1	0	0.00672768	3	p53 binding	MF
515	GO:0002052	1	1	0.997111	1	0	0.00224256	1	positive regulation of neuroblast proliferation	BP
516	GO:0002064	1	1	0.987262	1	0	0.0112128	5	epithelial cell development	BP
517	GO:0002066	1	1	0.987262	1	0	0.0112128	5	columnar/cuboidal epithelial cell development	BP
518	GO:0002069	1	1	0.997323	1	0	0.00224256	1	columnar/cuboidal epithelial cell maturation	BP
519	GO:0002070	1	1	0.997323	1	0	0.00224256	1	epithelial cell maturation	BP
520	GO:0002071	1	1	0.997323	1	0	0.00224256	1	glandular epithelial cell maturation	BP
521	GO:0002076	1	1	0.99711	1	0	0.00224256	1	osteoblast development	BP
522	GO:0002083	1	1	0.997392	1	0	0.00224256	1	4-hydroxybenzoate decaprenyltransferase activity	MF
523	GO:0002084	1	1	0.986952	1	0	0.0134554	6	protein depalmitoylation	BP
524	GO:0002090	1	1	0.988423	1	0	0.0112128	5	regulation of receptor internalization	BP
525	GO:0002092	1	1	0.988423	1	0	0.0112128	5	positive regulation of receptor internalization	BP
526	GO:0002094	1	1	0.994121	1	0	0.00672768	3	polyprenyltransferase activity	MF
527	GO:0002097	1	1	0.970993	1	0	0.0246682	11	tRNA wobble base modification	BP
528	GO:0002098	1	1	0.978993	1	0	0.0179405	8	tRNA wobble uridine modification	BP
529	GO:0002100	1	1	0.994709	1	0	0.00448512	2	tRNA wobble adenosine to inosine editing	BP
530	GO:0002101	1	1	0.99711	1	0	0.00224256	1	tRNA wobble cytosine modification	BP
531	GO:0002118	1	1	0.992341	1	0	0.00672768	3	aggressive behavior	BP
532	GO:0002119	1	1	0.99828	1	0	0.00224256	1	nematode larval development	BP
533	GO:0002121	1	1	0.992341	1	0	0.00672768	3	inter-male aggressive behavior	BP
534	GO:0002128	1	1	0.995716	1	0	0.00448512	2	tRNA nucleoside ribose methylation	BP
535	GO:0002130	1	1	0.998268	1	0	0.00224256	1	wobble position ribose methylation	BP
536	GO:0002131	1	1	0.998268	1	0	0.00224256	1	wobble position cytosine ribose methylation	BP
537	GO:0002132	1	1	0.998268	1	0	0.00224256	1	wobble position uridine ribose methylation	BP
538	GO:0002143	1	1	0.995254	1	0	0.00448512	2	tRNA wobble position uridine thiolation	BP
539	GO:0002151	1	1	0.994237	1	0	0.00448512	2	G-quadruplex RNA binding	MF
540	GO:0002155	1	1	0.992979	1	0	0.00672768	3	regulation of thyroid hormone mediated signaling pathway	BP
541	GO:0002161	1	1	0.97686	1	0	0.020183	9	aminoacyl-tRNA editing activity	MF
542	GO:0002164	1	1	0.99828	1	0	0.00224256	1	larval development	BP
543	GO:0002178	1	1	0.993322	1	0	0.00672768	3	palmitoyltransferase complex	CC
544	GO:0002181	1	1	0.95365	1	0	0.0515789	23	cytoplasmic translation	BP
545	GO:0002183	1	1	0.980762	1	0	0.0179405	8	cytoplasmic translational initiation	BP
546	GO:0002184	1	1	0.99198	1	0	0.00897024	4	cytoplasmic translational termination	BP
547	GO:0002188	1	1	0.991728	1	0	0.00897024	4	translation reinitiation	BP
548	GO:0002190	1	1	0.992825	1	0	0.00672768	3	cap-independent translational initiation	BP
549	GO:0002192	1	1	0.992825	1	0	0.00672768	3	IRES-dependent translational initiation of linear mRNA	BP
550	GO:0002200	1	1	0.995175	1	0	0.00448512	2	somatic diversification of immune receptors	BP
551	GO:0002204	1	1	0.997857	1	0	0.00224256	1	somatic recombination of immunoglobulin genes involved in immune response	BP
552	GO:0002208	1	1	0.997857	1	0	0.00224256	1	somatic diversification of immunoglobulins involved in immune response	BP
553	GO:0002209	1	1	0.997165	1	0	0.00224256	1	behavioral defense response	BP
554	GO:0002213	1	1	0.981922	1	0	0.0179405	8	defense response to insect	BP
555	GO:0002215	1	1	0.993328	1	0	0.00672768	3	defense response to nematode	BP
556	GO:0002218	1	1	0.907586	1	0	0.091945	41	activation of innate immune response	BP
557	GO:0002220	1	1	0.991388	1	0	0.00897024	4	innate immune response activating cell surface receptor signaling pathway	BP
558	GO:0002221	1	1	0.990554	1	0	0.00897024	4	pattern recognition receptor signaling pathway	BP
559	GO:0002223	1	1	0.995544	1	0	0.00448512	2	stimulatory C-type lectin receptor signaling pathway	BP
560	GO:0002229	1	1	0.888926	1	0	0.121098	54	defense response to oomycetes	BP
561	GO:0002230	1	1	0.984763	1	0	0.0134554	6	positive regulation of defense response to virus by host	BP
562	GO:0002237	1	1	0.906885	1	0	0.103158	46	response to molecule of bacterial origin	BP
563	GO:0002238	1	1	0.964283	1	0	0.0381235	17	response to molecule of fungal origin	BP
564	GO:0002239	1	1	0.86695	1	0	0.150252	67	response to oomycetes	BP
565	GO:0002240	1	1	0.995583	1	0	0.00448512	2	response to molecule of oomycetes origin	BP
566	GO:0002244	1	1	0.989647	1	0	0.0112128	5	hematopoietic progenitor cell differentiation	BP
567	GO:0002250	1	1	0.994884	1	0	0.00448512	2	adaptive immune response	BP
568	GO:0002252	1	1	0.812917	1	0	0.195103	87	immune effector process	BP
569	GO:0002253	1	1	0.904956	1	0	0.0941875	42	activation of immune response	BP
570	GO:0002254	1	1	0.994547	1	0	0.00448512	2	kinin cascade	BP
571	GO:0002263	1	1	0.962989	1	0	0.035881	16	cell activation involved in immune response	BP
572	GO:0002274	1	1	0.965059	1	0	0.0336384	15	myeloid leukocyte activation	BP
573	GO:0002275	1	1	0.965059	1	0	0.0336384	15	myeloid cell activation involved in immune response	BP
574	GO:0002283	1	1	0.965059	1	0	0.0336384	15	neutrophil activation involved in immune response	BP
575	GO:0002285	1	1	0.997857	1	0	0.00224256	1	lymphocyte activation involved in immune response	BP
576	GO:0002312	1	1	0.997857	1	0	0.00224256	1	B cell activation involved in immune response	BP
577	GO:0002353	1	1	0.994547	1	0	0.00448512	2	plasma kallikrein-kinin cascade	BP
578	GO:0002361	1	1	0.998424	1	0	0.00224256	1	CD4-positive, CD25-positive, alpha-beta regulatory T cell differentiation	BP
579	GO:0002366	1	1	0.962989	1	0	0.035881	16	leukocyte activation involved in immune response	BP
581	GO:0002377	1	1	0.99711	1	0	0.00224256	1	immunoglobulin production	BP
582	GO:0002429	1	1	0.988522	1	0	0.0112128	5	immune response-activating cell surface receptor signaling pathway	BP
583	GO:0002440	1	1	0.99711	1	0	0.00224256	1	production of molecular mediator of immune response	BP
584	GO:0002474	1	1	0.983602	1	0	0.0156979	7	antigen processing and presentation of peptide antigen via MHC class I	BP
585	GO:0002478	1	1	0.986454	1	0	0.0134554	6	antigen processing and presentation of exogenous peptide antigen	BP
586	GO:0002479	1	1	0.995544	1	0	0.00448512	2	antigen processing and presentation of exogenous peptide antigen via MHC class I, TAP-dependent	BP
587	GO:0002495	1	1	0.983242	1	0	0.0156979	7	antigen processing and presentation of peptide antigen via MHC class II	BP
588	GO:0002504	1	1	0.983242	1	0	0.0156979	7	antigen processing and presentation of peptide or polysaccharide antigen via MHC class II	BP
589	GO:0002521	1	1	0.99266	1	0	0.00672768	3	leukocyte differentiation	BP
590	GO:0002526	1	1	0.994547	1	0	0.00448512	2	acute inflammatory response	BP
591	GO:0002532	1	1	0.994537	1	0	0.00448512	2	production of molecular mediator involved in inflammatory response	BP
592	GO:0002538	1	1	0.997406	1	0	0.00224256	1	arachidonic acid metabolite production involved in inflammatory response	BP
593	GO:0002539	1	1	0.997406	1	0	0.00224256	1	prostaglandin production involved in inflammatory response	BP
594	GO:0002562	1	1	0.997857	1	0	0.00224256	1	somatic diversification of immune receptors via germline recombination within a single locus	BP
595	GO:0002576	1	1	0.988389	1	0	0.0112128	5	platelet degranulation	BP
596	GO:0002637	1	1	0.994233	1	0	0.00448512	2	regulation of immunoglobulin production	BP
597	GO:0002639	1	1	0.994233	1	0	0.00448512	2	positive regulation of immunoglobulin production	BP
598	GO:0002643	1	1	0.997855	1	0	0.00224256	1	regulation of tolerance induction	BP
599	GO:0002679	1	1	0.988788	1	0	0.0112128	5	respiratory burst involved in defense response	BP
601	GO:0002683	1	1	0.923012	1	0	0.0784896	35	negative regulation of immune system process	BP
602	GO:0002684	1	1	0.853158	1	0	0.150252	67	positive regulation of immune system process	BP
603	GO:0002694	1	1	0.992099	1	0	0.00672768	3	regulation of leukocyte activation	BP
604	GO:0002695	1	1	0.997855	1	0	0.00224256	1	negative regulation of leukocyte activation	BP
605	GO:0002696	1	1	0.994233	1	0	0.00448512	2	positive regulation of leukocyte activation	BP
606	GO:0002697	1	1	0.957858	1	0	0.0403661	18	regulation of immune effector process	BP
607	GO:0002698	1	1	0.986816	1	0	0.0134554	6	negative regulation of immune effector process	BP
608	GO:0002699	1	1	0.994233	1	0	0.00448512	2	positive regulation of immune effector process	BP
609	GO:0002700	1	1	0.994233	1	0	0.00448512	2	regulation of production of molecular mediator of immune response	BP
610	GO:0002702	1	1	0.994233	1	0	0.00448512	2	positive regulation of production of molecular mediator of immune response	BP
611	GO:0002703	1	1	0.994233	1	0	0.00448512	2	regulation of leukocyte mediated immunity	BP
612	GO:0002705	1	1	0.994233	1	0	0.00448512	2	positive regulation of leukocyte mediated immunity	BP
613	GO:0002706	1	1	0.994233	1	0	0.00448512	2	regulation of lymphocyte mediated immunity	BP
614	GO:0002708	1	1	0.994233	1	0	0.00448512	2	positive regulation of lymphocyte mediated immunity	BP
615	GO:0002712	1	1	0.994233	1	0	0.00448512	2	regulation of B cell mediated immunity	BP
616	GO:0002714	1	1	0.994233	1	0	0.00448512	2	positive regulation of B cell mediated immunity	BP
617	GO:0002752	1	1	0.995826	1	0	0.00448512	2	cell surface pattern recognition receptor signaling pathway	BP
618	GO:0002757	1	1	0.983288	1	0	0.0156979	7	immune response-activating signal transduction	BP
619	GO:0002758	1	1	0.986139	1	0	0.0134554	6	innate immune response-activating signal transduction	BP
620	GO:0002761	1	1	0.994591	1	0	0.00448512	2	regulation of myeloid leukocyte differentiation	BP
621	GO:0002763	1	1	0.997118	1	0	0.00224256	1	positive regulation of myeloid leukocyte differentiation	BP
622	GO:0002764	1	1	0.976912	1	0	0.0224256	10	immune response-regulating signaling pathway	BP
623	GO:0002768	1	1	0.986634	1	0	0.0134554	6	immune response-regulating cell surface receptor signaling pathway	BP
624	GO:0002790	1	1	0.997885	1	0	0.00224256	1	peptide secretion	BP
625	GO:0002791	1	1	0.992939	1	0	0.00672768	3	regulation of peptide secretion	BP
626	GO:0002792	1	1	0.994953	1	0	0.00448512	2	negative regulation of peptide secretion	BP
627	GO:0002793	1	1	0.995818	1	0	0.00448512	2	positive regulation of peptide secretion	BP
628	GO:0002819	1	1	0.994233	1	0	0.00448512	2	regulation of adaptive immune response	BP
629	GO:0002821	1	1	0.994233	1	0	0.00448512	2	positive regulation of adaptive immune response	BP
630	GO:0002822	1	1	0.994233	1	0	0.00448512	2	regulation of adaptive immune response based on somatic recombination of immune receptors built from immunoglobulin superfamily domains	BP
631	GO:0002824	1	1	0.994233	1	0	0.00448512	2	positive regulation of adaptive immune response based on somatic recombination of immune receptors built from immunoglobulin superfamily domains	BP
632	GO:0002831	1	1	0.757267	1	0	0.275835	123	regulation of response to biotic stimulus	BP
633	GO:0002832	1	1	0.937501	1	0	0.0650342	29	negative regulation of response to biotic stimulus	BP
634	GO:0002833	1	1	0.898855	1	0	0.1054	47	positive regulation of response to biotic stimulus	BP
635	GO:0002889	1	1	0.994233	1	0	0.00448512	2	regulation of immunoglobulin mediated immune response	BP
636	GO:0002891	1	1	0.994233	1	0	0.00448512	2	positive regulation of immunoglobulin mediated immune response	BP
637	GO:0002931	1	1	0.991785	1	0	0.00672768	3	response to ischemia	BP
638	GO:0002938	1	1	0.997443	1	0	0.00224256	1	tRNA guanine ribose methylation	BP
639	GO:0002940	1	1	0.993153	1	0	0.00672768	3	tRNA N2-guanine methylation	BP
640	GO:0002949	1	1	0.991744	1	0	0.00672768	3	tRNA threonylcarbamoyladenosine modification	BP
641	GO:0003002	1	1	0.746387	1	0	0.287048	128	regionalization	BP
643	GO:0003007	1	1	0.997114	1	0	0.00224256	1	heart morphogenesis	BP
644	GO:0003008	1	1	0.923228	1	0	0.076247	34	system process	BP
645	GO:0003012	1	1	0.996186	1	0	0.00448512	2	muscle system process	BP
646	GO:0003013	1	1	0.994709	1	0	0.00448512	2	circulatory system process	BP
647	GO:0003014	1	1	0.997256	1	0	0.00224256	1	renal system process	BP
648	GO:0003018	1	1	0.997593	1	0	0.00224256	1	vascular process in circulatory system	BP
649	GO:0003032	1	1	0.991648	1	0	0.00672768	3	detection of oxygen	BP
650	GO:0003085	1	1	0.994547	1	0	0.00448512	2	negative regulation of systemic arterial blood pressure	BP
651	GO:0003094	1	1	0.997256	1	0	0.00224256	1	glomerular filtration	BP
652	GO:0003143	1	1	0.989603	1	0	0.00897024	4	embryonic heart tube morphogenesis	BP
653	GO:0003146	1	1	0.99711	1	0	0.00224256	1	heart jogging	BP
654	GO:0003151	1	1	0.997114	1	0	0.00224256	1	outflow tract morphogenesis	BP
655	GO:0003156	1	1	0.991291	1	0	0.00897024	4	regulation of animal organ formation	BP
656	GO:0003254	1	1	0.992877	1	0	0.00672768	3	regulation of membrane depolarization	BP
657	GO:0003279	1	1	0.998219	1	0	0.00224256	1	cardiac septum development	BP
658	GO:0003283	1	1	0.998219	1	0	0.00224256	1	atrial septum development	BP
659	GO:0003330	1	1	0.99816	1	0	0.00224256	1	regulation of extracellular matrix constituent secretion	BP
660	GO:0003331	1	1	0.99816	1	0	0.00224256	1	positive regulation of extracellular matrix constituent secretion	BP
661	GO:0003333	1	1	0.909714	1	0	0.091945	41	amino acid transmembrane transport	BP
662	GO:0003341	1	1	0.995349	1	0	0.00448512	2	cilium movement	BP
663	GO:0003351	1	1	0.995349	1	0	0.00448512	2	epithelial cilium movement	BP
664	GO:0003352	1	1	0.99497	1	0	0.00448512	2	regulation of cilium movement	BP
665	GO:0003356	1	1	0.997125	1	0	0.00224256	1	regulation of cilium beat frequency	BP
666	GO:0003376	1	1	0.998098	1	0	0.00224256	1	sphingosine-1-phosphate signaling pathway	BP
667	GO:0003382	1	1	0.998091	1	0	0.00224256	1	epithelial cell morphogenesis	BP
668	GO:0003400	1	1	0.987854	1	0	0.0112128	5	regulation of COPII vesicle coating	BP
672	GO:0003678	1	1	0.887847	1	0	0.107643	48	DNA helicase activity	MF
673	GO:0003680	1	1	0.953395	1	0	0.0470938	21	AT DNA binding	MF
674	GO:0003681	1	1	0.998122	1	0	0.00224256	1	bent DNA binding	MF
675	GO:0003682	1	1	0.733867	1	0	0.293775	131	chromatin binding	MF
676	GO:0003684	1	1	0.925421	1	0	0.0717619	32	damaged DNA binding	MF
677	GO:0003688	1	1	0.979917	1	0	0.020183	9	DNA replication origin binding	MF
678	GO:0003689	1	1	0.991872	1	0	0.00672768	3	DNA clamp loader activity	MF
679	GO:0003690	1	1	0.759356	1	0	0.273592	122	double-stranded DNA binding	MF
680	GO:0003691	1	1	0.963354	1	0	0.0381235	17	double-stranded telomeric DNA binding	MF
681	GO:0003697	1	1	0.847217	1	0	0.163707	73	single-stranded DNA binding	MF
684	GO:0003713	1	1	0.899668	1	0	0.100915	45	transcription coactivator activity	MF
685	GO:0003714	1	1	0.930325	1	0	0.0717619	32	transcription corepressor activity	MF
686	GO:0003720	1	1	0.997122	1	0	0.00224256	1	telomerase activity	MF
687	GO:0003721	1	1	0.997122	1	0	0.00224256	1	telomerase RNA reverse transcriptase activity	MF
689	GO:0003724	1	1	0.797882	1	0	0.204073	91	RNA helicase activity	MF
690	GO:0003725	1	1	0.96022	1	0	0.0381235	17	double-stranded RNA binding	MF
691	GO:0003726	1	1	0.997352	1	0	0.00224256	1	double-stranded RNA adenosine deaminase activity	MF
692	GO:0003727	1	1	0.846728	1	0	0.161464	72	single-stranded RNA binding	MF
693	GO:0003729	1	1	0.552499	1	0	0.585308	261	mRNA binding	MF
694	GO:0003730	1	1	0.964586	1	0	0.0336384	15	mRNA 3'-UTR binding	MF
696	GO:0003743	1	1	0.850752	1	0	0.156979	70	translation initiation factor activity	MF
697	GO:0003746	1	1	0.942453	1	0	0.0605491	27	translation elongation factor activity	MF
698	GO:0003747	1	1	0.97202	1	0	0.0269107	12	translation release factor activity	MF
699	GO:0003755	1	1	0.88476	1	0	0.125583	56	peptidyl-prolyl cis-trans isomerase activity	MF
701	GO:0003774	1	1	0.81417	1	0	0.188375	84	motor activity	MF
702	GO:0003777	1	1	0.8578	1	0	0.136796	61	microtubule motor activity	MF
703	GO:0003779	1	1	0.898355	1	0	0.103158	46	actin binding	MF
704	GO:0003785	1	1	0.993738	1	0	0.00672768	3	actin monomer binding	MF
705	GO:0003796	1	1	0.997499	1	0	0.00224256	1	lysozyme activity	MF
706	GO:0003823	1	1	0.99509	1	0	0.00448512	2	antigen binding	MF
708	GO:0003825	1	1	0.991576	1	0	0.00897024	4	alpha,alpha-trehalose-phosphate synthase (UDP-forming) activity	MF
709	GO:0003827	1	1	0.997252	1	0	0.00224256	1	alpha-1,3-mannosylglycoprotein 2-beta-N-acetylglucosaminyltransferase activity	MF
710	GO:0003830	1	1	0.991401	1	0	0.00897024	4	beta-1,4-mannosylglycoprotein 4-beta-N-acetylglucosaminyltransferase activity	MF
711	GO:0003837	1	1	0.997424	1	0	0.00224256	1	beta-ureidopropionase activity	MF
712	GO:0003838	1	1	0.997425	1	0	0.00224256	1	sterol 24-C-methyltransferase activity	MF
713	GO:0003839	1	1	0.995502	1	0	0.00448512	2	gamma-glutamylcyclotransferase activity	MF
714	GO:0003840	1	1	0.992061	1	0	0.00672768	3
715	GO:0003841	1	1	0.982468	1	0	0.0156979	7	1-acylglycerol-3-phosphate O-acyltransferase activity	MF
716	GO:0003843	1	1	0.951223	1	0	0.0493363	22	1,3-beta-D-glucan synthase activity	MF
717	GO:0003844	1	1	0.992069	1	0	0.00672768	3	1,4-alpha-glucan branching enzyme activity	MF
718	GO:0003846	1	1	0.972284	1	0	0.0291533	13	2-acylglycerol O-acyltransferase activity	MF
719	GO:0003848	1	1	0.995945	1	0	0.00448512	2	2-amino-4-hydroxy-6-hydroxymethyldihydropteridine diphosphokinase activity	MF
720	GO:0003849	1	1	0.991393	1	0	0.00897024	4	3-deoxy-7-phosphoheptulonate synthase activity	MF
721	GO:0003852	1	1	0.997212	1	0	0.00224256	1	2-isopropylmalate synthase activity	MF
722	GO:0003854	1	1	0.988985	1	0	0.0112128	5	3-beta-hydroxy-delta5-steroid dehydrogenase activity	MF
723	GO:0003855	1	1	0.994606	1	0	0.00448512	2	3-dehydroquinate dehydratase activity	MF
724	GO:0003856	1	1	0.994858	1	0	0.00448512	2	3-dehydroquinate synthase activity	MF
725	GO:0003857	1	1	0.991783	1	0	0.00672768	3	3-hydroxyacyl-CoA dehydrogenase activity	MF
726	GO:0003858	1	1	0.997528	1	0	0.00224256	1	3-hydroxybutyrate dehydrogenase activity	MF
727	GO:0003860	1	1	0.98885	1	0	0.0112128	5	3-hydroxyisobutyryl-CoA hydrolase activity	MF
728	GO:0003861	1	1	0.994245	1	0	0.00672768	3	3-isopropylmalate dehydratase activity	MF
729	GO:0003862	1	1	0.993716	1	0	0.00672768	3	3-isopropylmalate dehydrogenase activity	MF
730	GO:0003863	1	1	0.992766	1	0	0.00897024	4	3-methyl-2-oxobutanoate dehydrogenase (2-methylpropanoyl-transferring) activity	MF
731	GO:0003864	1	1	0.998345	1	0	0.00224256	1	3-methyl-2-oxobutanoate hydroxymethyltransferase activity	MF
732	GO:0003865	1	1	0.992555	1	0	0.00672768	3	3-oxo-5-alpha-steroid 4-dehydrogenase activity	MF
733	GO:0003866	1	1	0.997364	1	0	0.00224256	1	3-phosphoshikimate 1-carboxyvinyltransferase activity	MF
734	GO:0003867	1	1	0.993275	1	0	0.00672768	3	4-aminobutyrate transaminase activity	MF
735	GO:0003868	1	1	0.997415	1	0	0.00224256	1	4-hydroxyphenylpyruvate dioxygenase activity	MF
736	GO:0003871	1	1	0.993371	1	0	0.00672768	3	5-methyltetrahydropteroyltriglutamate-homocysteine S-methyltransferase activity	MF
737	GO:0003872	1	1	0.983225	1	0	0.0134554	6	6-phosphofructokinase activity	MF
738	GO:0003873	1	1	0.995284	1	0	0.00448512	2	6-phosphofructo-2-kinase activity	MF
739	GO:0003876	1	1	0.987682	1	0	0.0112128	5	AMP deaminase activity	MF
740	GO:0003878	1	1	0.993441	1	0	0.00672768	3	ATP citrate synthase activity	MF
741	GO:0003879	1	1	0.997399	1	0	0.00224256	1	ATP phosphoribosyltransferase activity	MF
742	GO:0003880	1	1	0.994829	1	0	0.00448512	2	protein C-terminal carboxyl O-methyltransferase activity	MF
743	GO:0003881	1	1	0.998234	1	0	0.00224256	1	CDP-diacylglycerol-inositol 3-phosphatidyltransferase activity	MF
744	GO:0003882	1	1	0.998287	1	0	0.00224256	1	CDP-diacylglycerol-serine O-phosphatidyltransferase activity	MF
745	GO:0003883	1	1	0.994377	1	0	0.00448512	2	CTP synthase activity	MF
746	GO:0003885	1	1	0.991115	1	0	0.00897024	4	D-arabinono-1,4-lactone oxidase activity	MF
747	GO:0003886	1	1	0.986822	1	0	0.0134554	6	DNA (cytosine-5-)-methyltransferase activity	MF
748	GO:0003887	1	1	0.897545	1	0	0.100915	45	DNA-directed DNA polymerase activity	MF
749	GO:0003896	1	1	0.986494	1	0	0.0134554	6	DNA primase activity	MF
750	GO:0003899	1	1	0.882629	1	0	0.132311	59	DNA-directed 5'-3' RNA polymerase activity	MF
751	GO:0003904	1	1	0.99868	1	0	0.00224256	1	deoxyribodipyrimidine photo-lyase activity	MF
752	GO:0003905	1	1	0.98659	1	0	0.0134554	6	alkylbase DNA N-glycosylase activity	MF
753	GO:0003906	1	1	0.975253	1	0	0.0224256	10	DNA-(apurinic or apyrimidinic site) lyase activity	MF
754	GO:0003909	1	1	0.98019	1	0	0.020183	9	DNA ligase activity	MF
755	GO:0003910	1	1	0.98019	1	0	0.020183	9	DNA ligase (ATP) activity	MF
756	GO:0003913	1	1	0.991699	1	0	0.00897024	4	DNA photolyase activity	MF
757	GO:0003914	1	1	0.99718	1	0	0.00224256	1	DNA (6-4) photolyase activity	MF
758	GO:0003916	1	1	0.965813	1	0	0.0336384	15	DNA topoisomerase activity	MF
759	GO:0003917	1	1	0.984997	1	0	0.0156979	7	DNA topoisomerase type I activity	MF
760	GO:0003918	1	1	0.980532	1	0	0.0179405	8	DNA topoisomerase type II (ATP-hydrolyzing) activity	MF
761	GO:0003919	1	1	0.985354	1	0	0.0134554	6	FMN adenylyltransferase activity	MF
762	GO:0003921	1	1	0.997875	1	0	0.00224256	1	GMP synthase activity	MF
763	GO:0003922	1	1	0.991523	1	0	0.00897024	4	GMP synthase (glutamine-hydrolyzing) activity	MF
764	GO:0003923	1	1	0.994571	1	0	0.00448512	2	GPI-anchor transamidase activity	MF
765	GO:0003924	1	1	0.781492	1	0	0.237711	106	GTPase activity	MF
767	GO:0003934	1	1	0.997276	1	0	0.00224256	1	GTP cyclohydrolase I activity	MF
769	GO:0003937	1	1	0.997296	1	0	0.00224256	1	IMP cyclohydrolase activity	MF
770	GO:0003938	1	1	0.989653	1	0	0.0112128	5	IMP dehydrogenase activity	MF
771	GO:0003939	1	1	0.997378	1	0	0.00224256	1	L-iditol 2-dehydrogenase activity	MF
772	GO:0003941	1	1	0.997232	1	0	0.00224256	1	L-serine ammonia-lyase activity	MF
773	GO:0003942	1	1	0.994791	1	0	0.00448512	2	N-acetyl-gamma-glutamyl-phosphate reductase activity	MF
774	GO:0003949	1	1	0.998331	1	0	0.00224256	1	1-(5-phosphoribosyl)-5-[(5-phosphoribosylamino)methylideneamino]imidazole-4-carboxamide isomerase activity	MF
775	GO:0003950	1	1	0.981524	1	0	0.0179405	8	NAD+ ADP-ribosyltransferase activity	MF
776	GO:0003951	1	1	0.989451	1	0	0.0112128	5	NAD+ kinase activity	MF
777	GO:0003952	1	1	0.99711	1	0	0.00224256	1	NAD+ synthase (glutamine-hydrolyzing) activity	MF
778	GO:0003954	1	1	0.919219	1	0	0.0897024	40	NADH dehydrogenase activity	MF
779	GO:0003955	1	1	0.979175	1	0	0.0224256	10	NAD(P)H dehydrogenase (quinone) activity	MF
780	GO:0003958	1	1	0.989856	1	0	0.0112128	5	NADPH-hemoprotein reductase activity	MF
781	GO:0003959	1	1	0.994528	1	0	0.00448512	2	NADPH dehydrogenase activity	MF
782	GO:0003960	1	1	0.99614	1	0	0.00448512	2	NADPH:quinone reductase activity	MF
783	GO:0003962	1	1	0.993247	1	0	0.00672768	3	cystathionine gamma-synthase activity	MF
784	GO:0003964	1	1	0.81041	1	0	0.213043	95	RNA-directed DNA polymerase activity	MF
785	GO:0003968	1	1	0.986082	1	0	0.0112128	5	RNA-directed 5'-3' RNA polymerase activity	MF
786	GO:0003972	1	1	0.997841	1	0	0.00224256	1	RNA ligase (ATP) activity	MF
787	GO:0003973	1	1	0.985145	1	0	0.0134554	6	(S)-2-hydroxy-acid oxidase activity	MF
788	GO:0003975	1	1	0.997229	1	0	0.00224256	1	UDP-N-acetylglucosamine-dolichyl-phosphate N-acetylglucosaminephosphotransferase activity	MF
789	GO:0003977	1	1	0.997299	1	0	0.00224256	1	UDP-N-acetylglucosamine diphosphorylase activity	MF
790	GO:0003978	1	1	0.986421	1	0	0.0156979	7	UDP-glucose 4-epimerase activity	MF
791	GO:0003979	1	1	0.993197	1	0	0.00672768	3	UDP-glucose 6-dehydrogenase activity	MF
792	GO:0003980	1	1	0.994947	1	0	0.00448512	2	UDP-glucose:glycoprotein glucosyltransferase activity	MF
793	GO:0003983	1	1	0.984094	1	0	0.0156979	7	UTP:glucose-1-phosphate uridylyltransferase activity	MF
794	GO:0003984	1	1	0.990631	1	0	0.00897024	4	acetolactate synthase activity	MF
795	GO:0003985	1	1	0.994729	1	0	0.00448512	2	acetyl-CoA C-acetyltransferase activity	MF
796	GO:0003986	1	1	0.997388	1	0	0.00224256	1	acetyl-CoA hydrolase activity	MF
797	GO:0003987	1	1	0.99174	1	0	0.00672768	3	acetate-CoA ligase activity	MF
798	GO:0003988	1	1	0.9887	1	0	0.0112128	5	acetyl-CoA C-acyltransferase activity	MF
799	GO:0003989	1	1	0.975602	1	0	0.0224256	10	acetyl-CoA carboxylase activity	MF
800	GO:0003991	1	1	0.9975	1	0	0.00224256	1	acetylglutamate kinase activity	MF
801	GO:0003992	1	1	0.997385	1	0	0.00224256	1	N2-acetyl-L-ornithine:2-oxoglutarate 5-aminotransferase activity	MF
802	GO:0003993	1	1	0.895605	1	0	0.1054	47	acid phosphatase activity	MF
803	GO:0003994	1	1	0.985303	1	0	0.0156979	7	aconitate hydratase activity	MF
804	GO:0003995	1	1	0.976919	1	0	0.0224256	10	acyl-CoA dehydrogenase activity	MF
805	GO:0003997	1	1	0.981575	1	0	0.0179405	8	acyl-CoA oxidase activity	MF
806	GO:0003998	1	1	0.99791	1	0	0.00224256	1	acylphosphatase activity	MF
807	GO:0003999	1	1	0.993773	1	0	0.00672768	3	adenine phosphoribosyltransferase activity	MF
808	GO:0004000	1	1	0.990316	1	0	0.00897024	4	adenosine deaminase activity	MF
809	GO:0004001	1	1	0.989772	1	0	0.0112128	5	adenosine kinase activity	MF
810	GO:0004003	1	1	0.912764	1	0	0.0852173	38	ATP-dependent DNA helicase activity	MF
811	GO:0004004	1	1	0.80154	1	0	0.199588	89	ATP-dependent RNA helicase activity	MF
812	GO:0004008	1	1	0.998535	1	0	0.00224256	1	copper-exporting ATPase activity	MF
813	GO:0004012	1	1	0.958274	1	0	0.0448512	20	phospholipid-translocating ATPase activity	MF
814	GO:0004013	1	1	0.992717	1	0	0.00897024	4	adenosylhomocysteinase activity	MF
815	GO:0004014	1	1	0.986762	1	0	0.0134554	6	adenosylmethionine decarboxylase activity	MF
816	GO:0004015	1	1	0.99711	1	0	0.00224256	1	adenosylmethionine-8-amino-7-oxononanoate transaminase activity	MF
817	GO:0004016	1	1	0.99711	1	0	0.00224256	1	adenylate cyclase activity	MF
818	GO:0004017	1	1	0.974487	1	0	0.0269107	12	adenylate kinase activity	MF
819	GO:0004018	1	1	0.997283	1	0	0.00224256	1	N6-(1,2-dicarboxyethyl)AMP AMP-lyase (fumarate-forming) activity	MF
820	GO:0004019	1	1	0.993097	1	0	0.00897024	4	adenylosuccinate synthase activity	MF
821	GO:0004020	1	1	0.997999	1	0	0.00224256	1	adenylylsulfate kinase activity	MF
822	GO:0004021	1	1	0.986962	1	0	0.0134554	6	L-alanine:2-oxoglutarate aminotransferase activity	MF
823	GO:0004022	1	1	0.980846	1	0	0.020183	9	alcohol dehydrogenase (NAD) activity	MF
824	GO:0004026	1	1	0.998546	1	0	0.00224256	1	alcohol O-acetyltransferase activity	MF
825	GO:0004028	1	1	0.994797	1	0	0.00672768	3	3-chloroallyl aldehyde dehydrogenase activity	MF
826	GO:0004029	1	1	0.967335	1	0	0.035881	16	aldehyde dehydrogenase (NAD) activity	MF
827	GO:0004030	1	1	0.985209	1	0	0.0179405	8	aldehyde dehydrogenase [NAD(P)+] activity	MF
828	GO:0004031	1	1	0.978858	1	0	0.020183	9	aldehyde oxidase activity	MF
829	GO:0004033	1	1	0.98391	1	0	0.0156979	7	aldo-keto reductase (NADP) activity	MF
830	GO:0004034	1	1	0.988709	1	0	0.0112128	5	aldose 1-epimerase activity	MF
831	GO:0004038	1	1	0.997386	1	0	0.00224256	1	allantoinase activity	MF
832	GO:0004040	1	1	0.976977	1	0	0.0224256	10	amidase activity	MF
833	GO:0004042	1	1	0.992518	1	0	0.00672768	3	acetyl-CoA:L-glutamate N-acetyltransferase activity	MF
834	GO:0004044	1	1	0.995461	1	0	0.00448512	2	amidophosphoribosyltransferase activity	MF
835	GO:0004045	1	1	0.985793	1	0	0.0156979	7	aminoacyl-tRNA hydrolase activity	MF
836	GO:0004046	1	1	0.994742	1	0	0.00448512	2	aminoacylase activity	MF
837	GO:0004047	1	1	0.996124	1	0	0.00448512	2	aminomethyltransferase activity	MF
838	GO:0004048	1	1	0.995446	1	0	0.00448512	2	anthranilate phosphoribosyltransferase activity	MF
839	GO:0004049	1	1	0.99272	1	0	0.00672768	3	anthranilate synthase activity	MF
840	GO:0004053	1	1	0.998069	1	0	0.00224256	1	arginase activity	MF
841	GO:0004055	1	1	0.997093	1	0	0.00448512	2	argininosuccinate synthase activity	MF
842	GO:0004056	1	1	0.997289	1	0	0.00224256	1	argininosuccinate lyase activity	MF
843	GO:0004057	1	1	0.997969	1	0	0.00224256	1	arginyltransferase activity	MF
844	GO:0004059	1	1	0.99591	1	0	0.00448512	2	aralkylamine N-acetyltransferase activity	MF
845	GO:0004061	1	1	0.990985	1	0	0.00897024	4	arylformamidase activity	MF
846	GO:0004066	1	1	0.993094	1	0	0.00672768	3	asparagine synthase (glutamine-hydrolyzing) activity	MF
847	GO:0004067	1	1	0.996071	1	0	0.00448512	2	asparaginase activity	MF
848	GO:0004069	1	1	0.97829	1	0	0.020183	9	L-aspartate:2-oxoglutarate aminotransferase activity	MF
849	GO:0004070	1	1	0.99787	1	0	0.00224256	1	aspartate carbamoyltransferase activity	MF
850	GO:0004072	1	1	0.992916	1	0	0.00672768	3	aspartate kinase activity	MF
851	GO:0004073	1	1	0.997438	1	0	0.00224256	1	aspartate-semialdehyde dehydrogenase activity	MF
852	GO:0004075	1	1	0.989779	1	0	0.00897024	4	biotin carboxylase activity	MF
853	GO:0004076	1	1	0.997452	1	0	0.00224256	1	biotin synthase activity	MF
854	GO:0004077	1	1	0.997397	1	0	0.00224256	1	biotin-[acetyl-CoA-carboxylase] ligase activity	MF
855	GO:0004078	1	1	0.997397	1	0	0.00224256	1	biotin-[methylcrotonoyl-CoA-carboxylase] ligase activity	MF
856	GO:0004081	1	1	0.998121	1	0	0.00224256	1	bis(5'-nucleosyl)-tetraphosphatase (asymmetrical) activity	MF
857	GO:0004083	1	1	0.997135	1	0	0.00224256	1	bisphosphoglycerate 2-phosphatase activity	MF
858	GO:0004084	1	1	0.987139	1	0	0.0134554	6	branched-chain-amino-acid transaminase activity	MF
859	GO:0004088	1	1	0.994486	1	0	0.00448512	2	carbamoyl-phosphate synthase (glutamine-hydrolyzing) activity	MF
861	GO:0004090	1	1	0.991881	1	0	0.00897024	4	carbonyl reductase (NADPH) activity	MF
862	GO:0004096	1	1	0.99718	1	0	0.00224256	1	catalase activity	MF
863	GO:0004097	1	1	0.985028	1	0	0.0156979	7	catechol oxidase activity	MF
864	GO:0004103	1	1	0.993306	1	0	0.00672768	3	choline kinase activity	MF
865	GO:0004105	1	1	0.994528	1	0	0.00672768	3	choline-phosphate cytidylyltransferase activity	MF
866	GO:0004106	1	1	0.994655	1	0	0.00448512	2	chorismate mutase activity	MF
867	GO:0004107	1	1	0.997268	1	0	0.00224256	1	chorismate synthase activity	MF
868	GO:0004108	1	1	0.995337	1	0	0.00448512	2	citrate (Si)-synthase activity	MF
869	GO:0004109	1	1	0.994572	1	0	0.00448512	2	coproporphyrinogen oxidase activity	MF
870	GO:0004112	1	1	0.997845	1	0	0.00224256	1	cyclic-nucleotide phosphodiesterase activity	MF
871	GO:0004113	1	1	0.997845	1	0	0.00224256	1	2',3'-cyclic-nucleotide 3'-phosphodiesterase activity	MF
872	GO:0004121	1	1	0.99868	1	0	0.00224256	1	cystathionine beta-lyase activity	MF
873	GO:0004123	1	1	0.996003	1	0	0.00448512	2	cystathionine gamma-lyase activity	MF
874	GO:0004124	1	1	0.983088	1	0	0.0156979	7	cysteine synthase activity	MF
875	GO:0004126	1	1	0.997559	1	0	0.00224256	1	cytidine deaminase activity	MF
876	GO:0004127	1	1	0.993677	1	0	0.00672768	3	cytidylate kinase activity	MF
877	GO:0004128	1	1	0.990227	1	0	0.00897024	4	cytochrome-b5 reductase activity, acting on NAD(P)H	MF
878	GO:0004129	1	1	0.977386	1	0	0.0224256	10	cytochrome-c oxidase activity	MF
879	GO:0004130	1	1	0.989155	1	0	0.0112128	5	cytochrome-c peroxidase activity	MF
880	GO:0004132	1	1	0.997672	1	0	0.00224256	1	dCMP deaminase activity	MF
881	GO:0004133	1	1	0.986801	1	0	0.0112128	5	glycogen debranching enzyme activity	MF
882	GO:0004134	1	1	0.994291	1	0	0.00448512	2	4-alpha-glucanotransferase activity	MF
883	GO:0004137	1	1	0.997137	1	0	0.00224256	1	deoxycytidine kinase activity	MF
884	GO:0004140	1	1	0.998245	1	0	0.00224256	1	dephospho-CoA kinase activity	MF
885	GO:0004141	1	1	0.99711	1	0	0.00224256	1	dethiobiotin synthase activity	MF
886	GO:0004142	1	1	0.994911	1	0	0.00448512	2	diacylglycerol cholinephosphotransferase activity	MF
887	GO:0004143	1	1	0.990111	1	0	0.0112128	5	diacylglycerol kinase activity	MF
888	GO:0004144	1	1	0.975014	1	0	0.0224256	10	diacylglycerol O-acyltransferase activity	MF
889	GO:0004146	1	1	0.997258	1	0	0.00224256	1	dihydrofolate reductase activity	MF
890	GO:0004147	1	1	0.994635	1	0	0.00672768	3	dihydrolipoamide branched chain acyltransferase activity	MF
891	GO:0004148	1	1	0.99115	1	0	0.00897024	4	dihydrolipoyl dehydrogenase activity	MF
892	GO:0004149	1	1	0.99795	1	0	0.00224256	1	dihydrolipoyllysine-residue succinyltransferase activity	MF
893	GO:0004150	1	1	0.997836	1	0	0.00224256	1	dihydroneopterin aldolase activity	MF
894	GO:0004151	1	1	0.997443	1	0	0.00224256	1	dihydroorotase activity	MF
895	GO:0004152	1	1	0.997215	1	0	0.00224256	1	dihydroorotate dehydrogenase activity	MF
896	GO:0004156	1	1	0.995945	1	0	0.00448512	2	dihydropteroate synthase activity	MF
897	GO:0004157	1	1	0.99711	1	0	0.00224256	1	dihydropyrimidinase activity	MF
898	GO:0004159	1	1	0.998501	1	0	0.00224256	1	dihydrouracil dehydrogenase (NAD+) activity	MF
899	GO:0004160	1	1	0.997167	1	0	0.00224256	1	dihydroxy-acid dehydratase activity	MF
900	GO:0004161	1	1	0.981002	1	0	0.0179405	8	dimethylallyltranstransferase activity	MF
901	GO:0004163	1	1	0.993648	1	0	0.00672768	3	diphosphomevalonate decarboxylase activity	MF
902	GO:0004164	1	1	0.997674	1	0	0.00224256	1	diphthine synthase activity	MF
903	GO:0004165	1	1	0.977534	1	0	0.0246682	11	dodecenoyl-CoA delta-isomerase activity	MF
904	GO:0004167	1	1	0.994622	1	0	0.00672768	3	dopachrome isomerase activity	MF
905	GO:0004168	1	1	0.998236	1	0	0.00224256	1	dolichol kinase activity	MF
906	GO:0004169	1	1	0.997634	1	0	0.00224256	1	dolichyl-phosphate-mannose-protein mannosyltransferase activity	MF
907	GO:0004170	1	1	0.997919	1	0	0.00224256	1	dUTP diphosphatase activity	MF
908	GO:0004174	1	1	0.998434	1	0	0.00224256	1	electron-transferring-flavoprotein dehydrogenase activity	MF
910	GO:0004176	1	1	0.94906	1	0	0.0493363	22	ATP-dependent peptidase activity	MF
911	GO:0004177	1	1	0.929314	1	0	0.0650342	29	aminopeptidase activity	MF
912	GO:0004180	1	1	0.905117	1	0	0.0986726	44	carboxypeptidase activity	MF
913	GO:0004181	1	1	0.992644	1	0	0.00672768	3	metallocarboxypeptidase activity	MF
914	GO:0004185	1	1	0.933191	1	0	0.0672768	30	serine-type carboxypeptidase activity	MF
915	GO:0004190	1	1	0.709851	1	0	0.352082	157	aspartic-type endopeptidase activity	MF
916	GO:0004197	1	1	0.940823	1	0	0.0627917	28	cysteine-type endopeptidase activity	MF
917	GO:0004198	1	1	0.98914	1	0	0.0112128	5	calcium-dependent cysteine-type endopeptidase activity	MF
918	GO:0004222	1	1	0.861548	1	0	0.139039	62	metalloendopeptidase activity	MF
919	GO:0004252	1	1	0.772416	1	0	0.255652	114	serine-type endopeptidase activity	MF
920	GO:0004298	1	1	0.960099	1	0	0.0403661	18	threonine-type endopeptidase activity	MF
921	GO:0004300	1	1	0.989712	1	0	0.00897024	4	enoyl-CoA hydratase activity	MF
922	GO:0004301	1	1	0.976868	1	0	0.0246682	11	epoxide hydrolase activity	MF
923	GO:0004303	1	1	0.997625	1	0	0.00224256	1	estradiol 17-beta-dehydrogenase activity	MF
924	GO:0004305	1	1	0.997339	1	0	0.00224256	1	ethanolamine kinase activity	MF
925	GO:0004306	1	1	0.994819	1	0	0.00448512	2	ethanolamine-phosphate cytidylyltransferase activity	MF
926	GO:0004307	1	1	0.997297	1	0	0.00224256	1	ethanolaminephosphotransferase activity	MF
927	GO:0004309	1	1	0.99711	1	0	0.00224256	1	exopolyphosphatase activity	MF
928	GO:0004310	1	1	0.995911	1	0	0.00448512	2	farnesyl-diphosphate farnesyltransferase activity	MF
929	GO:0004311	1	1	0.978167	1	0	0.0224256	10	farnesyltranstransferase activity	MF
930	GO:0004312	1	1	0.930437	1	0	0.0740045	33	fatty acid synthase activity	MF
931	GO:0004314	1	1	0.997404	1	0	0.00224256	1	[acyl-carrier-protein] S-malonyltransferase activity	MF
932	GO:0004315	1	1	0.980897	1	0	0.0179405	8	3-oxoacyl-[acyl-carrier-protein] synthase activity	MF
933	GO:0004316	1	1	0.991094	1	0	0.00897024	4	3-oxoacyl-[acyl-carrier-protein] reductase (NADPH) activity	MF
934	GO:0004318	1	1	0.995572	1	0	0.00448512	2	enoyl-[acyl-carrier-protein] reductase (NADH) activity	MF
935	GO:0004320	1	1	0.996309	1	0	0.00448512	2	oleoyl-[acyl-carrier-protein] hydrolase activity	MF
936	GO:0004321	1	1	0.98261	1	0	0.0156979	7	fatty-acyl-CoA synthase activity	MF
937	GO:0004322	1	1	0.99008	1	0	0.0112128	5	ferroxidase activity	MF
938	GO:0004324	1	1	0.99487	1	0	0.00448512	2	ferredoxin-NADP+ reductase activity	MF
939	GO:0004325	1	1	0.987177	1	0	0.0134554	6	ferrochelatase activity	MF
940	GO:0004326	1	1	0.993198	1	0	0.00672768	3	tetrahydrofolylpolyglutamate synthase activity	MF
941	GO:0004328	1	1	0.988888	1	0	0.0112128	5	formamidase activity	MF
942	GO:0004329	1	1	0.997127	1	0	0.00224256	1	formate-tetrahydrofolate ligase activity	MF
943	GO:0004331	1	1	0.992433	1	0	0.00672768	3	fructose-2,6-bisphosphate 2-phosphatase activity	MF
944	GO:0004332	1	1	0.982452	1	0	0.020183	9	fructose-bisphosphate aldolase activity	MF
945	GO:0004333	1	1	0.993997	1	0	0.00672768	3	fumarate hydratase activity	MF
946	GO:0004334	1	1	0.997388	1	0	0.00224256	1	fumarylacetoacetase activity	MF
947	GO:0004335	1	1	0.992045	1	0	0.00897024	4	galactokinase activity	MF
948	GO:0004337	1	1	0.979616	1	0	0.020183	9	geranyltranstransferase activity	MF
949	GO:0004338	1	1	0.997413	1	0	0.00224256	1	glucan exo-1,3-beta-glucosidase activity	MF
950	GO:0004340	1	1	0.998381	1	0	0.00224256	1	glucokinase activity	MF
951	GO:0004343	1	1	0.998089	1	0	0.00224256	1	glucosamine 6-phosphate N-acetyltransferase activity	MF
952	GO:0004345	1	1	0.989154	1	0	0.0134554	6	glucose-6-phosphate dehydrogenase activity	MF
953	GO:0004347	1	1	0.995379	1	0	0.00448512	2	glucose-6-phosphate isomerase activity	MF
954	GO:0004348	1	1	0.994227	1	0	0.00448512	2	glucosylceramidase activity	MF
955	GO:0004349	1	1	0.98994	1	0	0.0112128	5	glutamate 5-kinase activity	MF
956	GO:0004350	1	1	0.98994	1	0	0.0112128	5	glutamate-5-semialdehyde dehydrogenase activity	MF
957	GO:0004351	1	1	0.991091	1	0	0.0112128	5	glutamate decarboxylase activity	MF
958	GO:0004352	1	1	0.989124	1	0	0.0134554	6	glutamate dehydrogenase (NAD+) activity	MF
959	GO:0004353	1	1	0.99256	1	0	0.00897024	4	glutamate dehydrogenase [NAD(P)+] activity	MF
960	GO:0004354	1	1	0.997875	1	0	0.00224256	1	glutamate dehydrogenase (NADP+) activity	MF
961	GO:0004356	1	1	0.985919	1	0	0.0156979	7	glutamate-ammonia ligase activity	MF
962	GO:0004357	1	1	0.997134	1	0	0.00224256	1	glutamate-cysteine ligase activity	MF
963	GO:0004358	1	1	0.997315	1	0	0.00224256	1	glutamate N-acetyltransferase activity	MF
964	GO:0004359	1	1	0.995795	1	0	0.00448512	2	glutaminase activity	MF
965	GO:0004360	1	1	0.997128	1	0	0.00224256	1	glutamine-fructose-6-phosphate transaminase (isomerizing) activity	MF
966	GO:0004362	1	1	0.990333	1	0	0.00897024	4	glutathione-disulfide reductase activity	MF
967	GO:0004363	1	1	0.997292	1	0	0.00224256	1	glutathione synthase activity	MF
968	GO:0004364	1	1	0.913333	1	0	0.0964301	43	glutathione transferase activity	MF
969	GO:0004365	1	1	0.985606	1	0	0.0156979	7	glyceraldehyde-3-phosphate dehydrogenase (NAD+) (phosphorylating) activity	MF
970	GO:0004366	1	1	0.985757	1	0	0.0134554	6	glycerol-3-phosphate O-acyltransferase activity	MF
971	GO:0004367	1	1	0.990174	1	0	0.00897024	4	glycerol-3-phosphate dehydrogenase [NAD+] activity	MF
972	GO:0004368	1	1	0.997188	1	0	0.00224256	1	glycerol-3-phosphate dehydrogenase activity	MF
973	GO:0004370	1	1	0.997257	1	0	0.00224256	1	glycerol kinase activity	MF
974	GO:0004371	1	1	0.997131	1	0	0.00224256	1	glycerone kinase activity	MF
975	GO:0004372	1	1	0.985084	1	0	0.0134554	6	glycine hydroxymethyltransferase activity	MF
976	GO:0004373	1	1	0.985087	1	0	0.0179405	8	glycogen (starch) synthase activity	MF
977	GO:0004375	1	1	0.99711	1	0	0.00224256	1	glycine dehydrogenase (decarboxylating) activity	MF
978	GO:0004376	1	1	0.990321	1	0	0.00897024	4	glycolipid mannosyltransferase activity	MF
979	GO:0004377	1	1	0.992959	1	0	0.00672768	3	GDP-Man:Man3GlcNAc2-PP-Dol alpha-1,2-mannosyltransferase activity	MF
980	GO:0004378	1	1	0.997344	1	0	0.00224256	1	GDP-Man:Man1GlcNAc2-PP-Dol alpha-1,3-mannosyltransferase activity	MF
981	GO:0004379	1	1	0.997384	1	0	0.00224256	1	glycylpeptide N-tetradecanoyltransferase activity	MF
982	GO:0004383	1	1	0.992614	1	0	0.00897024	4	guanylate cyclase activity	MF
983	GO:0004385	1	1	0.994914	1	0	0.00448512	2	guanylate kinase activity	MF
984	GO:0004386	1	1	0.593911	1	0	0.468695	209	helicase activity	MF
985	GO:0004392	1	1	0.995484	1	0	0.00448512	2	heme oxygenase (decyclizing) activity	MF
986	GO:0004395	1	1	0.998278	1	0	0.00224256	1	hexaprenyldihydroxybenzoate methyltransferase activity	MF
987	GO:0004396	1	1	0.973978	1	0	0.0269107	12	hexokinase activity	MF
988	GO:0004399	1	1	0.997349	1	0	0.00224256	1	histidinol dehydrogenase activity	MF
989	GO:0004400	1	1	0.997418	1	0	0.00224256	1	histidinol-phosphate transaminase activity	MF
990	GO:0004401	1	1	0.997433	1	0	0.00224256	1	histidinol-phosphatase activity	MF
992	GO:0004407	1	1	0.977059	1	0	0.0224256	10	histone deacetylase activity	MF
993	GO:0004411	1	1	0.997153	1	0	0.00224256	1	homogentisate 1,2-dioxygenase activity	MF
994	GO:0004412	1	1	0.995789	1	0	0.00448512	2	homoserine dehydrogenase activity	MF
995	GO:0004413	1	1	0.997483	1	0	0.00224256	1	homoserine kinase activity	MF
996	GO:0004416	1	1	0.990168	1	0	0.00897024	4	hydroxyacylglutathione hydrolase activity	MF
997	GO:0004417	1	1	0.997636	1	0	0.00224256	1	hydroxyethylthiazole kinase activity	MF
998	GO:0004418	1	1	0.998614	1	0	0.00224256	1	hydroxymethylbilane synthase activity	MF
999	GO:0004419	1	1	0.997202	1	0	0.00224256	1	hydroxymethylglutaryl-CoA lyase activity	MF
1000	GO:0004420	1	1	0.994712	1	0	0.00448512	2	hydroxymethylglutaryl-CoA reductase (NADPH) activity	MF
1001	GO:0004421	1	1	0.997156	1	0	0.00224256	1	hydroxymethylglutaryl-CoA synthase activity	MF
1002	GO:0004422	1	1	0.997689	1	0	0.00224256	1	hypoxanthine phosphoribosyltransferase activity	MF
1003	GO:0004424	1	1	0.998198	1	0	0.00224256	1	imidazoleglycerol-phosphate dehydratase activity	MF
1004	GO:0004425	1	1	0.995767	1	0	0.00448512	2	indole-3-glycerol-phosphate synthase activity	MF
1005	GO:0004427	1	1	0.969195	1	0	0.0313958	14	inorganic diphosphatase activity	MF
1006	GO:0004430	1	1	0.976524	1	0	0.020183	9	1-phosphatidylinositol 4-kinase activity	MF
1007	GO:0004435	1	1	0.981295	1	0	0.0179405	8	phosphatidylinositol phospholipase C activity	MF
1008	GO:0004436	1	1	0.997484	1	0	0.00224256	1	phosphatidylinositol diacylglycerol-lyase activity	MF
1009	GO:0004438	1	1	0.99711	1	0	0.00224256	1	phosphatidylinositol-3-phosphatase activity	MF
1010	GO:0004439	1	1	0.976387	1	0	0.0224256	10	phosphatidylinositol-4,5-bisphosphate 5-phosphatase activity	MF
1011	GO:0004441	1	1	0.997397	1	0	0.00224256	1	inositol-1,4-bisphosphate 1-phosphatase activity	MF
1012	GO:0004445	1	1	0.990165	1	0	0.00897024	4	inositol-polyphosphate 5-phosphatase activity	MF
1013	GO:0004446	1	1	0.997214	1	0	0.00224256	1	inositol-hexakisphosphate phosphatase activity	MF
1014	GO:0004448	1	1	0.980611	1	0	0.020183	9	isocitrate dehydrogenase activity	MF
1015	GO:0004449	1	1	0.990194	1	0	0.0112128	5	isocitrate dehydrogenase (NAD+) activity	MF
1016	GO:0004450	1	1	0.990325	1	0	0.00897024	4	isocitrate dehydrogenase (NADP+) activity	MF
1017	GO:0004452	1	1	0.997533	1	0	0.00224256	1	isopentenyl-diphosphate delta-isomerase activity	MF
1018	GO:0004454	1	1	0.99736	1	0	0.00224256	1	ketohexokinase activity	MF
1019	GO:0004455	1	1	0.997225	1	0	0.00224256	1	ketol-acid reductoisomerase activity	MF
1020	GO:0004457	1	1	0.989449	1	0	0.00897024	4	lactate dehydrogenase activity	MF
1021	GO:0004458	1	1	0.994426	1	0	0.00448512	2	D-lactate dehydrogenase (cytochrome) activity	MF
1022	GO:0004459	1	1	0.994995	1	0	0.00448512	2	L-lactate dehydrogenase activity	MF
1023	GO:0004462	1	1	0.987066	1	0	0.0134554	6	lactoylglutathione lyase activity	MF
1024	GO:0004463	1	1	0.997244	1	0	0.00224256	1	leukotriene-A4 hydrolase activity	MF
1025	GO:0004467	1	1	0.972686	1	0	0.0291533	13	long-chain fatty acid-CoA ligase activity	MF
1026	GO:0004470	1	1	0.984285	1	0	0.0156979	7	malic enzyme activity	MF
1027	GO:0004471	1	1	0.984285	1	0	0.0156979	7	malate dehydrogenase (decarboxylating) (NAD+) activity	MF
1028	GO:0004473	1	1	0.988745	1	0	0.0112128	5	malate dehydrogenase (decarboxylating) (NADP+) activity	MF
1029	GO:0004475	1	1	0.984732	1	0	0.0134554	6	mannose-1-phosphate guanylyltransferase activity	MF
1030	GO:0004476	1	1	0.993342	1	0	0.00897024	4	mannose-6-phosphate isomerase activity	MF
1031	GO:0004477	1	1	0.989206	1	0	0.0112128	5	methenyltetrahydrofolate cyclohydrolase activity	MF
1032	GO:0004478	1	1	0.992768	1	0	0.00897024	4	methionine adenosyltransferase activity	MF
1033	GO:0004479	1	1	0.997429	1	0	0.00224256	1	methionyl-tRNA formyltransferase activity	MF
1034	GO:0004482	1	1	0.990177	1	0	0.0112128	5	mRNA (guanine-N7-)-methyltransferase activity	MF
1035	GO:0004484	1	1	0.997121	1	0	0.00224256	1	mRNA guanylyltransferase activity	MF
1036	GO:0004485	1	1	0.994334	1	0	0.00448512	2	methylcrotonoyl-CoA carboxylase activity	MF
1037	GO:0004488	1	1	0.989206	1	0	0.0112128	5	methylenetetrahydrofolate dehydrogenase (NADP+) activity	MF
1038	GO:0004489	1	1	0.997212	1	0	0.00224256	1	methylenetetrahydrofolate reductase (NAD(P)H) activity	MF
1039	GO:0004491	1	1	0.9973	1	0	0.00224256	1	methylmalonate-semialdehyde dehydrogenase (acylating) activity	MF
1040	GO:0004493	1	1	0.997226	1	0	0.00224256	1	methylmalonyl-CoA epimerase activity	MF
1041	GO:0004496	1	1	0.997474	1	0	0.00224256	1	mevalonate kinase activity	MF
1043	GO:0004499	1	1	0.973011	1	0	0.0291533	13	N,N-dimethylaniline monooxygenase activity	MF
1044	GO:0004506	1	1	0.994453	1	0	0.00448512	2	squalene monooxygenase activity	MF
1045	GO:0004512	1	1	0.998685	1	0	0.00224256	1	inositol-3-phosphate synthase activity	MF
1046	GO:0004514	1	1	0.994363	1	0	0.00448512	2	nicotinate-nucleotide diphosphorylase (carboxylating) activity	MF
1047	GO:0004515	1	1	0.997838	1	0	0.00224256	1	nicotinate-nucleotide adenylyltransferase activity	MF
1048	GO:0004516	1	1	0.997154	1	0	0.00224256	1	nicotinate phosphoribosyltransferase activity	MF
1049	GO:0004517	1	1	0.997334	1	0	0.00224256	1	nitric-oxide synthase activity	MF
1050	GO:0004518	1	1	0.12671	1	0	1.97794	882	nuclease activity	MF
1052	GO:0004520	1	1	0.911911	1	0	0.0852173	38	endodeoxyribonuclease activity	MF
1053	GO:0004521	1	1	0.779155	1	0	0.244439	109	endoribonuclease activity	MF
1054	GO:0004523	1	1	0.871688	1	0	0.134554	60	RNA-DNA hybrid ribonuclease activity	MF
1055	GO:0004525	1	1	0.971231	1	0	0.0269107	12	ribonuclease III activity	MF
1056	GO:0004526	1	1	0.981321	1	0	0.0224256	10	ribonuclease P activity	MF
1057	GO:0004527	1	1	0.805905	1	0	0.215286	96	exonuclease activity	MF
1058	GO:0004528	1	1	0.988945	1	0	0.00897024	4	phosphodiesterase I activity	MF
1059	GO:0004529	1	1	0.964471	1	0	0.0336384	15	exodeoxyribonuclease activity	MF
1060	GO:0004532	1	1	0.926357	1	0	0.0807322	36	exoribonuclease activity	MF
1061	GO:0004534	1	1	0.98709	1	0	0.0134554	6	5'-3' exoribonuclease activity	MF
1062	GO:0004535	1	1	0.958692	1	0	0.0448512	20	poly(A)-specific ribonuclease activity	MF
1063	GO:0004536	1	1	0.888852	1	0	0.109885	49	deoxyribonuclease activity	MF
1064	GO:0004540	1	1	0.71576	1	0	0.331899	148	ribonuclease activity	MF
1065	GO:0004549	1	1	0.977066	1	0	0.0269107	12	tRNA-specific ribonuclease activity	MF
1066	GO:0004550	1	1	0.990863	1	0	0.0112128	5	nucleoside diphosphate kinase activity	MF
1067	GO:0004551	1	1	0.967874	1	0	0.0336384	15	nucleotide diphosphatase activity	MF
1068	GO:0004553	1	1	0.436986	1	0	0.809564	361	hydrolase activity, hydrolyzing O-glycosyl compounds	MF
1069	GO:0004555	1	1	0.992079	1	0	0.00897024	4	alpha,alpha-trehalase activity	MF
1070	GO:0004556	1	1	0.988669	1	0	0.0112128	5	alpha-amylase activity	MF
1071	GO:0004557	1	1	0.982088	1	0	0.0179405	8	alpha-galactosidase activity	MF
1072	GO:0004558	1	1	0.989261	1	0	0.00897024	4	alpha-1,4-glucosidase activity	MF
1073	GO:0004559	1	1	0.970632	1	0	0.0291533	13	alpha-mannosidase activity	MF
1074	GO:0004560	1	1	0.978915	1	0	0.0224256	10	alpha-L-fucosidase activity	MF
1075	GO:0004561	1	1	0.9956	1	0	0.00448512	2	alpha-N-acetylglucosaminidase activity	MF
1076	GO:0004563	1	1	0.992607	1	0	0.00672768	3	beta-N-acetylhexosaminidase activity	MF
1077	GO:0004564	1	1	0.965435	1	0	0.0336384	15	beta-fructofuranosidase activity	MF
1078	GO:0004565	1	1	0.926469	1	0	0.0784896	35	beta-galactosidase activity	MF
1079	GO:0004566	1	1	0.98164	1	0	0.0179405	8	beta-glucuronidase activity	MF
1080	GO:0004567	1	1	0.977987	1	0	0.020183	9	beta-mannosidase activity	MF
1081	GO:0004568	1	1	0.952716	1	0	0.0515789	23	chitinase activity	MF
1082	GO:0004571	1	1	0.985484	1	0	0.0134554	6	mannosyl-oligosaccharide 1,2-alpha-mannosidase activity	MF
1083	GO:0004572	1	1	0.993643	1	0	0.00672768	3	mannosyl-oligosaccharide 1,3-1,6-alpha-mannosidase activity	MF
1084	GO:0004573	1	1	0.997113	1	0	0.00224256	1	mannosyl-oligosaccharide glucosidase activity	MF
1085	GO:0004575	1	1	0.965435	1	0	0.0336384	15	sucrose alpha-glucosidase activity	MF
1086	GO:0004576	1	1	0.98525	1	0	0.0134554	6	oligosaccharyl transferase activity	MF
1087	GO:0004577	1	1	0.996145	1	0	0.00448512	2	N-acetylglucosaminyldiphosphodolichol N-acetylglucosaminyltransferase activity	MF
1088	GO:0004579	1	1	0.987387	1	0	0.0112128	5	dolichyl-diphosphooligosaccharide-protein glycotransferase activity	MF
1089	GO:0004581	1	1	0.995747	1	0	0.00448512	2	dolichyl-phosphate beta-glucosyltransferase activity	MF
1090	GO:0004582	1	1	0.995608	1	0	0.00448512	2	dolichyl-phosphate beta-D-mannosyltransferase activity	MF
1091	GO:0004583	1	1	0.997177	1	0	0.00224256	1	dolichyl-phosphate-glucose-glycolipid alpha-glucosyltransferase activity	MF
1092	GO:0004584	1	1	0.998482	1	0	0.00224256	1	dolichyl-phosphate-mannose-glycolipid alpha-mannosyltransferase activity	MF
1093	GO:0004585	1	1	0.997187	1	0	0.00224256	1	ornithine carbamoyltransferase activity	MF
1094	GO:0004586	1	1	0.997424	1	0	0.00224256	1	ornithine decarboxylase activity	MF
1095	GO:0004587	1	1	0.997292	1	0	0.00224256	1	ornithine-oxo-acid transaminase activity	MF
1096	GO:0004588	1	1	0.997352	1	0	0.00224256	1	orotate phosphoribosyltransferase activity	MF
1097	GO:0004590	1	1	0.997352	1	0	0.00224256	1	orotidine-5'-phosphate decarboxylase activity	MF
1098	GO:0004591	1	1	0.99514	1	0	0.00448512	2	oxoglutarate dehydrogenase (succinyl-transferring) activity	MF
1099	GO:0004592	1	1	0.998193	1	0	0.00224256	1	pantoate-beta-alanine ligase activity	MF
1100	GO:0004594	1	1	0.994484	1	0	0.00448512	2	pantothenate kinase activity	MF
1101	GO:0004595	1	1	0.996061	1	0	0.00448512	2	pantetheine-phosphate adenylyltransferase activity	MF
1102	GO:0004596	1	1	0.97975	1	0	0.020183	9	peptide alpha-N-acetyltransferase activity	MF
1104	GO:0004602	1	1	0.976628	1	0	0.0269107	12	glutathione peroxidase activity	MF
1105	GO:0004604	1	1	0.998165	1	0	0.00224256	1	phosphoadenylyl-sulfate reductase (thioredoxin) activity	MF
1106	GO:0004605	1	1	0.99282	1	0	0.00672768	3	phosphatidate cytidylyltransferase activity	MF
1107	GO:0004607	1	1	0.997975	1	0	0.00224256	1	phosphatidylcholine-sterol O-acyltransferase activity	MF
1108	GO:0004609	1	1	0.990688	1	0	0.00897024	4	phosphatidylserine decarboxylase activity	MF
1109	GO:0004610	1	1	0.997163	1	0	0.00224256	1	phosphoacetylglucosamine mutase activity	MF
1110	GO:0004611	1	1	0.99192	1	0	0.00897024	4	phosphoenolpyruvate carboxykinase activity	MF
1111	GO:0004612	1	1	0.99712	1	0	0.00224256	1	phosphoenolpyruvate carboxykinase (ATP) activity	MF
1112	GO:0004614	1	1	0.989054	1	0	0.0112128	5	phosphoglucomutase activity	MF
1113	GO:0004615	1	1	0.992244	1	0	0.00672768	3	phosphomannomutase activity	MF
1114	GO:0004616	1	1	0.975959	1	0	0.0224256	10	phosphogluconate dehydrogenase (decarboxylating) activity	MF
1115	GO:0004617	1	1	0.987832	1	0	0.0112128	5	phosphoglycerate dehydrogenase activity	MF
1116	GO:0004618	1	1	0.994718	1	0	0.00448512	2	phosphoglycerate kinase activity	MF
1117	GO:0004619	1	1	0.988511	1	0	0.0112128	5	phosphoglycerate mutase activity	MF
1119	GO:0004622	1	1	0.96758	1	0	0.0336384	15	lysophospholipase activity	MF
1120	GO:0004623	1	1	0.988683	1	0	0.0112128	5	phospholipase A2 activity	MF
1121	GO:0004629	1	1	0.978761	1	0	0.020183	9	phospholipase C activity	MF
1122	GO:0004630	1	1	0.96213	1	0	0.0381235	17	phospholipase D activity	MF
1123	GO:0004631	1	1	0.997345	1	0	0.00224256	1	phosphomevalonate kinase activity	MF
1124	GO:0004632	1	1	0.997928	1	0	0.00224256	1	phosphopantothenate--cysteine ligase activity	MF
1125	GO:0004633	1	1	0.995605	1	0	0.00672768	3	phosphopantothenoylcysteine decarboxylase activity	MF
1126	GO:0004634	1	1	0.983488	1	0	0.0156979	7	phosphopyruvate hydratase activity	MF
1127	GO:0004635	1	1	0.997214	1	0	0.00224256	1	phosphoribosyl-AMP cyclohydrolase activity	MF
1128	GO:0004636	1	1	0.997214	1	0	0.00224256	1	phosphoribosyl-ATP diphosphatase activity	MF
1129	GO:0004637	1	1	0.997261	1	0	0.00224256	1	phosphoribosylamine-glycine ligase activity	MF
1130	GO:0004638	1	1	0.995719	1	0	0.00448512	2	phosphoribosylaminoimidazole carboxylase activity	MF
1131	GO:0004639	1	1	0.997404	1	0	0.00224256	1	phosphoribosylaminoimidazolesuccinocarboxamide synthase activity	MF
1132	GO:0004640	1	1	0.997472	1	0	0.00224256	1	phosphoribosylanthranilate isomerase activity	MF
1133	GO:0004641	1	1	0.996486	1	0	0.00448512	2	phosphoribosylformylglycinamidine cyclo-ligase activity	MF
1134	GO:0004642	1	1	0.99711	1	0	0.00224256	1	phosphoribosylformylglycinamidine synthase activity	MF
1135	GO:0004643	1	1	0.997296	1	0	0.00224256	1	phosphoribosylaminoimidazolecarboxamide formyltransferase activity	MF
1136	GO:0004644	1	1	0.997514	1	0	0.00224256	1	phosphoribosylglycinamide formyltransferase activity	MF
1137	GO:0004645	1	1	0.983894	1	0	0.0179405	8	phosphorylase activity	MF
1138	GO:0004647	1	1	0.987151	1	0	0.0134554	6	phosphoserine phosphatase activity	MF
1139	GO:0004648	1	1	0.997271	1	0	0.00224256	1	O-phospho-L-serine:2-oxoglutarate aminotransferase activity	MF
1140	GO:0004649	1	1	0.997262	1	0	0.00224256	1	poly(ADP-ribose) glycohydrolase activity	MF
1141	GO:0004650	1	1	0.932416	1	0	0.0695194	31	polygalacturonase activity	MF
1142	GO:0004651	1	1	0.997121	1	0	0.00224256	1	polynucleotide 5'-phosphatase activity	MF
1143	GO:0004652	1	1	0.976063	1	0	0.0224256	10	polynucleotide adenylyltransferase activity	MF
1144	GO:0004654	1	1	0.992793	1	0	0.00672768	3	polyribonucleotide nucleotidyltransferase activity	MF
1145	GO:0004655	1	1	0.99711	1	0	0.00224256	1	porphobilinogen synthase activity	MF
1146	GO:0004656	1	1	0.984449	1	0	0.0156979	7	procollagen-proline 4-dioxygenase activity	MF
1147	GO:0004657	1	1	0.998741	1	0	0.00224256	1	proline dehydrogenase activity	MF
1148	GO:0004659	1	1	0.943955	1	0	0.0583066	26	prenyltransferase activity	MF
1149	GO:0004660	1	1	0.994892	1	0	0.00448512	2	protein farnesyltransferase activity	MF
1150	GO:0004661	1	1	0.991483	1	0	0.00897024	4	protein geranylgeranyltransferase activity	MF
1151	GO:0004662	1	1	0.995534	1	0	0.00448512	2	CAAX-protein geranylgeranyltransferase activity	MF
1152	GO:0004663	1	1	0.995932	1	0	0.00448512	2	Rab geranylgeranyltransferase activity	MF
1153	GO:0004664	1	1	0.992244	1	0	0.00672768	3	prephenate dehydratase activity	MF
1154	GO:0004665	1	1	0.997441	1	0	0.00224256	1	prephenate dehydrogenase (NADP+) activity	MF
1155	GO:0004668	1	1	0.997856	1	0	0.00224256	1	protein-arginine deiminase activity	MF
1156	GO:0004671	1	1	0.997544	1	0	0.00224256	1	protein C-terminal S-isoprenylcysteine carboxyl O-methyltransferase activity	MF
1158	GO:0004673	1	1	0.919843	1	0	0.0807322	36	protein histidine kinase activity	MF
1160	GO:0004675	1	1	0.654138	1	0	0.408146	182	transmembrane receptor protein serine/threonine kinase activity	MF
1161	GO:0004683	1	1	0.918056	1	0	0.0874598	39	calmodulin-dependent protein kinase activity	MF
1163	GO:0004702	1	1	0.840967	1	0	0.170435	76	signal transducer, downstream of receptor, with serine/threonine kinase activity	MF
1164	GO:0004706	1	1	0.998091	1	0	0.00224256	1	JUN kinase kinase kinase activity	MF
1165	GO:0004707	1	1	0.96568	1	0	0.0336384	15	MAP kinase activity	MF
1166	GO:0004708	1	1	0.98974	1	0	0.00897024	4	MAP kinase kinase activity	MF
1167	GO:0004709	1	1	0.931754	1	0	0.0740045	33	MAP kinase kinase kinase activity	MF
1168	GO:0004712	1	1	0.906735	1	0	0.0941875	42	protein serine/threonine/tyrosine kinase activity	MF
1169	GO:0004713	1	1	0.907205	1	0	0.100915	45	protein tyrosine kinase activity	MF
1170	GO:0004714	1	1	0.962564	1	0	0.0381235	17	transmembrane receptor protein tyrosine kinase activity	MF
1171	GO:0004715	1	1	0.983885	1	0	0.0179405	8	non-membrane spanning protein tyrosine kinase activity	MF
1172	GO:0004719	1	1	0.997914	1	0	0.00224256	1	protein-L-isoaspartate (D-aspartate) O-methyltransferase activity	MF
1173	GO:0004721	1	1	0.691787	1	0	0.36778	164	phosphoprotein phosphatase activity	MF
1174	GO:0004722	1	1	0.822792	1	0	0.197345	88	protein serine/threonine phosphatase activity	MF
1175	GO:0004723	1	1	0.995901	1	0	0.00448512	2	calcium-dependent protein serine/threonine phosphatase activity	MF
1176	GO:0004725	1	1	0.937238	1	0	0.0583066	26	protein tyrosine phosphatase activity	MF
1177	GO:0004729	1	1	0.995349	1	0	0.00448512	2	oxygen-dependent protoporphyrinogen oxidase activity	MF
1178	GO:0004730	1	1	0.997415	1	0	0.00224256	1	pseudouridylate synthase activity	MF
1179	GO:0004733	1	1	0.995245	1	0	0.00448512	2	pyridoxamine-phosphate oxidase activity	MF
1180	GO:0004735	1	1	0.997884	1	0	0.00224256	1	pyrroline-5-carboxylate reductase activity	MF
1181	GO:0004737	1	1	0.988797	1	0	0.0112128	5	pyruvate decarboxylase activity	MF
1182	GO:0004738	1	1	0.99035	1	0	0.0112128	5	pyruvate dehydrogenase activity	MF
1183	GO:0004739	1	1	0.99035	1	0	0.0112128	5	pyruvate dehydrogenase (acetyl-transferring) activity	MF
1184	GO:0004740	1	1	0.997314	1	0	0.00224256	1	pyruvate dehydrogenase (acetyl-transferring) kinase activity	MF
1185	GO:0004742	1	1	0.988086	1	0	0.0112128	5	dihydrolipoyllysine-residue acetyltransferase activity	MF
1186	GO:0004743	1	1	0.970064	1	0	0.0269107	12	pyruvate kinase activity	MF
1187	GO:0004745	1	1	0.997418	1	0	0.00224256	1	retinol dehydrogenase activity	MF
1188	GO:0004746	1	1	0.998453	1	0	0.00224256	1	riboflavin synthase activity	MF
1189	GO:0004747	1	1	0.987762	1	0	0.0134554	6	ribokinase activity	MF
1190	GO:0004748	1	1	0.987822	1	0	0.0112128	5	ribonucleoside-diphosphate reductase activity, thioredoxin disulfide as acceptor	MF
1191	GO:0004749	1	1	0.9879	1	0	0.0134554	6	ribose phosphate diphosphokinase activity	MF
1192	GO:0004750	1	1	0.994355	1	0	0.00672768	3	ribulose-phosphate 3-epimerase activity	MF
1193	GO:0004751	1	1	0.992472	1	0	0.00672768	3	ribose-5-phosphate isomerase activity	MF
1194	GO:0004753	1	1	0.99711	1	0	0.00224256	1	saccharopine dehydrogenase activity	MF
1195	GO:0004758	1	1	0.994529	1	0	0.00448512	2	serine C-palmitoyltransferase activity	MF
1196	GO:0004760	1	1	0.997477	1	0	0.00224256	1	serine-pyruvate transaminase activity	MF
1197	GO:0004764	1	1	0.994606	1	0	0.00448512	2	shikimate 3-dehydrogenase (NADP+) activity	MF
1198	GO:0004765	1	1	0.997405	1	0	0.00224256	1	shikimate kinase activity	MF
1199	GO:0004766	1	1	0.989463	1	0	0.0112128	5	spermidine synthase activity	MF
1200	GO:0004767	1	1	0.997303	1	0	0.00224256	1	sphingomyelin phosphodiesterase activity	MF
1201	GO:0004774	1	1	0.992543	1	0	0.00897024	4	succinate-CoA ligase activity	MF
1202	GO:0004775	1	1	0.992543	1	0	0.00897024	4	succinate-CoA ligase (ADP-forming) activity	MF
1203	GO:0004777	1	1	0.997126	1	0	0.00224256	1	succinate-semialdehyde dehydrogenase (NAD+) activity	MF
1204	GO:0004779	1	1	0.992661	1	0	0.00672768	3	sulfate adenylyltransferase activity	MF
1205	GO:0004780	1	1	0.998004	1	0	0.00224256	1	sulfate adenylyltransferase (ADP) activity	MF
1206	GO:0004781	1	1	0.994646	1	0	0.00448512	2	sulfate adenylyltransferase (ATP) activity	MF
1207	GO:0004784	1	1	0.984819	1	0	0.0156979	7	superoxide dismutase activity	MF
1208	GO:0004788	1	1	0.997641	1	0	0.00224256	1	thiamine diphosphokinase activity	MF
1209	GO:0004789	1	1	0.997311	1	0	0.00224256	1	thiamine-phosphate diphosphorylase activity	MF
1211	GO:0004792	1	1	0.988054	1	0	0.0112128	5	thiosulfate sulfurtransferase activity	MF
1212	GO:0004793	1	1	0.997438	1	0	0.00224256	1	threonine aldolase activity	MF
1213	GO:0004794	1	1	0.991892	1	0	0.00897024	4	L-threonine ammonia-lyase activity	MF
1214	GO:0004795	1	1	0.995224	1	0	0.00448512	2	threonine synthase activity	MF
1215	GO:0004797	1	1	0.995649	1	0	0.00448512	2	thymidine kinase activity	MF
1216	GO:0004798	1	1	0.997412	1	0	0.00224256	1	thymidylate kinase activity	MF
1217	GO:0004799	1	1	0.997258	1	0	0.00224256	1	thymidylate synthase activity	MF
1218	GO:0004801	1	1	0.994962	1	0	0.00448512	2	sedoheptulose-7-phosphate:D-glyceraldehyde-3-phosphate glyceronetransferase activity	MF
1219	GO:0004802	1	1	0.990189	1	0	0.00897024	4	transketolase activity	MF
1220	GO:0004805	1	1	0.981192	1	0	0.0179405	8	trehalose-phosphatase activity	MF
1221	GO:0004806	1	1	0.964924	1	0	0.0336384	15	triglyceride lipase activity	MF
1222	GO:0004807	1	1	0.994637	1	0	0.00672768	3	triose-phosphate isomerase activity	MF
1223	GO:0004809	1	1	0.991785	1	0	0.00897024	4	tRNA (guanine-N2-)-methyltransferase activity	MF
1224	GO:0004810	1	1	0.997211	1	0	0.00224256	1	tRNA adenylyltransferase activity	MF
1225	GO:0004812	1	1	0.875238	1	0	0.121098	54	aminoacyl-tRNA ligase activity	MF
1226	GO:0004813	1	1	0.993022	1	0	0.00897024	4	alanine-tRNA ligase activity	MF
1227	GO:0004814	1	1	0.997178	1	0	0.00224256	1	arginine-tRNA ligase activity	MF
1228	GO:0004815	1	1	0.995018	1	0	0.00448512	2	aspartate-tRNA ligase activity	MF
1229	GO:0004816	1	1	0.991652	1	0	0.00672768	3	asparagine-tRNA ligase activity	MF
1230	GO:0004817	1	1	0.995526	1	0	0.00448512	2	cysteine-tRNA ligase activity	MF
1231	GO:0004818	1	1	0.992024	1	0	0.00672768	3	glutamate-tRNA ligase activity	MF
1232	GO:0004819	1	1	0.997113	1	0	0.00224256	1	glutamine-tRNA ligase activity	MF
1233	GO:0004820	1	1	0.992957	1	0	0.00672768	3	glycine-tRNA ligase activity	MF
1234	GO:0004821	1	1	0.99441	1	0	0.00448512	2	histidine-tRNA ligase activity	MF
1235	GO:0004822	1	1	0.992847	1	0	0.00672768	3	isoleucine-tRNA ligase activity	MF
1236	GO:0004823	1	1	0.994227	1	0	0.00448512	2	leucine-tRNA ligase activity	MF
1237	GO:0004824	1	1	0.994401	1	0	0.00448512	2	lysine-tRNA ligase activity	MF
1238	GO:0004825	1	1	0.98763	1	0	0.0112128	5	methionine-tRNA ligase activity	MF
1239	GO:0004826	1	1	0.987819	1	0	0.0112128	5	phenylalanine-tRNA ligase activity	MF
1240	GO:0004827	1	1	0.994525	1	0	0.00448512	2	proline-tRNA ligase activity	MF
1241	GO:0004828	1	1	0.995899	1	0	0.00448512	2	serine-tRNA ligase activity	MF
1242	GO:0004829	1	1	0.994331	1	0	0.00448512	2	threonine-tRNA ligase activity	MF
1243	GO:0004830	1	1	0.995243	1	0	0.00448512	2	tryptophan-tRNA ligase activity	MF
1244	GO:0004831	1	1	0.98744	1	0	0.0134554	6	tyrosine-tRNA ligase activity	MF
1245	GO:0004832	1	1	0.984003	1	0	0.0156979	7	valine-tRNA ligase activity	MF
1246	GO:0004834	1	1	0.990463	1	0	0.00897024	4	tryptophan synthase activity	MF
1247	GO:0004837	1	1	0.99806	1	0	0.00224256	1	tyrosine decarboxylase activity	MF
1248	GO:0004838	1	1	0.9859	1	0	0.0134554	6	L-tyrosine:2-oxoglutarate aminotransferase activity	MF
1249	GO:0004842	1	1	0.353051	1	0	1.00242	447	ubiquitin-protein transferase activity	MF
1250	GO:0004843	1	1	0.952105	1	0	0.0448512	20	thiol-dependent ubiquitin-specific protease activity	MF
1251	GO:0004844	1	1	0.998286	1	0	0.00224256	1	uracil DNA N-glycosylase activity	MF
1252	GO:0004845	1	1	0.988222	1	0	0.0134554	6	uracil phosphoribosyltransferase activity	MF
1253	GO:0004846	1	1	0.994723	1	0	0.00448512	2	urate oxidase activity	MF
1254	GO:0004848	1	1	0.99851	1	0	0.00224256	1	ureidoglycolate hydrolase activity	MF
1255	GO:0004849	1	1	0.976143	1	0	0.0246682	11	uridine kinase activity	MF
1256	GO:0004851	1	1	0.996483	1	0	0.00448512	2	uroporphyrin-III C-methyltransferase activity	MF
1257	GO:0004852	1	1	0.995832	1	0	0.00448512	2	uroporphyrinogen-III synthase activity	MF
1258	GO:0004853	1	1	0.994827	1	0	0.00448512	2	uroporphyrinogen decarboxylase activity	MF
1259	GO:0004854	1	1	0.995852	1	0	0.00448512	2	xanthine dehydrogenase activity	MF
1260	GO:0004856	1	1	0.997229	1	0	0.00224256	1	xylulokinase activity	MF
1261	GO:0004857	1	1	0.810929	1	0	0.217528	97	enzyme inhibitor activity	MF
1262	GO:0004860	1	1	0.97755	1	0	0.0224256	10	protein kinase inhibitor activity	MF
1263	GO:0004861	1	1	0.993387	1	0	0.00672768	3	cyclin-dependent protein serine/threonine kinase inhibitor activity	MF
1264	GO:0004864	1	1	0.971246	1	0	0.0313958	14	protein phosphatase inhibitor activity	MF
1265	GO:0004865	1	1	0.997246	1	0	0.00224256	1	protein serine/threonine phosphatase inhibitor activity	MF
1266	GO:0004866	1	1	0.973299	1	0	0.0291533	13	endopeptidase inhibitor activity	MF
1267	GO:0004867	1	1	0.984713	1	0	0.0156979	7	serine-type endopeptidase inhibitor activity	MF
1268	GO:0004869	1	1	0.989745	1	0	0.0112128	5	cysteine-type endopeptidase inhibitor activity	MF
1269	GO:0004871	1	1	0.332519	1	0	1.04728	467	signal transducer activity	MF
1270	GO:0004872	1	1	0.474846	1	0	0.717619	320	receptor activity	MF
1271	GO:0004879	1	1	0.997116	1	0	0.00224256	1	nuclear receptor activity	MF
1272	GO:0004887	1	1	0.997116	1	0	0.00224256	1	thyroid hormone receptor activity	MF
1273	GO:0004888	1	1	0.576881	1	0	0.527002	235	transmembrane signaling receptor activity	MF
1274	GO:0004930	1	1	0.993335	1	0	0.00672768	3	G-protein coupled receptor activity	MF
1275	GO:0004970	1	1	0.971714	1	0	0.0246682	11	ionotropic glutamate receptor activity	MF
1276	GO:0005034	1	1	0.994635	1	0	0.00448512	2	osmosensor activity	MF
1277	GO:0005044	1	1	0.994602	1	0	0.00448512	2	scavenger receptor activity	MF
1278	GO:0005046	1	1	0.997495	1	0	0.00224256	1	KDEL sequence binding	MF
1279	GO:0005047	1	1	0.987501	1	0	0.0134554	6	signal recognition particle binding	MF
1280	GO:0005048	1	1	0.910747	1	0	0.0852173	38	signal sequence binding	MF
1281	GO:0005052	1	1	0.997119	1	0	0.00224256	1	peroxisome matrix targeting signal-1 binding	MF
1282	GO:0005057	1	1	0.756803	1	0	0.27135	121	signal transducer activity, downstream of receptor	MF
1283	GO:0005083	1	1	0.979116	1	0	0.020183	9
1284	GO:0005085	1	1	0.871262	1	0	0.132311	59	guanyl-nucleotide exchange factor activity	MF
1285	GO:0005086	1	1	0.972675	1	0	0.0291533	13	ARF guanyl-nucleotide exchange factor activity	MF
1286	GO:0005088	1	1	0.946095	1	0	0.0515789	23	Ras guanyl-nucleotide exchange factor activity	MF
1287	GO:0005089	1	1	0.971824	1	0	0.0269107	12	Rho guanyl-nucleotide exchange factor activity	MF
1288	GO:0005090	1	1	0.990718	1	0	0.00897024	4	Sar guanyl-nucleotide exchange factor activity	MF
1289	GO:0005092	1	1	0.988292	1	0	0.0112128	5	GDP-dissociation inhibitor activity	MF
1290	GO:0005093	1	1	0.99737	1	0	0.00224256	1	Rab GDP-dissociation inhibitor activity	MF
1291	GO:0005094	1	1	0.993624	1	0	0.00672768	3	Rho GDP-dissociation inhibitor activity	MF
1292	GO:0005095	1	1	0.998387	1	0	0.00224256	1	GTPase inhibitor activity	MF
1293	GO:0005096	1	1	0.839038	1	0	0.163707	73	GTPase activator activity	MF
1294	GO:0005102	1	1	0.835987	1	0	0.172677	77	receptor binding	MF
1295	GO:0005125	1	1	0.994867	1	0	0.00448512	2	cytokine activity	MF
1296	GO:0005126	1	1	0.99711	1	0	0.00224256	1	cytokine receptor binding	MF
1297	GO:0005158	1	1	0.997306	1	0	0.00224256	1	insulin receptor binding	MF
1298	GO:0005160	1	1	0.99711	1	0	0.00224256	1	transforming growth factor beta receptor binding	MF
1299	GO:0005178	1	1	0.99711	1	0	0.00224256	1	integrin binding	MF
1300	GO:0005179	1	1	0.984955	1	0	0.0156979	7	hormone activity	MF
1301	GO:0005198	1	1	0.45487	1	0	0.847688	378	structural molecule activity	MF
1302	GO:0005199	1	1	0.971707	1	0	0.0313958	14	structural constituent of cell wall	MF
1303	GO:0005200	1	1	0.936746	1	0	0.0650342	29	structural constituent of cytoskeleton	MF
1305	GO:0005216	1	1	0.780182	1	0	0.237711	106	ion channel activity	MF
1306	GO:0005217	1	1	0.997124	1	0	0.00224256	1	intracellular ligand-gated ion channel activity	MF
1307	GO:0005221	1	1	0.997124	1	0	0.00224256	1	intracellular cyclic nucleotide activated cation channel activity	MF
1308	GO:0005222	1	1	0.997124	1	0	0.00224256	1	intracellular cAMP activated cation channel activity	MF
1309	GO:0005225	1	1	0.99842	1	0	0.00224256	1	volume-sensitive anion channel activity	MF
1310	GO:0005227	1	1	0.991438	1	0	0.00672768	3	calcium activated cation channel activity	MF
1311	GO:0005230	1	1	0.971714	1	0	0.0246682	11	extracellular ligand-gated ion channel activity	MF
1312	GO:0005242	1	1	0.988178	1	0	0.0112128	5	inward rectifier potassium channel activity	MF
1313	GO:0005244	1	1	0.890139	1	0	0.109885	49	voltage-gated ion channel activity	MF
1314	GO:0005245	1	1	0.997119	1	0	0.00224256	1	voltage-gated calcium channel activity	MF
1315	GO:0005247	1	1	0.981067	1	0	0.0156979	7	voltage-gated chloride channel activity	MF
1316	GO:0005249	1	1	0.935592	1	0	0.0650342	29	voltage-gated potassium channel activity	MF
1317	GO:0005253	1	1	0.952645	1	0	0.0470938	21	anion channel activity	MF
1318	GO:0005254	1	1	0.978033	1	0	0.020183	9	chloride channel activity	MF
1319	GO:0005261	1	1	0.85341	1	0	0.150252	67	cation channel activity	MF
1320	GO:0005262	1	1	0.937954	1	0	0.0583066	26	calcium channel activity	MF
1321	GO:0005267	1	1	0.921869	1	0	0.0807322	36	potassium channel activity	MF
1322	GO:0005274	1	1	0.991965	1	0	0.00897024	4	allantoin uptake transmembrane transporter activity	MF
1323	GO:0005275	1	1	0.995387	1	0	0.00448512	2	amine transmembrane transporter activity	MF
1324	GO:0005283	1	1	0.997184	1	0	0.00224256	1	sodium:amino acid symporter activity	MF
1325	GO:0005290	1	1	0.985386	1	0	0.0134554	6	L-histidine transmembrane transporter activity	MF
1326	GO:0005302	1	1	0.981801	1	0	0.0156979	7	L-tyrosine transmembrane transporter activity	MF
1327	GO:0005310	1	1	0.949589	1	0	0.0515789	23	dicarboxylic acid transmembrane transporter activity	MF
1328	GO:0005313	1	1	0.984843	1	0	0.0134554	6	L-glutamate transmembrane transporter activity	MF
1329	GO:0005315	1	1	0.960752	1	0	0.0403661	18	inorganic phosphate transmembrane transporter activity	MF
1330	GO:0005319	1	1	0.890458	1	0	0.121098	54	lipid transporter activity	MF
1331	GO:0005324	1	1	0.99564	1	0	0.00448512	2	long-chain fatty acid transporter activity	MF
1332	GO:0005325	1	1	0.99564	1	0	0.00448512	2	peroxisomal fatty-acyl-CoA transporter activity	MF
1333	GO:0005337	1	1	0.948672	1	0	0.0538214	24	nucleoside transmembrane transporter activity	MF
1334	GO:0005338	1	1	0.960994	1	0	0.0403661	18	nucleotide-sugar transmembrane transporter activity	MF
1335	GO:0005342	1	1	0.772085	1	0	0.251167	112	organic acid transmembrane transporter activity	MF
1336	GO:0005343	1	1	0.997184	1	0	0.00224256	1	organic acid:sodium symporter activity	MF
1337	GO:0005344	1	1	0.997882	1	0	0.00224256	1	oxygen carrier activity	MF
1338	GO:0005345	1	1	0.960101	1	0	0.0403661	18	purine nucleobase transmembrane transporter activity	MF
1339	GO:0005346	1	1	0.964377	1	0	0.0381235	17	purine ribonucleotide transmembrane transporter activity	MF
1340	GO:0005347	1	1	0.968871	1	0	0.0336384	15	ATP transmembrane transporter activity	MF
1341	GO:0005350	1	1	0.986322	1	0	0.0134554	6	pyrimidine nucleobase transmembrane transporter activity	MF
1343	GO:0005353	1	1	0.997655	1	0	0.00224256	1	fructose transmembrane transporter activity	MF
1344	GO:0005354	1	1	0.987692	1	0	0.0112128	5	galactose transmembrane transporter activity	MF
1346	GO:0005356	1	1	0.997254	1	0	0.00224256	1	hydrogen:glucose symporter activity	MF
1347	GO:0005358	1	1	0.997254	1	0	0.00224256	1	high-affinity hydrogen:glucose symporter activity	MF
1348	GO:0005363	1	1	0.997853	1	0	0.00224256	1	maltose transmembrane transporter activity	MF
1349	GO:0005365	1	1	0.98085	1	0	0.0179405	8	myo-inositol transmembrane transporter activity	MF
1350	GO:0005366	1	1	0.993075	1	0	0.00672768	3	myo-inositol:proton symporter activity	MF
1351	GO:0005372	1	1	0.953817	1	0	0.056064	25	water transmembrane transporter activity	MF
1352	GO:0005375	1	1	0.976919	1	0	0.0246682	11	copper ion transmembrane transporter activity	MF
1353	GO:0005381	1	1	0.977731	1	0	0.0224256	10	iron ion transmembrane transporter activity	MF
1354	GO:0005384	1	1	0.981313	1	0	0.0179405	8	manganese ion transmembrane transporter activity	MF
1356	GO:0005388	1	1	0.960522	1	0	0.0381235	17	calcium-transporting ATPase activity	MF
1358	GO:0005416	1	1	0.997184	1	0	0.00224256	1	cation:amino acid symporter activity	MF
1359	GO:0005432	1	1	0.992513	1	0	0.00672768	3	calcium:sodium antiporter activity	MF
1360	GO:0005451	1	1	0.968658	1	0	0.0313958	14	monovalent cation:proton antiporter activity	MF
1361	GO:0005452	1	1	0.98488	1	0	0.0134554	6	inorganic anion exchanger activity	MF
1362	GO:0005457	1	1	0.98856	1	0	0.0112128	5	GDP-fucose transmembrane transporter activity	MF
1363	GO:0005458	1	1	0.995079	1	0	0.00448512	2	GDP-mannose transmembrane transporter activity	MF
1364	GO:0005459	1	1	0.988772	1	0	0.0112128	5	UDP-galactose transmembrane transporter activity	MF
1365	GO:0005460	1	1	0.989966	1	0	0.00897024	4	UDP-glucose transmembrane transporter activity	MF
1366	GO:0005463	1	1	0.997355	1	0	0.00224256	1	UDP-N-acetylgalactosamine transmembrane transporter activity	MF
1367	GO:0005464	1	1	0.991494	1	0	0.00897024	4	UDP-xylose transmembrane transporter activity	MF
1368	GO:0005471	1	1	0.985468	1	0	0.0156979	7	ATP:ADP antiporter activity	MF
1369	GO:0005483	1	1	0.99556	1	0	0.00448512	2	soluble NSF attachment protein activity	MF
1370	GO:0005484	1	1	0.925337	1	0	0.0829747	37	SNAP receptor activity	MF
1371	GO:0005487	1	1	0.963585	1	0	0.0336384	15	nucleocytoplasmic transporter activity	MF
1373	GO:0005496	1	1	0.963574	1	0	0.0381235	17	steroid binding	MF
1374	GO:0005504	1	1	0.987622	1	0	0.0134554	6	fatty acid binding	MF
1377	GO:0005509	1	1	0.61081	1	0	0.509061	227	calcium ion binding	MF
1378	GO:0005513	1	1	0.990439	1	0	0.0112128	5	detection of calcium ion	BP
1381	GO:0005522	1	1	0.995413	1	0	0.00448512	2	profilin binding	MF
1384	GO:0005527	1	1	0.972041	1	0	0.0313958	14	macrolide binding	MF
1385	GO:0005528	1	1	0.972041	1	0	0.0313958	14	FK506 binding	MF
1386	GO:0005536	1	1	0.984286	1	0	0.0156979	7	glucose binding	MF
1387	GO:0005537	1	1	0.992997	1	0	0.00672768	3	mannose binding	MF
1388	GO:0005539	1	1	0.990361	1	0	0.00897024	4	glycosaminoglycan binding	MF
1389	GO:0005542	1	1	0.994772	1	0	0.00448512	2	folic acid binding	MF
1390	GO:0005543	1	1	0.801842	1	0	0.206316	92	phospholipid binding	MF
1391	GO:0005544	1	1	0.972106	1	0	0.0291533	13	calcium-dependent phospholipid binding	MF
1392	GO:0005545	1	1	0.981335	1	0	0.020183	9	1-phosphatidylinositol binding	MF
1393	GO:0005546	1	1	0.978909	1	0	0.020183	9	phosphatidylinositol-4,5-bisphosphate binding	MF
1394	GO:0005547	1	1	0.996208	1	0	0.00448512	2	phosphatidylinositol-3,4,5-trisphosphate binding	MF
1395	GO:0005548	1	1	0.941878	1	0	0.0627917	28	phospholipid transporter activity	MF
1398	GO:0005578	1	1	0.968049	1	0	0.0269107	12	proteinaceous extracellular matrix	CC
1399	GO:0005615	1	1	0.823899	1	0	0.204073	91	extracellular space	CC
1401	GO:0005622	1	1	0.691917	1	0	0.356567	159	intracellular	CC
1402	GO:0005623	1	1	0.966	1	0	0.0336384	15	cell	CC
1403	GO:0005628	1	1	0.989993	1	0	0.00897024	4	prospore membrane	CC
1405	GO:0005635	1	1	0.864825	1	0	0.130068	58	nuclear envelope	CC
1406	GO:0005637	1	1	0.99203	1	0	0.00672768	3	nuclear inner membrane	CC
1407	GO:0005640	1	1	0.998373	1	0	0.00224256	1	nuclear outer membrane	CC
1408	GO:0005641	1	1	0.997519	1	0	0.00224256	1	nuclear envelope lumen	CC
1409	GO:0005642	1	1	0.998649	1	0	0.00224256	1	annulate lamellae	CC
1410	GO:0005643	1	1	0.90926	1	0	0.0897024	40	nuclear pore	CC
1411	GO:0005652	1	1	0.989198	1	0	0.00897024	4	nuclear lamina	CC
1413	GO:0005655	1	1	0.965653	1	0	0.0381235	17	nucleolar ribonuclease P complex	CC
1414	GO:0005656	1	1	0.995864	1	0	0.00448512	2	nuclear pre-replicative complex	CC
1415	GO:0005657	1	1	0.975375	1	0	0.0246682	11	replication fork	CC
1416	GO:0005658	1	1	0.989884	1	0	0.00897024	4	alpha DNA polymerase:primase complex	CC
1417	GO:0005662	1	1	0.998048	1	0	0.00224256	1	DNA replication factor A complex	CC
1418	GO:0005663	1	1	0.969839	1	0	0.0269107	12	DNA replication factor C complex	CC
1419	GO:0005664	1	1	0.989909	1	0	0.0112128	5	nuclear origin of replication recognition complex	CC
1420	GO:0005665	1	1	0.967893	1	0	0.035881	16	DNA-directed RNA polymerase II, core complex	CC
1421	GO:0005666	1	1	0.961978	1	0	0.0426086	19	DNA-directed RNA polymerase III complex	CC
1423	GO:0005668	1	1	0.991413	1	0	0.00897024	4	RNA polymerase transcription factor SL1 complex	CC
1424	GO:0005669	1	1	0.966681	1	0	0.0336384	15	transcription factor TFIID complex	CC
1425	GO:0005671	1	1	0.995693	1	0	0.00448512	2	Ada2/Gcn5/Ada3 transcription activator complex	CC
1426	GO:0005672	1	1	0.993372	1	0	0.00672768	3	transcription factor TFIIA complex	CC
1427	GO:0005673	1	1	0.995625	1	0	0.00448512	2	transcription factor TFIIE complex	CC
1428	GO:0005674	1	1	0.996084	1	0	0.00448512	2	transcription factor TFIIF complex	CC
1429	GO:0005675	1	1	0.988886	1	0	0.0112128	5	holo TFIIH complex	CC
1430	GO:0005677	1	1	0.972828	1	0	0.0291533	13	chromatin silencing complex	CC
1431	GO:0005680	1	1	0.980919	1	0	0.0179405	8	anaphase-promoting complex	CC
1432	GO:0005681	1	1	0.665841	1	0	0.405903	181	spliceosomal complex	CC
1433	GO:0005682	1	1	0.966129	1	0	0.0381235	17	U5 snRNP	CC
1434	GO:0005683	1	1	0.995714	1	0	0.00448512	2	U7 snRNP	CC
1435	GO:0005684	1	1	0.914217	1	0	0.0897024	40	U2-type spliceosomal complex	CC
1436	GO:0005685	1	1	0.955743	1	0	0.0470938	21	U1 snRNP	CC
1437	GO:0005686	1	1	0.955951	1	0	0.0493363	22	U2 snRNP	CC
1438	GO:0005687	1	1	0.978268	1	0	0.0246682	11	U4 snRNP	CC
1439	GO:0005688	1	1	0.989274	1	0	0.0134554	6	U6 snRNP	CC
1440	GO:0005689	1	1	0.969041	1	0	0.035881	16	U12-type spliceosomal complex	CC
1441	GO:0005690	1	1	0.997363	1	0	0.00224256	1	U4atac snRNP	CC
1442	GO:0005694	1	1	0.7982	1	0	0.213043	95	chromosome	CC
1443	GO:0005697	1	1	0.991122	1	0	0.00897024	4	telomerase holoenzyme complex	CC
1444	GO:0005712	1	1	0.990502	1	0	0.00897024	4	chiasma	CC
1445	GO:0005719	1	1	0.989125	1	0	0.00897024	4	nuclear euchromatin	CC
1446	GO:0005720	1	1	0.969654	1	0	0.0291533	13	nuclear heterochromatin	CC
1447	GO:0005721	1	1	0.992561	1	0	0.00672768	3	pericentric heterochromatin	CC
1448	GO:0005724	1	1	0.997317	1	0	0.00224256	1	nuclear telomeric heterochromatin	CC
1449	GO:0005730	1	1	0.376641	1	0	0.941875	420	nucleolus	CC
1450	GO:0005731	1	1	0.994995	1	0	0.00672768	3	nucleolus organizer region	CC
1451	GO:0005732	1	1	0.964671	1	0	0.0403661	18	small nucleolar ribonucleoprotein complex	CC
1452	GO:0005736	1	1	0.979253	1	0	0.0246682	11	DNA-directed RNA polymerase I complex	CC
1454	GO:0005739	1	1	0.0766762	1	0	2.46682	1100	mitochondrion	CC
1455	GO:0005740	1	1	0.983678	1	0	0.0179405	8	mitochondrial envelope	CC
1456	GO:0005741	1	1	0.898632	1	0	0.100915	45	mitochondrial outer membrane	CC
1457	GO:0005742	1	1	0.987849	1	0	0.0134554	6	mitochondrial outer membrane translocase complex	CC
1459	GO:0005744	1	1	0.973907	1	0	0.0291533	13	mitochondrial inner membrane presequence translocase complex	CC
1460	GO:0005746	1	1	0.995179	1	0	0.00672768	3	mitochondrial respiratory chain	CC
1461	GO:0005747	1	1	0.927886	1	0	0.0829747	37	mitochondrial respiratory chain complex I	CC
1462	GO:0005749	1	1	0.983785	1	0	0.0156979	7	mitochondrial respiratory chain complex II, succinate dehydrogenase complex (ubiquinone)	CC
1463	GO:0005750	1	1	0.99063	1	0	0.0112128	5	mitochondrial respiratory chain complex III	CC
1464	GO:0005751	1	1	0.993673	1	0	0.00672768	3	mitochondrial respiratory chain complex IV	CC
1465	GO:0005753	1	1	0.990248	1	0	0.0112128	5	mitochondrial proton-transporting ATP synthase complex	CC
1466	GO:0005758	1	1	0.954442	1	0	0.0515789	23	mitochondrial intermembrane space	CC
1467	GO:0005759	1	1	0.807291	1	0	0.213043	95	mitochondrial matrix	CC
1468	GO:0005760	1	1	0.997112	1	0	0.00224256	1	gamma DNA polymerase complex	CC
1469	GO:0005762	1	1	0.975654	1	0	0.0269107	12	mitochondrial large ribosomal subunit	CC
1470	GO:0005763	1	1	0.98912	1	0	0.0112128	5	mitochondrial small ribosomal subunit	CC
1471	GO:0005764	1	1	0.899357	1	0	0.100915	45	lysosome	CC
1473	GO:0005768	1	1	0.423942	1	0	0.82302	367	endosome	CC
1474	GO:0005769	1	1	0.872631	1	0	0.130068	58	early endosome	CC
1475	GO:0005770	1	1	0.872376	1	0	0.132311	59	late endosome	CC
1476	GO:0005771	1	1	0.970654	1	0	0.0291533	13	multivesicular body	CC
1477	GO:0005773	1	1	0.306359	1	0	1.1594	517	vacuole	CC
1479	GO:0005775	1	1	0.955942	1	0	0.0493363	22	vacuolar lumen	CC
1480	GO:0005776	1	1	0.968584	1	0	0.0291533	13	autophagosome	CC
1481	GO:0005777	1	1	0.663762	1	0	0.401418	179	peroxisome	CC
1482	GO:0005778	1	1	0.905021	1	0	0.100915	45	peroxisomal membrane	CC
1483	GO:0005779	1	1	0.977777	1	0	0.0224256	10	integral component of peroxisomal membrane	CC
1484	GO:0005782	1	1	0.984852	1	0	0.0134554	6	peroxisomal matrix	CC
1486	GO:0005784	1	1	0.994459	1	0	0.00672768	3	Sec61 translocon complex	CC
1487	GO:0005785	1	1	0.99146	1	0	0.00897024	4	signal recognition particle receptor complex	CC
1488	GO:0005786	1	1	0.979288	1	0	0.0224256	10	signal recognition particle, endoplasmic reticulum targeting	CC
1489	GO:0005787	1	1	0.987129	1	0	0.0134554	6	signal peptidase complex	CC
1490	GO:0005788	1	1	0.888595	1	0	0.116613	52	endoplasmic reticulum lumen	CC
1492	GO:0005791	1	1	0.997955	1	0	0.00224256	1	rough endoplasmic reticulum	CC
1493	GO:0005793	1	1	0.982411	1	0	0.0156979	7	endoplasmic reticulum-Golgi intermediate compartment	CC
1494	GO:0005794	1	1	0.183952	1	0	1.63483	729	Golgi apparatus	CC
1495	GO:0005795	1	1	0.979942	1	0	0.0179405	8	Golgi stack	CC
1496	GO:0005797	1	1	0.987445	1	0	0.0134554	6	Golgi medial cisterna	CC
1497	GO:0005798	1	1	0.977616	1	0	0.0224256	10	Golgi-associated vesicle	CC
1498	GO:0005801	1	1	0.963192	1	0	0.0381235	17	cis-Golgi network	CC
1499	GO:0005802	1	1	0.540605	1	0	0.596521	266	trans-Golgi network	CC
1500	GO:0005811	1	1	0.949377	1	0	0.056064	25	lipid droplet	CC
1501	GO:0005813	1	1	0.938987	1	0	0.0583066	26	centrosome	CC
1502	GO:0005814	1	1	0.969835	1	0	0.0291533	13	centriole	CC
1503	GO:0005815	1	1	0.837139	1	0	0.168192	75	microtubule organizing center	CC
1504	GO:0005816	1	1	0.963873	1	0	0.035881	16	spindle pole body	CC
1505	GO:0005819	1	1	0.831282	1	0	0.165949	74	spindle	CC
1506	GO:0005826	1	1	0.99711	1	0	0.00224256	1	actomyosin contractile ring	CC
1507	GO:0005828	1	1	0.985171	1	0	0.0156979	7	kinetochore microtubule	CC
1509	GO:0005832	1	1	0.973848	1	0	0.0269107	12	chaperonin-containing T-complex	CC
1510	GO:0005834	1	1	0.978431	1	0	0.020183	9	heterotrimeric G-protein complex	CC
1511	GO:0005835	1	1	0.993862	1	0	0.00672768	3	fatty acid synthase complex	CC
[truncated: 9,458 more rows]

## Sheet: top 100 upreg
internal ID	category	over represented P-Value	over represented FDR	under represented P-Value	under represented FDR	Genes in top-100 upreg	Expected genes	Genes in genome (background)	term	ontology
9077	GO:0055072	1.09125e-09	1.25014e-05	1	1	7	0.206316	46	iron ion homeostasis	BP
7899	GO:0046906	1.1229e-08	6.432e-05	1	1	12	1.4173	316	tetrapyrrole binding	MF
4883	GO:0020037	4.9001e-07	0.00175422	1	1	10	1.28723	287	heme binding	MF
9081	GO:0055076	6.12507e-07	0.00175422	1	1	7	0.520274	116	transition metal ion homeostasis	BP
1996	GO:0006771	8.62559e-07	0.00197629	1	1	4	0.076247	17	riboflavin metabolic process	BP
6753	GO:0042726	2.52169e-06	0.00481475	1	1	4	0.0941875	21	flavin-containing compound metabolic process	BP
3287	GO:0010106	5.65185e-06	0.00924966	1	1	3	0.035881	8	cellular response to iron ion starvation	BP
10393	GO:0098771	7.14697e-06	0.0102345	0.999999	1	8	1.02261	228	inorganic ion homeostasis	BP
11222	GO:1990267	8.61201e-06	0.0109621	0.999999	1	6	0.497848	111	response to transition metal nanoparticle	BP
9072	GO:0055065	9.77191e-06	0.0111947	0.999999	1	7	0.76247	170	metal ion homeostasis	BP
2104	GO:0006979	1.308e-05	0.0136223	0.999998	1	9	1.48457	331	response to oxidative stress	BP
1994	GO:0006767	1.72285e-05	0.0159792	0.999999	1	5	0.313958	70	water-soluble vitamin metabolic process	BP
8430	GO:0050801	1.81328e-05	0.0159792	0.999998	1	8	1.15716	258	ion homeostasis	BP
9083	GO:0055080	3.63906e-05	0.0297779	0.999996	1	7	0.93739	209	cation homeostasis	BP
4870	GO:0019915	4.12167e-05	0.0314785	0.999999	1	3	0.0672768	15	lipid storage	BP
2779	GO:0009231	4.53788e-05	0.0324912	0.999999	1	3	0.0717619	16	riboflavin biosynthetic process	BP
1993	GO:0006766	5.00545e-05	0.0337309	0.999997	1	5	0.394691	88	vitamin metabolic process	BP
6754	GO:0042727	5.74173e-05	0.0357874	0.999999	1	3	0.076247	17	flavin-containing compound biosynthetic process	BP
4138	GO:0016209	5.97014e-05	0.0357874	0.999995	1	6	0.699679	156	antioxidant activity	MF
7763	GO:0046462	6.56019e-05	0.0357874	1	1	2	0.0134554	3	monoacylglycerol metabolic process	BP
8964	GO:0052651	6.56019e-05	0.0357874	1	1	2	0.0134554	3	monoacylglycerol catabolic process	BP
1042	GO:0004497	7.93834e-05	0.0413371	0.999991	1	7	1.05849	236	monooxygenase activity	MF
3236	GO:0010039	9.40651e-05	0.0468526	0.999996	1	4	0.246682	55	response to iron ion	BP
6724	GO:0042592	0.00011226	0.0535855	0.999979	1	10	2.35917	526	homeostatic process	BP
8285	GO:0048878	0.000202321	0.0927118	0.999968	1	8	1.62361	362	chemical homeostasis	BP
6663	GO:0042364	0.000266045	0.117223	0.999985	1	4	0.304988	68	water-soluble vitamin biosynthetic process	BP
6761	GO:0042744	0.000318181	0.135003	0.999981	1	4	0.331899	74	hydrogen peroxide catabolic process	BP
4521	GO:0017089	0.000346538	0.135911	0.999998	1	2	0.0313958	7	glycolipid transporter activity	MF
3232	GO:0010035	0.000347572	0.135911	0.99992	1	11	3.30553	737	response to inorganic substance	BP
4242	GO:0016491	0.000355913	0.135911	0.999893	1	16	6.3285	1411	oxidoreductase activity	MF
9332	GO:0065008	0.000374132	0.13826	0.999901	1	13	4.37748	976	regulation of biological quality	BP
7904	GO:0046914	0.000413222	0.147934	0.999869	1	17	6.99679	1560	transition metal ion binding	MF
6760	GO:0042743	0.000481182	0.167043	0.999969	1	4	0.36778	82	hydrogen peroxide metabolic process	BP
7883	GO:0046872	0.00056468	0.186728	0.999772	1	29	16.2361	3620	metal ion binding	MF
2704	GO:0009110	0.000570486	0.186728	0.999961	1	4	0.37675	84	vitamin biosynthetic process	BP
3238	GO:0010043	0.000612572	0.191612	0.999977	1	3	0.179405	40	response to zinc ion	BP
6900	GO:0043169	0.000619359	0.191612	0.999748	1	29	16.3214	3639	cation binding	MF
7712	GO:0046340	0.000636745	0.191612	0.999994	1	2	0.035881	8	diacylglycerol catabolic process	BP
8816	GO:0051861	0.000652309	0.191612	0.999994	1	2	0.0403661	9	glycolipid binding	MF
5926	GO:0033273	0.000709238	0.203126	0.999993	1	2	0.0448512	10	response to vitamin	BP
5545	GO:0031667	0.000732682	0.204722	0.999922	1	5	0.690709	154	response to nutrient levels	BP
1397	GO:0005576	0.000798158	0.217707	0.999782	1	12	4.27432	953	extracellular region	CC
1375	GO:0005506	0.0009432	0.251286	0.999863	1	6	1.15268	257	iron ion binding	MF
9883	GO:0072593	0.00110005	0.286412	0.99991	1	4	0.457482	102	reactive oxygen species metabolic process	BP
6204	GO:0034599	0.00118092	0.300637	0.999945	1	3	0.210801	47	cellular response to oxidative stress	BP
1103	GO:0004601	0.00135908	0.336267	0.999882	1	4	0.493363	110	peroxidase activity	MF
4329	GO:0016684	0.0014796	0.336267	0.999868	1	4	0.506819	113	oxidoreductase activity, acting on peroxide as acceptor	MF
7296	GO:0044712	0.00150127	0.336267	0.999644	1	9	2.69556	601
2634	GO:0008970	0.00154028	0.336267	0.999975	1	2	0.0583066	13	phosphatidylcholine 1-acylhydrolase activity	MF
3198	GO:0009991	0.00155583	0.336267	0.999803	1	5	0.825262	184	response to extracellular stimulus	BP
8979	GO:0052689	0.00155606	0.336267	0.999803	1	5	0.834232	186	carboxylic ester hydrolase activity	MF
4170	GO:0016298	0.00157288	0.336267	0.999858	1	4	0.488878	109	lipase activity	MF
4334	GO:0016705	0.00157843	0.336267	0.999747	1	6	1.2648	282	oxidoreductase activity, acting on paired donors, with incorporation or reduction of molecular oxygen	MF
7711	GO:0046339	0.00158506	0.336267	0.999974	1	2	0.0583066	13	diacylglycerol metabolic process	BP
2283	GO:0007584	0.00170513	0.355164	0.99997	1	2	0.0672768	15	response to nutrient	BP
7762	GO:0046461	0.00202047	0.406079	0.999962	1	2	0.0627917	14	neutral lipid catabolic process	BP
7765	GO:0046464	0.00202047	0.406079	0.999962	1	2	0.0627917	14	acylglycerol catabolic process	BP
8596	GO:0051235	0.00225694	0.445784	0.999867	1	3	0.251167	56	maintenance of location	BP
3037	GO:0009765	0.00240318	0.466624	0.99995	1	2	0.076247	17	photosynthesis, light harvesting	BP
9940	GO:0080027	0.00318251	0.597686	1	1	1	0.00448512	1	response to herbivore	BP
10458	GO:0102701	0.00318251	0.597686	1	1	1	0.00448512	1	tricyclene synthase activity	MF
7793	GO:0046503	0.00326812	0.603865	0.999919	1	2	0.0807322	18	glycerolipid catabolic process	BP
7974	GO:0047372	0.00341872	0.621664	0.999914	1	2	0.0807322	18	acylglycerol lipase activity	MF
3447	GO:0010333	0.00374741	0.670787	0.999899	1	2	0.0941875	21	terpene synthase activity	MF
7942	GO:0047134	0.00408596	0.678233	0.999885	1	2	0.0986726	22	protein-disulfide reductase activity	MF
2882	GO:0009522	0.00414135	0.678233	0.999882	1	2	0.103158	23	photosystem I	CC
1951	GO:0006662	0.00477006	0.678233	0.999853	1	2	0.112128	25	glycerol ether metabolic process	BP
3334	GO:0010187	0.00497651	0.678233	0.999844	1	2	0.103158	23	negative regulation of seed germination	BP
1210	GO:0004791	0.00511672	0.678233	0.999837	1	2	0.112128	25	thioredoxin-disulfide reductase activity	MF
4130	GO:0016168	0.00532944	0.678233	0.999826	1	2	0.121098	27	chlorophyll binding	MF
1297	GO:0005158	0.0053875	0.678233	1	1	1	0.00448512	1	insulin receptor binding	MF
1569	GO:0005979	0.0053875	0.678233	1	1	1	0.00448512	1	regulation of glycogen biosynthetic process	BP
3676	GO:0010827	0.0053875	0.678233	1	1	1	0.00448512	1	regulation of glucose transport	BP
3677	GO:0010829	0.0053875	0.678233	1	1	1	0.00448512	1	negative regulation of glucose transport	BP
5129	GO:0030500	0.0053875	0.678233	1	1	1	0.00448512	1	regulation of bone mineralization	BP
5130	GO:0030505	0.0053875	0.678233	1	1	1	0.00448512	1	inorganic diphosphate transport	BP
5213	GO:0030730	0.0053875	0.678233	1	1	1	0.00448512	1	sequestering of triglyceride	BP
5567	GO:0031952	0.0053875	0.678233	1	1	1	0.00448512	1	regulation of protein autophosphorylation	BP
5568	GO:0031953	0.0053875	0.678233	1	1	1	0.00448512	1	negative regulation of protein autophosphorylation	BP
7515	GO:0045719	0.0053875	0.678233	1	1	1	0.00448512	1	negative regulation of glycogen biosynthetic process	BP
7703	GO:0046324	0.0053875	0.678233	1	1	1	0.00448512	1	regulation of glucose import	BP
7704	GO:0046325	0.0053875	0.678233	1	1	1	0.00448512	1	negative regulation of glucose import	BP
7829	GO:0046626	0.0053875	0.678233	1	1	1	0.00448512	1	regulation of insulin receptor signaling pathway	BP
7830	GO:0046627	0.0053875	0.678233	1	1	1	0.00448512	1	negative regulation of insulin receptor signaling pathway	BP
8339	GO:0050427	0.0053875	0.678233	1	1	1	0.00448512	1	3'-phosphoadenosine 5'-phosphosulfate metabolic process	BP
8369	GO:0050656	0.0053875	0.678233	1	1	1	0.00448512	1	3'-phosphoadenosine 5'-phosphosulfate binding	MF
9371	GO:0070167	0.0053875	0.678233	1	1	1	0.00448512	1	regulation of biomineral tissue development	BP
9527	GO:0070873	0.0053875	0.678233	1	1	1	0.00448512	1	regulation of glycogen metabolic process	BP
9528	GO:0070874	0.0053875	0.678233	1	1	1	0.00448512	1	negative regulation of glycogen metabolic process	BP
10511	GO:1900076	0.0053875	0.678233	1	1	1	0.00448512	1	regulation of cellular response to insulin stimulus	BP
10512	GO:1900077	0.0053875	0.678233	1	1	1	0.00448512	1	negative regulation of cellular response to insulin stimulus	BP
4630	GO:0018904	0.00593947	0.739593	0.999794	1	2	0.125583	28	ether metabolic process	BP
4423	GO:0016838	0.00606128	0.746646	0.999789	1	2	0.116613	26	carbon-oxygen lyase activity, acting on phosphates	MF
3235	GO:0010038	0.0062888	0.766431	0.998663	1	6	1.69089	377	response to metal ion	BP
5222	GO:0030786	0.00686414	0.827743	0.999988	1	1	0.00897024	2	(RS)-norcoclaurine 6-O-methyltransferase activity	MF
3901	GO:0015603	0.00704604	0.832159	0.999988	1	1	0.00897024	2	iron chelate transmembrane transporter activity	MF
8857	GO:0051980	0.00704604	0.832159	0.999988	1	1	0.00897024	2	iron-nicotianamine transmembrane transporter activity	MF
7294	GO:0044710	0.00747304	0.866191	0.996395	1	26	16.2944	3633
2883	GO:0009523	0.00752514	0.866191	0.999703	1	2	0.148009	33	photosystem II	CC
8470	GO:0050896	0.00756102	0.866191	0.996289	1	28	18.2051	4059	response to stimulus	BP
2829	GO:0009349	0.00795357	0.902139	0.999984	1	1	0.00897024	2	riboflavin synthase complex	CC
4406	GO:0016814	0.00833376	0.935996	0.999655	1	2	0.130068	29	hydrolase activity, acting on carbon-nitrogen (but not peptide) bonds, in cyclic amidines	MF
329	GO:0000977	0.00864927	0.94491	0.999164	1	3	0.426086	95	RNA polymerase II regulatory region sequence-specific DNA binding	MF
345	GO:0001012	0.00864927	0.94491	0.999164	1	3	0.426086	95	RNA polymerase II regulatory region DNA binding	MF
4811	GO:0019756	0.00882554	0.94491	0.999981	1	1	0.00897024	2	cyanogenic glycoside biosynthetic process	BP
6648	GO:0042341	0.00882554	0.94491	0.999981	1	1	0.00897024	2	cyanogenic glycoside metabolic process	BP
10415	GO:0102002	0.00882554	0.94491	0.999981	1	1	0.00897024	2	valine N-monooxygenase (oxime forming) activity	MF
2365	GO:0008171	0.00901867	0.956308	0.999608	1	2	0.152494	34	O-methyltransferase activity	MF
3919	GO:0015688	0.00910326	0.956308	0.999979	1	1	0.00897024	2	iron chelate transport	BP
4321	GO:0016671	0.00918243	0.956308	0.999597	1	2	0.152494	34	oxidoreductase activity, acting on a sulfur group of donors, disulfide as acceptor	MF
6039	GO:0033855	0.00955764	0.962195	0.999977	1	1	0.00897024	2	nicotianamine aminotransferase activity	MF
2561	GO:0008703	0.00959707	0.962195	0.99997	1	1	0.0134554	3	5-amino-6-(5-phosphoribosylamino)uracil reductase activity	MF
4319	GO:0016668	0.00968027	0.962195	0.999563	1	2	0.152494	34	oxidoreductase activity, acting on a sulfur group of donors, NAD(P) as acceptor	MF
5059	GO:0030248	0.00976716	0.962195	0.999976	1	1	0.00897024	2	cellulose binding	MF
5108	GO:0030410	0.00991088	0.962195	0.999976	1	1	0.00897024	2	nicotianamine synthase activity	MF
5110	GO:0030417	0.00991088	0.962195	0.999976	1	1	0.00897024	2	nicotianamine metabolic process	BP
5111	GO:0030418	0.00991088	0.962195	0.999976	1	1	0.00897024	2	nicotianamine biosynthetic process	BP
9817	GO:0072351	0.00991088	0.962195	0.999976	1	1	0.00897024	2	tricarboxylic acid biosynthetic process	BP
7207	GO:0044281	0.0101786	0.979879	0.995889	1	14	7.1134	1586	small molecule metabolic process	BP
5375	GO:0031214	0.010319	0.980867	0.999974	1	1	0.00897024	2	biomineral tissue development	BP
8034	GO:0047918	0.0103601	0.980867	0.999973	1	1	0.00897024	2	GDP-mannose 3,5-epimerase activity	MF
1277	GO:0005044	0.0107789	0.997567	0.999971	1	1	0.00897024	2	scavenger receptor activity	MF
6514	GO:0038024	0.0107789	0.997567	0.999971	1	1	0.00897024	2	cargo receptor activity	MF
7490	GO:0045599	0.0109716	0.997567	0.99997	1	1	0.00897024	2	negative regulation of fat cell differentiation	BP
5809	GO:0032869	0.0111357	0.997567	0.999969	1	1	0.00897024	2	cellular response to insulin stimulus	BP
9663	GO:0071375	0.0111357	0.997567	0.999969	1	1	0.00897024	2	cellular response to peptide hormone stimulus	BP
10711	GO:1901653	0.0111357	0.997567	0.999969	1	1	0.00897024	2	cellular response to peptide	BP
2554	GO:0008686	0.011146	0.997567	0.999969	1	1	0.00897024	2	3,4-dihydroxy-2-butanone-4-phosphate synthase activity	MF
10058	GO:0080184	0.0115163	1	0.999956	1	1	0.0134554	3	response to phenylpropanoid	BP
2021	GO:0006811	0.0123446	1	0.996571	1	7	2.54306	567	ion transport	BP
1936	GO:0006638	0.0126543	1	0.999342	1	2	0.161464	36	neutral lipid metabolic process	BP
1937	GO:0006639	0.0126543	1	0.999342	1	2	0.161464	36	acylglycerol metabolic process	BP
2881	GO:0009521	0.0131055	1	0.999301	1	2	0.197345	44	photosystem	CC
16	GO:0000032	0.0132864	1	0.999934	1	1	0.0179405	4	cell wall mannoprotein biosynthetic process	BP
1030	GO:0004476	0.0132864	1	0.999934	1	1	0.0179405	4	mannose-6-phosphate isomerase activity	MF
1610	GO:0006056	0.0132864	1	0.999934	1	1	0.0179405	4	mannoprotein metabolic process	BP
1611	GO:0006057	0.0132864	1	0.999934	1	1	0.0179405	4	mannoprotein biosynthetic process	BP
5493	GO:0031506	0.0132864	1	0.999934	1	1	0.0179405	4	cell wall glycoprotein biosynthetic process	BP
5996	GO:0033591	0.0132864	1	0.999934	1	1	0.0179405	4	response to L-ascorbic acid	BP
2817	GO:0009309	0.0140748	1	0.999223	1	2	0.179405	40	amine biosynthetic process	BP
6674	GO:0042401	0.0140748	1	0.999223	1	2	0.179405	40	cellular biogenic amine biosynthetic process	BP
2802	GO:0009267	0.014335	1	0.998329	1	3	0.488878	109	cellular response to starvation	BP
7489	GO:0045598	0.0144139	1	0.999931	1	1	0.0134554	3	regulation of fat cell differentiation	BP
5164	GO:0030600	0.0145899	1	0.99993	1	1	0.0134554	3	feruloyl esterase activity	MF
3398	GO:0010266	0.0146347	1	0.999929	1	1	0.0134554	3	response to vitamin B1	BP
10727	GO:1901678	0.0147961	1	0.999919	1	1	0.0179405	4	iron coordination entity transport	BP
7191	GO:0044248	0.0148647	1	0.994637	1	10	4.50306	1004	cellular catabolic process	BP
6245	GO:0034756	0.0149081	1	0.999926	1	1	0.0134554	3	regulation of iron ion transport	BP
6385	GO:0035529	0.0152544	1	0.999923	1	1	0.0134554	3	NADH pyrophosphatase activity	MF
2592	GO:0008835	0.0153213	1	0.999913	1	1	0.0179405	4	diaminohydroxyphosphoribosylaminopyrimidine deaminase activity	MF
5808	GO:0032868	0.0163558	1	0.999911	1	1	0.0134554	3	response to insulin	BP
10231	GO:0090575	0.0166695	1	0.998991	1	2	0.197345	44	RNA polymerase II transcription factor complex	CC
5070	GO:0030278	0.0168428	1	0.999906	1	1	0.0134554	3	regulation of ossification	BP
6615	GO:0042221	0.0192146	1	0.991582	1	14	7.81756	1743	response to chemical	BP
2912	GO:0009570	0.0197549	1	0.994618	1	6	2.09904	468	chloroplast stroma	CC
5547	GO:0031669	0.0201057	1	0.997335	1	3	0.55167	123	cellular response to nutrient levels	BP
7754	GO:0046443	0.0201412	1	0.999839	1	1	0.0224256	5	FAD metabolic process	BP
2891	GO:0009532	0.0202082	1	0.994466	1	6	2.11249	471	plastid stroma	CC
3073	GO:0009821	0.020304	1	0.999829	1	1	0.0269107	6	alkaloid biosynthetic process	BP
6726	GO:0042594	0.0204792	1	0.997266	1	3	0.56064	125	response to starvation	BP
5598	GO:0032025	0.0206768	1	0.99983	1	1	0.0224256	5	response to cobalt ion	BP
8019	GO:0047763	0.0216795	1	0.999813	1	1	0.0224256	5	caffeate O-methyltransferase activity	MF
768	GO:0003935	0.0218721	1	0.999821	1	1	0.0179405	4	GTP cyclohydrolase II activity	MF
1058	GO:0004528	0.0220113	1	0.999819	1	1	0.0179405	4	phosphodiesterase I activity	MF
145	GO:0000302	0.0220191	1	0.996975	1	3	0.614461	137	response to reactive oxygen species	BP
9944	GO:0080031	0.0222639	1	0.999794	1	1	0.0269107	6	methyl salicylate esterase activity	MF
1330	GO:0005319	0.0224635	1	0.998398	1	2	0.242196	54	lipid transporter activity	MF
7815	GO:0046556	0.0228982	1	0.999804	1	1	0.0179405	4	alpha-L-arabinofuranosidase activity	MF
4807	GO:0019748	0.0237173	1	0.995293	1	4	1.13025	252	secondary metabolic process	BP
142	GO:0000293	0.0242489	1	0.999756	1	1	0.0269107	6	ferric-chelate reductase activity	MF
4347	GO:0016723	0.0242489	1	0.999756	1	1	0.0269107	6	oxidoreductase activity, oxidizing metal ions, NAD or NADP as acceptor	MF
9421	GO:0070404	0.0246393	1	0.999748	1	1	0.0269107	6	NADH binding	MF
2660	GO:0009056	0.0252385	1	0.98922	1	12	6.37784	1422	catabolic process	BP
2725	GO:0009143	0.0255485	1	0.999729	1	1	0.0269107	6	nucleoside triphosphate catabolic process	BP
523	GO:0002084	0.0259546	1	0.99972	1	1	0.0269107	6	protein depalmitoylation	BP
6597	GO:0042157	0.0259546	1	0.99972	1	1	0.0269107	6	lipoprotein metabolic process	BP
6598	GO:0042159	0.0259546	1	0.99972	1	1	0.0269107	6	lipoprotein catabolic process	BP
10389	GO:0098734	0.0259546	1	0.99972	1	1	0.0269107	6	macromolecule depalmitoylation	BP
10677	GO:1901505	0.0261445	1	0.997975	1	2	0.255652	57	carbohydrate derivative transmembrane transporter activity	MF
3770	GO:0015035	0.0261786	1	0.99797	1	2	0.260137	58	protein disulfide oxidoreductase activity	MF
4420	GO:0016835	0.0262899	1	0.996135	1	3	0.641372	143	carbon-oxygen lyase activity	MF
766	GO:0003933	0.0272003	1	0.999705	1	1	0.0224256	5	GTP cyclohydrolase activity	MF
4597	GO:0018298	0.0278582	1	0.997767	1	2	0.260137	58	protein-chromophore linkage	BP
8373	GO:0050661	0.0285683	1	0.997674	1	2	0.282563	63	NADP binding	MF
2852	GO:0009416	0.0286438	1	0.991505	1	6	2.35469	525	response to light stimulus	BP
3644	GO:0010677	0.0286886	1	0.999658	1	1	0.0269107	6	negative regulation of cellular carbohydrate metabolic process	BP
4439	GO:0016860	0.0293239	1	0.997582	1	2	0.269107	60	intramolecular oxidoreductase activity	MF
2487	GO:0008474	0.0295729	1	0.999626	1	1	0.0313958	7	palmitoyl-(protein) hydrolase activity	MF
10370	GO:0098599	0.0295729	1	0.999626	1	1	0.0313958	7	palmitoyl hydrolase activity	MF
6991	GO:0043434	0.0302682	1	0.999619	1	1	0.0269107	6	response to peptide hormone	BP
10710	GO:1901652	0.0302682	1	0.999619	1	1	0.0269107	6	response to peptide	BP
7321	GO:0044798	0.0310596	1	0.997359	1	2	0.269107	60	nuclear transcription factor complex	CC
9831	GO:0072387	0.0313736	1	0.999579	1	1	0.0313958	7	flavin adenine dinucleotide metabolic process	BP
328	GO:0000976	0.0313887	1	0.995057	1	3	0.699679	156	transcription regulatory region sequence-specific DNA binding	MF
5179	GO:0030643	0.0332577	1	0.999517	1	1	0.035881	8	cellular phosphate ion homeostasis	BP
9853	GO:0072502	0.0332577	1	0.999517	1	1	0.035881	8	cellular trivalent inorganic anion homeostasis	BP
2697	GO:0009101	0.0335421	1	0.999508	1	1	0.035881	8	glycoprotein biosynthetic process	BP
5546	GO:0031668	0.0340218	1	0.994474	1	3	0.686223	153	cellular response to extracellular stimulus	BP
4181	GO:0016323	0.034037	1	0.999504	1	1	0.0313958	7	basolateral plasma membrane	CC
10422	GO:0102099	0.0340901	1	0.999492	1	1	0.035881	8	FAD-dependent urate hydroxylase activity	MF
5810	GO:0032870	0.0345213	1	0.996891	1	2	0.273592	61	cellular response to hormone stimulus	BP
9533	GO:0070887	0.0355788	1	0.991998	1	4	1.21098	270	cellular response to chemical stimulus	BP
10734	GO:1901699	0.0356819	1	0.996726	1	2	0.282563	63	cellular response to nitrogen compound	BP
3771	GO:0015036	0.0365542	1	0.996595	1	2	0.309473	69	disulfide oxidoreductase activity	MF
2982	GO:0009684	0.0378496	1	0.999373	1	1	0.035881	8	indoleacetic acid biosynthetic process	BP
7979	GO:0047429	0.0379083	1	0.999361	1	1	0.0403661	9	nucleoside-triphosphate diphosphatase activity	MF
4876	GO:0019953	0.0389353	1	0.999317	1	1	0.0448512	10	sexual reproduction	BP
9754	GO:0071732	0.0391482	1	0.999318	1	1	0.0403661	9	cellular response to nitric oxide	BP
2093	GO:0006950	0.0397033	1	0.978959	1	19	12.6077	2811	response to stress	BP
3698	GO:0010906	0.0397055	1	0.999309	1	1	0.035881	8	regulation of glucose metabolic process	BP
1118	GO:0004620	0.0408724	1	0.995956	1	2	0.309473	69	phospholipase activity	MF
2822	GO:0009314	0.0409587	1	0.986788	1	6	2.55652	570	response to radiation	BP
9710	GO:0071496	0.0410562	1	0.99282	1	3	0.740045	165	cellular response to external stimulus	BP
2932	GO:0009611	0.0412047	1	0.99278	1	3	0.775926	173	response to wounding	BP
9852	GO:0072501	0.041206	1	0.999235	1	1	0.0448512	10	cellular divalent inorganic anion homeostasis	BP
3036	GO:0009759	0.0419529	1	0.999206	1	1	0.0448512	10	indole glucosinolate biosynthetic process	BP
2972	GO:0009664	0.0421932	1	0.995745	1	2	0.336384	75	plant-type cell wall organization	BP
7273	GO:0044550	0.0423829	1	0.992489	1	3	0.802837	179	secondary metabolite biosynthetic process	BP
7590	GO:0045912	0.0427742	1	0.999185	1	1	0.0403661	9	negative regulation of carbohydrate metabolic process	BP
3720	GO:0010962	0.0433662	1	0.999151	1	1	0.0448512	10	regulation of glucan biosynthetic process	BP
5821	GO:0032885	0.0433662	1	0.999151	1	1	0.0448512	10	regulation of polysaccharide biosynthetic process	BP
1304	GO:0005215	0.0437424	1	0.981144	1	10	5.44045	1213	transporter activity	MF
2032	GO:0006826	0.0442651	1	0.999116	1	1	0.0448512	10	iron ion transport	BP
10629	GO:1901292	0.0442677	1	0.999115	1	1	0.0448512	10	nucleoside phosphate catabolic process	BP
10735	GO:1901700	0.0446283	1	0.981595	1	9	4.79011	1068	response to oxygen-containing compound	BP
2981	GO:0009683	0.0447373	1	0.999096	1	1	0.0448512	10	indoleacetic acid metabolic process	BP
4960	GO:0030002	0.0460174	1	0.999034	1	1	0.0493363	11	cellular anion homeostasis	BP
5084	GO:0030320	0.0460174	1	0.999034	1	1	0.0493363	11	cellular monovalent inorganic anion homeostasis	BP
9419	GO:0070402	0.0462082	1	0.999018	1	1	0.0538214	12	NADPH binding	MF
4784	GO:0019628	0.0468279	1	0.998999	1	1	0.0493363	11	urate catabolic process	BP
7740	GO:0046415	0.0468279	1	0.998999	1	1	0.0493363	11	urate metabolic process	BP
9753	GO:0071731	0.0474923	1	0.998971	1	1	0.0493363	11	response to nitric oxide	BP
8112	GO:0048316	0.0476213	1	0.994865	1	2	0.354325	79	seed development	BP
10688	GO:1901564	0.0481158	1	0.979878	1	9	4.72283	1053	organonitrogen compound metabolic process	BP
5460	GO:0031409	0.0482511	1	0.998937	1	1	0.0493363	11	pigment binding	MF
6073	GO:0034035	0.0487428	1	0.998926	1	1	0.0448512	10	purine ribonucleoside bisphosphate metabolic process	BP
3226	GO:0010029	0.049722	1	0.99451	1	2	0.354325	79	regulation of seed germination	BP
1633	GO:0006091	0.0506395	1	0.990367	1	3	0.847688	189	generation of precursor metabolites and energy	BP
10829	GO:1902170	0.0506446	1	0.998818	1	1	0.0538214	12	cellular response to reactive nitrogen species	BP
10690	GO:1901566	0.0510342	1	0.982643	1	6	2.65519	592	organonitrogen compound biosynthetic process	BP
3039	GO:0009768	0.0515066	1	0.998777	1	1	0.0538214	12	photosynthesis, light harvesting in photosystem I	BP
860	GO:0004089	0.0516724	1	0.998769	1	1	0.0538214	12	carbonate dehydratase activity	MF
2410	GO:0008270	0.0517324	1	0.978069	1	9	4.8215	1075	zinc ion binding	MF
8264	GO:0048830	0.0533361	1	0.998688	1	1	0.0538214	12	adventitious root development	BP
1900	GO:0006576	0.0546994	1	0.993626	1	2	0.38572	86	cellular biogenic amine metabolic process	BP
7161	GO:0044106	0.0546994	1	0.993626	1	2	0.38572	86	cellular amine metabolic process	BP
8205	GO:0048581	0.0554637	1	0.993492	1	2	0.36778	82	negative regulation of post-embryonic development	BP
370	GO:0001101	0.0556374	1	0.978875	1	7	3.49839	780	response to acid chemical	BP
4117	GO:0016138	0.0565893	1	0.998521	1	1	0.0538214	12	glycoside biosynthetic process	BP
2980	GO:0009682	0.0576602	1	0.998445	1	1	0.0627917	14	induced systemic resistance	BP
2809	GO:0009298	0.0580331	1	0.998433	1	1	0.0583066	13	GDP-mannose biosynthetic process	BP
4693	GO:0019238	0.0585453	1	0.998416	1	1	0.0538214	12	cyclohydrolase activity	MF
4415	GO:0016829	0.0587339	1	0.984485	1	4	1.48457	331	lyase activity	MF
8529	GO:0051093	0.058877	1	0.988106	1	3	0.847688	189	negative regulation of developmental process	BP
7188	GO:0044242	0.0600759	1	0.992625	1	2	0.390205	87	cellular lipid catabolic process	BP
7289	GO:0044703	0.0608653	1	0.998256	1	1	0.0672768	15	multi-organism reproductive process	BP
10522	GO:1900140	0.0611539	1	0.992415	1	2	0.403661	90	regulation of seedling development	BP
4788	GO:0019673	0.0620471	1	0.998196	1	1	0.0627917	14	GDP-mannose metabolic process	BP
5820	GO:0032881	0.0620547	1	0.998186	1	1	0.0672768	15	regulation of polysaccharide metabolic process	BP
6649	GO:0042343	0.0621248	1	0.998182	1	1	0.0672768	15	indole glucosinolate metabolic process	BP
9662	GO:0071369	0.06252	1	0.998179	1	1	0.0583066	13	cellular response to ethylene stimulus	BP
1398	GO:0005578	0.0629488	1	0.998166	1	1	0.0538214	12	proteinaceous extracellular matrix	CC
1067	GO:0004551	0.0632887	1	0.998113	1	1	0.0672768	15	nucleotide diphosphatase activity	MF
2184	GO:0007154	0.0634273	1	0.98679	1	3	0.897024	200	cell communication	BP
6208	GO:0034614	0.0634656	1	0.998111	1	1	0.0627917	14	cellular response to reactive oxygen species	BP
2953	GO:0009641	0.0639291	1	0.998083	1	1	0.0627917	14	shade avoidance	BP
7286	GO:0044699	0.0640405	1	0.960365	1	41	33.7685	7529
8634	GO:0051287	0.0661035	1	0.991435	1	2	0.412631	92	NAD binding	MF
3358	GO:0010214	0.0663363	1	0.997934	1	1	0.0627917	14	seed coat development	BP
7209	GO:0044283	0.0676457	1	0.975331	1	6	2.86151	638	small molecule biosynthetic process	BP
1422	GO:0005667	0.0682069	1	0.991002	1	2	0.426086	95	transcription factor complex	CC
1355	GO:0005385	0.0685293	1	0.997794	1	1	0.0627917	14	zinc ion transmembrane transporter activity	MF
2926	GO:0009605	0.0692655	1	0.968939	1	9	5.13995	1146	response to external stimulus	BP
7247	GO:0044434	0.0697338	1	0.968688	1	9	5.16686	1152	chloroplast part	CC
3195	GO:0009986	0.0698868	1	0.997683	1	1	0.0717619	16	cell surface	CC
3801	GO:0015140	0.070736	1	0.997616	1	1	0.076247	17	malate transmembrane transporter activity	MF
3718	GO:0010959	0.0710683	1	0.997603	1	1	0.0717619	16	regulation of metal ion transport	BP
5080	GO:0030308	0.0710802	1	0.997593	1	1	0.076247	17	negative regulation of cell growth	BP
4318	GO:0016667	0.071304	1	0.990349	1	2	0.452997	101	oxidoreductase activity, acting on a sulfur group of donors	MF
479	GO:0001871	0.0714653	1	0.99032	1	2	0.435057	97	pattern binding	MF
5058	GO:0030247	0.0714653	1	0.99032	1	2	0.435057	97	polysaccharide binding	MF
4842	GO:0019852	0.0715599	1	0.997569	1	1	0.0717619	16	L-ascorbic acid metabolic process	BP
4843	GO:0019853	0.0715599	1	0.997569	1	1	0.0717619	16	L-ascorbic acid biosynthetic process	BP
4063	GO:0016042	0.0733446	1	0.983786	1	3	0.959816	214	lipid catabolic process	BP
4440	GO:0016861	0.0734839	1	0.997416	1	1	0.0807322	18	intramolecular oxidoreductase activity, interconverting aldoses and ketoses	MF
7248	GO:0044435	0.074016	1	0.966373	1	9	5.22965	1166	plastid part	CC
10733	GO:1901698	0.0746063	1	0.983388	1	3	0.986726	220	response to nitrogen compound	BP
4116	GO:0016137	0.0750413	1	0.997323	1	1	0.0717619	16	glycoside metabolic process	BP
6943	GO:0043255	0.0756554	1	0.997268	1	1	0.076247	17	regulation of carbohydrate biosynthetic process	BP
3750	GO:0014070	0.0762124	1	0.982881	1	3	0.991212	221	response to organic cyclic compound	BP
493	GO:0001933	0.0768036	1	0.997174	1	1	0.0807322	18	negative regulation of protein phosphorylation	BP
9790	GO:0071949	0.0772523	1	0.99715	1	1	0.076247	17	FAD binding	MF
7472	GO:0045493	0.0780789	1	0.997078	1	1	0.0807322	18	xylan catabolic process	BP
83	GO:0000162	0.0782641	1	0.997064	1	1	0.0807322	18	tryptophan biosynthetic process	BP
7683	GO:0046219	0.0782641	1	0.997064	1	1	0.0807322	18	indolalkylamine biosynthetic process	BP
6402	GO:0035601	0.0799038	1	0.996938	1	1	0.0807322	18	protein deacylation	BP
10388	GO:0098732	0.0799038	1	0.996938	1	1	0.0807322	18	macromolecule deacylation	BP
8508	GO:0051051	0.0806667	1	0.996888	1	1	0.076247	17	negative regulation of transport	BP
4120	GO:0016144	0.0829272	1	0.996671	1	1	0.0941875	21	S-glycoside biosynthetic process	BP
4813	GO:0019758	0.0829272	1	0.996671	1	1	0.0941875	21	glycosinolate biosynthetic process	BP
4816	GO:0019761	0.0829272	1	0.996671	1	1	0.0941875	21	glucosinolate biosynthetic process	BP
4694	GO:0019239	0.083786	1	0.996618	1	1	0.0852173	19	deaminase activity	MF
6643	GO:0042326	0.0839514	1	0.996595	1	1	0.0897024	20	negative regulation of phosphorylation	BP
7234	GO:0044421	0.0853394	1	0.979911	1	3	1.01364	226	extracellular region part	CC
3895	GO:0015556	0.0854276	1	0.996472	1	1	0.0897024	20	C4-dicarboxylate transmembrane transporter activity	MF
5984	GO:0033554	0.0856526	1	0.964116	1	7	3.65537	815	cellular response to stress	BP
7458	GO:0045454	0.0868759	1	0.986841	1	2	0.493363	110	cell redox homeostasis	BP
8915	GO:0052482	0.0895949	1	0.996104	1	1	0.0941875	21	defense response by cell wall thickening	BP
8921	GO:0052544	0.0895949	1	0.996104	1	1	0.0941875	21	defense response by callose deposition in cell wall	BP
700	GO:0003756	0.0901843	1	0.996061	1	1	0.0897024	20	protein disulfide isomerase activity	MF
4443	GO:0016864	0.0901843	1	0.996061	1	1	0.0897024	20	intramolecular oxidoreductase activity, transposing S-S bonds	MF
4309	GO:0016651	0.090307	1	0.986005	1	2	0.529244	118	oxidoreductase activity, acting on NAD(P)H	MF
9709	GO:0071495	0.0922731	1	0.98554	1	2	0.479908	107	cellular response to endogenous stimulus	BP
9089	GO:0055086	0.0923806	1	0.971607	1	4	1.73126	386	nucleobase-containing small molecule metabolic process	BP
3032	GO:0009753	0.0929805	1	0.985349	1	2	0.529244	118	response to jasmonic acid	BP
9069	GO:0055062	0.0945444	1	0.995635	1	1	0.103158	23	phosphate ion homeostasis	BP
9856	GO:0072506	0.0945444	1	0.995635	1	1	0.103158	23	trivalent inorganic anion homeostasis	BP
4490	GO:0016998	0.0950588	1	0.995587	1	1	0.103158	23	cell wall macromolecule catabolic process	BP
2696	GO:0009100	0.0953161	1	0.995571	1	1	0.0986726	22	glycoprotein metabolic process	BP
3983	GO:0015833	0.0964624	1	0.995437	1	1	0.112128	25	peptide transport	BP
4433	GO:0016853	0.0965624	1	0.976052	1	3	1.09885	245	isomerase activity	MF
4402	GO:0016810	0.0976652	1	0.984179	1	2	0.506819	113	hydrolase activity, acting on carbon-nitrogen (but not peptide) bonds	MF
5291	GO:0031012	0.0982791	1	0.995297	1	1	0.0941875	21	extracellular matrix	CC
1327	GO:0005310	0.0983856	1	0.995266	1	1	0.103158	23	dicarboxylic acid transmembrane transporter activity	MF
9864	GO:0072523	0.0986157	1	0.995235	1	1	0.107643	24	purine-containing compound catabolic process	BP
4338	GO:0016709	0.0986414	1	0.983917	1	2	0.5427	121	oxidoreductase activity, acting on paired donors, with incorporation or reduction of molecular oxygen, NAD(P)H as one donor, and incorporation of one atom of oxygen	MF
7001	GO:0043467	0.0988578	1	0.995203	1	1	0.112128	25	regulation of generation of precursor metabolites and energy	BP
4396	GO:0016799	0.0989835	1	0.995199	1	1	0.107643	24	hydrolase activity, hydrolyzing N-glycosyl compounds	MF
2928	GO:0009607	0.0991293	1	0.956998	1	7	4.00073	892	response to biotic stimulus	BP
2816	GO:0009308	0.0994728	1	0.983703	1	2	0.5427	121	amine metabolic process	BP
1892	GO:0006568	0.0996347	1	0.995143	1	1	0.103158	23	tryptophan metabolic process	BP
1904	GO:0006586	0.0996347	1	0.995143	1	1	0.103158	23	indolalkylamine metabolic process	BP
1660	GO:0006144	0.103539	1	0.994729	1	1	0.112128	25	purine nucleobase metabolic process	BP
4054	GO:0016021	0.103811	1	0.935449	1	23	17.8194	3973	integral component of membrane	CC
8920	GO:0052543	0.103861	1	0.994695	1	1	0.112128	25	callose deposition in cell wall	BP
2	GO:0000003	0.104134	1	0.994667	1	1	0.112128	25	reproduction	BP
10606	GO:1901135	0.105292	1	0.961003	1	5	2.49821	557	carbohydrate derivative metabolic process	BP
2943	GO:0009628	0.105363	1	0.94488	1	11	7.31075	1630	response to abiotic stimulus	BP
9086	GO:0055083	0.106506	1	0.994408	1	1	0.116613	26	monovalent inorganic anion homeostasis	BP
10369	GO:0098590	0.10921	1	0.994123	1	1	0.112128	25	plasma membrane region	CC
8919	GO:0052542	0.109562	1	0.994075	1	1	0.116613	26	defense response by callose deposition	BP
8768	GO:0051716	0.11227	1	0.946921	1	8	4.66901	1041	cellular response to stimulus	BP
3084	GO:0009835	0.114659	1	0.993458	1	1	0.139039	31	fruit ripening	BP
9855	GO:0072505	0.115419	1	0.993392	1	1	0.125583	28	divalent inorganic anion homeostasis	BP
5056	GO:0030245	0.117137	1	0.993199	1	1	0.121098	27	cellulose catabolic process	BP
3101	GO:0009862	0.119403	1	0.992901	1	1	0.134554	30	systemic acquired resistance, salicylic acid mediated signaling pathway	BP
8914	GO:0052386	0.119878	1	0.992851	1	1	0.130068	29	cell wall thickening	BP
3581	GO:0010563	0.120327	1	0.992805	1	1	0.125583	28	negative regulation of phosphorus metabolic process	BP
7601	GO:0045936	0.120327	1	0.992805	1	1	0.125583	28	negative regulation of phosphate metabolic process	BP
10736	GO:1901701	0.12096	1	0.977789	1	2	0.583066	130	cellular response to oxygen-containing compound	BP
4391	GO:0016790	0.121226	1	0.992685	1	1	0.130068	29	thiolester hydrolase activity	MF
4802	GO:0019725	0.122301	1	0.966435	1	3	1.22444	273	cellular homeostasis	BP
9746	GO:0071695	0.123606	1	0.992357	1	1	0.148009	33	anatomical structure maturation	BP
10715	GO:1901657	0.124559	1	0.965542	1	3	1.23789	276	glycosyl compound metabolic process	BP
3093	GO:0009851	0.125332	1	0.992169	1	1	0.130068	29	auxin biosynthetic process	BP
1400	GO:0005618	0.126184	1	0.950625	1	5	2.68659	599	cell wall	CC
5081	GO:0030312	0.126184	1	0.950625	1	5	2.68659	599	external encapsulating structure	CC
8626	GO:0051275	0.12769	1	0.991855	1	1	0.134554	30	beta-glucan catabolic process	BP
2850	GO:0009414	0.128068	1	0.964136	1	3	1.27826	285	response to water deprivation	BP
3642	GO:0010675	0.130599	1	0.991453	1	1	0.143524	32	regulation of cellular carbohydrate metabolic process	BP
2851	GO:0009415	0.131049	1	0.96293	1	3	1.29171	288	response to water	BP
5871	GO:0033037	0.131742	1	0.991299	1	1	0.143524	32	polysaccharide localization	BP
8922	GO:0052545	0.131742	1	0.991299	1	1	0.143524	32	callose localization	BP
8601	GO:0051241	0.132026	1	0.97447	1	2	0.605491	135	negative regulation of multicellular organismal process	BP
6806	GO:0042886	0.133033	1	0.991107	1	1	0.152494	34	amide transport	BP
6681	GO:0042435	0.134062	1	0.990982	1	1	0.143524	32	indole-containing compound biosynthetic process	BP
6042	GO:0033865	0.134417	1	0.990942	1	1	0.139039	31	nucleoside bisphosphate metabolic process	BP
6045	GO:0033875	0.134417	1	0.990942	1	1	0.139039	31	ribonucleoside bisphosphate metabolic process	BP
6070	GO:0034032	0.134417	1	0.990942	1	1	0.139039	31	purine nucleoside bisphosphate metabolic process	BP
1162	GO:0004693	0.136752	1	0.990626	1	1	0.134554	30	cyclin-dependent protein serine/threonine kinase activity	MF
10326	GO:0097472	0.136752	1	0.990626	1	1	0.134554	30	cyclin-dependent protein kinase activity	MF
4437	GO:0016857	0.137625	1	0.990466	1	1	0.152494	34	racemase and epimerase activity, acting on carbohydrates and derivatives	MF
3072	GO:0009820	0.139148	1	0.99024	1	1	0.156979	35	alkaloid metabolic process	BP
1977	GO:0006730	0.141766	1	0.989859	1	1	0.156979	35	one-carbon metabolic process	BP
7522	GO:0045735	0.142441	1	0.989759	1	1	0.156979	35	nutrient reservoir activity	MF
5019	GO:0030145	0.143479	1	0.989605	1	1	0.156979	35	manganese ion binding	MF
137	GO:0000287	0.144136	1	0.97062	1	2	0.654828	146	magnesium ion binding	MF
3230	GO:0010033	0.144999	1	0.927276	1	8	5.24311	1169	response to organic substance	BP
9639	GO:0071310	0.145026	1	0.970335	1	2	0.641372	143	cellular response to organic substance	BP
10915	GO:1902578	0.145314	1	0.921414	1	10	6.83084	1523
991	GO:0004402	0.145615	1	0.989303	1	1	0.148009	33	histone acetyltransferase activity	MF
10235	GO:0090595	0.145615	1	0.989303	1	1	0.148009	33	acetyl-CoA:L-lysine N6-acetyltransferase	MF
7595	GO:0045926	0.145902	1	0.989241	1	1	0.156979	35	negative regulation of growth	BP
1755	GO:0006357	0.146153	1	0.956628	1	3	1.30966	292	regulation of transcription from RNA polymerase II promoter	BP
5377	GO:0031224	0.151444	1	0.900892	1	23	18.6536	4159	intrinsic component of membrane	CC
2709	GO:0009117	0.151712	1	0.954218	1	3	1.35899	303	nucleotide metabolic process	BP
8062	GO:0048046	0.151834	1	0.954157	1	3	1.40833	314	apoplast	CC
251	GO:0000741	0.151982	1	0.988299	1	1	0.156979	35	karyogamy	BP
3342	GO:0010197	0.151982	1	0.988299	1	1	0.156979	35	polar nucleus fusion	BP
6542	GO:0040008	0.153999	1	0.953216	1	3	1.36796	305	regulation of growth	BP
2942	GO:0009627	0.154091	1	0.987927	1	1	0.17492	39	systemic acquired resistance	BP
10729	GO:1901681	0.154152	1	0.987934	1	1	0.165949	37	sulfur compound binding	MF
1990	GO:0006753	0.154724	1	0.952897	1	3	1.37245	306	nucleoside phosphate metabolic process	BP
8506	GO:0051049	0.155467	1	0.966833	1	2	0.681738	152	regulation of transport	BP
4346	GO:0016722	0.155678	1	0.987655	1	1	0.18389	41	oxidoreductase activity, oxidizing metal ions	MF
9635	GO:0071281	0.156633	1	0.987522	1	1	0.170435	38	cellular response to iron ion	BP
6243	GO:0034754	0.157777	1	0.987317	1	1	0.179405	40	cellular hormone metabolic process	BP
8057	GO:0048037	0.157928	1	0.941293	1	4	2.10352	469	cofactor binding	MF
6898	GO:0043167	0.16049	1	0.890276	1	33	28.18	6283	ion binding	MF
7720	GO:0046364	0.162627	1	0.986484	1	1	0.188375	42	monosaccharide biosynthetic process	BP
3340	GO:0010193	0.163397	1	0.986376	1	1	0.17492	39	response to ozone	BP
7146	GO:0044036	0.164241	1	0.963766	1	2	0.722104	161	cell wall macromolecule metabolic process	BP
1647	GO:0006109	0.165735	1	0.985953	1	1	0.18389	41	regulation of carbohydrate metabolic process	BP
10717	GO:1901659	0.165905	1	0.963163	1	2	0.7535	168	glycosyl compound biosynthetic process	BP
1626	GO:0006082	0.16978	1	0.915728	1	7	4.50755	1005	organic acid metabolic process	BP
6369	GO:0035428	0.170557	1	0.98508	1	1	0.19286	43	hexose transmembrane transport	BP
7905	GO:0046915	0.173141	1	0.984625	1	1	0.18389	41	transition metal ion transmembrane transporter activity	MF
9745	GO:0071669	0.173727	1	0.960328	1	2	0.766956	171	plant-type cell wall organization or biogenesis	BP
6123	GO:0034284	0.175085	1	0.984241	1	1	0.197345	44	response to monosaccharide	BP
5455	GO:0031400	0.176332	1	0.984025	1	1	0.188375	42	negative regulation of protein modification process	BP
2776	GO:0009226	0.177354	1	0.983832	1	1	0.188375	42	nucleotide-sugar biosynthetic process	BP
4434	GO:0016854	0.178846	1	0.983541	1	1	0.19286	43	racemase and epimerase activity	MF
912	GO:0004180	0.180948	1	0.983129	1	1	0.197345	44	carboxypeptidase activity	MF
7780	GO:0046486	0.180978	1	0.957636	1	2	0.749015	167	glycerolipid metabolic process	BP
7750	GO:0046434	0.185571	1	0.982207	1	1	0.206316	46	organophosphate catabolic process	BP
8374	GO:0050662	0.186563	1	0.93817	1	3	1.48457	331	coenzyme binding	MF
10608	GO:1901137	0.186944	1	0.937984	1	3	1.48906	332	carbohydrate derivative biosynthetic process	BP
21	GO:0000041	0.187617	1	0.98179	1	1	0.210801	47	transition metal ion transport	BP
6948	GO:0043269	0.187938	1	0.981741	1	1	0.20183	45	regulation of ion transport	BP
4639	GO:0019005	0.188602	1	0.981616	1	1	0.197345	44	SCF ubiquitin ligase complex	CC
3382	GO:0010243	0.188923	1	0.954572	1	2	0.802837	179	response to organonitrogen compound	BP
6108	GO:0034219	0.189304	1	0.98144	1	1	0.215286	48	carbohydrate transmembrane transport	BP
7179	GO:0044212	0.189559	1	0.936704	1	3	1.54737	345	transcription regulatory region DNA binding	MF
3294	GO:0010114	0.189908	1	0.981317	1	1	0.215286	48	response to red light	BP
2677	GO:0009073	0.190145	1	0.981303	1	1	0.197345	44	aromatic amino acid family biosynthetic process	BP
9674	GO:0071417	0.191367	1	0.981052	1	1	0.197345	44	cellular response to organonitrogen compound	BP
327	GO:0000975	0.191654	1	0.935678	1	3	1.55634	347	regulatory region DNA binding	MF
354	GO:0001067	0.191654	1	0.935678	1	3	1.55634	347	regulatory region nucleic acid binding	MF
3102	GO:0009863	0.19351	1	0.980566	1	1	0.219771	49	salicylic acid mediated signaling pathway	BP
10694	GO:1901575	0.194291	1	0.895388	1	8	5.53912	1235	organic substance catabolic process	BP
1345	GO:0005355	0.195857	1	0.980073	1	1	0.219771	49	glucose transmembrane transporter activity	MF
3950	GO:0015758	0.195857	1	0.980073	1	1	0.219771	49	glucose transport	BP
7702	GO:0046323	0.195857	1	0.980073	1	1	0.219771	49	glucose import	BP
9816	GO:0072350	0.196128	1	0.980008	1	1	0.224256	50	tricarboxylic acid metabolic process	BP
2540	GO:0008645	0.199639	1	0.979257	1	1	0.224256	50	hexose transport	BP
3805	GO:0015145	0.199639	1	0.979257	1	1	0.224256	50	monosaccharide transmembrane transporter activity	MF
3808	GO:0015149	0.199639	1	0.979257	1	1	0.224256	50	hexose transmembrane transporter activity	MF
3090	GO:0009846	0.200206	1	0.979151	1	1	0.215286	48	pollen germination	BP
4119	GO:0016143	0.200965	1	0.978954	1	1	0.233226	52	S-glycoside metabolic process	BP
4812	GO:0019757	0.200965	1	0.978954	1	1	0.233226	52	glycosinolate metabolic process	BP
4815	GO:0019760	0.200965	1	0.978954	1	1	0.233226	52	glucosinolate metabolic process	BP
6680	GO:0042430	0.201405	1	0.978874	1	1	0.224256	50	indole-containing compound metabolic process	BP
3092	GO:0009850	0.201442	1	0.978882	1	1	0.215286	48	auxin metabolic process	BP
3948	GO:0015749	0.203987	1	0.978298	1	1	0.228741	51	monosaccharide transport	BP
2775	GO:0009225	0.205318	1	0.97801	1	1	0.224256	50	nucleotide-sugar metabolic process	BP
3417	GO:0010287	0.205394	1	0.977963	1	1	0.242196	54	plastoglobule	CC
7846	GO:0046700	0.2068	1	0.94739	1	2	0.852173	190	heterocycle catabolic process	BP
7201	GO:0044270	0.206965	1	0.947323	1	2	0.847688	189	cellular nitrogen compound catabolic process	BP
1472	GO:0005765	0.207287	1	0.977596	1	1	0.210801	47	lysosomal membrane	CC
9084	GO:0055081	0.207988	1	0.977402	1	1	0.228741	51	anion homeostasis	BP
8204	GO:0048580	0.208445	1	0.927262	1	3	1.55634	347	regulation of post-embryonic development	BP
7305	GO:0044763	0.20854	1	0.853603	1	29	24.9821	5570
7295	GO:0044711	0.208643	1	0.877999	1	10	7.46773	1665
1478	GO:0005774	0.21196	1	0.911934	1	4	2.3502	524	vacuolar membrane	CC
7469	GO:0045490	0.214258	1	0.975919	1	1	0.251167	56	pectin catabolic process	BP
2096	GO:0006955	0.214606	1	0.924078	1	3	1.58325	353	immune response	BP
11282	GO:2000026	0.214711	1	0.910345	1	4	2.33226	520	regulation of multicellular organismal development	BP
5818	GO:0032879	0.215653	1	0.943686	1	2	0.838717	187	regulation of localization	BP
9862	GO:0072521	0.217203	1	0.943001	1	2	0.897024	200	purine-containing compound metabolic process	BP
7190	GO:0044247	0.219195	1	0.97477	1	1	0.237711	53	cellular polysaccharide catabolic process	BP
7307	GO:0044765	0.219903	1	0.873525	1	9	6.64246	1481
2329	GO:0008081	0.220101	1	0.97456	1	1	0.233226	52	phosphoric diester hydrolase activity	MF
8562	GO:0051179	0.220835	1	0.860903	1	13	10.2261	2280	localization	BP
7470	GO:0045491	0.224462	1	0.973461	1	1	0.251167	56	xylan metabolic process	BP
9622	GO:0071248	0.226553	1	0.972941	1	1	0.251167	56	cellular response to metal ion	BP
2956	GO:0009644	0.227846	1	0.972566	1	1	0.282563	63	response to high light intensity	BP
6702	GO:0042542	0.228688	1	0.972374	1	1	0.269107	60	response to hydrogen peroxide	BP
1342	GO:0005351	0.229056	1	0.972296	1	1	0.260137	58	sugar:proton symporter activity	MF
1357	GO:0005402	0.229056	1	0.972296	1	1	0.260137	58	cation:sugar symporter activity	MF
2790	GO:0009251	0.231096	1	0.971793	1	1	0.251167	56	glucan catabolic process	BP
3063	GO:0009809	0.232269	1	0.971453	1	1	0.273592	61	lignin biosynthetic process	BP
7250	GO:0044437	0.234842	1	0.898417	1	4	2.46682	550	vacuolar part	CC
3866	GO:0015295	0.235994	1	0.970493	1	1	0.269107	60	solute:proton symporter activity	MF
2705	GO:0009112	0.236611	1	0.970339	1	1	0.264622	59	nucleobase metabolic process	BP
2008	GO:0006790	0.237684	1	0.933966	1	2	0.901509	201	sulfur compound metabolic process	BP
7147	GO:0044038	0.240903	1	0.969182	1	1	0.273592	61	cell wall macromolecule biosynthetic process	BP
9470	GO:0070589	0.240903	1	0.969182	1	1	0.273592	61	cellular component macromolecule biosynthetic process	BP
6686	GO:0042446	0.244891	1	0.968094	1	1	0.278077	62	hormone biosynthetic process	BP
3163	GO:0009941	0.244979	1	0.907667	1	3	1.7178	383	chloroplast envelope	CC
8765	GO:0051704	0.248187	1	0.870214	1	6	4.26983	952	multi-organism process	BP
2494	GO:0008483	0.249666	1	0.96678	1	1	0.273592	61	transaminase activity	MF
4376	GO:0016769	0.249666	1	0.96678	1	1	0.273592	61	transferase activity, transferring nitrogenous groups	MF
2885	GO:0009526	0.25101	1	0.90427	1	3	1.73574	387	plastid envelope	CC
9088	GO:0055085	0.253022	1	0.903121	1	3	1.77611	396	transmembrane transport	BP
4889	GO:0021700	0.25358	1	0.965614	1	1	0.309473	69	developmental maturation	BP
1930	GO:0006629	0.255128	1	0.865428	1	6	4.2205	941	lipid metabolic process	BP
4911	GO:0022414	0.257083	1	0.856975	1	7	5.11752	1141	reproductive process	BP
9619	GO:0071241	0.259586	1	0.963897	1	1	0.296018	66	cellular response to inorganic substance	BP
3007	GO:0009719	0.260494	1	0.861685	1	6	4.3416	968	response to endogenous stimulus	BP
2676	GO:0009072	0.268167	1	0.961332	1	1	0.296018	66	aromatic amino acid family metabolic process	BP
3062	GO:0009808	0.268929	1	0.961055	1	1	0.322929	72	lignin metabolic process	BP
3865	GO:0015294	0.2696	1	0.960871	1	1	0.309473	69	solute:cation symporter activity	MF
9808	GO:0072330	0.270494	1	0.918265	1	2	1.00915	225	monocarboxylic acid biosynthetic process	BP
8537	GO:0051119	0.271564	1	0.960251	1	1	0.318444	71	sugar transmembrane transporter activity	MF
5029	GO:0030162	0.275066	1	0.95919	1	1	0.300503	67	regulation of proteolysis	BP
2328	GO:0008080	0.276441	1	0.95874	1	1	0.309473	69	N-acetyltransferase activity	MF
2423	GO:0008289	0.276772	1	0.915102	1	2	1.01364	226	lipid binding	MF
8599	GO:0051239	0.276803	1	0.872037	1	4	2.6238	585	regulation of multicellular organismal process	BP
4449	GO:0016874	0.278293	1	0.91434	1	2	0.986726	220	ligase activity	MF
8767	GO:0051707	0.278779	1	0.858248	1	5	3.57464	797	response to other organism	BP
4754	GO:0019439	0.278832	1	0.914036	1	2	1.054	235	aromatic compound catabolic process	BP
7205	GO:0044275	0.283424	1	0.956477	1	1	0.322929	72	cellular carbohydrate catabolic process	BP
3927	GO:0015698	0.283866	1	0.956304	1	1	0.340869	76	inorganic anion transport	BP
5660	GO:0032269	0.284835	1	0.956016	1	1	0.322929	72	negative regulation of cellular protein metabolic process	BP
4941	GO:0022857	0.285056	1	0.844205	1	6	4.47166	997	transmembrane transporter activity	MF
10645	GO:1901361	0.285138	1	0.910784	1	2	1.06746	238	organic cyclic compound catabolic process	BP
3804	GO:0015144	0.288004	1	0.954941	1	1	0.340869	76	carbohydrate transmembrane transporter activity	MF
492	GO:0001932	0.289685	1	0.954403	1	1	0.327414	73	regulation of protein phosphorylation	BP
10672	GO:1901476	0.291878	1	0.953637	1	1	0.345354	77
2870	GO:0009505	0.293544	1	0.906371	1	2	1.06746	238	plant-type cell wall	CC
6992	GO:0043436	0.295551	1	0.836557	1	6	4.45821	994	oxoacid metabolic process	BP
7487	GO:0045596	0.298062	1	0.951538	1	1	0.336384	75	negative regulation of cell differentiation	BP
9722	GO:0071555	0.300251	1	0.874841	1	3	1.91515	427	cell wall organization	BP
1294	GO:0005102	0.301408	1	0.950356	1	1	0.345354	77	receptor binding	MF
2723	GO:0009141	0.302708	1	0.949857	1	1	0.372265	83	nucleoside triphosphate metabolic process	BP
7202	GO:0044271	0.303488	1	0.798747	1	12	10.1678	2267	cellular nitrogen compound biosynthetic process	BP
3367	GO:0010224	0.304317	1	0.949315	1	1	0.354325	79	response to UV-B	BP
4200	GO:0016410	0.309054	1	0.947617	1	1	0.354325	79	N-acyltransferase activity	MF
7238	GO:0044425	0.309595	1	0.773654	1	23	20.6181	4597	membrane part	CC
682	GO:0003700	0.311394	1	0.824786	1	6	4.71835	1052	DNA binding transcription factor activity	MF
3854	GO:0015238	0.312545	1	0.946316	1	1	0.372265	83	drug transmembrane transporter activity	MF
4421	GO:0016836	0.312837	1	0.946202	1	1	0.37675	84	hydro-lyase activity	MF
356	GO:0001071	0.313039	1	0.823551	1	6	4.72732	1054
580	GO:0002376	0.313924	1	0.866143	1	3	1.93309	431	immune system process	BP
6919	GO:0043207	0.315431	1	0.832195	1	5	3.7675	840	response to external biotic stimulus	BP
10216	GO:0090484	0.31631	1	0.944917	1	1	0.37675	84	drug transporter activity	MF
420	GO:0001558	0.316427	1	0.94486	1	1	0.38572	86	regulation of cell growth	BP
2939	GO:0009624	0.318691	1	0.943981	1	1	0.408146	91	response to nematode	BP
3011	GO:0009725	0.321334	1	0.827868	1	5	3.78993	845	response to hormone	BP
1399	GO:0005615	0.321487	1	0.942923	1	1	0.408146	91	extracellular space	CC
6780	GO:0042787	0.321715	1	0.942883	1	1	0.37675	84	protein ubiquitination involved in ubiquitin-dependent protein catabolic process	BP
5054	GO:0030243	0.322118	1	0.942715	1	1	0.38572	86	cellulose metabolic process	BP
3020	GO:0009739	0.324757	1	0.941666	1	1	0.412631	92	response to gibberellin	BP
8605	GO:0051248	0.327666	1	0.940594	1	1	0.37675	84	negative regulation of protein metabolic process	BP
2224	GO:0007275	0.328964	1	0.856292	1	3	2.03624	454	multicellular organism development	BP
8103	GO:0048284	0.333052	1	0.938442	1	1	0.399176	89	organelle fusion	BP
5573	GO:0031967	0.334139	1	0.852849	1	3	2.01382	449	organelle envelope	CC
5579	GO:0031975	0.334139	1	0.852849	1	3	2.01382	449	envelope	CC
2400	GO:0008238	0.334713	1	0.937802	1	1	0.38572	86	exopeptidase activity	MF
6642	GO:0042325	0.337735	1	0.936574	1	1	0.394691	88	regulation of phosphorylation	BP
6703	GO:0042545	0.338316	1	0.936298	1	1	0.421601	94	cell wall modification	BP
9858	GO:0072509	0.338618	1	0.936223	1	1	0.390205	87	divalent inorganic cation transmembrane transporter activity	MF
3024	GO:0009743	0.339317	1	0.935892	1	1	0.421601	94	response to carbohydrate	BP
5794	GO:0032787	0.345601	1	0.845084	1	3	2.07661	463	monocarboxylic acid metabolic process	BP
3001	GO:0009705	0.345977	1	0.933151	1	1	0.421601	94	plant-type vacuole membrane	CC
5535	GO:0031625	0.347631	1	0.932447	1	1	0.430572	96	ubiquitin protein ligase binding	MF
7411	GO:0045229	0.347844	1	0.843543	1	3	2.10352	469	external encapsulating structure organization	BP
2038	GO:0006839	0.35021	1	0.931367	1	1	0.426086	95	mitochondrial transport	BP
1057	GO:0004527	0.350833	1	0.931097	1	1	0.430572	96	exonuclease activity	MF
2248	GO:0007346	0.35226	1	0.930556	1	1	0.390205	87	regulation of mitotic cell cycle	BP
3371	GO:0010228	0.352449	1	0.930431	1	1	0.417116	93	vegetative to reproductive phase transition of meristem	BP
2996	GO:0009699	0.356107	1	0.928808	1	1	0.452997	101	phenylpropanoid biosynthetic process	BP
683	GO:0003712	0.356902	1	0.928496	1	1	0.430572	96	transcription cofactor activity	MF
7224	GO:0044389	0.356918	1	0.928469	1	1	0.444027	99	ubiquitin-like protein ligase binding	MF
4947	GO:0022892	0.357015	1	0.800937	1	5	3.92448	875	substrate-specific transporter activity	MF
3497	GO:0010410	0.360132	1	0.927069	1	1	0.444027	99	hemicellulose metabolic process	BP
4071	GO:0016053	0.361641	1	0.833956	1	3	2.10801	470	organic acid biosynthetic process	BP
7730	GO:0046394	0.361641	1	0.833956	1	3	2.10801	470	carboxylic acid biosynthetic process	BP
642	GO:0003006	0.362569	1	0.785129	1	6	4.83496	1078	developmental process involved in reproduction	BP
5032	GO:0030170	0.363157	1	0.925723	1	1	0.452997	101	pyridoxal phosphate binding	MF
4373	GO:0016765	0.367108	1	0.923918	1	1	0.484393	108	transferase activity, transferring alkyl or aryl (other than methyl) groups	MF
7050	GO:0043565	0.379186	1	0.799237	1	4	3.17995	709	sequence-specific DNA binding	MF
2887	GO:0009528	0.379841	1	0.918087	1	1	0.470938	105	plastid inner membrane	CC
3002	GO:0009706	0.379841	1	0.918087	1	1	0.470938	105	chloroplast inner membrane	CC
8426	GO:0050793	0.380402	1	0.798317	1	4	3.06334	683	regulation of developmental process	BP
2894	GO:0009535	0.380605	1	0.854851	1	2	1.37245	306	chloroplast thylakoid membrane	CC
9062	GO:0055035	0.380605	1	0.854851	1	2	1.37245	306	plastid thylakoid membrane	CC
6685	GO:0042445	0.382001	1	0.917057	1	1	0.479908	107	hormone metabolic process	BP
7292	GO:0044707	0.383469	1	0.75883	1	7	5.97418	1332
707	GO:0003824	0.384036	1	0.701479	1	41	38.8322	8658	catalytic activity	MF
5733	GO:0032501	0.384327	1	0.758113	1	7	5.97867	1333	multicellular organismal process	BP
4416	GO:0016830	0.386006	1	0.91512	1	1	0.502333	112	carbon-carbon lyase activity	MF
2362	GO:0008168	0.387219	1	0.850538	1	2	1.30966	292	methyltransferase activity	MF
3862	GO:0015291	0.390863	1	0.848112	1	2	1.33657	298	secondary active transmembrane transporter activity	MF
6145	GO:0034357	0.393473	1	0.846341	1	2	1.41281	315	photosynthetic membrane	CC
6743	GO:0042651	0.393473	1	0.846341	1	2	1.41281	315	thylakoid membrane	CC
7467	GO:0045488	0.394681	1	0.9109	1	1	0.502333	112	pectin metabolic process	BP
8624	GO:0051273	0.397545	1	0.909479	1	1	0.502333	112	beta-glucan metabolic process	BP
2539	GO:0008643	0.399432	1	0.90853	1	1	0.506819	113	carbohydrate transport	BP
2848	GO:0009411	0.400445	1	0.908027	1	1	0.502333	112	response to UV	BP
2954	GO:0009642	0.403097	1	0.906619	1	1	0.556155	124	response to light intensity	BP
1335	GO:0005342	0.404233	1	0.90611	1	1	0.502333	112	organic acid transmembrane transporter activity	MF
7917	GO:0046943	0.404233	1	0.90611	1	1	0.502333	112	carboxylic acid transmembrane transporter activity	MF
3489	GO:0010393	0.406996	1	0.904672	1	1	0.520274	116	galacturonan metabolic process	BP
4809	GO:0019752	0.407709	1	0.760396	1	5	4.1308	921	carboxylic acid metabolic process	BP
1579	GO:0005996	0.408599	1	0.903817	1	1	0.5427	121	monosaccharide metabolic process	BP
4688	GO:0019220	0.408854	1	0.903739	1	1	0.502333	112	regulation of phosphate metabolic process	BP
8558	GO:0051174	0.408854	1	0.903739	1	1	0.502333	112	regulation of phosphorus metabolic process	BP
9721	GO:0071554	0.411801	1	0.797062	1	3	2.32778	519	cell wall organization or biogenesis	BP
4355	GO:0016741	0.412888	1	0.833087	1	2	1.37693	307	transferase activity, transferring one-carbon groups	MF
7193	GO:0044255	0.413002	1	0.77261	1	4	3.21135	716	cellular lipid metabolic process	BP
2995	GO:0009698	0.420248	1	0.897665	1	1	0.556155	124	phenylpropanoid metabolic process	BP
2951	GO:0009639	0.421059	1	0.897246	1	1	0.5427	121	response to red or far red light	BP
3031	GO:0009751	0.422885	1	0.896244	1	1	0.556155	124	response to salicylic acid	BP
7203	GO:0044272	0.42478	1	0.895245	1	1	0.533729	119	sulfur compound biosynthetic process	BP
10646	GO:1901362	0.42722	1	0.692261	1	12	11.1545	2487	organic cyclic compound biosynthetic process	BP
3482	GO:0010383	0.428869	1	0.892982	1	1	0.55167	123	cell wall polysaccharide metabolic process	BP
8372	GO:0050660	0.430354	1	0.892149	1	1	0.56064	125	flavin adenine dinucleotide binding	MF
5481	GO:0031461	0.432129	1	0.891199	1	1	0.533729	119	cullin-RING ubiquitin ligase complex	CC
3052	GO:0009791	0.435611	1	0.778433	1	3	2.44439	545	post-embryonic development	BP
7651	GO:0046128	0.436446	1	0.888702	1	1	0.592036	132	purine ribonucleoside metabolic process	BP
6927	GO:0043230	0.438621	1	0.887533	1	1	0.5427	121	extracellular organelle	CC
9334	GO:0065010	0.438621	1	0.887533	1	1	0.5427	121	extracellular membrane-bounded organelle	CC
9351	GO:0070062	0.438621	1	0.887533	1	1	0.5427	121	extracellular exosome	CC
11070	GO:1903561	0.438621	1	0.887533	1	1	0.5427	121	extracellular vesicle	CC
6626	GO:0042278	0.441556	1	0.885782	1	1	0.601006	134	purine nucleoside metabolic process	BP
7249	GO:0044436	0.443608	1	0.810901	1	2	1.56531	349	thylakoid part	CC
4572	GO:0018130	0.447133	1	0.67826	1	11	10.3158	2300	heterocycle biosynthetic process	BP
5734	GO:0032502	0.45135	1	0.670163	1	12	11.1724	2491	developmental process	BP
7364	GO:0045087	0.451582	1	0.804948	1	2	1.51597	338	innate immune response	BP
3184	GO:0009968	0.454186	1	0.878386	1	1	0.605491	135	negative regulation of signal transduction	BP
1832	GO:0006486	0.457639	1	0.876332	1	1	0.592036	132	protein glycosylation	BP
6984	GO:0043413	0.457639	1	0.876332	1	1	0.592036	132	macromolecule glycosylation	BP
6224	GO:0034655	0.458472	1	0.875796	1	1	0.618947	138	nucleobase-containing compound catabolic process	BP
3010	GO:0009723	0.458698	1	0.875664	1	1	0.614461	137	response to ethylene	BP
2054	GO:0006873	0.459639	1	0.875084	1	1	0.623432	139	cellular ion homeostasis	BP
3067	GO:0009814	0.460011	1	0.874874	1	1	0.609976	136	defense response, incompatible interaction	BP
6791	GO:0042802	0.462193	1	0.79685	1	2	1.52943	341	identical protein binding	MF
1376	GO:0005507	0.463074	1	0.872978	1	1	0.632402	141	copper ion binding	MF
3864	GO:0015293	0.467798	1	0.870078	1	1	0.618947	138	symporter activity	MF
4197	GO:0016407	0.468505	1	0.869638	1	1	0.618947	138	acetyltransferase activity	MF
1380	GO:0005516	0.471283	1	0.867878	1	1	0.636887	142	calmodulin binding	MF
4956	GO:0023057	0.472473	1	0.867129	1	1	0.636887	142	negative regulation of signaling	BP
8603	GO:0051246	0.473731	1	0.787862	1	2	1.507	336	regulation of protein metabolic process	BP
2281	GO:0007568	0.474024	1	0.866113	1	1	0.668283	149	aging	BP
4360	GO:0016747	0.474315	1	0.787376	1	2	1.57428	351	transferase activity, transferring acyl groups other than amino-acyl groups	MF
3626	GO:0010648	0.478578	1	0.863233	1	1	0.645857	144	negative regulation of cell communication	BP
4098	GO:0016114	0.47862	1	0.863212	1	1	0.641372	143	terpenoid biosynthetic process	BP
2502	GO:0008514	0.478921	1	0.863024	1	1	0.636887	142	organic anion transmembrane transporter activity	MF
9359	GO:0070085	0.479494	1	0.86266	1	1	0.632402	141	glycosylation	BP
7486	GO:0045595	0.481329	1	0.86147	1	1	0.636887	142	regulation of cell differentiation	BP
2020	GO:0006810	0.481678	1	0.651086	1	10	9.46809	2111	transport	BP
2872	GO:0009507	0.482215	1	0.663436	1	8	7.43633	1658	chloroplast	CC
5057	GO:0030246	0.482643	1	0.78073	1	2	1.61913	361	carbohydrate binding	MF
3868	GO:0015297	0.482803	1	0.860492	1	1	0.654828	146	antiporter activity	MF
2732	GO:0009150	0.484123	1	0.859612	1	1	0.672768	150	purine ribonucleotide metabolic process	BP
5454	GO:0031399	0.489241	1	0.856282	1	1	0.641372	143	regulation of protein modification process	BP
1665	GO:0006163	0.492874	1	0.853804	1	1	0.690709	154	purine nucleotide metabolic process	BP
4786	GO:0019637	0.493277	1	0.73028	1	3	2.60585	581	organophosphate metabolic process	BP
5030	GO:0030163	0.49437	1	0.771209	1	2	1.62361	362	protein catabolic process	BP
9085	GO:0055082	0.502635	1	0.847155	1	1	0.704164	157	cellular chemical homeostasis	BP
4284	GO:0016616	0.50857	1	0.843019	1	1	0.713134	159	oxidoreductase activity, acting on the CH-OH group of donors, NAD or NADP as acceptor	MF
8595	GO:0051234	0.512685	1	0.62149	1	10	9.68337	2159	establishment of localization	BP
8216	GO:0048608	0.513753	1	0.754962	1	2	1.71332	382	reproductive structure development	BP
129	GO:0000272	0.514904	1	0.838531	1	1	0.717619	160	polysaccharide catabolic process	BP
4359	GO:0016746	0.51635	1	0.752747	1	2	1.69986	379	transferase activity, transferring acyl groups	MF
2711	GO:0009119	0.516564	1	0.837328	1	1	0.731075	163	ribonucleoside metabolic process	BP
10689	GO:1901565	0.516647	1	0.837288	1	1	0.713134	159	organonitrogen compound catabolic process	BP
3776	GO:0015075	0.518741	1	0.707588	1	3	2.7135	605	ion transmembrane transporter activity	MF
1972	GO:0006721	0.519073	1	0.835536	1	1	0.717619	160	terpenoid metabolic process	BP
1852	GO:0006520	0.52066	1	0.749047	1	2	1.68192	375	cellular amino acid metabolic process	BP
2895	GO:0009536	0.521761	1	0.625836	1	8	7.68301	1713	plastid	CC
4395	GO:0016798	0.52586	1	0.744514	1	2	1.74023	388	hydrolase activity, acting on glycosyl bonds	MF
2429	GO:0008299	0.52616	1	0.830345	1	1	0.731075	163	isoprenoid biosynthetic process	BP
3120	GO:0009888	0.531423	1	0.826459	1	1	0.708649	158	tissue development	BP
7208	GO:0044282	0.534178	1	0.824343	1	1	0.749015	167	small molecule catabolic process	BP
2936	GO:0009617	0.535456	1	0.736046	1	2	1.80302	402	response to bacterium	BP
5697	GO:0032403	0.535616	1	0.823256	1	1	0.749015	167	protein complex binding	MF
3139	GO:0009909	0.53702	1	0.822185	1	1	0.7535	168	regulation of flower development	BP
1485	GO:0005783	0.539041	1	0.688854	1	3	2.78077	620	endoplasmic reticulum	CC
11217	GO:1990234	0.539948	1	0.732057	1	2	1.7492	390	transferase complex	CC
75	GO:0000151	0.541066	1	0.819104	1	1	0.740045	165	ubiquitin ligase complex	CC
4390	GO:0016788	0.543076	1	0.613745	1	7	6.83981	1525	hydrolase activity, acting on ester bonds	MF
2794	GO:0009259	0.546452	1	0.814875	1	1	0.789381	176	ribonucleotide metabolic process	BP
10702	GO:1901607	0.547167	1	0.814334	1	1	0.771441	172	alpha-amino acid biosynthetic process	BP
2439	GO:0008324	0.551245	1	0.721801	1	2	1.82544	407	cation transmembrane transporter activity	MF
1537	GO:0005887	0.552595	1	0.810019	1	1	0.802837	179	integral component of plasma membrane	CC
11312	GO:2000112	0.560582	1	0.587523	1	8	7.97006	1777	regulation of cellular macromolecule biosynthetic process	BP
2968	GO:0009658	0.563607	1	0.801128	1	1	0.802837	179	chloroplast organization	BP
3671	GO:0010817	0.564762	1	0.800148	1	1	0.834232	186	regulation of hormone levels	BP
2708	GO:0009116	0.568101	1	0.797376	1	1	0.847688	189	nucleoside metabolic process	BP
1971	GO:0006720	0.569183	1	0.796501	1	1	0.820777	183	isoprenoid metabolic process	BP
3575	GO:0010556	0.572759	1	0.575211	1	8	8.05528	1796	regulation of macromolecule biosynthetic process	BP
4795	GO:0019693	0.574189	1	0.792269	1	1	0.856658	191	ribose phosphate metabolic process	BP
8271	GO:0048856	0.583487	1	0.584166	1	6	6.03697	1346	anatomical structure development	BP
7884	GO:0046873	0.585278	1	0.782767	1	1	0.847688	189	metal ion transmembrane transporter activity	MF
2543	GO:0008652	0.588451	1	0.779983	1	1	0.856658	191	cellular amino acid biosynthetic process	BP
8773	GO:0051726	0.590575	1	0.778125	1	1	0.843203	188	regulation of cell cycle	BP
336	GO:0000989	0.590634	1	0.778013	1	1	0.905994	202	transcription factor activity, transcription factor binding	MF
1978	GO:0006732	0.600744	1	0.768934	1	1	0.923935	206	coenzyme metabolic process	BP
1458	GO:0005743	0.603405	1	0.766515	1	1	0.914965	204	mitochondrial inner membrane	CC
8118	GO:0048364	0.607225	1	0.762999	1	1	0.914965	204	root development	BP
3014	GO:0009733	0.608334	1	0.761948	1	1	0.941875	210	response to auxin	BP
5417	GO:0031326	0.609103	1	0.537603	1	8	8.30196	1851	regulation of cellular biosynthetic process	BP
1620	GO:0006073	0.609688	1	0.7607	1	1	0.92842	207	cellular glucan metabolic process	BP
7148	GO:0044042	0.609688	1	0.7607	1	1	0.92842	207	glucan metabolic process	BP
335	GO:0000988	0.61285	1	0.757714	1	1	0.959816	214	transcription factor activity, protein binding	MF
3015	GO:0009734	0.613783	1	0.756829	1	1	0.968786	216	auxin-activated signaling pathway	BP
4959	GO:0030001	0.615332	1	0.755373	1	1	0.959816	214	metal ion transport	BP
6066	GO:0033993	0.615651	1	0.659045	1	2	2.10352	469	response to lipid	BP
2967	GO:0009657	0.616528	1	0.754263	1	1	0.932905	208	plastid organization	BP
6792	GO:0042803	0.617115	1	0.753702	1	1	0.93739	209	protein homodimerization activity	MF
1753	GO:0006355	0.618158	1	0.536883	1	7	7.36905	1643	regulation of transcription, DNA-templated	BP
2963	GO:0009651	0.618273	1	0.656332	1	2	2.09455	467	response to salt stress	BP
2574	GO:0008757	0.61904	1	0.751855	1	1	0.950846	212	S-adenosylmethionine-dependent methyltransferase activity	MF
11055	GO:1903506	0.619539	1	0.535414	1	7	7.37802	1645	regulation of nucleic acid-templated transcription	BP
11435	GO:2001141	0.621865	1	0.532934	1	7	7.39148	1648	regulation of RNA biosynthetic process	BP
5589	GO:0031988	0.622426	1	0.748632	1	1	0.91945	205
3121	GO:0009889	0.622951	1	0.522922	1	8	8.4096	1875	regulation of biosynthetic process	BP
669	GO:0003674	0.623231	1	0.501074	1	62	62.258	13881	molecular_function	MF
2094	GO:0006952	0.625802	1	0.554105	1	5	5.38663	1201	defense response	BP
4282	GO:0016614	0.626044	1	0.745064	1	1	0.986726	220	oxidoreductase activity, acting on CH-OH group of donors	MF
1377	GO:0005509	0.627328	1	0.743786	1	1	1.01812	227	calcium ion binding	MF
2743	GO:0009165	0.647595	1	0.723385	1	1	1.04055	232	nucleotide biosynthetic process	BP
10630	GO:1901293	0.647595	1	0.723385	1	1	1.04055	232	nucleoside phosphate biosynthetic process	BP
2149	GO:0007049	0.651249	1	0.719587	1	1	1.04055	232	cell cycle	BP
7844	GO:0046686	0.651744	1	0.719056	1	1	1.05849	236	response to cadmium ion	BP
2028	GO:0006820	0.652034	1	0.71877	1	1	1.03606	231	anion transport	BP
2662	GO:0009058	0.652188	1	0.453577	1	17	18.2679	4073	biosynthetic process	BP
8265	GO:0048831	0.652596	1	0.718192	1	1	1.02261	228	regulation of shoot system development	BP
2661	GO:0009057	0.652793	1	0.572407	1	3	3.29656	735	macromolecule catabolic process	BP
2500	GO:0008509	0.655516	1	0.715108	1	1	1.03606	231	anion transmembrane transporter activity	MF
7288	GO:0044702	0.65563	1	0.540867	1	4	4.40887	983
4946	GO:0022891	0.659682	1	0.564675	1	3	3.36384	750	substrate-specific transmembrane transporter activity	MF
8609	GO:0051252	0.660272	1	0.49111	1	7	7.65162	1706	regulation of RNA metabolic process	BP
3531	GO:0010468	0.660475	1	0.482132	1	8	8.67422	1934	regulation of gene expression	BP
4930	GO:0022804	0.66325	1	0.607543	1	2	2.26499	505	active transmembrane transporter activity	MF
10695	GO:1901576	0.663286	1	0.443847	1	16	17.3484	3868	organic substance biosynthetic process	BP
9149	GO:0060255	0.663733	1	0.471362	1	9	9.71029	2165	regulation of macromolecule metabolic process	BP
1383	GO:0005525	0.668367	1	0.701253	1	1	1.07643	240	GTP binding	MF
11313	GO:2000113	0.674286	1	0.694708	1	1	1.08988	243	negative regulation of cellular macromolecule biosynthetic process	BP
9331	GO:0065007	0.676599	1	0.420045	1	21	22.1475	4938	biological regulation	BP
1453	GO:0005737	0.67691	1	0.456679	1	9	9.81793	2189	cytoplasm	CC
4070	GO:0016052	0.679278	1	0.68909	1	1	1.12128	250	carbohydrate catabolic process	BP
7929	GO:0046983	0.686196	1	0.681198	1	1	1.13474	253	protein dimerization activity	MF
10917	GO:1902580	0.687117	1	0.680143	1	1	1.12577	251
2099	GO:0006970	0.687415	1	0.579544	1	2	2.3816	531	response to osmotic stress	BP
1931	GO:0006631	0.693652	1	0.672505	1	1	1.17062	261	fatty acid metabolic process	BP
11337	GO:2000241	0.693859	1	0.672265	1	1	1.16613	260	regulation of reproductive process	BP
5584	GO:0031982	0.694105	1	0.672015	1	1	1.11231	248	vesicle	CC
4637	GO:0019001	0.69562	1	0.670193	1	1	1.16165	259	guanyl nucleotide binding	MF
5759	GO:0032561	0.69562	1	0.670193	1	1	1.16165	259	guanyl ribonucleotide binding	MF
3054	GO:0009793	0.69777	1	0.66765	1	1	1.15716	258	embryo development ending in seed dormancy	BP
1818	GO:0006464	0.697818	1	0.45929	1	6	6.74562	1504	cellular protein modification process	BP
6467	GO:0036211	0.697818	1	0.45929	1	6	6.74562	1504	protein modification process	BP
4687	GO:0019219	0.699603	1	0.446479	1	7	7.92969	1768	regulation of nucleobase-containing compound metabolic process	BP
3577	GO:0010558	0.699618	1	0.665442	1	1	1.16613	260	negative regulation of macromolecule biosynthetic process	BP
8209	GO:0048585	0.7054	1	0.658462	1	1	1.19304	266	negative regulation of response to stimulus	BP
1565	GO:0005975	0.712109	1	0.475198	1	4	4.74077	1057	carbohydrate metabolic process	BP
7198	GO:0044264	0.714209	1	0.647605	1	1	1.23789	276	cellular polysaccharide metabolic process	BP
3051	GO:0009790	0.715634	1	0.645843	1	1	1.21547	271	embryo development	BP
8569	GO:0051186	0.720998	1	0.639061	1	1	1.26032	281	cofactor metabolic process	BP
7309	GO:0044767	0.723587	1	0.403117	1	9	10.2934	2295
8555	GO:0051171	0.724737	1	0.416935	1	7	8.12255	1811	regulation of nitrogen compound metabolic process	BP
10700	GO:1901605	0.724794	1	0.634225	1	1	1.25135	279	alpha-amino acid metabolic process	BP
5572	GO:0031966	0.725241	1	0.633634	1	1	1.27826	285	mitochondrial membrane	CC
6896	GO:0043161	0.725479	1	0.63334	1	1	1.26032	281	proteasome-mediated ubiquitin-dependent protein catabolic process	BP
5418	GO:0031327	0.725569	1	0.63323	1	1	1.25135	279	negative regulation of cellular biosynthetic process	BP
3557	GO:0010498	0.727093	1	0.631258	1	1	1.2648	282	proteasomal protein catabolic process	BP
10901	GO:1902494	0.7271	1	0.530616	1	2	2.51167	560	catalytic complex	CC
3122	GO:0009890	0.729489	1	0.628156	1	1	1.2648	282	negative regulation of biosynthetic process	BP
1372	GO:0005488	0.730581	1	0.352347	1	42	43.8824	9784	binding	MF
7192	GO:0044249	0.735578	1	0.365184	1	15	17.0524	3802	cellular biosynthetic process	BP
4945	GO:0022890	0.736639	1	0.618731	1	1	1.32311	295	inorganic cation transmembrane transporter activity	MF
9749	GO:0071705	0.737726	1	0.617295	1	1	1.30966	292	nitrogen compound transport	BP
10368	GO:0098589	0.739393	1	0.514657	1	2	2.55203	569	membrane region	CC
5575	GO:0031969	0.741952	1	0.611624	1	1	1.33208	297	chloroplast membrane	CC
9102	GO:0055114	0.742509	1	0.610842	1	1	1.3859	309	oxidation-reduction process	BP
10359	GO:0098542	0.743836	1	0.508775	1	2	2.63277	587	defense response to other organism	BP
7581	GO:0045893	0.745409	1	0.606944	1	1	1.33208	297	positive regulation of transcription, DNA-templated	BP
4069	GO:0016051	0.746114	1	0.605956	1	1	1.37693	307	carbohydrate biosynthetic process	BP
11057	GO:1903508	0.746887	1	0.604925	1	1	1.33657	298	positive regulation of nucleic acid-templated transcription	BP
6602	GO:0042170	0.749256	1	0.601663	1	1	1.35899	303	plastid membrane	CC
10936	GO:1902680	0.749513	1	0.601317	1	1	1.34554	300	positive regulation of RNA biosynthetic process	BP
9495	GO:0070727	0.750015	1	0.600625	1	1	1.34554	300	cellular macromolecule localization	BP
9983	GO:0080090	0.750396	1	0.377794	1	8	9.4053	2097	regulation of primary metabolic process	BP
4848	GO:0019866	0.751092	1	0.599124	1	1	1.36796	305	organelle inner membrane	CC
5659	GO:0032268	0.754625	1	0.594238	1	1	1.32311	295	regulation of cellular protein metabolic process	BP
8165	GO:0048513	0.755659	1	0.592764	1	1	1.36796	305	animal organ development	BP
2022	GO:0006812	0.755988	1	0.592277	1	1	1.41281	315	cation transport	BP
1412	GO:0005654	0.756955	1	0.590973	1	1	1.31863	294	nucleoplasm	CC
8611	GO:0051254	0.767582	1	0.575721	1	1	1.4173	316	positive regulation of RNA metabolic process	BP
7298	GO:0044723	0.774686	1	0.466492	1	2	2.76732	617
1270	GO:0004872	0.774903	1	0.564961	1	1	1.43524	320	receptor activity	MF
5379	GO:0031226	0.7788	1	0.559109	1	1	1.49355	333	intrinsic component of plasma membrane	CC
6759	GO:0042742	0.783961	1	0.551282	1	1	1.51597	338	defense response to bacterium	BP
3182	GO:0009966	0.788777	1	0.543869	1	1	1.53391	342	regulation of signal transduction	BP
3018	GO:0009737	0.790008	1	0.54194	1	1	1.57428	351	response to abscisic acid	BP
2357	GO:0008152	0.79073	1	0.282511	1	39	41.9179	9346	metabolic process	BP
5414	GO:0031323	0.791241	1	0.326884	1	8	9.80447	2186	regulation of cellular metabolic process	BP
7336	GO:0044877	0.792457	1	0.538149	1	1	1.507	336	macromolecular complex binding	MF
2011	GO:0006796	0.792635	1	0.37172	1	4	5.32384	1187	phosphate-containing compound metabolic process	BP
8742	GO:0051641	0.79526	1	0.533723	1	1	1.5384	343	cellular localization	BP
4861	GO:0019899	0.796375	1	0.531951	1	1	1.55185	346	enzyme binding	MF
4690	GO:0019222	0.79686	1	0.313597	1	9	10.9302	2437	regulation of metabolic process	BP
4953	GO:0023051	0.797951	1	0.529433	1	1	1.57876	352	regulation of signaling	BP
7600	GO:0045935	0.798572	1	0.528457	1	1	1.54737	345	positive regulation of nucleobase-containing compound metabolic process	BP
2010	GO:0006793	0.803301	1	0.357004	1	4	5.41354	1207	phosphorus metabolic process	BP
3576	GO:0010557	0.807168	1	0.514516	1	1	1.60119	357	positive regulation of macromolecule biosynthetic process	BP
3624	GO:0010646	0.807185	1	0.514479	1	1	1.61913	361	regulation of cell communication	BP
5327	GO:0031090	0.808296	1	0.304873	1	8	9.95697	2220	organelle membrane	CC
1068	GO:0004553	0.809402	1	0.510829	1	1	1.61913	361	hydrolase activity, hydrolyzing O-glycosyl compounds	MF
1846	GO:0006511	0.81825	1	0.495978	1	1	1.65501	369	ubiquitin-dependent protein catabolic process	BP
4874	GO:0019941	0.820337	1	0.492412	1	1	1.66398	371	modification-dependent protein catabolic process	BP
8557	GO:0051173	0.820485	1	0.492162	1	1	1.65501	369	positive regulation of nitrogen compound metabolic process	BP
5419	GO:0031328	0.821652	1	0.490153	1	1	1.66846	372	positive regulation of cellular biosynthetic process	BP
5415	GO:0031324	0.821827	1	0.489853	1	1	1.66398	371	negative regulation of cellular metabolic process	BP
3616	GO:0010628	0.822549	1	0.488604	1	1	1.67743	374	positive regulation of gene expression	BP
7075	GO:0043632	0.823532	1	0.486903	1	1	1.68192	375	modification-dependent macromolecule catabolic process	BP
6719	GO:0042578	0.824985	1	0.484375	1	1	1.69986	379	phosphoric ester hydrolase activity	MF
3123	GO:0009891	0.829583	1	0.476309	1	1	1.7178	383	positive regulation of biosynthetic process	BP
10307	GO:0097305	0.832301	1	0.471458	1	1	1.79405	400	response to alcohol	BP
2356	GO:0008150	0.836863	1	0.24655	1	59	61.5672	13727	biological_process	BP
7197	GO:0044262	0.837666	1	0.461811	1	1	1.78508	398	cellular carbohydrate metabolic process	BP
4753	GO:0019438	0.839053	1	0.263915	1	8	10.5625	2355	aromatic compound biosynthetic process	BP
1566	GO:0005976	0.843997	1	0.450173	1	1	1.83441	409	polysaccharide metabolic process	BP
10194	GO:0090407	0.847828	1	0.443014	1	1	1.8389	410	organophosphate biosynthetic process	BP
8167	GO:0048519	0.848791	1	0.313514	1	3	4.47166	997	negative regulation of biological process	BP
8541	GO:0051128	0.854182	1	0.430928	1	1	1.83441	409	regulation of cellular component organization	BP
4053	GO:0016020	0.85954	1	0.206926	1	19	22.6499	5050	membrane	CC
8736	GO:0051603	0.864916	1	0.409831	1	1	1.93309	431	proteolysis involved in cellular protein catabolic process	BP
4258	GO:0016567	0.867641	1	0.404344	1	1	1.94654	434	protein ubiquitination	BP
3606	GO:0010605	0.868112	1	0.403393	1	1	1.93757	432	negative regulation of macromolecule metabolic process	BP
7267	GO:0044459	0.877833	1	0.38329	1	1	2.05419	458	plasma membrane part	CC
5711	GO:0032446	0.882108	1	0.374217	1	1	2.05419	458	protein modification by small protein conjugation	BP
6931	GO:0043234	0.885325	1	0.211414	1	6	8.58452	1914	protein complex	CC
5870	GO:0033036	0.889403	1	0.27965	1	2	3.63743	811	macromolecule localization	BP
1749	GO:0006351	0.889472	1	0.2142	1	5	7.69647	1716	transcription, DNA-templated	BP
10345	GO:0097659	0.889472	1	0.2142	1	5	7.69647	1716	nucleic acid-templated transcription	BP
7242	GO:0044429	0.889591	1	0.357919	1	1	2.19322	489	mitochondrial part	CC
10367	GO:0098588	0.894056	1	0.206903	1	5	7.55743	1685	bounding membrane of organelle	CC
7235	GO:0044422	0.894106	1	0.161485	1	19	23.1791	5168	organelle part	CC
9119	GO:0060089	0.900703	1	0.332804	1	1	2.20219	491	molecular transducer activity	MF
3124	GO:0009892	0.901561	1	0.33081	1	1	2.21565	494	negative regulation of metabolic process	BP
7199	GO:0044265	0.90397	1	0.325167	1	1	2.27844	508	cellular macromolecule catabolic process	BP
3605	GO:0010604	0.904578	1	0.323742	1	1	2.25602	503	positive regulation of macromolecule metabolic process	BP
10647	GO:1901363	0.905513	1	0.141642	1	26	30.9159	6893	heterocyclic compound binding	MF
10286	GO:0097159	0.906502	1	0.14032	1	26	30.9384	6898	organic cyclic compound binding	MF
1820	GO:0006468	0.90878	1	0.313729	1	1	2.33226	520	protein phosphorylation	BP
1845	GO:0006508	0.909177	1	0.312782	1	1	2.30535	514	proteolysis	BP
8423	GO:0050789	0.911062	1	0.141556	1	16	20.3849	4545	regulation of biological process	BP
7200	GO:0044267	0.91274	1	0.168375	1	6	9.22589	2057	cellular protein metabolic process	BP
5786	GO:0032774	0.913659	1	0.174792	1	5	8.09116	1804	RNA biosynthetic process	BP
6223	GO:0034654	0.913714	1	0.166796	1	6	9.34251	2083	nucleobase-containing compound biosynthetic process	BP
2529	GO:0008610	0.914929	1	0.298731	1	1	2.39505	534	lipid biosynthetic process	BP
9481	GO:0070647	0.91528	1	0.297873	1	1	2.35469	525	protein modification by small protein conjugation or removal	BP
10918	GO:1902582	0.915341	1	0.297722	1	1	2.34572	523
5416	GO:0031325	0.915636	1	0.296985	1	1	2.37263	529	positive regulation of cellular metabolic process	BP
9340	GO:0070011	0.918118	1	0.290779	1	1	2.42645	541	peptidase activity, acting on L-amino acid peptides	MF
1491	GO:0005789	0.92009	1	0.285799	1	1	2.43094	542	endoplasmic reticulum membrane	CC
7186	GO:0044237	0.923048	1	0.116727	1	31	36.5672	8153	cellular metabolic process	BP
1396	GO:0005575	0.927164	1	0.130403	1	62	65.4783	14599	cellular_component	CC
2395	GO:0008233	0.927686	1	0.266123	1	1	2.55203	569	peptidase activity	MF
4176	GO:0016310	0.928483	1	0.264014	1	1	2.56997	573	phosphorylation	BP
4389	GO:0016787	0.933582	1	0.116627	1	11	15.375	3428	hydrolase activity	MF
3125	GO:0009893	0.942081	1	0.226528	1	1	2.72247	607	positive regulation of metabolic process	BP
671	GO:0003677	0.943253	1	0.123057	1	5	8.69665	1939	DNA binding	MF
6983	GO:0043412	0.948856	1	0.107071	1	6	9.84932	2196	macromolecule modification	BP
7900	GO:0046907	0.949247	1	0.205494	1	1	2.82114	629	intracellular transport	BP
8427	GO:0050794	0.949854	1	0.0882182	1	13	18.2455	4068	regulation of cellular process	BP
6218	GO:0034641	0.951955	1	0.0838015	1	14	19.4878	4345	cellular nitrogen compound metabolic process	BP
1536	GO:0005886	0.952976	1	0.0956221	1	7	11.4729	2558	plasma membrane	CC
7245	GO:0044432	0.958358	1	0.177209	1	1	3.0454	679	endoplasmic reticulum part	CC
6220	GO:0034645	0.958375	1	0.0897165	1	6	10.6118	2366	cellular macromolecule biosynthetic process	BP
7257	GO:0044446	0.959768	1	0.069234	1	17	23.0535	5140	intracellular organelle part	CC
2113	GO:0006996	0.960848	1	0.124541	1	2	4.71835	1052	organelle organization	BP
7241	GO:0044428	0.962252	1	0.103339	1	3	6.26571	1397	nuclear part	CC
3769	GO:0015031	0.96296	1	0.162167	1	1	3.16649	706	protein transport	BP
1379	GO:0005515	0.96366	1	0.100127	1	3	6.40027	1427	protein binding	MF
3033	GO:0009755	0.965014	1	0.155258	1	1	3.3459	746	hormone-mediated signaling pathway	BP
2017	GO:0006807	0.966475	1	0.0600082	1	15	21.2505	4738	nitrogen compound metabolic process	BP
8207	GO:0048583	0.967043	1	0.148329	1	1	3.27862	731	regulation of response to stimulus	BP
8170	GO:0048523	0.967673	1	0.146153	1	1	3.25171	725	negative regulation of cellular process	BP
7396	GO:0045184	0.968001	1	0.145009	1	1	3.29208	734	establishment of protein localization	BP
9747	GO:0071702	0.969366	1	0.102115	1	2	5.12201	1142	organic substance transport	BP
8747	GO:0051649	0.970307	1	0.136895	1	1	3.32347	741	establishment of localization in cell	BP
10644	GO:1901360	0.970398	1	0.0543446	1	14	20.4028	4549	organic cyclic compound metabolic process	BP
9748	GO:0071704	0.971838	1	0.0470199	1	31	38.5496	8595	organic substance metabolic process	BP
7779	GO:0046483	0.971876	1	0.0526589	1	13	19.3309	4310	heterocycle metabolic process	BP
2663	GO:0009059	0.972707	1	0.0622436	1	6	11.2263	2503	macromolecule biosynthetic process	BP
2336	GO:0008104	0.972835	1	0.127779	1	1	3.45354	770	protein localization	BP
4773	GO:0019538	0.973138	1	0.0613886	1	6	10.9751	2447	protein metabolic process	BP
3196	GO:0009987	0.974912	1	0.0423927	1	39	46.5555	10380	cellular process	BP
8169	GO:0048522	0.976971	1	0.112334	1	1	3.59258	801	positive regulation of cellular process	BP
4232	GO:0016462	0.977798	1	0.109161	1	1	3.57016	796	pyrophosphatase activity	MF
4409	GO:0016818	0.978464	1	0.106578	1	1	3.60155	803	hydrolase activity, acting on acid anhydrides, in phosphorus-containing anhydrides	MF
4408	GO:0016817	0.979387	1	0.102963	1	1	3.64192	812	hydrolase activity, acting on acid anhydrides	MF
4378	GO:0016773	0.979399	1	0.0737412	1	2	5.45839	1217	phosphotransferase activity, alcohol group as acceptor	MF
4064	GO:0016043	0.983689	1	0.0421127	1	5	10.1588	2265	cellular component organization	BP
7255	GO:0044444	0.983945	1	0.0286836	1	24	32.2256	7185	cytoplasmic part	CC
1050	GO:0004518	0.984021	1	0.0841197	1	1	3.95588	882	nuclease activity	MF
1404	GO:0005634	0.984766	1	0.0322305	1	10	16.7878	3743	nucleus	CC
1508	GO:0005829	0.985211	1	0.0469031	1	3	7.40493	1651	cytosol	CC
4172	GO:0016301	0.986555	1	0.0516738	1	2	5.92036	1320	kinase activity	MF
5861	GO:0032991	0.987027	1	0.032392	1	6	11.9439	2663	macromolecular complex	CC
4354	GO:0016740	0.988505	1	0.0257301	1	9	15.828	3529	transferase activity	MF
9771	GO:0071840	0.988635	1	0.0306719	1	5	10.6342	2371	cellular component organization or biogenesis	BP
1159	GO:0004674	0.989837	1	0.0583924	1	1	4.3416	968	protein serine/threonine kinase activity	MF
8166	GO:0048518	0.99335	1	0.0412236	1	1	4.74526	1058	positive regulation of biological process	BP
1454	GO:0005739	0.994156	1	0.03704	1	1	4.93363	1100	mitochondrion	CC
1157	GO:0004672	0.994358	1	0.0359713	1	1	4.87084	1086	protein kinase activity	MF
10314	GO:0097367	0.994804	1	0.0143287	1	6	13.0024	2899	carbohydrate derivative binding	MF
2191	GO:0007165	0.994896	1	0.0226668	1	2	7.09546	1582	signal transduction	BP
1975	GO:0006725	0.99563	1	0.0101245	1	11	19.8242	4420	cellular aromatic compound metabolic process	BP
4377	GO:0016772	0.995854	1	0.018944	1	2	7.13583	1591	transferase activity, transferring phosphorus-containing groups	MF
86	GO:0000166	0.997564	1	0.006839	1	7	15.2808	3407	nucleotide binding	MF
10626	GO:1901265	0.997564	1	0.006839	1	7	15.2808	3407	nucleoside phosphate binding	MF
1658	GO:0006139	0.99761	1	0.00617957	1	9	18.084	4032	nucleobase-containing compound metabolic process	BP
6454	GO:0036094	0.998424	1	0.00459983	1	7	15.8056	3524	small molecule binding	MF
6899	GO:0043168	0.998863	1	0.00361798	1	6	14.8009	3300	anion binding	MF
670	GO:0003676	0.999223	1	0.0024041	1	7	16.8641	3760	nucleic acid binding	MF
7237	GO:0044424	0.999311	1	0.00153443	1	40	52.1709	11632	intracellular part	CC
4077	GO:0016070	0.999321	1	0.00243951	1	5	14.0384	3130	RNA metabolic process	BP
6409	GO:0035639	0.999373	1	0.00250693	1	4	12.4372	2773	purine ribonucleoside triphosphate binding	MF
483	GO:0001883	0.999429	1	0.00230519	1	4	12.5404	2796	purine nucleoside binding	MF
5753	GO:0032550	0.999429	1	0.00230519	1	4	12.5404	2796	purine ribonucleoside binding	MF
5752	GO:0032549	0.999447	1	0.00223919	1	4	12.5808	2805	ribonucleoside binding	MF
482	GO:0001882	0.999452	1	0.00221775	1	4	12.5897	2807	nucleoside binding	MF
5756	GO:0032555	0.999473	1	0.00214349	1	4	12.6256	2815	purine ribonucleotide binding	MF
7187	GO:0044238	0.999482	1	0.00118953	1	23	36.2129	8074	primary metabolic process	BP
4518	GO:0017076	0.999483	1	0.00210575	1	4	12.648	2820	purine nucleotide binding	MF
5755	GO:0032553	0.999552	1	0.00184571	1	4	12.8005	2854	ribonucleotide binding	MF
7270	GO:0044464	0.999629	1	0.000924755	1	49	60.3294	13451	cell part	CC
1382	GO:0005524	0.999679	1	0.00157822	1	3	11.455	2554	ATP binding	MF
5758	GO:0032559	0.999732	1	0.00133693	1	3	11.6434	2596	adenyl ribonucleotide binding	MF
5154	GO:0030554	0.999738	1	0.00131202	1	3	11.6658	2601	adenyl nucleotide binding	MF
688	GO:0003723	0.999772	1	0.0022579	1	1	7.76823	1732	RNA binding	MF
6924	GO:0043227	0.999922	1	0.000203445	0.388444	21	36.1097	8051	membrane-bounded organelle	CC
10159	GO:0090304	0.999937	1	0.000272705	0.446302	5	16.4783	3674	nucleic acid metabolic process	BP
7196	GO:0044260	0.999961	1	0.000121881	0.279255	12	26.6954	5952	cellular macromolecule metabolic process	BP
6928	GO:0043231	0.999964	1	9.93175e-05	0.279255	20	35.8675	7997	intracellular membrane-bounded organelle	CC
6901	GO:0043170	0.99999	1	3.28606e-05	0.125484	12	28.0769	6260	macromolecule metabolic process	BP
6923	GO:0043226	0.999993	1	2.19255e-05	0.125484	21	38.5227	8589	organelle	CC
6926	GO:0043229	0.999997	1	1.03658e-05	0.118751	20	38.2222	8522	intracellular organelle	CC
2355	GO:0008146	1	1	0.935254	1	0	0.076247	17	sulfotransferase activity	MF
3870	GO:0015299	1	1	0.836831	1	0	0.188375	42	solute:proton antiporter activity	MF
1	GO:0000002	1	1	0.959737	1	0	0.0403661	9	mitochondrial genome maintenance	BP
3	GO:0000009	1	1	0.994601	1	0	0.00448512	1	alpha-1,6-mannosyltransferase activity	MF
4	GO:0000012	1	1	0.984356	1	0	0.0134554	3	single strand break repair	BP
5	GO:0000014	1	1	0.979543	1	0	0.0179405	4	single-stranded DNA endodeoxyribonuclease activity	MF
6	GO:0000015	1	1	0.967212	1	0	0.0313958	7	phosphopyruvate hydratase complex	CC
7	GO:0000018	1	1	0.928109	1	0	0.076247	17	regulation of DNA recombination	BP
8	GO:0000019	1	1	0.994221	1	0	0.00448512	1	regulation of mitotic recombination	BP
9	GO:0000023	1	1	0.974913	1	0	0.0224256	5	maltose metabolic process	BP
10	GO:0000024	1	1	0.990408	1	0	0.00897024	2	maltose biosynthetic process	BP
11	GO:0000025	1	1	0.988603	1	0	0.00897024	2	maltose catabolic process	BP
12	GO:0000026	1	1	0.985952	1	0	0.0134554	3	alpha-1,2-mannosyltransferase activity	MF
13	GO:0000027	1	1	0.91644	1	0	0.0941875	21	ribosomal large subunit assembly	BP
14	GO:0000028	1	1	0.929668	1	0	0.0807322	18	ribosomal small subunit assembly	BP
15	GO:0000030	1	1	0.907385	1	0	0.0986726	22	mannosyltransferase activity	MF
17	GO:0000033	1	1	0.989442	1	0	0.00897024	2	alpha-1,3-mannosyltransferase activity	MF
18	GO:0000035	1	1	0.982238	1	0	0.0179405	4	acyl binding	MF
19	GO:0000036	1	1	0.982522	1	0	0.0179405	4	acyl carrier activity	MF
20	GO:0000038	1	1	0.911156	1	0	0.0897024	20	very long-chain fatty acid metabolic process	BP
22	GO:0000042	1	1	0.989499	1	0	0.00897024	2	protein targeting to Golgi	BP
23	GO:0000045	1	1	0.946232	1	0	0.0493363	11	autophagosome assembly	BP
24	GO:0000049	1	1	0.822599	1	0	0.18389	41	tRNA binding	MF
25	GO:0000050	1	1	0.990346	1	0	0.0134554	3	urea cycle	BP
26	GO:0000053	1	1	0.994188	1	0	0.00897024	2	argininosuccinate metabolic process	BP
27	GO:0000054	1	1	0.954621	1	0	0.0448512	10	ribosomal subunit export from nucleus	BP
28	GO:0000055	1	1	0.976603	1	0	0.0224256	5	ribosomal large subunit export from nucleus	BP
29	GO:0000056	1	1	0.986185	1	0	0.0134554	3	ribosomal small subunit export from nucleus	BP
30	GO:0000060	1	1	0.95328	1	0	0.0403661	9	protein import into nucleus, translocation	BP
31	GO:0000062	1	1	0.952263	1	0	0.0493363	11	fatty-acyl-CoA binding	MF
32	GO:0000064	1	1	0.985758	1	0	0.0134554	3	L-ornithine transmembrane transporter activity	MF
33	GO:0000066	1	1	0.990948	1	0	0.00897024	2	mitochondrial ornithine transport	BP
34	GO:0000070	1	1	0.970152	1	0	0.0269107	6	mitotic sister chromatid segregation	BP
35	GO:0000075	1	1	0.823022	1	0	0.17492	39	cell cycle checkpoint	BP
36	GO:0000076	1	1	0.955332	1	0	0.0403661	9	DNA replication checkpoint	BP
37	GO:0000077	1	1	0.910826	1	0	0.0852173	19	DNA damage checkpoint	BP
38	GO:0000079	1	1	0.901311	1	0	0.103158	23	regulation of cyclin-dependent protein serine/threonine kinase activity	BP
39	GO:0000082	1	1	0.923753	1	0	0.076247	17	G1/S transition of mitotic cell cycle	BP
40	GO:0000083	1	1	0.988558	1	0	0.00897024	2	regulation of transcription involved in G1/S transition of mitotic cell cycle	BP
41	GO:0000086	1	1	0.978902	1	0	0.0179405	4	G2/M transition of mitotic cell cycle	BP
42	GO:0000095	1	1	0.989282	1	0	0.00897024	2	S-adenosyl-L-methionine transmembrane transporter activity	MF
43	GO:0000096	1	1	0.828995	1	0	0.18389	41	sulfur amino acid metabolic process	BP
44	GO:0000097	1	1	0.86644	1	0	0.139039	31	sulfur amino acid biosynthetic process	BP
45	GO:0000098	1	1	0.981215	1	0	0.0179405	4	sulfur amino acid catabolic process	BP
46	GO:0000099	1	1	0.989346	1	0	0.00897024	2	sulfur amino acid transmembrane transporter activity	MF
47	GO:0000101	1	1	0.994483	1	0	0.00448512	1	sulfur amino acid transport	BP
48	GO:0000103	1	1	0.972762	1	0	0.0269107	6	sulfate assimilation	BP
49	GO:0000104	1	1	0.978849	1	0	0.0179405	4	succinate dehydrogenase activity	MF
50	GO:0000105	1	1	0.961764	1	0	0.035881	8	histidine biosynthetic process	BP
51	GO:0000107	1	1	0.994432	1	0	0.00448512	1	imidazoleglycerol-phosphate synthase activity	MF
52	GO:0000109	1	1	0.960692	1	0	0.035881	8	nucleotide-excision repair complex	CC
53	GO:0000110	1	1	0.989079	1	0	0.00897024	2	nucleotide-excision repair factor 1 complex	CC
54	GO:0000111	1	1	0.988195	1	0	0.0134554	3	nucleotide-excision repair factor 2 complex	CC
55	GO:0000118	1	1	0.949505	1	0	0.0493363	11	histone deacetylase complex	CC
56	GO:0000120	1	1	0.960467	1	0	0.0403661	9	RNA polymerase I transcription factor complex	CC
57	GO:0000121	1	1	0.995463	1	0	0.00448512	1	glycerol-1-phosphatase activity	MF
58	GO:0000122	1	1	0.856767	1	0	0.152494	34	negative regulation of transcription from RNA polymerase II promoter	BP
59	GO:0000123	1	1	0.877476	1	0	0.130068	29	histone acetyltransferase complex	CC
60	GO:0000124	1	1	0.986534	1	0	0.0134554	3	SAGA complex	CC
61	GO:0000125	1	1	0.997377	1	0	0.00448512	1	PCAF complex	CC
62	GO:0000126	1	1	0.988663	1	0	0.00897024	2	transcription factor TFIIIB complex	CC
63	GO:0000127	1	1	0.982762	1	0	0.0134554	3	transcription factor TFIIIC complex	CC
64	GO:0000131	1	1	0.985659	1	0	0.0134554	3	incipient cellular bud site	CC
65	GO:0000132	1	1	0.994581	1	0	0.00448512	1	establishment of mitotic spindle orientation	BP
66	GO:0000138	1	1	0.980612	1	0	0.0179405	4	Golgi trans cisterna	CC
67	GO:0000139	1	1	0.0885822	1	0	2.31881	517	Golgi membrane	CC
68	GO:0000140	1	1	0.992153	1	0	0.00897024	2	acylglycerone-phosphate reductase activity	MF
69	GO:0000145	1	1	0.855542	1	0	0.143524	32	exocyst	CC
70	GO:0000146	1	1	0.990655	1	0	0.00897024	2	microfilament motor activity	MF
71	GO:0000147	1	1	0.984919	1	0	0.0134554	3	actin cortical patch assembly	BP
72	GO:0000148	1	1	0.904724	1	0	0.0986726	22	1,3-beta-D-glucan synthase complex	CC
73	GO:0000149	1	1	0.822314	1	0	0.206316	46	SNARE binding	MF
74	GO:0000150	1	1	0.955904	1	0	0.0493363	11	recombinase activity	MF
76	GO:0000152	1	1	0.917308	1	0	0.076247	17	nuclear ubiquitin ligase complex	CC
77	GO:0000153	1	1	0.983728	1	0	0.0179405	4	cytoplasmic ubiquitin ligase complex	CC
78	GO:0000154	1	1	0.848463	1	0	0.156979	35	rRNA modification	BP
79	GO:0000155	1	1	0.85072	1	0	0.156979	35	phosphorelay sensor kinase activity	MF
80	GO:0000156	1	1	0.958218	1	0	0.0403661	9	phosphorelay response regulator activity	MF
81	GO:0000159	1	1	0.922173	1	0	0.0807322	18	protein phosphatase type 2A complex	CC
82	GO:0000160	1	1	0.452805	1	0	0.798351	178	phosphorelay signal transduction system	BP
84	GO:0000164	1	1	0.980679	1	0	0.0224256	5	protein phosphatase type 1 complex	CC
85	GO:0000165	1	1	0.792529	1	0	0.237711	53	MAPK cascade	BP
87	GO:0000169	1	1	0.994663	1	0	0.00448512	1	activation of MAPK activity involved in osmosensory signaling pathway	BP
88	GO:0000171	1	1	0.997057	1	0	0.00448512	1	ribonuclease MRP activity	MF
89	GO:0000172	1	1	0.993933	1	0	0.00897024	2	ribonuclease MRP complex	CC
90	GO:0000175	1	1	0.880644	1	0	0.134554	30	3'-5'-exoribonuclease activity	MF
91	GO:0000176	1	1	0.966257	1	0	0.035881	8	nuclear exosome (RNase complex)	CC
92	GO:0000177	1	1	0.958855	1	0	0.0403661	9	cytoplasmic exosome (RNase complex)	CC
93	GO:0000178	1	1	0.914062	1	0	0.0897024	20	exosome (RNase complex)	CC
94	GO:0000179	1	1	0.979335	1	0	0.0179405	4	rRNA (adenine-N6,N6-)-dimethyltransferase activity	MF
95	GO:0000182	1	1	0.979412	1	0	0.0179405	4	rDNA binding	MF
96	GO:0000183	1	1	0.991662	1	0	0.00897024	2	chromatin silencing at rDNA	BP
97	GO:0000184	1	1	0.878741	1	0	0.125583	28	nuclear-transcribed mRNA catabolic process, nonsense-mediated decay	BP
98	GO:0000187	1	1	0.990864	1	0	0.00897024	2	activation of MAPK activity	BP
99	GO:0000209	1	1	0.657583	1	0	0.408146	91	protein polyubiquitination	BP
100	GO:0000210	1	1	0.976532	1	0	0.0269107	6	NAD+ diphosphatase activity	MF
101	GO:0000212	1	1	0.980312	1	0	0.0179405	4	meiotic spindle organization	BP
102	GO:0000213	1	1	0.99134	1	0	0.00897024	2	tRNA-intron endonuclease activity	MF
103	GO:0000214	1	1	0.988686	1	0	0.0134554	3	tRNA-intron endonuclease complex	CC
104	GO:0000215	1	1	0.995158	1	0	0.00448512	1	tRNA 2'-phosphotransferase activity	MF
105	GO:0000217	1	1	0.94803	1	0	0.0583066	13	DNA secondary structure binding	MF
106	GO:0000220	1	1	0.974267	1	0	0.0224256	5	vacuolar proton-transporting V-type ATPase, V0 domain	CC
107	GO:0000221	1	1	0.989393	1	0	0.00897024	2	vacuolar proton-transporting V-type ATPase, V1 domain	CC
108	GO:0000224	1	1	0.984791	1	0	0.0134554	3	peptide-N4-(N-acetyl-beta-glucosaminyl)asparagine amidase activity	MF
109	GO:0000225	1	1	0.996578	1	0	0.00448512	1	N-acetylglucosaminylphosphatidylinositol deacetylase activity	MF
110	GO:0000226	1	1	0.569227	1	0	0.538214	120	microtubule cytoskeleton organization	BP
111	GO:0000228	1	1	0.907061	1	0	0.0941875	21	nuclear chromosome	CC
112	GO:0000229	1	1	0.951379	1	0	0.0493363	11	cytoplasmic chromosome	CC
113	GO:0000234	1	1	0.984399	1	0	0.0179405	4	phosphoethanolamine N-methyltransferase activity	MF
114	GO:0000242	1	1	0.99579	1	0	0.00448512	1	pericentriolar material	CC
115	GO:0000243	1	1	0.939009	1	0	0.0627917	14	commitment complex	CC
116	GO:0000244	1	1	0.991197	1	0	0.00897024	2	spliceosomal tri-snRNP complex assembly	BP
117	GO:0000245	1	1	0.933707	1	0	0.0672768	15	spliceosomal complex assembly	BP
118	GO:0000247	1	1	0.994979	1	0	0.00448512	1	C-8 sterol isomerase activity	MF
119	GO:0000249	1	1	0.994701	1	0	0.00448512	1	C-22 sterol desaturase activity	MF
120	GO:0000253	1	1	0.997306	1	0	0.00448512	1	3-keto sterol reductase activity	MF
121	GO:0000254	1	1	0.988343	1	0	0.0134554	3	C-4 methylsterol oxidase activity	MF
122	GO:0000255	1	1	0.98443	1	0	0.0179405	4	allantoin metabolic process	BP
123	GO:0000256	1	1	0.988477	1	0	0.0134554	3	allantoin catabolic process	BP
124	GO:0000257	1	1	0.97619	1	0	0.0269107	6	nitrilase activity	MF
125	GO:0000266	1	1	0.921092	1	0	0.076247	17	mitochondrial fission	BP
126	GO:0000268	1	1	0.994239	1	0	0.00448512	1	peroxisome targeting sequence binding	MF
127	GO:0000270	1	1	0.983492	1	0	0.0134554	3	peptidoglycan metabolic process	BP
128	GO:0000271	1	1	0.391169	1	0	0.932905	208	polysaccharide biosynthetic process	BP
130	GO:0000274	1	1	0.995823	1	0	0.00448512	1	mitochondrial proton-transporting ATP synthase, stator stalk	CC
131	GO:0000275	1	1	0.988705	1	0	0.0134554	3	mitochondrial proton-transporting ATP synthase complex, catalytic core F(1)	CC
132	GO:0000276	1	1	0.996459	1	0	0.00448512	1	mitochondrial proton-transporting ATP synthase complex, coupling factor F(o)	CC
133	GO:0000278	1	1	0.949608	1	0	0.0493363	11	mitotic cell cycle	BP
134	GO:0000280	1	1	0.904085	1	0	0.0986726	22	nuclear division	BP
135	GO:0000281	1	1	0.933237	1	0	0.0672768	15	mitotic cytokinesis	BP
136	GO:0000285	1	1	0.975985	1	0	0.0224256	5	1-phosphatidylinositol-3-phosphate 5-kinase activity	MF
138	GO:0000288	1	1	0.957737	1	0	0.0448512	10	nuclear-transcribed mRNA catabolic process, deadenylation-dependent decay	BP
139	GO:0000289	1	1	0.927909	1	0	0.0807322	18	nuclear-transcribed mRNA poly(A) tail shortening	BP
140	GO:0000290	1	1	0.969	1	0	0.0269107	6	deadenylation-dependent decapping of nuclear-transcribed mRNA	BP
141	GO:0000291	1	1	0.917624	1	0	0.0941875	21	nuclear-transcribed mRNA catabolic process, exonucleolytic	BP
143	GO:0000295	1	1	0.929947	1	0	0.076247	17	adenine nucleotide transmembrane transporter activity	MF
144	GO:0000301	1	1	0.963635	1	0	0.035881	8	retrograde transport, vesicle recycling within Golgi	BP
146	GO:0000303	1	1	0.994221	1	0	0.00448512	1	response to superoxide	BP
147	GO:0000304	1	1	0.987375	1	0	0.0134554	3	response to singlet oxygen	BP
148	GO:0000305	1	1	0.985237	1	0	0.0134554	3	response to oxygen radical	BP
149	GO:0000306	1	1	0.994222	1	0	0.00448512	1	extrinsic component of vacuolar membrane	CC
150	GO:0000307	1	1	0.950947	1	0	0.0448512	10	cyclin-dependent protein kinase holoenzyme complex	CC
151	GO:0000309	1	1	0.995676	1	0	0.00448512	1	nicotinamide-nucleotide adenylyltransferase activity	MF
152	GO:0000311	1	1	0.990893	1	0	0.00897024	2	plastid large ribosomal subunit	CC
153	GO:0000312	1	1	0.995864	1	0	0.00448512	1	plastid small ribosomal subunit	CC
154	GO:0000313	1	1	0.988066	1	0	0.0134554	3	organellar ribosome	CC
155	GO:0000314	1	1	0.974287	1	0	0.0269107	6	organellar small ribosomal subunit	CC
156	GO:0000315	1	1	0.943174	1	0	0.0627917	14	organellar large ribosomal subunit	CC
157	GO:0000322	1	1	0.898367	1	0	0.0986726	22	storage vacuole	CC
158	GO:0000323	1	1	0.763676	1	0	0.251167	56	lytic vacuole	CC
159	GO:0000324	1	1	0.953169	1	0	0.0403661	9	fungal-type vacuole	CC
160	GO:0000325	1	1	0.760589	1	0	0.278077	62	plant-type vacuole	CC
161	GO:0000326	1	1	0.942542	1	0	0.0583066	13	protein storage vacuole	CC
162	GO:0000329	1	1	0.950842	1	0	0.0448512	10	fungal-type vacuole membrane	CC
163	GO:0000333	1	1	0.994245	1	0	0.00448512	1	telomerase catalytic core complex	CC
164	GO:0000338	1	1	0.980807	1	0	0.0179405	4	protein deneddylation	BP
165	GO:0000339	1	1	0.986709	1	0	0.0134554	3	RNA cap binding	MF
166	GO:0000347	1	1	0.934316	1	0	0.0583066	13	THO complex	CC
167	GO:0000349	1	1	0.994486	1	0	0.00448512	1	generation of catalytic spliceosome for first transesterification step	BP
168	GO:0000350	1	1	0.984225	1	0	0.0134554	3	generation of catalytic spliceosome for second transesterification step	BP
169	GO:0000354	1	1	0.995379	1	0	0.00448512	1	cis assembly of pre-catalytic spliceosome	BP
170	GO:0000372	1	1	0.994221	1	0	0.00448512	1	Group I intron splicing	BP
171	GO:0000373	1	1	0.916921	1	0	0.076247	17	Group II intron splicing	BP
172	GO:0000375	1	1	0.517383	1	0	0.641372	143	RNA splicing, via transesterification reactions	BP
173	GO:0000376	1	1	0.994221	1	0	0.00448512	1	RNA splicing, via transesterification reactions with guanosine as nucleophile	BP
174	GO:0000377	1	1	0.52518	1	0	0.627917	140	RNA splicing, via transesterification reactions with bulged adenosine as nucleophile	BP
175	GO:0000379	1	1	0.988686	1	0	0.0134554	3	tRNA-type intron splice site recognition and cleavage	BP
176	GO:0000380	1	1	0.985742	1	0	0.0134554	3	alternative mRNA splicing, via spliceosome	BP
177	GO:0000381	1	1	0.929473	1	0	0.0717619	16	regulation of alternative mRNA splicing, via spliceosome	BP
178	GO:0000387	1	1	0.920438	1	0	0.0897024	20	spliceosomal snRNP assembly	BP
179	GO:0000389	1	1	0.976252	1	0	0.0269107	6	mRNA 3'-splice site recognition	BP
180	GO:0000390	1	1	0.988081	1	0	0.0134554	3	spliceosomal complex disassembly	BP
181	GO:0000394	1	1	0.95904	1	0	0.0403661	9	RNA splicing, via endonucleolytic cleavage and ligation	BP
182	GO:0000395	1	1	0.985824	1	0	0.0134554	3	mRNA 5'-splice site recognition	BP
183	GO:0000398	1	1	0.564547	1	0	0.565125	126	mRNA splicing, via spliceosome	BP
184	GO:0000400	1	1	0.94803	1	0	0.0583066	13	four-way junction DNA binding	MF
185	GO:0000403	1	1	0.997108	1	0	0.00448512	1	Y-form DNA binding	MF
186	GO:0000405	1	1	0.997108	1	0	0.00448512	1	bubble DNA binding	MF
187	GO:0000407	1	1	0.980187	1	0	0.0179405	4	pre-autophagosomal structure	CC
188	GO:0000408	1	1	0.984297	1	0	0.0134554	3	EKC/KEOPS complex	CC
189	GO:0000414	1	1	0.983264	1	0	0.0179405	4	regulation of histone H3-K36 methylation	BP
190	GO:0000416	1	1	0.994232	1	0	0.00448512	1	positive regulation of histone H3-K36 methylation	BP
191	GO:0000418	1	1	0.97098	1	0	0.0313958	7	DNA-directed RNA polymerase IV complex	CC
192	GO:0000419	1	1	0.920199	1	0	0.0852173	19	DNA-directed RNA polymerase V complex	CC
193	GO:0000421	1	1	0.962405	1	0	0.0403661	9	autophagosome membrane	CC
194	GO:0000422	1	1	0.978566	1	0	0.0179405	4	autophagy of mitochondrion	BP
195	GO:0000427	1	1	0.970397	1	0	0.0313958	7	plastid-encoded plastid RNA polymerase complex	CC
196	GO:0000428	1	1	0.756471	1	0	0.291533	65	DNA-directed RNA polymerase complex	CC
197	GO:0000439	1	1	0.981943	1	0	0.0224256	5	core TFIIH complex	CC
198	GO:0000445	1	1	0.977847	1	0	0.0224256	5	THO complex part of transcription export complex	CC
199	GO:0000447	1	1	0.959386	1	0	0.035881	8	endonucleolytic cleavage in ITS1 to separate SSU-rRNA from 5.8S rRNA and LSU-rRNA from tricistronic rRNA transcript (SSU-rRNA, 5.8S rRNA, LSU-rRNA)	BP
200	GO:0000448	1	1	0.996323	1	0	0.00448512	1	cleavage in ITS2 between 5.8S rRNA and LSU-rRNA of tricistronic rRNA transcript (SSU-rRNA, 5.8S rRNA, LSU-rRNA)	BP
201	GO:0000451	1	1	0.983831	1	0	0.0134554	3	rRNA 2'-O-methylation	BP
202	GO:0000453	1	1	0.983831	1	0	0.0134554	3	enzyme-directed rRNA 2'-O-methylation	BP
203	GO:0000454	1	1	0.990516	1	0	0.00897024	2	snoRNA guided rRNA pseudouridine synthesis	BP
204	GO:0000455	1	1	0.990084	1	0	0.00897024	2	enzyme-directed rRNA pseudouridine synthesis	BP
205	GO:0000459	1	1	0.981612	1	0	0.0179405	4	exonucleolytic trimming involved in rRNA processing	BP
206	GO:0000460	1	1	0.96126	1	0	0.0403661	9	maturation of 5.8S rRNA	BP
207	GO:0000461	1	1	0.996637	1	0	0.00448512	1	endonucleolytic cleavage to generate mature 3'-end of SSU-rRNA from (SSU-rRNA, 5.8S rRNA, LSU-rRNA)	BP
208	GO:0000462	1	1	0.853038	1	0	0.148009	33	maturation of SSU-rRNA from tricistronic rRNA transcript (SSU-rRNA, 5.8S rRNA, LSU-rRNA)	BP
209	GO:0000463	1	1	0.959698	1	0	0.0403661	9	maturation of LSU-rRNA from tricistronic rRNA transcript (SSU-rRNA, 5.8S rRNA, LSU-rRNA)	BP
210	GO:0000466	1	1	0.996871	1	0	0.00448512	1	maturation of 5.8S rRNA from tricistronic rRNA transcript (SSU-rRNA, 5.8S rRNA, LSU-rRNA)	BP
211	GO:0000467	1	1	0.981612	1	0	0.0179405	4	exonucleolytic trimming to generate mature 3'-end of 5.8S rRNA from tricistronic rRNA transcript (SSU-rRNA, 5.8S rRNA, LSU-rRNA)	BP
212	GO:0000469	1	1	0.914358	1	0	0.0852173	19	cleavage involved in rRNA processing	BP
213	GO:0000470	1	1	0.889621	1	0	0.121098	27	maturation of LSU-rRNA	BP
214	GO:0000472	1	1	0.97295	1	0	0.0224256	5	endonucleolytic cleavage to generate mature 5'-end of SSU-rRNA from (SSU-rRNA, 5.8S rRNA, LSU-rRNA)	BP
215	GO:0000478	1	1	0.945656	1	0	0.0493363	11	endonucleolytic cleavage involved in rRNA processing	BP
216	GO:0000479	1	1	0.945656	1	0	0.0493363	11	endonucleolytic cleavage of tricistronic rRNA transcript (SSU-rRNA, 5.8S rRNA, LSU-rRNA)	BP
217	GO:0000480	1	1	0.968167	1	0	0.0269107	6	endonucleolytic cleavage in 5'-ETS of tricistronic rRNA transcript (SSU-rRNA, 5.8S rRNA, LSU-rRNA)	BP
218	GO:0000481	1	1	0.994221	1	0	0.00448512	1	maturation of 5S rRNA	BP
219	GO:0000488	1	1	0.995779	1	0	0.00448512	1	maturation of LSU-rRNA from tetracistronic rRNA transcript (SSU-rRNA, LSU-rRNA, 4.5S-rRNA, 5S-rRNA)	BP
220	GO:0000489	1	1	0.995779	1	0	0.00448512	1	maturation of SSU-rRNA from tetracistronic rRNA transcript (SSU-rRNA, LSU-rRNA, 4.5S-rRNA, 5S-rRNA)	BP
221	GO:0000491	1	1	0.994229	1	0	0.00448512	1	small nucleolar ribonucleoprotein complex assembly	BP
222	GO:0000493	1	1	0.994229	1	0	0.00448512	1	box H/ACA snoRNP assembly	BP
223	GO:0000494	1	1	0.996086	1	0	0.00448512	1	box C/D snoRNA 3'-end processing	BP
224	GO:0000495	1	1	0.995793	1	0	0.00448512	1	box H/ACA snoRNA 3'-end processing	BP
225	GO:0000500	1	1	0.977202	1	0	0.0224256	5	RNA polymerase I upstream activating factor complex	CC
226	GO:0000502	1	1	0.809516	1	0	0.20183	45	proteasome complex	CC
227	GO:0000506	1	1	0.981134	1	0	0.0179405	4	glycosylphosphatidylinositol-N-acetylglucosaminyltransferase (GPI-GnT) complex	CC
228	GO:0000578	1	1	0.929927	1	0	0.0717619	16	embryonic axis specification	BP
229	GO:0000702	1	1	0.982311	1	0	0.0179405	4	oxidized base lesion DNA N-glycosylase activity	MF
230	GO:0000703	1	1	0.997057	1	0	0.00448512	1	oxidized pyrimidine nucleobase lesion DNA N-glycosylase activity	MF
231	GO:0000706	1	1	0.99091	1	0	0.00897024	2	meiotic DNA double-strand break processing	BP
232	GO:0000707	1	1	0.975903	1	0	0.0269107	6	meiotic DNA recombinase assembly	BP
233	GO:0000710	1	1	0.983759	1	0	0.0179405	4	meiotic mismatch repair	BP
234	GO:0000712	1	1	0.928602	1	0	0.0717619	16	resolution of meiotic recombination intermediates	BP
235	GO:0000715	1	1	0.994221	1	0	0.00448512	1	nucleotide-excision repair, DNA damage recognition	BP
236	GO:0000719	1	1	0.997359	1	0	0.00448512	1	photoreactive repair	BP
237	GO:0000722	1	1	0.975949	1	0	0.0224256	5	telomere maintenance via recombination	BP
238	GO:0000723	1	1	0.825885	1	0	0.18389	41	telomere maintenance	BP
239	GO:0000724	1	1	0.76474	1	0	0.255652	57	double-strand break repair via homologous recombination	BP
240	GO:0000725	1	1	0.76474	1	0	0.255652	57	recombinational repair	BP
241	GO:0000726	1	1	0.917855	1	0	0.076247	17	non-recombinational repair	BP
242	GO:0000727	1	1	0.97425	1	0	0.0224256	5	double-strand break repair via break-induced replication	BP
243	GO:0000729	1	1	0.981739	1	0	0.0179405	4	DNA double-strand break processing	BP
244	GO:0000730	1	1	0.955904	1	0	0.0493363	11	DNA recombinase assembly	BP
245	GO:0000731	1	1	0.980569	1	0	0.0224256	5	DNA synthesis involved in DNA repair	BP
246	GO:0000732	1	1	0.995674	1	0	0.00448512	1	strand displacement	BP
247	GO:0000733	1	1	0.996566	1	0	0.00448512	1	DNA strand renaturation	BP
248	GO:0000737	1	1	0.992372	1	0	0.00897024	2	DNA catabolic process, endonucleolytic	BP
249	GO:0000738	1	1	0.976678	1	0	0.0224256	5	DNA catabolic process, exonucleolytic	BP
250	GO:0000740	1	1	0.991259	1	0	0.00897024	2	nuclear membrane fusion	BP
252	GO:0000750	1	1	0.99502	1	0	0.00448512	1	pheromone-dependent signal transduction involved in conjugation with cellular fusion	BP
253	GO:0000773	1	1	0.995391	1	0	0.00448512	1	phosphatidyl-N-methylethanolamine N-methyltransferase activity	MF
254	GO:0000774	1	1	0.979632	1	0	0.0224256	5	adenyl-nucleotide exchange factor activity	MF
255	GO:0000775	1	1	0.845813	1	0	0.161464	36	chromosome, centromeric region	CC
256	GO:0000776	1	1	0.858138	1	0	0.148009	33	kinetochore	CC
257	GO:0000777	1	1	0.879979	1	0	0.125583	28	condensed chromosome kinetochore	CC
258	GO:0000778	1	1	0.964618	1	0	0.035881	8	condensed nuclear chromosome kinetochore	CC
259	GO:0000779	1	1	0.974561	1	0	0.0224256	5	condensed chromosome, centromeric region	CC
260	GO:0000780	1	1	0.991554	1	0	0.00897024	2	condensed nuclear chromosome, centromeric region	CC
261	GO:0000781	1	1	0.845919	1	0	0.156979	35	chromosome, telomeric region	CC
262	GO:0000782	1	1	0.972133	1	0	0.0313958	7	telomere cap complex	CC
263	GO:0000783	1	1	0.972133	1	0	0.0313958	7	nuclear telomere cap complex	CC
264	GO:0000784	1	1	0.910433	1	0	0.0897024	20	nuclear chromosome, telomeric region	CC
265	GO:0000785	1	1	0.572184	1	0	0.520274	116	chromatin	CC
266	GO:0000786	1	1	0.850889	1	0	0.165949	37	nucleosome	CC
267	GO:0000788	1	1	0.99232	1	0	0.00897024	2	nuclear nucleosome	CC
268	GO:0000789	1	1	0.988475	1	0	0.00897024	2	cytoplasmic chromatin	CC
269	GO:0000790	1	1	0.788268	1	0	0.219771	49	nuclear chromatin	CC
270	GO:0000791	1	1	0.962225	1	0	0.0313958	7	euchromatin	CC
271	GO:0000792	1	1	0.926089	1	0	0.0717619	16	heterochromatin	CC
272	GO:0000793	1	1	0.897388	1	0	0.103158	23	condensed chromosome	CC
273	GO:0000794	1	1	0.932131	1	0	0.0672768	15	condensed nuclear chromosome	CC
274	GO:0000795	1	1	0.941426	1	0	0.0538214	12	synaptonemal complex	CC
275	GO:0000796	1	1	0.96952	1	0	0.0269107	6	condensin complex	CC
276	GO:0000797	1	1	0.994324	1	0	0.00448512	1	condensin core heterodimer	CC
277	GO:0000798	1	1	0.98296	1	0	0.0134554	3	nuclear cohesin complex	CC
278	GO:0000799	1	1	0.975157	1	0	0.0224256	5	nuclear condensin complex	CC
279	GO:0000802	1	1	0.996455	1	0	0.00448512	1	transverse filament	CC
280	GO:0000808	1	1	0.977101	1	0	0.0269107	6	origin recognition complex	CC
281	GO:0000811	1	1	0.98663	1	0	0.0134554	3	GINS complex	CC
282	GO:0000812	1	1	0.964978	1	0	0.035881	8	Swr1 complex	CC
283	GO:0000813	1	1	0.983427	1	0	0.0179405	4	ESCRT I complex	CC
284	GO:0000814	1	1	0.985391	1	0	0.0134554	3	ESCRT II complex	CC
285	GO:0000815	1	1	0.965391	1	0	0.035881	8	ESCRT III complex	CC
286	GO:0000819	1	1	0.966354	1	0	0.0313958	7	sister chromatid segregation	BP
287	GO:0000820	1	1	0.994683	1	0	0.00448512	1	regulation of glutamine family amino acid metabolic process	BP
288	GO:0000822	1	1	0.963593	1	0	0.035881	8	inositol hexakisphosphate binding	MF
289	GO:0000823	1	1	0.99615	1	0	0.00448512	1	inositol-1,4,5-trisphosphate 6-kinase activity	MF
290	GO:0000824	1	1	0.99615	1	0	0.00448512	1	inositol tetrakisphosphate 3-kinase activity	MF
291	GO:0000828	1	1	0.994221	1	0	0.00448512	1	inositol hexakisphosphate kinase activity	MF
292	GO:0000829	1	1	0.994221	1	0	0.00448512	1	inositol heptakisphosphate kinase activity	MF
293	GO:0000835	1	1	0.992306	1	0	0.00897024	2	ER ubiquitin ligase complex	CC
294	GO:0000836	1	1	0.997395	1	0	0.00448512	1	Hrd1p ubiquitin ligase complex	CC
295	GO:0000837	1	1	0.994898	1	0	0.00448512	1	Doa10p ubiquitin ligase complex	CC
296	GO:0000900	1	1	0.996337	1	0	0.00448512	1	translation repressor activity, nucleic acid binding	MF
297	GO:0000902	1	1	0.321473	1	0	1.11679	249	cell morphogenesis	BP
298	GO:0000904	1	1	0.482936	1	0	0.731075	163	cell morphogenesis involved in differentiation	BP
299	GO:0000905	1	1	0.995985	1	0	0.00448512	1	sporocarp development involved in asexual reproduction	BP
300	GO:0000910	1	1	0.87313	1	0	0.125583	28	cytokinesis	BP
301	GO:0000911	1	1	0.838199	1	0	0.17492	39	cytokinesis by cell plate formation	BP
302	GO:0000912	1	1	0.992074	1	0	0.00897024	2	assembly of actomyosin apparatus involved in cytokinesis	BP
303	GO:0000913	1	1	0.982327	1	0	0.0179405	4	preprophase band assembly	BP
304	GO:0000914	1	1	0.992074	1	0	0.00897024	2	phragmoplast assembly	BP
305	GO:0000919	1	1	0.938855	1	0	0.0583066	13	cell plate assembly	BP
306	GO:0000920	1	1	0.992429	1	0	0.00897024	2	cell separation after cytokinesis	BP
307	GO:0000922	1	1	0.861498	1	0	0.134554	30	spindle pole	CC
308	GO:0000923	1	1	0.971857	1	0	0.0269107	6	equatorial microtubule organizing center	CC
309	GO:0000930	1	1	0.954	1	0	0.0448512	10	gamma-tubulin complex	CC
310	GO:0000931	1	1	0.987031	1	0	0.0134554	3	gamma-tubulin large complex	CC
311	GO:0000932	1	1	0.764645	1	0	0.255652	57	P-body	CC
312	GO:0000935	1	1	0.994828	1	0	0.00448512	1	division septum	CC
313	GO:0000938	1	1	0.980111	1	0	0.0179405	4	GARP complex	CC
314	GO:0000940	1	1	0.994581	1	0	0.00448512	1	condensed chromosome outer kinetochore	CC
315	GO:0000942	1	1	0.994581	1	0	0.00448512	1	condensed nuclear chromosome outer kinetochore	CC
316	GO:0000943	1	1	0.967221	1	0	0.0313958	7	retrotransposon nucleocapsid	CC
317	GO:0000956	1	1	0.70608	1	0	0.354325	79	nuclear-transcribed mRNA catabolic process	BP
318	GO:0000957	1	1	0.996471	1	0	0.00448512	1	mitochondrial RNA catabolic process	BP
319	GO:0000959	1	1	0.765897	1	0	0.264622	59	mitochondrial RNA metabolic process	BP
320	GO:0000963	1	1	0.950734	1	0	0.0493363	11	mitochondrial RNA processing	BP
321	GO:0000965	1	1	0.978121	1	0	0.0179405	4	mitochondrial RNA 3'-end processing	BP
322	GO:0000966	1	1	0.964611	1	0	0.0313958	7	RNA 5'-end processing	BP
323	GO:0000967	1	1	0.97295	1	0	0.0224256	5	rRNA 5'-end processing	BP
324	GO:0000972	1	1	0.963943	1	0	0.035881	8	transcription-dependent tethering of RNA polymerase II gene DNA at nuclear periphery	BP
325	GO:0000973	1	1	0.978551	1	0	0.0224256	5	posttranscriptional tethering of RNA polymerase II gene DNA at nuclear periphery	BP
326	GO:0000974	1	1	0.957906	1	0	0.0448512	10	Prp19 complex	CC
330	GO:0000978	1	1	0.980771	1	0	0.0224256	5	RNA polymerase II core promoter proximal region sequence-specific DNA binding	MF
331	GO:0000979	1	1	0.989209	1	0	0.00897024	2	RNA polymerase II core promoter sequence-specific DNA binding	MF
332	GO:0000981	1	1	0.553808	1	0	0.609976	136	RNA polymerase II transcription factor activity, sequence-specific DNA binding	MF
333	GO:0000982	1	1	0.902632	1	0	0.103158	23	transcription factor activity, RNA polymerase II core promoter proximal region sequence-specific binding	MF
334	GO:0000987	1	1	0.916757	1	0	0.0986726	22	core promoter proximal region sequence-specific DNA binding	MF
337	GO:0000990	1	1	0.940937	1	0	0.0583066	13	transcription factor activity, core RNA polymerase binding	MF
338	GO:0000991	1	1	0.977422	1	0	0.0224256	5	transcription factor activity, core RNA polymerase II binding	MF
339	GO:0000993	1	1	0.925918	1	0	0.076247	17	RNA polymerase II core binding	MF
340	GO:0000995	1	1	0.994269	1	0	0.00448512	1	transcription factor activity, core RNA polymerase III binding	MF
341	GO:0000996	1	1	0.972301	1	0	0.0269107	6	core DNA-dependent RNA polymerase binding promoter specificity activity	MF
342	GO:0000999	1	1	0.994221	1	0	0.00448512	1	RNA polymerase III type 1 promoter transcriptional preinitiation complex assembly	BP
343	GO:0001007	1	1	0.994269	1	0	0.00448512	1	transcription factor activity, RNA polymerase III transcription factor binding	MF
344	GO:0001009	1	1	0.994221	1	0	0.00448512	1	transcription from RNA polymerase III type 2 promoter	BP
346	GO:0001013	1	1	0.969974	1	0	0.0313958	7	RNA polymerase I regulatory region DNA binding	MF
347	GO:0001025	1	1	0.994269	1	0	0.00448512	1	RNA polymerase III transcription factor binding	MF
348	GO:0001026	1	1	0.994269	1	0	0.00448512	1	TFIIIB-type transcription factor activity	MF
349	GO:0001034	1	1	0.996185	1	0	0.00448512	1	RNA polymerase III transcription factor activity, sequence-specific DNA binding	MF
350	GO:0001042	1	1	0.99582	1	0	0.00448512	1	RNA polymerase I core binding	MF
351	GO:0001046	1	1	0.891361	1	0	0.116613	26	core promoter sequence-specific DNA binding	MF
352	GO:0001047	1	1	0.851318	1	0	0.161464	36	core promoter binding	MF
353	GO:0001053	1	1	0.972301	1	0	0.0269107	6	plastid sigma factor activity	MF
355	GO:0001070	1	1	0.990769	1	0	0.00897024	2	RNA binding transcription regulator activity	MF
357	GO:0001072	1	1	0.990769	1	0	0.00897024	2	transcription antitermination factor activity, RNA binding	MF
358	GO:0001076	1	1	0.66325	1	0	0.430572	96	transcription factor activity, RNA polymerase II transcription factor binding	MF
359	GO:0001077	1	1	0.952231	1	0	0.0493363	11	transcriptional activator activity, RNA polymerase II core promoter proximal region sequence-specific binding	MF
360	GO:0001078	1	1	0.973717	1	0	0.0224256	5	transcriptional repressor activity, RNA polymerase II core promoter proximal region sequence-specific binding	MF
361	GO:0001082	1	1	0.98288	1	0	0.0179405	4	transcription factor activity, RNA polymerase I transcription factor binding	MF
362	GO:0001083	1	1	0.977018	1	0	0.0224256	5	transcription factor activity, RNA polymerase II basal transcription factor binding	MF
363	GO:0001085	1	1	0.88027	1	0	0.125583	28	RNA polymerase II transcription factor binding	MF
364	GO:0001091	1	1	0.984785	1	0	0.0134554	3	RNA polymerase II basal transcription factor binding	MF
365	GO:0001092	1	1	0.996185	1	0	0.00448512	1	TFIIA-class transcription factor binding	MF
366	GO:0001093	1	1	0.994304	1	0	0.00448512	1	TFIIB-class transcription factor binding	MF
367	GO:0001094	1	1	0.994221	1	0	0.00448512	1	TFIID-class transcription factor binding	MF
368	GO:0001098	1	1	0.90381	1	0	0.0986726	22	basal transcription machinery binding	MF
369	GO:0001099	1	1	0.90381	1	0	0.0986726	22	basal RNA polymerase II transcription machinery binding	MF
371	GO:0001102	1	1	0.986169	1	0	0.0134554	3	RNA polymerase II activating transcription factor binding	MF
372	GO:0001103	1	1	0.996712	1	0	0.00448512	1	RNA polymerase II repressing transcription factor binding	MF
373	GO:0001104	1	1	0.908784	1	0	0.0941875	21	RNA polymerase II transcription cofactor activity	MF
374	GO:0001105	1	1	0.995062	1	0	0.00448512	1	RNA polymerase II transcription coactivator activity	MF
375	GO:0001106	1	1	0.962615	1	0	0.035881	8	RNA polymerase II transcription corepressor activity	MF
376	GO:0001112	1	1	0.994362	1	0	0.00448512	1	DNA-templated transcriptional open complex formation	BP
377	GO:0001120	1	1	0.994362	1	0	0.00448512	1	protein-DNA complex remodeling	BP
378	GO:0001128	1	1	0.995062	1	0	0.00448512	1	RNA polymerase II transcription coactivator activity involved in preinitiation complex assembly	MF
379	GO:0001129	1	1	0.977018	1	0	0.0224256	5	RNA polymerase II transcription factor activity, TBP-class protein binding, involved in preinitiation complex assembly	MF
380	GO:0001132	1	1	0.977018	1	0	0.0224256	5	RNA polymerase II transcription factor activity, TBP-class protein binding	MF
381	GO:0001134	1	1	0.751655	1	0	0.304988	68	transcription factor activity, transcription factor recruiting	MF
382	GO:0001135	1	1	0.764796	1	0	0.287048	64	transcription factor activity, RNA polymerase II transcription factor recruiting	MF
383	GO:0001156	1	1	0.994269	1	0	0.00448512	1	TFIIIC-class transcription factor binding	MF
384	GO:0001158	1	1	0.994816	1	0	0.00448512	1	enhancer sequence-specific DNA binding	MF
385	GO:0001159	1	1	0.916757	1	0	0.0986726	22	core promoter proximal region DNA binding	MF
386	GO:0001161	1	1	0.994767	1	0	0.00448512	1	intronic transcription regulatory region sequence-specific DNA binding	MF
387	GO:0001162	1	1	0.994767	1	0	0.00448512	1	RNA polymerase II intronic transcription regulatory region sequence-specific DNA binding	MF
388	GO:0001163	1	1	0.969974	1	0	0.0313958	7	RNA polymerase I regulatory region sequence-specific DNA binding	MF
389	GO:0001164	1	1	0.97877	1	0	0.0224256	5	RNA polymerase I CORE element sequence-specific DNA binding	MF
390	GO:0001165	1	1	0.991016	1	0	0.00897024	2	RNA polymerase I upstream control element sequence-specific DNA binding	MF
391	GO:0001167	1	1	0.98288	1	0	0.0179405	4	RNA polymerase I transcription factor activity, sequence-specific DNA binding	MF
392	GO:0001169	1	1	0.98288	1	0	0.0179405	4	transcription factor activity, RNA polymerase I CORE element sequence-specific binding	MF
393	GO:0001171	1	1	0.949673	1	0	0.0493363	11	reverse transcription	BP
394	GO:0001173	1	1	0.994974	1	0	0.00448512	1	DNA-templated transcriptional start site selection	BP
395	GO:0001174	1	1	0.994974	1	0	0.00448512	1	transcriptional start site selection at RNA polymerase II promoter	BP
396	GO:0001180	1	1	0.99582	1	0	0.00448512	1	transcription initiation from RNA polymerase I promoter for nuclear large rRNA transcript	BP
397	GO:0001181	1	1	0.99582	1	0	0.00448512	1	transcription factor activity, core RNA polymerase I binding	MF
398	GO:0001186	1	1	0.98288	1	0	0.0179405	4	transcription factor activity, RNA polymerase I transcription factor recruiting	MF
399	GO:0001187	1	1	0.98288	1	0	0.0179405	4	transcription factor activity, RNA polymerase I CORE element binding transcription factor recruiting	MF
400	GO:0001188	1	1	0.98288	1	0	0.0179405	4	RNA polymerase I transcriptional preinitiation complex assembly	BP
401	GO:0001189	1	1	0.98288	1	0	0.0179405	4	RNA polymerase I transcriptional preinitiation complex assembly at the promoter for the nuclear large rRNA transcript	BP
402	GO:0001190	1	1	0.990778	1	0	0.00897024	2	transcriptional activator activity, RNA polymerase II transcription factor binding	MF
403	GO:0001191	1	1	0.962615	1	0	0.035881	8	transcriptional repressor activity, RNA polymerase II transcription factor binding	MF
404	GO:0001227	1	1	0.968208	1	0	0.0269107	6	transcriptional repressor activity, RNA polymerase II transcription regulatory region sequence-specific binding	MF
405	GO:0001228	1	1	0.78546	1	0	0.242196	54	transcriptional activator activity, RNA polymerase II transcription regulatory region sequence-specific binding	MF
406	GO:0001300	1	1	0.994605	1	0	0.00448512	1	chronological cell aging	BP
407	GO:0001302	1	1	0.997108	1	0	0.00448512	1	replicative cell aging	BP
408	GO:0001401	1	1	0.989624	1	0	0.00897024	2	mitochondrial sorting and assembly machinery complex	CC
409	GO:0001504	1	1	0.99437	1	0	0.00448512	1	neurotransmitter uptake	BP
410	GO:0001505	1	1	0.964507	1	0	0.0313958	7	regulation of neurotransmitter levels	BP
411	GO:0001508	1	1	0.981969	1	0	0.0179405	4	action potential	BP
412	GO:0001510	1	1	0.767508	1	0	0.246682	55	RNA methylation	BP
413	GO:0001516	1	1	0.994928	1	0	0.00448512	1	prostaglandin biosynthetic process	BP
414	GO:0001522	1	1	0.893482	1	0	0.112128	25	pseudouridine synthesis	BP
415	GO:0001523	1	1	0.994836	1	0	0.00448512	1	retinoid metabolic process	BP
416	GO:0001525	1	1	0.965746	1	0	0.0313958	7	angiogenesis	BP
417	GO:0001530	1	1	0.99473	1	0	0.00448512	1	lipopolysaccharide binding	MF
418	GO:0001539	1	1	0.994221	1	0	0.00448512	1	cilium or flagellum-dependent cell motility	BP
419	GO:0001541	1	1	0.987524	1	0	0.0134554	3	ovarian follicle development	BP
421	GO:0001560	1	1	0.990836	1	0	0.00897024	2	regulation of cell growth by extracellular stimulus	BP
422	GO:0001561	1	1	0.996769	1	0	0.00448512	1	fatty acid alpha-oxidation	BP
423	GO:0001568	1	1	0.994221	1	0	0.00448512	1	blood vessel development	BP
424	GO:0001570	1	1	0.994232	1	0	0.00448512	1	vasculogenesis	BP
425	GO:0001575	1	1	0.995192	1	0	0.00448512	1	globoside metabolic process	BP
426	GO:0001576	1	1	0.995192	1	0	0.00448512	1	globoside biosynthetic process	BP
427	GO:0001578	1	1	0.941939	1	0	0.0583066	13	microtubule bundle formation	BP
428	GO:0001635	1	1	0.995679	1	0	0.00448512	1	calcitonin gene-related peptide receptor activity	MF
429	GO:0001649	1	1	0.986736	1	0	0.0134554	3	osteoblast differentiation	BP
430	GO:0001650	1	1	0.945142	1	0	0.0493363	11	fibrillar center	CC
431	GO:0001653	1	1	0.950716	1	0	0.0538214	12	peptide receptor activity	MF
432	GO:0001654	1	1	0.970276	1	0	0.0313958	7	eye development	BP
433	GO:0001656	1	1	0.994229	1	0	0.00448512	1	metanephros development	BP
434	GO:0001658	1	1	0.994271	1	0	0.00448512	1	branching involved in ureteric bud morphogenesis	BP
435	GO:0001662	1	1	0.994332	1	0	0.00448512	1	behavioral fear response	BP
436	GO:0001664	1	1	0.96618	1	0	0.0313958	7	G-protein coupled receptor binding	MF
437	GO:0001666	1	1	0.802479	1	0	0.206316	46	response to hypoxia	BP
438	GO:0001667	1	1	0.97127	1	0	0.0269107	6	ameboidal-type cell migration	BP
439	GO:0001669	1	1	0.974384	1	0	0.0224256	5	acrosomal vesicle	CC
440	GO:0001671	1	1	0.920833	1	0	0.076247	17	ATPase activator activity	MF
441	GO:0001672	1	1	0.994221	1	0	0.00448512	1	regulation of chromatin assembly or disassembly	BP
442	GO:0001673	1	1	0.977602	1	0	0.0224256	5	male germ cell nucleus	CC
443	GO:0001675	1	1	0.99436	1	0	0.00448512	1	acrosome assembly	BP
444	GO:0001676	1	1	0.939376	1	0	0.0583066	13	long-chain fatty acid metabolic process	BP
445	GO:0001678	1	1	0.943741	1	0	0.0583066	13	cellular glucose homeostasis	BP
446	GO:0001680	1	1	0.994424	1	0	0.00448512	1	tRNA 3'-terminal CCA addition	BP
447	GO:0001682	1	1	0.973748	1	0	0.0313958	7	tRNA 5'-leader removal	BP
448	GO:0001701	1	1	0.984342	1	0	0.0134554	3	in utero embryonic development	BP
449	GO:0001703	1	1	0.991502	1	0	0.00897024	2	gastrulation with mouth forming first	BP
450	GO:0001708	1	1	0.924976	1	0	0.076247	17	cell fate specification	BP
451	GO:0001709	1	1	0.94844	1	0	0.0493363	11	cell fate determination	BP
452	GO:0001716	1	1	0.994221	1	0	0.00448512	1	L-amino-acid oxidase activity	MF
453	GO:0001727	1	1	0.987953	1	0	0.0134554	3	lipid kinase activity	MF
454	GO:0001729	1	1	0.993253	1	0	0.00897024	2	ceramide kinase activity	MF
455	GO:0001731	1	1	0.980425	1	0	0.0179405	4	formation of translation preinitiation complex	BP
456	GO:0001732	1	1	0.995759	1	0	0.00448512	1	formation of cytoplasmic translation initiation complex	BP
457	GO:0001735	1	1	0.994249	1	0	0.00448512	1	prenylcysteine oxidase activity	MF
458	GO:0001736	1	1	0.975296	1	0	0.0313958	7	establishment of planar polarity	BP
459	GO:0001737	1	1	0.995483	1	0	0.00448512	1	establishment of imaginal disc-derived wing hair orientation	BP
460	GO:0001738	1	1	0.995483	1	0	0.00448512	1	morphogenesis of a polarized epithelium	BP
461	GO:0001750	1	1	0.994616	1	0	0.00448512	1	photoreceptor outer segment	CC
462	GO:0001752	1	1	0.995483	1	0	0.00448512	1	compound eye photoreceptor fate commitment	BP
463	GO:0001756	1	1	0.9837	1	0	0.0134554	3	somitogenesis	BP
464	GO:0001763	1	1	0.875527	1	0	0.134554	30	morphogenesis of a branching structure	BP
465	GO:0001764	1	1	0.990614	1	0	0.00897024	2	neuron migration	BP
466	GO:0001775	1	1	0.899848	1	0	0.0986726	22	cell activation	BP
467	GO:0001789	1	1	0.996773	1	0	0.00448512	1	G-protein coupled receptor signaling pathway, coupled to S1P second messenger	BP
468	GO:0001817	1	1	0.93968	1	0	0.0627917	14	regulation of cytokine production	BP
469	GO:0001818	1	1	0.976144	1	0	0.0224256	5	negative regulation of cytokine production	BP
470	GO:0001819	1	1	0.970283	1	0	0.0313958	7	positive regulation of cytokine production	BP
471	GO:0001822	1	1	0.975719	1	0	0.0224256	5	kidney development	BP
472	GO:0001824	1	1	0.984916	1	0	0.0134554	3	blastocyst development	BP
473	GO:0001825	1	1	0.994651	1	0	0.00448512	1	blastocyst formation	BP
474	GO:0001829	1	1	0.981238	1	0	0.0179405	4	trophectodermal cell differentiation	BP
475	GO:0001833	1	1	0.990745	1	0	0.00897024	2	inner cell mass cell proliferation	BP
476	GO:0001838	1	1	0.994221	1	0	0.00448512	1	embryonic epithelial tube formation	BP
477	GO:0001841	1	1	0.994221	1	0	0.00448512	1	neural tube formation	BP
478	GO:0001843	1	1	0.996301	1	0	0.00448512	1	neural tube closure	BP
480	GO:0001872	1	1	0.955154	1	0	0.0493363	11	(1->3)-beta-D-glucan binding	MF
481	GO:0001881	1	1	0.991045	1	0	0.00897024	2	receptor recycling	BP
484	GO:0001887	1	1	0.978196	1	0	0.0179405	4	selenium compound metabolic process	BP
485	GO:0001889	1	1	0.988352	1	0	0.0134554	3	liver development	BP
486	GO:0001894	1	1	0.985452	1	0	0.0134554	3	tissue homeostasis	BP
487	GO:0001896	1	1	0.995985	1	0	0.00448512	1	autolysis	BP
488	GO:0001906	1	1	0.968237	1	0	0.035881	8	cell killing	BP
489	GO:0001917	1	1	0.994836	1	0	0.00448512	1	photoreceptor inner segment	CC
490	GO:0001919	1	1	0.993295	1	0	0.00897024	2	regulation of receptor recycling	BP
491	GO:0001927	1	1	0.962963	1	0	0.035881	8	exocyst assembly	BP
494	GO:0001934	1	1	0.84611	1	0	0.152494	34	positive regulation of protein phosphorylation	BP
495	GO:0001936	1	1	0.988165	1	0	0.0134554	3	regulation of endothelial cell proliferation	BP
496	GO:0001937	1	1	0.995057	1	0	0.00448512	1	negative regulation of endothelial cell proliferation	BP
497	GO:0001938	1	1	0.993074	1	0	0.00897024	2	positive regulation of endothelial cell proliferation	BP
498	GO:0001944	1	1	0.877091	1	0	0.134554	30	vasculature development	BP
499	GO:0001947	1	1	0.984984	1	0	0.0134554	3	heart looping	BP
500	GO:0001948	1	1	0.994908	1	0	0.00448512	1
501	GO:0001952	1	1	0.994529	1	0	0.00448512	1	regulation of cell-matrix adhesion	BP
502	GO:0001953	1	1	0.994529	1	0	0.00448512	1	negative regulation of cell-matrix adhesion	BP
503	GO:0001956	1	1	0.981035	1	0	0.0179405	4	positive regulation of neurotransmitter secretion	BP
504	GO:0001959	1	1	0.983801	1	0	0.0134554	3	regulation of cytokine-mediated signaling pathway	BP
505	GO:0001960	1	1	0.988771	1	0	0.00897024	2	negative regulation of cytokine-mediated signaling pathway	BP
506	GO:0001961	1	1	0.989415	1	0	0.00897024	2	positive regulation of cytokine-mediated signaling pathway	BP
507	GO:0001964	1	1	0.984724	1	0	0.0134554	3	startle response	BP
508	GO:0001975	1	1	0.995944	1	0	0.00448512	1	response to amphetamine	BP
509	GO:0002009	1	1	0.951458	1	0	0.0448512	10	morphogenesis of an epithelium	BP
510	GO:0002011	1	1	0.996181	1	0	0.00448512	1	morphogenesis of an epithelial sheet	BP
511	GO:0002020	1	1	0.958777	1	0	0.0403661	9	protease binding	MF
512	GO:0002027	1	1	0.992095	1	0	0.00897024	2	regulation of heart rate	BP
513	GO:0002028	1	1	0.985788	1	0	0.0134554	3	regulation of sodium ion transport	BP
514	GO:0002039	1	1	0.983076	1	0	0.0134554	3	p53 binding	MF
515	GO:0002052	1	1	0.994223	1	0	0.00448512	1	positive regulation of neuroblast proliferation	BP
516	GO:0002064	1	1	0.974659	1	0	0.0224256	5	epithelial cell development	BP
517	GO:0002066	1	1	0.974659	1	0	0.0224256	5	columnar/cuboidal epithelial cell development	BP
518	GO:0002069	1	1	0.994648	1	0	0.00448512	1	columnar/cuboidal epithelial cell maturation	BP
519	GO:0002070	1	1	0.994648	1	0	0.00448512	1	epithelial cell maturation	BP
520	GO:0002071	1	1	0.994648	1	0	0.00448512	1	glandular epithelial cell maturation	BP
521	GO:0002076	1	1	0.994221	1	0	0.00448512	1	osteoblast development	BP
522	GO:0002083	1	1	0.994785	1	0	0.00448512	1	4-hydroxybenzoate decaprenyltransferase activity	MF
524	GO:0002090	1	1	0.976954	1	0	0.0224256	5	regulation of receptor internalization	BP
525	GO:0002092	1	1	0.976954	1	0	0.0224256	5	positive regulation of receptor internalization	BP
526	GO:0002094	1	1	0.988264	1	0	0.0134554	3	polyprenyltransferase activity	MF
527	GO:0002097	1	1	0.942766	1	0	0.0493363	11	tRNA wobble base modification	BP
528	GO:0002098	1	1	0.958382	1	0	0.035881	8	tRNA wobble uridine modification	BP
529	GO:0002100	1	1	0.989434	1	0	0.00897024	2	tRNA wobble adenosine to inosine editing	BP
530	GO:0002101	1	1	0.994221	1	0	0.00448512	1	tRNA wobble cytosine modification	BP
531	GO:0002118	1	1	0.984724	1	0	0.0134554	3	aggressive behavior	BP
532	GO:0002119	1	1	0.996558	1	0	0.00448512	1	nematode larval development	BP
533	GO:0002121	1	1	0.984724	1	0	0.0134554	3	inter-male aggressive behavior	BP
534	GO:0002128	1	1	0.991441	1	0	0.00897024	2	tRNA nucleoside ribose methylation	BP
535	GO:0002130	1	1	0.996535	1	0	0.00448512	1	wobble position ribose methylation	BP
536	GO:0002131	1	1	0.996535	1	0	0.00448512	1	wobble position cytosine ribose methylation	BP
537	GO:0002132	1	1	0.996535	1	0	0.00448512	1	wobble position uridine ribose methylation	BP
538	GO:0002143	1	1	0.99052	1	0	0.00897024	2	tRNA wobble position uridine thiolation	BP
539	GO:0002151	1	1	0.988495	1	0	0.00897024	2	G-quadruplex RNA binding	MF
540	GO:0002155	1	1	0.985992	1	0	0.0134554	3	regulation of thyroid hormone mediated signaling pathway	BP
541	GO:0002161	1	1	0.954206	1	0	0.0403661	9	aminoacyl-tRNA editing activity	MF
542	GO:0002164	1	1	0.996558	1	0	0.00448512	1	larval development	BP
543	GO:0002178	1	1	0.986673	1	0	0.0134554	3	palmitoyltransferase complex	CC
544	GO:0002181	1	1	0.909351	1	0	0.103158	23	cytoplasmic translation	BP
545	GO:0002183	1	1	0.961852	1	0	0.035881	8	cytoplasmic translational initiation	BP
546	GO:0002184	1	1	0.984007	1	0	0.0179405	4	cytoplasmic translational termination	BP
547	GO:0002188	1	1	0.983507	1	0	0.0179405	4	translation reinitiation	BP
548	GO:0002190	1	1	0.985685	1	0	0.0134554	3	cap-independent translational initiation	BP
549	GO:0002192	1	1	0.985685	1	0	0.0134554	3	IRES-dependent translational initiation of linear mRNA	BP
550	GO:0002200	1	1	0.990362	1	0	0.00897024	2	somatic diversification of immune receptors	BP
551	GO:0002204	1	1	0.995714	1	0	0.00448512	1	somatic recombination of immunoglobulin genes involved in immune response	BP
552	GO:0002208	1	1	0.995714	1	0	0.00448512	1	somatic diversification of immunoglobulins involved in immune response	BP
553	GO:0002209	1	1	0.994332	1	0	0.00448512	1	behavioral defense response	BP
554	GO:0002213	1	1	0.964132	1	0	0.035881	8	defense response to insect	BP
555	GO:0002215	1	1	0.986686	1	0	0.0134554	3	defense response to nematode	BP
556	GO:0002218	1	1	0.823532	1	0	0.18389	41	activation of innate immune response	BP
557	GO:0002220	1	1	0.982831	1	0	0.0179405	4	innate immune response activating cell surface receptor signaling pathway	BP
558	GO:0002221	1	1	0.981176	1	0	0.0179405	4	pattern recognition receptor signaling pathway	BP
559	GO:0002223	1	1	0.991099	1	0	0.00897024	2	stimulatory C-type lectin receptor signaling pathway	BP
560	GO:0002229	1	1	0.78998	1	0	0.242196	54	defense response to oomycetes	BP
561	GO:0002230	1	1	0.969724	1	0	0.0269107	6	positive regulation of defense response to virus by host	BP
562	GO:0002237	1	1	0.822259	1	0	0.206316	46	response to molecule of bacterial origin	BP
563	GO:0002238	1	1	0.929765	1	0	0.076247	17	response to molecule of fungal origin	BP
564	GO:0002239	1	1	0.75136	1	0	0.300503	67	response to oomycetes	BP
565	GO:0002240	1	1	0.991176	1	0	0.00897024	2	response to molecule of oomycetes origin	BP
566	GO:0002244	1	1	0.979378	1	0	0.0224256	5	hematopoietic progenitor cell differentiation	BP
567	GO:0002250	1	1	0.989782	1	0	0.00897024	2	adaptive immune response	BP
568	GO:0002252	1	1	0.660526	1	0	0.390205	87	immune effector process	BP
569	GO:0002253	1	1	0.818761	1	0	0.188375	42	activation of immune response	BP
570	GO:0002254	1	1	0.989112	1	0	0.00897024	2	kinin cascade	BP
571	GO:0002263	1	1	0.92727	1	0	0.0717619	16	cell activation involved in immune response	BP
572	GO:0002274	1	1	0.931265	1	0	0.0672768	15	myeloid leukocyte activation	BP
573	GO:0002275	1	1	0.931265	1	0	0.0672768	15	myeloid cell activation involved in immune response	BP
574	GO:0002283	1	1	0.931265	1	0	0.0672768	15	neutrophil activation involved in immune response	BP
575	GO:0002285	1	1	0.995714	1	0	0.00448512	1	lymphocyte activation involved in immune response	BP
576	GO:0002312	1	1	0.995714	1	0	0.00448512	1	B cell activation involved in immune response	BP
577	GO:0002353	1	1	0.989112	1	0	0.00897024	2	plasma kallikrein-kinin cascade	BP
578	GO:0002361	1	1	0.996846	1	0	0.00448512	1	CD4-positive, CD25-positive, alpha-beta regulatory T cell differentiation	BP
579	GO:0002366	1	1	0.92727	1	0	0.0717619	16	leukocyte activation involved in immune response	BP
581	GO:0002377	1	1	0.994221	1	0	0.00448512	1	immunoglobulin production	BP
582	GO:0002429	1	1	0.97715	1	0	0.0224256	5	immune response-activating cell surface receptor signaling pathway	BP
583	GO:0002440	1	1	0.994221	1	0	0.00448512	1	production of molecular mediator of immune response	BP
584	GO:0002474	1	1	0.967437	1	0	0.0313958	7	antigen processing and presentation of peptide antigen via MHC class I	BP
585	GO:0002478	1	1	0.973062	1	0	0.0269107	6	antigen processing and presentation of exogenous peptide antigen	BP
586	GO:0002479	1	1	0.991099	1	0	0.00897024	2	antigen processing and presentation of exogenous peptide antigen via MHC class I, TAP-dependent	BP
587	GO:0002495	1	1	0.966728	1	0	0.0313958	7	antigen processing and presentation of peptide antigen via MHC class II	BP
588	GO:0002504	1	1	0.966728	1	0	0.0313958	7	antigen processing and presentation of peptide or polysaccharide antigen via MHC class II	BP
589	GO:0002521	1	1	0.985358	1	0	0.0134554	3	leukocyte differentiation	BP
590	GO:0002526	1	1	0.989112	1	0	0.00897024	2	acute inflammatory response	BP
591	GO:0002532	1	1	0.989093	1	0	0.00897024	2	production of molecular mediator involved in inflammatory response	BP
592	GO:0002538	1	1	0.994814	1	0	0.00448512	1	arachidonic acid metabolite production involved in inflammatory response	BP
593	GO:0002539	1	1	0.994814	1	0	0.00448512	1	prostaglandin production involved in inflammatory response	BP
594	GO:0002562	1	1	0.995714	1	0	0.00448512	1	somatic diversification of immune receptors via germline recombination within a single locus	BP
595	GO:0002576	1	1	0.976887	1	0	0.0224256	5	platelet degranulation	BP
596	GO:0002637	1	1	0.988486	1	0	0.00897024	2	regulation of immunoglobulin production	BP
597	GO:0002639	1	1	0.988486	1	0	0.00897024	2	positive regulation of immunoglobulin production	BP
598	GO:0002643	1	1	0.995709	1	0	0.00448512	1	regulation of tolerance induction	BP
599	GO:0002679	1	1	0.977677	1	0	0.0224256	5	respiratory burst involved in defense response	BP
600	GO:0002682	1	1	0.583067	1	0	0.520274	116	regulation of immune system process	BP
601	GO:0002683	1	1	0.851797	1	0	0.156979	35	negative regulation of immune system process	BP
602	GO:0002684	1	1	0.727617	1	0	0.300503	67	positive regulation of immune system process	BP
603	GO:0002694	1	1	0.984244	1	0	0.0134554	3	regulation of leukocyte activation	BP
604	GO:0002695	1	1	0.995709	1	0	0.00448512	1	negative regulation of leukocyte activation	BP
605	GO:0002696	1	1	0.988486	1	0	0.00897024	2	positive regulation of leukocyte activation	BP
606	GO:0002697	1	1	0.917403	1	0	0.0807322	18	regulation of immune effector process	BP
607	GO:0002698	1	1	0.973776	1	0	0.0269107	6	negative regulation of immune effector process	BP
608	GO:0002699	1	1	0.988486	1	0	0.00897024	2	positive regulation of immune effector process	BP
609	GO:0002700	1	1	0.988486	1	0	0.00897024	2	regulation of production of molecular mediator of immune response	BP
610	GO:0002702	1	1	0.988486	1	0	0.00897024	2	positive regulation of production of molecular mediator of immune response	BP
611	GO:0002703	1	1	0.988486	1	0	0.00897024	2	regulation of leukocyte mediated immunity	BP
612	GO:0002705	1	1	0.988486	1	0	0.00897024	2	positive regulation of leukocyte mediated immunity	BP
613	GO:0002706	1	1	0.988486	1	0	0.00897024	2	regulation of lymphocyte mediated immunity	BP
614	GO:0002708	1	1	0.988486	1	0	0.00897024	2	positive regulation of lymphocyte mediated immunity	BP
615	GO:0002712	1	1	0.988486	1	0	0.00897024	2	regulation of B cell mediated immunity	BP
616	GO:0002714	1	1	0.988486	1	0	0.00897024	2	positive regulation of B cell mediated immunity	BP
617	GO:0002752	1	1	0.99166	1	0	0.00897024	2	cell surface pattern recognition receptor signaling pathway	BP
618	GO:0002757	1	1	0.966818	1	0	0.0313958	7	immune response-activating signal transduction	BP
619	GO:0002758	1	1	0.97244	1	0	0.0269107	6	innate immune response-activating signal transduction	BP
620	GO:0002761	1	1	0.9892	1	0	0.00897024	2	regulation of myeloid leukocyte differentiation	BP
621	GO:0002763	1	1	0.994237	1	0	0.00448512	1	positive regulation of myeloid leukocyte differentiation	BP
622	GO:0002764	1	1	0.954307	1	0	0.0448512	10	immune response-regulating signaling pathway	BP
623	GO:0002768	1	1	0.973418	1	0	0.0269107	6	immune response-regulating cell surface receptor signaling pathway	BP
624	GO:0002790	1	1	0.99577	1	0	0.00448512	1	peptide secretion	BP
625	GO:0002791	1	1	0.985913	1	0	0.0134554	3	regulation of peptide secretion	BP
626	GO:0002792	1	1	0.989919	1	0	0.00897024	2	negative regulation of peptide secretion	BP
627	GO:0002793	1	1	0.991644	1	0	0.00897024	2	positive regulation of peptide secretion	BP
628	GO:0002819	1	1	0.988486	1	0	0.00897024	2	regulation of adaptive immune response	BP
629	GO:0002821	1	1	0.988486	1	0	0.00897024	2	positive regulation of adaptive immune response	BP
630	GO:0002822	1	1	0.988486	1	0	0.00897024	2	regulation of adaptive immune response based on somatic recombination of immune receptors built from immunoglobulin superfamily domains	BP
631	GO:0002824	1	1	0.988486	1	0	0.00897024	2	positive regulation of adaptive immune response based on somatic recombination of immune receptors built from immunoglobulin superfamily domains	BP
632	GO:0002831	1	1	0.573094	1	0	0.55167	123	regulation of response to biotic stimulus	BP
633	GO:0002832	1	1	0.87878	1	0	0.130068	29	negative regulation of response to biotic stimulus	BP
634	GO:0002833	1	1	0.807746	1	0	0.210801	47	positive regulation of response to biotic stimulus	BP
635	GO:0002889	1	1	0.988486	1	0	0.00897024	2	regulation of immunoglobulin mediated immune response	BP
636	GO:0002891	1	1	0.988486	1	0	0.00897024	2	positive regulation of immunoglobulin mediated immune response	BP
637	GO:0002931	1	1	0.983619	1	0	0.0134554	3	response to ischemia	BP
638	GO:0002938	1	1	0.994888	1	0	0.00448512	1	tRNA guanine ribose methylation	BP
639	GO:0002940	1	1	0.986338	1	0	0.0134554	3	tRNA N2-guanine methylation	BP
640	GO:0002949	1	1	0.983538	1	0	0.0134554	3	tRNA threonylcarbamoyladenosine modification	BP
641	GO:0003002	1	1	0.556725	1	0	0.574095	128	regionalization	BP
643	GO:0003007	1	1	0.994229	1	0	0.00448512	1	heart morphogenesis	BP
644	GO:0003008	1	1	0.852197	1	0	0.152494	34	system process	BP
645	GO:0003012	1	1	0.992378	1	0	0.00897024	2	muscle system process	BP
646	GO:0003013	1	1	0.989435	1	0	0.00897024	2	circulatory system process	BP
647	GO:0003014	1	1	0.994514	1	0	0.00448512	1	renal system process	BP
648	GO:0003018	1	1	0.995186	1	0	0.00448512	1	vascular process in circulatory system	BP
649	GO:0003032	1	1	0.983347	1	0	0.0134554	3	detection of oxygen	BP
650	GO:0003085	1	1	0.989112	1	0	0.00897024	2	negative regulation of systemic arterial blood pressure	BP
651	GO:0003094	1	1	0.994514	1	0	0.00448512	1	glomerular filtration	BP
652	GO:0003143	1	1	0.97929	1	0	0.0179405	4	embryonic heart tube morphogenesis	BP
653	GO:0003146	1	1	0.994221	1	0	0.00448512	1	heart jogging	BP
654	GO:0003151	1	1	0.994229	1	0	0.00448512	1	outflow tract morphogenesis	BP
655	GO:0003156	1	1	0.982639	1	0	0.0179405	4	regulation of animal organ formation	BP
656	GO:0003254	1	1	0.985788	1	0	0.0134554	3	regulation of membrane depolarization	BP
657	GO:0003279	1	1	0.996437	1	0	0.00448512	1	cardiac septum development	BP
658	GO:0003283	1	1	0.996437	1	0	0.00448512	1	atrial septum development	BP
659	GO:0003330	1	1	0.996319	1	0	0.00448512	1	regulation of extracellular matrix constituent secretion	BP
660	GO:0003331	1	1	0.996319	1	0	0.00448512	1	positive regulation of extracellular matrix constituent secretion	BP
661	GO:0003333	1	1	0.827403	1	0	0.18389	41	amino acid transmembrane transport	BP
662	GO:0003341	1	1	0.990709	1	0	0.00897024	2	cilium movement	BP
663	GO:0003351	1	1	0.990709	1	0	0.00897024	2	epithelial cilium movement	BP
664	GO:0003352	1	1	0.989953	1	0	0.00897024	2	regulation of cilium movement	BP
665	GO:0003356	1	1	0.994253	1	0	0.00448512	1	regulation of cilium beat frequency	BP
666	GO:0003376	1	1	0.996195	1	0	0.00448512	1	sphingosine-1-phosphate signaling pathway	BP
667	GO:0003382	1	1	0.996181	1	0	0.00448512	1	epithelial cell morphogenesis	BP
668	GO:0003400	1	1	0.975828	1	0	0.0224256	5	regulation of COPII vesicle coating	BP
672	GO:0003678	1	1	0.78806	1	0	0.215286	48	DNA helicase activity	MF
673	GO:0003680	1	1	0.908864	1	0	0.0941875	21	AT DNA binding	MF
674	GO:0003681	1	1	0.996244	1	0	0.00448512	1	bent DNA binding	MF
675	GO:0003682	1	1	0.538184	1	0	0.587551	131	chromatin binding	MF
676	GO:0003684	1	1	0.856255	1	0	0.143524	32	damaged DNA binding	MF
677	GO:0003688	1	1	0.960193	1	0	0.0403661	9	DNA replication origin binding	MF
678	GO:0003689	1	1	0.983792	1	0	0.0134554	3	DNA clamp loader activity	MF
679	GO:0003690	1	1	0.576263	1	0	0.547185	122	double-stranded DNA binding	MF
680	GO:0003691	1	1	0.927973	1	0	0.076247	17	double-stranded telomeric DNA binding	MF
681	GO:0003697	1	1	0.717509	1	0	0.327414	73	single-stranded DNA binding	MF
684	GO:0003713	1	1	0.809209	1	0	0.20183	45	transcription coactivator activity	MF
685	GO:0003714	1	1	0.865364	1	0	0.143524	32	transcription corepressor activity	MF
686	GO:0003720	1	1	0.994245	1	0	0.00448512	1	telomerase activity	MF
687	GO:0003721	1	1	0.994245	1	0	0.00448512	1	telomerase RNA reverse transcriptase activity	MF
689	GO:0003724	1	1	0.636291	1	0	0.408146	91	RNA helicase activity	MF
690	GO:0003725	1	1	0.921939	1	0	0.076247	17	double-stranded RNA binding	MF
691	GO:0003726	1	1	0.994705	1	0	0.00448512	1	double-stranded RNA adenosine deaminase activity	MF
692	GO:0003727	1	1	0.71668	1	0	0.322929	72	single-stranded RNA binding	MF
693	GO:0003729	1	1	0.304844	1	0	1.17062	261	mRNA binding	MF
694	GO:0003730	1	1	0.930351	1	0	0.0672768	15	mRNA 3'-UTR binding	MF
695	GO:0003735	1	1	0.328109	1	0	1.24238	277	structural constituent of ribosome	MF
696	GO:0003743	1	1	0.723515	1	0	0.313958	70	translation initiation factor activity	MF
697	GO:0003746	1	1	0.888099	1	0	0.121098	27	translation elongation factor activity	MF
698	GO:0003747	1	1	0.944762	1	0	0.0538214	12	translation release factor activity	MF
699	GO:0003755	1	1	0.782585	1	0	0.251167	56	peptidyl-prolyl cis-trans isomerase activity	MF
701	GO:0003774	1	1	0.662565	1	0	0.37675	84	motor activity	MF
702	GO:0003777	1	1	0.735567	1	0	0.273592	61	microtubule motor activity	MF
703	GO:0003779	1	1	0.806846	1	0	0.206316	46	actin binding	MF
704	GO:0003785	1	1	0.987501	1	0	0.0134554	3	actin monomer binding	MF
705	GO:0003796	1	1	0.994999	1	0	0.00448512	1	lysozyme activity	MF
706	GO:0003823	1	1	0.990194	1	0	0.00897024	2	antigen binding	MF
708	GO:0003825	1	1	0.983204	1	0	0.0179405	4	alpha,alpha-trehalose-phosphate synthase (UDP-forming) activity	MF
709	GO:0003827	1	1	0.994506	1	0	0.00448512	1	alpha-1,3-mannosylglycoprotein 2-beta-N-acetylglucosaminyltransferase activity	MF
710	GO:0003830	1	1	0.982857	1	0	0.0179405	4	beta-1,4-mannosylglycoprotein 4-beta-N-acetylglucosaminyltransferase activity	MF
711	GO:0003837	1	1	0.994849	1	0	0.00448512	1	beta-ureidopropionase activity	MF
712	GO:0003838	1	1	0.99485	1	0	0.00448512	1	sterol 24-C-methyltransferase activity	MF
713	GO:0003839	1	1	0.991014	1	0	0.00897024	2	gamma-glutamylcyclotransferase activity	MF
714	GO:0003840	1	1	0.984167	1	0	0.0134554	3
715	GO:0003841	1	1	0.965205	1	0	0.0313958	7	1-acylglycerol-3-phosphate O-acyltransferase activity	MF
716	GO:0003843	1	1	0.904724	1	0	0.0986726	22	1,3-beta-D-glucan synthase activity	MF
717	GO:0003844	1	1	0.984184	1	0	0.0134554	3	1,4-alpha-glucan branching enzyme activity	MF
718	GO:0003846	1	1	0.945276	1	0	0.0583066	13	2-acylglycerol O-acyltransferase activity	MF
719	GO:0003848	1	1	0.991896	1	0	0.00897024	2	2-amino-4-hydroxy-6-hydroxymethyldihydropteridine diphosphokinase activity	MF
720	GO:0003849	1	1	0.982842	1	0	0.0179405	4	3-deoxy-7-phosphoheptulonate synthase activity	MF
721	GO:0003852	1	1	0.994426	1	0	0.00448512	1	2-isopropylmalate synthase activity	MF
722	GO:0003854	1	1	0.978067	1	0	0.0224256	5	3-beta-hydroxy-delta5-steroid dehydrogenase activity	MF
723	GO:0003855	1	1	0.98923	1	0	0.00897024	2	3-dehydroquinate dehydratase activity	MF
724	GO:0003856	1	1	0.989732	1	0	0.00897024	2	3-dehydroquinate synthase activity	MF
725	GO:0003857	1	1	0.983614	1	0	0.0134554	3	3-hydroxyacyl-CoA dehydrogenase activity	MF
726	GO:0003858	1	1	0.995056	1	0	0.00448512	1	3-hydroxybutyrate dehydrogenase activity	MF
727	GO:0003860	1	1	0.9778	1	0	0.0224256	5	3-hydroxyisobutyryl-CoA hydrolase activity	MF
728	GO:0003861	1	1	0.988509	1	0	0.0134554	3	3-isopropylmalate dehydratase activity	MF
729	GO:0003862	1	1	0.987458	1	0	0.0134554	3	3-isopropylmalate dehydrogenase activity	MF
730	GO:0003863	1	1	0.985569	1	0	0.0179405	4	3-methyl-2-oxobutanoate dehydrogenase (2-methylpropanoyl-transferring) activity	MF
731	GO:0003864	1	1	0.996688	1	0	0.00448512	1	3-methyl-2-oxobutanoate hydroxymethyltransferase activity	MF
732	GO:0003865	1	1	0.985149	1	0	0.0134554	3	3-oxo-5-alpha-steroid 4-dehydrogenase activity	MF
733	GO:0003866	1	1	0.994728	1	0	0.00448512	1	3-phosphoshikimate 1-carboxyvinyltransferase activity	MF
734	GO:0003867	1	1	0.986579	1	0	0.0134554	3	4-aminobutyrate transaminase activity	MF
735	GO:0003868	1	1	0.994831	1	0	0.00448512	1	4-hydroxyphenylpyruvate dioxygenase activity	MF
736	GO:0003871	1	1	0.986772	1	0	0.0134554	3	5-methyltetrahydropteroyltriglutamate-homocysteine S-methyltransferase activity	MF
737	GO:0003872	1	1	0.966694	1	0	0.0269107	6	6-phosphofructokinase activity	MF
738	GO:0003873	1	1	0.99058	1	0	0.00897024	2	6-phosphofructo-2-kinase activity	MF
739	GO:0003876	1	1	0.975489	1	0	0.0224256	5	AMP deaminase activity	MF
740	GO:0003878	1	1	0.98691	1	0	0.0134554	3	ATP citrate synthase activity	MF
741	GO:0003879	1	1	0.9948	1	0	0.00448512	1	ATP phosphoribosyltransferase activity	MF
742	GO:0003880	1	1	0.989673	1	0	0.00897024	2	protein C-terminal carboxyl O-methyltransferase activity	MF
743	GO:0003881	1	1	0.996467	1	0	0.00448512	1	CDP-diacylglycerol-inositol 3-phosphatidyltransferase activity	MF
744	GO:0003882	1	1	0.996574	1	0	0.00448512	1	CDP-diacylglycerol-serine O-phosphatidyltransferase activity	MF
745	GO:0003883	1	1	0.988774	1	0	0.00897024	2	CTP synthase activity	MF
746	GO:0003885	1	1	0.982288	1	0	0.0179405	4	D-arabinono-1,4-lactone oxidase activity	MF
747	GO:0003886	1	1	0.973789	1	0	0.0269107	6	DNA (cytosine-5-)-methyltransferase activity	MF
748	GO:0003887	1	1	0.805391	1	0	0.20183	45	DNA-directed DNA polymerase activity	MF
749	GO:0003896	1	1	0.973141	1	0	0.0269107	6	DNA primase activity	MF
750	GO:0003899	1	1	0.778815	1	0	0.264622	59	DNA-directed 5'-3' RNA polymerase activity	MF
751	GO:0003904	1	1	0.997359	1	0	0.00448512	1	deoxyribodipyrimidine photo-lyase activity	MF
752	GO:0003905	1	1	0.97333	1	0	0.0269107	6	alkylbase DNA N-glycosylase activity	MF
753	GO:0003906	1	1	0.951066	1	0	0.0448512	10	DNA-(apurinic or apyrimidinic site) lyase activity	MF
754	GO:0003909	1	1	0.96073	1	0	0.0403661	9	DNA ligase activity	MF
755	GO:0003910	1	1	0.96073	1	0	0.0403661	9	DNA ligase (ATP) activity	MF
756	GO:0003913	1	1	0.983449	1	0	0.0179405	4	DNA photolyase activity	MF
757	GO:0003914	1	1	0.994362	1	0	0.00448512	1	DNA (6-4) photolyase activity	MF
758	GO:0003916	1	1	0.932723	1	0	0.0672768	15	DNA topoisomerase activity	MF
759	GO:0003917	1	1	0.970186	1	0	0.0313958	7	DNA topoisomerase type I activity	MF
760	GO:0003918	1	1	0.961401	1	0	0.035881	8	DNA topoisomerase type II (ATP-hydrolyzing) activity	MF
761	GO:0003919	1	1	0.97089	1	0	0.0269107	6	FMN adenylyltransferase activity	MF
762	GO:0003921	1	1	0.995751	1	0	0.00448512	1	GMP synthase activity	MF
763	GO:0003922	1	1	0.983099	1	0	0.0179405	4	GMP synthase (glutamine-hydrolyzing) activity	MF
764	GO:0003923	1	1	0.989159	1	0	0.00897024	2	GPI-anchor transamidase activity	MF
765	GO:0003924	1	1	0.61039	1	0	0.475423	106	GTPase activity	MF
767	GO:0003934	1	1	0.994554	1	0	0.00448512	1	GTP cyclohydrolase I activity	MF
769	GO:0003937	1	1	0.994594	1	0	0.00448512	1	IMP cyclohydrolase activity	MF
770	GO:0003938	1	1	0.979391	1	0	0.0224256	5	IMP dehydrogenase activity	MF
771	GO:0003939	1	1	0.994757	1	0	0.00448512	1	L-iditol 2-dehydrogenase activity	MF
772	GO:0003941	1	1	0.994466	1	0	0.00448512	1	L-serine ammonia-lyase activity	MF
773	GO:0003942	1	1	0.989598	1	0	0.00897024	2	N-acetyl-gamma-glutamyl-phosphate reductase activity	MF
774	GO:0003949	1	1	0.99666	1	0	0.00448512	1	1-(5-phosphoribosyl)-5-[(5-phosphoribosylamino)methylideneamino]imidazole-4-carboxamide isomerase activity	MF
775	GO:0003950	1	1	0.96335	1	0	0.035881	8	NAD+ ADP-ribosyltransferase activity	MF
776	GO:0003951	1	1	0.978989	1	0	0.0224256	5	NAD+ kinase activity	MF
777	GO:0003952	1	1	0.994223	1	0	0.00448512	1	NAD+ synthase (glutamine-hydrolyzing) activity	MF
778	GO:0003954	1	1	0.844804	1	0	0.179405	40	NADH dehydrogenase activity	MF
779	GO:0003955	1	1	0.958738	1	0	0.0448512	10	NAD(P)H dehydrogenase (quinone) activity	MF
780	GO:0003958	1	1	0.979792	1	0	0.0224256	5	NADPH-hemoprotein reductase activity	MF
781	GO:0003959	1	1	0.989074	1	0	0.00897024	2	NADPH dehydrogenase activity	MF
782	GO:0003960	1	1	0.992286	1	0	0.00897024	2	NADPH:quinone reductase activity	MF
783	GO:0003962	1	1	0.986525	1	0	0.0134554	3	cystathionine gamma-synthase activity	MF
784	GO:0003964	1	1	0.656453	1	0	0.426086	95	RNA-directed DNA polymerase activity	MF
785	GO:0003968	1	1	0.972327	1	0	0.0224256	5	RNA-directed 5'-3' RNA polymerase activity	MF
786	GO:0003972	1	1	0.995682	1	0	0.00448512	1	RNA ligase (ATP) activity	MF
787	GO:0003973	1	1	0.970479	1	0	0.0269107	6	(S)-2-hydroxy-acid oxidase activity	MF
788	GO:0003975	1	1	0.994459	1	0	0.00448512	1	UDP-N-acetylglucosamine-dolichyl-phosphate N-acetylglucosaminephosphotransferase activity	MF
789	GO:0003977	1	1	0.9946	1	0	0.00448512	1	UDP-N-acetylglucosamine diphosphorylase activity	MF
790	GO:0003978	1	1	0.972996	1	0	0.0313958	7	UDP-glucose 4-epimerase activity	MF
791	GO:0003979	1	1	0.986425	1	0	0.0134554	3	UDP-glucose 6-dehydrogenase activity	MF
792	GO:0003980	1	1	0.989909	1	0	0.00897024	2	UDP-glucose:glycoprotein glucosyltransferase activity	MF
793	GO:0003983	1	1	0.968407	1	0	0.0313958	7	UTP:glucose-1-phosphate uridylyltransferase activity	MF
794	GO:0003984	1	1	0.981328	1	0	0.0179405	4	acetolactate synthase activity	MF
795	GO:0003985	1	1	0.989475	1	0	0.00897024	2	acetyl-CoA C-acetyltransferase activity	MF
796	GO:0003986	1	1	0.994778	1	0	0.00448512	1	acetyl-CoA hydrolase activity	MF
797	GO:0003987	1	1	0.983529	1	0	0.0134554	3	acetate-CoA ligase activity	MF
798	GO:0003988	1	1	0.977503	1	0	0.0224256	5	acetyl-CoA C-acyltransferase activity	MF
799	GO:0003989	1	1	0.951747	1	0	0.0448512	10	acetyl-CoA carboxylase activity	MF
800	GO:0003991	1	1	0.995001	1	0	0.00448512	1	acetylglutamate kinase activity	MF
801	GO:0003992	1	1	0.994771	1	0	0.00448512	1	N2-acetyl-L-ornithine:2-oxoglutarate 5-aminotransferase activity	MF
802	GO:0003993	1	1	0.801909	1	0	0.210801	47	acid phosphatase activity	MF
803	GO:0003994	1	1	0.97079	1	0	0.0313958	7	aconitate hydratase activity	MF
804	GO:0003995	1	1	0.95432	1	0	0.0448512	10	acyl-CoA dehydrogenase activity	MF
805	GO:0003997	1	1	0.963449	1	0	0.035881	8	acyl-CoA oxidase activity	MF
806	GO:0003998	1	1	0.99582	1	0	0.00448512	1	acylphosphatase activity	MF
807	GO:0003999	1	1	0.987571	1	0	0.0134554	3	adenine phosphoribosyltransferase activity	MF
808	GO:0004000	1	1	0.980704	1	0	0.0179405	4	adenosine deaminase activity	MF
809	GO:0004001	1	1	0.979626	1	0	0.0224256	5	adenosine kinase activity	MF
810	GO:0004003	1	1	0.832966	1	0	0.170435	38	ATP-dependent DNA helicase activity	MF
811	GO:0004004	1	1	0.642146	1	0	0.399176	89	ATP-dependent RNA helicase activity	MF
812	GO:0004008	1	1	0.997069	1	0	0.00448512	1	copper-exporting ATPase activity	MF
813	GO:0004012	1	1	0.918201	1	0	0.0897024	20	phospholipid-translocating ATPase activity	MF
814	GO:0004013	1	1	0.985471	1	0	0.0179405	4	adenosylhomocysteinase activity	MF
815	GO:0004014	1	1	0.973671	1	0	0.0269107	6	adenosylmethionine decarboxylase activity	MF
816	GO:0004015	1	1	0.994221	1	0	0.00448512	1	adenosylmethionine-8-amino-7-oxononanoate transaminase activity	MF
817	GO:0004016	1	1	0.994222	1	0	0.00448512	1	adenylate cyclase activity	MF
818	GO:0004017	1	1	0.94957	1	0	0.0538214	12	adenylate kinase activity	MF
819	GO:0004018	1	1	0.994568	1	0	0.00448512	1	N6-(1,2-dicarboxyethyl)AMP AMP-lyase (fumarate-forming) activity	MF
820	GO:0004019	1	1	0.986227	1	0	0.0179405	4	adenylosuccinate synthase activity	MF
821	GO:0004020	1	1	0.995998	1	0	0.00448512	1	adenylylsulfate kinase activity	MF
822	GO:0004021	1	1	0.974066	1	0	0.0269107	6	L-alanine:2-oxoglutarate aminotransferase activity	MF
823	GO:0004022	1	1	0.962018	1	0	0.0403661	9	alcohol dehydrogenase (NAD) activity	MF
824	GO:0004026	1	1	0.997091	1	0	0.00448512	1	alcohol O-acetyltransferase activity	MF
825	GO:0004028	1	1	0.989609	1	0	0.0134554	3	3-chloroallyl aldehyde dehydrogenase activity	MF
826	GO:0004029	1	1	0.935668	1	0	0.0717619	16	aldehyde dehydrogenase (NAD) activity	MF
827	GO:0004030	1	1	0.970605	1	0	0.035881	8	aldehyde dehydrogenase [NAD(P)+] activity	MF
828	GO:0004031	1	1	0.958118	1	0	0.0403661	9	aldehyde oxidase activity	MF
829	GO:0004033	1	1	0.968044	1	0	0.0313958	7	aldo-keto reductase (NADP) activity	MF
830	GO:0004034	1	1	0.97752	1	0	0.0224256	5	aldose 1-epimerase activity	MF
831	GO:0004038	1	1	0.994772	1	0	0.00448512	1	allantoinase activity	MF
832	GO:0004040	1	1	0.954434	1	0	0.0448512	10	amidase activity	MF
833	GO:0004042	1	1	0.985076	1	0	0.0134554	3	acetyl-CoA:L-glutamate N-acetyltransferase activity	MF
834	GO:0004044	1	1	0.990933	1	0	0.00897024	2	amidophosphoribosyltransferase activity	MF
835	GO:0004045	1	1	0.971757	1	0	0.0313958	7	aminoacyl-tRNA hydrolase activity	MF
836	GO:0004046	1	1	0.989501	1	0	0.00897024	2	aminoacylase activity	MF
837	GO:0004047	1	1	0.992254	1	0	0.00897024	2	aminomethyltransferase activity	MF
838	GO:0004048	1	1	0.990903	1	0	0.00897024	2	anthranilate phosphoribosyltransferase activity	MF
839	GO:0004049	1	1	0.985478	1	0	0.0134554	3	anthranilate synthase activity	MF
840	GO:0004053	1	1	0.996137	1	0	0.00448512	1	arginase activity	MF
841	GO:0004055	1	1	0.994188	1	0	0.00897024	2	argininosuccinate synthase activity	MF
842	GO:0004056	1	1	0.99458	1	0	0.00448512	1	argininosuccinate lyase activity	MF
843	GO:0004057	1	1	0.995938	1	0	0.00448512	1	arginyltransferase activity	MF
844	GO:0004059	1	1	0.991827	1	0	0.00897024	2	aralkylamine N-acetyltransferase activity	MF
845	GO:0004061	1	1	0.982032	1	0	0.0179405	4	arylformamidase activity	MF
846	GO:0004066	1	1	0.986219	1	0	0.0134554	3	asparagine synthase (glutamine-hydrolyzing) activity	MF
847	GO:0004067	1	1	0.992148	1	0	0.00897024	2	asparaginase activity	MF
848	GO:0004069	1	1	0.957005	1	0	0.0403661	9	L-aspartate:2-oxoglutarate aminotransferase activity	MF
849	GO:0004070	1	1	0.995739	1	0	0.00448512	1	aspartate carbamoyltransferase activity	MF
850	GO:0004072	1	1	0.985866	1	0	0.0134554	3	aspartate kinase activity	MF
851	GO:0004073	1	1	0.994877	1	0	0.00448512	1	aspartate-semialdehyde dehydrogenase activity	MF
852	GO:0004075	1	1	0.979639	1	0	0.0179405	4	biotin carboxylase activity	MF
853	GO:0004076	1	1	0.994904	1	0	0.00448512	1	biotin synthase activity	MF
854	GO:0004077	1	1	0.994795	1	0	0.00448512	1	biotin-[acetyl-CoA-carboxylase] ligase activity	MF
855	GO:0004078	1	1	0.994795	1	0	0.00448512	1	biotin-[methylcrotonoyl-CoA-carboxylase] ligase activity	MF
856	GO:0004081	1	1	0.99624	1	0	0.00448512	1	bis(5'-nucleosyl)-tetraphosphatase (asymmetrical) activity	MF
857	GO:0004083	1	1	0.994273	1	0	0.00448512	1	bisphosphoglycerate 2-phosphatase activity	MF
858	GO:0004084	1	1	0.974416	1	0	0.0269107	6	branched-chain-amino-acid transaminase activity	MF
859	GO:0004088	1	1	0.98899	1	0	0.00897024	2	carbamoyl-phosphate synthase (glutamine-hydrolyzing) activity	MF
861	GO:0004090	1	1	0.983811	1	0	0.0179405	4	carbonyl reductase (NADPH) activity	MF
862	GO:0004096	1	1	0.994362	1	0	0.00448512	1	catalase activity	MF
863	GO:0004097	1	1	0.970248	1	0	0.0313958	7	catechol oxidase activity	MF
864	GO:0004103	1	1	0.986642	1	0	0.0134554	3	choline kinase activity	MF
865	GO:0004105	1	1	0.989073	1	0	0.0134554	3	choline-phosphate cytidylyltransferase activity	MF
866	GO:0004106	1	1	0.989326	1	0	0.00897024	2	chorismate mutase activity	MF
867	GO:0004107	1	1	0.994537	1	0	0.00448512	1	chorismate synthase activity	MF
868	GO:0004108	1	1	0.990685	1	0	0.00897024	2	citrate (Si)-synthase activity	MF
869	GO:0004109	1	1	0.989162	1	0	0.00897024	2	coproporphyrinogen oxidase activity	MF
870	GO:0004112	1	1	0.99569	1	0	0.00448512	1	cyclic-nucleotide phosphodiesterase activity	MF
871	GO:0004113	1	1	0.99569	1	0	0.00448512	1	2',3'-cyclic-nucleotide 3'-phosphodiesterase activity	MF
872	GO:0004121	1	1	0.997359	1	0	0.00448512	1	cystathionine beta-lyase activity	MF
873	GO:0004123	1	1	0.992013	1	0	0.00897024	2	cystathionine gamma-lyase activity	MF
874	GO:0004124	1	1	0.966425	1	0	0.0313958	7	cysteine synthase activity	MF
875	GO:0004126	1	1	0.995118	1	0	0.00448512	1	cytidine deaminase activity	MF
876	GO:0004127	1	1	0.987379	1	0	0.0134554	3	cytidylate kinase activity	MF
877	GO:0004128	1	1	0.980528	1	0	0.0179405	4	cytochrome-b5 reductase activity, acting on NAD(P)H	MF
878	GO:0004129	1	1	0.955234	1	0	0.0448512	10	cytochrome-c oxidase activity	MF
879	GO:0004130	1	1	0.978404	1	0	0.0224256	5	cytochrome-c peroxidase activity	MF
880	GO:0004132	1	1	0.995344	1	0	0.00448512	1	dCMP deaminase activity	MF
881	GO:0004133	1	1	0.973747	1	0	0.0224256	5	glycogen debranching enzyme activity	MF
882	GO:0004134	1	1	0.988603	1	0	0.00897024	2	4-alpha-glucanotransferase activity	MF
883	GO:0004137	1	1	0.994276	1	0	0.00448512	1	deoxycytidine kinase activity	MF
884	GO:0004140	1	1	0.996489	1	0	0.00448512	1	dephospho-CoA kinase activity	MF
885	GO:0004141	1	1	0.994221	1	0	0.00448512	1	dethiobiotin synthase activity	MF
886	GO:0004142	1	1	0.989836	1	0	0.00897024	2	diacylglycerol cholinephosphotransferase activity	MF
887	GO:0004143	1	1	0.980298	1	0	0.0224256	5	diacylglycerol kinase activity	MF
888	GO:0004144	1	1	0.950599	1	0	0.0448512	10	diacylglycerol O-acyltransferase activity	MF
889	GO:0004146	1	1	0.994516	1	0	0.00448512	1	dihydrofolate reductase activity	MF
890	GO:0004147	1	1	0.989286	1	0	0.0134554	3	dihydrolipoamide branched chain acyltransferase activity	MF
891	GO:0004148	1	1	0.982358	1	0	0.0179405	4	dihydrolipoyl dehydrogenase activity	MF
892	GO:0004149	1	1	0.995901	1	0	0.00448512	1	dihydrolipoyllysine-residue succinyltransferase activity	MF
893	GO:0004150	1	1	0.995671	1	0	0.00448512	1	dihydroneopterin aldolase activity	MF
894	GO:0004151	1	1	0.994887	1	0	0.00448512	1	dihydroorotase activity	MF
895	GO:0004152	1	1	0.994432	1	0	0.00448512	1	dihydroorotate dehydrogenase activity	MF
896	GO:0004156	1	1	0.991896	1	0	0.00897024	2	dihydropteroate synthase activity	MF
897	GO:0004157	1	1	0.994221	1	0	0.00448512	1	dihydropyrimidinase activity	MF
898	GO:0004159	1	1	0.997001	1	0	0.00448512	1	dihydrouracil dehydrogenase (NAD+) activity	MF
899	GO:0004160	1	1	0.994335	1	0	0.00448512	1	dihydroxy-acid dehydratase activity	MF
900	GO:0004161	1	1	0.962324	1	0	0.035881	8	dimethylallyltranstransferase activity	MF
901	GO:0004163	1	1	0.987322	1	0	0.0134554	3	diphosphomevalonate decarboxylase activity	MF
902	GO:0004164	1	1	0.995348	1	0	0.00448512	1	diphthine synthase activity	MF
903	GO:0004165	1	1	0.955523	1	0	0.0493363	11	dodecenoyl-CoA delta-isomerase activity	MF
904	GO:0004167	1	1	0.989262	1	0	0.0134554	3	dopachrome isomerase activity	MF
905	GO:0004168	1	1	0.996471	1	0	0.00448512	1	dolichol kinase activity	MF
906	GO:0004169	1	1	0.995268	1	0	0.00448512	1	dolichyl-phosphate-mannose-protein mannosyltransferase activity	MF
907	GO:0004170	1	1	0.995837	1	0	0.00448512	1	dUTP diphosphatase activity	MF
908	GO:0004174	1	1	0.996867	1	0	0.00448512	1	electron-transferring-flavoprotein dehydrogenase activity	MF
909	GO:0004175	1	1	0.171184	1	0	1.74023	388	endopeptidase activity	MF
910	GO:0004176	1	1	0.900609	1	0	0.0986726	22	ATP-dependent peptidase activity	MF
911	GO:0004177	1	1	0.863481	1	0	0.130068	29	aminopeptidase activity	MF
913	GO:0004181	1	1	0.985325	1	0	0.0134554	3	metallocarboxypeptidase activity	MF
914	GO:0004185	1	1	0.870709	1	0	0.134554	30	serine-type carboxypeptidase activity	MF
915	GO:0004190	1	1	0.503499	1	0	0.704164	157	aspartic-type endopeptidase activity	MF
916	GO:0004197	1	1	0.885026	1	0	0.125583	28	cysteine-type endopeptidase activity	MF
917	GO:0004198	1	1	0.978374	1	0	0.0224256	5	calcium-dependent cysteine-type endopeptidase activity	MF
918	GO:0004222	1	1	0.742015	1	0	0.278077	62	metalloendopeptidase activity	MF
919	GO:0004252	1	1	0.596278	1	0	0.511304	114	serine-type endopeptidase activity	MF
920	GO:0004298	1	1	0.921705	1	0	0.0807322	18	threonine-type endopeptidase activity	MF
921	GO:0004300	1	1	0.979507	1	0	0.0179405	4	enoyl-CoA hydratase activity	MF
922	GO:0004301	1	1	0.95422	1	0	0.0493363	11	epoxide hydrolase activity	MF
923	GO:0004303	1	1	0.99525	1	0	0.00448512	1	estradiol 17-beta-dehydrogenase activity	MF
924	GO:0004305	1	1	0.99468	1	0	0.00448512	1	ethanolamine kinase activity	MF
925	GO:0004306	1	1	0.989653	1	0	0.00897024	2	ethanolamine-phosphate cytidylyltransferase activity	MF
926	GO:0004307	1	1	0.994596	1	0	0.00448512	1	ethanolaminephosphotransferase activity	MF
927	GO:0004309	1	1	0.994221	1	0	0.00448512	1	exopolyphosphatase activity	MF
928	GO:0004310	1	1	0.99183	1	0	0.00897024	2	farnesyl-diphosphate farnesyltransferase activity	MF
929	GO:0004311	1	1	0.956763	1	0	0.0448512	10	farnesyltranstransferase activity	MF
930	GO:0004312	1	1	0.865573	1	0	0.148009	33	fatty acid synthase activity	MF
931	GO:0004314	1	1	0.994809	1	0	0.00448512	1	[acyl-carrier-protein] S-malonyltransferase activity	MF
932	GO:0004315	1	1	0.962118	1	0	0.035881	8	3-oxoacyl-[acyl-carrier-protein] synthase activity	MF
933	GO:0004316	1	1	0.982247	1	0	0.0179405	4	3-oxoacyl-[acyl-carrier-protein] reductase (NADPH) activity	MF
934	GO:0004318	1	1	0.991154	1	0	0.00897024	2	enoyl-[acyl-carrier-protein] reductase (NADH) activity	MF
935	GO:0004320	1	1	0.992624	1	0	0.00897024	2	oleoyl-[acyl-carrier-protein] hydrolase activity	MF
936	GO:0004321	1	1	0.965485	1	0	0.0313958	7	fatty-acyl-CoA synthase activity	MF
937	GO:0004322	1	1	0.980236	1	0	0.0224256	5	ferroxidase activity	MF
938	GO:0004324	1	1	0.989754	1	0	0.00897024	2	ferredoxin-NADP+ reductase activity	MF
939	GO:0004325	1	1	0.97449	1	0	0.0269107	6	ferrochelatase activity	MF
940	GO:0004326	1	1	0.986427	1	0	0.0134554	3	tetrahydrofolylpolyglutamate synthase activity	MF
941	GO:0004328	1	1	0.977874	1	0	0.0224256	5	formamidase activity	MF
942	GO:0004329	1	1	0.994256	1	0	0.00448512	1	formate-tetrahydrofolate ligase activity	MF
943	GO:0004331	1	1	0.984906	1	0	0.0134554	3	fructose-2,6-bisphosphate 2-phosphatase activity	MF
944	GO:0004332	1	1	0.965173	1	0	0.0403661	9	fructose-bisphosphate aldolase activity	MF
945	GO:0004333	1	1	0.988018	1	0	0.0134554	3	fumarate hydratase activity	MF
946	GO:0004334	1	1	0.994777	1	0	0.00448512	1	fumarylacetoacetase activity	MF
947	GO:0004335	1	1	0.984135	1	0	0.0179405	4	galactokinase activity	MF
948	GO:0004337	1	1	0.959602	1	0	0.0403661	9	geranyltranstransferase activity	MF
949	GO:0004338	1	1	0.994828	1	0	0.00448512	1	glucan exo-1,3-beta-glucosidase activity	MF
950	GO:0004340	1	1	0.99676	1	0	0.00448512	1	glucokinase activity	MF
951	GO:0004343	1	1	0.996178	1	0	0.00448512	1	glucosamine 6-phosphate N-acetyltransferase activity	MF
952	GO:0004345	1	1	0.978402	1	0	0.0269107	6	glucose-6-phosphate dehydrogenase activity	MF
953	GO:0004347	1	1	0.990769	1	0	0.00897024	2	glucose-6-phosphate isomerase activity	MF
954	GO:0004348	1	1	0.988475	1	0	0.00897024	2	glucosylceramidase activity	MF
955	GO:0004349	1	1	0.97996	1	0	0.0224256	5	glutamate 5-kinase activity	MF
956	GO:0004350	1	1	0.97996	1	0	0.0224256	5	glutamate-5-semialdehyde dehydrogenase activity	MF
957	GO:0004351	1	1	0.982242	1	0	0.0224256	5	glutamate decarboxylase activity	MF
958	GO:0004352	1	1	0.978342	1	0	0.0269107	6	glutamate dehydrogenase (NAD+) activity	MF
959	GO:0004353	1	1	0.98516	1	0	0.0179405	4	glutamate dehydrogenase [NAD(P)+] activity	MF
960	GO:0004354	1	1	0.995751	1	0	0.00448512	1	glutamate dehydrogenase (NADP+) activity	MF
961	GO:0004356	1	1	0.972006	1	0	0.0313958	7	glutamate-ammonia ligase activity	MF
962	GO:0004357	1	1	0.99427	1	0	0.00448512	1	glutamate-cysteine ligase activity	MF
963	GO:0004358	1	1	0.994631	1	0	0.00448512	1	glutamate N-acetyltransferase activity	MF
964	GO:0004359	1	1	0.991597	1	0	0.00897024	2	glutaminase activity	MF
965	GO:0004360	1	1	0.994258	1	0	0.00448512	1	glutamine-fructose-6-phosphate transaminase (isomerizing) activity	MF
966	GO:0004362	1	1	0.980737	1	0	0.0179405	4	glutathione-disulfide reductase activity	MF
967	GO:0004363	1	1	0.994585	1	0	0.00448512	1	glutathione synthase activity	MF
968	GO:0004364	1	1	0.834006	1	0	0.19286	43	glutathione transferase activity	MF
969	GO:0004365	1	1	0.971388	1	0	0.0313958	7	glyceraldehyde-3-phosphate dehydrogenase (NAD+) (phosphorylating) activity	MF
970	GO:0004366	1	1	0.971686	1	0	0.0269107	6	glycerol-3-phosphate O-acyltransferase activity	MF
971	GO:0004367	1	1	0.980423	1	0	0.0179405	4	glycerol-3-phosphate dehydrogenase [NAD+] activity	MF
972	GO:0004368	1	1	0.994377	1	0	0.00448512	1	glycerol-3-phosphate dehydrogenase activity	MF
973	GO:0004370	1	1	0.994515	1	0	0.00448512	1	glycerol kinase activity	MF
974	GO:0004371	1	1	0.994264	1	0	0.00448512	1	glycerone kinase activity	MF
975	GO:0004372	1	1	0.970358	1	0	0.0269107	6	glycine hydroxymethyltransferase activity	MF
976	GO:0004373	1	1	0.970364	1	0	0.035881	8	glycogen (starch) synthase activity	MF
977	GO:0004375	1	1	0.994221	1	0	0.00448512	1	glycine dehydrogenase (decarboxylating) activity	MF
978	GO:0004376	1	1	0.980715	1	0	0.0179405	4	glycolipid mannosyltransferase activity	MF
979	GO:0004377	1	1	0.985952	1	0	0.0134554	3	GDP-Man:Man3GlcNAc2-PP-Dol alpha-1,2-mannosyltransferase activity	MF
980	GO:0004378	1	1	0.994689	1	0	0.00448512	1	GDP-Man:Man1GlcNAc2-PP-Dol alpha-1,3-mannosyltransferase activity	MF
981	GO:0004379	1	1	0.994768	1	0	0.00448512	1	glycylpeptide N-tetradecanoyltransferase activity	MF
982	GO:0004383	1	1	0.985266	1	0	0.0179405	4	guanylate cyclase activity	MF
983	GO:0004385	1	1	0.989842	1	0	0.00897024	2	guanylate kinase activity	MF
984	GO:0004386	1	1	0.352314	1	0	0.93739	209	helicase activity	MF
985	GO:0004392	1	1	0.990978	1	0	0.00897024	2	heme oxygenase (decyclizing) activity	MF
986	GO:0004395	1	1	0.996555	1	0	0.00448512	1	hexaprenyldihydroxybenzoate methyltransferase activity	MF
987	GO:0004396	1	1	0.948576	1	0	0.0538214	12	hexokinase activity	MF
988	GO:0004399	1	1	0.994699	1	0	0.00448512	1	histidinol dehydrogenase activity	MF
989	GO:0004400	1	1	0.994836	1	0	0.00448512	1	histidinol-phosphate transaminase activity	MF
990	GO:0004401	1	1	0.994868	1	0	0.00448512	1	histidinol-phosphatase activity	MF
992	GO:0004407	1	1	0.954593	1	0	0.0448512	10	histone deacetylase activity	MF
993	GO:0004411	1	1	0.994309	1	0	0.00448512	1	homogentisate 1,2-dioxygenase activity	MF
994	GO:0004412	1	1	0.991587	1	0	0.00897024	2	homoserine dehydrogenase activity	MF
995	GO:0004413	1	1	0.994966	1	0	0.00448512	1	homoserine kinase activity	MF
996	GO:0004416	1	1	0.98041	1	0	0.0179405	4	hydroxyacylglutathione hydrolase activity	MF
997	GO:0004417	1	1	0.995272	1	0	0.00448512	1	hydroxyethylthiazole kinase activity	MF
998	GO:0004418	1	1	0.997226	1	0	0.00448512	1	hydroxymethylbilane synthase activity	MF
999	GO:0004419	1	1	0.994405	1	0	0.00448512	1	hydroxymethylglutaryl-CoA lyase activity	MF
1000	GO:0004420	1	1	0.98944	1	0	0.00897024	2	hydroxymethylglutaryl-CoA reductase (NADPH) activity	MF
1001	GO:0004421	1	1	0.994314	1	0	0.00448512	1	hydroxymethylglutaryl-CoA synthase activity	MF
1002	GO:0004422	1	1	0.995379	1	0	0.00448512	1	hypoxanthine phosphoribosyltransferase activity	MF
1003	GO:0004424	1	1	0.996396	1	0	0.00448512	1	imidazoleglycerol-phosphate dehydratase activity	MF
1004	GO:0004425	1	1	0.991543	1	0	0.00897024	2	indole-3-glycerol-phosphate synthase activity	MF
1005	GO:0004427	1	1	0.939272	1	0	0.0627917	14	inorganic diphosphatase activity	MF
1006	GO:0004430	1	1	0.953548	1	0	0.0403661	9	1-phosphatidylinositol 4-kinase activity	MF
1007	GO:0004435	1	1	0.962899	1	0	0.035881	8	phosphatidylinositol phospholipase C activity	MF
1008	GO:0004436	1	1	0.994968	1	0	0.00448512	1	phosphatidylinositol diacylglycerol-lyase activity	MF
1009	GO:0004438	1	1	0.994221	1	0	0.00448512	1	phosphatidylinositol-3-phosphatase activity	MF
1010	GO:0004439	1	1	0.95328	1	0	0.0448512	10	phosphatidylinositol-4,5-bisphosphate 5-phosphatase activity	MF
1011	GO:0004441	1	1	0.994796	1	0	0.00448512	1	inositol-1,4-bisphosphate 1-phosphatase activity	MF
1012	GO:0004445	1	1	0.980404	1	0	0.0179405	4	inositol-polyphosphate 5-phosphatase activity	MF
1013	GO:0004446	1	1	0.994429	1	0	0.00448512	1	inositol-hexakisphosphate phosphatase activity	MF
1014	GO:0004448	1	1	0.961556	1	0	0.0403661	9	isocitrate dehydrogenase activity	MF
1015	GO:0004449	1	1	0.980463	1	0	0.0224256	5	isocitrate dehydrogenase (NAD+) activity	MF
1016	GO:0004450	1	1	0.980722	1	0	0.0179405	4	isocitrate dehydrogenase (NADP+) activity	MF
1017	GO:0004452	1	1	0.995067	1	0	0.00448512	1	isopentenyl-diphosphate delta-isomerase activity	MF
1018	GO:0004454	1	1	0.994722	1	0	0.00448512	1	ketohexokinase activity	MF
1019	GO:0004455	1	1	0.994451	1	0	0.00448512	1	ketol-acid reductoisomerase activity	MF
1020	GO:0004457	1	1	0.978985	1	0	0.0179405	4	lactate dehydrogenase activity	MF
1021	GO:0004458	1	1	0.988871	1	0	0.00897024	2	D-lactate dehydrogenase (cytochrome) activity	MF
1022	GO:0004459	1	1	0.990004	1	0	0.00897024	2	L-lactate dehydrogenase activity	MF
1023	GO:0004462	1	1	0.974271	1	0	0.0269107	6	lactoylglutathione lyase activity	MF
1024	GO:0004463	1	1	0.99449	1	0	0.00448512	1	leukotriene-A4 hydrolase activity	MF
1025	GO:0004467	1	1	0.94606	1	0	0.0583066	13	long-chain fatty acid-CoA ligase activity	MF
1026	GO:0004470	1	1	0.968782	1	0	0.0313958	7	malic enzyme activity	MF
1027	GO:0004471	1	1	0.968782	1	0	0.0313958	7	malate dehydrogenase (decarboxylating) (NAD+) activity	MF
1028	GO:0004473	1	1	0.977593	1	0	0.0224256	5	malate dehydrogenase (decarboxylating) (NADP+) activity	MF
1029	GO:0004475	1	1	0.969664	1	0	0.0269107	6	mannose-1-phosphate guanylyltransferase activity	MF
1031	GO:0004477	1	1	0.978504	1	0	0.0224256	5	methenyltetrahydrofolate cyclohydrolase activity	MF
1032	GO:0004478	1	1	0.985571	1	0	0.0179405	4	methionine adenosyltransferase activity	MF
1033	GO:0004479	1	1	0.994858	1	0	0.00448512	1	methionyl-tRNA formyltransferase activity	MF
1034	GO:0004482	1	1	0.980429	1	0	0.0224256	5	mRNA (guanine-N7-)-methyltransferase activity	MF
1035	GO:0004484	1	1	0.994244	1	0	0.00448512	1	mRNA guanylyltransferase activity	MF
1036	GO:0004485	1	1	0.988687	1	0	0.00897024	2	methylcrotonoyl-CoA carboxylase activity	MF
1037	GO:0004488	1	1	0.978504	1	0	0.0224256	5	methylenetetrahydrofolate dehydrogenase (NADP+) activity	MF
1038	GO:0004489	1	1	0.994425	1	0	0.00448512	1	methylenetetrahydrofolate reductase (NAD(P)H) activity	MF
1039	GO:0004491	1	1	0.994601	1	0	0.00448512	1	methylmalonate-semialdehyde dehydrogenase (acylating) activity	MF
1040	GO:0004493	1	1	0.994454	1	0	0.00448512	1	methylmalonyl-CoA epimerase activity	MF
1041	GO:0004496	1	1	0.994948	1	0	0.00448512	1	mevalonate kinase activity	MF
1043	GO:0004499	1	1	0.946692	1	0	0.0583066	13	N,N-dimethylaniline monooxygenase activity	MF
1044	GO:0004506	1	1	0.988925	1	0	0.00897024	2	squalene monooxygenase activity	MF
1045	GO:0004512	1	1	0.997368	1	0	0.00448512	1	inositol-3-phosphate synthase activity	MF
1046	GO:0004514	1	1	0.988746	1	0	0.00897024	2	nicotinate-nucleotide diphosphorylase (carboxylating) activity	MF
1047	GO:0004515	1	1	0.995676	1	0	0.00448512	1	nicotinate-nucleotide adenylyltransferase activity	MF
1048	GO:0004516	1	1	0.99431	1	0	0.00448512	1	nicotinate phosphoribosyltransferase activity	MF
1049	GO:0004517	1	1	0.994668	1	0	0.00448512	1	nitric-oxide synthase activity	MF
1051	GO:0004519	1	1	0.0277861	1	0	3.4356	766	endonuclease activity	MF
1052	GO:0004520	1	1	0.831409	1	0	0.170435	38	endodeoxyribonuclease activity	MF
1053	GO:0004521	1	1	0.606741	1	0	0.488878	109	endoribonuclease activity	MF
1054	GO:0004523	1	1	0.759604	1	0	0.269107	60	RNA-DNA hybrid ribonuclease activity	MF
1055	GO:0004525	1	1	0.943227	1	0	0.0538214	12	ribonuclease III activity	MF
1056	GO:0004526	1	1	0.962951	1	0	0.0448512	10	ribonuclease P activity	MF
1059	GO:0004529	1	1	0.930128	1	0	0.0672768	15	exodeoxyribonuclease activity	MF
1060	GO:0004532	1	1	0.857989	1	0	0.161464	36	exoribonuclease activity	MF
1061	GO:0004534	1	1	0.974318	1	0	0.0269107	6	5'-3' exoribonuclease activity	MF
1062	GO:0004535	1	1	0.919004	1	0	0.0897024	20	poly(A)-specific ribonuclease activity	MF
1063	GO:0004536	1	1	0.789848	1	0	0.219771	49	deoxyribonuclease activity	MF
1064	GO:0004540	1	1	0.511925	1	0	0.663798	148	ribonuclease activity	MF
1065	GO:0004549	1	1	0.954607	1	0	0.0538214	12	tRNA-specific ribonuclease activity	MF
1066	GO:0004550	1	1	0.981789	1	0	0.0224256	5	nucleoside diphosphate kinase activity	MF
1069	GO:0004555	1	1	0.984204	1	0	0.0179405	4	alpha,alpha-trehalase activity	MF
1070	GO:0004556	1	1	0.977442	1	0	0.0224256	5	alpha-amylase activity	MF
1071	GO:0004557	1	1	0.964458	1	0	0.035881	8	alpha-galactosidase activity	MF
1072	GO:0004558	1	1	0.978615	1	0	0.0179405	4	alpha-1,4-glucosidase activity	MF
1073	GO:0004559	1	1	0.942064	1	0	0.0583066	13	alpha-mannosidase activity	MF
1074	GO:0004560	1	1	0.958228	1	0	0.0448512	10	alpha-L-fucosidase activity	MF
1075	GO:0004561	1	1	0.991209	1	0	0.00897024	2	alpha-N-acetylglucosaminidase activity	MF
1076	GO:0004563	1	1	0.985252	1	0	0.0134554	3	beta-N-acetylhexosaminidase activity	MF
1077	GO:0004564	1	1	0.931991	1	0	0.0672768	15	beta-fructofuranosidase activity	MF
1078	GO:0004565	1	1	0.858196	1	0	0.156979	35	beta-galactosidase activity	MF
1079	GO:0004566	1	1	0.963577	1	0	0.035881	8	beta-glucuronidase activity	MF
1080	GO:0004567	1	1	0.95641	1	0	0.0403661	9	beta-mannosidase activity	MF
1081	GO:0004568	1	1	0.907569	1	0	0.103158	23	chitinase activity	MF
1082	GO:0004571	1	1	0.971147	1	0	0.0269107	6	mannosyl-oligosaccharide 1,2-alpha-mannosidase activity	MF
1083	GO:0004572	1	1	0.987313	1	0	0.0134554	3	mannosyl-oligosaccharide 1,3-1,6-alpha-mannosidase activity	MF
1084	GO:0004573	1	1	0.994229	1	0	0.00448512	1	mannosyl-oligosaccharide glucosidase activity	MF
1085	GO:0004575	1	1	0.931991	1	0	0.0672768	15	sucrose alpha-glucosidase activity	MF
1086	GO:0004576	1	1	0.970686	1	0	0.0269107	6	oligosaccharyl transferase activity	MF
1087	GO:0004577	1	1	0.992296	1	0	0.00897024	2	N-acetylglucosaminyldiphosphodolichol N-acetylglucosaminyltransferase activity	MF
1088	GO:0004579	1	1	0.974905	1	0	0.0224256	5	dolichyl-diphosphooligosaccharide-protein glycotransferase activity	MF
1089	GO:0004581	1	1	0.991502	1	0	0.00897024	2	dolichyl-phosphate beta-glucosyltransferase activity	MF
1090	GO:0004582	1	1	0.991225	1	0	0.00897024	2	dolichyl-phosphate beta-D-mannosyltransferase activity	MF
1091	GO:0004583	1	1	0.994356	1	0	0.00448512	1	dolichyl-phosphate-glucose-glycolipid alpha-glucosyltransferase activity	MF
1092	GO:0004584	1	1	0.996963	1	0	0.00448512	1	dolichyl-phosphate-mannose-glycolipid alpha-mannosyltransferase activity	MF
1093	GO:0004585	1	1	0.994376	1	0	0.00448512	1	ornithine carbamoyltransferase activity	MF
1094	GO:0004586	1	1	0.994848	1	0	0.00448512	1	ornithine decarboxylase activity	MF
1095	GO:0004587	1	1	0.994586	1	0	0.00448512	1	ornithine-oxo-acid transaminase activity	MF
1096	GO:0004588	1	1	0.994706	1	0	0.00448512	1	orotate phosphoribosyltransferase activity	MF
1097	GO:0004590	1	1	0.994706	1	0	0.00448512	1	orotidine-5'-phosphate decarboxylase activity	MF
1098	GO:0004591	1	1	0.990293	1	0	0.00897024	2	oxoglutarate dehydrogenase (succinyl-transferring) activity	MF
1099	GO:0004592	1	1	0.996385	1	0	0.00448512	1	pantoate-beta-alanine ligase activity	MF
1100	GO:0004594	1	1	0.988985	1	0	0.00897024	2	pantothenate kinase activity	MF
1101	GO:0004595	1	1	0.992129	1	0	0.00897024	2	pantetheine-phosphate adenylyltransferase activity	MF
1102	GO:0004596	1	1	0.959866	1	0	0.0403661	9	peptide alpha-N-acetyltransferase activity	MF
1104	GO:0004602	1	1	0.953752	1	0	0.0538214	12	glutathione peroxidase activity	MF
1105	GO:0004604	1	1	0.99633	1	0	0.00448512	1	phosphoadenylyl-sulfate reductase (thioredoxin) activity	MF
1106	GO:0004605	1	1	0.985676	1	0	0.0134554	3	phosphatidate cytidylyltransferase activity	MF
1107	GO:0004607	1	1	0.99595	1	0	0.00448512	1	phosphatidylcholine-sterol O-acyltransferase activity	MF
1108	GO:0004609	1	1	0.981442	1	0	0.0179405	4	phosphatidylserine decarboxylase activity	MF
1109	GO:0004610	1	1	0.994327	1	0	0.00448512	1	phosphoacetylglucosamine mutase activity	MF
1110	GO:0004611	1	1	0.983886	1	0	0.0179405	4	phosphoenolpyruvate carboxykinase activity	MF
1111	GO:0004612	1	1	0.994241	1	0	0.00448512	1	phosphoenolpyruvate carboxykinase (ATP) activity	MF
1112	GO:0004614	1	1	0.978203	1	0	0.0224256	5	phosphoglucomutase activity	MF
1113	GO:0004615	1	1	0.984531	1	0	0.0134554	3	phosphomannomutase activity	MF
1114	GO:0004616	1	1	0.952445	1	0	0.0448512	10	phosphogluconate dehydrogenase (decarboxylating) activity	MF
1115	GO:0004617	1	1	0.975785	1	0	0.0224256	5	phosphoglycerate dehydrogenase activity	MF
1116	GO:0004618	1	1	0.989451	1	0	0.00897024	2	phosphoglycerate kinase activity	MF
1117	GO:0004619	1	1	0.977128	1	0	0.0224256	5	phosphoglycerate mutase activity	MF
1119	GO:0004622	1	1	0.936142	1	0	0.0672768	15	lysophospholipase activity	MF
1120	GO:0004623	1	1	0.97747	1	0	0.0224256	5	phospholipase A2 activity	MF
1121	GO:0004629	1	1	0.957927	1	0	0.0403661	9	phospholipase C activity	MF
1122	GO:0004630	1	1	0.925614	1	0	0.076247	17	phospholipase D activity	MF
1123	GO:0004631	1	1	0.994691	1	0	0.00448512	1	phosphomevalonate kinase activity	MF
1124	GO:0004632	1	1	0.995855	1	0	0.00448512	1	phosphopantothenate--cysteine ligase activity	MF
[truncated: 9,457 more rows]

## Sheet: top 300 upreg
internal ID	category	over represented P-Value	over represented FDR	under represented P-Value	under represented FDR	Genes in top-300 upreg	Expected genes	Genes in genome (background)	term	ontology
7899	GO:0046906	2.18703e-14	2.50546e-10	1	1	27	4.40512	316	tetrapyrrole binding	MF
2882	GO:0009522	3.04776e-10	1.43173e-06	1	1	8	0.320625	23	photosystem I	CC
4883	GO:0020037	3.74929e-10	1.43173e-06	1	1	21	4.00085	287	heme binding	MF
1996	GO:0006771	1.65661e-09	4.74454e-06	1	1	7	0.236984	17	riboflavin metabolic process	BP
2881	GO:0009521	2.67827e-09	6.13646e-06	1	1	9	0.613371	44	photosystem	CC
6753	GO:0042726	1.25446e-08	2.39518e-05	1	1	7	0.292745	21	flavin-containing compound metabolic process	BP
1042	GO:0004497	2.67356e-08	4.37547e-05	1	1	17	3.2899	236	monooxygenase activity	MF
2779	GO:0009231	4.66652e-08	6.68246e-05	1	1	6	0.223044	16	riboflavin biosynthetic process	BP
1994	GO:0006767	5.49779e-08	6.90457e-05	1	1	10	0.975817	70	water-soluble vitamin metabolic process	BP
3037	GO:0009765	6.02704e-08	6.90457e-05	1	1	6	0.236984	17	photosynthesis, light harvesting	BP
6754	GO:0042727	7.78236e-08	8.10497e-05	1	1	6	0.236984	17	flavin-containing compound biosynthetic process	BP
1993	GO:0006766	4.59645e-07	0.00043492	1	1	10	1.22674	88	vitamin metabolic process	BP
6663	GO:0042364	4.93537e-07	0.00043492	1	1	9	0.947936	68	water-soluble vitamin biosynthetic process	BP
1375	GO:0005506	5.31505e-07	0.000434923	1	1	16	3.58264	257	iron ion binding	MF
4130	GO:0016168	8.91588e-07	0.000680935	1	1	6	0.376386	27	chlorophyll binding	MF
4334	GO:0016705	1.99882e-06	0.00143116	1	1	16	3.93115	282	oxidoreductase activity, acting on paired donors, with incorporation or reduction of molecular oxygen	MF
2883	GO:0009523	2.71904e-06	0.00165748	1	1	6	0.460028	33	photosystem II	CC
9077	GO:0055072	2.7397e-06	0.00165748	1	1	7	0.641251	46	iron ion homeostasis	BP
2704	GO:0009110	2.74896e-06	0.00165748	1	1	9	1.17098	84	vitamin biosynthetic process	BP
4242	GO:0016491	1.84759e-05	0.010583	0.999992	1	39	19.6697	1411	oxidoreductase activity	MF
9081	GO:0055076	2.38725e-05	0.013023	0.999997	1	9	1.61707	116	transition metal ion homeostasis	BP
4338	GO:0016709	4.15604e-05	0.0216417	0.999994	1	9	1.68677	121	oxidoreductase activity, acting on paired donors, with incorporation or reduction of molecular oxygen, NAD(P)H as one donor, and incorporation of one atom of oxygen	MF
8430	GO:0050801	6.17449e-05	0.0307476	0.999986	1	13	3.59658	258	ion homeostasis	BP
2894	GO:0009535	6.79136e-05	0.0307476	0.999983	1	14	4.26571	306	chloroplast thylakoid membrane	CC
9062	GO:0055035	6.79136e-05	0.0307476	0.999983	1	14	4.26571	306	plastid thylakoid membrane	CC
4521	GO:0017089	6.97834e-05	0.0307476	0.999999	1	3	0.0975817	7	glycolipid transporter activity	MF
2365	GO:0008171	7.56487e-05	0.0320975	0.999995	1	5	0.473968	34	O-methyltransferase activity	MF
6145	GO:0034357	9.06668e-05	0.0358165	0.999977	1	14	4.39118	315	photosynthetic membrane	CC
6743	GO:0042651	9.06668e-05	0.0358165	0.999977	1	14	4.39118	315	thylakoid membrane	CC
5222	GO:0030786	0.000113938	0.043509	1	1	2	0.0278805	2	(RS)-norcoclaurine 6-O-methyltransferase activity	MF
7296	GO:0044712	0.000118898	0.0439387	0.999959	1	21	8.37808	601
4597	GO:0018298	0.000151144	0.0541097	0.999985	1	6	0.808534	58	protein-chromophore linkage	BP
7273	GO:0044550	0.000156297	0.0542588	0.999969	1	10	2.4953	179	secondary metabolite biosynthetic process	BP
4807	GO:0019748	0.000162213	0.0546563	0.999962	1	12	3.51294	252	secondary metabolic process	BP
3287	GO:0010106	0.000167903	0.0549571	0.999997	1	3	0.111522	8	cellular response to iron ion starvation	BP
8816	GO:0051861	0.000190191	0.0605232	0.999996	1	3	0.125462	9	glycolipid binding	MF
7904	GO:0046914	0.000210536	0.0651865	0.9999	1	39	21.7468	1560	transition metal ion binding	MF
5926	GO:0033273	0.000219875	0.0662865	0.999995	1	3	0.139402	10	response to vitamin	BP
7249	GO:0044436	0.000260084	0.0763981	0.999927	1	14	4.86514	349	thylakoid part	CC
2554	GO:0008686	0.000299706	0.0858358	1	1	2	0.0278805	2	3,4-dihydroxy-2-butanone-4-phosphate synthase activity	MF
10393	GO:0098771	0.000317237	0.0886406	0.999925	1	11	3.17837	228	inorganic ion homeostasis	BP
5460	GO:0031409	0.000405991	0.110739	0.999989	1	3	0.153343	11	pigment binding	MF
3039	GO:0009768	0.000505631	0.13471	0.999985	1	3	0.167283	12	photosynthesis, light harvesting in photosystem I	BP
6761	GO:0042744	0.000530899	0.13743	0.999931	1	6	1.03158	74	hydrogen peroxide catabolic process	BP
9072	GO:0055065	0.000566521	0.13743	0.99988	1	9	2.36984	170	metal ion homeostasis	BP
7763	GO:0046462	0.000635063	0.13743	0.999997	1	2	0.0418207	3	monoacylglycerol metabolic process	BP
8964	GO:0052651	0.000635063	0.13743	0.999997	1	2	0.0418207	3	monoacylglycerol catabolic process	BP
16	GO:0000032	0.000635808	0.13743	0.999996	1	2	0.055761	4	cell wall mannoprotein biosynthetic process	BP
1030	GO:0004476	0.000635808	0.13743	0.999996	1	2	0.055761	4	mannose-6-phosphate isomerase activity	MF
1610	GO:0006056	0.000635808	0.13743	0.999996	1	2	0.055761	4	mannoprotein metabolic process	BP
1611	GO:0006057	0.000635808	0.13743	0.999996	1	2	0.055761	4	mannoprotein biosynthetic process	BP
5493	GO:0031506	0.000635808	0.13743	0.999996	1	2	0.055761	4	cell wall glycoprotein biosynthetic process	BP
5996	GO:0033591	0.000635808	0.13743	0.999996	1	2	0.055761	4	response to L-ascorbic acid	BP
4039	GO:0015979	0.000657348	0.139455	0.999911	1	6	1.17098	84	photosynthesis	BP
11222	GO:1990267	0.000770721	0.160534	0.999869	1	7	1.54737	111	response to transition metal nanoparticle	BP
4406	GO:0016814	0.000824695	0.167393	0.99994	1	4	0.404267	29	hydrolase activity, acting on carbon-nitrogen (but not peptide) bonds, in cyclic amidines	MF
2592	GO:0008835	0.000844061	0.167393	0.999993	1	2	0.055761	4	diaminohydroxyphosphoribosylaminopyrimidine deaminase activity	MF
2283	GO:0007584	0.000847484	0.167393	0.999968	1	3	0.209104	15	response to nutrient	BP
6760	GO:0042743	0.000943659	0.18323	0.999863	1	6	1.1431	82	hydrogen peroxide metabolic process	BP
4870	GO:0019915	0.00116524	0.222204	0.99995	1	3	0.209104	15	lipid storage	BP
1633	GO:0006091	0.00119002	0.222204	0.99972	1	9	2.63471	189	generation of precursor metabolites and energy	BP
1397	GO:0005576	0.00120257	0.222204	0.999461	1	25	13.285	953	extracellular region	CC
7522	GO:0045735	0.00125468	0.228153	0.999896	1	4	0.487908	35	nutrient reservoir activity	MF
4138	GO:0016209	0.00128987	0.230886	0.999725	1	8	2.17468	156	antioxidant activity	MF
4842	GO:0019852	0.00143145	0.248464	0.999934	1	3	0.223044	16	L-ascorbic acid metabolic process	BP
4843	GO:0019853	0.00143145	0.248464	0.999934	1	3	0.223044	16	L-ascorbic acid biosynthetic process	BP
2897	GO:0009538	0.00146126	0.249853	0.999982	1	2	0.0697012	5	photosystem I reaction center	CC
3073	GO:0009821	0.00163737	0.274478	0.999977	1	2	0.0836414	6	alkaloid biosynthetic process	BP
8285	GO:0048878	0.00165319	0.274478	0.99946	1	13	5.04637	362	chemical homeostasis	BP
768	GO:0003935	0.00171086	0.278593	0.99998	1	2	0.055761	4	GTP cyclohydrolase II activity	MF
3238	GO:0010043	0.00173394	0.278593	0.999842	1	4	0.55761	40	response to zinc ion	BP
5545	GO:0031667	0.00175093	0.278593	0.999608	1	8	2.1468	154	response to nutrient levels	BP
2104	GO:0006979	0.0018937	0.297181	0.999405	1	12	4.61422	331	response to oxidative stress	BP
7720	GO:0046364	0.00217075	0.336055	0.999789	1	4	0.58549	42	monosaccharide biosynthetic process	BP
9083	GO:0055080	0.00235146	0.359178	0.999387	1	9	2.91351	209	cation homeostasis	BP
2932	GO:0009611	0.00272672	0.403078	0.999343	1	8	2.41166	173	response to wounding	BP
661	GO:0003333	0.00273162	0.403078	0.999717	1	4	0.57155	41	amino acid transmembrane transport	BP
3447	GO:0010333	0.00274442	0.403078	0.999835	1	3	0.292745	21	terpene synthase activity	MF
766	GO:0003933	0.00280587	0.406886	0.999952	1	2	0.0697012	5	GTP cyclohydrolase activity	MF
6724	GO:0042592	0.00288985	0.412036	0.998868	1	16	7.33257	526	homeostatic process	BP
9883	GO:0072593	0.00291332	0.412036	0.999467	1	6	1.4219	102	reactive oxygen species metabolic process	BP
9069	GO:0055062	0.00344029	0.474842	0.999773	1	3	0.320625	23	phosphate ion homeostasis	BP
9856	GO:0072506	0.00344029	0.474842	0.999773	1	3	0.320625	23	trivalent inorganic anion homeostasis	BP
7304	GO:0044746	0.00358687	0.48918	0.99992	1	2	0.0975817	7	amino acid transmembrane export	BP
3983	GO:0015833	0.00368651	0.496855	0.999749	1	3	0.348506	25	peptide transport	BP
7883	GO:0046872	0.00381066	0.507615	0.997587	1	68	50.4637	3620	metal ion binding	MF
1103	GO:0004601	0.00386828	0.509368	0.999249	1	6	1.53343	110	peroxidase activity	MF
157	GO:0000322	0.00422444	0.549945	0.999702	1	3	0.306685	22	storage vacuole	CC
4329	GO:0016684	0.00433105	0.554155	0.999139	1	6	1.57525	113	oxidoreductase activity, acting on peroxide as acceptor	MF
6900	GO:0043169	0.00435352	0.554155	0.997225	1	68	50.7285	3639	cation binding	MF
2697	GO:0009101	0.00462833	0.582661	0.999878	1	2	0.111522	8	glycoprotein biosynthetic process	BP
4170	GO:0016298	0.00468505	0.58339	0.999055	1	6	1.51949	109	lipase activity	MF
3198	GO:0009991	0.00493143	0.596221	0.998688	1	8	2.565	184	response to extracellular stimulus	BP
8979	GO:0052689	0.00493505	0.596221	0.998687	1	8	2.59288	186	carboxylic ester hydrolase activity	MF
9086	GO:0055083	0.00494422	0.596221	0.999625	1	3	0.362446	26	monovalent inorganic anion homeostasis	BP
2021	GO:0006811	0.00515731	0.615439	0.997853	1	16	7.90412	567	ion transport	BP
3032	GO:0009753	0.00530177	0.620773	0.998901	1	6	1.64495	118	response to jasmonic acid	BP
7294	GO:0044710	0.0053381	0.620773	0.996563	1	68	50.6449	3633
370	GO:0001101	0.00536457	0.620773	0.997521	1	20	10.8734	780	response to acid chemical	BP
4423	GO:0016838	0.00554589	0.635338	0.999561	1	3	0.362446	26	carbon-oxygen lyase activity, acting on phosphates	MF
9084	GO:0055081	0.00580861	0.654402	0.999248	1	4	0.710952	51	anion homeostasis	BP
1304	GO:0005215	0.00584201	0.654402	0.996925	1	28	16.9095	1213	transporter activity	MF
2928	GO:0009607	0.00588368	0.654402	0.997152	1	22	12.4347	892	response to biotic stimulus	BP
7712	GO:0046340	0.00595461	0.655924	0.999822	1	2	0.111522	8	diacylglycerol catabolic process	BP
4415	GO:0016829	0.00618743	0.674151	0.997858	1	11	4.61422	331	lyase activity	MF
3084	GO:0009835	0.00623929	0.674151	0.999478	1	3	0.432147	31	fruit ripening	BP
9855	GO:0072505	0.00629663	0.674151	0.999476	1	3	0.390327	28	divalent inorganic anion homeostasis	BP
3236	GO:0010039	0.00641446	0.680408	0.999143	1	4	0.766713	55	response to iron ion	BP
11113	GO:1903825	0.00769121	0.805161	0.998917	1	4	0.766713	55	organic acid transmembrane transport	BP
5852	GO:0032973	0.00774521	0.805161	0.999721	1	2	0.139402	10	amino acid export	BP
9746	GO:0071695	0.0078014	0.805161	0.99929	1	3	0.460028	33	anatomical structure maturation	BP
3508	GO:0010427	0.00807785	0.826249	0.999697	1	2	0.153343	11	abscisic acid binding	MF
9088	GO:0055085	0.00852819	0.864592	0.996755	1	12	5.52033	396	transmembrane transport	BP
5744	GO:0032526	0.00919012	0.923527	1	1	1	0.0139402	1	response to retinoic acid	BP
2660	GO:0009056	0.00953173	0.939025	0.994629	1	31	19.823	1422	catabolic process	BP
7247	GO:0044434	0.00962226	0.939025	0.99485	1	26	16.0592	1152	chloroplast part	CC
1188	GO:0004746	0.00963591	0.939025	1	1	1	0.0139402	1	riboflavin synthase activity	MF
6806	GO:0042886	0.00967222	0.939025	0.999046	1	3	0.473968	34	amide transport	BP
9940	GO:0080027	0.00990529	0.942338	1	1	1	0.0139402	1	response to herbivore	BP
10458	GO:0102701	0.00990529	0.942338	1	1	1	0.0139402	1	tricyclene synthase activity	MF
329	GO:0000977	0.0101094	0.942338	0.99799	1	5	1.32432	95	RNA polymerase II regulatory region sequence-specific DNA binding	MF
345	GO:0001012	0.0101094	0.942338	0.99799	1	5	1.32432	95	RNA polymerase II regulatory region DNA binding	MF
4321	GO:0016671	0.0101176	0.942338	0.998986	1	3	0.473968	34	oxidoreductase activity, acting on a sulfur group of donors, disulfide as acceptor	MF
3065	GO:0009812	0.0106018	0.97947	0.998355	1	4	0.850355	61	flavonoid metabolic process	BP
7248	GO:0044435	0.0111275	0.982577	0.993971	1	26	16.2543	1166	plastid part	CC
10469	GO:0102917	0.0112243	0.982577	1	1	1	0.0139402	1	(S)-reticuline 7-O-methyltransferase activity	MF
10470	GO:0102918	0.0112243	0.982577	1	1	1	0.0139402	1	(R)-reticuline 7-O-methyltransferase activity	MF
10452	GO:0102510	0.0115733	0.982577	1	1	1	0.0139402	1	pelargonidin 3-O-glucoside 5-O-glucosyltransferase (acyl-glucose dependent) activity	MF
10453	GO:0102512	0.0115733	0.982577	1	1	1	0.0139402	1	delphinidin 3-O-glucoside 5-O-glucosyltransferase (acyl-glucose dependent) activity	MF
10704	GO:1901616	0.0117772	0.982577	0.998751	1	3	0.473968	34	organic hydroxy compound catabolic process	BP
3750	GO:0014070	0.0121773	0.982577	0.996207	1	8	3.08079	221	response to organic cyclic compound	BP
5363	GO:0031166	0.0122337	0.982577	1	1	1	0.0139402	1	integral component of vacuolar membrane	CC
5407	GO:0031310	0.0122337	0.982577	1	1	1	0.0139402	1	intrinsic component of vacuolar membrane	CC
6183	GO:0034488	0.0122337	0.982577	1	1	1	0.0139402	1	basic amino acid transmembrane export from vacuole	BP
9740	GO:0071627	0.0122337	0.982577	1	1	1	0.0139402	1	integral component of fungal-type vacuolar membrane	CC
9741	GO:0071628	0.0122337	0.982577	1	1	1	0.0139402	1	intrinsic component of fungal-type vacuolar membrane	CC
2009	GO:0006792	0.0122847	0.982577	1	1	1	0.0139402	1	regulation of sulfur utilization	BP
3232	GO:0010035	0.01237	0.982577	0.994047	1	18	10.274	737	response to inorganic substance	BP
598	GO:0002643	0.0133401	0.982577	1	1	1	0.0139402	1	regulation of tolerance induction	BP
604	GO:0002695	0.0133401	0.982577	1	1	1	0.0139402	1	negative regulation of leukocyte activation	BP
5838	GO:0032945	0.0133401	0.982577	1	1	1	0.0139402	1	negative regulation of mononuclear cell proliferation	BP
6099	GO:0034111	0.0133401	0.982577	1	1	1	0.0139402	1	negative regulation of homotypic cell-cell adhesion	BP
6585	GO:0042129	0.0133401	0.982577	1	1	1	0.0139402	1	regulation of T cell proliferation	BP
6586	GO:0042130	0.0133401	0.982577	1	1	1	0.0139402	1	negative regulation of T cell proliferation	BP
8381	GO:0050672	0.0133401	0.982577	1	1	1	0.0139402	1	negative regulation of lymphocyte proliferation	BP
8455	GO:0050863	0.0133401	0.982577	1	1	1	0.0139402	1	regulation of T cell activation	BP
8458	GO:0050866	0.0133401	0.982577	1	1	1	0.0139402	1	negative regulation of cell activation	BP
8460	GO:0050868	0.0133401	0.982577	1	1	1	0.0139402	1	negative regulation of T cell activation	BP
8607	GO:0051250	0.0133401	0.982577	1	1	1	0.0139402	1	negative regulation of lymphocyte activation	BP
9485	GO:0070664	0.0133401	0.982577	1	1	1	0.0139402	1	negative regulation of leukocyte proliferation	BP
10974	GO:1903037	0.0133401	0.982577	1	1	1	0.0139402	1	regulation of leukocyte cell-cell adhesion	BP
10975	GO:1903038	0.0133401	0.982577	1	1	1	0.0139402	1	negative regulation of leukocyte cell-cell adhesion	BP
7672	GO:0046174	0.0135686	0.982577	0.999323	1	2	0.167283	12	polyol catabolic process	BP
1264	GO:0004864	0.0136978	0.982577	0.999299	1	2	0.195163	14	protein phosphatase inhibitor activity	MF
4682	GO:0019212	0.0136978	0.982577	0.999299	1	2	0.195163	14	phosphatase inhibitor activity	MF
161	GO:0000326	0.0139561	0.982577	0.999286	1	2	0.181223	13	protein storage vacuole	CC
2634	GO:0008970	0.013998	0.982577	0.999282	1	2	0.181223	13	phosphatidylcholine 1-acylhydrolase activity	MF
2809	GO:0009298	0.0142281	0.982577	0.999264	1	2	0.181223	13	GDP-mannose biosynthetic process	BP
4693	GO:0019238	0.014378	0.982577	0.999261	1	2	0.167283	12	cyclohydrolase activity	MF
7711	GO:0046339	0.0143882	0.982577	0.999252	1	2	0.181223	13	diacylglycerol metabolic process	BP
2050	GO:0006865	0.0150713	0.982577	0.997401	1	4	0.920056	66	amino acid transport	BP
5762	GO:0032578	0.0151787	0.982577	1	1	1	0.0139402	1	aleurone grain membrane	CC
705	GO:0003796	0.0155365	0.982577	1	1	1	0.0139402	1	lysozyme activity	MF
8472	GO:0050898	0.0156652	0.982577	1	1	1	0.0139402	1	nitrile metabolic process	BP
9941	GO:0080028	0.0156652	0.982577	1	1	1	0.0139402	1	nitrile biosynthetic process	BP
10258	GO:0090701	0.0158076	0.982577	1	1	1	0.0139402	1	specification of plant organ identity	BP
9043	GO:0052919	0.0158606	0.982577	1	1	1	0.0139402	1	aliphatic (R)-hydroxynitrile lyase activity	MF
9044	GO:0052920	0.0158606	0.982577	1	1	1	0.0139402	1	(2R)-2-hydroxy-2-methylbutanenitrile lyase activity	MF
9045	GO:0052921	0.0158606	0.982577	1	1	1	0.0139402	1	acetone-cyanohydrin acetone-lyase (cyanide-forming) activity	MF
1936	GO:0006638	0.0158708	0.982577	0.998114	1	3	0.501849	36	neutral lipid metabolic process	BP
1937	GO:0006639	0.0158708	0.982577	0.998114	1	3	0.501849	36	acylglycerol metabolic process	BP
4839	GO:0019840	0.0162858	0.982577	0.99908	1	2	0.209104	15	isoprenoid binding	MF
4788	GO:0019673	0.0162873	0.982577	0.999087	1	2	0.195163	14	GDP-mannose metabolic process	BP
2966	GO:0009654	0.0163968	0.982577	0.999064	1	2	0.223044	16	photosystem II oxygen evolving complex	CC
1297	GO:0005158	0.0167289	0.982577	1	1	1	0.0139402	1	insulin receptor binding	MF
1569	GO:0005979	0.0167289	0.982577	1	1	1	0.0139402	1	regulation of glycogen biosynthetic process	BP
3676	GO:0010827	0.0167289	0.982577	1	1	1	0.0139402	1	regulation of glucose transport	BP
3677	GO:0010829	0.0167289	0.982577	1	1	1	0.0139402	1	negative regulation of glucose transport	BP
5129	GO:0030500	0.0167289	0.982577	1	1	1	0.0139402	1	regulation of bone mineralization	BP
5130	GO:0030505	0.0167289	0.982577	1	1	1	0.0139402	1	inorganic diphosphate transport	BP
5213	GO:0030730	0.0167289	0.982577	1	1	1	0.0139402	1	sequestering of triglyceride	BP
5567	GO:0031952	0.0167289	0.982577	1	1	1	0.0139402	1	regulation of protein autophosphorylation	BP
5568	GO:0031953	0.0167289	0.982577	1	1	1	0.0139402	1	negative regulation of protein autophosphorylation	BP
7515	GO:0045719	0.0167289	0.982577	1	1	1	0.0139402	1	negative regulation of glycogen biosynthetic process	BP
7703	GO:0046324	0.0167289	0.982577	1	1	1	0.0139402	1	regulation of glucose import	BP
7704	GO:0046325	0.0167289	0.982577	1	1	1	0.0139402	1	negative regulation of glucose import	BP
7829	GO:0046626	0.0167289	0.982577	1	1	1	0.0139402	1	regulation of insulin receptor signaling pathway	BP
7830	GO:0046627	0.0167289	0.982577	1	1	1	0.0139402	1	negative regulation of insulin receptor signaling pathway	BP
8339	GO:0050427	0.0167289	0.982577	1	1	1	0.0139402	1	3'-phosphoadenosine 5'-phosphosulfate metabolic process	BP
8369	GO:0050656	0.0167289	0.982577	1	1	1	0.0139402	1	3'-phosphoadenosine 5'-phosphosulfate binding	MF
9371	GO:0070167	0.0167289	0.982577	1	1	1	0.0139402	1	regulation of biomineral tissue development	BP
9527	GO:0070873	0.0167289	0.982577	1	1	1	0.0139402	1	regulation of glycogen metabolic process	BP
9528	GO:0070874	0.0167289	0.982577	1	1	1	0.0139402	1	negative regulation of glycogen metabolic process	BP
10511	GO:1900076	0.0167289	0.982577	1	1	1	0.0139402	1	regulation of cellular response to insulin stimulus	BP
10512	GO:1900077	0.0167289	0.982577	1	1	1	0.0139402	1	negative regulation of cellular response to insulin stimulus	BP
3827	GO:0015186	0.0168377	0.982577	0.99904	1	2	0.195163	14	L-glutamine transmembrane transporter activity	MF
8758	GO:0051669	0.016943	0.982577	1	1	1	0.0139402	1	fructan beta-fructosidase activity	MF
8470	GO:0050896	0.0169824	0.982577	0.988318	1	71	56.5834	4059	response to stimulus	BP
4416	GO:0016830	0.0177787	0.997492	0.995917	1	5	1.56131	112	carbon-carbon lyase activity	MF
1306	GO:0005217	0.0178454	0.997492	1	1	1	0.0139402	1	intracellular ligand-gated ion channel activity	MF
1307	GO:0005221	0.0178454	0.997492	1	1	1	0.0139402	1	intracellular cyclic nucleotide activated cation channel activity	MF
1308	GO:0005222	0.0178454	0.997492	1	1	1	0.0139402	1	intracellular cAMP activated cation channel activity	MF
7102	GO:0043855	0.0178454	0.997492	1	1	1	0.0139402	1	cyclic nucleotide-gated ion channel activity	MF
2093	GO:0006950	0.0179367	0.997492	0.988167	1	52	39.186	2811	response to stress	BP
11107	GO:1903795	0.0179368	0.997492	1	1	1	0.0139402	1	regulation of inorganic anion transmembrane transport	BP
11329	GO:2000185	0.0179368	0.997492	1	1	1	0.0139402	1	regulation of phosphate transmembrane transport	BP
7762	GO:0046461	0.0181481	0.999542	0.998923	1	2	0.195163	14	neutral lipid catabolic process	BP
7765	GO:0046464	0.0181481	0.999542	0.998923	1	2	0.195163	14	acylglycerol catabolic process	BP
6369	GO:0035428	0.0200533	1	0.997376	1	3	0.59943	43	hexose transmembrane transport	BP
2802	GO:0009267	0.0211478	1	0.994928	1	5	1.51949	109	cellular response to starvation	BP
4941	GO:0022857	0.021164	1	0.988453	1	22	13.8984	997	transmembrane transporter activity	MF
10735	GO:1901700	0.0212493	1	0.988242	1	23	14.8882	1068	response to oxygen-containing compound	BP
7207	GO:0044281	0.0214016	1	0.987045	1	32	22.1092	1586	small molecule metabolic process	BP
4520	GO:0017085	0.0215973	1	0.999883	1	1	0.0278805	2	response to insecticide	BP
7841	GO:0046680	0.0215973	1	0.999883	1	1	0.0278805	2	response to DDT	BP
3901	GO:0015603	0.0218403	1	0.99988	1	1	0.0278805	2	iron chelate transmembrane transporter activity	MF
8857	GO:0051980	0.0218403	1	0.99988	1	1	0.0278805	2	iron-nicotianamine transmembrane transporter activity	MF
2989	GO:0009692	0.0222007	1	0.998481	1	2	0.278805	20	ethylene metabolic process	BP
2990	GO:0009693	0.0222007	1	0.998481	1	2	0.278805	20	ethylene biosynthetic process	BP
6995	GO:0043449	0.0222007	1	0.998481	1	2	0.278805	20	cellular alkene metabolic process	BP
6996	GO:0043450	0.0222007	1	0.998481	1	2	0.278805	20	alkene biosynthetic process	BP
10568	GO:1900674	0.0222007	1	0.998481	1	2	0.278805	20	olefin biosynthetic process	BP
1335	GO:0005342	0.0222993	1	0.994575	1	5	1.56131	112	organic acid transmembrane transporter activity	MF
7917	GO:0046943	0.0222993	1	0.994575	1	5	1.56131	112	carboxylic acid transmembrane transporter activity	MF
2776	GO:0009226	0.0223746	1	0.996952	1	3	0.58549	42	nucleotide-sugar biosynthetic process	BP
4440	GO:0016861	0.0229297	1	0.998418	1	2	0.250924	18	intramolecular oxidoreductase activity, interconverting aldoses and ketoses	MF
4989	GO:0030093	0.0231412	1	0.999865	1	1	0.0278805	2	chloroplast photosystem I	CC
8112	GO:0048316	0.0233092	1	0.995394	1	4	1.10128	79	seed development	BP
8788	GO:0051761	0.0235135	1	0.999861	1	1	0.0278805	2	sesquiterpene metabolic process	BP
8789	GO:0051762	0.0235135	1	0.999861	1	1	0.0278805	2	sesquiterpene biosynthetic process	BP
1579	GO:0005996	0.0236254	1	0.994157	1	5	1.68677	121	monosaccharide metabolic process	BP
3776	GO:0015075	0.0241467	1	0.988324	1	15	8.43384	605	ion transmembrane transporter activity	MF
4402	GO:0016810	0.0243629	1	0.993936	1	5	1.57525	113	hydrolase activity, acting on carbon-nitrogen (but not peptide) bonds	MF
2829	GO:0009349	0.0246295	1	0.999847	1	1	0.0278805	2	riboflavin synthase complex	CC
8293	GO:0050113	0.0248001	1	0.999845	1	1	0.0278805	2	inositol oxygenase activity	MF
10504	GO:1900056	0.0249912	1	0.998204	1	2	0.236984	17	negative regulation of leaf senescence	BP
10567	GO:1900673	0.0250697	1	0.998163	1	2	0.292745	21	olefin metabolic process	BP
3815	GO:0015171	0.025751	1	0.994756	1	4	1.08734	78	amino acid transmembrane transporter activity	MF
4639	GO:0019005	0.0267059	1	0.9961	1	3	0.613371	44	SCF ubiquitin ligase complex	CC
6204	GO:0034599	0.0268866	1	0.996053	1	3	0.655191	47	cellular response to oxidative stress	BP
6108	GO:0034219	0.0271229	1	0.996001	1	3	0.669131	48	carbohydrate transmembrane transport	BP
4811	GO:0019756	0.0273044	1	0.999812	1	1	0.0278805	2	cyanogenic glycoside biosynthetic process	BP
6648	GO:0042341	0.0273044	1	0.999812	1	1	0.0278805	2	cyanogenic glycoside metabolic process	BP
10415	GO:0102002	0.0273044	1	0.999812	1	1	0.0278805	2	valine N-monooxygenase (oxime forming) activity	MF
6022	GO:0033759	0.0275037	1	0.999809	1	1	0.0278805	2	flavone synthase activity	MF
3919	GO:0015688	0.0281553	1	0.9998	1	1	0.0278805	2	iron chelate transport	BP
7793	GO:0046503	0.0286247	1	0.997776	1	2	0.250924	18	glycerolipid catabolic process	BP
2439	GO:0008324	0.0288275	1	0.987517	1	11	5.67368	407	cation transmembrane transporter activity	MF
3854	GO:0015238	0.0289181	1	0.993889	1	4	1.15704	83	drug transmembrane transporter activity	MF
5853	GO:0032974	0.0294992	1	0.99978	1	1	0.0278805	2	amino acid transmembrane export from vacuole	BP
6181	GO:0034486	0.0294992	1	0.99978	1	1	0.0278805	2	vacuolar transmembrane transport	BP
6182	GO:0034487	0.0294992	1	0.99978	1	1	0.0278805	2	vacuolar amino acid transmembrane transport	BP
6039	GO:0033855	0.0295463	1	0.999779	1	1	0.0278805	2	nicotianamine aminotransferase activity	MF
4694	GO:0019239	0.0295649	1	0.997652	1	2	0.264865	19	deaminase activity	MF
2561	GO:0008703	0.029667	1	0.999704	1	1	0.0418207	3	5-amino-6-(5-phosphoribosylamino)uracil reductase activity	MF
7974	GO:0047372	0.0298632	1	0.997626	1	2	0.250924	18	acylglycerol lipase activity	MF
1345	GO:0005355	0.0298872	1	0.995423	1	3	0.683072	49	glucose transmembrane transporter activity	MF
3950	GO:0015758	0.0298872	1	0.995423	1	3	0.683072	49	glucose transport	BP
7702	GO:0046323	0.0298872	1	0.995423	1	3	0.683072	49	glucose import	BP
5059	GO:0030248	0.0301873	1	0.99977	1	1	0.0278805	2	cellulose binding	MF
10216	GO:0090484	0.0302815	1	0.993507	1	4	1.17098	84	drug transporter activity	MF
5108	GO:0030410	0.0306268	1	0.999763	1	1	0.0278805	2	nicotianamine synthase activity	MF
5110	GO:0030417	0.0306268	1	0.999763	1	1	0.0278805	2	nicotianamine metabolic process	BP
5111	GO:0030418	0.0306268	1	0.999763	1	1	0.0278805	2	nicotianamine biosynthetic process	BP
9817	GO:0072351	0.0306268	1	0.999763	1	1	0.0278805	2	tricarboxylic acid biosynthetic process	BP
4906	GO:0022408	0.0307229	1	0.999761	1	1	0.0278805	2	negative regulation of cell-cell adhesion	BP
5837	GO:0032944	0.0310386	1	0.999756	1	1	0.0278805	2	regulation of mononuclear cell proliferation	BP
8379	GO:0050670	0.0310386	1	0.999756	1	1	0.0278805	2	regulation of lymphocyte proliferation	BP
9484	GO:0070663	0.0310386	1	0.999756	1	1	0.0278805	2	regulation of leukocyte proliferation	BP
2540	GO:0008645	0.0315726	1	0.995058	1	3	0.697012	50	hexose transport	BP
3805	GO:0015145	0.0315726	1	0.995058	1	3	0.697012	50	monosaccharide transmembrane transporter activity	MF
3808	GO:0015149	0.0315726	1	0.995058	1	3	0.697012	50	hexose transmembrane transporter activity	MF
10376	GO:0098656	0.0315853	1	0.993141	1	4	1.15704	83	anion transmembrane transport	BP
5375	GO:0031214	0.0318742	1	0.999743	1	1	0.0278805	2	biomineral tissue development	BP
8034	GO:0047918	0.0319996	1	0.999741	1	1	0.0278805	2	GDP-mannose 3,5-epimerase activity	MF
4063	GO:0016042	0.0322903	1	0.9889	1	7	2.98321	214	lipid catabolic process	BP
2026	GO:0006817	0.0330146	1	0.997177	1	2	0.320625	23	phosphate ion transport	BP
9332	GO:0065008	0.0330693	1	0.981377	1	21	13.6057	976	regulation of biological quality	BP
1277	GO:0005044	0.0332785	1	0.99972	1	1	0.0278805	2	scavenger receptor activity	MF
6514	GO:0038024	0.0332785	1	0.99972	1	1	0.0278805	2	cargo receptor activity	MF
3948	GO:0015749	0.0335759	1	0.994614	1	3	0.710952	51	monosaccharide transport	BP
7490	GO:0045599	0.0338663	1	0.99971	1	1	0.0278805	2	negative regulation of fat cell differentiation	BP
2775	GO:0009225	0.0341598	1	0.994488	1	3	0.697012	50	nucleotide-sugar metabolic process	BP
5547	GO:0031669	0.0342062	1	0.990682	1	5	1.71465	123	cellular response to nutrient levels	BP
3417	GO:0010287	0.0343259	1	0.994435	1	3	0.752773	54	plastoglobule	CC
5809	GO:0032869	0.0343669	1	0.999701	1	1	0.0278805	2	cellular response to insulin stimulus	BP
9663	GO:0071375	0.0343669	1	0.999701	1	1	0.0278805	2	cellular response to peptide hormone stimulus	BP
10711	GO:1901653	0.0343669	1	0.999701	1	1	0.0278805	2	cellular response to peptide	BP
6726	GO:0042594	0.0351096	1	0.990367	1	5	1.74253	125	response to starvation	BP
1330	GO:0005319	0.0352219	1	0.994233	1	3	0.752773	54	lipid transporter activity	MF
7942	GO:0047134	0.0352913	1	0.996881	1	2	0.306685	22	protein-disulfide reductase activity	MF
1313	GO:0005244	0.0353215	1	0.99423	1	3	0.683072	49	voltage-gated ion channel activity	MF
4934	GO:0022832	0.0353215	1	0.99423	1	3	0.683072	49	voltage-gated channel activity	MF
10058	GO:0080184	0.0355271	1	0.999574	1	1	0.0418207	3	response to phenylpropanoid	BP
7666	GO:0046164	0.0366782	1	0.99669	1	2	0.306685	22	alcohol catabolic process	BP
4947	GO:0022892	0.0377333	1	0.979081	1	19	12.1977	875	substrate-specific transporter activity	MF
2696	GO:0009100	0.038044	1	0.996498	1	2	0.306685	22	glycoprotein metabolic process	BP
3448	GO:0010334	0.0386021	1	0.999497	1	1	0.0418207	3	sesquiterpene synthase activity	MF
3516	GO:0010438	0.0386896	1	0.999494	1	1	0.0418207	3	cellular response to sulfur starvation	BP
6907	GO:0043178	0.0392228	1	0.996318	1	2	0.320625	23	alcohol binding	MF
5291	GO:0031012	0.0402321	1	0.996195	1	2	0.292745	21	extracellular matrix	CC
1951	GO:0006662	0.0407625	1	0.996071	1	2	0.348506	25	glycerol ether metabolic process	BP
7001	GO:0043467	0.0409739	1	0.99604	1	2	0.348506	25	regulation of generation of precursor metabolites and energy	BP
2218	GO:0007263	0.0410925	1	0.999429	1	1	0.0418207	3	nitric oxide mediated signal transduction	BP
4707	GO:0019310	0.0412817	1	0.999424	1	1	0.0418207	3	inositol catabolic process	BP
1261	GO:0004857	0.0412826	1	0.990218	1	4	1.3522	97	enzyme inhibitor activity	MF
6109	GO:0034220	0.0419514	1	0.986186	1	6	2.565	184	ion transmembrane transport	BP
10694	GO:1901575	0.0420576	1	0.974538	1	25	17.2162	1235	organic substance catabolic process	BP
6707	GO:0042549	0.0423142	1	0.999319	1	1	0.055761	4	photosystem II stabilization	BP
3334	GO:0010187	0.0423958	1	0.995848	1	2	0.320625	23	negative regulation of seed germination	BP
9177	GO:0060348	0.04294	1	0.999376	1	1	0.0418207	3	bone development	BP
4486	GO:0016984	0.0430975	1	0.999371	1	1	0.0418207	3	ribulose-bisphosphate carboxylase activity	MF
10677	GO:1901505	0.0432043	1	0.992325	1	3	0.794594	57	carbohydrate derivative transmembrane transporter activity	MF
6714	GO:0042562	0.0433973	1	0.995672	1	2	0.348506	25	hormone binding	MF
1210	GO:0004791	0.0435012	1	0.995656	1	2	0.348506	25	thioredoxin-disulfide reductase activity	MF
5535	GO:0031625	0.0435328	1	0.989513	1	4	1.33826	96	ubiquitin protein ligase binding	MF
5932	GO:0033293	0.0437685	1	0.995614	1	2	0.348506	25	monocarboxylic acid binding	MF
4808	GO:0019751	0.0438953	1	0.992172	1	3	0.738833	53	polyol metabolic process	BP
7489	GO:0045598	0.0443289	1	0.999335	1	1	0.0418207	3	regulation of fat cell differentiation	BP
3066	GO:0009813	0.0445516	1	0.991989	1	3	0.794594	57	flavonoid biosynthetic process	BP
3723	GO:0010966	0.0448201	1	0.99932	1	1	0.0418207	3	regulation of phosphate transport	BP
5164	GO:0030600	0.0448618	1	0.999318	1	1	0.0418207	3	feruloyl esterase activity	MF
3398	GO:0010266	0.0449975	1	0.999314	1	1	0.0418207	3	response to vitamin B1	BP
2028	GO:0006820	0.0452882	1	0.983261	1	7	3.2202	231	anion transport	BP
10727	GO:1901678	0.0454857	1	0.999212	1	1	0.055761	4	iron coordination entity transport	BP
959	GO:0004353	0.0456198	1	0.999208	1	1	0.055761	4	glutamate dehydrogenase [NAD(P)+] activity	MF
6245	GO:0034756	0.0458246	1	0.999288	1	1	0.0418207	3	regulation of iron ion transport	BP
8018	GO:0047760	0.0461344	1	0.999279	1	1	0.0418207	3	butyrate-CoA ligase activity	MF
7089	GO:0043692	0.0465705	1	0.999265	1	1	0.0418207	3	monoterpene metabolic process	BP
7090	GO:0043693	0.0465705	1	0.999265	1	1	0.0418207	3	monoterpene biosynthetic process	BP
1342	GO:0005351	0.046678	1	0.991446	1	3	0.808534	58	sugar:proton symporter activity	MF
1357	GO:0005402	0.046678	1	0.991446	1	3	0.808534	58	cation:sugar symporter activity	MF
5948	GO:0033358	0.0468608	1	0.999164	1	1	0.055761	4	UDP-L-arabinose biosynthetic process	BP
7409	GO:0045226	0.0468608	1	0.999164	1	1	0.055761	4	extracellular polysaccharide biosynthetic process	BP
7410	GO:0045227	0.0468608	1	0.999164	1	1	0.055761	4	capsule polysaccharide biosynthetic process	BP
7412	GO:0045230	0.0468608	1	0.999164	1	1	0.055761	4	capsule organization	BP
8331	GO:0050373	0.0468608	1	0.999164	1	1	0.055761	4	UDP-arabinose 4-epimerase activity	MF
6385	GO:0035529	0.0468717	1	0.999255	1	1	0.0418207	3	NADH pyrophosphatase activity	MF
8596	GO:0051235	0.0474553	1	0.991257	1	3	0.780653	56	maintenance of location	BP
8601	GO:0051241	0.0476504	1	0.985791	1	5	1.88193	135	negative regulation of multicellular organismal process	BP
7224	GO:0044389	0.0481215	1	0.988025	1	4	1.38008	99	ubiquitin-like protein ligase binding	MF
603	GO:0002694	0.0483882	1	0.999206	1	1	0.0418207	3	regulation of leukocyte activation	BP
8457	GO:0050865	0.0483882	1	0.999206	1	1	0.0418207	3	regulation of cell activation	BP
8606	GO:0051249	0.0483882	1	0.999206	1	1	0.0418207	3	regulation of lymphocyte activation	BP
2281	GO:0007568	0.049298	1	0.985139	1	5	2.0771	149	aging	BP
11208	GO:1990135	0.049586	1	0.999062	1	1	0.055761	4	flavonoid sulfotransferase activity	MF
3819	GO:0015175	0.0497744	1	0.994648	1	2	0.348506	25	neutral amino acid transmembrane transporter activity	MF
4630	GO:0018904	0.0499169	1	0.99459	1	2	0.390327	28	ether metabolic process	BP
5808	GO:0032868	0.0501969	1	0.999144	1	1	0.0418207	3	response to insulin	BP
4439	GO:0016860	0.0503574	1	0.990481	1	3	0.836414	60	intramolecular oxidoreductase activity	MF
797	GO:0003987	0.0505442	1	0.999132	1	1	0.0418207	3	acetate-CoA ligase activity	MF
1627	GO:0006083	0.0505442	1	0.999132	1	1	0.0418207	3	acetate metabolic process	BP
3866	GO:0015295	0.050773	1	0.990371	1	3	0.836414	60	solute:proton symporter activity	MF
5070	GO:0030278	0.0516648	1	0.999093	1	1	0.0418207	3	regulation of ossification	BP
2502	GO:0008514	0.0516941	1	0.984226	1	5	1.97951	142	organic anion transmembrane transporter activity	MF
160	GO:0000325	0.0529008	1	0.989792	1	3	0.864295	62	plant-type vacuole	CC
4121	GO:0016145	0.0559018	1	0.998805	1	1	0.055761	4	S-glycoside catabolic process	BP
4814	GO:0019759	0.0559018	1	0.998805	1	1	0.055761	4	glycosinolate catabolic process	BP
4817	GO:0019762	0.0559018	1	0.998805	1	1	0.055761	4	glucosinolate catabolic process	BP
6098	GO:0034110	0.0564754	1	0.99878	1	1	0.055761	4	regulation of homotypic cell-cell adhesion	BP
2997	GO:0009700	0.0564969	1	0.998779	1	1	0.055761	4	indole phytoalexin biosynthetic process	BP
3300	GO:0010120	0.0564969	1	0.998779	1	1	0.055761	4	camalexin biosynthetic process	BP
7681	GO:0046217	0.0564969	1	0.998779	1	1	0.055761	4	indole phytoalexin metabolic process	BP
8903	GO:0052314	0.0564969	1	0.998779	1	1	0.055761	4	phytoalexin metabolic process	BP
8904	GO:0052315	0.0564969	1	0.998779	1	1	0.055761	4	phytoalexin biosynthetic process	BP
8905	GO:0052317	0.0564969	1	0.998779	1	1	0.055761	4	camalexin metabolic process	BP
4418	GO:0016832	0.0568092	1	0.993364	1	2	0.418207	30	aldehyde-lyase activity	MF
7295	GO:0044711	0.0574512	1	0.962382	1	31	23.2105	1665
8529	GO:0051093	0.0583032	1	0.979212	1	6	2.63471	189	negative regulation of developmental process	BP
3101	GO:0009862	0.0587761	1	0.993004	1	2	0.418207	30	systemic acquired resistance, salicylic acid mediated signaling pathway	BP
8840	GO:0051938	0.0594024	1	0.99856	1	1	0.0697012	5	L-glutamate import	BP
10080	GO:0089718	0.0594024	1	0.99856	1	1	0.0697012	5	amino acid import across plasma membrane	BP
10385	GO:0098712	0.0594024	1	0.99856	1	1	0.0697012	5	L-glutamate import across plasma membrane	BP
10946	GO:1902837	0.0594024	1	0.99856	1	1	0.0697012	5
11111	GO:1903802	0.0594024	1	0.99856	1	1	0.0697012	5	L-glutamate(1-) import across plasma membrane	BP
11206	GO:1990123	0.0594024	1	0.99856	1	1	0.0697012	5
3862	GO:0015291	0.0597816	1	0.974788	1	8	4.15419	298	secondary active transmembrane transporter activity	MF
8062	GO:0048046	0.059854	1	0.974739	1	8	4.37723	314	apoplast	CC
1012	GO:0004445	0.0599334	1	0.998624	1	1	0.055761	4	inositol-polyphosphate 5-phosphatase activity	MF
8970	GO:0052658	0.0599334	1	0.998624	1	1	0.055761	4	inositol-1,4,5-trisphosphate 5-phosphatase activity	MF
8971	GO:0052659	0.0599334	1	0.998624	1	1	0.055761	4	inositol-1,3,4,5-tetrakisphosphate 5-phosphatase activity	MF
8996	GO:0052743	0.0599334	1	0.998624	1	1	0.055761	4	inositol tetrakisphosphate phosphatase activity	MF
4781	GO:0019605	0.0607243	1	0.998587	1	1	0.055761	4	butyrate metabolic process	BP
7754	GO:0046443	0.0615655	1	0.998452	1	1	0.0697012	5	FAD metabolic process	BP
3599	GO:0010597	0.0621003	1	0.998521	1	1	0.055761	4	green leaf volatile biosynthetic process	BP
4731	GO:0019372	0.0621003	1	0.998521	1	1	0.055761	4	lipoxygenase pathway	BP
4889	GO:0021700	0.0622165	1	0.987151	1	3	0.961876	69	developmental maturation	BP
1166	GO:0004708	0.0624491	1	0.998505	1	1	0.055761	4	MAP kinase kinase activity	MF
5598	GO:0032025	0.0631663	1	0.998369	1	1	0.0697012	5	response to cobalt ion	BP
328	GO:0000976	0.0631691	1	0.979597	1	5	2.17468	156	transcription regulatory region sequence-specific DNA binding	MF
1316	GO:0005249	0.0637503	1	0.992074	1	2	0.404267	29	voltage-gated potassium channel activity	MF
958	GO:0004352	0.066095	1	0.998139	1	1	0.0836414	6	glutamate dehydrogenase (NAD+) activity	MF
8019	GO:0047763	0.0661586	1	0.998209	1	1	0.0697012	5	caffeate O-methyltransferase activity	MF
1058	GO:0004528	0.0671475	1	0.998267	1	1	0.055761	4	phosphodiesterase I activity	MF
941	GO:0004328	0.0674881	1	0.998135	1	1	0.0697012	5	formamidase activity	MF
9944	GO:0080031	0.0678998	1	0.998035	1	1	0.0836414	6	methyl salicylate esterase activity	MF
2841	GO:0009403	0.0682796	1	0.99809	1	1	0.0697012	5	toxin biosynthetic process	BP
7815	GO:0046556	0.0697867	1	0.998126	1	1	0.055761	4	alpha-L-arabinofuranosidase activity	MF
5546	GO:0031668	0.0702668	1	0.976622	1	5	2.13286	153	cellular response to extracellular stimulus	BP
7724	GO:0046379	0.0708016	1	0.997861	1	1	0.0836414	6	extracellular polysaccharide metabolic process	BP
8230	GO:0048658	0.0709443	1	0.997936	1	1	0.0697012	5	anther wall tapetum development	BP
1312	GO:0005242	0.071663	1	0.997894	1	1	0.0697012	5	inward rectifier potassium channel activity	MF
7619	GO:0046030	0.0724933	1	0.997844	1	1	0.0697012	5	inositol trisphosphate phosphatase activity	MF
6681	GO:0042435	0.0730042	1	0.990162	1	2	0.446088	32	indole-containing compound biosynthetic process	BP
4940	GO:0022843	0.0730917	1	0.990158	1	2	0.432147	31	voltage-gated cation channel activity	MF
1575	GO:0005987	0.0733114	1	0.997794	1	1	0.0697012	5	sucrose catabolic process	BP
3865	GO:0015294	0.0735489	1	0.983741	1	3	0.961876	69	solute:cation symporter activity	MF
9952	GO:0080043	0.0737317	1	0.983652	1	3	1.04552	75	quercetin 3-O-glucosyltransferase activity	MF
142	GO:0000293	0.0737965	1	0.997673	1	1	0.0836414	6	ferric-chelate reductase activity	MF
4347	GO:0016723	0.0737965	1	0.997673	1	1	0.0836414	6	oxidoreductase activity, oxidizing metal ions, NAD or NADP as acceptor	MF
10503	GO:1900055	0.0742953	1	0.989888	1	2	0.446088	32	regulation of leaf senescence	BP
7191	GO:0044248	0.0749109	1	0.95431	1	20	13.996	1004	cellular catabolic process	BP
9421	GO:0070404	0.0749534	1	0.997598	1	1	0.0836414	6	NADH binding	MF
10690	GO:1901566	0.0750096	1	0.959687	1	13	8.25262	592	organonitrogen compound biosynthetic process	BP
8537	GO:0051119	0.0750873	1	0.983248	1	3	0.989757	71	sugar transmembrane transporter activity	MF
3235	GO:0010038	0.0752517	1	0.96487	1	9	5.25547	377	response to metal ion	BP
10078	GO:0089711	0.0753178	1	0.997575	1	1	0.0836414	6	L-glutamate transmembrane transport	BP
10894	GO:1902475	0.0753178	1	0.997575	1	1	0.0836414	6	L-alpha-amino acid transmembrane transport	BP
3820	GO:0015179	0.0754955	1	0.989647	1	2	0.432147	31	L-amino acid transmembrane transporter activity	MF
7875	GO:0046855	0.0755138	1	0.997657	1	1	0.0697012	5	inositol phosphate dephosphorylation	BP
9718	GO:0071545	0.0755138	1	0.997657	1	1	0.0697012	5	inositol phosphate catabolic process	BP
2954	GO:0009642	0.0762723	1	0.97786	1	4	1.72859	124	response to light intensity	BP
4437	GO:0016857	0.0767471	1	0.989334	1	2	0.473968	34	racemase and epimerase activity, acting on carbohydrates and derivatives	MF
4300	GO:0016638	0.0771314	1	0.989278	1	2	0.446088	32	oxidoreductase activity, acting on the CH-NH2 group of donors	MF
8359	GO:0050593	0.0773972	1	0.997365	1	1	0.0975817	7	N-methylcoclaurine 3'-monooxygenase activity	MF
5029	GO:0030162	0.0775918	1	0.98248	1	3	0.933996	67	regulation of proteolysis	BP
2725	GO:0009143	0.0776437	1	0.99742	1	1	0.0836414	6	nucleoside triphosphate catabolic process	BP
4319	GO:0016668	0.0777996	1	0.989104	1	2	0.473968	34	oxidoreductase activity, acting on a sulfur group of donors, NAD(P) as acceptor	MF
3072	GO:0009820	0.0783757	1	0.988964	1	2	0.487908	35	alkaloid metabolic process	BP
5458	GO:0031407	0.0785499	1	0.988953	1	2	0.460028	33	oxylipin metabolic process	BP
5459	GO:0031408	0.0785499	1	0.988953	1	2	0.460028	33	oxylipin biosynthetic process	BP
2328	GO:0008080	0.0787287	1	0.982103	1	3	0.961876	69	N-acetyltransferase activity	MF
523	GO:0002084	0.0788435	1	0.997338	1	1	0.0836414	6	protein depalmitoylation	BP
6597	GO:0042157	0.0788435	1	0.997338	1	1	0.0836414	6	lipoprotein metabolic process	BP
6598	GO:0042159	0.0788435	1	0.997338	1	1	0.0836414	6	lipoprotein catabolic process	BP
10389	GO:0098734	0.0788435	1	0.997338	1	1	0.0836414	6	macromolecule depalmitoylation	BP
4429	GO:0016847	0.0796418	1	0.997107	1	1	0.125462	9	1-aminocyclopropane-1-carboxylate synthase activity	MF
6615	GO:0042221	0.0801792	1	0.9458	1	31	24.2978	1743	response to chemical	BP
682	GO:0003700	0.0808827	1	0.950192	1	20	14.6651	1052	DNA binding transcription factor activity	MF
790	GO:0003978	0.0819383	1	0.997041	1	1	0.0975817	7	UDP-glucose 4-epimerase activity	MF
356	GO:0001071	0.0821424	1	0.94932	1	20	14.693	1054
5019	GO:0030145	0.0829152	1	0.987947	1	2	0.487908	35	manganese ion binding	MF
7205	GO:0044275	0.0843467	1	0.980251	1	3	1.0037	72	cellular carbohydrate catabolic process	BP
3230	GO:0010033	0.0845154	1	0.946475	1	22	16.2961	1169	response to organic substance	BP
9947	GO:0080037	0.0846764	1	0.996922	1	1	0.0836414	6	negative regulation of cytokinin-activated signaling pathway	BP
3318	GO:0010163	0.084749	1	0.996917	1	1	0.0836414	6
3927	GO:0015698	0.0848467	1	0.980061	1	3	1.05946	76	inorganic anion transport	BP
991	GO:0004402	0.0850624	1	0.987485	1	2	0.460028	33	histone acetyltransferase activity	MF
10235	GO:0090595	0.0850624	1	0.987485	1	2	0.460028	33	acetyl-CoA:L-lysine N6-acetyltransferase	MF
4678	GO:0019208	0.0860256	1	0.987216	1	2	0.501849	36	phosphatase regulator activity	MF
4856	GO:0019888	0.0860256	1	0.987216	1	2	0.501849	36	protein phosphatase regulator activity	MF
3989	GO:0015849	0.0862785	1	0.973927	1	4	1.61707	116	organic acid transport	BP
7916	GO:0046942	0.0862785	1	0.973927	1	4	1.61707	116	carboxylic acid transport	BP
6870	GO:0043092	0.0865819	1	0.99669	1	1	0.0975817	7	L-amino acid import	BP
3644	GO:0010677	0.0868942	1	0.996756	1	1	0.0836414	6	negative regulation of cellular carbohydrate metabolic process	BP
2188	GO:0007162	0.0880879	1	0.996572	1	1	0.0975817	7	negative regulation of cell adhesion	BP
3804	GO:0015144	0.0882245	1	0.978928	1	3	1.05946	76	carbohydrate transmembrane transporter activity	MF
2487	GO:0008474	0.0894877	1	0.99646	1	1	0.0975817	7	palmitoyl-(protein) hydrolase activity	MF
10370	GO:0098599	0.0894877	1	0.99646	1	1	0.0975817	7	palmitoyl hydrolase activity	MF
4905	GO:0022407	0.0897324	1	0.996537	1	1	0.0836414	6	regulation of cell-cell adhesion	BP
9710	GO:0071496	0.0899693	1	0.967838	1	5	2.30014	165	cellular response to external stimulus	BP
6180	GO:0034485	0.0901159	1	0.996506	1	1	0.0836414	6	phosphatidylinositol-3,4,5-trisphosphate 5-phosphatase activity	MF
1321	GO:0005267	0.0903469	1	0.986194	1	2	0.501849	36	potassium channel activity	MF
4128	GO:0016165	0.0907822	1	0.996454	1	1	0.0836414	6	linoleate 13S-lipoxygenase activity	MF
3031	GO:0009751	0.090919	1	0.972003	1	4	1.72859	124	response to salicylic acid	BP
3977	GO:0015813	0.0910685	1	0.996332	1	1	0.0975817	7	L-glutamate transport	BP
10672	GO:1901476	0.0914913	1	0.977807	1	3	1.0734	77
6991	GO:0043434	0.0915236	1	0.996394	1	1	0.0836414	6	response to peptide hormone	BP
10710	GO:1901652	0.0915236	1	0.996394	1	1	0.0836414	6	response to peptide	BP
7760	GO:0046459	0.0920507	1	0.996352	1	1	0.0836414	6	short-chain fatty acid metabolic process	BP
3828	GO:0015188	0.0926291	1	0.996305	1	1	0.0836414	6	L-isoleucine transmembrane transporter activity	MF
7685	GO:0046246	0.0938489	1	0.9961	1	1	0.0975817	7	terpene biosynthetic process	BP
3779	GO:0015079	0.0945673	1	0.976748	1	3	1.05946	76	potassium ion transmembrane transporter activity	MF
9831	GO:0072387	0.0947537	1	0.996023	1	1	0.0975817	7	flavin adenine dinucleotide metabolic process	BP
4395	GO:0016798	0.0969246	1	0.952423	1	9	5.40881	388	hydrolase activity, acting on glycosyl bonds	MF
7179	GO:0044212	0.097013	1	0.954663	1	8	4.80938	345	transcription regulatory region DNA binding	MF
2957	GO:0009645	0.0988661	1	0.995663	1	1	0.0975817	7	response to low light intensity stimulus	BP
82	GO:0000160	0.0990238	1	0.963561	1	5	2.48136	178	phosphorelay signal transduction system	BP
327	GO:0000975	0.0993193	1	0.953346	1	8	4.83726	347	regulatory region DNA binding	MF
354	GO:0001067	0.0993193	1	0.953346	1	8	4.83726	347	regulatory region nucleic acid binding	MF
8855	GO:0051973	0.0994934	1	0.995518	1	1	0.111522	8	positive regulation of telomerase activity	BP
11373	GO:2000573	0.0994934	1	0.995518	1	1	0.111522	8	positive regulation of DNA biosynthetic process	BP
5846	GO:0032957	0.0996384	1	0.995593	1	1	0.0975817	7	inositol trisphosphate metabolic process	BP
5179	GO:0030643	0.100241	1	0.995449	1	1	0.111522	8	cellular phosphate ion homeostasis	BP
9853	GO:0072502	0.100241	1	0.995449	1	1	0.111522	8	cellular trivalent inorganic anion homeostasis	BP
4946	GO:0022891	0.102379	1	0.93967	1	15	10.4552	750	substrate-specific transmembrane transporter activity	MF
4181	GO:0016323	0.102505	1	0.995331	1	1	0.0975817	7	basolateral plasma membrane	CC
10422	GO:0102099	0.102659	1	0.995222	1	1	0.111522	8	FAD-dependent urate hydroxylase activity	MF
7871	GO:0046838	0.103642	1	0.995224	1	1	0.0975817	7	phosphorylated carbohydrate dephosphorylation	BP
2423	GO:0008289	0.103955	1	0.957006	1	6	3.15049	226	lipid binding	MF
3041	GO:0009773	0.104588	1	0.99496	1	1	0.125462	9	photosynthetic electron transport in photosystem I	BP
944	GO:0004332	0.104796	1	0.99494	1	1	0.125462	9	fructose-bisphosphate aldolase activity	MF
2958	GO:0009646	0.105803	1	0.982184	1	2	0.59943	43	response to absence of light	BP
10001	GO:0080110	0.106446	1	0.994855	1	1	0.111522	8	sporopollenin biosynthetic process	BP
4200	GO:0016410	0.106702	1	0.97237	1	3	1.10128	79	N-acyltransferase activity	MF
3910	GO:0015658	0.107191	1	0.994884	1	1	0.0975817	7	branched-chain amino acid transmembrane transporter activity	MF
[truncated: 10,960 more rows]

## Sheet: top 500 upreg
internal ID	category	over represented P-Value	over represented FDR	under represented P-Value	under represented FDR	Genes in top-500 upreg	Expected genes	Genes in genome (background)	term	ontology
[truncated: 11,456 more rows]

[truncated: 17 more sheets: top 1000 upreg, top 2000 upreg, top 2372 upreg, top 50 downreg, top 100 downreg, top 300 downreg, top 500 downreg, top 1000 downreg, top 2000 downreg, top 2162 downreg, top 50 up-down, top 100 up-down, top 300 up-down, top 500 up-down, top 1000 up-down, top 2000 up-down, top 4000 up-down]
