# Supplementary material for: Flax (Linum usitatissimum L.) response to non-optimal soil acidity and zinc deficiency
Source: BMC Plant Biol. 2019 Feb 15;19(Suppl 1):54. doi: 10.1186/s12870-019-1641-1 (PMC6393972; doi:10.1186/s12870-019-1641-1)
Supplement: Supplementary file 13 — GO enrichment analysis for tops of up- and down-regulated genes in flax cultivar Mogilevsky under Zn deficiency and pH 7.5. (XLSX 15771 kb) [file 12870_2019_1641_MOESM13_ESM.xlsx]

## Sheet: top 50 upreg
Additional file 13. GO enrichment analysis for tops of up- and down-regulated genes in flax cultivar Mogilevsky under Zn deficiency and pH 7.5.
internal ID	category	over represented P-Value	over represented FDR	under represented P-Value	under represented FDR	Genes in top-50 upreg	Expected genes	Genes in genome (background)	term	ontology
9077	GO:0055072	2.68141e-06	0.0279331	1	1	4	0.10037	46	iron ion homeostasis	BP
1355	GO:0005385	4.87659e-06	0.0279331	1	1	3	0.0305473	14	zinc ion transmembrane transporter activity	MF
9081	GO:0055076	9.43061e-05	0.270753	0.999996	1	4	0.253106	116	transition metal ion homeostasis	BP
7905	GO:0046915	0.000104782	0.270753	0.999998	1	3	0.08946	41	transition metal ion transmembrane transporter activity	MF
10393	GO:0098771	0.000118171	0.270753	0.999992	1	5	0.497485	228	inorganic ion homeostasis	BP
3287	GO:0010106	0.000142956	0.27295	0.999999	1	2	0.0174556	8	cellular response to iron ion starvation	BP
8430	GO:0050801	0.000214934	0.351754	0.999983	1	5	0.562943	258	ion homeostasis	BP
9072	GO:0055065	0.000462628	0.59999	0.999971	1	4	0.370932	170	metal ion homeostasis	BP
4870	GO:0019915	0.000505202	0.59999	0.999995	1	2	0.0327293	15	lipid storage	BP
1397	GO:0005576	0.000712983	0.59999	0.999872	1	8	2.0794	953	extracellular region	CC
9083	GO:0055080	0.00099179	0.59999	0.999923	1	4	0.456028	209	cation homeostasis	BP
1081	GO:0004568	0.00100491	0.59999	0.999986	1	2	0.0501849	23	chitinase activity	MF
8285	GO:0048878	0.00103189	0.59999	0.999885	1	5	0.789866	362	chemical homeostasis	BP
9858	GO:0072509	0.00103269	0.59999	0.999954	1	3	0.18983	87	divalent inorganic cation transmembrane transporter activity	MF
4490	GO:0016998	0.00106573	0.59999	0.999985	1	2	0.0501849	23	cell wall macromolecule catabolic process	BP
3983	GO:0015833	0.00109777	0.59999	0.999984	1	2	0.0545488	25	peptide transport	BP
1602	GO:0006030	0.00120888	0.59999	0.999982	1	2	0.0545488	25	chitin metabolic process	BP
1603	GO:0006032	0.00120888	0.59999	0.999982	1	2	0.0545488	25	chitin catabolic process	BP
7715	GO:0046348	0.00120888	0.59999	0.999982	1	2	0.0545488	25	amino sugar catabolic process	BP
10601	GO:1901072	0.00120888	0.59999	0.999982	1	2	0.0545488	25	glucosamine-containing compound catabolic process	BP
1599	GO:0006026	0.00132877	0.59999	0.999979	1	2	0.0567307	26	aminoglycan catabolic process	BP
10600	GO:1901071	0.00139842	0.59999	0.999977	1	2	0.0589127	27	glucosamine-containing compound metabolic process	BP
11222	GO:1990267	0.00164212	0.59999	0.999914	1	3	0.242196	111	response to transition metal nanoparticle	BP
4170	GO:0016298	0.00181831	0.59999	0.999902	1	3	0.237833	109	lipase activity	MF
2323	GO:0008061	0.00187722	0.59999	0.999964	1	2	0.0676405	31	chitin binding	MF
6806	GO:0042886	0.00217171	0.59999	0.999956	1	2	0.0741863	34	amide transport	BP
1604	GO:0006040	0.00246019	0.59999	0.999946	1	2	0.0763683	35	amino sugar metabolic process	BP
1596	GO:0006022	0.002543	0.59999	0.999944	1	2	0.0741863	34	aminoglycan metabolic process	BP
8470	GO:0050896	0.00257443	0.59999	0.999158	1	17	8.85654	4059	response to stimulus	BP
1297	GO:0005158	0.00261867	0.59999	1	1	1	0.00218195	1	insulin receptor binding	MF
1569	GO:0005979	0.00261867	0.59999	1	1	1	0.00218195	1	regulation of glycogen biosynthetic process	BP
3676	GO:0010827	0.00261867	0.59999	1	1	1	0.00218195	1	regulation of glucose transport	BP
3677	GO:0010829	0.00261867	0.59999	1	1	1	0.00218195	1	negative regulation of glucose transport	BP
5129	GO:0030500	0.00261867	0.59999	1	1	1	0.00218195	1	regulation of bone mineralization	BP
5130	GO:0030505	0.00261867	0.59999	1	1	1	0.00218195	1	inorganic diphosphate transport	BP
5213	GO:0030730	0.00261867	0.59999	1	1	1	0.00218195	1	sequestering of triglyceride	BP
5567	GO:0031952	0.00261867	0.59999	1	1	1	0.00218195	1	regulation of protein autophosphorylation	BP
5568	GO:0031953	0.00261867	0.59999	1	1	1	0.00218195	1	negative regulation of protein autophosphorylation	BP
7515	GO:0045719	0.00261867	0.59999	1	1	1	0.00218195	1	negative regulation of glycogen biosynthetic process	BP
7703	GO:0046324	0.00261867	0.59999	1	1	1	0.00218195	1	regulation of glucose import	BP
7704	GO:0046325	0.00261867	0.59999	1	1	1	0.00218195	1	negative regulation of glucose import	BP
7829	GO:0046626	0.00261867	0.59999	1	1	1	0.00218195	1	regulation of insulin receptor signaling pathway	BP
7830	GO:0046627	0.00261867	0.59999	1	1	1	0.00218195	1	negative regulation of insulin receptor signaling pathway	BP
8339	GO:0050427	0.00261867	0.59999	1	1	1	0.00218195	1	3'-phosphoadenosine 5'-phosphosulfate metabolic process	BP
8369	GO:0050656	0.00261867	0.59999	1	1	1	0.00218195	1	3'-phosphoadenosine 5'-phosphosulfate binding	MF
9371	GO:0070167	0.00261867	0.59999	1	1	1	0.00218195	1	regulation of biomineral tissue development	BP
9527	GO:0070873	0.00261867	0.59999	1	1	1	0.00218195	1	regulation of glycogen metabolic process	BP
9528	GO:0070874	0.00261867	0.59999	1	1	1	0.00218195	1	negative regulation of glycogen metabolic process	BP
10511	GO:1900076	0.00261867	0.59999	1	1	1	0.00218195	1	regulation of cellular response to insulin stimulus	BP
10512	GO:1900077	0.00261867	0.59999	1	1	1	0.00218195	1	negative regulation of cellular response to insulin stimulus	BP
3238	GO:0010043	0.00297244	0.667692	0.999928	1	2	0.087278	40	response to zinc ion	BP
3901	GO:0015603	0.00343805	0.743138	0.999997	1	1	0.0043639	2	iron chelate transmembrane transporter activity	MF
8857	GO:0051980	0.00343805	0.743138	0.999997	1	1	0.0043639	2	iron-nicotianamine transmembrane transporter activity	MF
7307	GO:0044765	0.00381143	0.808588	0.999026	1	9	3.23147	1481
10231	GO:0090575	0.00414481	0.859666	0.999881	1	2	0.0960058	44	RNA polymerase II transcription factor complex	CC
7899	GO:0046906	0.00439922	0.859666	0.999483	1	4	0.689496	316	tetrapyrrole binding	MF
10915	GO:1902578	0.00464722	0.859666	0.998775	1	9	3.32311	1523
2093	GO:0006950	0.00477475	0.859666	0.998464	1	13	6.13346	2811	response to stress	BP
5108	GO:0030410	0.00484133	0.859666	0.999994	1	1	0.0043639	2	nicotianamine synthase activity	MF
5110	GO:0030417	0.00484133	0.859666	0.999994	1	1	0.0043639	2	nicotianamine metabolic process	BP
5111	GO:0030418	0.00484133	0.859666	0.999994	1	1	0.0043639	2	nicotianamine biosynthetic process	BP
9817	GO:0072351	0.00484133	0.859666	0.999994	1	1	0.0043639	2	tricarboxylic acid biosynthetic process	BP
5375	GO:0031214	0.00503251	0.859666	0.999994	1	1	0.0043639	2	biomineral tissue development	BP
7146	GO:0044036	0.00522052	0.859666	0.999588	1	3	0.351294	161	cell wall macromolecule metabolic process	BP
1277	GO:0005044	0.00524514	0.859666	0.999993	1	1	0.0043639	2	scavenger receptor activity	MF
6514	GO:0038024	0.00524514	0.859666	0.999993	1	1	0.0043639	2	cargo receptor activity	MF
11357	GO:2000369	0.00526271	0.859666	0.999993	1	1	0.0043639	2	regulation of clathrin-dependent endocytosis	BP
6724	GO:0042592	0.00532721	0.859666	0.999131	1	5	1.14771	526	homeostatic process	BP
7490	GO:0045599	0.00533042	0.859666	0.999993	1	1	0.0043639	2	negative regulation of fat cell differentiation	BP
5809	GO:0032869	0.00540293	0.859666	0.999993	1	1	0.0043639	2	cellular response to insulin stimulus	BP
9663	GO:0071375	0.00540293	0.859666	0.999993	1	1	0.0043639	2	cellular response to peptide hormone stimulus	BP
10711	GO:1901653	0.00540293	0.859666	0.999993	1	1	0.0043639	2	cellular response to peptide	BP
3236	GO:0010039	0.00598881	0.939833	0.99979	1	2	0.120007	55	response to iron ion	BP
4486	GO:0016984	0.00682096	1	0.999985	1	1	0.00654585	3	ribulose-bisphosphate carboxylase activity	MF
7763	GO:0046462	0.00688477	1	0.999985	1	1	0.00654585	3	monoacylglycerol metabolic process	BP
8964	GO:0052651	0.00688477	1	0.999985	1	1	0.00654585	3	monoacylglycerol catabolic process	BP
7489	GO:0045598	0.00701808	1	0.999984	1	1	0.00654585	3	regulation of fat cell differentiation	BP
8596	GO:0051235	0.007123	1	0.999727	1	2	0.122189	56	maintenance of location	BP
6385	GO:0035529	0.00744057	1	0.999982	1	1	0.00654585	3	NADH pyrophosphatase activity	MF
8562	GO:0051179	0.00767083	1	0.997556	1	11	4.97485	2280	localization	BP
1068	GO:0004553	0.00790734	1	0.9989	1	4	0.787684	361	hydrolase activity, hydrolyzing O-glycosyl compounds	MF
7321	GO:0044798	0.00791859	1	0.999679	1	2	0.130917	60	nuclear transcription factor complex	CC
5808	GO:0032868	0.00795945	1	0.999979	1	1	0.00654585	3	response to insulin	BP
283	GO:0000813	0.00810921	1	0.999976	1	1	0.0087278	4	ESCRT I complex	CC
5070	GO:0030278	0.00817594	1	0.999978	1	1	0.00654585	3	regulation of ossification	BP
7884	GO:0046873	0.00863534	1	0.999182	1	3	0.412389	189	metal ion transmembrane transporter activity	MF
10607	GO:1901136	0.00886443	1	0.999618	1	2	0.148373	68	carbohydrate derivative catabolic process	BP
7296	GO:0044712	0.0096515	1	0.998181	1	5	1.31135	601
4395	GO:0016798	0.0100112	1	0.998509	1	4	0.846597	388	hydrolase activity, acting on glycosyl bonds	MF
1118	GO:0004620	0.010582	1	0.9995	1	2	0.150555	69	phospholipase activity	MF
1058	GO:0004528	0.0107164	1	0.999958	1	1	0.0087278	4	phosphodiesterase I activity	MF
2972	GO:0009664	0.0109826	1	0.99947	1	2	0.163646	75	plant-type cell wall organization	BP
6761	GO:0042744	0.0110329	1	0.999466	1	2	0.161464	74	hydrogen peroxide catabolic process	BP
8112	GO:0048316	0.0124606	1	0.999357	1	2	0.172374	79	seed development	BP
2725	GO:0009143	0.012508	1	0.999936	1	1	0.0130917	6	nucleoside triphosphate catabolic process	BP
2020	GO:0006810	0.0127737	1	0.9958	1	10	4.6061	2111	transport	BP
3079	GO:0009828	0.0134531	1	0.999924	1	1	0.0152737	7	plant-type cell wall loosening	BP
6760	GO:0042743	0.0135601	1	0.999268	1	2	0.17892	82	hydrogen peroxide metabolic process	BP
8094	GO:0048259	0.013687	1	0.999924	1	1	0.0130917	6	regulation of receptor-mediated endocytosis	BP
3644	GO:0010677	0.0140183	1	0.99992	1	1	0.0130917	6	negative regulation of cellular carbohydrate metabolic process	BP
6180	GO:0034485	0.0145496	1	0.999914	1	1	0.0130917	6	phosphatidylinositol-3,4,5-trisphosphate 5-phosphatase activity	MF
6991	GO:0043434	0.0148229	1	0.99991	1	1	0.0130917	6	response to peptide hormone	BP
10710	GO:1901652	0.0148229	1	0.99991	1	1	0.0130917	6	response to peptide	BP
1267	GO:0004867	0.0148874	1	0.999907	1	1	0.0152737	7	serine-type endopeptidase inhibitor activity	MF
8595	GO:0051234	0.0149148	1	0.994972	1	10	4.71083	2159	establishment of localization	BP
5179	GO:0030643	0.016308	1	0.999886	1	1	0.0174556	8	cellular phosphate ion homeostasis	BP
9853	GO:0072502	0.016308	1	0.999886	1	1	0.0174556	8	cellular trivalent inorganic anion homeostasis	BP
4181	GO:0016323	0.0166818	1	0.999883	1	1	0.0152737	7	basolateral plasma membrane	CC
329	GO:0000977	0.0178305	1	0.998885	1	2	0.207285	95	RNA polymerase II regulatory region sequence-specific DNA binding	MF
345	GO:0001012	0.0178305	1	0.998885	1	2	0.207285	95	RNA polymerase II regulatory region DNA binding	MF
9332	GO:0065008	0.0181696	1	0.995341	1	6	2.12958	976	regulation of biological quality	BP
1422	GO:0005667	0.0183154	1	0.998838	1	2	0.207285	95	transcription factor complex	CC
7979	GO:0047429	0.01863	1	0.999849	1	1	0.0196376	9	nucleoside-triphosphate diphosphatase activity	MF
7712	GO:0046340	0.0187056	1	0.99985	1	1	0.0174556	8	diacylglycerol catabolic process	BP
3698	GO:0010906	0.019483	1	0.999837	1	1	0.0174556	8	regulation of glucose metabolic process	BP
9852	GO:0072501	0.0202563	1	0.999819	1	1	0.0218195	10	cellular divalent inorganic anion homeostasis	BP
9883	GO:0072593	0.020509	1	0.998618	1	2	0.222559	102	reactive oxygen species metabolic process	BP
7590	GO:0045912	0.0209862	1	0.999808	1	1	0.0196376	9	negative regulation of carbohydrate metabolic process	BP
6201	GO:0034594	0.0210322	1	0.999807	1	1	0.0196376	9	phosphatidylinositol trisphosphate phosphatase activity	MF
3720	GO:0010962	0.0213058	1	0.9998	1	1	0.0218195	10	regulation of glucan biosynthetic process	BP
5821	GO:0032885	0.0213058	1	0.9998	1	1	0.0218195	10	regulation of polysaccharide biosynthetic process	BP
7191	GO:0044248	0.0213549	1	0.99432	1	6	2.19068	1004	cellular catabolic process	BP
10629	GO:1901292	0.021773	1	0.999791	1	1	0.0218195	10	nucleoside phosphate catabolic process	BP
4960	GO:0030002	0.0226561	1	0.999771	1	1	0.0240015	11	cellular anion homeostasis	BP
5084	GO:0030320	0.0226561	1	0.999771	1	1	0.0240015	11	cellular monovalent inorganic anion homeostasis	BP
1103	GO:0004601	0.0228312	1	0.998369	1	2	0.240015	110	peroxidase activity	MF
1010	GO:0004439	0.0229604	1	0.999767	1	1	0.0218195	10	phosphatidylinositol-4,5-bisphosphate 5-phosphatase activity	MF
4883	GO:0020037	0.0232503	1	0.996806	1	3	0.62622	287	heme binding	MF
4329	GO:0016684	0.02383	1	0.998258	1	2	0.24656	113	oxidoreductase activity, acting on peroxide as acceptor	MF
6073	GO:0034035	0.0239497	1	0.999747	1	1	0.0218195	10	purine ribonucleoside bisphosphate metabolic process	BP
2034	GO:0006829	0.0246505	1	0.999729	1	1	0.0240015	11	zinc II ion transport	BP
6202	GO:0034595	0.0249947	1	0.999721	1	1	0.0240015	11	phosphatidylinositol phosphate 5-phosphatase activity	MF
2802	GO:0009267	0.0252299	1	0.9981	1	2	0.237833	109	cellular response to starvation	BP
4945	GO:0022890	0.0259166	1	0.996289	1	3	0.643675	295	inorganic cation transmembrane transporter activity	MF
1266	GO:0004866	0.0260267	1	0.999693	1	1	0.0283654	13	endopeptidase inhibitor activity	MF
5109	GO:0030414	0.0260267	1	0.999693	1	1	0.0283654	13	peptidase inhibitor activity	MF
3375	GO:0010232	0.0264395	1	0.999685	1	1	0.0261834	12	vascular transport	BP
3376	GO:0010233	0.0264395	1	0.999685	1	1	0.0261834	12	phloem transport	BP
718	GO:0003846	0.0270283	1	0.999669	1	1	0.0283654	13	2-acylglycerol O-acyltransferase activity	MF
10203	GO:0090430	0.0270283	1	0.999669	1	1	0.0283654	13	caffeoyl-CoA: alcohol caffeoyl transferase activity	MF
6200	GO:0034593	0.0277182	1	0.999654	1	1	0.0261834	12	phosphatidylinositol bisphosphate phosphatase activity	MF
2634	GO:0008970	0.0284234	1	0.999634	1	1	0.0283654	13	phosphatidylcholine 1-acylhydrolase activity	MF
9267	GO:0061135	0.0284785	1	0.99963	1	1	0.0305473	14	endopeptidase regulator activity	MF
7711	GO:0046339	0.0288134	1	0.999623	1	1	0.0283654	13	diacylglycerol metabolic process	BP
5820	GO:0032881	0.0306676	1	0.999568	1	1	0.0327293	15	regulation of polysaccharide metabolic process	BP
1067	GO:0004551	0.0313307	1	0.999549	1	1	0.0327293	15	nucleotide diphosphatase activity	MF
1119	GO:0004622	0.0315927	1	0.999542	1	1	0.0327293	15	lysophospholipase activity	MF
5547	GO:0031669	0.0319541	1	0.997265	1	2	0.26838	123	cellular response to nutrient levels	BP
2021	GO:0006811	0.0322942	1	0.993149	1	4	1.23717	567	ion transport	BP
6726	GO:0042594	0.03237	1	0.997209	1	2	0.272744	125	response to starvation	BP
7762	GO:0046461	0.0324039	1	0.99952	1	1	0.0305473	14	neutral lipid catabolic process	BP
7765	GO:0046464	0.0324039	1	0.99952	1	1	0.0305473	14	acylglycerol catabolic process	BP
2104	GO:0006979	0.0325678	1	0.994905	1	3	0.722226	331	response to oxidative stress	BP
9266	GO:0061134	0.0329413	1	0.999499	1	1	0.0349112	16	peptidase regulator activity	MF
2660	GO:0009056	0.0331145	1	0.989272	1	7	3.10273	1422	catabolic process	BP
3195	GO:0009986	0.0345774	1	0.999448	1	1	0.0349112	16	cell surface	CC
5080	GO:0030308	0.035192	1	0.999426	1	1	0.0370932	17	negative regulation of cell growth	BP
3037	GO:0009765	0.0352578	1	0.999424	1	1	0.0370932	17	photosynthesis, light harvesting	BP
1996	GO:0006771	0.0365893	1	0.999379	1	1	0.0370932	17	riboflavin metabolic process	BP
6504	GO:0036452	0.0366797	1	0.999376	1	1	0.0370932	17	ESCRT complex	CC
6943	GO:0043255	0.037476	1	0.999349	1	1	0.0370932	17	regulation of carbohydrate biosynthetic process	BP
5734	GO:0032502	0.0376421	1	0.985155	1	10	5.43524	2491	developmental process	BP
493	GO:0001933	0.0381215	1	0.999323	1	1	0.0392751	18	negative regulation of protein phosphorylation	BP
9025	GO:0052866	0.0387768	1	0.999302	1	1	0.0370932	17	phosphatidylinositol phosphate phosphatase activity	MF
1400	GO:0005618	0.03898	1	0.991226	1	4	1.30699	599	cell wall	CC
5081	GO:0030312	0.03898	1	0.991226	1	4	1.30699	599	external encapsulating structure	CC
8508	GO:0051051	0.0399796	1	0.999258	1	1	0.0370932	17	negative regulation of transport	BP
7876	GO:0046856	0.0403597	1	0.999239	1	1	0.0414571	19	phosphatidylinositol dephosphorylation	BP
7793	GO:0046503	0.0409602	1	0.999218	1	1	0.0392751	18	glycerolipid catabolic process	BP
6643	GO:0042326	0.0417569	1	0.999182	1	1	0.043639	20	negative regulation of phosphorylation	BP
7974	GO:0047372	0.041908	1	0.999181	1	1	0.0392751	18	acylglycerol lipase activity	MF
2094	GO:0006952	0.0421737	1	0.986835	1	6	2.62052	1201	defense response	BP
4138	GO:0016209	0.0430705	1	0.995655	1	2	0.340384	156	antioxidant activity	MF
4371	GO:0016762	0.0435033	1	0.999108	1	1	0.0480029	22	xyloglucan:xyloglucosyl transferase activity	MF
3078	GO:0009827	0.0435843	1	0.999107	1	1	0.045821	21	plant-type cell wall modification	BP
328	GO:0000976	0.0438466	1	0.995534	1	2	0.340384	156	transcription regulatory region sequence-specific DNA binding	MF
8506	GO:0051049	0.0454767	1	0.995276	1	2	0.331656	152	regulation of transport	BP
2882	GO:0009522	0.0460019	1	0.999	1	1	0.0501849	23	photosystem I	CC
5546	GO:0031668	0.04632	1	0.995139	1	2	0.333838	153	cellular response to extracellular stimulus	BP
3235	GO:0010038	0.0463375	1	0.991673	1	3	0.822595	377	response to metal ion	BP
4993	GO:0030100	0.0466413	1	0.998978	1	1	0.043639	20	regulation of endocytosis	BP
5545	GO:0031667	0.046844	1	0.995053	1	2	0.33602	154	response to nutrient levels	BP
6753	GO:0042726	0.0468489	1	0.998966	1	1	0.045821	21	flavin-containing compound metabolic process	BP
9069	GO:0055062	0.0471311	1	0.998949	1	1	0.0501849	23	phosphate ion homeostasis	BP
9856	GO:0072506	0.0471311	1	0.998949	1	1	0.0501849	23	trivalent inorganic anion homeostasis	BP
129	GO:0000272	0.0475654	1	0.994933	1	2	0.349112	160	polysaccharide catabolic process	BP
10689	GO:1901565	0.0479857	1	0.994864	1	2	0.34693	159	organonitrogen compound catabolic process	BP
298	GO:0000904	0.0480619	1	0.99485	1	2	0.355658	163	cell morphogenesis involved in differentiation	BP
4697	GO:0019253	0.0480753	1	0.998904	1	1	0.0523668	24	reductive pentose-phosphate cycle	BP
4793	GO:0019685	0.0480753	1	0.998904	1	1	0.0523668	24	photosynthesis, dark reaction	BP
7286	GO:0044699	0.0481439	1	0.977218	1	22	16.4279	7529
7872	GO:0046839	0.04881	1	0.998872	1	1	0.0501849	23	phospholipid dephosphorylation	BP
7001	GO:0043467	0.0493436	1	0.998843	1	1	0.0545488	25	regulation of generation of precursor metabolites and energy	BP
3334	GO:0010187	0.0504135	1	0.998796	1	1	0.0501849	23	negative regulation of seed germination	BP
9745	GO:0071669	0.0517842	1	0.994217	1	2	0.373114	171	plant-type cell wall organization or biogenesis	BP
4130	GO:0016168	0.0520685	1	0.998707	1	1	0.0589127	27	chlorophyll binding	MF
9088	GO:0055085	0.0522087	1	0.990159	1	3	0.864052	396	transmembrane transport	BP
9691	GO:0071472	0.0522929	1	0.998707	1	1	0.0480029	22	cellular response to salt stress	BP
6647	GO:0042335	0.0527724	1	0.998678	1	1	0.0523668	24	cuticle development	BP
9710	GO:0071496	0.0529578	1	0.994015	1	2	0.360022	165	cellular response to external stimulus	BP
9086	GO:0055083	0.0532857	1	0.998647	1	1	0.0567307	26	monovalent inorganic anion homeostasis	BP
7780	GO:0046486	0.0542432	1	0.993787	1	2	0.364386	167	glycerolipid metabolic process	BP
10369	GO:0098590	0.0546547	1	0.998578	1	1	0.0545488	25	plasma membrane region	CC
7309	GO:0044767	0.0552106	1	0.977566	1	9	5.00758	2295
3084	GO:0009835	0.0575714	1	0.998408	1	1	0.0676405	31	fruit ripening	BP
9855	GO:0072505	0.0578597	1	0.998398	1	1	0.0610946	28	divalent inorganic anion homeostasis	BP
1566	GO:0005976	0.0587852	1	0.988378	1	3	0.892418	409	polysaccharide metabolic process	BP
2439	GO:0008324	0.0591283	1	0.988283	1	3	0.888054	407	cation transmembrane transporter activity	MF
3581	GO:0010563	0.0603872	1	0.998253	1	1	0.0610946	28	negative regulation of phosphorus metabolic process	BP
7601	GO:0045936	0.0603872	1	0.998253	1	1	0.0610946	28	negative regulation of phosphate metabolic process	BP
3275	GO:0010091	0.0615495	1	0.998187	1	1	0.0589127	27	trichome branching	BP
1633	GO:0006091	0.0616716	1	0.992408	1	2	0.412389	189	generation of precursor metabolites and energy	BP
2883	GO:0009523	0.0617675	1	0.998161	1	1	0.0720044	33	photosystem II	CC
9746	GO:0071695	0.0621965	1	0.998135	1	1	0.0720044	33	anatomical structure maturation	BP
4941	GO:0022857	0.0624337	1	0.980775	1	5	2.1754	997	transmembrane transporter activity	MF
3198	GO:0009991	0.0631902	1	0.992117	1	2	0.401479	184	response to extracellular stimulus	BP
8979	GO:0052689	0.063319	1	0.992091	1	2	0.405843	186	carboxylic ester hydrolase activity	MF
7292	GO:0044707	0.064658	1	0.977559	1	6	2.90636	1332
5733	GO:0032501	0.0648772	1	0.977463	1	6	2.90854	1333	multicellular organismal process	BP
9722	GO:0071555	0.0656771	1	0.986417	1	3	0.931693	427	cell wall organization	BP
3642	GO:0010675	0.0657477	1	0.997915	1	1	0.0698224	32	regulation of cellular carbohydrate metabolic process	BP
5818	GO:0032879	0.0664608	1	0.991471	1	2	0.408025	187	regulation of localization	BP
2365	GO:0008171	0.0675649	1	0.997793	1	1	0.0741863	34	O-methyltransferase activity	MF
6042	GO:0033865	0.0676508	1	0.997794	1	1	0.0676405	31	nucleoside bisphosphate metabolic process	BP
6045	GO:0033875	0.0676508	1	0.997794	1	1	0.0676405	31	ribonucleoside bisphosphate metabolic process	BP
6070	GO:0034032	0.0676508	1	0.997794	1	1	0.0676405	31	purine nucleoside bisphosphate metabolic process	BP
8529	GO:0051093	0.0686762	1	0.991023	1	2	0.412389	189	negative regulation of developmental process	BP
1162	GO:0004693	0.0688494	1	0.997716	1	1	0.0654585	30	cyclin-dependent protein serine/threonine kinase activity	MF
10326	GO:0097472	0.0688494	1	0.997716	1	1	0.0654585	30	cyclin-dependent protein kinase activity	MF
4201	GO:0016411	0.0695319	1	0.997668	1	1	0.0676405	31	acylglycerol O-acyltransferase activity	MF
2184	GO:0007154	0.0724879	1	0.99023	1	2	0.43639	200	cell communication	BP
69	GO:0000145	0.0727899	1	0.997438	1	1	0.0698224	32	exocyst	CC
7595	GO:0045926	0.0737944	1	0.997359	1	1	0.0763683	35	negative regulation of growth	BP
2224	GO:0007275	0.0744178	1	0.983797	1	3	0.990605	454	multicellular organism development	BP
3095	GO:0009853	0.0780198	1	0.997035	1	1	0.0850961	39	photorespiration	BP
10729	GO:1901681	0.0781229	1	0.997031	1	1	0.0807322	37	sulfur compound binding	MF
1565	GO:0005975	0.0795905	1	0.973715	1	5	2.30632	1057	carbohydrate metabolic process	BP
1936	GO:0006638	0.0800329	1	0.996884	1	1	0.0785502	36	neutral lipid metabolic process	BP
1937	GO:0006639	0.0800329	1	0.996884	1	1	0.0785502	36	acylglycerol metabolic process	BP
7411	GO:0045229	0.0805268	1	0.981884	1	3	1.02333	469	external encapsulating structure organization	BP
4063	GO:0016042	0.0807306	1	0.988433	1	2	0.466937	214	lipid catabolic process	BP
2881	GO:0009521	0.0815026	1	0.99675	1	1	0.0960058	44	photosystem	CC
1647	GO:0006109	0.0842836	1	0.996527	1	1	0.08946	41	regulation of carbohydrate metabolic process	BP
2817	GO:0009309	0.0845105	1	0.99651	1	1	0.087278	40	amine biosynthetic process	BP
6674	GO:0042401	0.0845105	1	0.99651	1	1	0.087278	40	cellular biogenic amine biosynthetic process	BP
8768	GO:0051716	0.0845578	1	0.971576	1	5	2.27141	1041	cellular response to stimulus	BP
3433	GO:0010311	0.0889581	1	0.996114	1	1	0.10037	46	lateral root formation	BP
5455	GO:0031400	0.0899397	1	0.996035	1	1	0.0916419	42	negative regulation of protein modification process	BP
1042	GO:0004497	0.0906707	1	0.986114	1	2	0.51494	236	monooxygenase activity	MF
1536	GO:0005886	0.0937337	1	0.957561	1	9	5.58143	2558	plasma membrane	CC
3498	GO:0010411	0.0940296	1	0.995652	1	1	0.0981878	45	xyloglucan metabolic process	BP
7750	GO:0046434	0.0949192	1	0.995566	1	1	0.10037	46	organophosphate catabolic process	BP
6883	GO:0043130	0.0949221	1	0.995572	1	1	0.0938239	43	ubiquitin binding	MF
21	GO:0000041	0.0960546	1	0.995455	1	1	0.102552	47	transition metal ion transport	BP
9674	GO:0071417	0.0978783	1	0.995285	1	1	0.0960058	44	cellular response to organonitrogen compound	BP
9690	GO:0071470	0.0990539	1	0.995169	1	1	0.0960058	44	cellular response to osmotic stress	BP
9816	GO:0072350	0.100719	1	0.994988	1	1	0.109098	50	tricarboxylic acid metabolic process	BP
9721	GO:0071554	0.102775	1	0.974376	1	3	1.13243	519	cell wall organization or biogenesis	BP
297	GO:0000902	0.103283	1	0.982949	1	2	0.543306	249	cell morphogenesis	BP
4070	GO:0016052	0.103728	1	0.982832	1	2	0.545488	250	carbohydrate catabolic process	BP
1472	GO:0005765	0.106677	1	0.994372	1	1	0.102552	47	lysosomal membrane	CC
9084	GO:0055081	0.107106	1	0.994317	1	1	0.111279	51	anion homeostasis	BP
11282	GO:2000026	0.108174	1	0.972434	1	3	1.13461	520	regulation of multicellular organismal development	BP
4053	GO:0016020	0.109096	1	0.942361	1	15	11.0188	5050	membrane	CC
5984	GO:0033554	0.111614	1	0.964328	1	4	1.77829	815	cellular response to stress	BP
3052	GO:0009791	0.111659	1	0.971152	1	3	1.18916	545	post-embryonic development	BP
5859	GO:0032989	0.112719	1	0.980419	1	2	0.571671	262	cellular component morphogenesis	BP
2329	GO:0008081	0.113748	1	0.993571	1	1	0.113461	52	phosphoric diester hydrolase activity	MF
8225	GO:0048645	0.116516	1	0.993231	1	1	0.130917	60	animal organ formation	BP
3066	GO:0009813	0.116873	1	0.993194	1	1	0.124371	57	flavonoid biosynthetic process	BP
5635	GO:0032182	0.117206	1	0.993161	1	1	0.117825	54	ubiquitin-like protein binding	MF
11359	GO:2000377	0.117707	1	0.993099	1	1	0.120007	55	regulation of reactive oxygen species metabolic process	BP
6702	GO:0042542	0.118569	1	0.992985	1	1	0.130917	60	response to hydrogen peroxide	BP
4597	GO:0018298	0.119138	1	0.99292	1	1	0.126553	58	protein-chromophore linkage	BP
6821	GO:0042973	0.120001	1	0.992814	1	1	0.126553	58	glucan endo-1,3-beta-D-glucosidase activity	MF
3063	GO:0009809	0.120742	1	0.992717	1	1	0.133099	61	lignin biosynthetic process	BP
10606	GO:1901135	0.121169	1	0.967569	1	3	1.21535	557	carbohydrate derivative metabolic process	BP
1304	GO:0005215	0.121306	1	0.954525	1	5	2.64671	1213	transporter activity	MF
1474	GO:0005769	0.123995	1	0.992316	1	1	0.126553	58	early endosome	CC
1475	GO:0005770	0.124361	1	0.992268	1	1	0.128735	59	late endosome	CC
2356	GO:0008150	0.125866	1	0.953757	1	33	29.9516	13727	biological_process	BP
3065	GO:0009812	0.126073	1	0.992044	1	1	0.133099	61	flavonoid metabolic process	BP
10694	GO:1901575	0.132183	1	0.949103	1	5	2.69471	1235	organic substance catabolic process	BP
4889	GO:0021700	0.132551	1	0.991167	1	1	0.150555	69	developmental maturation	BP
5810	GO:0032870	0.132693	1	0.991164	1	1	0.133099	61	cellular response to hormone stimulus	BP
4417	GO:0016831	0.133353	1	0.991059	1	1	0.148373	68	carboxy-lyase activity	MF
10734	GO:1901699	0.134932	1	0.990851	1	1	0.137463	63	cellular response to nitrogen compound	BP
1755	GO:0006357	0.134969	1	0.973925	1	2	0.63713	292	regulation of transcription from RNA polymerase II promoter	BP
9749	GO:0071705	0.135273	1	0.973832	1	2	0.63713	292	nitrogen compound transport	BP
7782	GO:0046488	0.136526	1	0.990625	1	1	0.139645	64	phosphatidylinositol metabolic process	BP
8599	GO:0051239	0.138731	1	0.960596	1	3	1.27644	585	regulation of multicellular organismal process	BP
9209	GO:0060627	0.140774	1	0.990017	1	1	0.139645	64	regulation of vesicle-mediated transport	BP
3062	GO:0009808	0.141427	1	0.989904	1	1	0.1571	72	lignin metabolic process	BP
1994	GO:0006767	0.145367	1	0.989322	1	1	0.152737	70	water-soluble vitamin metabolic process	BP
3776	GO:0015075	0.146706	1	0.957281	1	3	1.32008	605	ion transmembrane transporter activity	MF
3927	GO:0015698	0.149753	1	0.988636	1	1	0.165828	76	inorganic anion transport	BP
5660	GO:0032269	0.150265	1	0.988564	1	1	0.1571	72	negative regulation of cellular protein metabolic process	BP
2065	GO:0006887	0.150434	1	0.988538	1	1	0.1571	72	exocytosis	BP
3099	GO:0009860	0.151136	1	0.988417	1	1	0.16801	77	pollen tube growth	BP
1930	GO:0006629	0.152141	1	0.945613	1	4	2.05322	941	lipid metabolic process	BP
492	GO:0001932	0.153046	1	0.988122	1	1	0.159282	73	regulation of protein phosphorylation	BP
4177	GO:0016311	0.153761	1	0.988001	1	1	0.165828	76	dephosphorylation	BP
7487	GO:0045596	0.157778	1	0.987349	1	1	0.163646	75	negative regulation of cell differentiation	BP
1294	GO:0005102	0.159813	1	0.987006	1	1	0.16801	77	receptor binding	MF
3226	GO:0010029	0.160137	1	0.986947	1	1	0.172374	79	regulation of seed germination	BP
2723	GO:0009141	0.160692	1	0.986846	1	1	0.181102	83	nucleoside triphosphate metabolic process	BP
5379	GO:0031226	0.163402	1	0.964585	1	2	0.726589	333	intrinsic component of plasma membrane	CC
7179	GO:0044212	0.165347	1	0.963901	1	2	0.752773	345	transcription regulatory region DNA binding	MF
3854	GO:0015238	0.166491	1	0.985847	1	1	0.181102	83	drug transmembrane transporter activity	MF
2053	GO:0006869	0.166607	1	0.985821	1	1	0.187648	86	lipid transport	BP
327	GO:0000975	0.166768	1	0.9634	1	2	0.757137	347	regulatory region DNA binding	MF
354	GO:0001067	0.166768	1	0.9634	1	2	0.757137	347	regulatory region nucleic acid binding	MF
7288	GO:0044702	0.167244	1	0.938065	1	4	2.14486	983
1900	GO:0006576	0.168227	1	0.985535	1	1	0.187648	86	cellular biogenic amine metabolic process	BP
7161	GO:0044106	0.168227	1	0.985535	1	1	0.187648	86	cellular amine metabolic process	BP
10216	GO:0090484	0.168708	1	0.985453	1	1	0.183284	84	drug transporter activity	MF
420	GO:0001558	0.168768	1	0.985439	1	1	0.187648	86	regulation of cell growth	BP
8205	GO:0048581	0.169321	1	0.985348	1	1	0.17892	82	negative regulation of post-embryonic development	BP
2939	GO:0009624	0.170174	1	0.985178	1	1	0.198557	91	response to nematode	BP
7258	GO:0044448	0.171575	1	0.984944	1	1	0.176738	81	cell cortex part	CC
1399	GO:0005615	0.171939	1	0.984859	1	1	0.198557	91	extracellular space	CC
6871	GO:0043094	0.171977	1	0.984857	1	1	0.192012	88	cellular metabolic compound salvage	BP
8271	GO:0048856	0.173905	1	0.926862	1	5	2.93691	1346	anatomical structure development	BP
5377	GO:0031224	0.174565	1	0.902841	1	12	9.07473	4159	intrinsic component of membrane	CC
8605	GO:0051248	0.175343	1	0.984246	1	1	0.183284	84	negative regulation of protein metabolic process	BP
7188	GO:0044242	0.176398	1	0.984043	1	1	0.18983	87	cellular lipid catabolic process	BP
8204	GO:0048580	0.17774	1	0.959447	1	2	0.757137	347	regulation of post-embryonic development	BP
1993	GO:0006766	0.17785	1	0.983768	1	1	0.192012	88	vitamin metabolic process	BP
10522	GO:1900140	0.178141	1	0.983709	1	1	0.196376	90	regulation of seedling development	BP
6642	GO:0042325	0.181334	1	0.983102	1	1	0.192012	88	regulation of phosphorylation	BP
4242	GO:0016491	0.181832	1	0.922388	1	5	3.07873	1411	oxidoreductase activity	MF
2096	GO:0006955	0.181866	1	0.957915	1	2	0.770228	353	immune response	BP
6703	GO:0042545	0.181896	1	0.982982	1	1	0.205103	94	cell wall modification	BP
1261	GO:0004857	0.184622	1	0.982444	1	1	0.211649	97	enzyme inhibitor activity	MF
2469	GO:0008422	0.186854	1	0.98201	1	1	0.200739	92	beta-glucosidase activity	MF
1057	GO:0004527	0.189264	1	0.981517	1	1	0.209467	96	exonuclease activity	MF
2248	GO:0007346	0.18999	1	0.981389	1	1	0.18983	87	regulation of mitotic cell cycle	BP
8426	GO:0050793	0.192604	1	0.936511	1	3	1.49027	683	regulation of developmental process	BP
2996	GO:0009699	0.192828	1	0.980778	1	1	0.220377	101	phenylpropanoid biosynthetic process	BP
479	GO:0001871	0.193039	1	0.980742	1	1	0.211649	97	pattern binding	MF
5058	GO:0030247	0.193039	1	0.980742	1	1	0.211649	97	polysaccharide binding	MF
3497	GO:0010410	0.195024	1	0.980324	1	1	0.216013	99	hemicellulose metabolic process	BP
3156	GO:0009932	0.195639	1	0.98019	1	1	0.222559	102	cell tip growth	BP
4373	GO:0016765	0.199592	1	0.979338	1	1	0.235651	108	transferase activity, transferring alkyl or aryl (other than methyl) groups	MF
10688	GO:1901564	0.200707	1	0.920305	1	4	2.29759	1053	organonitrogen compound metabolic process	BP
8212	GO:0048588	0.201293	1	0.978972	1	1	0.233469	107	developmental cell growth	BP
8216	GO:0048608	0.202343	1	0.949967	1	2	0.833505	382	reproductive structure development	BP
6719	GO:0042578	0.203527	1	0.949493	1	2	0.826959	379	phosphoric ester hydrolase activity	MF
3769	GO:0015031	0.204613	1	0.930614	1	3	1.54046	706	protein transport	BP
3232	GO:0010035	0.207006	1	0.929411	1	3	1.6081	737	response to inorganic substance	BP
5834	GO:0032940	0.209621	1	0.977125	1	1	0.226923	104	secretion by cell	BP
2884	GO:0009524	0.210363	1	0.976962	1	1	0.220377	101	phragmoplast	CC
4416	GO:0016830	0.211083	1	0.976776	1	1	0.244378	112	carbon-carbon lyase activity	MF
642	GO:0003006	0.21116	1	0.914473	1	4	2.35214	1078	developmental process involved in reproduction	BP
5060	GO:0030258	0.213423	1	0.976241	1	1	0.237833	109	lipid modification	BP
7305	GO:0044763	0.213575	1	0.871901	1	15	12.1535	5570
7898	GO:0046903	0.216576	1	0.975504	1	1	0.235651	108	secretion	BP
9709	GO:0071495	0.220206	1	0.974641	1	1	0.233469	107	cellular response to endogenous stimulus	BP
7396	GO:0045184	0.222353	1	0.921564	1	3	1.60155	734	establishment of protein localization	BP
4946	GO:0022891	0.223385	1	0.921022	1	3	1.63646	750	substrate-specific transmembrane transporter activity	MF
4014	GO:0015926	0.224786	1	0.973515	1	1	0.244378	112	glucosidase activity	MF
4688	GO:0019220	0.225231	1	0.973406	1	1	0.244378	112	regulation of phosphate metabolic process	BP
8558	GO:0051174	0.225231	1	0.973406	1	1	0.244378	112	regulation of phosphorus metabolic process	BP
2816	GO:0009308	0.229478	1	0.972328	1	1	0.264016	121	amine metabolic process	BP
2995	GO:0009698	0.232972	1	0.971433	1	1	0.270562	124	phenylpropanoid metabolic process	BP
4054	GO:0016021	0.23308	1	0.863931	1	11	8.66889	3973	integral component of membrane	CC
8541	GO:0051128	0.23495	1	0.936149	1	2	0.892418	409	regulation of cellular component organization	BP
6704	GO:0042546	0.235882	1	0.97068	1	1	0.270562	124	cell wall biogenesis	BP
1524	GO:0005856	0.236834	1	0.970434	1	1	0.266198	122	cytoskeleton	CC
8583	GO:0051213	0.23745	1	0.970269	1	1	0.270562	124	dioxygenase activity	MF
3482	GO:0010383	0.238239	1	0.970064	1	1	0.26838	123	cell wall polysaccharide metabolic process	BP
4911	GO:0022414	0.240688	1	0.897293	1	4	2.48961	1141	reproductive process	BP
9747	GO:0071702	0.24125	1	0.896956	1	4	2.49179	1142	organic substance transport	BP
4390	GO:0016788	0.241887	1	0.886145	1	5	3.32747	1525	hydrolase activity, acting on ester bonds	MF
2336	GO:0008104	0.242632	1	0.910729	1	3	1.6801	770	protein localization	BP
7651	GO:0046128	0.243245	1	0.968711	1	1	0.288017	132	purine ribonucleoside metabolic process	BP
2454	GO:0008374	0.246357	1	0.967875	1	1	0.274926	126	O-acyltransferase activity	MF
6626	GO:0042278	0.246597	1	0.967795	1	1	0.292381	134	purine nucleoside metabolic process	BP
580	GO:0002376	0.247735	1	0.930335	1	2	0.940421	431	immune system process	BP
2941	GO:0009626	0.252746	1	0.966084	1	1	0.290199	133	plant-type hypersensitive response	BP
6078	GO:0034050	0.252746	1	0.966084	1	1	0.290199	133	host programmed cell death induced by symbiont	BP
145	GO:0000302	0.253399	1	0.965892	1	1	0.298927	137	response to reactive oxygen species	BP
10736	GO:1901701	0.254022	1	0.965728	1	1	0.283654	130	cellular response to oxygen-containing compound	BP
3184	GO:0009968	0.254796	1	0.965498	1	1	0.294563	135	negative regulation of signal transduction	BP
1942	GO:0006650	0.256085	1	0.965135	1	1	0.288017	132	glycerophospholipid metabolic process	BP
6224	GO:0034655	0.257656	1	0.964672	1	1	0.301109	138	nucleobase-containing compound catabolic process	BP
2054	GO:0006873	0.258445	1	0.964442	1	1	0.303291	139	cellular ion homeostasis	BP
7034	GO:0043531	0.263121	1	0.963059	1	1	0.318565	146	ADP binding	MF
2904	GO:0009555	0.26325	1	0.963032	1	1	0.303291	139	pollen development	BP
5870	GO:0033036	0.265864	1	0.897684	1	3	1.76956	811	macromolecule localization	BP
8601	GO:0051241	0.266141	1	0.962177	1	1	0.294563	135	negative regulation of multicellular organismal process	BP
7267	GO:0044459	0.266392	1	0.921461	1	2	0.999333	458	plasma membrane part	CC
4956	GO:0023057	0.267013	1	0.961902	1	1	0.309837	142	negative regulation of signaling	BP
2281	GO:0007568	0.268299	1	0.961502	1	1	0.325111	149	aging	BP
3626	GO:0010648	0.271118	1	0.96065	1	1	0.314201	144	negative regulation of cell communication	BP
2965	GO:0009653	0.271486	1	0.918959	1	2	1.0037	460	anatomical structure morphogenesis	BP
7486	GO:0045595	0.272914	1	0.9601	1	1	0.309837	142	regulation of cell differentiation	BP
3868	GO:0015297	0.274157	1	0.959707	1	1	0.318565	146	antiporter activity	MF
2732	GO:0009150	0.27505	1	0.959422	1	1	0.327293	150	purine ribonucleotide metabolic process	BP
5454	GO:0031399	0.278358	1	0.958394	1	1	0.312019	143	regulation of protein modification process	BP
9639	GO:0071310	0.279629	1	0.95799	1	1	0.312019	143	cellular response to organic substance	BP
1665	GO:0006163	0.281066	1	0.957512	1	1	0.33602	154	purine nucleotide metabolic process	BP
7238	GO:0044425	0.287245	1	0.821174	1	12	10.0304	4597	membrane part	CC
9610	GO:0071214	0.287302	1	0.955495	1	1	0.325111	149	cellular response to abiotic stimulus	BP
9085	GO:0055082	0.287758	1	0.955332	1	1	0.342566	157	cellular chemical homeostasis	BP
7838	GO:0046658	0.289537	1	0.954745	1	1	0.340384	156	anchored component of plasma membrane	CC
2711	GO:0009119	0.29753	1	0.952034	1	1	0.355658	163	ribonucleoside metabolic process	BP
4947	GO:0022892	0.298512	1	0.878221	1	3	1.90921	875	substrate-specific transporter activity	MF
2928	GO:0009607	0.301146	1	0.876591	1	3	1.9463	892	response to biotic stimulus	BP
3120	GO:0009888	0.307787	1	0.948448	1	1	0.344748	158	tissue development	BP
5697	GO:0032403	0.310812	1	0.947344	1	1	0.364386	167	protein complex binding	MF
3139	GO:0009909	0.31185	1	0.946966	1	1	0.366568	168	regulation of flower development	BP
2932	GO:0009611	0.312184	1	0.946837	1	1	0.377477	173	response to wounding	BP
1477	GO:0005773	0.313146	1	0.897172	1	2	1.12807	517	vacuole	CC
7273	GO:0044550	0.315495	1	0.945614	1	1	0.390569	179	secondary metabolite biosynthetic process	BP
2794	GO:0009259	0.318958	1	0.944333	1	1	0.384023	176	ribonucleotide metabolic process	BP
3077	GO:0009826	0.319664	1	0.944069	1	1	0.384023	176	unidimensional cell growth	BP
1478	GO:0005774	0.320624	1	0.893014	1	2	1.14334	524	vacuolar membrane	CC
3382	GO:0010243	0.322587	1	0.942963	1	1	0.390569	179	response to organonitrogen compound	BP
1537	GO:0005887	0.323342	1	0.942676	1	1	0.390569	179	integral component of plasma membrane	CC
2708	GO:0009116	0.33501	1	0.938126	1	1	0.412389	189	nucleoside metabolic process	BP
7846	GO:0046700	0.338666	1	0.936663	1	1	0.414571	190	heterocycle catabolic process	BP
7201	GO:0044270	0.33878	1	0.936618	1	1	0.412389	189	cellular nitrogen compound catabolic process	BP
4795	GO:0019693	0.33952	1	0.936317	1	1	0.416753	191	ribose phosphate metabolic process	BP
7250	GO:0044437	0.340003	1	0.881881	1	2	1.20007	550	vacuolar part	CC
3736	GO:0012501	0.342743	1	0.935006	1	1	0.418934	192	programmed cell death	BP
4389	GO:0016787	0.343995	1	0.786069	1	9	7.47973	3428	hydrolase activity	MF
9862	GO:0072521	0.347984	1	0.932831	1	1	0.43639	200	purine-containing compound metabolic process	BP
8085	GO:0048229	0.350124	1	0.931942	1	1	0.427662	196	gametophyte development	BP
8773	GO:0051726	0.351762	1	0.931265	1	1	0.410207	188	regulation of cell cycle	BP
9198	GO:0060560	0.352845	1	0.930786	1	1	0.438572	201	developmental growth involved in morphogenesis	BP
7253	GO:0044440	0.353471	1	0.930528	1	1	0.427662	196	endosomal part	CC
5378	GO:0031225	0.355214	1	0.929775	1	1	0.442936	203	anchored component of membrane	CC
8226	GO:0048646	0.35887	1	0.928193	1	1	0.456028	209	anatomical structure formation involved in morphogenesis	BP
7153	GO:0044085	0.362665	1	0.92654	1	1	0.451664	207	cellular component biogenesis	BP
10368	GO:0098589	0.362946	1	0.868038	1	2	1.24153	569	membrane region	CC
2008	GO:0006790	0.365604	1	0.925253	1	1	0.438572	201	sulfur compound metabolic process	BP
1620	GO:0006073	0.366675	1	0.924767	1	1	0.451664	207	cellular glucan metabolic process	BP
7148	GO:0044042	0.366675	1	0.924767	1	1	0.451664	207	glucan metabolic process	BP
4786	GO:0019637	0.368389	1	0.864643	1	2	1.26771	581	organophosphate metabolic process	BP
4959	GO:0030001	0.37131	1	0.922676	1	1	0.466937	214	metal ion transport	BP
6792	GO:0042803	0.37275	1	0.922031	1	1	0.456028	209	protein homodimerization activity	MF
1940	GO:0006644	0.376742	1	0.920202	1	1	0.45821	210	phospholipid metabolic process	BP
10733	GO:1901698	0.380833	1	0.918287	1	1	0.480029	220	response to nitrogen compound	BP
1377	GO:0005509	0.381035	1	0.918183	1	1	0.495303	227	calcium ion binding	MF
2394	GO:0008219	0.382036	1	0.917721	1	1	0.484393	222	cell death	BP
4157	GO:0016265	0.382036	1	0.917721	1	1	0.484393	222
682	GO:0003700	0.38958	1	0.81698	1	3	2.29541	1052	DNA binding transcription factor activity	MF
356	GO:0001071	0.390829	1	0.816069	1	3	2.29978	1054
9808	GO:0072330	0.392758	1	0.912591	1	1	0.490939	225	monocarboxylic acid biosynthetic process	BP
2423	GO:0008289	0.397516	1	0.910255	1	1	0.493121	226	lipid binding	MF
7234	GO:0044421	0.398345	1	0.909845	1	1	0.493121	226	extracellular region part	CC
4754	GO:0019439	0.399401	1	0.909307	1	1	0.512758	235	aromatic compound catabolic process	BP
7844	GO:0046686	0.401115	1	0.908451	1	1	0.51494	236	response to cadmium ion	BP
2028	GO:0006820	0.401317	1	0.908357	1	1	0.504031	231	anion transport	BP
8265	GO:0048831	0.401374	1	0.908332	1	1	0.497485	228	regulation of shoot system development	BP
10645	GO:1901361	0.4044	1	0.906795	1	1	0.519304	238	organic cyclic compound catabolic process	BP
7294	GO:0044710	0.40552	1	0.735054	1	9	7.92703	3633
4807	GO:0019748	0.414715	1	0.90147	1	1	0.549852	252	secondary metabolic process	BP
11313	GO:2000113	0.41998	1	0.898704	1	1	0.530214	243	negative regulation of cellular macromolecule biosynthetic process	BP
8213	GO:0048589	0.420182	1	0.898589	1	1	0.543306	249	developmental growth	BP
6931	GO:0043234	0.425207	1	0.751365	1	5	4.17625	1914	protein complex	CC
1375	GO:0005506	0.426775	1	0.895031	1	1	0.560761	257	iron ion binding	MF
7929	GO:0046983	0.430515	1	0.892991	1	1	0.552033	253	protein dimerization activity	MF
11337	GO:2000241	0.437175	1	0.889279	1	1	0.567307	260	regulation of reproductive process	BP
3577	GO:0010558	0.44239	1	0.886326	1	1	0.567307	260	negative regulation of macromolecule biosynthetic process	BP
4067	GO:0016049	0.444921	1	0.884863	1	1	0.586945	269	cell growth	BP
8209	GO:0048585	0.447727	1	0.883245	1	1	0.580399	266	negative regulation of response to stimulus	BP
4802	GO:0019725	0.449832	1	0.88201	1	1	0.595672	273	cellular homeostasis	BP
7050	GO:0043565	0.45161	1	0.807497	1	2	1.547	709	sequence-specific DNA binding	MF
10715	GO:1901657	0.452597	1	0.880384	1	1	0.602218	276	glycosyl compound metabolic process	BP
7198	GO:0044264	0.455698	1	0.878548	1	1	0.602218	276	cellular polysaccharide metabolic process	BP
9533	GO:0070887	0.455796	1	0.878497	1	1	0.589127	270	cellular response to chemical stimulus	BP
5052	GO:0030234	0.455813	1	0.878484	1	1	0.595672	273	enzyme regulator activity	MF
4690	GO:0019222	0.45685	1	0.712335	1	6	5.31741	2437	regulation of metabolic process	BP
2926	GO:0009605	0.459631	1	0.762786	1	3	2.50052	1146	response to external stimulus	BP
4334	GO:0016705	0.459903	1	0.876023	1	1	0.61531	282	oxidoreductase activity, acting on paired donors, with incorporation or reduction of molecular oxygen	MF
5418	GO:0031327	0.466305	1	0.872132	1	1	0.608764	279	negative regulation of cellular biosynthetic process	BP
3122	GO:0009890	0.47003	1	0.869827	1	1	0.61531	282	negative regulation of biosynthetic process	BP
7193	GO:0044255	0.475589	1	0.78914	1	2	1.56228	716	cellular lipid metabolic process	BP
2894	GO:0009535	0.476955	1	0.86545	1	1	0.667677	306	chloroplast thylakoid membrane	CC
9062	GO:0055035	0.476955	1	0.86545	1	1	0.667677	306	plastid thylakoid membrane	CC
8279	GO:0048869	0.481265	1	0.784661	1	2	1.58846	728	cellular developmental process	BP
2362	GO:0008168	0.481285	1	0.862702	1	1	0.63713	292	methyltransferase activity	MF
8642	GO:0051301	0.481563	1	0.862529	1	1	0.628402	288	cell division	BP
2709	GO:0009117	0.483801	1	0.861066	1	1	0.661131	303	nucleotide metabolic process	BP
3862	GO:0015291	0.484002	1	0.860942	1	1	0.650221	298	secondary active transmembrane transporter activity	MF
8062	GO:0048046	0.484283	1	0.860741	1	1	0.685132	314	apoplast	CC
2661	GO:0009057	0.486021	1	0.78087	1	2	1.60373	735	macromolecule catabolic process	BP
4069	GO:0016051	0.486116	1	0.859557	1	1	0.669859	307	carbohydrate biosynthetic process	BP
6145	GO:0034357	0.486263	1	0.859452	1	1	0.687314	315	photosynthetic membrane	CC
6743	GO:0042651	0.486263	1	0.859452	1	1	0.687314	315	thylakoid membrane	CC
6542	GO:0040008	0.486322	1	0.859425	1	1	0.665495	305	regulation of growth	BP
1990	GO:0006753	0.487043	1	0.858953	1	1	0.667677	306	nucleoside phosphate metabolic process	BP
2011	GO:0006796	0.488554	1	0.738537	1	3	2.58998	1187	phosphate-containing compound metabolic process	BP
5659	GO:0032268	0.494482	1	0.854051	1	1	0.643675	295	regulation of cellular protein metabolic process	BP
2022	GO:0006812	0.496089	1	0.85295	1	1	0.687314	315	cation transport	BP
4355	GO:0016741	0.49969	1	0.85053	1	1	0.669859	307	transferase activity, transferring one-carbon groups	MF
2010	GO:0006793	0.499779	1	0.728821	1	3	2.63361	1207	phosphorus metabolic process	BP
4392	GO:0016791	0.507021	1	0.845489	1	1	0.696042	319	phosphatase activity	MF
4415	GO:0016829	0.513031	1	0.841273	1	1	0.722226	331	lyase activity	MF
1270	GO:0004872	0.515187	1	0.839761	1	1	0.698224	320	receptor activity	MF
7249	GO:0044436	0.521884	1	0.83493	1	1	0.761501	349	thylakoid part	CC
6615	GO:0042221	0.524065	1	0.68138	1	4	3.80314	1743	response to chemical	BP
7364	GO:0045087	0.526828	1	0.83134	1	1	0.737499	338	innate immune response	BP
3182	GO:0009966	0.530102	1	0.828922	1	1	0.746227	342	regulation of signal transduction	BP
9149	GO:0060255	0.530657	1	0.6575	1	5	4.72392	2165	regulation of macromolecule metabolic process	BP
7336	GO:0044877	0.533822	1	0.826159	1	1	0.733135	336	macromolecular complex binding	MF
6791	GO:0042802	0.53431	1	0.825788	1	1	0.744045	341	identical protein binding	MF
6541	GO:0040007	0.537628	1	0.823281	1	1	0.757137	347	growth	BP
5414	GO:0031323	0.538014	1	0.650482	1	5	4.76974	2186	regulation of cellular metabolic process	BP
4953	GO:0023051	0.540123	1	0.821382	1	1	0.768047	352	regulation of signaling	BP
8603	GO:0051246	0.542195	1	0.819816	1	1	0.733135	336	regulation of protein metabolic process	BP
4360	GO:0016747	0.54314	1	0.819073	1	1	0.765865	351	transferase activity, transferring acyl groups other than amino-acyl groups	MF
5057	GO:0030246	0.548656	1	0.81479	1	1	0.787684	361	carbohydrate binding	MF
3624	GO:0010646	0.55043	1	0.813401	1	1	0.787684	361	regulation of cell communication	BP
11312	GO:2000112	0.559022	1	0.648118	1	4	3.87733	1777	regulation of cellular macromolecule biosynthetic process	BP
1473	GO:0005768	0.565639	1	0.801203	1	1	0.800776	367	endosome	CC
5415	GO:0031324	0.567282	1	0.79985	1	1	0.809504	371	negative regulation of cellular metabolic process	BP
3575	GO:0010556	0.567558	1	0.639752	1	4	3.91878	1796	regulation of macromolecule biosynthetic process	BP
9089	GO:0055086	0.570015	1	0.797577	1	1	0.842233	386	nucleobase-containing small molecule metabolic process	BP
4359	GO:0016746	0.572002	1	0.795933	1	1	0.826959	379	transferase activity, transferring acyl groups	MF
4368	GO:0016758	0.578951	1	0.790066	1	1	0.864052	396	transferase activity, transferring hexosyl groups	MF
4064	GO:0016043	0.581277	1	0.607907	1	5	4.94212	2265	cellular component organization	BP
7197	GO:0044262	0.586454	1	0.78362	1	1	0.868416	398	cellular carbohydrate metabolic process	BP
5417	GO:0031326	0.593095	1	0.614137	1	4	4.03879	1851	regulation of cellular biosynthetic process	BP
3121	GO:0009889	0.60292	1	0.604042	1	4	4.09116	1875	regulation of biosynthetic process	BP
4133	GO:0016192	0.607383	1	0.764905	1	1	0.901146	413	vesicle-mediated transport	BP
9771	GO:0071840	0.622931	1	0.56471	1	5	5.1734	2371	cellular component organization or biogenesis	BP
3606	GO:0010605	0.626053	1	0.747266	1	1	0.942603	432	negative regulation of macromolecule metabolic process	BP
3531	GO:0010468	0.629641	1	0.57589	1	4	4.21989	1934	regulation of gene expression	BP
2963	GO:0009651	0.641085	1	0.732372	1	1	1.01897	467	response to salt stress	BP
5794	GO:0032787	0.64236	1	0.731087	1	1	1.01024	463	monocarboxylic acid metabolic process	BP
4071	GO:0016053	0.652711	1	0.720443	1	1	1.02552	470	organic acid biosynthetic process	BP
7730	GO:0046394	0.652711	1	0.720443	1	1	1.02552	470	carboxylic acid biosynthetic process	BP
6992	GO:0043436	0.653251	1	0.622918	1	2	2.16886	994	oxoacid metabolic process	BP
1626	GO:0006082	0.659176	1	0.616341	1	2	2.19286	1005	organic acid metabolic process	BP
1818	GO:0006464	0.663776	1	0.565579	1	3	3.28165	1504	cellular protein modification process	BP
6467	GO:0036211	0.663776	1	0.565579	1	3	3.28165	1504	protein modification process	BP
8167	GO:0048519	0.666222	1	0.608428	1	2	2.1754	997	negative regulation of biological process	BP
3196	GO:0009987	0.667426	1	0.464024	1	22	22.6486	10380	cellular process	BP
7904	GO:0046914	0.671269	1	0.557061	1	3	3.40384	1560	transition metal ion binding	MF
4930	GO:0022804	0.67158	1	0.700222	1	1	1.10188	505	active transmembrane transporter activity	MF
9119	GO:0060089	0.674171	1	0.697376	1	1	1.07134	491	molecular transducer activity	MF
3124	GO:0009892	0.675557	1	0.695837	1	1	1.07788	494	negative regulation of metabolic process	BP
10735	GO:1901700	0.677317	1	0.595721	1	2	2.33032	1068	response to oxygen-containing compound	BP
2852	GO:0009416	0.683396	1	0.687011	1	1	1.14552	525	response to light stimulus	BP
9331	GO:0065007	0.68431	1	0.455581	1	10	10.7745	4938	biological regulation	BP
1820	GO:0006468	0.687314	1	0.682542	1	1	1.13461	520	protein phosphorylation	BP
2099	GO:0006970	0.688453	1	0.681225	1	1	1.15862	531	response to osmotic stress	BP
2410	GO:0008270	0.6924	1	0.578022	1	2	2.3456	1075	zinc ion binding	MF
9983	GO:0080090	0.696405	1	0.500787	1	4	4.57555	2097	regulation of primary metabolic process	BP
7883	GO:0046872	0.702206	1	0.453348	1	7	7.89866	3620	metal ion binding	MF
1491	GO:0005789	0.707052	1	0.659232	1	1	1.18262	542	endoplasmic reticulum membrane	CC
6900	GO:0043169	0.708015	1	0.446573	1	7	7.94012	3639	cation binding	MF
1753	GO:0006355	0.711912	1	0.509033	1	3	3.58494	1643	regulation of transcription, DNA-templated	BP
11055	GO:1903506	0.712756	1	0.508001	1	3	3.58931	1645	regulation of nucleic acid-templated transcription	BP
4367	GO:0016757	0.713703	1	0.651073	1	1	1.21535	557	transferase activity, transferring glycosyl groups	MF
11435	GO:2001141	0.714177	1	0.50626	1	3	3.59585	1648	regulation of RNA biosynthetic process	BP
2822	GO:0009314	0.714996	1	0.649463	1	1	1.24371	570	response to radiation	BP
7295	GO:0044711	0.717646	1	0.501991	1	3	3.63295	1665
5861	GO:0032991	0.718683	1	0.456303	1	5	5.81053	2663	macromolecular complex	CC
4176	GO:0016310	0.72222	1	0.640403	1	1	1.25026	573	phosphorylation	BP
10690	GO:1901566	0.734906	1	0.624021	1	1	1.29171	592	organonitrogen compound biosynthetic process	BP
10367	GO:0098588	0.736301	1	0.478608	1	3	3.67659	1685	bounding membrane of organelle	CC
8609	GO:0051252	0.737519	1	0.477052	1	3	3.72241	1706	regulation of RNA metabolic process	BP
2357	GO:0008152	0.739942	1	0.378629	1	19	20.3925	9346	metabolic process	BP
7298	GO:0044723	0.750121	1	0.603561	1	1	1.34626	617
1485	GO:0005783	0.753232	1	0.599265	1	1	1.35281	620	endoplasmic reticulum	CC
7209	GO:0044283	0.760527	1	0.589028	1	1	1.39208	638	small molecule biosynthetic process	BP
4687	GO:0019219	0.761386	1	0.445936	1	3	3.85769	1768	regulation of nucleobase-containing compound metabolic process	BP
8555	GO:0051171	0.776693	1	0.425265	1	3	3.95151	1811	regulation of nitrogen compound metabolic process	BP
7186	GO:0044237	0.77911	1	0.331718	1	16	17.7894	8153	cellular metabolic process	BP
9748	GO:0071704	0.7803	1	0.329928	1	17	18.7539	8595	organic substance metabolic process	BP
2871	GO:0009506	0.783734	1	0.554938	1	1	1.51209	693	plasmodesma	CC
7245	GO:0044432	0.786583	1	0.550595	1	1	1.48154	679	endoplasmic reticulum part	CC
1540	GO:0005911	0.79132	1	0.54326	1	1	1.54482	708	cell-cell junction	CC
10314	GO:0097367	0.795725	1	0.358154	1	5	6.32547	2899	carbohydrate derivative binding	MF
4979	GO:0030054	0.801942	1	0.526435	1	1	1.59501	731	cell junction	CC
669	GO:0003674	0.805631	1	0.333291	1	29	30.2877	13881	molecular_function	MF
707	GO:0003824	0.805769	1	0.298292	1	17	18.8913	8658	catalytic activity	MF
10646	GO:1901362	0.807006	1	0.358587	1	4	5.42651	2487	organic cyclic compound biosynthetic process	BP
1494	GO:0005794	0.807223	1	0.517863	1	1	1.59064	729	Golgi apparatus	CC
8207	GO:0048583	0.809365	1	0.514343	1	1	1.59501	731	regulation of response to stimulus	BP
8170	GO:0048523	0.811022	1	0.511606	1	1	1.58191	725	negative regulation of cellular process	BP
8747	GO:0051649	0.818668	1	0.498766	1	1	1.61683	741	establishment of localization in cell	BP
8423	GO:0050789	0.825652	1	0.291912	1	8	9.91696	4545	regulation of biological process	BP
8767	GO:0051707	0.828628	1	0.481528	1	1	1.73901	797	response to other organism	BP
8427	GO:0050794	0.828807	1	0.293715	1	7	8.87617	4068	regulation of cellular process	BP
7241	GO:0044428	0.834104	1	0.381261	1	2	3.04818	1397	nuclear part	CC
1379	GO:0005515	0.837382	1	0.375905	1	2	3.11364	1427	protein binding	MF
4232	GO:0016462	0.842273	1	0.456979	1	1	1.73683	796	pyrophosphatase activity	MF
7200	GO:0044267	0.843683	1	0.327213	1	3	4.48827	2057	cellular protein metabolic process	BP
6919	GO:0043207	0.844255	1	0.453297	1	1	1.83284	840	response to external biotic stimulus	BP
4409	GO:0016818	0.844592	1	0.452686	1	1	1.75211	803	hydrolase activity, acting on acid anhydrides, in phosphorus-containing anhydrides	MF
3011	GO:0009725	0.846663	1	0.448809	1	1	1.84375	845	response to hormone	BP
4408	GO:0016817	0.847865	1	0.446568	1	1	1.77174	812	hydrolase activity, acting on acid anhydrides	MF
7187	GO:0044238	0.857447	1	0.231627	1	15	17.6171	8074	primary metabolic process	BP
1050	GO:0004518	0.865778	1	0.411751	1	1	1.92448	882	nuclease activity	MF
10695	GO:1901576	0.87046	1	0.241306	1	6	8.43978	3868	organic substance biosynthetic process	BP
7207	GO:0044281	0.873719	1	0.313302	1	2	3.46057	1586	small molecule metabolic process	BP
4809	GO:0019752	0.877108	1	0.388481	1	1	2.00958	921	carboxylic acid metabolic process	BP
2943	GO:0009628	0.88024	1	0.301366	1	2	3.55658	1630	response to abiotic stimulus	BP
8765	GO:0051704	0.880265	1	0.381803	1	1	2.07722	952	multi-organism process	BP
3007	GO:0009719	0.884748	1	0.37218	1	1	2.11213	968	response to endogenous stimulus	BP
6983	GO:0043412	0.885183	1	0.258835	1	3	4.79156	2196	macromolecule modification	BP
7202	GO:0044271	0.885413	1	0.258432	1	3	4.94648	2267	cellular nitrogen compound biosynthetic process	BP
5327	GO:0031090	0.885908	1	0.257574	1	3	4.84393	2220	organelle membrane	CC
4572	GO:0018130	0.891634	1	0.247539	1	3	5.01849	2300	heterocycle biosynthetic process	BP
1159	GO:0004674	0.89219	1	0.355815	1	1	2.11213	968	protein serine/threonine kinase activity	MF
2872	GO:0009507	0.893094	1	0.277125	1	2	3.61767	1658	chloroplast	CC
1749	GO:0006351	0.897185	1	0.269193	1	2	3.74423	1716	transcription, DNA-templated	BP
10345	GO:0097659	0.897185	1	0.269193	1	2	3.74423	1716	nucleic acid-templated transcription	BP
4753	GO:0019438	0.900803	1	0.231134	1	3	5.13849	2355	aromatic compound biosynthetic process	BP
2662	GO:0009058	0.902631	1	0.191271	1	6	8.88708	4073	biosynthetic process	BP
2895	GO:0009536	0.904189	1	0.255365	1	2	3.73768	1713	plastid	CC
6925	GO:0043228	0.909286	1	0.31611	1	1	2.30196	1055	non-membrane-bounded organelle	CC
6929	GO:0043232	0.909286	1	0.31611	1	1	2.30196	1055	intracellular non-membrane-bounded organelle	CC
5786	GO:0032774	0.913138	1	0.237184	1	2	3.93624	1804	RNA biosynthetic process	BP
4354	GO:0016740	0.917427	1	0.174183	1	5	7.7001	3529	transferase activity	MF
1157	GO:0004672	0.918956	1	0.292209	1	1	2.3696	1086	protein kinase activity	MF
4773	GO:0019538	0.920511	1	0.194294	1	3	5.33923	2447	protein metabolic process	BP
7247	GO:0044434	0.925245	1	0.276019	1	1	2.51361	1152	chloroplast part	CC
3230	GO:0010033	0.926918	1	0.271619	1	1	2.5507	1169	response to organic substance	BP
7248	GO:0044435	0.927645	1	0.269697	1	1	2.54415	1166	plastid part	CC
671	GO:0003677	0.934305	1	0.191597	1	2	4.2308	1939	DNA binding	MF
7192	GO:0044249	0.936229	1	0.140837	1	5	8.29578	3802	cellular biosynthetic process	BP
1382	GO:0005524	0.938432	1	0.158567	1	3	5.5727	2554	ATP binding	MF
4378	GO:0016773	0.941282	1	0.232117	1	1	2.65543	1217	phosphotransferase activity, alcohol group as acceptor	MF
5758	GO:0032559	0.942816	1	0.14944	1	3	5.66434	2596	adenyl ribonucleotide binding	MF
5154	GO:0030554	0.943294	1	0.148433	1	3	5.67525	2601	adenyl nucleotide binding	MF
6223	GO:0034654	0.949895	1	0.155158	1	2	4.545	2083	nucleobase-containing compound biosynthetic process	BP
4172	GO:0016301	0.953961	1	0.194169	1	1	2.88017	1320	kinase activity	MF
6409	GO:0035639	0.959227	1	0.113601	1	3	6.05055	2773	purine ribonucleoside triphosphate binding	MF
483	GO:0001883	0.960878	1	0.109825	1	3	6.10073	2796	purine nucleoside binding	MF
5753	GO:0032550	0.960878	1	0.109825	1	3	6.10073	2796	purine ribonucleoside binding	MF
5752	GO:0032549	0.961433	1	0.108548	1	3	6.12037	2805	ribonucleoside binding	MF
482	GO:0001882	0.961615	1	0.108129	1	3	6.12473	2807	nucleoside binding	MF
5756	GO:0032555	0.962253	1	0.106654	1	3	6.14219	2815	purine ribonucleotide binding	MF
4518	GO:0017076	0.962583	1	0.10589	1	3	6.1531	2820	purine nucleotide binding	MF
1453	GO:0005737	0.963486	1	0.120766	1	2	4.77629	2189	cytoplasm	CC
7257	GO:0044446	0.964165	1	0.0798323	1	7	11.2152	5140	intracellular organelle part	CC
5755	GO:0032553	0.964935	1	0.100394	1	3	6.22729	2854	ribonucleotide binding	MF
7235	GO:0044422	0.965766	1	0.0767646	1	7	11.2763	5168	organelle part	CC
6898	GO:0043167	0.968627	1	0.0675584	1	9	13.7092	6283	ion binding	MF
6220	GO:0034645	0.970509	1	0.101733	1	2	5.16249	2366	cellular macromolecule biosynthetic process	BP
2017	GO:0006807	0.970974	1	0.0692085	1	6	10.3381	4738	nitrogen compound metabolic process	BP
2191	GO:0007165	0.973316	1	0.128531	1	1	3.45185	1582	signal transduction	BP
4377	GO:0016772	0.976152	1	0.117844	1	1	3.47148	1591	transferase activity, transferring phosphorus-containing groups	MF
7196	GO:0044260	0.976587	1	0.0536675	1	8	12.987	5952	cellular macromolecule metabolic process	BP
2663	GO:0009059	0.978031	1	0.0801073	1	2	5.46142	2503	macromolecule biosynthetic process	BP
1508	GO:0005829	0.979669	1	0.104076	1	1	3.6024	1651	cytosol	CC
1396	GO:0005575	0.982947	1	0.0458517	1	28	31.8543	14599	cellular_component	CC
7255	GO:0044444	0.984933	1	0.0349147	1	10	15.6773	7185	cytoplasmic part	CC
10644	GO:1901360	0.985167	1	0.0409283	1	5	9.92569	4549	organic cyclic compound metabolic process	BP
6899	GO:0043168	0.985737	1	0.0473793	1	3	7.20044	3300	anion binding	MF
6901	GO:0043170	0.986695	1	0.0327515	1	8	13.659	6260	macromolecule metabolic process	BP
86	GO:0000166	0.988665	1	0.0389818	1	3	7.43391	3407	nucleotide binding	MF
10626	GO:1901265	0.988665	1	0.0389818	1	3	7.43391	3407	nucleoside phosphate binding	MF
10647	GO:1901363	0.98907	1	0.0268412	1	9	15.0402	6893	heterocyclic compound binding	MF
10286	GO:0097159	0.989185	1	0.0265914	1	9	15.0511	6898	organic cyclic compound binding	MF
1372	GO:0005488	0.990195	1	0.0227915	1	15	21.3482	9784	binding	MF
6454	GO:0036094	0.991183	1	0.031458	1	3	7.68919	3524	small molecule binding	MF
7779	GO:0046483	0.992983	1	0.023083	1	4	9.40421	4310	heterocycle metabolic process	BP
6218	GO:0034641	0.993536	1	0.0214926	1	4	9.48057	4345	cellular nitrogen compound metabolic process	BP
670	GO:0003676	0.994147	1	0.0221133	1	3	8.20413	3760	nucleic acid binding	MF
1975	GO:0006725	0.994385	1	0.0190079	1	4	9.64422	4420	cellular aromatic compound metabolic process	BP
4077	GO:0016070	0.995465	1	0.021373	1	2	6.8295	3130	RNA metabolic process	BP
1658	GO:0006139	0.996977	1	0.0124539	1	3	8.79762	4032	nucleobase-containing compound metabolic process	BP
10159	GO:0090304	0.998817	1	0.00667754	1	2	8.01649	3674	nucleic acid metabolic process	BP
1404	GO:0005634	0.998985	1	0.00583903	1	2	8.16704	3743	nucleus	CC
7270	GO:0044464	0.999127	1	0.00281344	1	22	29.3494	13451	cell part	CC
7237	GO:0044424	0.999936	1	0.00023938	0.579669	15	25.3804	11632	intracellular part	CC
6926	GO:0043229	0.99994	1	0.000246817	0.579669	8	18.5946	8522	intracellular organelle	CC
6928	GO:0043231	0.999941	1	0.000252998	0.579669	7	17.4491	7997	intracellular membrane-bounded organelle	CC
6924	GO:0043227	0.99995	1	0.000216642	0.579669	7	17.5669	8051	membrane-bounded organelle	CC
6923	GO:0043226	0.999951	1	0.000203786	0.579669	8	18.7408	8589	organelle	CC
3307	GO:0010143	1	1	0.94904	1	0	0.0523668	24	cutin biosynthetic process	BP
4286	GO:0016620	1	1	0.902058	1	0	0.104734	48	oxidoreductase activity, acting on the aldehyde or oxo group of donors, NAD or NADP as acceptor	MF
7051	GO:0043566	1	1	0.679458	1	0	0.379659	174
10702	GO:1901607	1	1	0.680351	1	0	0.375295	172	alpha-amino acid biosynthetic process	BP
3582	GO:0010564	1	1	0.770136	1	0	0.24656	113	regulation of cell cycle process	BP
2149	GO:0007049	1	1	0.59962	1	0	0.506212	232	cell cycle	BP
2064	GO:0006886	1	1	0.447186	1	0	0.770228	353	intracellular protein transport	BP
1249	GO:0004842	1	1	0.363187	1	0	0.975332	447	ubiquitin-protein transferase activity	MF
5578	GO:0031974	1	1	0.6388	1	0	0.449482	206	membrane-enclosed lumen	CC
1773	GO:0006396	1	1	0.262247	1	0	1.27426	584	RNA processing	BP
6390	GO:0035556	1	1	0.305554	1	0	1.16298	533	intracellular signal transduction	BP
8624	GO:0051273	1	1	0.781902	1	0	0.244378	112	beta-glucan metabolic process	BP
3271	GO:0010087	1	1	0.846991	1	0	0.154918	71	phloem or xylem histogenesis	BP
9340	GO:0070011	1	1	0.296469	1	0	1.18044	541	peptidase activity, acting on L-amino acid peptides	MF
1851	GO:0006518	1	1	0.903848	1	0	0.0938239	43	peptide metabolic process	BP
4383	GO:0016779	1	1	0.559282	1	0	0.569489	261	nucleotidyltransferase activity	MF
1	GO:0000002	1	1	0.980214	1	0	0.0196376	9	mitochondrial genome maintenance	BP
2	GO:0000003	1	1	0.947959	1	0	0.0545488	25	reproduction	BP
3	GO:0000009	1	1	0.997376	1	0	0.00218195	1	alpha-1,6-mannosyltransferase activity	MF
4	GO:0000012	1	1	0.992397	1	0	0.00654585	3	single strand break repair	BP
5	GO:0000014	1	1	0.990037	1	0	0.0087278	4	single-stranded DNA endodeoxyribonuclease activity	MF
6	GO:0000015	1	1	0.983927	1	0	0.0152737	7	phosphopyruvate hydratase complex	CC
7	GO:0000018	1	1	0.964467	1	0	0.0370932	17	regulation of DNA recombination	BP
8	GO:0000019	1	1	0.997209	1	0	0.00218195	1	regulation of mitotic recombination	BP
9	GO:0000023	1	1	0.987752	1	0	0.0109098	5	maltose metabolic process	BP
10	GO:0000024	1	1	0.995319	1	0	0.0043639	2	maltose biosynthetic process	BP
11	GO:0000025	1	1	0.994481	1	0	0.0043639	2	maltose catabolic process	BP
12	GO:0000026	1	1	0.993153	1	0	0.00654585	3	alpha-1,2-mannosyltransferase activity	MF
13	GO:0000027	1	1	0.958413	1	0	0.045821	21	ribosomal large subunit assembly	BP
14	GO:0000028	1	1	0.965132	1	0	0.0392751	18	ribosomal small subunit assembly	BP
15	GO:0000030	1	1	0.953849	1	0	0.0480029	22	mannosyltransferase activity	MF
16	GO:0000032	1	1	0.993507	1	0	0.0087278	4	cell wall mannoprotein biosynthetic process	BP
17	GO:0000033	1	1	0.994853	1	0	0.0043639	2	alpha-1,3-mannosyltransferase activity	MF
18	GO:0000035	1	1	0.991328	1	0	0.0087278	4	acyl binding	MF
19	GO:0000036	1	1	0.991454	1	0	0.0087278	4	acyl carrier activity	MF
20	GO:0000038	1	1	0.955696	1	0	0.043639	20	very long-chain fatty acid metabolic process	BP
22	GO:0000042	1	1	0.994897	1	0	0.0043639	2	protein targeting to Golgi	BP
23	GO:0000045	1	1	0.973546	1	0	0.0240015	11	autophagosome assembly	BP
24	GO:0000049	1	1	0.909585	1	0	0.08946	41	tRNA binding	MF
25	GO:0000050	1	1	0.995287	1	0	0.00654585	3	urea cycle	BP
26	GO:0000053	1	1	0.997165	1	0	0.0043639	2	argininosuccinate metabolic process	BP
27	GO:0000054	1	1	0.977702	1	0	0.0218195	10	ribosomal subunit export from nucleus	BP
28	GO:0000055	1	1	0.988567	1	0	0.0109098	5	ribosomal large subunit export from nucleus	BP
29	GO:0000056	1	1	0.993287	1	0	0.00654585	3	ribosomal small subunit export from nucleus	BP
30	GO:0000060	1	1	0.977104	1	0	0.0196376	9	protein import into nucleus, translocation	BP
31	GO:0000062	1	1	0.976523	1	0	0.0240015	11	fatty-acyl-CoA binding	MF
32	GO:0000064	1	1	0.993036	1	0	0.00654585	3	L-ornithine transmembrane transporter activity	MF
33	GO:0000066	1	1	0.995579	1	0	0.0043639	2	mitochondrial ornithine transport	BP
34	GO:0000070	1	1	0.985426	1	0	0.0130917	6	mitotic sister chromatid segregation	BP
35	GO:0000075	1	1	0.909818	1	0	0.0850961	39	cell cycle checkpoint	BP
36	GO:0000076	1	1	0.978097	1	0	0.0196376	9	DNA replication checkpoint	BP
37	GO:0000077	1	1	0.955662	1	0	0.0414571	19	DNA damage checkpoint	BP
38	GO:0000079	1	1	0.950753	1	0	0.0501849	23	regulation of cyclin-dependent protein serine/threonine kinase activity	BP
39	GO:0000082	1	1	0.962163	1	0	0.0370932	17	G1/S transition of mitotic cell cycle	BP
40	GO:0000083	1	1	0.994461	1	0	0.0043639	2	regulation of transcription involved in G1/S transition of mitotic cell cycle	BP
41	GO:0000086	1	1	0.989702	1	0	0.0087278	4	G2/M transition of mitotic cell cycle	BP
42	GO:0000095	1	1	0.99479	1	0	0.0043639	2	S-adenosyl-L-methionine transmembrane transporter activity	MF
43	GO:0000096	1	1	0.91279	1	0	0.08946	41	sulfur amino acid metabolic process	BP
44	GO:0000097	1	1	0.932613	1	0	0.0676405	31	sulfur amino acid biosynthetic process	BP
45	GO:0000098	1	1	0.99084	1	0	0.0087278	4	sulfur amino acid catabolic process	BP
46	GO:0000099	1	1	0.994811	1	0	0.0043639	2	sulfur amino acid transmembrane transporter activity	MF
47	GO:0000101	1	1	0.997324	1	0	0.00218195	1	sulfur amino acid transport	BP
48	GO:0000103	1	1	0.986682	1	0	0.0130917	6	sulfate assimilation	BP
49	GO:0000104	1	1	0.989682	1	0	0.0087278	4	succinate dehydrogenase activity	MF
50	GO:0000105	1	1	0.98123	1	0	0.0174556	8	histidine biosynthetic process	BP
51	GO:0000107	1	1	0.997302	1	0	0.00218195	1	imidazoleglycerol-phosphate synthase activity	MF
52	GO:0000109	1	1	0.980772	1	0	0.0174556	8	nucleotide-excision repair complex	CC
53	GO:0000110	1	1	0.994693	1	0	0.0043639	2	nucleotide-excision repair factor 1 complex	CC
54	GO:0000111	1	1	0.994246	1	0	0.00654585	3	nucleotide-excision repair factor 2 complex	CC
55	GO:0000118	1	1	0.975213	1	0	0.0240015	11	histone deacetylase complex	CC
56	GO:0000120	1	1	0.980568	1	0	0.0196376	9	RNA polymerase I transcription factor complex	CC
57	GO:0000121	1	1	0.997787	1	0	0.00218195	1	glycerol-1-phosphatase activity	MF
58	GO:0000122	1	1	0.927733	1	0	0.0741863	34	negative regulation of transcription from RNA polymerase II promoter	BP
59	GO:0000123	1	1	0.938543	1	0	0.0632766	29	histone acetyltransferase complex	CC
60	GO:0000124	1	1	0.993433	1	0	0.00654585	3	SAGA complex	CC
61	GO:0000125	1	1	0.998722	1	0	0.00218195	1	PCAF complex	CC
62	GO:0000126	1	1	0.994508	1	0	0.0043639	2	transcription factor TFIIIB complex	CC
63	GO:0000127	1	1	0.991649	1	0	0.00654585	3	transcription factor TFIIIC complex	CC
64	GO:0000131	1	1	0.993014	1	0	0.00654585	3	incipient cellular bud site	CC
65	GO:0000132	1	1	0.997367	1	0	0.00218195	1	establishment of mitotic spindle orientation	BP
66	GO:0000138	1	1	0.990509	1	0	0.0087278	4	Golgi trans cisterna	CC
67	GO:0000139	1	1	0.30832	1	0	1.12807	517	Golgi membrane	CC
68	GO:0000140	1	1	0.996168	1	0	0.0043639	2	acylglycerone-phosphate reductase activity	MF
70	GO:0000146	1	1	0.99546	1	0	0.0043639	2	microfilament motor activity	MF
71	GO:0000147	1	1	0.992681	1	0	0.00654585	3	actin cortical patch assembly	BP
72	GO:0000148	1	1	0.952586	1	0	0.0480029	22	1,3-beta-D-glucan synthase complex	CC
73	GO:0000149	1	1	0.909172	1	0	0.10037	46	SNARE binding	MF
74	GO:0000150	1	1	0.978269	1	0	0.0240015	11	recombinase activity	MF
75	GO:0000151	1	1	0.685111	1	0	0.360022	165	ubiquitin ligase complex	CC
76	GO:0000152	1	1	0.959041	1	0	0.0370932	17	nuclear ubiquitin ligase complex	CC
77	GO:0000153	1	1	0.992037	1	0	0.0087278	4	cytoplasmic ubiquitin ligase complex	CC
78	GO:0000154	1	1	0.923248	1	0	0.0763683	35	rRNA modification	BP
79	GO:0000155	1	1	0.924498	1	0	0.0763683	35	phosphorelay sensor kinase activity	MF
80	GO:0000156	1	1	0.979486	1	0	0.0196376	9	phosphorelay response regulator activity	MF
81	GO:0000159	1	1	0.961375	1	0	0.0392751	18	protein phosphatase type 2A complex	CC
82	GO:0000160	1	1	0.680563	1	0	0.388387	178	phosphorelay signal transduction system	BP
83	GO:0000162	1	1	0.961111	1	0	0.0392751	18	tryptophan biosynthetic process	BP
84	GO:0000164	1	1	0.990541	1	0	0.0109098	5	protein phosphatase type 1 complex	CC
85	GO:0000165	1	1	0.893107	1	0	0.115643	53	MAPK cascade	BP
87	GO:0000169	1	1	0.997404	1	0	0.00218195	1	activation of MAPK activity involved in osmosensory signaling pathway	BP
88	GO:0000171	1	1	0.998565	1	0	0.00218195	1	ribonuclease MRP activity	MF
89	GO:0000172	1	1	0.997041	1	0	0.0043639	2	ribonuclease MRP complex	CC
90	GO:0000175	1	1	0.940059	1	0	0.0654585	30	3'-5'-exoribonuclease activity	MF
91	GO:0000176	1	1	0.983417	1	0	0.0174556	8	nuclear exosome (RNase complex)	CC
92	GO:0000177	1	1	0.979784	1	0	0.0196376	9	cytoplasmic exosome (RNase complex)	CC
93	GO:0000178	1	1	0.957247	1	0	0.043639	20	exosome (RNase complex)	CC
94	GO:0000179	1	1	0.989897	1	0	0.0087278	4	rRNA (adenine-N6,N6-)-dimethyltransferase activity	MF
95	GO:0000182	1	1	0.989962	1	0	0.0087278	4	rDNA binding	MF
96	GO:0000183	1	1	0.995929	1	0	0.0043639	2	chromatin silencing at rDNA	BP
97	GO:0000184	1	1	0.939241	1	0	0.0610946	28	nuclear-transcribed mRNA catabolic process, nonsense-mediated decay	BP
98	GO:0000187	1	1	0.995546	1	0	0.0043639	2	activation of MAPK activity	BP
99	GO:0000209	1	1	0.815675	1	0	0.198557	91	protein polyubiquitination	BP
100	GO:0000210	1	1	0.988499	1	0	0.0130917	6	NAD+ diphosphatase activity	MF
101	GO:0000212	1	1	0.990416	1	0	0.0087278	4	meiotic spindle organization	BP
102	GO:0000213	1	1	0.99577	1	0	0.0043639	2	tRNA-intron endonuclease activity	MF
103	GO:0000214	1	1	0.994471	1	0	0.00654585	3	tRNA-intron endonuclease complex	CC
104	GO:0000215	1	1	0.997637	1	0	0.00218195	1	tRNA 2'-phosphotransferase activity	MF
105	GO:0000217	1	1	0.974343	1	0	0.0283654	13	DNA secondary structure binding	MF
106	GO:0000220	1	1	0.987463	1	0	0.0109098	5	vacuolar proton-transporting V-type ATPase, V0 domain	CC
107	GO:0000221	1	1	0.994832	1	0	0.0043639	2	vacuolar proton-transporting V-type ATPase, V1 domain	CC
108	GO:0000224	1	1	0.992593	1	0	0.00654585	3	peptide-N4-(N-acetyl-beta-glucosaminyl)asparagine amidase activity	MF
109	GO:0000225	1	1	0.998332	1	0	0.00218195	1	N-acetylglucosaminylphosphatidylinositol deacetylase activity	MF
110	GO:0000226	1	1	0.760788	1	0	0.261834	120	microtubule cytoskeleton organization	BP
111	GO:0000228	1	1	0.953759	1	0	0.045821	21	nuclear chromosome	CC
112	GO:0000229	1	1	0.976051	1	0	0.0240015	11	cytoplasmic chromosome	CC
113	GO:0000234	1	1	0.992381	1	0	0.0087278	4	phosphoethanolamine N-methyltransferase activity	MF
114	GO:0000242	1	1	0.997947	1	0	0.00218195	1	pericentriolar material	CC
115	GO:0000243	1	1	0.969914	1	0	0.0305473	14	commitment complex	CC
116	GO:0000244	1	1	0.995707	1	0	0.0043639	2	spliceosomal tri-snRNP complex assembly	BP
117	GO:0000245	1	1	0.967241	1	0	0.0327293	15	spliceosomal complex assembly	BP
118	GO:0000247	1	1	0.997549	1	0	0.00218195	1	C-8 sterol isomerase activity	MF
119	GO:0000249	1	1	0.997421	1	0	0.00218195	1	C-22 sterol desaturase activity	MF
120	GO:0000253	1	1	0.998687	1	0	0.00218195	1	3-keto sterol reductase activity	MF
121	GO:0000254	1	1	0.994304	1	0	0.00654585	3	C-4 methylsterol oxidase activity	MF
122	GO:0000255	1	1	0.992388	1	0	0.0087278	4	allantoin metabolic process	BP
123	GO:0000256	1	1	0.994373	1	0	0.00654585	3	allantoin catabolic process	BP
124	GO:0000257	1	1	0.988357	1	0	0.0130917	6	nitrilase activity	MF
125	GO:0000266	1	1	0.960899	1	0	0.0370932	17	mitochondrial fission	BP
126	GO:0000268	1	1	0.997217	1	0	0.00218195	1	peroxisome targeting sequence binding	MF
127	GO:0000270	1	1	0.991974	1	0	0.00654585	3	peptidoglycan metabolic process	BP
128	GO:0000271	1	1	0.634047	1	0	0.453846	208	polysaccharide biosynthetic process	BP
130	GO:0000274	1	1	0.997963	1	0	0.00218195	1	mitochondrial proton-transporting ATP synthase, stator stalk	CC
131	GO:0000275	1	1	0.994482	1	0	0.00654585	3	mitochondrial proton-transporting ATP synthase complex, catalytic core F(1)	CC
132	GO:0000276	1	1	0.998274	1	0	0.00218195	1	mitochondrial proton-transporting ATP synthase complex, coupling factor F(o)	CC
133	GO:0000278	1	1	0.97524	1	0	0.0240015	11	mitotic cell cycle	BP
134	GO:0000280	1	1	0.952234	1	0	0.0480029	22	nuclear division	BP
135	GO:0000281	1	1	0.967047	1	0	0.0327293	15	mitotic cytokinesis	BP
136	GO:0000285	1	1	0.988312	1	0	0.0109098	5	1-phosphatidylinositol-3-phosphate 5-kinase activity	MF
137	GO:0000287	1	1	0.721063	1	0	0.318565	146	magnesium ion binding	MF
138	GO:0000288	1	1	0.979214	1	0	0.0218195	10	nuclear-transcribed mRNA catabolic process, deadenylation-dependent decay	BP
139	GO:0000289	1	1	0.964264	1	0	0.0392751	18	nuclear-transcribed mRNA poly(A) tail shortening	BP
140	GO:0000290	1	1	0.984839	1	0	0.0130917	6	deadenylation-dependent decapping of nuclear-transcribed mRNA	BP
141	GO:0000291	1	1	0.959038	1	0	0.045821	21	nuclear-transcribed mRNA catabolic process, exonucleolytic	BP
142	GO:0000293	1	1	0.988141	1	0	0.0130917	6	ferric-chelate reductase activity	MF
143	GO:0000295	1	1	0.96526	1	0	0.0370932	17	adenine nucleotide transmembrane transporter activity	MF
144	GO:0000301	1	1	0.982218	1	0	0.0174556	8	retrograde transport, vesicle recycling within Golgi	BP
146	GO:0000303	1	1	0.997209	1	0	0.00218195	1	response to superoxide	BP
147	GO:0000304	1	1	0.993831	1	0	0.00654585	3	response to singlet oxygen	BP
148	GO:0000305	1	1	0.992825	1	0	0.00654585	3	response to oxygen radical	BP
149	GO:0000306	1	1	0.997209	1	0	0.00218195	1	extrinsic component of vacuolar membrane	CC
150	GO:0000307	1	1	0.975881	1	0	0.0218195	10	cyclin-dependent protein kinase holoenzyme complex	CC
151	GO:0000309	1	1	0.997891	1	0	0.00218195	1	nicotinamide-nucleotide adenylyltransferase activity	MF
152	GO:0000311	1	1	0.995551	1	0	0.0043639	2	plastid large ribosomal subunit	CC
153	GO:0000312	1	1	0.997983	1	0	0.00218195	1	plastid small ribosomal subunit	CC
154	GO:0000313	1	1	0.994169	1	0	0.00654585	3	organellar ribosome	CC
155	GO:0000314	1	1	0.987393	1	0	0.0130917	6	organellar small ribosomal subunit	CC
156	GO:0000315	1	1	0.971898	1	0	0.0305473	14	organellar large ribosomal subunit	CC
157	GO:0000322	1	1	0.949243	1	0	0.0480029	22	storage vacuole	CC
158	GO:0000323	1	1	0.877273	1	0	0.122189	56	lytic vacuole	CC
159	GO:0000324	1	1	0.977007	1	0	0.0196376	9	fungal-type vacuole	CC
160	GO:0000325	1	1	0.875561	1	0	0.135281	62	plant-type vacuole	CC
161	GO:0000326	1	1	0.9716	1	0	0.0283654	13	protein storage vacuole	CC
162	GO:0000329	1	1	0.975833	1	0	0.0218195	10	fungal-type vacuole membrane	CC
163	GO:0000333	1	1	0.997219	1	0	0.00218195	1	telomerase catalytic core complex	CC
164	GO:0000338	1	1	0.990622	1	0	0.0087278	4	protein deneddylation	BP
165	GO:0000339	1	1	0.993501	1	0	0.00654585	3	RNA cap binding	MF
166	GO:0000347	1	1	0.967649	1	0	0.0283654	13	THO complex	CC
167	GO:0000349	1	1	0.997326	1	0	0.00218195	1	generation of catalytic spliceosome for first transesterification step	BP
168	GO:0000350	1	1	0.992305	1	0	0.00654585	3	generation of catalytic spliceosome for second transesterification step	BP
169	GO:0000354	1	1	0.997746	1	0	0.00218195	1	cis assembly of pre-catalytic spliceosome	BP
170	GO:0000372	1	1	0.997209	1	0	0.00218195	1	Group I intron splicing	BP
171	GO:0000373	1	1	0.958847	1	0	0.0370932	17	Group II intron splicing	BP
172	GO:0000375	1	1	0.726282	1	0	0.312019	143	RNA splicing, via transesterification reactions	BP
173	GO:0000376	1	1	0.997209	1	0	0.00218195	1	RNA splicing, via transesterification reactions with guanosine as nucleophile	BP
174	GO:0000377	1	1	0.731561	1	0	0.305473	140	RNA splicing, via transesterification reactions with bulged adenosine as nucleophile	BP
175	GO:0000379	1	1	0.994471	1	0	0.00654585	3	tRNA-type intron splice site recognition and cleavage	BP
176	GO:0000380	1	1	0.99303	1	0	0.00654585	3	alternative mRNA splicing, via spliceosome	BP
177	GO:0000381	1	1	0.965109	1	0	0.0349112	16	regulation of alternative mRNA splicing, via spliceosome	BP
178	GO:0000387	1	1	0.960486	1	0	0.043639	20	spliceosomal snRNP assembly	BP
179	GO:0000389	1	1	0.988359	1	0	0.0130917	6	mRNA 3'-splice site recognition	BP
180	GO:0000390	1	1	0.994204	1	0	0.00654585	3	spliceosomal complex disassembly	BP
181	GO:0000394	1	1	0.979869	1	0	0.0196376	9	RNA splicing, via endonucleolytic cleavage and ligation	BP
182	GO:0000395	1	1	0.993097	1	0	0.00654585	3	mRNA 5'-splice site recognition	BP
183	GO:0000398	1	1	0.757625	1	0	0.274926	126	mRNA splicing, via spliceosome	BP
184	GO:0000400	1	1	0.974343	1	0	0.0283654	13	four-way junction DNA binding	MF
185	GO:0000403	1	1	0.998591	1	0	0.00218195	1	Y-form DNA binding	MF
186	GO:0000405	1	1	0.998591	1	0	0.00218195	1	bubble DNA binding	MF
187	GO:0000407	1	1	0.990333	1	0	0.0087278	4	pre-autophagosomal structure	CC
188	GO:0000408	1	1	0.992349	1	0	0.00654585	3	EKC/KEOPS complex	CC
189	GO:0000414	1	1	0.991839	1	0	0.0087278	4	regulation of histone H3-K36 methylation	BP
190	GO:0000416	1	1	0.997213	1	0	0.00218195	1	positive regulation of histone H3-K36 methylation	BP
191	GO:0000418	1	1	0.985782	1	0	0.0152737	7	DNA-directed RNA polymerase IV complex	CC
192	GO:0000419	1	1	0.96031	1	0	0.0414571	19	DNA-directed RNA polymerase V complex	CC
193	GO:0000421	1	1	0.981546	1	0	0.0196376	9	autophagosome membrane	CC
194	GO:0000422	1	1	0.989552	1	0	0.0087278	4	autophagy of mitochondrion	BP
195	GO:0000427	1	1	0.985478	1	0	0.0152737	7	plastid-encoded plastid RNA polymerase complex	CC
196	GO:0000428	1	1	0.873128	1	0	0.141827	65	DNA-directed RNA polymerase complex	CC
197	GO:0000439	1	1	0.991163	1	0	0.0109098	5	core TFIIH complex	CC
198	GO:0000445	1	1	0.989172	1	0	0.0109098	5	THO complex part of transcription export complex	CC
199	GO:0000447	1	1	0.980134	1	0	0.0174556	8	endonucleolytic cleavage in ITS1 to separate SSU-rRNA from 5.8S rRNA and LSU-rRNA from tricistronic rRNA transcript (SSU-rRNA, 5.8S rRNA, LSU-rRNA)	BP
200	GO:0000448	1	1	0.998207	1	0	0.00218195	1	cleavage in ITS2 between 5.8S rRNA and LSU-rRNA of tricistronic rRNA transcript (SSU-rRNA, 5.8S rRNA, LSU-rRNA)	BP
201	GO:0000451	1	1	0.992128	1	0	0.00654585	3	rRNA 2'-O-methylation	BP
202	GO:0000453	1	1	0.992128	1	0	0.00654585	3	enzyme-directed rRNA 2'-O-methylation	BP
203	GO:0000454	1	1	0.995396	1	0	0.0043639	2	snoRNA guided rRNA pseudouridine synthesis	BP
204	GO:0000455	1	1	0.995182	1	0	0.0043639	2	enzyme-directed rRNA pseudouridine synthesis	BP
205	GO:0000459	1	1	0.991001	1	0	0.0087278	4	exonucleolytic trimming involved in rRNA processing	BP
206	GO:0000460	1	1	0.980932	1	0	0.0196376	9	maturation of 5.8S rRNA	BP
207	GO:0000461	1	1	0.99836	1	0	0.00218195	1	endonucleolytic cleavage to generate mature 3'-end of SSU-rRNA from (SSU-rRNA, 5.8S rRNA, LSU-rRNA)	BP
208	GO:0000462	1	1	0.92578	1	0	0.0720044	33	maturation of SSU-rRNA from tricistronic rRNA transcript (SSU-rRNA, 5.8S rRNA, LSU-rRNA)	BP
209	GO:0000463	1	1	0.980206	1	0	0.0196376	9	maturation of LSU-rRNA from tricistronic rRNA transcript (SSU-rRNA, 5.8S rRNA, LSU-rRNA)	BP
210	GO:0000466	1	1	0.998475	1	0	0.00218195	1	maturation of 5.8S rRNA from tricistronic rRNA transcript (SSU-rRNA, 5.8S rRNA, LSU-rRNA)	BP
211	GO:0000467	1	1	0.991001	1	0	0.0087278	4	exonucleolytic trimming to generate mature 3'-end of 5.8S rRNA from tricistronic rRNA transcript (SSU-rRNA, 5.8S rRNA, LSU-rRNA)	BP
212	GO:0000469	1	1	0.957475	1	0	0.0414571	19	cleavage involved in rRNA processing	BP
213	GO:0000470	1	1	0.944677	1	0	0.0589127	27	maturation of LSU-rRNA	BP
214	GO:0000472	1	1	0.98684	1	0	0.0109098	5	endonucleolytic cleavage to generate mature 5'-end of SSU-rRNA from (SSU-rRNA, 5.8S rRNA, LSU-rRNA)	BP
215	GO:0000478	1	1	0.973301	1	0	0.0240015	11	endonucleolytic cleavage involved in rRNA processing	BP
216	GO:0000479	1	1	0.973301	1	0	0.0240015	11	endonucleolytic cleavage of tricistronic rRNA transcript (SSU-rRNA, 5.8S rRNA, LSU-rRNA)	BP
217	GO:0000480	1	1	0.984472	1	0	0.0130917	6	endonucleolytic cleavage in 5'-ETS of tricistronic rRNA transcript (SSU-rRNA, 5.8S rRNA, LSU-rRNA)	BP
218	GO:0000481	1	1	0.997209	1	0	0.00218195	1	maturation of 5S rRNA	BP
219	GO:0000488	1	1	0.997941	1	0	0.00218195	1	maturation of LSU-rRNA from tetracistronic rRNA transcript (SSU-rRNA, LSU-rRNA, 4.5S-rRNA, 5S-rRNA)	BP
220	GO:0000489	1	1	0.997941	1	0	0.00218195	1	maturation of SSU-rRNA from tetracistronic rRNA transcript (SSU-rRNA, LSU-rRNA, 4.5S-rRNA, 5S-rRNA)	BP
221	GO:0000491	1	1	0.997212	1	0	0.00218195	1	small nucleolar ribonucleoprotein complex assembly	BP
222	GO:0000493	1	1	0.997212	1	0	0.00218195	1	box H/ACA snoRNP assembly	BP
223	GO:0000494	1	1	0.998092	1	0	0.00218195	1	box C/D snoRNA 3'-end processing	BP
224	GO:0000495	1	1	0.997948	1	0	0.00218195	1	box H/ACA snoRNA 3'-end processing	BP
225	GO:0000500	1	1	0.988856	1	0	0.0109098	5	RNA polymerase I upstream activating factor complex	CC
226	GO:0000502	1	1	0.902326	1	0	0.0981878	45	proteasome complex	CC
227	GO:0000506	1	1	0.99078	1	0	0.0087278	4	glycosylphosphatidylinositol-N-acetylglucosaminyltransferase (GPI-GnT) complex	CC
228	GO:0000578	1	1	0.965388	1	0	0.0349112	16	embryonic axis specification	BP
229	GO:0000702	1	1	0.991372	1	0	0.0087278	4	oxidized base lesion DNA N-glycosylase activity	MF
230	GO:0000703	1	1	0.998565	1	0	0.00218195	1	oxidized pyrimidine nucleobase lesion DNA N-glycosylase activity	MF
231	GO:0000706	1	1	0.995588	1	0	0.0043639	2	meiotic DNA double-strand break processing	BP
232	GO:0000707	1	1	0.988188	1	0	0.0130917	6	meiotic DNA recombinase assembly	BP
233	GO:0000710	1	1	0.992058	1	0	0.0087278	4	meiotic mismatch repair	BP
234	GO:0000712	1	1	0.964708	1	0	0.0349112	16	resolution of meiotic recombination intermediates	BP
235	GO:0000715	1	1	0.997209	1	0	0.00218195	1	nucleotide-excision repair, DNA damage recognition	BP
236	GO:0000719	1	1	0.998713	1	0	0.00218195	1	photoreactive repair	BP
237	GO:0000722	1	1	0.988249	1	0	0.0109098	5	telomere maintenance via recombination	BP
238	GO:0000723	1	1	0.911336	1	0	0.08946	41	telomere maintenance	BP
239	GO:0000724	1	1	0.877907	1	0	0.124371	57	double-strand break repair via homologous recombination	BP
240	GO:0000725	1	1	0.877907	1	0	0.124371	57	recombinational repair	BP
241	GO:0000726	1	1	0.959331	1	0	0.0370932	17	non-recombinational repair	BP
242	GO:0000727	1	1	0.987433	1	0	0.0109098	5	double-strand break repair via break-induced replication	BP
243	GO:0000729	1	1	0.991116	1	0	0.0087278	4	DNA double-strand break processing	BP
244	GO:0000730	1	1	0.978269	1	0	0.0240015	11	DNA recombinase assembly	BP
245	GO:0000731	1	1	0.990499	1	0	0.0109098	5	DNA synthesis involved in DNA repair	BP
246	GO:0000732	1	1	0.99789	1	0	0.00218195	1	strand displacement	BP
247	GO:0000733	1	1	0.998326	1	0	0.00218195	1	DNA strand renaturation	BP
248	GO:0000737	1	1	0.996277	1	0	0.0043639	2	DNA catabolic process, endonucleolytic	BP
249	GO:0000738	1	1	0.988624	1	0	0.0109098	5	DNA catabolic process, exonucleolytic	BP
250	GO:0000740	1	1	0.995751	1	0	0.0043639	2	nuclear membrane fusion	BP
251	GO:0000741	1	1	0.923038	1	0	0.0763683	35	karyogamy	BP
252	GO:0000750	1	1	0.997569	1	0	0.00218195	1	pheromone-dependent signal transduction involved in conjugation with cellular fusion	BP
253	GO:0000773	1	1	0.997751	1	0	0.00218195	1	phosphatidyl-N-methylethanolamine N-methyltransferase activity	MF
254	GO:0000774	1	1	0.990022	1	0	0.0109098	5	adenyl-nucleotide exchange factor activity	MF
255	GO:0000775	1	1	0.922016	1	0	0.0785502	36	chromosome, centromeric region	CC
256	GO:0000776	1	1	0.928326	1	0	0.0720044	33	kinetochore	CC
257	GO:0000777	1	1	0.939711	1	0	0.0610946	28	condensed chromosome kinetochore	CC
258	GO:0000778	1	1	0.982625	1	0	0.0174556	8	condensed nuclear chromosome kinetochore	CC
259	GO:0000779	1	1	0.987604	1	0	0.0109098	5	condensed chromosome, centromeric region	CC
260	GO:0000780	1	1	0.995876	1	0	0.0043639	2	condensed nuclear chromosome, centromeric region	CC
261	GO:0000781	1	1	0.922007	1	0	0.0763683	35	chromosome, telomeric region	CC
262	GO:0000782	1	1	0.986359	1	0	0.0152737	7	telomere cap complex	CC
263	GO:0000783	1	1	0.986359	1	0	0.0152737	7	nuclear telomere cap complex	CC
264	GO:0000784	1	1	0.955446	1	0	0.043639	20	nuclear chromosome, telomeric region	CC
265	GO:0000785	1	1	0.762764	1	0	0.253106	116	chromatin	CC
266	GO:0000786	1	1	0.924429	1	0	0.0807322	37	nucleosome	CC
267	GO:0000788	1	1	0.996252	1	0	0.0043639	2	nuclear nucleosome	CC
268	GO:0000789	1	1	0.994425	1	0	0.0043639	2	cytoplasmic chromatin	CC
269	GO:0000790	1	1	0.890958	1	0	0.106916	49	nuclear chromatin	CC
270	GO:0000791	1	1	0.981528	1	0	0.0152737	7	euchromatin	CC
271	GO:0000792	1	1	0.963432	1	0	0.0349112	16	heterochromatin	CC
272	GO:0000793	1	1	0.948827	1	0	0.0501849	23	condensed chromosome	CC
273	GO:0000794	1	1	0.966479	1	0	0.0327293	15	condensed nuclear chromosome	CC
274	GO:0000795	1	1	0.971208	1	0	0.0261834	12	synaptonemal complex	CC
275	GO:0000796	1	1	0.985134	1	0	0.0130917	6	condensin complex	CC
276	GO:0000797	1	1	0.997254	1	0	0.00218195	1	condensin core heterodimer	CC
277	GO:0000798	1	1	0.991736	1	0	0.00654585	3	nuclear cohesin complex	CC
278	GO:0000799	1	1	0.987893	1	0	0.0109098	5	nuclear condensin complex	CC
279	GO:0000802	1	1	0.998272	1	0	0.00218195	1	transverse filament	CC
280	GO:0000808	1	1	0.988777	1	0	0.0130917	6	origin recognition complex	CC
281	GO:0000811	1	1	0.993463	1	0	0.00654585	3	GINS complex	CC
282	GO:0000812	1	1	0.982864	1	0	0.0174556	8	Swr1 complex	CC
284	GO:0000814	1	1	0.992882	1	0	0.00654585	3	ESCRT II complex	CC
285	GO:0000815	1	1	0.982984	1	0	0.0174556	8	ESCRT III complex	CC
286	GO:0000819	1	1	0.983545	1	0	0.0152737	7	sister chromatid segregation	BP
287	GO:0000820	1	1	0.997413	1	0	0.00218195	1	regulation of glutamine family amino acid metabolic process	BP
288	GO:0000822	1	1	0.982148	1	0	0.0174556	8	inositol hexakisphosphate binding	MF
289	GO:0000823	1	1	0.998123	1	0	0.00218195	1	inositol-1,4,5-trisphosphate 6-kinase activity	MF
290	GO:0000824	1	1	0.998123	1	0	0.00218195	1	inositol tetrakisphosphate 3-kinase activity	MF
291	GO:0000828	1	1	0.997209	1	0	0.00218195	1	inositol hexakisphosphate kinase activity	MF
292	GO:0000829	1	1	0.997209	1	0	0.00218195	1	inositol heptakisphosphate kinase activity	MF
293	GO:0000835	1	1	0.996244	1	0	0.0043639	2	ER ubiquitin ligase complex	CC
294	GO:0000836	1	1	0.998731	1	0	0.00218195	1	Hrd1p ubiquitin ligase complex	CC
295	GO:0000837	1	1	0.99751	1	0	0.00218195	1	Doa10p ubiquitin ligase complex	CC
296	GO:0000900	1	1	0.998214	1	0	0.00218195	1	translation repressor activity, nucleic acid binding	MF
299	GO:0000905	1	1	0.998042	1	0	0.00218195	1	sporocarp development involved in asexual reproduction	BP
300	GO:0000910	1	1	0.936348	1	0	0.0610946	28	cytokinesis	BP
301	GO:0000911	1	1	0.917907	1	0	0.0850961	39	cytokinesis by cell plate formation	BP
302	GO:0000912	1	1	0.996131	1	0	0.0043639	2	assembly of actomyosin apparatus involved in cytokinesis	BP
303	GO:0000913	1	1	0.991395	1	0	0.0087278	4	preprophase band assembly	BP
304	GO:0000914	1	1	0.996131	1	0	0.0043639	2	phragmoplast assembly	BP
305	GO:0000919	1	1	0.969919	1	0	0.0283654	13	cell plate assembly	BP
306	GO:0000920	1	1	0.996305	1	0	0.0043639	2	cell separation after cytokinesis	BP
307	GO:0000922	1	1	0.930231	1	0	0.0654585	30	spindle pole	CC
308	GO:0000923	1	1	0.986274	1	0	0.0130917	6	equatorial microtubule organizing center	CC
309	GO:0000930	1	1	0.977411	1	0	0.0218195	10	gamma-tubulin complex	CC
310	GO:0000931	1	1	0.993689	1	0	0.00654585	3	gamma-tubulin large complex	CC
311	GO:0000932	1	1	0.877947	1	0	0.124371	57	P-body	CC
312	GO:0000935	1	1	0.997478	1	0	0.00218195	1	division septum	CC
313	GO:0000938	1	1	0.990345	1	0	0.0087278	4	GARP complex	CC
314	GO:0000940	1	1	0.997367	1	0	0.00218195	1	condensed chromosome outer kinetochore	CC
315	GO:0000942	1	1	0.997367	1	0	0.00218195	1	condensed nuclear chromosome outer kinetochore	CC
316	GO:0000943	1	1	0.983913	1	0	0.0152737	7	retrotransposon nucleocapsid	CC
317	GO:0000956	1	1	0.84443	1	0	0.172374	79	nuclear-transcribed mRNA catabolic process	BP
318	GO:0000957	1	1	0.998279	1	0	0.00218195	1	mitochondrial RNA catabolic process	BP
319	GO:0000959	1	1	0.87853	1	0	0.128735	59	mitochondrial RNA metabolic process	BP
320	GO:0000963	1	1	0.975773	1	0	0.0240015	11	mitochondrial RNA processing	BP
321	GO:0000965	1	1	0.989353	1	0	0.0087278	4	mitochondrial RNA 3'-end processing	BP
322	GO:0000966	1	1	0.982738	1	0	0.0152737	7	RNA 5'-end processing	BP
323	GO:0000967	1	1	0.98684	1	0	0.0109098	5	rRNA 5'-end processing	BP
324	GO:0000972	1	1	0.982381	1	0	0.0174556	8	transcription-dependent tethering of RNA polymerase II gene DNA at nuclear periphery	BP
325	GO:0000973	1	1	0.989549	1	0	0.0109098	5	posttranscriptional tethering of RNA polymerase II gene DNA at nuclear periphery	BP
326	GO:0000974	1	1	0.979294	1	0	0.0218195	10	Prp19 complex	CC
330	GO:0000978	1	1	0.990615	1	0	0.0109098	5	RNA polymerase II core promoter proximal region sequence-specific DNA binding	MF
331	GO:0000979	1	1	0.99475	1	0	0.0043639	2	RNA polymerase II core promoter sequence-specific DNA binding	MF
332	GO:0000981	1	1	0.750169	1	0	0.296745	136	RNA polymerase II transcription factor activity, sequence-specific DNA binding	MF
333	GO:0000982	1	1	0.951528	1	0	0.0501849	23	transcription factor activity, RNA polymerase II core promoter proximal region sequence-specific binding	MF
334	GO:0000987	1	1	0.958577	1	0	0.0480029	22	core promoter proximal region sequence-specific DNA binding	MF
335	GO:0000988	1	1	0.630366	1	0	0.466937	214	transcription factor activity, protein binding	MF
336	GO:0000989	1	1	0.647696	1	0	0.440754	202	transcription factor activity, transcription factor binding	MF
337	GO:0000990	1	1	0.97086	1	0	0.0283654	13	transcription factor activity, core RNA polymerase binding	MF
338	GO:0000991	1	1	0.988964	1	0	0.0109098	5	transcription factor activity, core RNA polymerase II binding	MF
339	GO:0000993	1	1	0.96332	1	0	0.0370932	17	RNA polymerase II core binding	MF
340	GO:0000995	1	1	0.99723	1	0	0.00218195	1	transcription factor activity, core RNA polymerase III binding	MF
341	GO:0000996	1	1	0.98644	1	0	0.0130917	6	core DNA-dependent RNA polymerase binding promoter specificity activity	MF
342	GO:0000999	1	1	0.997209	1	0	0.00218195	1	RNA polymerase III type 1 promoter transcriptional preinitiation complex assembly	BP
343	GO:0001007	1	1	0.99723	1	0	0.00218195	1	transcription factor activity, RNA polymerase III transcription factor binding	MF
344	GO:0001009	1	1	0.997209	1	0	0.00218195	1	transcription from RNA polymerase III type 2 promoter	BP
346	GO:0001013	1	1	0.985257	1	0	0.0152737	7	RNA polymerase I regulatory region DNA binding	MF
347	GO:0001025	1	1	0.99723	1	0	0.00218195	1	RNA polymerase III transcription factor binding	MF
348	GO:0001026	1	1	0.99723	1	0	0.00218195	1	TFIIIB-type transcription factor activity	MF
349	GO:0001034	1	1	0.99814	1	0	0.00218195	1	RNA polymerase III transcription factor activity, sequence-specific DNA binding	MF
350	GO:0001042	1	1	0.997961	1	0	0.00218195	1	RNA polymerase I core binding	MF
351	GO:0001046	1	1	0.945559	1	0	0.0567307	26	core promoter sequence-specific DNA binding	MF
352	GO:0001047	1	1	0.924681	1	0	0.0785502	36	core promoter binding	MF
353	GO:0001053	1	1	0.98644	1	0	0.0130917	6	plastid sigma factor activity	MF
355	GO:0001070	1	1	0.995493	1	0	0.0043639	2	RNA binding transcription regulator activity	MF
357	GO:0001072	1	1	0.995493	1	0	0.0043639	2	transcription antitermination factor activity, RNA binding	MF
358	GO:0001076	1	1	0.818932	1	0	0.209467	96	transcription factor activity, RNA polymerase II transcription factor binding	MF
359	GO:0001077	1	1	0.976543	1	0	0.0240015	11	transcriptional activator activity, RNA polymerase II core promoter proximal region sequence-specific binding	MF
360	GO:0001078	1	1	0.987217	1	0	0.0109098	5	transcriptional repressor activity, RNA polymerase II core promoter proximal region sequence-specific binding	MF
361	GO:0001082	1	1	0.991621	1	0	0.0087278	4	transcription factor activity, RNA polymerase I transcription factor binding	MF
362	GO:0001083	1	1	0.988791	1	0	0.0109098	5	transcription factor activity, RNA polymerase II basal transcription factor binding	MF
363	GO:0001085	1	1	0.939852	1	0	0.0610946	28	RNA polymerase II transcription factor binding	MF
364	GO:0001091	1	1	0.992611	1	0	0.00654585	3	RNA polymerase II basal transcription factor binding	MF
365	GO:0001092	1	1	0.99814	1	0	0.00218195	1	TFIIA-class transcription factor binding	MF
366	GO:0001093	1	1	0.997245	1	0	0.00218195	1	TFIIB-class transcription factor binding	MF
367	GO:0001094	1	1	0.997209	1	0	0.00218195	1	TFIID-class transcription factor binding	MF
368	GO:0001098	1	1	0.952122	1	0	0.0480029	22	basal transcription machinery binding	MF
369	GO:0001099	1	1	0.952122	1	0	0.0480029	22	basal RNA polymerase II transcription machinery binding	MF
370	GO:0001101	1	1	0.180121	1	0	1.70192	780	response to acid chemical	BP
371	GO:0001102	1	1	0.993256	1	0	0.00654585	3	RNA polymerase II activating transcription factor binding	MF
372	GO:0001103	1	1	0.998397	1	0	0.00218195	1	RNA polymerase II repressing transcription factor binding	MF
373	GO:0001104	1	1	0.954597	1	0	0.045821	21	RNA polymerase II transcription cofactor activity	MF
374	GO:0001105	1	1	0.99759	1	0	0.00218195	1	RNA polymerase II transcription coactivator activity	MF
375	GO:0001106	1	1	0.981689	1	0	0.0174556	8	RNA polymerase II transcription corepressor activity	MF
376	GO:0001112	1	1	0.997271	1	0	0.00218195	1	DNA-templated transcriptional open complex formation	BP
377	GO:0001120	1	1	0.997271	1	0	0.00218195	1	protein-DNA complex remodeling	BP
378	GO:0001128	1	1	0.99759	1	0	0.00218195	1	RNA polymerase II transcription coactivator activity involved in preinitiation complex assembly	MF
379	GO:0001129	1	1	0.988791	1	0	0.0109098	5	RNA polymerase II transcription factor activity, TBP-class protein binding, involved in preinitiation complex assembly	MF
380	GO:0001132	1	1	0.988791	1	0	0.0109098	5	RNA polymerase II transcription factor activity, TBP-class protein binding	MF
381	GO:0001134	1	1	0.870237	1	0	0.148373	68	transcription factor activity, transcription factor recruiting	MF
382	GO:0001135	1	1	0.877617	1	0	0.139645	64	transcription factor activity, RNA polymerase II transcription factor recruiting	MF
383	GO:0001156	1	1	0.99723	1	0	0.00218195	1	TFIIIC-class transcription factor binding	MF
384	GO:0001158	1	1	0.997472	1	0	0.00218195	1	enhancer sequence-specific DNA binding	MF
385	GO:0001159	1	1	0.958577	1	0	0.0480029	22	core promoter proximal region DNA binding	MF
386	GO:0001161	1	1	0.99745	1	0	0.00218195	1	intronic transcription regulatory region sequence-specific DNA binding	MF
387	GO:0001162	1	1	0.99745	1	0	0.00218195	1	RNA polymerase II intronic transcription regulatory region sequence-specific DNA binding	MF
388	GO:0001163	1	1	0.985257	1	0	0.0152737	7	RNA polymerase I regulatory region sequence-specific DNA binding	MF
389	GO:0001164	1	1	0.989599	1	0	0.0109098	5	RNA polymerase I CORE element sequence-specific DNA binding	MF
390	GO:0001165	1	1	0.995614	1	0	0.0043639	2	RNA polymerase I upstream control element sequence-specific DNA binding	MF
391	GO:0001167	1	1	0.991621	1	0	0.0087278	4	RNA polymerase I transcription factor activity, sequence-specific DNA binding	MF
392	GO:0001169	1	1	0.991621	1	0	0.0087278	4	transcription factor activity, RNA polymerase I CORE element sequence-specific binding	MF
393	GO:0001171	1	1	0.975286	1	0	0.0240015	11	reverse transcription	BP
394	GO:0001173	1	1	0.997547	1	0	0.00218195	1	DNA-templated transcriptional start site selection	BP
395	GO:0001174	1	1	0.997547	1	0	0.00218195	1	transcriptional start site selection at RNA polymerase II promoter	BP
396	GO:0001180	1	1	0.997961	1	0	0.00218195	1	transcription initiation from RNA polymerase I promoter for nuclear large rRNA transcript	BP
397	GO:0001181	1	1	0.997961	1	0	0.00218195	1	transcription factor activity, core RNA polymerase I binding	MF
398	GO:0001186	1	1	0.991621	1	0	0.0087278	4	transcription factor activity, RNA polymerase I transcription factor recruiting	MF
399	GO:0001187	1	1	0.991621	1	0	0.0087278	4	transcription factor activity, RNA polymerase I CORE element binding transcription factor recruiting	MF
400	GO:0001188	1	1	0.991621	1	0	0.0087278	4	RNA polymerase I transcriptional preinitiation complex assembly	BP
401	GO:0001189	1	1	0.991621	1	0	0.0087278	4	RNA polymerase I transcriptional preinitiation complex assembly at the promoter for the nuclear large rRNA transcript	BP
402	GO:0001190	1	1	0.995495	1	0	0.0043639	2	transcriptional activator activity, RNA polymerase II transcription factor binding	MF
403	GO:0001191	1	1	0.981689	1	0	0.0174556	8	transcriptional repressor activity, RNA polymerase II transcription factor binding	MF
404	GO:0001227	1	1	0.984514	1	0	0.0130917	6	transcriptional repressor activity, RNA polymerase II transcription regulatory region sequence-specific binding	MF
405	GO:0001228	1	1	0.889173	1	0	0.117825	54	transcriptional activator activity, RNA polymerase II transcription regulatory region sequence-specific binding	MF
406	GO:0001300	1	1	0.997378	1	0	0.00218195	1	chronological cell aging	BP
407	GO:0001302	1	1	0.998591	1	0	0.00218195	1	replicative cell aging	BP
408	GO:0001401	1	1	0.994935	1	0	0.0043639	2	mitochondrial sorting and assembly machinery complex	CC
409	GO:0001504	1	1	0.997274	1	0	0.00218195	1	neurotransmitter uptake	BP
410	GO:0001505	1	1	0.982653	1	0	0.0152737	7	regulation of neurotransmitter levels	BP
411	GO:0001508	1	1	0.991211	1	0	0.0087278	4	action potential	BP
412	GO:0001510	1	1	0.87932	1	0	0.120007	55	RNA methylation	BP
413	GO:0001516	1	1	0.997525	1	0	0.00218195	1	prostaglandin biosynthetic process	BP
414	GO:0001522	1	1	0.94676	1	0	0.0545488	25	pseudouridine synthesis	BP
415	GO:0001523	1	1	0.997481	1	0	0.00218195	1	retinoid metabolic process	BP
416	GO:0001525	1	1	0.983212	1	0	0.0152737	7	angiogenesis	BP
417	GO:0001530	1	1	0.997434	1	0	0.00218195	1	lipopolysaccharide binding	MF
418	GO:0001539	1	1	0.997209	1	0	0.00218195	1	cilium or flagellum-dependent cell motility	BP
419	GO:0001541	1	1	0.993931	1	0	0.00654585	3	ovarian follicle development	BP
421	GO:0001560	1	1	0.995524	1	0	0.0043639	2	regulation of cell growth by extracellular stimulus	BP
422	GO:0001561	1	1	0.998425	1	0	0.00218195	1	fatty acid alpha-oxidation	BP
423	GO:0001568	1	1	0.997209	1	0	0.00218195	1	blood vessel development	BP
424	GO:0001570	1	1	0.997213	1	0	0.00218195	1	vasculogenesis	BP
425	GO:0001575	1	1	0.997654	1	0	0.00218195	1	globoside metabolic process	BP
426	GO:0001576	1	1	0.997654	1	0	0.00218195	1	globoside biosynthetic process	BP
427	GO:0001578	1	1	0.971378	1	0	0.0283654	13	microtubule bundle formation	BP
428	GO:0001635	1	1	0.997892	1	0	0.00218195	1	calcitonin gene-related peptide receptor activity	MF
429	GO:0001649	1	1	0.99354	1	0	0.00654585	3	osteoblast differentiation	BP
430	GO:0001650	1	1	0.973012	1	0	0.0240015	11	fibrillar center	CC
431	GO:0001653	1	1	0.975706	1	0	0.0261834	12	peptide receptor activity	MF
432	GO:0001654	1	1	0.985464	1	0	0.0152737	7	eye development	BP
433	GO:0001656	1	1	0.997212	1	0	0.00218195	1	metanephros development	BP
434	GO:0001658	1	1	0.997231	1	0	0.00218195	1	branching involved in ureteric bud morphogenesis	BP
435	GO:0001662	1	1	0.997258	1	0	0.00218195	1	behavioral fear response	BP
436	GO:0001664	1	1	0.98346	1	0	0.0152737	7	G-protein coupled receptor binding	MF
437	GO:0001666	1	1	0.898771	1	0	0.10037	46	response to hypoxia	BP
438	GO:0001667	1	1	0.985938	1	0	0.0130917	6	ameboidal-type cell migration	BP
439	GO:0001669	1	1	0.987516	1	0	0.0109098	5	acrosomal vesicle	CC
440	GO:0001671	1	1	0.960715	1	0	0.0370932	17	ATPase activator activity	MF
441	GO:0001672	1	1	0.997209	1	0	0.00218195	1	regulation of chromatin assembly or disassembly	BP
442	GO:0001673	1	1	0.989065	1	0	0.0109098	5	male germ cell nucleus	CC
443	GO:0001675	1	1	0.99727	1	0	0.00218195	1	acrosome assembly	BP
444	GO:0001676	1	1	0.970083	1	0	0.0283654	13	long-chain fatty acid metabolic process	BP
445	GO:0001678	1	1	0.972213	1	0	0.0283654	13	cellular glucose homeostasis	BP
446	GO:0001680	1	1	0.997298	1	0	0.00218195	1	tRNA 3'-terminal CCA addition	BP
447	GO:0001682	1	1	0.987159	1	0	0.0152737	7	tRNA 5'-leader removal	BP
448	GO:0001701	1	1	0.992397	1	0	0.00654585	3	in utero embryonic development	BP
449	GO:0001703	1	1	0.995851	1	0	0.0043639	2	gastrulation with mouth forming first	BP
450	GO:0001708	1	1	0.96287	1	0	0.0370932	17	cell fate specification	BP
451	GO:0001709	1	1	0.974662	1	0	0.0240015	11	cell fate determination	BP
452	GO:0001716	1	1	0.997209	1	0	0.00218195	1	L-amino-acid oxidase activity	MF
453	GO:0001727	1	1	0.994121	1	0	0.00654585	3	lipid kinase activity	MF
454	GO:0001729	1	1	0.996708	1	0	0.0043639	2	ceramide kinase activity	MF
455	GO:0001731	1	1	0.990437	1	0	0.0087278	4	formation of translation preinitiation complex	BP
456	GO:0001732	1	1	0.997932	1	0	0.00218195	1	formation of cytoplasmic translation initiation complex	BP
457	GO:0001735	1	1	0.997221	1	0	0.00218195	1	prenylcysteine oxidase activity	MF
458	GO:0001736	1	1	0.987889	1	0	0.0152737	7	establishment of planar polarity	BP
459	GO:0001737	1	1	0.997797	1	0	0.00218195	1	establishment of imaginal disc-derived wing hair orientation	BP
460	GO:0001738	1	1	0.997797	1	0	0.00218195	1	morphogenesis of a polarized epithelium	BP
461	GO:0001750	1	1	0.997383	1	0	0.00218195	1	photoreceptor outer segment	CC
462	GO:0001752	1	1	0.997797	1	0	0.00218195	1	compound eye photoreceptor fate commitment	BP
463	GO:0001756	1	1	0.992066	1	0	0.00654585	3	somitogenesis	BP
464	GO:0001763	1	1	0.937476	1	0	0.0654585	30	morphogenesis of a branching structure	BP
465	GO:0001764	1	1	0.995445	1	0	0.0043639	2	neuron migration	BP
466	GO:0001775	1	1	0.950048	1	0	0.0480029	22	cell activation	BP
467	GO:0001789	1	1	0.998427	1	0	0.00218195	1	G-protein coupled receptor signaling pathway, coupled to S1P second messenger	BP
468	GO:0001817	1	1	0.970193	1	0	0.0305473	14	regulation of cytokine production	BP
469	GO:0001818	1	1	0.988326	1	0	0.0109098	5	negative regulation of cytokine production	BP
470	GO:0001819	1	1	0.985441	1	0	0.0152737	7	positive regulation of cytokine production	BP
471	GO:0001822	1	1	0.988151	1	0	0.0109098	5	kidney development	BP
472	GO:0001824	1	1	0.992649	1	0	0.00654585	3	blastocyst development	BP
473	GO:0001825	1	1	0.997399	1	0	0.00218195	1	blastocyst formation	BP
474	GO:0001829	1	1	0.990855	1	0	0.0087278	4	trophectodermal cell differentiation	BP
475	GO:0001833	1	1	0.995479	1	0	0.0043639	2	inner cell mass cell proliferation	BP
476	GO:0001838	1	1	0.997209	1	0	0.00218195	1	embryonic epithelial tube formation	BP
477	GO:0001841	1	1	0.997209	1	0	0.00218195	1	neural tube formation	BP
478	GO:0001843	1	1	0.998197	1	0	0.00218195	1	neural tube closure	BP
480	GO:0001872	1	1	0.977891	1	0	0.0240015	11	(1->3)-beta-D-glucan binding	MF
481	GO:0001881	1	1	0.995627	1	0	0.0043639	2	receptor recycling	BP
484	GO:0001887	1	1	0.989377	1	0	0.0087278	4	selenium compound metabolic process	BP
485	GO:0001889	1	1	0.994313	1	0	0.00654585	3	liver development	BP
486	GO:0001894	1	1	0.992913	1	0	0.00654585	3	tissue homeostasis	BP
487	GO:0001896	1	1	0.998042	1	0	0.00218195	1	autolysis	BP
488	GO:0001906	1	1	0.984397	1	0	0.0174556	8	cell killing	BP
489	GO:0001917	1	1	0.997481	1	0	0.00218195	1	photoreceptor inner segment	CC
490	GO:0001919	1	1	0.996729	1	0	0.0043639	2	regulation of receptor recycling	BP
491	GO:0001927	1	1	0.981862	1	0	0.0174556	8	exocyst assembly	BP
494	GO:0001934	1	1	0.922124	1	0	0.0741863	34	positive regulation of protein phosphorylation	BP
495	GO:0001936	1	1	0.994216	1	0	0.00654585	3	regulation of endothelial cell proliferation	BP
496	GO:0001937	1	1	0.997587	1	0	0.00218195	1	negative regulation of endothelial cell proliferation	BP
497	GO:0001938	1	1	0.996621	1	0	0.0043639	2	positive regulation of endothelial cell proliferation	BP
498	GO:0001944	1	1	0.938247	1	0	0.0654585	30	vasculature development	BP
499	GO:0001947	1	1	0.992711	1	0	0.00654585	3	heart looping	BP
500	GO:0001948	1	1	0.997515	1	0	0.00218195	1
501	GO:0001952	1	1	0.997344	1	0	0.00218195	1	regulation of cell-matrix adhesion	BP
502	GO:0001953	1	1	0.997344	1	0	0.00218195	1	negative regulation of cell-matrix adhesion	BP
503	GO:0001956	1	1	0.990771	1	0	0.0087278	4	positive regulation of neurotransmitter secretion	BP
504	GO:0001959	1	1	0.992115	1	0	0.00654585	3	regulation of cytokine-mediated signaling pathway	BP
505	GO:0001960	1	1	0.994556	1	0	0.0043639	2	negative regulation of cytokine-mediated signaling pathway	BP
506	GO:0001961	1	1	0.994846	1	0	0.0043639	2	positive regulation of cytokine-mediated signaling pathway	BP
507	GO:0001964	1	1	0.992585	1	0	0.00654585	3	startle response	BP
508	GO:0001975	1	1	0.998022	1	0	0.00218195	1	response to amphetamine	BP
509	GO:0002009	1	1	0.976174	1	0	0.0218195	10	morphogenesis of an epithelium	BP
510	GO:0002011	1	1	0.998138	1	0	0.00218195	1	morphogenesis of an epithelial sheet	BP
511	GO:0002020	1	1	0.979786	1	0	0.0196376	9	protease binding	MF
512	GO:0002027	1	1	0.996142	1	0	0.0043639	2	regulation of heart rate	BP
513	GO:0002028	1	1	0.993087	1	0	0.00654585	3	regulation of sodium ion transport	BP
514	GO:0002039	1	1	0.991788	1	0	0.00654585	3	p53 binding	MF
515	GO:0002052	1	1	0.997209	1	0	0.00218195	1	positive regulation of neuroblast proliferation	BP
516	GO:0002064	1	1	0.987654	1	0	0.0109098	5	epithelial cell development	BP
517	GO:0002066	1	1	0.987654	1	0	0.0109098	5	columnar/cuboidal epithelial cell development	BP
518	GO:0002069	1	1	0.997397	1	0	0.00218195	1	columnar/cuboidal epithelial cell maturation	BP
519	GO:0002070	1	1	0.997397	1	0	0.00218195	1	epithelial cell maturation	BP
520	GO:0002071	1	1	0.997397	1	0	0.00218195	1	glandular epithelial cell maturation	BP
521	GO:0002076	1	1	0.997209	1	0	0.00218195	1	osteoblast development	BP
522	GO:0002083	1	1	0.997458	1	0	0.00218195	1	4-hydroxybenzoate decaprenyltransferase activity	MF
523	GO:0002084	1	1	0.987265	1	0	0.0130917	6	protein depalmitoylation	BP
524	GO:0002090	1	1	0.988764	1	0	0.0109098	5	regulation of receptor internalization	BP
525	GO:0002092	1	1	0.988764	1	0	0.0109098	5	positive regulation of receptor internalization	BP
526	GO:0002094	1	1	0.994268	1	0	0.00654585	3	polyprenyltransferase activity	MF
527	GO:0002097	1	1	0.971841	1	0	0.0240015	11	tRNA wobble base modification	BP
528	GO:0002098	1	1	0.979596	1	0	0.0174556	8	tRNA wobble uridine modification	BP
529	GO:0002100	1	1	0.994865	1	0	0.0043639	2	tRNA wobble adenosine to inosine editing	BP
530	GO:0002101	1	1	0.997209	1	0	0.00218195	1	tRNA wobble cytosine modification	BP
531	GO:0002118	1	1	0.992585	1	0	0.00654585	3	aggressive behavior	BP
532	GO:0002119	1	1	0.998322	1	0	0.00218195	1	nematode larval development	BP
533	GO:0002121	1	1	0.992585	1	0	0.00654585	3	inter-male aggressive behavior	BP
534	GO:0002128	1	1	0.99582	1	0	0.0043639	2	tRNA nucleoside ribose methylation	BP
535	GO:0002130	1	1	0.998311	1	0	0.00218195	1	wobble position ribose methylation	BP
536	GO:0002131	1	1	0.998311	1	0	0.00218195	1	wobble position cytosine ribose methylation	BP
537	GO:0002132	1	1	0.998311	1	0	0.00218195	1	wobble position uridine ribose methylation	BP
538	GO:0002143	1	1	0.995373	1	0	0.0043639	2	tRNA wobble position uridine thiolation	BP
539	GO:0002151	1	1	0.994434	1	0	0.0043639	2	G-quadruplex RNA binding	MF
540	GO:0002155	1	1	0.993178	1	0	0.00654585	3	regulation of thyroid hormone mediated signaling pathway	BP
541	GO:0002161	1	1	0.977587	1	0	0.0196376	9	aminoacyl-tRNA editing activity	MF
542	GO:0002164	1	1	0.998322	1	0	0.00218195	1	larval development	BP
543	GO:0002178	1	1	0.993489	1	0	0.00654585	3	palmitoyltransferase complex	CC
544	GO:0002181	1	1	0.954784	1	0	0.0501849	23	cytoplasmic translation	BP
545	GO:0002183	1	1	0.981299	1	0	0.0174556	8	cytoplasmic translational initiation	BP
546	GO:0002184	1	1	0.992195	1	0	0.0087278	4	cytoplasmic translational termination	BP
547	GO:0002188	1	1	0.99193	1	0	0.0087278	4	translation reinitiation	BP
548	GO:0002190	1	1	0.993015	1	0	0.00654585	3	cap-independent translational initiation	BP
549	GO:0002192	1	1	0.993015	1	0	0.00654585	3	IRES-dependent translational initiation of linear mRNA	BP
550	GO:0002200	1	1	0.995302	1	0	0.0043639	2	somatic diversification of immune receptors	BP
551	GO:0002204	1	1	0.99791	1	0	0.00218195	1	somatic recombination of immunoglobulin genes involved in immune response	BP
552	GO:0002208	1	1	0.99791	1	0	0.00218195	1	somatic diversification of immunoglobulins involved in immune response	BP
553	GO:0002209	1	1	0.997258	1	0	0.00218195	1	behavioral defense response	BP
554	GO:0002213	1	1	0.982399	1	0	0.0174556	8	defense response to insect	BP
555	GO:0002215	1	1	0.993494	1	0	0.00654585	3	defense response to nematode	BP
556	GO:0002218	1	1	0.909974	1	0	0.08946	41	activation of innate immune response	BP
557	GO:0002220	1	1	0.991598	1	0	0.0087278	4	innate immune response activating cell surface receptor signaling pathway	BP
558	GO:0002221	1	1	0.990797	1	0	0.0087278	4	pattern recognition receptor signaling pathway	BP
559	GO:0002223	1	1	0.995653	1	0	0.0043639	2	stimulatory C-type lectin receptor signaling pathway	BP
560	GO:0002229	1	1	0.891735	1	0	0.117825	54	defense response to oomycetes	BP
561	GO:0002230	1	1	0.985202	1	0	0.0130917	6	positive regulation of defense response to virus by host	BP
562	GO:0002237	1	1	0.909308	1	0	0.10037	46	response to molecule of bacterial origin	BP
563	GO:0002238	1	1	0.965194	1	0	0.0370932	17	response to molecule of fungal origin	BP
564	GO:0002239	1	1	0.870226	1	0	0.146191	67	response to oomycetes	BP
565	GO:0002240	1	1	0.99572	1	0	0.0043639	2	response to molecule of oomycetes origin	BP
566	GO:0002244	1	1	0.989951	1	0	0.0109098	5	hematopoietic progenitor cell differentiation	BP
567	GO:0002250	1	1	0.995012	1	0	0.0043639	2	adaptive immune response	BP
568	GO:0002252	1	1	0.81759	1	0	0.18983	87	immune effector process	BP
569	GO:0002253	1	1	0.907427	1	0	0.0916419	42	activation of immune response	BP
570	GO:0002254	1	1	0.994707	1	0	0.0043639	2	kinin cascade	BP
571	GO:0002263	1	1	0.963954	1	0	0.0349112	16	cell activation involved in immune response	BP
572	GO:0002274	1	1	0.965975	1	0	0.0327293	15	myeloid leukocyte activation	BP
573	GO:0002275	1	1	0.965975	1	0	0.0327293	15	myeloid cell activation involved in immune response	BP
574	GO:0002283	1	1	0.965975	1	0	0.0327293	15	neutrophil activation involved in immune response	BP
575	GO:0002285	1	1	0.99791	1	0	0.00218195	1	lymphocyte activation involved in immune response	BP
576	GO:0002312	1	1	0.99791	1	0	0.00218195	1	B cell activation involved in immune response	BP
577	GO:0002353	1	1	0.994707	1	0	0.0043639	2	plasma kallikrein-kinin cascade	BP
578	GO:0002361	1	1	0.998463	1	0	0.00218195	1	CD4-positive, CD25-positive, alpha-beta regulatory T cell differentiation	BP
579	GO:0002366	1	1	0.963954	1	0	0.0349112	16	leukocyte activation involved in immune response	BP
581	GO:0002377	1	1	0.997209	1	0	0.00218195	1	immunoglobulin production	BP
582	GO:0002429	1	1	0.98883	1	0	0.0109098	5	immune response-activating cell surface receptor signaling pathway	BP
583	GO:0002440	1	1	0.997209	1	0	0.00218195	1	production of molecular mediator of immune response	BP
584	GO:0002474	1	1	0.98404	1	0	0.0152737	7	antigen processing and presentation of peptide antigen via MHC class I	BP
585	GO:0002478	1	1	0.986795	1	0	0.0130917	6	antigen processing and presentation of exogenous peptide antigen	BP
586	GO:0002479	1	1	0.995653	1	0	0.0043639	2	antigen processing and presentation of exogenous peptide antigen via MHC class I, TAP-dependent	BP
587	GO:0002495	1	1	0.983665	1	0	0.0152737	7	antigen processing and presentation of peptide antigen via MHC class II	BP
588	GO:0002504	1	1	0.983665	1	0	0.0152737	7	antigen processing and presentation of peptide or polysaccharide antigen via MHC class II	BP
589	GO:0002521	1	1	0.992896	1	0	0.00654585	3	leukocyte differentiation	BP
590	GO:0002526	1	1	0.994707	1	0	0.0043639	2	acute inflammatory response	BP
591	GO:0002532	1	1	0.994699	1	0	0.0043639	2	production of molecular mediator involved in inflammatory response	BP
592	GO:0002538	1	1	0.997471	1	0	0.00218195	1	arachidonic acid metabolite production involved in inflammatory response	BP
593	GO:0002539	1	1	0.997471	1	0	0.00218195	1	prostaglandin production involved in inflammatory response	BP
594	GO:0002562	1	1	0.99791	1	0	0.00218195	1	somatic diversification of immune receptors via germline recombination within a single locus	BP
595	GO:0002576	1	1	0.988715	1	0	0.0109098	5	platelet degranulation	BP
596	GO:0002637	1	1	0.99443	1	0	0.0043639	2	regulation of immunoglobulin production	BP
597	GO:0002639	1	1	0.99443	1	0	0.0043639	2	positive regulation of immunoglobulin production	BP
598	GO:0002643	1	1	0.997907	1	0	0.00218195	1	regulation of tolerance induction	BP
599	GO:0002679	1	1	0.989092	1	0	0.0109098	5	respiratory burst involved in defense response	BP
600	GO:0002682	1	1	0.769464	1	0	0.253106	116	regulation of immune system process	BP
601	GO:0002683	1	1	0.925037	1	0	0.0763683	35	negative regulation of immune system process	BP
602	GO:0002684	1	1	0.856918	1	0	0.146191	67	positive regulation of immune system process	BP
603	GO:0002694	1	1	0.992348	1	0	0.00654585	3	regulation of leukocyte activation	BP
604	GO:0002695	1	1	0.997907	1	0	0.00218195	1	negative regulation of leukocyte activation	BP
605	GO:0002696	1	1	0.99443	1	0	0.0043639	2	positive regulation of leukocyte activation	BP
606	GO:0002697	1	1	0.959016	1	0	0.0392751	18	regulation of immune effector process	BP
607	GO:0002698	1	1	0.987161	1	0	0.0130917	6	negative regulation of immune effector process	BP
608	GO:0002699	1	1	0.99443	1	0	0.0043639	2	positive regulation of immune effector process	BP
609	GO:0002700	1	1	0.99443	1	0	0.0043639	2	regulation of production of molecular mediator of immune response	BP
610	GO:0002702	1	1	0.99443	1	0	0.0043639	2	positive regulation of production of molecular mediator of immune response	BP
611	GO:0002703	1	1	0.99443	1	0	0.0043639	2	regulation of leukocyte mediated immunity	BP
612	GO:0002705	1	1	0.99443	1	0	0.0043639	2	positive regulation of leukocyte mediated immunity	BP
613	GO:0002706	1	1	0.99443	1	0	0.0043639	2	regulation of lymphocyte mediated immunity	BP
614	GO:0002708	1	1	0.99443	1	0	0.0043639	2	positive regulation of lymphocyte mediated immunity	BP
615	GO:0002712	1	1	0.99443	1	0	0.0043639	2	regulation of B cell mediated immunity	BP
616	GO:0002714	1	1	0.99443	1	0	0.0043639	2	positive regulation of B cell mediated immunity	BP
617	GO:0002752	1	1	0.995928	1	0	0.0043639	2	cell surface pattern recognition receptor signaling pathway	BP
618	GO:0002757	1	1	0.983734	1	0	0.0152737	7	immune response-activating signal transduction	BP
619	GO:0002758	1	1	0.986489	1	0	0.0130917	6	innate immune response-activating signal transduction	BP
620	GO:0002761	1	1	0.994749	1	0	0.0043639	2	regulation of myeloid leukocyte differentiation	BP
621	GO:0002763	1	1	0.997216	1	0	0.00218195	1	positive regulation of myeloid leukocyte differentiation	BP
622	GO:0002764	1	1	0.977525	1	0	0.0218195	10	immune response-regulating signaling pathway	BP
623	GO:0002768	1	1	0.986988	1	0	0.0130917	6	immune response-regulating cell surface receptor signaling pathway	BP
624	GO:0002790	1	1	0.997937	1	0	0.00218195	1	peptide secretion	BP
625	GO:0002791	1	1	0.99314	1	0	0.00654585	3	regulation of peptide secretion	BP
626	GO:0002792	1	1	0.995104	1	0	0.0043639	2	negative regulation of peptide secretion	BP
627	GO:0002793	1	1	0.995921	1	0	0.0043639	2	positive regulation of peptide secretion	BP
628	GO:0002819	1	1	0.99443	1	0	0.0043639	2	regulation of adaptive immune response	BP
629	GO:0002821	1	1	0.99443	1	0	0.0043639	2	positive regulation of adaptive immune response	BP
630	GO:0002822	1	1	0.99443	1	0	0.0043639	2	regulation of adaptive immune response based on somatic recombination of immune receptors built from immunoglobulin superfamily domains	BP
631	GO:0002824	1	1	0.99443	1	0	0.0043639	2	positive regulation of adaptive immune response based on somatic recombination of immune receptors built from immunoglobulin superfamily domains	BP
632	GO:0002831	1	1	0.763086	1	0	0.26838	123	regulation of response to biotic stimulus	BP
633	GO:0002832	1	1	0.939089	1	0	0.0632766	29	negative regulation of response to biotic stimulus	BP
634	GO:0002833	1	1	0.901511	1	0	0.102552	47	positive regulation of response to biotic stimulus	BP
635	GO:0002889	1	1	0.99443	1	0	0.0043639	2	regulation of immunoglobulin mediated immune response	BP
636	GO:0002891	1	1	0.99443	1	0	0.0043639	2	positive regulation of immunoglobulin mediated immune response	BP
637	GO:0002931	1	1	0.992032	1	0	0.00654585	3	response to ischemia	BP
638	GO:0002938	1	1	0.997505	1	0	0.00218195	1	tRNA guanine ribose methylation	BP
639	GO:0002940	1	1	0.993336	1	0	0.00654585	3	tRNA N2-guanine methylation	BP
640	GO:0002949	1	1	0.991994	1	0	0.00654585	3	tRNA threonylcarbamoyladenosine modification	BP
641	GO:0003002	1	1	0.752424	1	0	0.27929	128	regionalization	BP
643	GO:0003007	1	1	0.997212	1	0	0.00218195	1	heart morphogenesis	BP
644	GO:0003008	1	1	0.925318	1	0	0.0741863	34	system process	BP
645	GO:0003012	1	1	0.99628	1	0	0.0043639	2	muscle system process	BP
646	GO:0003013	1	1	0.994866	1	0	0.0043639	2	circulatory system process	BP
647	GO:0003014	1	1	0.997338	1	0	0.00218195	1	renal system process	BP
648	GO:0003018	1	1	0.997651	1	0	0.00218195	1	vascular process in circulatory system	BP
649	GO:0003032	1	1	0.991908	1	0	0.00654585	3	detection of oxygen	BP
650	GO:0003085	1	1	0.994707	1	0	0.0043639	2	negative regulation of systemic arterial blood pressure	BP
651	GO:0003094	1	1	0.997338	1	0	0.00218195	1	glomerular filtration	BP
652	GO:0003143	1	1	0.989939	1	0	0.0087278	4	embryonic heart tube morphogenesis	BP
653	GO:0003146	1	1	0.997209	1	0	0.00218195	1	heart jogging	BP
654	GO:0003151	1	1	0.997212	1	0	0.00218195	1	outflow tract morphogenesis	BP
655	GO:0003156	1	1	0.99154	1	0	0.0087278	4	regulation of animal organ formation	BP
656	GO:0003254	1	1	0.993087	1	0	0.00654585	3	regulation of membrane depolarization	BP
657	GO:0003279	1	1	0.998263	1	0	0.00218195	1	cardiac septum development	BP
658	GO:0003283	1	1	0.998263	1	0	0.00218195	1	atrial septum development	BP
659	GO:0003330	1	1	0.998205	1	0	0.00218195	1	regulation of extracellular matrix constituent secretion	BP
660	GO:0003331	1	1	0.998205	1	0	0.00218195	1	positive regulation of extracellular matrix constituent secretion	BP
661	GO:0003333	1	1	0.911977	1	0	0.08946	41	amino acid transmembrane transport	BP
662	GO:0003341	1	1	0.99549	1	0	0.0043639	2	cilium movement	BP
663	GO:0003351	1	1	0.99549	1	0	0.0043639	2	epithelial cilium movement	BP
664	GO:0003352	1	1	0.995119	1	0	0.0043639	2	regulation of cilium movement	BP
665	GO:0003356	1	1	0.997223	1	0	0.00218195	1	regulation of cilium beat frequency	BP
666	GO:0003376	1	1	0.998145	1	0	0.00218195	1	sphingosine-1-phosphate signaling pathway	BP
667	GO:0003382	1	1	0.998138	1	0	0.00218195	1	epithelial cell morphogenesis	BP
668	GO:0003400	1	1	0.988185	1	0	0.0109098	5	regulation of COPII vesicle coating	BP
672	GO:0003678	1	1	0.891011	1	0	0.104734	48	DNA helicase activity	MF
673	GO:0003680	1	1	0.954577	1	0	0.045821	21	AT DNA binding	MF
674	GO:0003681	1	1	0.998169	1	0	0.00218195	1	bent DNA binding	MF
675	GO:0003682	1	1	0.740311	1	0	0.285836	131	chromatin binding	MF
676	GO:0003684	1	1	0.927483	1	0	0.0698224	32	damaged DNA binding	MF
677	GO:0003688	1	1	0.980453	1	0	0.0196376	9	DNA replication origin binding	MF
678	GO:0003689	1	1	0.992121	1	0	0.00654585	3	DNA clamp loader activity	MF
679	GO:0003690	1	1	0.765091	1	0	0.266198	122	double-stranded DNA binding	MF
680	GO:0003691	1	1	0.964311	1	0	0.0370932	17	double-stranded telomeric DNA binding	MF
681	GO:0003697	1	1	0.850929	1	0	0.159282	73	single-stranded DNA binding	MF
683	GO:0003712	1	1	0.806907	1	0	0.209467	96	transcription cofactor activity	MF
684	GO:0003713	1	1	0.9022	1	0	0.0981878	45	transcription coactivator activity	MF
685	GO:0003714	1	1	0.932176	1	0	0.0698224	32	transcription corepressor activity	MF
686	GO:0003720	1	1	0.997219	1	0	0.00218195	1	telomerase activity	MF
687	GO:0003721	1	1	0.997219	1	0	0.00218195	1	telomerase RNA reverse transcriptase activity	MF
688	GO:0003723	1	1	0.0170405	1	0	3.77914	1732	RNA binding	MF
689	GO:0003724	1	1	0.803248	1	0	0.198557	91	RNA helicase activity	MF
690	GO:0003725	1	1	0.96124	1	0	0.0370932	17	double-stranded RNA binding	MF
691	GO:0003726	1	1	0.997422	1	0	0.00218195	1	double-stranded RNA adenosine deaminase activity	MF
692	GO:0003727	1	1	0.850596	1	0	0.1571	72	single-stranded RNA binding	MF
693	GO:0003729	1	1	0.561531	1	0	0.569489	261	mRNA binding	MF
694	GO:0003730	1	1	0.965528	1	0	0.0327293	15	mRNA 3'-UTR binding	MF
695	GO:0003735	1	1	0.581234	1	0	0.6044	277	structural constituent of ribosome	MF
696	GO:0003743	1	1	0.854493	1	0	0.152737	70	translation initiation factor activity	MF
697	GO:0003746	1	1	0.943991	1	0	0.0589127	27	translation elongation factor activity	MF
698	GO:0003747	1	1	0.972747	1	0	0.0261834	12	translation release factor activity	MF
699	GO:0003755	1	1	0.887568	1	0	0.122189	56	peptidyl-prolyl cis-trans isomerase activity	MF
700	GO:0003756	1	1	0.95508	1	0	0.043639	20	protein disulfide isomerase activity	MF
701	GO:0003774	1	1	0.819276	1	0	0.183284	84	motor activity	MF
702	GO:0003777	1	1	0.861902	1	0	0.133099	61	microtubule motor activity	MF
703	GO:0003779	1	1	0.901096	1	0	0.10037	46	actin binding	MF
704	GO:0003785	1	1	0.99392	1	0	0.00654585	3	actin monomer binding	MF
705	GO:0003796	1	1	0.997559	1	0	0.00218195	1	lysozyme activity	MF
706	GO:0003823	1	1	0.99521	1	0	0.0043639	2	antigen binding	MF
708	GO:0003825	1	1	0.991839	1	0	0.0087278	4	alpha,alpha-trehalose-phosphate synthase (UDP-forming) activity	MF
709	GO:0003827	1	1	0.997334	1	0	0.00218195	1	alpha-1,3-mannosylglycoprotein 2-beta-N-acetylglucosaminyltransferase activity	MF
710	GO:0003830	1	1	0.991628	1	0	0.0087278	4	beta-1,4-mannosylglycoprotein 4-beta-N-acetylglucosaminyltransferase activity	MF
711	GO:0003837	1	1	0.997487	1	0	0.00218195	1	beta-ureidopropionase activity	MF
712	GO:0003838	1	1	0.997488	1	0	0.00218195	1	sterol 24-C-methyltransferase activity	MF
713	GO:0003839	1	1	0.995611	1	0	0.0043639	2	gamma-glutamylcyclotransferase activity	MF
714	GO:0003840	1	1	0.992278	1	0	0.00654585	3
715	GO:0003841	1	1	0.982942	1	0	0.0152737	7	1-acylglycerol-3-phosphate O-acyltransferase activity	MF
716	GO:0003843	1	1	0.952586	1	0	0.0480029	22	1,3-beta-D-glucan synthase activity	MF
717	GO:0003844	1	1	0.992319	1	0	0.00654585	3	1,4-alpha-glucan branching enzyme activity	MF
719	GO:0003848	1	1	0.99605	1	0	0.0043639	2	2-amino-4-hydroxy-6-hydroxymethyldihydropteridine diphosphokinase activity	MF
720	GO:0003849	1	1	0.991627	1	0	0.0087278	4	3-deoxy-7-phosphoheptulonate synthase activity	MF
721	GO:0003852	1	1	0.997299	1	0	0.00218195	1	2-isopropylmalate synthase activity	MF
722	GO:0003854	1	1	0.989256	1	0	0.0109098	5	3-beta-hydroxy-delta5-steroid dehydrogenase activity	MF
723	GO:0003855	1	1	0.994759	1	0	0.0043639	2	3-dehydroquinate dehydratase activity	MF
724	GO:0003856	1	1	0.994985	1	0	0.0043639	2	3-dehydroquinate synthase activity	MF
725	GO:0003857	1	1	0.992038	1	0	0.00654585	3	3-hydroxyacyl-CoA dehydrogenase activity	MF
726	GO:0003858	1	1	0.997587	1	0	0.00218195	1	3-hydroxybutyrate dehydrogenase activity	MF
727	GO:0003860	1	1	0.989138	1	0	0.0109098	5	3-hydroxyisobutyryl-CoA hydrolase activity	MF
728	GO:0003861	1	1	0.994397	1	0	0.00654585	3	3-isopropylmalate dehydratase activity	MF
729	GO:0003862	1	1	0.99387	1	0	0.00654585	3	3-isopropylmalate dehydrogenase activity	MF
730	GO:0003863	1	1	0.992949	1	0	0.0087278	4	3-methyl-2-oxobutanoate dehydrogenase (2-methylpropanoyl-transferring) activity	MF
731	GO:0003864	1	1	0.998386	1	0	0.00218195	1	3-methyl-2-oxobutanoate hydroxymethyltransferase activity	MF
732	GO:0003865	1	1	0.992739	1	0	0.00654585	3	3-oxo-5-alpha-steroid 4-dehydrogenase activity	MF
733	GO:0003866	1	1	0.997433	1	0	0.00218195	1	3-phosphoshikimate 1-carboxyvinyltransferase activity	MF
734	GO:0003867	1	1	0.993448	1	0	0.00654585	3	4-aminobutyrate transaminase activity	MF
735	GO:0003868	1	1	0.997479	1	0	0.00218195	1	4-hydroxyphenylpyruvate dioxygenase activity	MF
736	GO:0003871	1	1	0.993533	1	0	0.00654585	3	5-methyltetrahydropteroyltriglutamate-homocysteine S-methyltransferase activity	MF
737	GO:0003872	1	1	0.983761	1	0	0.0130917	6	6-phosphofructokinase activity	MF
738	GO:0003873	1	1	0.995428	1	0	0.0043639	2	6-phosphofructo-2-kinase activity	MF
739	GO:0003876	1	1	0.988009	1	0	0.0109098	5	AMP deaminase activity	MF
740	GO:0003878	1	1	0.993627	1	0	0.00654585	3	ATP citrate synthase activity	MF
741	GO:0003879	1	1	0.997465	1	0	0.00218195	1	ATP phosphoribosyltransferase activity	MF
742	GO:0003880	1	1	0.994966	1	0	0.0043639	2	protein C-terminal carboxyl O-methyltransferase activity	MF
743	GO:0003881	1	1	0.998278	1	0	0.00218195	1	CDP-diacylglycerol-inositol 3-phosphatidyltransferase activity	MF
744	GO:0003882	1	1	0.99833	1	0	0.00218195	1	CDP-diacylglycerol-serine O-phosphatidyltransferase activity	MF
745	GO:0003883	1	1	0.994557	1	0	0.0043639	2	CTP synthase activity	MF
746	GO:0003885	1	1	0.991359	1	0	0.0087278	4	D-arabinono-1,4-lactone oxidase activity	MF
747	GO:0003886	1	1	0.987201	1	0	0.0130917	6	DNA (cytosine-5-)-methyltransferase activity	MF
748	GO:0003887	1	1	0.900289	1	0	0.0981878	45	DNA-directed DNA polymerase activity	MF
749	GO:0003896	1	1	0.986888	1	0	0.0130917	6	DNA primase activity	MF
750	GO:0003899	1	1	0.885638	1	0	0.128735	59	DNA-directed 5'-3' RNA polymerase activity	MF
751	GO:0003904	1	1	0.998713	1	0	0.00218195	1	deoxyribodipyrimidine photo-lyase activity	MF
752	GO:0003905	1	1	0.986916	1	0	0.0130917	6	alkylbase DNA N-glycosylase activity	MF
753	GO:0003906	1	1	0.975991	1	0	0.0218195	10	DNA-(apurinic or apyrimidinic site) lyase activity	MF
754	GO:0003909	1	1	0.98078	1	0	0.0196376	9	DNA ligase activity	MF
755	GO:0003910	1	1	0.98078	1	0	0.0196376	9	DNA ligase (ATP) activity	MF
756	GO:0003913	1	1	0.991949	1	0	0.0087278	4	DNA photolyase activity	MF
757	GO:0003914	1	1	0.997271	1	0	0.00218195	1	DNA (6-4) photolyase activity	MF
758	GO:0003916	1	1	0.966792	1	0	0.0327293	15	DNA topoisomerase activity	MF
759	GO:0003917	1	1	0.985416	1	0	0.0152737	7	DNA topoisomerase type I activity	MF
760	GO:0003918	1	1	0.981108	1	0	0.0174556	8	DNA topoisomerase type II (ATP-hydrolyzing) activity	MF
761	GO:0003919	1	1	0.985758	1	0	0.0130917	6	FMN adenylyltransferase activity	MF
762	GO:0003921	1	1	0.997927	1	0	0.00218195	1	GMP synthase activity	MF
763	GO:0003922	1	1	0.991728	1	0	0.0087278	4	GMP synthase (glutamine-hydrolyzing) activity	MF
764	GO:0003923	1	1	0.99473	1	0	0.0043639	2	GPI-anchor transamidase activity	MF
765	GO:0003924	1	1	0.786923	1	0	0.231287	106	GTPase activity	MF
766	GO:0003933	1	1	0.98673	1	0	0.0109098	5	GTP cyclohydrolase activity	MF
767	GO:0003934	1	1	0.997356	1	0	0.00218195	1	GTP cyclohydrolase I activity	MF
768	GO:0003935	1	1	0.989347	1	0	0.0087278	4	GTP cyclohydrolase II activity	MF
769	GO:0003937	1	1	0.997373	1	0	0.00218195	1	IMP cyclohydrolase activity	MF
770	GO:0003938	1	1	0.989913	1	0	0.0109098	5	IMP dehydrogenase activity	MF
771	GO:0003939	1	1	0.997445	1	0	0.00218195	1	L-iditol 2-dehydrogenase activity	MF
772	GO:0003941	1	1	0.997317	1	0	0.00218195	1	L-serine ammonia-lyase activity	MF
773	GO:0003942	1	1	0.994924	1	0	0.0043639	2	N-acetyl-gamma-glutamyl-phosphate reductase activity	MF
774	GO:0003949	1	1	0.998372	1	0	0.00218195	1	1-(5-phosphoribosyl)-5-[(5-phosphoribosylamino)methylideneamino]imidazole-4-carboxamide isomerase activity	MF
775	GO:0003950	1	1	0.982031	1	0	0.0174556	8	NAD+ ADP-ribosyltransferase activity	MF
776	GO:0003951	1	1	0.989737	1	0	0.0109098	5	NAD+ kinase activity	MF
777	GO:0003952	1	1	0.997209	1	0	0.00218195	1	NAD+ synthase (glutamine-hydrolyzing) activity	MF
778	GO:0003954	1	1	0.921374	1	0	0.087278	40	NADH dehydrogenase activity	MF
779	GO:0003955	1	1	0.979677	1	0	0.0218195	10	NAD(P)H dehydrogenase (quinone) activity	MF
780	GO:0003958	1	1	0.990144	1	0	0.0109098	5	NADPH-hemoprotein reductase activity	MF
781	GO:0003959	1	1	0.99469	1	0	0.0043639	2	NADPH dehydrogenase activity	MF
782	GO:0003960	1	1	0.996235	1	0	0.0043639	2	NADPH:quinone reductase activity	MF
783	GO:0003962	1	1	0.993438	1	0	0.00654585	3	cystathionine gamma-synthase activity	MF
784	GO:0003964	1	1	0.815128	1	0	0.207285	95	RNA-directed DNA polymerase activity	MF
785	GO:0003968	1	1	0.986532	1	0	0.0109098	5	RNA-directed 5'-3' RNA polymerase activity	MF
786	GO:0003972	1	1	0.997894	1	0	0.00218195	1	RNA ligase (ATP) activity	MF
787	GO:0003973	1	1	0.98556	1	0	0.0130917	6	(S)-2-hydroxy-acid oxidase activity	MF
788	GO:0003975	1	1	0.997314	1	0	0.00218195	1	UDP-N-acetylglucosamine-dolichyl-phosphate N-acetylglucosaminephosphotransferase activity	MF
789	GO:0003977	1	1	0.997376	1	0	0.00218195	1	UDP-N-acetylglucosamine diphosphorylase activity	MF
790	GO:0003978	1	1	0.986752	1	0	0.0152737	7	UDP-glucose 4-epimerase activity	MF
791	GO:0003979	1	1	0.993363	1	0	0.00654585	3	UDP-glucose 6-dehydrogenase activity	MF
792	GO:0003980	1	1	0.995099	1	0	0.0043639	2	UDP-glucose:glycoprotein glucosyltransferase activity	MF
793	GO:0003983	1	1	0.984535	1	0	0.0152737	7	UTP:glucose-1-phosphate uridylyltransferase activity	MF
794	GO:0003984	1	1	0.990894	1	0	0.0087278	4	acetolactate synthase activity	MF
795	GO:0003985	1	1	0.994868	1	0	0.0043639	2	acetyl-CoA C-acetyltransferase activity	MF
796	GO:0003986	1	1	0.997455	1	0	0.00218195	1	acetyl-CoA hydrolase activity	MF
797	GO:0003987	1	1	0.991989	1	0	0.00654585	3	acetate-CoA ligase activity	MF
798	GO:0003988	1	1	0.988991	1	0	0.0109098	5	acetyl-CoA C-acyltransferase activity	MF
799	GO:0003989	1	1	0.9763	1	0	0.0218195	10	acetyl-CoA carboxylase activity	MF
800	GO:0003991	1	1	0.99756	1	0	0.00218195	1	acetylglutamate kinase activity	MF
801	GO:0003992	1	1	0.997452	1	0	0.00218195	1	N2-acetyl-L-ornithine:2-oxoglutarate 5-aminotransferase activity	MF
802	GO:0003993	1	1	0.898283	1	0	0.102552	47	acid phosphatase activity	MF
803	GO:0003994	1	1	0.985719	1	0	0.0152737	7	aconitate hydratase activity	MF
804	GO:0003995	1	1	0.977532	1	0	0.0218195	10	acyl-CoA dehydrogenase activity	MF
805	GO:0003997	1	1	0.982073	1	0	0.0174556	8	acyl-CoA oxidase activity	MF
806	GO:0003998	1	1	0.997961	1	0	0.00218195	1	acylphosphatase activity	MF
807	GO:0003999	1	1	0.993926	1	0	0.00654585	3	adenine phosphoribosyltransferase activity	MF
808	GO:0004000	1	1	0.990586	1	0	0.0087278	4	adenosine deaminase activity	MF
809	GO:0004001	1	1	0.990029	1	0	0.0109098	5	adenosine kinase activity	MF
810	GO:0004003	1	1	0.915205	1	0	0.0829141	38	ATP-dependent DNA helicase activity	MF
811	GO:0004004	1	1	0.806818	1	0	0.194194	89	ATP-dependent RNA helicase activity	MF
812	GO:0004008	1	1	0.998572	1	0	0.00218195	1	copper-exporting ATPase activity	MF
813	GO:0004012	1	1	0.959427	1	0	0.043639	20	phospholipid-translocating ATPase activity	MF
814	GO:0004013	1	1	0.992909	1	0	0.0087278	4	adenosylhomocysteinase activity	MF
815	GO:0004014	1	1	0.987115	1	0	0.0130917	6	adenosylmethionine decarboxylase activity	MF
816	GO:0004015	1	1	0.997209	1	0	0.00218195	1	adenosylmethionine-8-amino-7-oxononanoate transaminase activity	MF
817	GO:0004016	1	1	0.997209	1	0	0.00218195	1	adenylate cyclase activity	MF
818	GO:0004017	1	1	0.975121	1	0	0.0261834	12	adenylate kinase activity	MF
819	GO:0004018	1	1	0.997362	1	0	0.00218195	1	N6-(1,2-dicarboxyethyl)AMP AMP-lyase (fumarate-forming) activity	MF
820	GO:0004019	1	1	0.993268	1	0	0.0087278	4	adenylosuccinate synthase activity	MF
821	GO:0004020	1	1	0.998048	1	0	0.00218195	1	adenylylsulfate kinase activity	MF
822	GO:0004021	1	1	0.987311	1	0	0.0130917	6	L-alanine:2-oxoglutarate aminotransferase activity	MF
823	GO:0004022	1	1	0.98132	1	0	0.0196376	9	alcohol dehydrogenase (NAD) activity	MF
824	GO:0004026	1	1	0.998582	1	0	0.00218195	1	alcohol O-acetyltransferase activity	MF
825	GO:0004028	1	1	0.994925	1	0	0.00654585	3	3-chloroallyl aldehyde dehydrogenase activity	MF
826	GO:0004029	1	1	0.96821	1	0	0.0349112	16	aldehyde dehydrogenase (NAD) activity	MF
827	GO:0004030	1	1	0.985585	1	0	0.0174556	8	aldehyde dehydrogenase [NAD(P)+] activity	MF
828	GO:0004031	1	1	0.979424	1	0	0.0196376	9	aldehyde oxidase activity	MF
829	GO:0004033	1	1	0.984299	1	0	0.0152737	7	aldo-keto reductase (NADP) activity	MF
830	GO:0004034	1	1	0.988982	1	0	0.0109098	5	aldose 1-epimerase activity	MF
831	GO:0004038	1	1	0.997452	1	0	0.00218195	1	allantoinase activity	MF
832	GO:0004040	1	1	0.977621	1	0	0.0218195	10	amidase activity	MF
833	GO:0004042	1	1	0.992726	1	0	0.00654585	3	acetyl-CoA:L-glutamate N-acetyltransferase activity	MF
834	GO:0004044	1	1	0.995574	1	0	0.0043639	2	amidophosphoribosyltransferase activity	MF
835	GO:0004045	1	1	0.986139	1	0	0.0152737	7	aminoacyl-tRNA hydrolase activity	MF
836	GO:0004046	1	1	0.994879	1	0	0.0043639	2	aminoacylase activity	MF
837	GO:0004047	1	1	0.99622	1	0	0.0043639	2	aminomethyltransferase activity	MF
838	GO:0004048	1	1	0.995572	1	0	0.0043639	2	anthranilate phosphoribosyltransferase activity	MF
839	GO:0004049	1	1	0.992917	1	0	0.00654585	3	anthranilate synthase activity	MF
840	GO:0004053	1	1	0.998116	1	0	0.00218195	1	arginase activity	MF
841	GO:0004055	1	1	0.997165	1	0	0.0043639	2	argininosuccinate synthase activity	MF
842	GO:0004056	1	1	0.997367	1	0	0.00218195	1	argininosuccinate lyase activity	MF
843	GO:0004057	1	1	0.998019	1	0	0.00218195	1	arginyltransferase activity	MF
844	GO:0004059	1	1	0.99601	1	0	0.0043639	2	aralkylamine N-acetyltransferase activity	MF
845	GO:0004061	1	1	0.991203	1	0	0.0087278	4	arylformamidase activity	MF
846	GO:0004066	1	1	0.993299	1	0	0.00654585	3	asparagine synthase (glutamine-hydrolyzing) activity	MF
847	GO:0004067	1	1	0.996167	1	0	0.0043639	2	asparaginase activity	MF
848	GO:0004069	1	1	0.978859	1	0	0.0196376	9	L-aspartate:2-oxoglutarate aminotransferase activity	MF
849	GO:0004070	1	1	0.997922	1	0	0.00218195	1	aspartate carbamoyltransferase activity	MF
850	GO:0004072	1	1	0.993145	1	0	0.00654585	3	aspartate kinase activity	MF
851	GO:0004073	1	1	0.9975	1	0	0.00218195	1	aspartate-semialdehyde dehydrogenase activity	MF
852	GO:0004075	1	1	0.990083	1	0	0.0087278	4	biotin carboxylase activity	MF
853	GO:0004076	1	1	0.997513	1	0	0.00218195	1	biotin synthase activity	MF
854	GO:0004077	1	1	0.997463	1	0	0.00218195	1	biotin-[acetyl-CoA-carboxylase] ligase activity	MF
855	GO:0004078	1	1	0.997463	1	0	0.00218195	1	biotin-[methylcrotonoyl-CoA-carboxylase] ligase activity	MF
856	GO:0004081	1	1	0.998167	1	0	0.00218195	1	bis(5'-nucleosyl)-tetraphosphatase (asymmetrical) activity	MF
857	GO:0004083	1	1	0.997231	1	0	0.00218195	1	bisphosphoglycerate 2-phosphatase activity	MF
858	GO:0004084	1	1	0.987459	1	0	0.0130917	6	branched-chain-amino-acid transaminase activity	MF
859	GO:0004088	1	1	0.994653	1	0	0.0043639	2	carbamoyl-phosphate synthase (glutamine-hydrolyzing) activity	MF
860	GO:0004089	1	1	0.974477	1	0	0.0261834	12	carbonate dehydratase activity	MF
861	GO:0004090	1	1	0.992084	1	0	0.0087278	4	carbonyl reductase (NADPH) activity	MF
862	GO:0004096	1	1	0.997271	1	0	0.00218195	1	catalase activity	MF
863	GO:0004097	1	1	0.985445	1	0	0.0152737	7	catechol oxidase activity	MF
864	GO:0004103	1	1	0.993475	1	0	0.00654585	3	choline kinase activity	MF
865	GO:0004105	1	1	0.994663	1	0	0.00654585	3	choline-phosphate cytidylyltransferase activity	MF
866	GO:0004106	1	1	0.994806	1	0	0.0043639	2	chorismate mutase activity	MF
867	GO:0004107	1	1	0.997348	1	0	0.00218195	1	chorismate synthase activity	MF
868	GO:0004108	1	1	0.995459	1	0	0.0043639	2	citrate (Si)-synthase activity	MF
869	GO:0004109	1	1	0.994732	1	0	0.0043639	2	coproporphyrinogen oxidase activity	MF
870	GO:0004112	1	1	0.997898	1	0	0.00218195	1	cyclic-nucleotide phosphodiesterase activity	MF
871	GO:0004113	1	1	0.997898	1	0	0.00218195	1	2',3'-cyclic-nucleotide 3'-phosphodiesterase activity	MF
872	GO:0004121	1	1	0.998713	1	0	0.00218195	1	cystathionine beta-lyase activity	MF
873	GO:0004123	1	1	0.99611	1	0	0.0043639	2	cystathionine gamma-lyase activity	MF
874	GO:0004124	1	1	0.9835	1	0	0.0152737	7	cysteine synthase activity	MF
875	GO:0004126	1	1	0.997617	1	0	0.00218195	1	cytidine deaminase activity	MF
876	GO:0004127	1	1	0.99383	1	0	0.00654585	3	cytidylate kinase activity	MF
877	GO:0004128	1	1	0.990462	1	0	0.0087278	4	cytochrome-b5 reductase activity, acting on NAD(P)H	MF
878	GO:0004129	1	1	0.978012	1	0	0.0218195	10	cytochrome-c oxidase activity	MF
879	GO:0004130	1	1	0.989422	1	0	0.0109098	5	cytochrome-c peroxidase activity	MF
880	GO:0004132	1	1	0.997728	1	0	0.00218195	1	dCMP deaminase activity	MF
881	GO:0004133	1	1	0.987228	1	0	0.0109098	5	glycogen debranching enzyme activity	MF
882	GO:0004134	1	1	0.994481	1	0	0.0043639	2	4-alpha-glucanotransferase activity	MF
883	GO:0004137	1	1	0.997233	1	0	0.00218195	1	deoxycytidine kinase activity	MF
884	GO:0004140	1	1	0.998289	1	0	0.00218195	1	dephospho-CoA kinase activity	MF
885	GO:0004141	1	1	0.997209	1	0	0.00218195	1	dethiobiotin synthase activity	MF
886	GO:0004142	1	1	0.995045	1	0	0.0043639	2	diacylglycerol cholinephosphotransferase activity	MF
887	GO:0004143	1	1	0.990391	1	0	0.0109098	5	diacylglycerol kinase activity	MF
888	GO:0004144	1	1	0.975676	1	0	0.0218195	10	diacylglycerol O-acyltransferase activity	MF
889	GO:0004146	1	1	0.997339	1	0	0.00218195	1	dihydrofolate reductase activity	MF
890	GO:0004147	1	1	0.994773	1	0	0.00654585	3	dihydrolipoamide branched chain acyltransferase activity	MF
891	GO:0004148	1	1	0.991394	1	0	0.0087278	4	dihydrolipoyl dehydrogenase activity	MF
892	GO:0004149	1	1	0.998001	1	0	0.00218195	1	dihydrolipoyllysine-residue succinyltransferase activity	MF
893	GO:0004150	1	1	0.997889	1	0	0.00218195	1	dihydroneopterin aldolase activity	MF
894	GO:0004151	1	1	0.997505	1	0	0.00218195	1	dihydroorotase activity	MF
895	GO:0004152	1	1	0.997302	1	0	0.00218195	1	dihydroorotate dehydrogenase activity	MF
896	GO:0004156	1	1	0.99605	1	0	0.0043639	2	dihydropteroate synthase activity	MF
897	GO:0004157	1	1	0.997209	1	0	0.00218195	1	dihydropyrimidinase activity	MF
898	GO:0004159	1	1	0.998538	1	0	0.00218195	1	dihydrouracil dehydrogenase (NAD+) activity	MF
899	GO:0004160	1	1	0.997259	1	0	0.00218195	1	dihydroxy-acid dehydratase activity	MF
900	GO:0004161	1	1	0.981515	1	0	0.0174556	8	dimethylallyltranstransferase activity	MF
901	GO:0004163	1	1	0.993815	1	0	0.00654585	3	diphosphomevalonate decarboxylase activity	MF
902	GO:0004164	1	1	0.99773	1	0	0.00218195	1	diphthine synthase activity	MF
903	GO:0004165	1	1	0.978133	1	0	0.0240015	11	dodecenoyl-CoA delta-isomerase activity	MF
904	GO:0004167	1	1	0.994755	1	0	0.00654585	3	dopachrome isomerase activity	MF
905	GO:0004168	1	1	0.998279	1	0	0.00218195	1	dolichol kinase activity	MF
906	GO:0004169	1	1	0.997691	1	0	0.00218195	1	dolichyl-phosphate-mannose-protein mannosyltransferase activity	MF
907	GO:0004170	1	1	0.99797	1	0	0.00218195	1	dUTP diphosphatase activity	MF
908	GO:0004174	1	1	0.998473	1	0	0.00218195	1	electron-transferring-flavoprotein dehydrogenase activity	MF
909	GO:0004175	1	1	0.424139	1	0	0.846597	388	endopeptidase activity	MF
910	GO:0004176	1	1	0.950486	1	0	0.0480029	22	ATP-dependent peptidase activity	MF
911	GO:0004177	1	1	0.931332	1	0	0.0632766	29	aminopeptidase activity	MF
912	GO:0004180	1	1	0.907607	1	0	0.0960058	44	carboxypeptidase activity	MF
913	GO:0004181	1	1	0.992857	1	0	0.00654585	3	metallocarboxypeptidase activity	MF
914	GO:0004185	1	1	0.934961	1	0	0.0654585	30	serine-type carboxypeptidase activity	MF
915	GO:0004190	1	1	0.716342	1	0	0.342566	157	aspartic-type endopeptidase activity	MF
916	GO:0004197	1	1	0.942326	1	0	0.0610946	28	cysteine-type endopeptidase activity	MF
917	GO:0004198	1	1	0.989432	1	0	0.0109098	5	calcium-dependent cysteine-type endopeptidase activity	MF
918	GO:0004222	1	1	0.865116	1	0	0.135281	62	metalloendopeptidase activity	MF
919	GO:0004252	1	1	0.777963	1	0	0.248742	114	serine-type endopeptidase activity	MF
920	GO:0004298	1	1	0.961048	1	0	0.0392751	18	threonine-type endopeptidase activity	MF
921	GO:0004300	1	1	0.990018	1	0	0.0087278	4	enoyl-CoA hydratase activity	MF
922	GO:0004301	1	1	0.977438	1	0	0.0240015	11	epoxide hydrolase activity	MF
923	GO:0004303	1	1	0.997682	1	0	0.00218195	1	estradiol 17-beta-dehydrogenase activity	MF
924	GO:0004305	1	1	0.997411	1	0	0.00218195	1	ethanolamine kinase activity	MF
925	GO:0004306	1	1	0.994965	1	0	0.0043639	2	ethanolamine-phosphate cytidylyltransferase activity	MF
926	GO:0004307	1	1	0.997374	1	0	0.00218195	1	ethanolaminephosphotransferase activity	MF
927	GO:0004309	1	1	0.997209	1	0	0.00218195	1	exopolyphosphatase activity	MF
928	GO:0004310	1	1	0.99602	1	0	0.0043639	2	farnesyl-diphosphate farnesyltransferase activity	MF
929	GO:0004311	1	1	0.978731	1	0	0.0218195	10	farnesyltranstransferase activity	MF
930	GO:0004312	1	1	0.932195	1	0	0.0720044	33	fatty acid synthase activity	MF
931	GO:0004314	1	1	0.997469	1	0	0.00218195	1	[acyl-carrier-protein] S-malonyltransferase activity	MF
932	GO:0004315	1	1	0.981428	1	0	0.0174556	8	3-oxoacyl-[acyl-carrier-protein] synthase activity	MF
933	GO:0004316	1	1	0.991337	1	0	0.0087278	4	3-oxoacyl-[acyl-carrier-protein] reductase (NADPH) activity	MF
934	GO:0004318	1	1	0.995682	1	0	0.0043639	2	enoyl-[acyl-carrier-protein] reductase (NADH) activity	MF
935	GO:0004320	1	1	0.9964	1	0	0.0043639	2	oleoyl-[acyl-carrier-protein] hydrolase activity	MF
936	GO:0004321	1	1	0.983116	1	0	0.0152737	7	fatty-acyl-CoA synthase activity	MF
937	GO:0004322	1	1	0.990321	1	0	0.0109098	5	ferroxidase activity	MF
938	GO:0004324	1	1	0.994995	1	0	0.0043639	2	ferredoxin-NADP+ reductase activity	MF
939	GO:0004325	1	1	0.987515	1	0	0.0130917	6	ferrochelatase activity	MF
940	GO:0004326	1	1	0.993368	1	0	0.00654585	3	tetrahydrofolylpolyglutamate synthase activity	MF
941	GO:0004328	1	1	0.989156	1	0	0.0109098	5	formamidase activity	MF
942	GO:0004329	1	1	0.997224	1	0	0.00218195	1	formate-tetrahydrofolate ligase activity	MF
943	GO:0004331	1	1	0.992672	1	0	0.00654585	3	fructose-2,6-bisphosphate 2-phosphatase activity	MF
944	GO:0004332	1	1	0.982908	1	0	0.0196376	9	fructose-bisphosphate aldolase activity	MF
945	GO:0004333	1	1	0.994155	1	0	0.00654585	3	fumarate hydratase activity	MF
946	GO:0004334	1	1	0.997454	1	0	0.00218195	1	fumarylacetoacetase activity	MF
947	GO:0004335	1	1	0.992254	1	0	0.0087278	4	galactokinase activity	MF
948	GO:0004337	1	1	0.980162	1	0	0.0196376	9	geranyltranstransferase activity	MF
949	GO:0004338	1	1	0.997478	1	0	0.00218195	1	glucan exo-1,3-beta-glucosidase activity	MF
950	GO:0004340	1	1	0.998421	1	0	0.00218195	1	glucokinase activity	MF
951	GO:0004343	1	1	0.998136	1	0	0.00218195	1	glucosamine 6-phosphate N-acetyltransferase activity	MF
952	GO:0004345	1	1	0.989449	1	0	0.0130917	6	glucose-6-phosphate dehydrogenase activity	MF
953	GO:0004347	1	1	0.995514	1	0	0.0043639	2	glucose-6-phosphate isomerase activity	MF
954	GO:0004348	1	1	0.994425	1	0	0.0043639	2	glucosylceramidase activity	MF
955	GO:0004349	1	1	0.990214	1	0	0.0109098	5	glutamate 5-kinase activity	MF
956	GO:0004350	1	1	0.990214	1	0	0.0109098	5	glutamate-5-semialdehyde dehydrogenase activity	MF
957	GO:0004351	1	1	0.991311	1	0	0.0109098	5	glutamate decarboxylase activity	MF
958	GO:0004352	1	1	0.989392	1	0	0.0130917	6	glutamate dehydrogenase (NAD+) activity	MF
959	GO:0004353	1	1	0.992744	1	0	0.0087278	4	glutamate dehydrogenase [NAD(P)+] activity	MF
960	GO:0004354	1	1	0.997927	1	0	0.00218195	1	glutamate dehydrogenase (NADP+) activity	MF
961	GO:0004356	1	1	0.986267	1	0	0.0152737	7	glutamate-ammonia ligase activity	MF
962	GO:0004357	1	1	0.99723	1	0	0.00218195	1	glutamate-cysteine ligase activity	MF
963	GO:0004358	1	1	0.997389	1	0	0.00218195	1	glutamate N-acetyltransferase activity	MF
964	GO:0004359	1	1	0.995926	1	0	0.0043639	2	glutaminase activity	MF
965	GO:0004360	1	1	0.997225	1	0	0.00218195	1	glutamine-fructose-6-phosphate transaminase (isomerizing) activity	MF
966	GO:0004362	1	1	0.990592	1	0	0.0087278	4	glutathione-disulfide reductase activity	MF
967	GO:0004363	1	1	0.997369	1	0	0.00218195	1	glutathione synthase activity	MF
968	GO:0004364	1	1	0.915423	1	0	0.0938239	43	glutathione transferase activity	MF
969	GO:0004365	1	1	0.985961	1	0	0.0152737	7	glyceraldehyde-3-phosphate dehydrogenase (NAD+) (phosphorylating) activity	MF
970	GO:0004366	1	1	0.986118	1	0	0.0130917	6	glycerol-3-phosphate O-acyltransferase activity	MF
971	GO:0004367	1	1	0.990444	1	0	0.0087278	4	glycerol-3-phosphate dehydrogenase [NAD+] activity	MF
972	GO:0004368	1	1	0.997278	1	0	0.00218195	1	glycerol-3-phosphate dehydrogenase activity	MF
973	GO:0004370	1	1	0.997338	1	0	0.00218195	1	glycerol kinase activity	MF
974	GO:0004371	1	1	0.997228	1	0	0.00218195	1	glycerone kinase activity	MF
975	GO:0004372	1	1	0.985516	1	0	0.0130917	6	glycine hydroxymethyltransferase activity	MF
976	GO:0004373	1	1	0.985509	1	0	0.0174556	8	glycogen (starch) synthase activity	MF
977	GO:0004375	1	1	0.997209	1	0	0.00218195	1	glycine dehydrogenase (decarboxylating) activity	MF
978	GO:0004376	1	1	0.990585	1	0	0.0087278	4	glycolipid mannosyltransferase activity	MF
979	GO:0004377	1	1	0.993153	1	0	0.00654585	3	GDP-Man:Man3GlcNAc2-PP-Dol alpha-1,2-mannosyltransferase activity	MF
980	GO:0004378	1	1	0.997415	1	0	0.00218195	1	GDP-Man:Man1GlcNAc2-PP-Dol alpha-1,3-mannosyltransferase activity	MF
981	GO:0004379	1	1	0.997451	1	0	0.00218195	1	glycylpeptide N-tetradecanoyltransferase activity	MF
982	GO:0004383	1	1	0.992795	1	0	0.0087278	4	guanylate cyclase activity	MF
983	GO:0004385	1	1	0.995039	1	0	0.0043639	2	guanylate kinase activity	MF
984	GO:0004386	1	1	0.60328	1	0	0.456028	209	helicase activity	MF
985	GO:0004392	1	1	0.995595	1	0	0.0043639	2	heme oxygenase (decyclizing) activity	MF
986	GO:0004395	1	1	0.99832	1	0	0.00218195	1	hexaprenyldihydroxybenzoate methyltransferase activity	MF
987	GO:0004396	1	1	0.974634	1	0	0.0261834	12	hexokinase activity	MF
988	GO:0004399	1	1	0.99742	1	0	0.00218195	1	histidinol dehydrogenase activity	MF
989	GO:0004400	1	1	0.997481	1	0	0.00218195	1	histidinol-phosphate transaminase activity	MF
990	GO:0004401	1	1	0.997496	1	0	0.00218195	1	histidinol-phosphatase activity	MF
991	GO:0004402	1	1	0.92644	1	0	0.0720044	33	histone acetyltransferase activity	MF
992	GO:0004407	1	1	0.977696	1	0	0.0218195	10	histone deacetylase activity	MF
993	GO:0004411	1	1	0.997247	1	0	0.00218195	1	homogentisate 1,2-dioxygenase activity	MF
994	GO:0004412	1	1	0.995921	1	0	0.0043639	2	homoserine dehydrogenase activity	MF
995	GO:0004413	1	1	0.997543	1	0	0.00218195	1	homoserine kinase activity	MF
996	GO:0004416	1	1	0.990421	1	0	0.0087278	4	hydroxyacylglutathione hydrolase activity	MF
997	GO:0004417	1	1	0.997693	1	0	0.00218195	1	hydroxyethylthiazole kinase activity	MF
998	GO:0004418	1	1	0.998648	1	0	0.00218195	1	hydroxymethylbilane synthase activity	MF
999	GO:0004419	1	1	0.99729	1	0	0.00218195	1	hydroxymethylglutaryl-CoA lyase activity	MF
1000	GO:0004420	1	1	0.994857	1	0	0.0043639	2	hydroxymethylglutaryl-CoA reductase (NADPH) activity	MF
1001	GO:0004421	1	1	0.997249	1	0	0.00218195	1	hydroxymethylglutaryl-CoA synthase activity	MF
1002	GO:0004422	1	1	0.997746	1	0	0.00218195	1	hypoxanthine phosphoribosyltransferase activity	MF
1003	GO:0004424	1	1	0.998243	1	0	0.00218195	1	imidazoleglycerol-phosphate dehydratase activity	MF
1004	GO:0004425	1	1	0.995872	1	0	0.0043639	2	indole-3-glycerol-phosphate synthase activity	MF
1005	GO:0004427	1	1	0.970004	1	0	0.0305473	14	inorganic diphosphatase activity	MF
1006	GO:0004430	1	1	0.977281	1	0	0.0196376	9	1-phosphatidylinositol 4-kinase activity	MF
1007	GO:0004435	1	1	0.9818	1	0	0.0174556	8	phosphatidylinositol phospholipase C activity	MF
1008	GO:0004436	1	1	0.997544	1	0	0.00218195	1	phosphatidylinositol diacylglycerol-lyase activity	MF
1009	GO:0004438	1	1	0.997209	1	0	0.00218195	1	phosphatidylinositol-3-phosphatase activity	MF
1011	GO:0004441	1	1	0.997463	1	0	0.00218195	1	inositol-1,4-bisphosphate 1-phosphatase activity	MF
1012	GO:0004445	1	1	0.990454	1	0	0.0087278	4	inositol-polyphosphate 5-phosphatase activity	MF
1013	GO:0004446	1	1	0.9973	1	0	0.00218195	1	inositol-hexakisphosphate phosphatase activity	MF
1014	GO:0004448	1	1	0.981114	1	0	0.0196376	9	isocitrate dehydrogenase activity	MF
1015	GO:0004449	1	1	0.990436	1	0	0.0109098	5	isocitrate dehydrogenase (NAD+) activity	MF
1016	GO:0004450	1	1	0.990591	1	0	0.0087278	4	isocitrate dehydrogenase (NADP+) activity	MF
1017	GO:0004452	1	1	0.997592	1	0	0.00218195	1	isopentenyl-diphosphate delta-isomerase activity	MF
1018	GO:0004454	1	1	0.99743	1	0	0.00218195	1	ketohexokinase activity	MF
1019	GO:0004455	1	1	0.99731	1	0	0.00218195	1	ketol-acid reductoisomerase activity	MF
1020	GO:0004457	1	1	0.989771	1	0	0.0087278	4	lactate dehydrogenase activity	MF
1021	GO:0004458	1	1	0.9946	1	0	0.0043639	2	D-lactate dehydrogenase (cytochrome) activity	MF
1022	GO:0004459	1	1	0.995146	1	0	0.0043639	2	L-lactate dehydrogenase activity	MF
1023	GO:0004462	1	1	0.987396	1	0	0.0130917	6	lactoylglutathione lyase activity	MF
1024	GO:0004463	1	1	0.997327	1	0	0.00218195	1	leukotriene-A4 hydrolase activity	MF
1025	GO:0004467	1	1	0.973436	1	0	0.0283654	13	long-chain fatty acid-CoA ligase activity	MF
1026	GO:0004470	1	1	0.984757	1	0	0.0152737	7	malic enzyme activity	MF
1027	GO:0004471	1	1	0.984757	1	0	0.0152737	7	malate dehydrogenase (decarboxylating) (NAD+) activity	MF
1028	GO:0004473	1	1	0.989085	1	0	0.0109098	5	malate dehydrogenase (decarboxylating) (NADP+) activity	MF
1029	GO:0004475	1	1	0.985177	1	0	0.0130917	6	mannose-1-phosphate guanylyltransferase activity	MF
1030	GO:0004476	1	1	0.993507	1	0	0.0087278	4	mannose-6-phosphate isomerase activity	MF
1031	GO:0004477	1	1	0.989509	1	0	0.0109098	5	methenyltetrahydrofolate cyclohydrolase activity	MF
1032	GO:0004478	1	1	0.992944	1	0	0.0087278	4	methionine adenosyltransferase activity	MF
1033	GO:0004479	1	1	0.997491	1	0	0.00218195	1	methionyl-tRNA formyltransferase activity	MF
1034	GO:0004482	1	1	0.990436	1	0	0.0109098	5	mRNA (guanine-N7-)-methyltransferase activity	MF
1035	GO:0004484	1	1	0.997219	1	0	0.00218195	1	mRNA guanylyltransferase activity	MF
1036	GO:0004485	1	1	0.994518	1	0	0.0043639	2	methylcrotonoyl-CoA carboxylase activity	MF
1037	GO:0004488	1	1	0.989509	1	0	0.0109098	5	methylenetetrahydrofolate dehydrogenase (NADP+) activity	MF
1038	GO:0004489	1	1	0.997299	1	0	0.00218195	1	methylenetetrahydrofolate reductase (NAD(P)H) activity	MF
1039	GO:0004491	1	1	0.997376	1	0	0.00218195	1	methylmalonate-semialdehyde dehydrogenase (acylating) activity	MF
1040	GO:0004493	1	1	0.997311	1	0	0.00218195	1	methylmalonyl-CoA epimerase activity	MF
1041	GO:0004496	1	1	0.997534	1	0	0.00218195	1	mevalonate kinase activity	MF
1043	GO:0004499	1	1	0.973695	1	0	0.0283654	13	N,N-dimethylaniline monooxygenase activity	MF
1044	GO:0004506	1	1	0.994624	1	0	0.0043639	2	squalene monooxygenase activity	MF
1045	GO:0004512	1	1	0.998718	1	0	0.00218195	1	inositol-3-phosphate synthase activity	MF
1046	GO:0004514	1	1	0.994545	1	0	0.0043639	2	nicotinate-nucleotide diphosphorylase (carboxylating) activity	MF
1047	GO:0004515	1	1	0.997891	1	0	0.00218195	1	nicotinate-nucleotide adenylyltransferase activity	MF
1048	GO:0004516	1	1	0.997248	1	0	0.00218195	1	nicotinate phosphoribosyltransferase activity	MF
1049	GO:0004517	1	1	0.997406	1	0	0.00218195	1	nitric-oxide synthase activity	MF
1051	GO:0004519	1	1	0.175588	1	0	1.67137	766	endonuclease activity	MF
1052	GO:0004520	1	1	0.914395	1	0	0.0829141	38	endodeoxyribonuclease activity	MF
1053	GO:0004521	1	1	0.784395	1	0	0.237833	109	endoribonuclease activity	MF
1054	GO:0004523	1	1	0.874821	1	0	0.130917	60	RNA-DNA hybrid ribonuclease activity	MF
1055	GO:0004525	1	1	0.972052	1	0	0.0261834	12	ribonuclease III activity	MF
1056	GO:0004526	1	1	0.981813	1	0	0.0218195	10	ribonuclease P activity	MF
1059	GO:0004529	1	1	0.965496	1	0	0.0327293	15	exodeoxyribonuclease activity	MF
1060	GO:0004532	1	1	0.92827	1	0	0.0785502	36	exoribonuclease activity	MF
1061	GO:0004534	1	1	0.98748	1	0	0.0130917	6	5'-3' exoribonuclease activity	MF
1062	GO:0004535	1	1	0.959754	1	0	0.043639	20	poly(A)-specific ribonuclease activity	MF
1063	GO:0004536	1	1	0.891919	1	0	0.106916	49	deoxyribonuclease activity	MF
1064	GO:0004540	1	1	0.722237	1	0	0.322929	148	ribonuclease activity	MF
1065	GO:0004549	1	1	0.977658	1	0	0.0261834	12	tRNA-specific ribonuclease activity	MF
1066	GO:0004550	1	1	0.991087	1	0	0.0109098	5	nucleoside diphosphate kinase activity	MF
1069	GO:0004555	1	1	0.992284	1	0	0.0087278	4	alpha,alpha-trehalase activity	MF
1070	GO:0004556	1	1	0.988974	1	0	0.0109098	5	alpha-amylase activity	MF
1071	GO:0004557	1	1	0.982551	1	0	0.0174556	8	alpha-galactosidase activity	MF
1072	GO:0004558	1	1	0.989607	1	0	0.0087278	4	alpha-1,4-glucosidase activity	MF
1073	GO:0004559	1	1	0.971495	1	0	0.0283654	13	alpha-mannosidase activity	MF
1074	GO:0004560	1	1	0.979459	1	0	0.0218195	10	alpha-L-fucosidase activity	MF
1075	GO:0004561	1	1	0.995736	1	0	0.0043639	2	alpha-N-acetylglucosaminidase activity	MF
1076	GO:0004563	1	1	0.992833	1	0	0.00654585	3	beta-N-acetylhexosaminidase activity	MF
1077	GO:0004564	1	1	0.966338	1	0	0.0327293	15	beta-fructofuranosidase activity	MF
1078	GO:0004565	1	1	0.928411	1	0	0.0763683	35	beta-galactosidase activity	MF
1079	GO:0004566	1	1	0.982117	1	0	0.0174556	8	beta-glucuronidase activity	MF
1080	GO:0004567	1	1	0.978604	1	0	0.0196376	9	beta-mannosidase activity	MF
1082	GO:0004571	1	1	0.985907	1	0	0.0130917	6	mannosyl-oligosaccharide 1,2-alpha-mannosidase activity	MF
1083	GO:0004572	1	1	0.993827	1	0	0.00654585	3	mannosyl-oligosaccharide 1,3-1,6-alpha-mannosidase activity	MF
1084	GO:0004573	1	1	0.997212	1	0	0.00218195	1	mannosyl-oligosaccharide glucosidase activity	MF
1085	GO:0004575	1	1	0.966338	1	0	0.0327293	15	sucrose alpha-glucosidase activity	MF
1086	GO:0004576	1	1	0.985691	1	0	0.0130917	6	oligosaccharyl transferase activity	MF
1087	GO:0004577	1	1	0.99624	1	0	0.0043639	2	N-acetylglucosaminyldiphosphodolichol N-acetylglucosaminyltransferase activity	MF
1088	GO:0004579	1	1	0.987776	1	0	0.0109098	5	dolichyl-diphosphooligosaccharide-protein glycotransferase activity	MF
1089	GO:0004581	1	1	0.995851	1	0	0.0043639	2	dolichyl-phosphate beta-glucosyltransferase activity	MF
1090	GO:0004582	1	1	0.995715	1	0	0.0043639	2	dolichyl-phosphate beta-D-mannosyltransferase activity	MF
1091	GO:0004583	1	1	0.997268	1	0	0.00218195	1	dolichyl-phosphate-glucose-glycolipid alpha-glucosyltransferase activity	MF
1092	GO:0004584	1	1	0.99852	1	0	0.00218195	1	dolichyl-phosphate-mannose-glycolipid alpha-mannosyltransferase activity	MF
1093	GO:0004585	1	1	0.997277	1	0	0.00218195	1	ornithine carbamoyltransferase activity	MF
1094	GO:0004586	1	1	0.997487	1	0	0.00218195	1	ornithine decarboxylase activity	MF
1095	GO:0004587	1	1	0.99737	1	0	0.00218195	1	ornithine-oxo-acid transaminase activity	MF
1096	GO:0004588	1	1	0.997423	1	0	0.00218195	1	orotate phosphoribosyltransferase activity	MF
1097	GO:0004590	1	1	0.997423	1	0	0.00218195	1	orotidine-5'-phosphate decarboxylase activity	MF
1098	GO:0004591	1	1	0.995288	1	0	0.0043639	2	oxoglutarate dehydrogenase (succinyl-transferring) activity	MF
1099	GO:0004592	1	1	0.998237	1	0	0.00218195	1	pantoate-beta-alanine ligase activity	MF
1100	GO:0004594	1	1	0.994651	1	0	0.0043639	2	pantothenate kinase activity	MF
1101	GO:0004595	1	1	0.996158	1	0	0.0043639	2	pantetheine-phosphate adenylyltransferase activity	MF
1102	GO:0004596	1	1	0.980266	1	0	0.0196376	9	peptide alpha-N-acetyltransferase activity	MF
1104	GO:0004602	1	1	0.977194	1	0	0.0261834	12	glutathione peroxidase activity	MF
1105	GO:0004604	1	1	0.998211	1	0	0.00218195	1	phosphoadenylyl-sulfate reductase (thioredoxin) activity	MF
1106	GO:0004605	1	1	0.993013	1	0	0.00654585	3	phosphatidate cytidylyltransferase activity	MF
1107	GO:0004607	1	1	0.998025	1	0	0.00218195	1	phosphatidylcholine-sterol O-acyltransferase activity	MF
1108	GO:0004609	1	1	0.990937	1	0	0.0087278	4	phosphatidylserine decarboxylase activity	MF
1109	GO:0004610	1	1	0.997255	1	0	0.00218195	1	phosphoacetylglucosamine mutase activity	MF
1110	GO:0004611	1	1	0.992145	1	0	0.0087278	4	phosphoenolpyruvate carboxykinase activity	MF
1111	GO:0004612	1	1	0.997218	1	0	0.00218195	1	phosphoenolpyruvate carboxykinase (ATP) activity	MF
1112	GO:0004614	1	1	0.989358	1	0	0.0109098	5	phosphoglucomutase activity	MF
1113	GO:0004615	1	1	0.992451	1	0	0.00654585	3	phosphomannomutase activity	MF
1114	GO:0004616	1	1	0.976621	1	0	0.0218195	10	phosphogluconate dehydrogenase (decarboxylating) activity	MF
1115	GO:0004617	1	1	0.988182	1	0	0.0109098	5	phosphoglycerate dehydrogenase activity	MF
1116	GO:0004618	1	1	0.994858	1	0	0.0043639	2	phosphoglycerate kinase activity	MF
1117	GO:0004619	1	1	0.988813	1	0	0.0109098	5	phosphoglycerate mutase activity	MF
1120	GO:0004623	1	1	0.989014	1	0	0.0109098	5	phospholipase A2 activity	MF
1121	GO:0004629	1	1	0.979328	1	0	0.0196376	9	phospholipase C activity	MF
1122	GO:0004630	1	1	0.963206	1	0	0.0370932	17	phospholipase D activity	MF
1123	GO:0004631	1	1	0.997416	1	0	0.00218195	1	phosphomevalonate kinase activity	MF
1124	GO:0004632	1	1	0.997979	1	0	0.00218195	1	phosphopantothenate--cysteine ligase activity	MF
1125	GO:0004633	1	1	0.995714	1	0	0.00654585	3	phosphopantothenoylcysteine decarboxylase activity	MF
1126	GO:0004634	1	1	0.983927	1	0	0.0152737	7	phosphopyruvate hydratase activity	MF
1127	GO:0004635	1	1	0.997301	1	0	0.00218195	1	phosphoribosyl-AMP cyclohydrolase activity	MF
1128	GO:0004636	1	1	0.997301	1	0	0.00218195	1	phosphoribosyl-ATP diphosphatase activity	MF
1129	GO:0004637	1	1	0.997342	1	0	0.00218195	1	phosphoribosylamine-glycine ligase activity	MF
1130	GO:0004638	1	1	0.995852	1	0	0.0043639	2	phosphoribosylaminoimidazole carboxylase activity	MF
1131	GO:0004639	1	1	0.997469	1	0	0.00218195	1	phosphoribosylaminoimidazolesuccinocarboxamide synthase activity	MF
1132	GO:0004640	1	1	0.997533	1	0	0.00218195	1	phosphoribosylanthranilate isomerase activity	MF
1133	GO:0004641	1	1	0.996572	1	0	0.0043639	2	phosphoribosylformylglycinamidine cyclo-ligase activity	MF
1134	GO:0004642	1	1	0.997209	1	0	0.00218195	1	phosphoribosylformylglycinamidine synthase activity	MF
1135	GO:0004643	1	1	0.997373	1	0	0.00218195	1	phosphoribosylaminoimidazolecarboxamide formyltransferase activity	MF
1136	GO:0004644	1	1	0.997574	1	0	0.00218195	1	phosphoribosylglycinamide formyltransferase activity	MF
1137	GO:0004645	1	1	0.98437	1	0	0.0174556	8	phosphorylase activity	MF
1138	GO:0004647	1	1	0.987492	1	0	0.0130917	6	phosphoserine phosphatase activity	MF
1139	GO:0004648	1	1	0.997351	1	0	0.00218195	1	O-phospho-L-serine:2-oxoglutarate aminotransferase activity	MF
1140	GO:0004649	1	1	0.997343	1	0	0.00218195	1	poly(ADP-ribose) glycohydrolase activity	MF
1141	GO:0004650	1	1	0.934138	1	0	0.0676405	31	polygalacturonase activity	MF
1142	GO:0004651	1	1	0.997219	1	0	0.00218195	1	polynucleotide 5'-phosphatase activity	MF
1143	GO:0004652	1	1	0.976723	1	0	0.0218195	10	polynucleotide adenylyltransferase activity	MF
1144	GO:0004654	1	1	0.992998	1	0	0.00654585	3	polyribonucleotide nucleotidyltransferase activity	MF
1145	GO:0004655	1	1	0.997209	1	0	0.00218195	1	porphobilinogen synthase activity	MF
1146	GO:0004656	1	1	0.984825	1	0	0.0152737	7	procollagen-proline 4-dioxygenase activity	MF
1147	GO:0004657	1	1	0.998773	1	0	0.00218195	1	proline dehydrogenase activity	MF
1148	GO:0004659	1	1	0.945355	1	0	0.0567307	26	prenyltransferase activity	MF
1149	GO:0004660	1	1	0.995016	1	0	0.0043639	2	protein farnesyltransferase activity	MF
1150	GO:0004661	1	1	0.991691	1	0	0.0087278	4	protein geranylgeranyltransferase activity	MF
1151	GO:0004662	1	1	0.995642	1	0	0.0043639	2	CAAX-protein geranylgeranyltransferase activity	MF
1152	GO:0004663	1	1	0.996031	1	0	0.0043639	2	Rab geranylgeranyltransferase activity	MF
1153	GO:0004664	1	1	0.992438	1	0	0.00654585	3	prephenate dehydratase activity	MF
1154	GO:0004665	1	1	0.997503	1	0	0.00218195	1	prephenate dehydrogenase (NADP+) activity	MF
1155	GO:0004668	1	1	0.997908	1	0	0.00218195	1	protein-arginine deiminase activity	MF
1156	GO:0004671	1	1	0.997603	1	0	0.00218195	1	protein C-terminal S-isoprenylcysteine carboxyl O-methyltransferase activity	MF
1158	GO:0004673	1	1	0.921988	1	0	0.0785502	36	protein histidine kinase activity	MF
1160	GO:0004675	1	1	0.662009	1	0	0.397115	182	transmembrane receptor protein serine/threonine kinase activity	MF
1161	GO:0004683	1	1	0.920205	1	0	0.0850961	39	calmodulin-dependent protein kinase activity	MF
1163	GO:0004702	1	1	0.844995	1	0	0.165828	76	signal transducer, downstream of receptor, with serine/threonine kinase activity	MF
1164	GO:0004706	1	1	0.998138	1	0	0.00218195	1	JUN kinase kinase kinase activity	MF
1165	GO:0004707	1	1	0.966593	1	0	0.0327293	15	MAP kinase activity	MF
1166	GO:0004708	1	1	0.990005	1	0	0.0087278	4	MAP kinase kinase activity	MF
1167	GO:0004709	1	1	0.93356	1	0	0.0720044	33	MAP kinase kinase kinase activity	MF
1168	GO:0004712	1	1	0.909321	1	0	0.0916419	42	protein serine/threonine/tyrosine kinase activity	MF
1169	GO:0004713	1	1	0.909651	1	0	0.0981878	45	protein tyrosine kinase activity	MF
1170	GO:0004714	1	1	0.96361	1	0	0.0370932	17	transmembrane receptor protein tyrosine kinase activity	MF
1171	GO:0004715	1	1	0.984298	1	0	0.0174556	8	non-membrane spanning protein tyrosine kinase activity	MF
1172	GO:0004719	1	1	0.997966	1	0	0.00218195	1	protein-L-isoaspartate (D-aspartate) O-methyltransferase activity	MF
1173	GO:0004721	1	1	0.698652	1	0	0.35784	164	phosphoprotein phosphatase activity	MF
1174	GO:0004722	1	1	0.827026	1	0	0.192012	88	protein serine/threonine phosphatase activity	MF
1175	GO:0004723	1	1	0.996	1	0	0.0043639	2	calcium-dependent protein serine/threonine phosphatase activity	MF
1176	GO:0004725	1	1	0.93891	1	0	0.0567307	26	protein tyrosine phosphatase activity	MF
1177	GO:0004729	1	1	0.995471	1	0	0.0043639	2	oxygen-dependent protoporphyrinogen oxidase activity	MF
1178	GO:0004730	1	1	0.997479	1	0	0.00218195	1	pseudouridylate synthase activity	MF
1179	GO:0004733	1	1	0.995368	1	0	0.0043639	2	pyridoxamine-phosphate oxidase activity	MF
1180	GO:0004735	1	1	0.997936	1	0	0.00218195	1	pyrroline-5-carboxylate reductase activity	MF
1181	GO:0004737	1	1	0.989103	1	0	0.0109098	5	pyruvate decarboxylase activity	MF
1182	GO:0004738	1	1	0.9906	1	0	0.0109098	5	pyruvate dehydrogenase activity	MF
1183	GO:0004739	1	1	0.9906	1	0	0.0109098	5	pyruvate dehydrogenase (acetyl-transferring) activity	MF
1184	GO:0004740	1	1	0.997388	1	0	0.00218195	1	pyruvate dehydrogenase (acetyl-transferring) kinase activity	MF
1185	GO:0004742	1	1	0.988426	1	0	0.0109098	5	dihydrolipoyllysine-residue acetyltransferase activity	MF
1186	GO:0004743	1	1	0.970904	1	0	0.0261834	12	pyruvate kinase activity	MF
1187	GO:0004745	1	1	0.997481	1	0	0.00218195	1	retinol dehydrogenase activity	MF
1188	GO:0004746	1	1	0.998491	1	0	0.00218195	1	riboflavin synthase activity	MF
1189	GO:0004747	1	1	0.988061	1	0	0.0130917	6	ribokinase activity	MF
1190	GO:0004748	1	1	0.988177	1	0	0.0109098	5	ribonucleoside-diphosphate reductase activity, thioredoxin disulfide as acceptor	MF
1191	GO:0004749	1	1	0.988196	1	0	0.0130917	6	ribose phosphate diphosphokinase activity	MF
1192	GO:0004750	1	1	0.994493	1	0	0.00654585	3	ribulose-phosphate 3-epimerase activity	MF
1193	GO:0004751	1	1	0.992699	1	0	0.00654585	3	ribose-5-phosphate isomerase activity	MF
1194	GO:0004753	1	1	0.997209	1	0	0.00218195	1	saccharopine dehydrogenase activity	MF
1195	GO:0004758	1	1	0.994691	1	0	0.0043639	2	serine C-palmitoyltransferase activity	MF
1196	GO:0004760	1	1	0.997537	1	0	0.00218195	1	serine-pyruvate transaminase activity	MF
1197	GO:0004764	1	1	0.994759	1	0	0.0043639	2	shikimate 3-dehydrogenase (NADP+) activity	MF
1198	GO:0004765	1	1	0.99747	1	0	0.00218195	1	shikimate kinase activity	MF
1199	GO:0004766	1	1	0.989749	1	0	0.0109098	5	spermidine synthase activity	MF
1200	GO:0004767	1	1	0.997379	1	0	0.00218195	1	sphingomyelin phosphodiesterase activity	MF
1201	GO:0004774	1	1	0.992727	1	0	0.0087278	4	succinate-CoA ligase activity	MF
1202	GO:0004775	1	1	0.992727	1	0	0.0087278	4	succinate-CoA ligase (ADP-forming) activity	MF
1203	GO:0004777	1	1	0.997223	1	0	0.00218195	1	succinate-semialdehyde dehydrogenase (NAD+) activity	MF
1204	GO:0004779	1	1	0.992857	1	0	0.00654585	3	sulfate adenylyltransferase activity	MF
1205	GO:0004780	1	1	0.998053	1	0	0.00218195	1	sulfate adenylyltransferase (ADP) activity	MF
1206	GO:0004781	1	1	0.994794	1	0	0.0043639	2	sulfate adenylyltransferase (ATP) activity	MF
1207	GO:0004784	1	1	0.985187	1	0	0.0152737	7	superoxide dismutase activity	MF
1208	GO:0004788	1	1	0.997698	1	0	0.00218195	1	thiamine diphosphokinase activity	MF
1209	GO:0004789	1	1	0.997386	1	0	0.00218195	1	thiamine-phosphate diphosphorylase activity	MF
1210	GO:0004791	1	1	0.948989	1	0	0.0545488	25	thioredoxin-disulfide reductase activity	MF
1211	GO:0004792	1	1	0.988377	1	0	0.0109098	5	thiosulfate sulfurtransferase activity	MF
1212	GO:0004793	1	1	0.9975	1	0	0.00218195	1	threonine aldolase activity	MF
1213	GO:0004794	1	1	0.992106	1	0	0.0087278	4	L-threonine ammonia-lyase activity	MF
1214	GO:0004795	1	1	0.995352	1	0	0.0043639	2	threonine synthase activity	MF
1215	GO:0004797	1	1	0.995755	1	0	0.0043639	2	thymidine kinase activity	MF
1216	GO:0004798	1	1	0.997476	1	0	0.00218195	1	thymidylate kinase activity	MF
1217	GO:0004799	1	1	0.997339	1	0	0.00218195	1	thymidylate synthase activity	MF
1218	GO:0004801	1	1	0.995083	1	0	0.0043639	2	sedoheptulose-7-phosphate:D-glyceraldehyde-3-phosphate glyceronetransferase activity	MF
1219	GO:0004802	1	1	0.990481	1	0	0.0087278	4	transketolase activity	MF
1220	GO:0004805	1	1	0.981696	1	0	0.0174556	8	trehalose-phosphatase activity	MF
1221	GO:0004806	1	1	0.965859	1	0	0.0327293	15	triglyceride lipase activity	MF
1222	GO:0004807	1	1	0.994768	1	0	0.00654585	3	triose-phosphate isomerase activity	MF
1223	GO:0004809	1	1	0.992001	1	0	0.0087278	4	tRNA (guanine-N2-)-methyltransferase activity	MF
1224	GO:0004810	1	1	0.997298	1	0	0.00218195	1	tRNA adenylyltransferase activity	MF
1225	GO:0004812	1	1	0.878712	1	0	0.117825	54	aminoacyl-tRNA ligase activity	MF
1226	GO:0004813	1	1	0.993222	1	0	0.0087278	4	alanine-tRNA ligase activity	MF
1227	GO:0004814	1	1	0.997269	1	0	0.00218195	1	arginine-tRNA ligase activity	MF
1228	GO:0004815	1	1	0.995163	1	0	0.0043639	2	aspartate-tRNA ligase activity	MF
1229	GO:0004816	1	1	0.991912	1	0	0.00654585	3	asparagine-tRNA ligase activity	MF
1230	GO:0004817	1	1	0.995645	1	0	0.0043639	2	cysteine-tRNA ligase activity	MF
1231	GO:0004818	1	1	0.992262	1	0	0.00654585	3	glutamate-tRNA ligase activity	MF
1232	GO:0004819	1	1	0.997212	1	0	0.00218195	1	glutamine-tRNA ligase activity	MF
1233	GO:0004820	1	1	0.993184	1	0	0.00654585	3	glycine-tRNA ligase activity	MF
1234	GO:0004821	1	1	0.994586	1	0	0.0043639	2	histidine-tRNA ligase activity	MF
1235	GO:0004822	1	1	0.993078	1	0	0.00654585	3	isoleucine-tRNA ligase activity	MF
1236	GO:0004823	1	1	0.994425	1	0	0.0043639	2	leucine-tRNA ligase activity	MF
1237	GO:0004824	1	1	0.994578	1	0	0.0043639	2	lysine-tRNA ligase activity	MF
1238	GO:0004825	1	1	0.98798	1	0	0.0109098	5	methionine-tRNA ligase activity	MF
1239	GO:0004826	1	1	0.988124	1	0	0.0109098	5	phenylalanine-tRNA ligase activity	MF
1240	GO:0004827	1	1	0.994687	1	0	0.0043639	2	proline-tRNA ligase activity	MF
1241	GO:0004828	1	1	0.995999	1	0	0.0043639	2	serine-tRNA ligase activity	MF
1242	GO:0004829	1	1	0.994516	1	0	0.0043639	2	threonine-tRNA ligase activity	MF
1243	GO:0004830	1	1	0.995365	1	0	0.0043639	2	tryptophan-tRNA ligase activity	MF
1244	GO:0004831	1	1	0.987778	1	0	0.0130917	6	tyrosine-tRNA ligase activity	MF
1245	GO:0004832	1	1	0.984498	1	0	0.0152737	7	valine-tRNA ligase activity	MF
1246	GO:0004834	1	1	0.990699	1	0	0.0087278	4	tryptophan synthase activity	MF
1247	GO:0004837	1	1	0.998108	1	0	0.00218195	1	tyrosine decarboxylase activity	MF
1248	GO:0004838	1	1	0.986245	1	0	0.0130917	6	L-tyrosine:2-oxoglutarate aminotransferase activity	MF
1250	GO:0004843	1	1	0.953455	1	0	0.043639	20	thiol-dependent ubiquitin-specific protease activity	MF
1251	GO:0004844	1	1	0.998328	1	0	0.00218195	1	uracil DNA N-glycosylase activity	MF
1252	GO:0004845	1	1	0.988528	1	0	0.0130917	6	uracil phosphoribosyltransferase activity	MF
1253	GO:0004846	1	1	0.994864	1	0	0.0043639	2	urate oxidase activity	MF
1254	GO:0004848	1	1	0.998547	1	0	0.00218195	1	ureidoglycolate hydrolase activity	MF
1255	GO:0004849	1	1	0.976826	1	0	0.0240015	11	uridine kinase activity	MF
1256	GO:0004851	1	1	0.99657	1	0	0.0043639	2	uroporphyrin-III C-methyltransferase activity	MF
1257	GO:0004852	1	1	0.995934	1	0	0.0043639	2	uroporphyrinogen-III synthase activity	MF
1258	GO:0004853	1	1	0.994956	1	0	0.0043639	2	uroporphyrinogen decarboxylase activity	MF
1259	GO:0004854	1	1	0.995983	1	0	0.0043639	2	xanthine dehydrogenase activity	MF
1260	GO:0004856	1	1	0.997314	1	0	0.00218195	1	xylulokinase activity	MF
1262	GO:0004860	1	1	0.978089	1	0	0.0218195	10	protein kinase inhibitor activity	MF
1263	GO:0004861	1	1	0.993548	1	0	0.00654585	3	cyclin-dependent protein serine/threonine kinase inhibitor activity	MF
1264	GO:0004864	1	1	0.971956	1	0	0.0305473	14	protein phosphatase inhibitor activity	MF
1265	GO:0004865	1	1	0.997329	1	0	0.00218195	1	protein serine/threonine phosphatase inhibitor activity	MF
1268	GO:0004869	1	1	0.989995	1	0	0.0109098	5	cysteine-type endopeptidase inhibitor activity	MF
1269	GO:0004871	1	1	0.342913	1	0	1.01897	467	signal transducer activity	MF
1271	GO:0004879	1	1	0.997214	1	0	0.00218195	1	nuclear receptor activity	MF
1272	GO:0004887	1	1	0.997214	1	0	0.00218195	1	thyroid hormone receptor activity	MF
1273	GO:0004888	1	1	0.585927	1	0	0.512758	235	transmembrane signaling receptor activity	MF
1274	GO:0004930	1	1	0.993523	1	0	0.00654585	3	G-protein coupled receptor activity	MF
1275	GO:0004970	1	1	0.972557	1	0	0.0240015	11	ionotropic glutamate receptor activity	MF
1276	GO:0005034	1	1	0.99479	1	0	0.0043639	2	osmosensor activity	MF
1278	GO:0005046	1	1	0.997555	1	0	0.00218195	1	KDEL sequence binding	MF
1279	GO:0005047	1	1	0.987806	1	0	0.0130917	6	signal recognition particle binding	MF
1280	GO:0005048	1	1	0.913215	1	0	0.0829141	38	signal sequence binding	MF
1281	GO:0005052	1	1	0.997217	1	0	0.00218195	1	peroxisome matrix targeting signal-1 binding	MF
1282	GO:0005057	1	1	0.762665	1	0	0.264016	121	signal transducer activity, downstream of receptor	MF
1283	GO:0005083	1	1	0.97965	1	0	0.0196376	9
1284	GO:0005085	1	1	0.874671	1	0	0.128735	59	guanyl-nucleotide exchange factor activity	MF
1285	GO:0005086	1	1	0.973455	1	0	0.0283654	13	ARF guanyl-nucleotide exchange factor activity	MF
1286	GO:0005088	1	1	0.947601	1	0	0.0501849	23	Ras guanyl-nucleotide exchange factor activity	MF
1287	GO:0005089	1	1	0.972594	1	0	0.0261834	12	Rho guanyl-nucleotide exchange factor activity	MF
1288	GO:0005090	1	1	0.990952	1	0	0.0087278	4	Sar guanyl-nucleotide exchange factor activity	MF
1289	GO:0005092	1	1	0.988597	1	0	0.0109098	5	GDP-dissociation inhibitor activity	MF
1290	GO:0005093	1	1	0.997439	1	0	0.00218195	1	Rab GDP-dissociation inhibitor activity	MF
1291	GO:0005094	1	1	0.993781	1	0	0.00654585	3	Rho GDP-dissociation inhibitor activity	MF
1292	GO:0005095	1	1	0.998427	1	0	0.00218195	1	GTPase inhibitor activity	MF
1293	GO:0005096	1	1	0.843303	1	0	0.159282	73	GTPase activator activity	MF
1295	GO:0005125	1	1	0.994998	1	0	0.0043639	2	cytokine activity	MF
1296	GO:0005126	1	1	0.997209	1	0	0.00218195	1	cytokine receptor binding	MF
1298	GO:0005160	1	1	0.997209	1	0	0.00218195	1	transforming growth factor beta receptor binding	MF
1299	GO:0005178	1	1	0.997209	1	0	0.00218195	1	integrin binding	MF
1300	GO:0005179	1	1	0.985366	1	0	0.0152737	7	hormone activity	MF
1301	GO:0005198	1	1	0.464262	1	0	0.824777	378	structural molecule activity	MF
1302	GO:0005199	1	1	0.972454	1	0	0.0305473	14	structural constituent of cell wall	MF
1303	GO:0005200	1	1	0.938453	1	0	0.0632766	29	structural constituent of cytoskeleton	MF
1305	GO:0005216	1	1	0.78573	1	0	0.231287	106	ion channel activity	MF
1306	GO:0005217	1	1	0.997222	1	0	0.00218195	1	intracellular ligand-gated ion channel activity	MF
1307	GO:0005221	1	1	0.997222	1	0	0.00218195	1	intracellular cyclic nucleotide activated cation channel activity	MF
1308	GO:0005222	1	1	0.997222	1	0	0.00218195	1	intracellular cAMP activated cation channel activity	MF
1309	GO:0005225	1	1	0.998459	1	0	0.00218195	1	volume-sensitive anion channel activity	MF
1310	GO:0005227	1	1	0.991723	1	0	0.00654585	3	calcium activated cation channel activity	MF
1311	GO:0005230	1	1	0.972557	1	0	0.0240015	11	extracellular ligand-gated ion channel activity	MF
1312	GO:0005242	1	1	0.988522	1	0	0.0109098	5	inward rectifier potassium channel activity	MF
1313	GO:0005244	1	1	0.893073	1	0	0.106916	49	voltage-gated ion channel activity	MF
1314	GO:0005245	1	1	0.997217	1	0	0.00218195	1	voltage-gated calcium channel activity	MF
1315	GO:0005247	1	1	0.981664	1	0	0.0152737	7	voltage-gated chloride channel activity	MF
1316	GO:0005249	1	1	0.937347	1	0	0.0632766	29	voltage-gated potassium channel activity	MF
1317	GO:0005253	1	1	0.953939	1	0	0.045821	21	anion channel activity	MF
1318	GO:0005254	1	1	0.978704	1	0	0.0196376	9	chloride channel activity	MF
1319	GO:0005261	1	1	0.857328	1	0	0.146191	67	cation channel activity	MF
1320	GO:0005262	1	1	0.939738	1	0	0.0567307	26	calcium channel activity	MF
1321	GO:0005267	1	1	0.923974	1	0	0.0785502	36	potassium channel activity	MF
1322	GO:0005274	1	1	0.992162	1	0	0.0087278	4	allantoin uptake transmembrane transporter activity	MF
1323	GO:0005275	1	1	0.995499	1	0	0.0043639	2	amine transmembrane transporter activity	MF
1324	GO:0005283	1	1	0.997274	1	0	0.00218195	1	sodium:amino acid symporter activity	MF
1325	GO:0005290	1	1	0.985764	1	0	0.0130917	6	L-histidine transmembrane transporter activity	MF
1326	GO:0005302	1	1	0.982311	1	0	0.0152737	7	L-tyrosine transmembrane transporter activity	MF
1327	GO:0005310	1	1	0.950892	1	0	0.0501849	23	dicarboxylic acid transmembrane transporter activity	MF
1328	GO:0005313	1	1	0.985282	1	0	0.0130917	6	L-glutamate transmembrane transporter activity	MF
1329	GO:0005315	1	1	0.961813	1	0	0.0392751	18	inorganic phosphate transmembrane transporter activity	MF
1330	GO:0005319	1	1	0.893269	1	0	0.117825	54	lipid transporter activity	MF
1331	GO:0005324	1	1	0.995776	1	0	0.0043639	2	long-chain fatty acid transporter activity	MF
1332	GO:0005325	1	1	0.995776	1	0	0.0043639	2	peroxisomal fatty-acyl-CoA transporter activity	MF
1333	GO:0005337	1	1	0.949951	1	0	0.0523668	24	nucleoside transmembrane transporter activity	MF
1334	GO:0005338	1	1	0.96195	1	0	0.0392751	18	nucleotide-sugar transmembrane transporter activity	MF
1335	GO:0005342	1	1	0.777408	1	0	0.244378	112	organic acid transmembrane transporter activity	MF
1336	GO:0005343	1	1	0.997274	1	0	0.00218195	1	organic acid:sodium symporter activity	MF
1337	GO:0005344	1	1	0.997934	1	0	0.00218195	1	oxygen carrier activity	MF
1338	GO:0005345	1	1	0.961126	1	0	0.0392751	18	purine nucleobase transmembrane transporter activity	MF
1339	GO:0005346	1	1	0.96526	1	0	0.0370932	17	purine ribonucleotide transmembrane transporter activity	MF
1340	GO:0005347	1	1	0.969646	1	0	0.0327293	15	ATP transmembrane transporter activity	MF
1341	GO:0005350	1	1	0.986704	1	0	0.0130917	6	pyrimidine nucleobase transmembrane transporter activity	MF
1342	GO:0005351	1	1	0.881241	1	0	0.126553	58	sugar:proton symporter activity	MF
1343	GO:0005353	1	1	0.997712	1	0	0.00218195	1	fructose transmembrane transporter activity	MF
1344	GO:0005354	1	1	0.988018	1	0	0.0109098	5	galactose transmembrane transporter activity	MF
1345	GO:0005355	1	1	0.899459	1	0	0.106916	49	glucose transmembrane transporter activity	MF
1346	GO:0005356	1	1	0.997336	1	0	0.00218195	1	hydrogen:glucose symporter activity	MF
1347	GO:0005358	1	1	0.997336	1	0	0.00218195	1	high-affinity hydrogen:glucose symporter activity	MF
1348	GO:0005363	1	1	0.997906	1	0	0.00218195	1	maltose transmembrane transporter activity	MF
1349	GO:0005365	1	1	0.981379	1	0	0.0174556	8	myo-inositol transmembrane transporter activity	MF
1350	GO:0005366	1	1	0.993283	1	0	0.00654585	3	myo-inositol:proton symporter activity	MF
1351	GO:0005372	1	1	0.954929	1	0	0.0545488	25	water transmembrane transporter activity	MF
1352	GO:0005375	1	1	0.977509	1	0	0.0240015	11	copper ion transmembrane transporter activity	MF
1353	GO:0005381	1	1	0.978339	1	0	0.0218195	10	iron ion transmembrane transporter activity	MF
1354	GO:0005384	1	1	0.981857	1	0	0.0174556	8	manganese ion transmembrane transporter activity	MF
1356	GO:0005388	1	1	0.961694	1	0	0.0370932	17	calcium-transporting ATPase activity	MF
1357	GO:0005402	1	1	0.881241	1	0	0.126553	58	cation:sugar symporter activity	MF
[truncated: 9,458 more rows]

## Sheet: top 100 upreg
internal ID	category	over represented P-Value	over represented FDR	under represented P-Value	under represented FDR	Genes in top-100 upreg	Expected genes	Genes in genome (background)	term	ontology
9077	GO:0055072	2.27315e-09	2.60412e-05	1	1	7	0.22862	46	iron ion homeostasis	BP
1397	GO:0005576	1.80068e-08	0.000103143	1	1	20	4.73641	953	extracellular region	CC
9081	GO:0055076	1.24164e-06	0.00474141	1	1	7	0.57652	116	transition metal ion homeostasis	BP
7899	GO:0046906	2.93184e-06	0.00839679	1	1	10	1.57052	316	tetrapyrrole binding	MF
4883	GO:0020037	1.07587e-05	0.0246503	0.999999	1	9	1.42639	287	heme binding	MF
10393	GO:0098771	1.53642e-05	0.0293353	0.999998	1	8	1.13316	228	inorganic ion homeostasis	BP
9072	GO:0055065	1.92611e-05	0.0315222	0.999998	1	7	0.8449	170	metal ion homeostasis	BP
8430	GO:0050801	3.84742e-05	0.055095	0.999995	1	8	1.28226	258	ion homeostasis	BP
6760	GO:0042743	5.20831e-05	0.066296	0.999997	1	5	0.40754	82	hydrogen peroxide metabolic process	BP
1355	GO:0005385	5.89055e-05	0.0674821	0.999999	1	3	0.06958	14	zinc ion transmembrane transporter activity	MF
9083	GO:0055080	7.05822e-05	0.0735082	0.999992	1	7	1.03873	209	cation homeostasis	BP
9883	GO:0072593	0.000147868	0.141165	0.999989	1	5	0.50694	102	reactive oxygen species metabolic process	BP
8285	GO:0048878	0.000410996	0.362182	0.999928	1	8	1.79914	362	chemical homeostasis	BP
6761	GO:0042744	0.000475221	0.381228	0.999969	1	4	0.36778	74	hydrogen peroxide catabolic process	BP
3235	GO:0010038	0.000499164	0.381228	0.99991	1	8	1.87369	377	response to metal ion	BP
8470	GO:0050896	0.000545835	0.390818	0.999766	1	34	20.1732	4059	response to stimulus	BP
3287	GO:0010106	0.000744645	0.501803	0.999992	1	2	0.03976	8	cellular response to iron ion starvation	BP
2093	GO:0006950	0.00084022	0.534753	0.999655	1	26	13.9707	2811	response to stress	BP
1042	GO:0004497	0.00103631	0.606858	0.999847	1	6	1.17292	236	monooxygenase activity	MF
968	GO:0004364	0.00105946	0.606858	0.999952	1	3	0.21371	43	glutathione transferase activity	MF
7905	GO:0046915	0.00119765	0.650723	0.999944	1	3	0.20377	41	transition metal ion transmembrane transporter activity	MF
2469	GO:0008422	0.00124964	0.650723	0.999894	1	4	0.45724	92	beta-glucosidase activity	MF
4807	GO:0019748	0.00133514	0.665016	0.999792	1	6	1.25244	252	secondary metabolic process	BP
2034	GO:0006829	0.00140391	0.670135	0.999979	1	2	0.05467	11	zinc II ion transport	BP
1266	GO:0004866	0.00158768	0.691138	0.999974	1	2	0.06461	13	endopeptidase inhibitor activity	MF
5109	GO:0030414	0.00158768	0.691138	0.999974	1	2	0.06461	13	peptidase inhibitor activity	MF
4373	GO:0016765	0.0016465	0.691138	0.999849	1	4	0.53676	108	transferase activity, transferring alkyl or aryl (other than methyl) groups	MF
7273	GO:0044550	0.00168923	0.691138	0.999781	1	5	0.88963	179	secondary metabolite biosynthetic process	BP
2021	GO:0006811	0.00175756	0.694295	0.99957	1	9	2.81799	567	ion transport	BP
9267	GO:0061135	0.00190983	0.722662	0.999965	1	2	0.06958	14	endopeptidase regulator activity	MF
1103	GO:0004601	0.00200045	0.722662	0.999806	1	4	0.5467	110	peroxidase activity	MF
11222	GO:1990267	0.00201861	0.722662	0.999804	1	4	0.55167	111	response to transition metal nanoparticle	BP
4329	GO:0016684	0.00217581	0.751285	0.999784	1	4	0.56161	113	oxidoreductase activity, acting on peroxide as acceptor	MF
1068	GO:0004553	0.00222972	0.751285	0.999548	1	7	1.79417	361	hydrolase activity, hydrolyzing O-glycosyl compounds	MF
3236	GO:0010039	0.00234315	0.766947	0.99986	1	3	0.27335	55	response to iron ion	BP
2802	GO:0009267	0.00242776	0.772569	0.999752	1	4	0.54173	109	cellular response to starvation	BP
9266	GO:0061134	0.0025739	0.783104	0.999944	1	2	0.07952	16	peptidase regulator activity	MF
4870	GO:0019915	0.00259759	0.783104	0.999944	1	2	0.07455	15	lipid storage	BP
4014	GO:0015926	0.00266966	0.784196	0.99972	1	4	0.55664	112	glucosidase activity	MF
3801	GO:0015140	0.00292469	0.825018	0.999932	1	2	0.08449	17	malate transmembrane transporter activity	MF
7296	GO:0044712	0.00308217	0.825018	0.999181	1	9	2.98697	601
3063	GO:0009809	0.00312424	0.825018	0.999792	1	3	0.30317	61	lignin biosynthetic process	BP
4395	GO:0016798	0.00326785	0.825018	0.999291	1	7	1.92836	388	hydrolase activity, acting on glycosyl bonds	MF
5744	GO:0032526	0.00327865	0.825018	1	1	1	0.00497	1	response to retinoic acid	BP
8062	GO:0048046	0.00381798	0.825018	0.999266	1	6	1.56058	314	apoplast	CC
5547	GO:0031669	0.00384929	0.825018	0.999552	1	4	0.61131	123	cellular response to nutrient levels	BP
6726	GO:0042594	0.00394842	0.825018	0.999537	1	4	0.62125	125	response to starvation	BP
10452	GO:0102510	0.00413277	0.825018	1	1	1	0.00497	1	pelargonidin 3-O-glucoside 5-O-glucosyltransferase (acyl-glucose dependent) activity	MF
10453	GO:0102512	0.00413277	0.825018	1	1	1	0.00497	1	delphinidin 3-O-glucoside 5-O-glucosyltransferase (acyl-glucose dependent) activity	MF
3895	GO:0015556	0.00432164	0.825018	0.999875	1	2	0.0994	20	C4-dicarboxylate transmembrane transporter activity	MF
2009	GO:0006792	0.00438813	0.825018	1	1	1	0.00497	1	regulation of sulfur utilization	BP
6724	GO:0042592	0.00449824	0.825018	0.998841	1	8	2.61422	526	homeostatic process	BP
3062	GO:0009808	0.00503595	0.825018	0.999601	1	3	0.35784	72	lignin metabolic process	BP
1081	GO:0004568	0.00510802	0.825018	0.999838	1	2	0.11431	23	chitinase activity	MF
2104	GO:0006979	0.00528883	0.825018	0.998912	1	6	1.64507	331	response to oxidative stress	BP
4490	GO:0016998	0.00541083	0.825018	0.999823	1	2	0.11431	23	cell wall macromolecule catabolic process	BP
3983	GO:0015833	0.00557011	0.825018	0.999814	1	2	0.12425	25	peptide transport	BP
2094	GO:0006952	0.00566453	0.825018	0.997932	1	13	5.96897	1201	defense response	BP
1327	GO:0005310	0.00578716	0.825018	0.999804	1	2	0.11431	23	dicarboxylic acid transmembrane transporter activity	MF
1297	GO:0005158	0.00596309	0.825018	1	1	1	0.00497	1	insulin receptor binding	MF
1569	GO:0005979	0.00596309	0.825018	1	1	1	0.00497	1	regulation of glycogen biosynthetic process	BP
3676	GO:0010827	0.00596309	0.825018	1	1	1	0.00497	1	regulation of glucose transport	BP
3677	GO:0010829	0.00596309	0.825018	1	1	1	0.00497	1	negative regulation of glucose transport	BP
5129	GO:0030500	0.00596309	0.825018	1	1	1	0.00497	1	regulation of bone mineralization	BP
5130	GO:0030505	0.00596309	0.825018	1	1	1	0.00497	1	inorganic diphosphate transport	BP
5213	GO:0030730	0.00596309	0.825018	1	1	1	0.00497	1	sequestering of triglyceride	BP
5567	GO:0031952	0.00596309	0.825018	1	1	1	0.00497	1	regulation of protein autophosphorylation	BP
5568	GO:0031953	0.00596309	0.825018	1	1	1	0.00497	1	negative regulation of protein autophosphorylation	BP
7515	GO:0045719	0.00596309	0.825018	1	1	1	0.00497	1	negative regulation of glycogen biosynthetic process	BP
7703	GO:0046324	0.00596309	0.825018	1	1	1	0.00497	1	regulation of glucose import	BP
7704	GO:0046325	0.00596309	0.825018	1	1	1	0.00497	1	negative regulation of glucose import	BP
7829	GO:0046626	0.00596309	0.825018	1	1	1	0.00497	1	regulation of insulin receptor signaling pathway	BP
7830	GO:0046627	0.00596309	0.825018	1	1	1	0.00497	1	negative regulation of insulin receptor signaling pathway	BP
8339	GO:0050427	0.00596309	0.825018	1	1	1	0.00497	1	3'-phosphoadenosine 5'-phosphosulfate metabolic process	BP
8369	GO:0050656	0.00596309	0.825018	1	1	1	0.00497	1	3'-phosphoadenosine 5'-phosphosulfate binding	MF
9371	GO:0070167	0.00596309	0.825018	1	1	1	0.00497	1	regulation of biomineral tissue development	BP
9527	GO:0070873	0.00596309	0.825018	1	1	1	0.00497	1	regulation of glycogen metabolic process	BP
9528	GO:0070874	0.00596309	0.825018	1	1	1	0.00497	1	negative regulation of glycogen metabolic process	BP
10511	GO:1900076	0.00596309	0.825018	1	1	1	0.00497	1	regulation of cellular response to insulin stimulus	BP
10512	GO:1900077	0.00596309	0.825018	1	1	1	0.00497	1	negative regulation of cellular response to insulin stimulus	BP
7307	GO:0044765	0.00602202	0.825018	0.997625	1	15	7.36057	1481
1602	GO:0006030	0.00612138	0.825018	0.999785	1	2	0.12425	25	chitin metabolic process	BP
1603	GO:0006032	0.00612138	0.825018	0.999785	1	2	0.12425	25	chitin catabolic process	BP
7715	GO:0046348	0.00612138	0.825018	0.999785	1	2	0.12425	25	amino sugar catabolic process	BP
10601	GO:1901072	0.00612138	0.825018	0.999785	1	2	0.12425	25	glucosamine-containing compound catabolic process	BP
8334	GO:0050392	0.00632126	0.842051	1	1	1	0.00497	1	vicianin beta-glucosidase activity	MF
1599	GO:0006026	0.00671429	0.884125	0.999753	1	2	0.12922	26	aminoglycan catabolic process	BP
4138	GO:0016209	0.00687648	0.895193	0.999053	1	4	0.77532	156	antioxidant activity	MF
10600	GO:1901071	0.00705791	0.908488	0.999732	1	2	0.13419	27	glucosamine-containing compound metabolic process	BP
3901	GO:0015603	0.00782482	0.973153	0.999985	1	1	0.00994	2	iron chelate transmembrane transporter activity	MF
8857	GO:0051980	0.00782482	0.973153	0.999985	1	1	0.00994	2	iron-nicotianamine transmembrane transporter activity	MF
10915	GO:1902578	0.00787029	0.973153	0.996798	1	15	7.56931	1523
5546	GO:0031668	0.00790007	0.973153	0.998869	1	4	0.76041	153	cellular response to extracellular stimulus	BP
5545	GO:0031667	0.008073	0.983875	0.998837	1	4	0.76538	154	response to nutrient levels	BP
3854	GO:0015238	0.00821485	0.990625	0.999221	1	3	0.41251	83	drug transmembrane transporter activity	MF
1375	GO:0005506	0.00850932	1	0.998383	1	5	1.27729	257	iron ion binding	MF
10216	GO:0090484	0.00854666	1	0.999178	1	3	0.41748	84	drug transporter activity	MF
2323	GO:0008061	0.00940436	1	0.999583	1	2	0.15407	31	chitin binding	MF
10450	GO:0102483	0.0101407	1	0.999533	1	2	0.1491	30	scopolin beta-glucosidase activity	MF
9710	GO:0071496	0.0102169	1	0.998423	1	4	0.82005	165	cellular response to external stimulus	BP
9858	GO:0072509	0.0106654	1	0.998887	1	3	0.43239	87	divalent inorganic cation transmembrane transporter activity	MF
6806	GO:0042886	0.010835	1	0.999481	1	2	0.16898	34	amide transport	BP
2365	GO:0008171	0.0110053	1	0.999468	1	2	0.16898	34	O-methyltransferase activity	MF
5108	GO:0030410	0.0110087	1	0.99997	1	1	0.00994	2	nicotianamine synthase activity	MF
5110	GO:0030417	0.0110087	1	0.99997	1	1	0.00994	2	nicotianamine metabolic process	BP
5111	GO:0030418	0.0110087	1	0.99997	1	1	0.00994	2	nicotianamine biosynthetic process	BP
9817	GO:0072351	0.0110087	1	0.99997	1	1	0.00994	2	tricarboxylic acid biosynthetic process	BP
5375	GO:0031214	0.011442	1	0.999967	1	1	0.00994	2	biomineral tissue development	BP
3001	GO:0009705	0.0115136	1	0.998762	1	3	0.46718	94	plant-type vacuole membrane	CC
1277	GO:0005044	0.0119238	1	0.999965	1	1	0.00994	2	scavenger receptor activity	MF
6514	GO:0038024	0.0119238	1	0.999965	1	1	0.00994	2	cargo receptor activity	MF
11357	GO:2000369	0.0119636	1	0.999964	1	1	0.00994	2	regulation of clathrin-dependent endocytosis	BP
7490	GO:0045599	0.012117	1	0.999964	1	1	0.00994	2	negative regulation of fat cell differentiation	BP
1604	GO:0006040	0.0122281	1	0.999375	1	2	0.17395	35	amino sugar metabolic process	BP
5809	GO:0032869	0.0122813	1	0.999963	1	1	0.00994	2	cellular response to insulin stimulus	BP
9663	GO:0071375	0.0122813	1	0.999963	1	1	0.00994	2	cellular response to peptide hormone stimulus	BP
10711	GO:1901653	0.0122813	1	0.999963	1	1	0.00994	2	cellular response to peptide	BP
1596	GO:0006022	0.0126265	1	0.999345	1	2	0.16898	34	aminoglycan metabolic process	BP
4334	GO:0016705	0.0127598	1	0.99732	1	5	1.40154	282	oxidoreductase activity, acting on paired donors, with incorporation or reduction of molecular oxygen	MF
2996	GO:0009699	0.0127625	1	0.998573	1	3	0.50197	101	phenylpropanoid biosynthetic process	BP
3516	GO:0010438	0.0139442	1	0.999936	1	1	0.01491	3	cellular response to sulfur starvation	BP
3198	GO:0009991	0.0143183	1	0.997557	1	4	0.91448	184	response to extracellular stimulus	BP
3238	GO:0010043	0.0146828	1	0.99917	1	2	0.1988	40	response to zinc ion	BP
2612	GO:0008891	0.0150325	1	0.999925	1	1	0.01491	3	glycolate oxidase activity	MF
4486	GO:0016984	0.0154904	1	0.99992	1	1	0.01491	3	ribulose-bisphosphate carboxylase activity	MF
7763	GO:0046462	0.0156347	1	0.999919	1	1	0.01491	3	monoacylglycerol metabolic process	BP
8964	GO:0052651	0.0156347	1	0.999919	1	1	0.01491	3	monoacylglycerol catabolic process	BP
7489	GO:0045598	0.0159361	1	0.999916	1	1	0.01491	3	regulation of fat cell differentiation	BP
7884	GO:0046873	0.0159972	1	0.997178	1	4	0.93933	189	metal ion transmembrane transporter activity	MF
1304	GO:0005215	0.0163182	1	0.993415	1	12	6.02861	1213	transporter activity	MF
6385	GO:0035529	0.0168909	1	0.999905	1	1	0.01491	3	NADH pyrophosphatase activity	MF
8349	GO:0050505	0.0175824	1	0.999897	1	1	0.01491	3	hydroquinone glucosyltransferase activity	MF
4170	GO:0016298	0.0180357	1	0.997704	1	3	0.54173	109	lipase activity	MF
5808	GO:0032868	0.0180627	1	0.999892	1	1	0.01491	3	response to insulin	BP
283	GO:0000813	0.0184008	1	0.999874	1	1	0.01988	4	ESCRT I complex	CC
5070	GO:0030278	0.0185515	1	0.999886	1	1	0.01491	3	regulation of ossification	BP
2184	GO:0007154	0.0185802	1	0.996571	1	4	0.994	200	cell communication	BP
3799	GO:0015137	0.0185912	1	0.999885	1	1	0.01491	3	citrate transmembrane transporter activity	MF
4242	GO:0016491	0.0189544	1	0.991905	1	13	7.01267	1411	oxidoreductase activity	MF
1335	GO:0005342	0.0195451	1	0.997434	1	3	0.55664	112	organic acid transmembrane transporter activity	MF
7917	GO:0046943	0.0195451	1	0.997434	1	3	0.55664	112	carboxylic acid transmembrane transporter activity	MF
10231	GO:0090575	0.0202198	1	0.998642	1	2	0.21868	44	RNA polymerase II transcription factor complex	CC
9014	GO:0052852	0.0205285	1	0.999843	1	1	0.01988	4	very-long-chain-(S)-2-hydroxy-acid oxidase activity	MF
9015	GO:0052853	0.0205285	1	0.999843	1	1	0.01988	4	long-chain-(S)-2-hydroxy-long-chain-acid oxidase activity	MF
9016	GO:0052854	0.0205285	1	0.999843	1	1	0.01988	4	medium-chain-(S)-2-hydroxy-acid oxidase activity	MF
4338	GO:0016709	0.0211511	1	0.997136	1	3	0.60137	121	oxidoreductase activity, acting on paired donors, with incorporation or reduction of molecular oxygen, NAD(P)H as one donor, and incorporation of one atom of oxygen	MF
21	GO:0000041	0.022085	1	0.998442	1	2	0.23359	47	transition metal ion transport	BP
2995	GO:0009698	0.0224024	1	0.996899	1	3	0.61628	124	phenylpropanoid metabolic process	BP
8019	GO:0047763	0.0240602	1	0.999769	1	1	0.02485	5	caffeate O-methyltransferase activity	MF
3803	GO:0015142	0.0242301	1	0.99978	1	1	0.01988	4	tricarboxylic acid transmembrane transporter activity	MF
2660	GO:0009056	0.0242324	1	0.989294	1	13	7.06734	1422	catabolic process	BP
1058	GO:0004528	0.024276	1	0.999779	1	1	0.01988	4	phosphodiesterase I activity	MF
4941	GO:0022857	0.0248099	1	0.990232	1	10	4.95509	997	transmembrane transporter activity	MF
3016	GO:0009735	0.0253072	1	0.996329	1	3	0.64113	129	response to cytokinin	BP
3232	GO:0010035	0.0266077	1	0.9906	1	8	3.66289	737	response to inorganic substance	BP
1472	GO:0005765	0.027085	1	0.99787	1	2	0.23359	47	lysosomal membrane	CC
1400	GO:0005618	0.0276855	1	0.990918	1	7	2.97703	599	cell wall	CC
5081	GO:0030312	0.0276855	1	0.990918	1	7	2.97703	599	external encapsulating structure	CC
2725	GO:0009143	0.028302	1	0.999667	1	1	0.02982	6	nucleoside triphosphate catabolic process	BP
2928	GO:0009607	0.0303089	1	0.988297	1	9	4.43324	892	response to biotic stimulus	BP
3079	GO:0009828	0.030422	1	0.999604	1	1	0.03479	7	plant-type cell wall loosening	BP
8094	GO:0048259	0.0309463	1	0.999601	1	1	0.02982	6	regulation of receptor-mediated endocytosis	BP
3644	GO:0010677	0.0316884	1	0.999581	1	1	0.02982	6	negative regulation of cellular carbohydrate metabolic process	BP
3776	GO:0015075	0.031799	1	0.989264	1	7	3.00685	605	ion transmembrane transporter activity	MF
3066	GO:0009813	0.0324429	1	0.997174	1	2	0.28329	57	flavonoid biosynthetic process	BP
787	GO:0003973	0.0326339	1	0.999556	1	1	0.02982	6	(S)-2-hydroxy-acid oxidase activity	MF
6180	GO:0034485	0.0328783	1	0.999549	1	1	0.02982	6	phosphatidylinositol-3,4,5-trisphosphate 5-phosphatase activity	MF
6991	GO:0043434	0.0334901	1	0.999532	1	1	0.02982	6	response to peptide hormone	BP
10710	GO:1901652	0.0334901	1	0.999532	1	1	0.02982	6	response to peptide	BP
1267	GO:0004867	0.0336343	1	0.999515	1	1	0.03479	7	serine-type endopeptidase inhibitor activity	MF
8596	GO:0051235	0.0338714	1	0.996981	1	2	0.27832	56	maintenance of location	BP
2502	GO:0008514	0.0352509	1	0.994186	1	3	0.70574	142	organic anion transmembrane transporter activity	MF
3868	GO:0015297	0.0362348	1	0.993958	1	3	0.72562	146	antiporter activity	MF
4070	GO:0016052	0.0363931	1	0.991738	1	4	1.2425	250	carbohydrate catabolic process	BP
160	GO:0000325	0.0366746	1	0.99658	1	2	0.30814	62	plant-type vacuole	CC
5179	GO:0030643	0.0368101	1	0.999406	1	1	0.03976	8	cellular phosphate ion homeostasis	BP
9853	GO:0072502	0.0368101	1	0.999406	1	1	0.03976	8	cellular trivalent inorganic anion homeostasis	BP
7321	GO:0044798	0.037433	1	0.996473	1	2	0.2982	60	nuclear transcription factor complex	CC
3065	GO:0009812	0.0376009	1	0.996447	1	2	0.30317	61	flavonoid metabolic process	BP
4181	GO:0016323	0.0376447	1	0.999391	1	1	0.03479	7	basolateral plasma membrane	CC
944	GO:0004332	0.0385613	1	0.999338	1	1	0.04473	9	fructose-bisphosphate aldolase activity	MF
8377	GO:0050665	0.0406771	1	0.999274	1	1	0.03976	8	hydrogen peroxide biosynthetic process	BP
5810	GO:0032870	0.0415008	1	0.995863	1	2	0.30317	61	cellular response to hormone stimulus	BP
10607	GO:1901136	0.0416261	1	0.995833	1	2	0.33796	68	carbohydrate derivative catabolic process	BP
7979	GO:0047429	0.0419882	1	0.999214	1	1	0.04473	9	nucleoside-triphosphate diphosphatase activity	MF
7712	GO:0046340	0.0421565	1	0.999219	1	1	0.03976	8	diacylglycerol catabolic process	BP
10734	GO:1901699	0.0428799	1	0.995645	1	2	0.31311	63	cellular response to nitrogen compound	BP
9754	GO:0071732	0.0433075	1	0.999163	1	1	0.04473	9	cellular response to nitric oxide	BP
3096	GO:0009854	0.0434793	1	0.999156	1	1	0.04473	9	oxidative photosynthetic carbon pathway	BP
3698	GO:0010906	0.0438866	1	0.999153	1	1	0.03976	8	regulation of glucose metabolic process	BP
1477	GO:0005773	0.0441315	1	0.985464	1	6	2.56949	517	vacuole	CC
9852	GO:0072501	0.0456055	1	0.999059	1	1	0.0497	10	cellular divalent inorganic anion homeostasis	BP
7146	GO:0044036	0.0467902	1	0.991367	1	3	0.80017	161	cell wall macromolecule metabolic process	BP
7590	GO:0045912	0.0472268	1	0.999003	1	1	0.04473	9	negative regulation of carbohydrate metabolic process	BP
6201	GO:0034594	0.0473287	1	0.998999	1	1	0.04473	9	phosphatidylinositol trisphosphate phosphatase activity	MF
1478	GO:0005774	0.0473689	1	0.984129	1	6	2.60428	524	vacuolar membrane	CC
3720	GO:0010962	0.047936	1	0.99896	1	1	0.0497	10	regulation of glucan biosynthetic process	BP
5821	GO:0032885	0.047936	1	0.99896	1	1	0.0497	10	regulation of polysaccharide biosynthetic process	BP
10629	GO:1901292	0.0489723	1	0.998914	1	1	0.0497	10	nucleoside phosphate catabolic process	BP
1118	GO:0004620	0.0491336	1	0.994614	1	2	0.34293	69	phospholipase activity	MF
2972	GO:0009664	0.050866	1	0.994308	1	2	0.37275	75	plant-type cell wall organization	BP
4960	GO:0030002	0.0509296	1	0.998813	1	1	0.05467	11	cellular anion homeostasis	BP
5084	GO:0030320	0.0509296	1	0.998813	1	1	0.05467	11	cellular monovalent inorganic anion homeostasis	BP
2058	GO:0006879	0.0512398	1	0.998798	1	1	0.05467	11	cellular iron ion homeostasis	BP
1010	GO:0004439	0.0516035	1	0.998793	1	1	0.0497	10	phosphatidylinositol-4,5-bisphosphate 5-phosphatase activity	MF
3927	GO:0015698	0.0525075	1	0.994019	1	2	0.37772	76	inorganic anion transport	BP
9753	GO:0071731	0.0525207	1	0.998737	1	1	0.05467	11	response to nitric oxide	BP
2439	GO:0008324	0.052898	1	0.983882	1	5	2.02279	407	cation transmembrane transporter activity	MF
9332	GO:0065008	0.0535741	1	0.977038	1	9	4.85072	976	regulation of biological quality	BP
6073	GO:0034035	0.0537923	1	0.998687	1	1	0.0497	10	purine ribonucleoside bisphosphate metabolic process	BP
2020	GO:0006810	0.0553063	1	0.970578	1	16	10.4917	2111	transport	BP
2910	GO:0009567	0.0559251	1	0.998554	1	1	0.05964	12	double fertilization forming a zygote and endosperm	BP
8562	GO:0051179	0.0559551	1	0.969677	1	17	11.3316	2280	localization	BP
10829	GO:1902170	0.0560179	1	0.998549	1	1	0.05964	12	cellular response to reactive nitrogen species	BP
6202	GO:0034595	0.0561015	1	0.998557	1	1	0.05467	11	phosphatidylinositol phosphate 5-phosphatase activity	MF
7250	GO:0044437	0.056487	1	0.980243	1	6	2.7335	550	vacuolar part	CC
8112	GO:0048316	0.0572005	1	0.993165	1	2	0.39263	79	seed development	BP
860	GO:0004089	0.057268	1	0.998483	1	1	0.05964	12	carbonate dehydratase activity	MF
4945	GO:0022890	0.0586962	1	0.984467	1	4	1.46615	295	inorganic cation transmembrane transporter activity	MF
7004	GO:0043473	0.0588785	1	0.998396	1	1	0.05964	12	pigmentation	BP
3375	GO:0010232	0.0592889	1	0.998373	1	1	0.05964	12	vascular transport	BP
3376	GO:0010233	0.0592889	1	0.998373	1	1	0.05964	12	phloem transport	BP
718	GO:0003846	0.0605862	1	0.998289	1	1	0.06461	13	2-acylglycerol O-acyltransferase activity	MF
10203	GO:0090430	0.0605862	1	0.998289	1	1	0.06461	13	caffeoyl-CoA: alcohol caffeoyl transferase activity	MF
6200	GO:0034593	0.0621048	1	0.998213	1	1	0.05964	12	phosphatidylinositol bisphosphate phosphatase activity	MF
3862	GO:0015291	0.0624087	1	0.98315	1	4	1.48106	298	secondary active transmembrane transporter activity	MF
161	GO:0000326	0.0636036	1	0.998112	1	1	0.06461	13	protein storage vacuole	CC
2634	GO:0008970	0.0636557	1	0.998109	1	1	0.06461	13	phosphatidylcholine 1-acylhydrolase activity	MF
7711	GO:0046339	0.0645129	1	0.998057	1	1	0.06461	13	diacylglycerol metabolic process	BP
1633	GO:0006091	0.0649438	1	0.98632	1	3	0.93933	189	generation of precursor metabolites and energy	BP
8595	GO:0051234	0.0656581	1	0.964228	1	16	10.7302	2159	establishment of localization	BP
8205	GO:0048581	0.0664361	1	0.991368	1	2	0.40754	82	negative regulation of post-embryonic development	BP
8979	GO:0052689	0.0672849	1	0.985624	1	3	0.92442	186	carboxylic ester hydrolase activity	MF
1399	GO:0005615	0.0684752	1	0.990936	1	2	0.45227	91	extracellular space	CC
6871	GO:0043094	0.0684814	1	0.99094	1	2	0.43736	88	cellular metabolic compound salvage	BP
5820	GO:0032881	0.0685818	1	0.997776	1	1	0.07455	15	regulation of polysaccharide metabolic process	BP
9662	GO:0071369	0.0689742	1	0.997775	1	1	0.06461	13	cellular response to ethylene stimulus	BP
3020	GO:0009739	0.0699753	1	0.990623	1	2	0.45724	92	response to gibberellin	BP
4472	GO:0016899	0.0700053	1	0.997693	1	1	0.06958	14	oxidoreductase activity, acting on the CH-OH group of donors, oxygen as acceptor	MF
1067	GO:0004551	0.0700344	1	0.99768	1	1	0.07455	15	nucleotide diphosphatase activity	MF
6208	GO:0034614	0.0700366	1	0.997691	1	1	0.06958	14	cellular response to reactive oxygen species	BP
1634	GO:0006094	0.0701235	1	0.997655	1	1	0.08449	17	gluconeogenesis	BP
1119	GO:0004622	0.0706082	1	0.997641	1	1	0.07455	15	lysophospholipase activity	MF
7762	GO:0046461	0.072383	1	0.997532	1	1	0.06958	14	neutral lipid catabolic process	BP
7765	GO:0046464	0.072383	1	0.997532	1	1	0.06958	14	acylglycerol catabolic process	BP
8529	GO:0051093	0.0750412	1	0.983234	1	3	0.93933	189	negative regulation of developmental process	BP
3195	GO:0009986	0.0771288	1	0.997166	1	1	0.07952	16	cell surface	CC
11039	GO:1903409	0.0781247	1	0.997104	1	1	0.07455	15	reactive oxygen species biosynthetic process	BP
1261	GO:0004857	0.0784145	1	0.98879	1	2	0.48209	97	enzyme inhibitor activity	MF
5080	GO:0030308	0.0784685	1	0.997054	1	1	0.08449	17	negative regulation of cell growth	BP
3037	GO:0009765	0.0786117	1	0.997043	1	1	0.08449	17	photosynthesis, light harvesting	BP
4946	GO:0022891	0.0787617	1	0.96753	1	7	3.7275	750	substrate-specific transmembrane transporter activity	MF
6066	GO:0033993	0.0790386	1	0.973023	1	5	2.33093	469	response to lipid	BP
329	GO:0000977	0.0795302	1	0.988543	1	2	0.47215	95	RNA polymerase II regulatory region sequence-specific DNA binding	MF
345	GO:0001012	0.0795302	1	0.988543	1	2	0.47215	95	RNA polymerase II regulatory region DNA binding	MF
4710	GO:0019319	0.0813222	1	0.996812	1	1	0.09443	19	hexose biosynthetic process	BP
1565	GO:0005975	0.0814162	1	0.962149	1	9	5.25329	1057	carbohydrate metabolic process	BP
1422	GO:0005667	0.0814986	1	0.988096	1	2	0.47215	95	transcription factor complex	CC
1996	GO:0006771	0.0815099	1	0.996818	1	1	0.08449	17	riboflavin metabolic process	BP
6504	GO:0036452	0.0817064	1	0.996802	1	1	0.08449	17	ESCRT complex	CC
2412	GO:0008272	0.0832932	1	0.996675	1	1	0.08449	17	sulfate transport	BP
6943	GO:0043255	0.083437	1	0.996663	1	1	0.08449	17	regulation of carbohydrate biosynthetic process	BP
493	GO:0001933	0.0848384	1	0.996537	1	1	0.08946	18	negative regulation of protein phosphorylation	BP
9025	GO:0052866	0.0862599	1	0.99643	1	1	0.08449	17	phosphatidylinositol phosphate phosphatase activity	MF
4959	GO:0030001	0.0879457	1	0.978999	1	3	1.06358	214	metal ion transport	BP
8508	GO:0051051	0.0888657	1	0.996207	1	1	0.08449	17	negative regulation of transport	BP
7876	GO:0046856	0.0896884	1	0.996111	1	1	0.09443	19	phosphatidylinositol dephosphorylation	BP
7793	GO:0046503	0.0909874	1	0.996007	1	1	0.08946	18	glycerolipid catabolic process	BP
3018	GO:0009737	0.0918986	1	0.971746	1	4	1.74447	351	response to abscisic acid	BP
6643	GO:0042326	0.0927087	1	0.995828	1	1	0.0994	20	negative regulation of phosphorylation	BP
7974	GO:0047372	0.093035	1	0.995822	1	1	0.08946	18	acylglycerol lipase activity	MF
4063	GO:0016042	0.0931095	1	0.97723	1	3	1.06358	214	lipid catabolic process	BP
4371	GO:0016762	0.096476	1	0.995455	1	1	0.10934	22	xyloglucan:xyloglucosyl transferase activity	MF
3078	GO:0009827	0.0966507	1	0.995448	1	1	0.10437	21	plant-type cell wall modification	BP
7286	GO:0044699	0.0970112	1	0.935765	1	44	37.4191	7529
2909	GO:0009566	0.0972836	1	0.995387	1	1	0.10437	21	fertilization	BP
4416	GO:0016830	0.101023	1	0.983287	1	2	0.55664	112	carbon-carbon lyase activity	MF
2882	GO:0009522	0.101851	1	0.994914	1	1	0.11431	23	photosystem I	CC
4993	GO:0030100	0.103223	1	0.994808	1	1	0.0994	20	regulation of endocytosis	BP
6753	GO:0042726	0.103668	1	0.994749	1	1	0.10437	21	flavin-containing compound metabolic process	BP
9069	GO:0055062	0.104274	1	0.994664	1	1	0.11431	23	phosphate ion homeostasis	BP
9856	GO:0072506	0.104274	1	0.994664	1	1	0.11431	23	trivalent inorganic anion homeostasis	BP
3006	GO:0009718	0.10438	1	0.994653	1	1	0.11431	23	anthocyanin-containing compound biosynthetic process	BP
4697	GO:0019253	0.106297	1	0.994441	1	1	0.11928	24	reductive pentose-phosphate cycle	BP
4793	GO:0019685	0.106297	1	0.994441	1	1	0.11928	24	photosynthesis, dark reaction	BP
7872	GO:0046839	0.107869	1	0.994282	1	1	0.11431	23	phospholipid dephosphorylation	BP
7001	GO:0043467	0.109011	1	0.994137	1	1	0.12425	25	regulation of generation of precursor metabolites and energy	BP
9709	GO:0071495	0.109303	1	0.981087	1	2	0.53179	107	cellular response to endogenous stimulus	BP
7844	GO:0046686	0.109887	1	0.97116	1	3	1.17292	236	response to cadmium ion	BP
3334	GO:0010187	0.111296	1	0.993905	1	1	0.11431	23	negative regulation of seed germination	BP
157	GO:0000322	0.11203	1	0.993835	1	1	0.10934	22	storage vacuole	CC
2500	GO:0008509	0.112341	1	0.970241	1	3	1.14807	231	anion transmembrane transporter activity	MF
9814	GO:0072348	0.114355	1	0.993546	1	1	0.11928	24	sulfur compound transport	BP
4130	GO:0016168	0.114825	1	0.993462	1	1	0.13419	27	chlorophyll binding	MF
9691	GO:0071472	0.115303	1	0.993461	1	1	0.10934	22	cellular response to salt stress	BP
6647	GO:0042335	0.116324	1	0.993317	1	1	0.11928	24	cuticle development	BP
9086	GO:0055083	0.117416	1	0.993166	1	1	0.12922	26	monovalent inorganic anion homeostasis	BP
10369	GO:0098590	0.120324	1	0.992827	1	1	0.12425	25	plasma membrane region	CC
7694	GO:0046283	0.120729	1	0.992766	1	1	0.12922	26	anthocyanin-containing compound metabolic process	BP
3084	GO:0009835	0.126503	1	0.991991	1	1	0.15407	31	fruit ripening	BP
916	GO:0004197	0.12672	1	0.99199	1	1	0.13916	28	cysteine-type endopeptidase activity	MF
9855	GO:0072505	0.127112	1	0.991939	1	1	0.13916	28	divalent inorganic anion homeostasis	BP
2035	GO:0006833	0.127917	1	0.991857	1	1	0.12922	26	water transport	BP
6564	GO:0042044	0.127917	1	0.991857	1	1	0.12922	26	fluid transport	BP
9088	GO:0055085	0.127938	1	0.955846	1	4	1.96812	396	transmembrane transport	BP
4418	GO:0016832	0.12929	1	0.991634	1	1	0.1491	30	aldehyde-lyase activity	MF
7191	GO:0044248	0.131112	1	0.93555	1	8	4.98988	1004	cellular catabolic process	BP
10307	GO:0097305	0.131477	1	0.95418	1	4	1.988	400	response to alcohol	BP
3581	GO:0010563	0.132444	1	0.991231	1	1	0.13916	28	negative regulation of phosphorus metabolic process	BP
7601	GO:0045936	0.132444	1	0.991231	1	1	0.13916	28	negative regulation of phosphate metabolic process	BP
3275	GO:0010091	0.13489	1	0.990907	1	1	0.13419	27	trichome branching	BP
2883	GO:0009523	0.135349	1	0.990783	1	1	0.16401	33	photosystem II	CC
9746	GO:0071695	0.13625	1	0.990656	1	1	0.16401	33	anatomical structure maturation	BP
145	GO:0000302	0.142042	1	0.971265	1	2	0.68089	137	response to reactive oxygen species	BP
10736	GO:1901701	0.142641	1	0.971086	1	2	0.6461	130	cellular response to oxygen-containing compound	BP
3642	GO:0010675	0.143692	1	0.989588	1	1	0.15904	32	regulation of cellular carbohydrate metabolic process	BP
10606	GO:1901135	0.144465	1	0.940906	1	5	2.76829	557	carbohydrate derivative metabolic process	BP
4947	GO:0022892	0.144553	1	0.93096	1	7	4.34875	875	substrate-specific transporter activity	MF
3553	GO:0010494	0.146804	1	0.989141	1	1	0.1491	30	cytoplasmic stress granule	CC
2054	GO:0006873	0.147299	1	0.969546	1	2	0.69083	139	cellular ion homeostasis	BP
6042	GO:0033865	0.147666	1	0.988998	1	1	0.15407	31	nucleoside bisphosphate metabolic process	BP
6045	GO:0033875	0.147666	1	0.988998	1	1	0.15407	31	ribonucleoside bisphosphate metabolic process	BP
6070	GO:0034032	0.147666	1	0.988998	1	1	0.15407	31	purine nucleoside bisphosphate metabolic process	BP
1162	GO:0004693	0.150163	1	0.988624	1	1	0.1491	30	cyclin-dependent protein serine/threonine kinase activity	MF
10326	GO:0097472	0.150163	1	0.988624	1	1	0.1491	30	cyclin-dependent protein kinase activity	MF
4201	GO:0016411	0.151583	1	0.988389	1	1	0.15407	31	acylglycerol O-acyltransferase activity	MF
7034	GO:0043531	0.152269	1	0.967873	1	2	0.72562	146	ADP binding	MF
10715	GO:1901657	0.155176	1	0.952625	1	3	1.37172	276	glycosyl compound metabolic process	BP
8601	GO:0051241	0.155418	1	0.966828	1	2	0.67095	135	negative regulation of multicellular organismal process	BP
1977	GO:0006730	0.155911	1	0.987651	1	1	0.17395	35	one-carbon metabolic process	BP
7522	GO:0045735	0.156861	1	0.987496	1	1	0.17395	35	nutrient reservoir activity	MF
2281	GO:0007568	0.157819	1	0.965974	1	2	0.74053	149	aging	BP
5019	GO:0030145	0.157925	1	0.98732	1	1	0.17395	35	manganese ion binding	MF
69	GO:0000145	0.158344	1	0.987284	1	1	0.15904	32	exocyst	CC
7595	GO:0045926	0.160423	1	0.986903	1	1	0.17395	35	negative regulation of growth	BP
3298	GO:0010118	0.161334	1	0.98676	1	1	0.16898	34	stomatal movement	BP
3095	GO:0009853	0.169134	1	0.985351	1	1	0.19383	39	photorespiration	BP
10729	GO:1901681	0.169346	1	0.985333	1	1	0.18389	37	sulfur compound binding	MF
9639	GO:0071310	0.170154	1	0.961622	1	2	0.71071	143	cellular response to organic substance	BP
9635	GO:0071281	0.171881	1	0.984865	1	1	0.18886	38	cellular response to iron ion	BP
1936	GO:0006638	0.173266	1	0.984633	1	1	0.17892	36	neutral lipid metabolic process	BP
1937	GO:0006639	0.173266	1	0.984633	1	1	0.17892	36	acylglycerol metabolic process	BP
3140	GO:0009910	0.174874	1	0.984305	1	1	0.19383	39	negative regulation of flower development	BP
2881	GO:0009521	0.176276	1	0.983999	1	1	0.21868	44	photosystem	CC
328	GO:0000976	0.17651	1	0.959261	1	2	0.77532	156	transcription regulatory region sequence-specific DNA binding	MF
7720	GO:0046364	0.178571	1	0.983581	1	1	0.20874	42	monosaccharide biosynthetic process	BP
9085	GO:0055082	0.179333	1	0.958205	1	2	0.78029	157	cellular chemical homeostasis	BP
1647	GO:0006109	0.181954	1	0.98294	1	1	0.20377	41	regulation of carbohydrate metabolic process	BP
8506	GO:0051049	0.182097	1	0.957173	1	2	0.75544	152	regulation of transport	BP
2817	GO:0009309	0.182416	1	0.98286	1	1	0.1988	40	amine biosynthetic process	BP
6674	GO:0042401	0.182416	1	0.98286	1	1	0.1988	40	cellular biogenic amine biosynthetic process	BP
3329	GO:0010181	0.187242	1	0.981886	1	1	0.20874	42	FMN binding	MF
6369	GO:0035428	0.187289	1	0.981867	1	1	0.21371	43	hexose transmembrane transport	BP
129	GO:0000272	0.189185	1	0.954432	1	2	0.7952	160	polysaccharide catabolic process	BP
10689	GO:1901565	0.190602	1	0.953882	1	2	0.79023	159	organonitrogen compound catabolic process	BP
298	GO:0000904	0.190859	1	0.953773	1	2	0.81011	163	cell morphogenesis involved in differentiation	BP
3433	GO:0010311	0.191448	1	0.980994	1	1	0.22862	46	lateral root formation	BP
4328	GO:0016682	0.19181	1	0.980938	1	1	0.21868	44	oxidoreductase activity, acting on diphenols and related substances as donors, oxygen as acceptor	MF
5455	GO:0031400	0.193433	1	0.980621	1	1	0.20874	42	negative regulation of protein modification process	BP
912	GO:0004180	0.198384	1	0.979555	1	1	0.21868	44	carboxypeptidase activity	MF
2022	GO:0006812	0.201046	1	0.930909	1	3	1.56555	315	cation transport	BP
3498	GO:0010411	0.201678	1	0.978832	1	1	0.22365	45	xyloglucan metabolic process	BP
9745	GO:0071669	0.203265	1	0.948793	1	2	0.84987	171	plant-type cell wall organization or biogenesis	BP
7750	GO:0046434	0.203464	1	0.97843	1	1	0.22862	46	organophosphate catabolic process	BP
6883	GO:0043130	0.20347	1	0.97846	1	1	0.21371	43	ubiquitin binding	MF
1588	GO:0006006	0.20599	1	0.977833	1	1	0.2485	50	glucose metabolic process	BP
2926	GO:0009605	0.207002	1	0.88639	1	8	5.69562	1146	response to external stimulus	BP
6204	GO:0034599	0.207143	1	0.977601	1	1	0.23359	47	cellular response to oxidative stress	BP
3139	GO:0009909	0.207378	1	0.947108	1	2	0.83496	168	regulation of flower development	BP
6108	GO:0034219	0.207657	1	0.977475	1	1	0.23856	48	carbohydrate transmembrane transport	BP
9674	GO:0071417	0.209392	1	0.977122	1	1	0.21868	44	cellular response to organonitrogen compound	BP
1471	GO:0005764	0.209727	1	0.977035	1	1	0.22365	45	lysosome	CC
7780	GO:0046486	0.211331	1	0.945463	1	2	0.82999	167	glycerolipid metabolic process	BP
9690	GO:0071470	0.21174	1	0.976584	1	1	0.21868	44	cellular response to osmotic stress	BP
1345	GO:0005355	0.214705	1	0.975842	1	1	0.24353	49	glucose transmembrane transporter activity	MF
3950	GO:0015758	0.214705	1	0.975842	1	1	0.24353	49	glucose transport	BP
7702	GO:0046323	0.214705	1	0.975842	1	1	0.24353	49	glucose import	BP
9816	GO:0072350	0.215059	1	0.97575	1	1	0.2485	50	tricarboxylic acid metabolic process	BP
2540	GO:0008645	0.218809	1	0.974858	1	1	0.2485	50	hexose transport	BP
3805	GO:0015145	0.218809	1	0.974858	1	1	0.2485	50	monosaccharide transmembrane transporter activity	MF
3808	GO:0015149	0.218809	1	0.974858	1	1	0.2485	50	hexose transmembrane transporter activity	MF
4415	GO:0016829	0.22084	1	0.920678	1	3	1.64507	331	lyase activity	MF
11338	GO:2000242	0.222846	1	0.973879	1	1	0.2485	50	negative regulation of reproductive process	BP
3948	GO:0015749	0.223504	1	0.973708	1	1	0.25347	51	monosaccharide transport	BP
3417	GO:0010287	0.225247	1	0.97325	1	1	0.26838	54	plastoglobule	CC
9084	GO:0055081	0.227717	1	0.972661	1	1	0.25347	51	anion homeostasis	BP
4326	GO:0016679	0.228295	1	0.972487	1	1	0.26838	54	oxidoreductase activity, acting on diphenols and related substances as donors	MF
6615	GO:0042221	0.230552	1	0.858288	1	11	8.66271	1743	response to chemical	BP
4060	GO:0016036	0.233362	1	0.971233	1	1	0.2485	50	cellular response to phosphate starvation	BP
3011	GO:0009725	0.235938	1	0.878242	1	6	4.19965	845	response to hormone	BP
4930	GO:0022804	0.239323	1	0.895497	1	4	2.50985	505	active transmembrane transporter activity	MF
7904	GO:0046914	0.24037	1	0.854304	1	10	7.7532	1560	transition metal ion binding	MF
2329	GO:0008081	0.240759	1	0.969265	1	1	0.25844	52	phosphoric diester hydrolase activity	MF
5984	GO:0033554	0.245458	1	0.87178	1	6	4.05055	815	cellular response to stress	BP
8225	GO:0048645	0.246157	1	0.967723	1	1	0.2982	60	animal organ formation	BP
9622	GO:0071248	0.247437	1	0.967405	1	1	0.27832	56	cellular response to metal ion	BP
5635	GO:0032182	0.2475	1	0.967407	1	1	0.26838	54	ubiquitin-like protein binding	MF
11359	GO:2000377	0.248473	1	0.967127	1	1	0.27335	55	regulation of reactive oxygen species metabolic process	BP
5818	GO:0032879	0.249979	1	0.928189	1	2	0.92939	187	regulation of localization	BP
6702	GO:0042542	0.250146	1	0.966613	1	1	0.2982	60	response to hydrogen peroxide	BP
1342	GO:0005351	0.250515	1	0.966527	1	1	0.28826	58	sugar:proton symporter activity	MF
1357	GO:0005402	0.250515	1	0.966527	1	1	0.28826	58	cation:sugar symporter activity	MF
4597	GO:0018298	0.25125	1	0.96632	1	1	0.28826	58	protein-chromophore linkage	BP
6821	GO:0042973	0.252924	1	0.965846	1	1	0.28826	58	glucan endo-1,3-beta-D-glucosidase activity	MF
8204	GO:0048580	0.25322	1	0.902873	1	3	1.72459	347	regulation of post-embryonic development	BP
311	GO:0000932	0.25689	1	0.964718	1	1	0.28329	57	P-body	CC
3866	GO:0015295	0.257975	1	0.964375	1	1	0.2982	60	solute:proton symporter activity	MF
2845	GO:0009408	0.258003	1	0.92433	1	2	0.98903	199	response to heat	BP
158	GO:0000323	0.258192	1	0.964351	1	1	0.27832	56	lytic vacuole	CC
4360	GO:0016747	0.25866	1	0.89975	1	3	1.74447	351	transferase activity, transferring acyl groups other than amino-acyl groups	MF
1635	GO:0006096	0.259864	1	0.963823	1	1	0.2982	60	glycolytic process	BP
1474	GO:0005769	0.260635	1	0.963615	1	1	0.28826	58	early endosome	CC
1475	GO:0005770	0.261339	1	0.963398	1	1	0.29323	59	late endosome	CC
7294	GO:0044710	0.265555	1	0.811548	1	21	18.056	3633
10735	GO:1901700	0.26625	1	0.849952	1	7	5.30796	1068	response to oxygen-containing compound	BP
8446	GO:0050832	0.269442	1	0.918693	1	2	1.0437	210	defense response to fungus	BP
11282	GO:2000026	0.27014	1	0.876137	1	4	2.5844	520	regulation of multicellular organismal development	BP
3014	GO:0009733	0.275264	1	0.915769	1	2	1.0437	210	response to auxin	BP
4889	GO:0021700	0.277004	1	0.958513	1	1	0.34293	69	developmental maturation	BP
4417	GO:0016831	0.278527	1	0.958037	1	1	0.33796	68	carboxy-lyase activity	MF
10694	GO:1901575	0.278535	1	0.834749	1	8	6.13795	1235	organic substance catabolic process	BP
3052	GO:0009791	0.278556	1	0.870645	1	4	2.70865	545	post-embryonic development	BP
7906	GO:0046916	0.281683	1	0.956998	1	1	0.35287	71	cellular transition metal ion homeostasis	BP
9619	GO:0071241	0.282989	1	0.956617	1	1	0.32802	66	cellular response to inorganic substance	BP
2948	GO:0009636	0.283237	1	0.956518	1	1	0.33796	68	response to toxic substance	BP
7782	GO:0046488	0.284538	1	0.95613	1	1	0.31808	64	phosphatidylinositol metabolic process	BP
9209	GO:0060627	0.292542	1	0.953468	1	1	0.31808	64	regulation of vesicle-mediated transport	BP
8768	GO:0051716	0.293062	1	0.830123	1	7	5.17377	1041	cellular response to stimulus	BP
3865	GO:0015294	0.293951	1	0.952942	1	1	0.34293	69	solute:cation symporter activity	MF
10733	GO:1901698	0.295208	1	0.905379	1	2	1.0934	220	response to nitrogen compound	BP
8216	GO:0048608	0.295211	1	0.877811	1	3	1.89854	382	reproductive structure development	BP
8537	GO:0051119	0.296192	1	0.952158	1	1	0.35287	71	sugar transmembrane transporter activity	MF
4359	GO:0016746	0.298138	1	0.875989	1	3	1.88363	379	transferase activity, transferring acyl groups	MF
1994	GO:0006767	0.301139	1	0.95045	1	1	0.3479	70	water-soluble vitamin metabolic process	BP
2328	GO:0008080	0.301321	1	0.950395	1	1	0.34293	69	N-acetyltransferase activity	MF
4368	GO:0016758	0.308139	1	0.869652	1	3	1.96812	396	transferase activity, transferring hexosyl groups	MF
2396	GO:0008234	0.30999	1	0.947265	1	1	0.36281	73	cysteine-type peptidase activity	MF
5660	GO:0032269	0.31024	1	0.947183	1	1	0.35784	72	negative regulation of cellular protein metabolic process	BP
2065	GO:0006887	0.310554	1	0.947069	1	1	0.35784	72	exocytosis	BP
3099	GO:0009860	0.311852	1	0.946552	1	1	0.38269	77	pollen tube growth	BP
3804	GO:0015144	0.313775	1	0.945853	1	1	0.37772	76	carbohydrate transmembrane transporter activity	MF
492	GO:0001932	0.315379	1	0.945286	1	1	0.36281	73	regulation of protein phosphorylation	BP
4177	GO:0016311	0.316696	1	0.94477	1	1	0.37772	76	dephosphorylation	BP
1632	GO:0006090	0.317141	1	0.944595	1	1	0.38269	77	pyruvate metabolic process	BP
10672	GO:1901476	0.317905	1	0.944309	1	1	0.38269	77
7234	GO:0044421	0.318953	1	0.892317	1	2	1.12322	226	extracellular region part	CC
4709	GO:0019318	0.321613	1	0.942869	1	1	0.40754	82	hexose metabolic process	BP
2028	GO:0006820	0.32305	1	0.889977	1	2	1.14807	231	anion transport	BP
8265	GO:0048831	0.323116	1	0.889946	1	2	1.13316	228	regulation of shoot system development	BP
7487	GO:0045596	0.324072	1	0.941988	1	1	0.37275	75	negative regulation of cell differentiation	BP
1294	GO:0005102	0.327791	1	0.940533	1	1	0.38269	77	receptor binding	MF
3226	GO:0010029	0.328383	1	0.940285	1	1	0.39263	79	regulation of seed germination	BP
2723	GO:0009141	0.329394	1	0.939858	1	1	0.41251	83	nucleoside triphosphate metabolic process	BP
1566	GO:0005976	0.330933	1	0.854775	1	3	2.03273	409	polysaccharide metabolic process	BP
3367	GO:0010224	0.331122	1	0.939211	1	1	0.39263	79	response to UV-B	BP
370	GO:0001101	0.332862	1	0.818943	1	5	3.8766	780	response to acid chemical	BP
4200	GO:0016410	0.336226	1	0.93718	1	1	0.39263	79	N-acyltransferase activity	MF
6507	GO:0036464	0.337174	1	0.936807	1	1	0.38766	78	cytoplasmic ribonucleoprotein granule	CC
2053	GO:0006869	0.340127	1	0.935543	1	1	0.42742	86	lipid transport	BP
4421	GO:0016836	0.340455	1	0.935425	1	1	0.41748	84	hydro-lyase activity	MF
8599	GO:0051239	0.341681	1	0.826985	1	4	2.90745	585	regulation of multicellular organismal process	BP
3007	GO:0009719	0.342656	1	0.800416	1	6	4.81096	968	response to endogenous stimulus	BP
1900	GO:0006576	0.343049	1	0.934345	1	1	0.42742	86	cellular biogenic amine metabolic process	BP
7161	GO:0044106	0.343049	1	0.934345	1	1	0.42742	86	cellular amine metabolic process	BP
6419	GO:0035770	0.343849	1	0.934065	1	1	0.3976	80	ribonucleoprotein granule	CC
420	GO:0001558	0.344023	1	0.933943	1	1	0.42742	86	regulation of cell growth	BP
2939	GO:0009624	0.346552	1	0.932854	1	1	0.45227	91	response to nematode	BP
4911	GO:0022414	0.346885	1	0.788246	1	7	5.67077	1141	reproductive process	BP
3737	GO:0012505	0.347267	1	0.932609	1	1	0.41748	84	endomembrane system	CC
7258	GO:0044448	0.349066	1	0.93188	1	1	0.40257	81	cell cortex part	CC
3230	GO:0010033	0.350564	1	0.78528	1	7	5.80993	1169	response to organic substance	BP
297	GO:0000902	0.354218	1	0.871458	1	2	1.23753	249	cell morphogenesis	BP
8605	GO:0051248	0.355798	1	0.928984	1	1	0.41748	84	negative regulation of protein metabolic process	BP
9722	GO:0071555	0.357288	1	0.836772	1	3	2.12219	427	cell wall organization	BP
7188	GO:0044242	0.357677	1	0.928145	1	1	0.43239	87	cellular lipid catabolic process	BP
1993	GO:0006766	0.360256	1	0.92701	1	1	0.43736	88	vitamin metabolic process	BP
10522	GO:1900140	0.360774	1	0.926767	1	1	0.4473	90	regulation of seedling development	BP
2400	GO:0008238	0.363071	1	0.925787	1	1	0.42742	86	exopeptidase activity	MF
6642	GO:0042325	0.366424	1	0.924277	1	1	0.43736	88	regulation of phosphorylation	BP
6703	GO:0042545	0.367415	1	0.923784	1	1	0.46718	94	cell wall modification	BP
7299	GO:0044724	0.368937	1	0.923121	1	1	0.45227	91
7288	GO:0044702	0.36897	1	0.779509	1	6	4.88551	983
2356	GO:0008150	0.371139	1	0.73747	1	70	68.2232	13727	biological_process	BP
2056	GO:0006875	0.372059	1	0.921663	1	1	0.47712	96	cellular metal ion homeostasis	BP
11337	GO:2000241	0.373362	1	0.859414	1	2	1.2922	260	regulation of reproductive process	BP
5859	GO:0032989	0.378408	1	0.856156	1	2	1.30214	262	cellular component morphogenesis	BP
1057	GO:0004527	0.380336	1	0.917824	1	1	0.47712	96	exonuclease activity	MF
2248	GO:0007346	0.381601	1	0.917304	1	1	0.43239	87	regulation of mitotic cell cycle	BP
3371	GO:0010228	0.381807	1	0.917155	1	1	0.46221	93	vegetative to reproductive phase transition of meristem	BP
4927	GO:0022626	0.383727	1	0.916125	1	1	0.5467	110	cytosolic ribosome	CC
479	GO:0001871	0.386898	1	0.914696	1	1	0.48209	97	pattern binding	MF
5058	GO:0030247	0.386898	1	0.914696	1	1	0.48209	97	polysaccharide binding	MF
2224	GO:0007275	0.388734	1	0.814156	1	3	2.25638	454	multicellular organism development	BP
3497	GO:0010410	0.390332	1	0.913019	1	1	0.49203	99	hemicellulose metabolic process	BP
3156	GO:0009932	0.391394	1	0.912479	1	1	0.50694	102	cell tip growth	BP
4802	GO:0019725	0.391524	1	0.847505	1	2	1.35681	273	cellular homeostasis	BP
3309	GO:0010150	0.39804	1	0.909183	1	1	0.51688	104	leaf senescence	BP
3394	GO:0010260	0.39804	1	0.909183	1	1	0.51688	104	animal organ senescence	BP
2937	GO:0009620	0.399573	1	0.84207	1	2	1.40154	282	response to fungus	BP
9533	GO:0070887	0.400113	1	0.841729	1	2	1.3419	270	cellular response to chemical stimulus	BP
5052	GO:0030234	0.400147	1	0.8417	1	2	1.35681	273	enzyme regulator activity	MF
8212	GO:0048588	0.401108	1	0.907623	1	1	0.53179	107	developmental cell growth	BP
5377	GO:0031224	0.408944	1	0.684897	1	22	20.6702	4159	intrinsic component of membrane	CC
7411	GO:0045229	0.409525	1	0.798525	1	3	2.33093	469	external encapsulating structure organization	BP
5834	GO:0032940	0.415256	1	0.900341	1	1	0.51688	104	secretion by cell	BP
4054	GO:0016021	0.415481	1	0.680267	1	21	19.7458	3973	integral component of membrane	CC
2884	GO:0009524	0.416507	1	0.899703	1	1	0.50197	101	phragmoplast	CC
5060	GO:0030258	0.421653	1	0.896891	1	1	0.54173	109	lipid modification	BP
2912	GO:0009570	0.422042	1	0.788863	1	3	2.32596	468	chloroplast stroma	CC
2891	GO:0009532	0.42532	1	0.786295	1	3	2.34087	471	plastid stroma	CC
7898	GO:0046903	0.426927	1	0.894031	1	1	0.53676	108	secretion	BP
2539	GO:0008643	0.431873	1	0.891263	1	1	0.56161	113	carbohydrate transport	BP
1755	GO:0006357	0.431967	1	0.819302	1	2	1.45124	292	regulation of transcription from RNA polymerase II promoter	BP
2848	GO:0009411	0.432603	1	0.890863	1	1	0.55664	112	response to UV	BP
9749	GO:0071705	0.432668	1	0.818793	1	2	1.45124	292	nitrogen compound transport	BP
7662	GO:0046148	0.434217	1	0.88996	1	1	0.55664	112	pigment biosynthetic process	BP
2362	GO:0008168	0.43731	1	0.815403	1	2	1.45124	292	methyltransferase activity	MF
4688	GO:0019220	0.441266	1	0.885962	1	1	0.55664	112	regulation of phosphate metabolic process	BP
8558	GO:0051174	0.441266	1	0.885962	1	1	0.55664	112	regulation of phosphorus metabolic process	BP
1579	GO:0005996	0.441377	1	0.885836	1	1	0.60137	121	monosaccharide metabolic process	BP
4069	GO:0016051	0.444449	1	0.810094	1	2	1.52579	307	carbohydrate biosynthetic process	BP
2871	GO:0009506	0.44618	1	0.744787	1	4	3.44421	693	plasmodesma	CC
7295	GO:0044711	0.446324	1	0.688777	1	9	8.27505	1665
2816	GO:0009308	0.448228	1	0.881863	1	1	0.60137	121	amine metabolic process	BP
4961	GO:0030003	0.455461	1	0.877563	1	1	0.61131	123	cellular cation homeostasis	BP
8426	GO:0050793	0.456091	1	0.736356	1	4	3.39451	683	regulation of developmental process	BP
642	GO:0003006	0.457801	1	0.703941	1	6	5.35766	1078	developmental process involved in reproduction	BP
6704	GO:0042546	0.458633	1	0.875647	1	1	0.61628	124	cell wall biogenesis	BP
1524	GO:0005856	0.46017	1	0.874728	1	1	0.60634	122	cytoskeleton	CC
8583	GO:0051213	0.461164	1	0.874109	1	1	0.61628	124	dioxygenase activity	MF
3482	GO:0010383	0.462434	1	0.873341	1	1	0.61131	123	cell wall polysaccharide metabolic process	BP
1540	GO:0005911	0.463521	1	0.729938	1	4	3.51876	708	cell-cell junction	CC
4355	GO:0016741	0.46447	1	0.794884	1	2	1.52579	307	transferase activity, transferring one-carbon groups	MF
4053	GO:0016020	0.466346	1	0.626553	1	26	25.0985	5050	membrane	CC
7651	GO:0046128	0.47046	1	0.86831	1	1	0.65604	132	purine ribonucleoside metabolic process	BP
2454	GO:0008374	0.475413	1	0.86522	1	1	0.62622	126	O-acyltransferase activity	MF
6626	GO:0042278	0.475793	1	0.864926	1	1	0.66598	134	purine nucleoside metabolic process	BP
9721	GO:0071554	0.478177	1	0.742978	1	3	2.57943	519	cell wall organization or biogenesis	BP
5734	GO:0032502	0.479518	1	0.63892	1	13	12.3803	2491	developmental process	BP
2941	GO:0009626	0.485501	1	0.858656	1	1	0.66101	133	plant-type hypersensitive response	BP
6078	GO:0034050	0.485501	1	0.858656	1	1	0.66101	133	host programmed cell death induced by symbiont	BP
4979	GO:0030054	0.488532	1	0.707897	1	4	3.63307	731	cell junction	CC
6684	GO:0042440	0.48858	1	0.856641	1	1	0.65107	131	pigment metabolic process	BP
3184	GO:0009968	0.488715	1	0.856526	1	1	0.67095	135	negative regulation of signal transduction	BP
7292	GO:0044707	0.490086	1	0.663885	1	7	6.62004	1332
1942	GO:0006650	0.490731	1	0.855207	1	1	0.65604	132	glycerophospholipid metabolic process	BP
5733	GO:0032501	0.491016	1	0.663015	1	7	6.62501	1333	multicellular organismal process	BP
6224	GO:0034655	0.493181	1	0.853531	1	1	0.68586	138	nucleobase-containing compound catabolic process	BP
3010	GO:0009723	0.49341	1	0.853384	1	1	0.68089	137	response to ethylene	BP
5379	GO:0031226	0.494068	1	0.771216	1	2	1.65501	333	intrinsic component of plasma membrane	CC
7179	GO:0044212	0.498081	1	0.767885	1	2	1.71465	345	transcription regulatory region DNA binding	MF
327	GO:0000975	0.500993	1	0.765465	1	2	1.72459	347	regulatory region DNA binding	MF
354	GO:0001067	0.500993	1	0.765465	1	2	1.72459	347	regulatory region nucleic acid binding	MF
2904	GO:0009555	0.501851	1	0.847635	1	1	0.69083	139	pollen development	BP
6759	GO:0042742	0.502077	1	0.764579	1	2	1.67986	338	defense response to bacterium	BP
3864	GO:0015293	0.502885	1	0.846928	1	1	0.68586	138	symporter activity	MF
4197	GO:0016407	0.503854	1	0.846259	1	1	0.68586	138	acetyltransferase activity	MF
4956	GO:0023057	0.507635	1	0.843603	1	1	0.70574	142	negative regulation of signaling	BP
4420	GO:0016835	0.510596	1	0.841516	1	1	0.71071	143	carbon-oxygen lyase activity	MF
3626	GO:0010648	0.513902	1	0.839166	1	1	0.71568	144	negative regulation of cell communication	BP
7486	GO:0045595	0.51663	1	0.837227	1	1	0.70574	142	regulation of cell differentiation	BP
1930	GO:0006629	0.516747	1	0.663422	1	5	4.67677	941	lipid metabolic process	BP
2732	GO:0009150	0.519862	1	0.834847	1	1	0.7455	150	purine ribonucleotide metabolic process	BP
5454	GO:0031399	0.524846	1	0.831252	1	1	0.71071	143	regulation of protein modification process	BP
1665	GO:0006163	0.528903	1	0.828185	1	1	0.76538	154	purine nucleotide metabolic process	BP
2096	GO:0006955	0.531016	1	0.739734	1	2	1.75441	353	immune response	BP
4367	GO:0016757	0.533579	1	0.693573	1	3	2.76829	557	transferase activity, transferring glycosyl groups	MF
5057	GO:0030246	0.537445	1	0.734018	1	2	1.79417	361	carbohydrate binding	MF
9610	GO:0071214	0.538172	1	0.821229	1	1	0.74053	149	cellular response to abiotic stimulus	BP
7838	GO:0046658	0.541468	1	0.818658	1	1	0.77532	156	anchored component of plasma membrane	CC
2711	GO:0009119	0.55315	1	0.809464	1	1	0.81011	163	ribonucleoside metabolic process	BP
8767	GO:0051707	0.555052	1	0.64557	1	4	3.96109	797	response to other organism	BP
10359	GO:0098542	0.560462	1	0.668036	1	3	2.91739	587	defense response to other organism	BP
3120	GO:0009888	0.567895	1	0.797502	1	1	0.78526	158	tissue development	BP
6719	GO:0042578	0.571311	1	0.702781	1	2	1.88363	379	phosphoric ester hydrolase activity	MF
5697	GO:0032403	0.572189	1	0.793864	1	1	0.82999	167	protein complex binding	MF
2932	GO:0009611	0.574129	1	0.792198	1	1	0.85981	173	response to wounding	BP
2794	GO:0009259	0.583637	1	0.784044	1	1	0.87472	176	ribonucleotide metabolic process	BP
3077	GO:0009826	0.58462	1	0.78319	1	1	0.87472	176	unidimensional cell growth	BP
3382	GO:0010243	0.58868	1	0.779624	1	1	0.88963	179	response to organonitrogen compound	BP
1537	GO:0005887	0.589725	1	0.778703	1	1	0.88963	179	integral component of plasma membrane	CC
2936	GO:0009617	0.591156	1	0.683511	1	2	1.99794	402	response to bacterium	BP
2915	GO:0009579	0.593152	1	0.775627	1	1	0.92939	187	thylakoid	CC
6919	GO:0043207	0.596348	1	0.604037	1	4	4.1748	840	response to external biotic stimulus	BP
1481	GO:0005777	0.597261	1	0.771986	1	1	0.88963	179	peroxisome	CC
2708	GO:0009116	0.605684	1	0.764262	1	1	0.93933	189	nucleoside metabolic process	BP
7309	GO:0044767	0.606511	1	0.520691	1	11	11.4061	2295
7846	GO:0046700	0.610611	1	0.759684	1	1	0.9443	190	heterocycle catabolic process	BP
7201	GO:0044270	0.610765	1	0.759545	1	1	0.93933	189	cellular nitrogen compound catabolic process	BP
7256	GO:0044445	0.611051	1	0.75919	1	1	1.03873	209	cytosolic part	CC
4795	GO:0019693	0.611758	1	0.758606	1	1	0.94927	191	ribose phosphate metabolic process	BP
3736	GO:0012501	0.616065	1	0.75454	1	1	0.95424	192	programmed cell death	BP
6329	GO:0035251	0.622957	1	0.747899	1	1	0.99897	201	UDP-glucosyltransferase activity	MF
9862	GO:0072521	0.623013	1	0.747849	1	1	0.994	200	purine-containing compound metabolic process	BP
8541	GO:0051128	0.624476	1	0.649553	1	2	2.03273	409	regulation of cellular component organization	BP
8085	GO:0048229	0.625829	1	0.745134	1	1	0.97412	196	gametophyte development	BP
7238	GO:0044425	0.626259	1	0.470717	1	22	22.8471	4597	membrane part	CC
8773	GO:0051726	0.627978	1	0.743074	1	1	0.93436	188	regulation of cell cycle	BP
9198	GO:0060560	0.629394	1	0.741621	1	1	0.99897	201	developmental growth involved in morphogenesis	BP
7253	GO:0044440	0.630211	1	0.740839	1	1	0.97412	196	endosomal part	CC
7807	GO:0046527	0.630286	1	0.740725	1	1	1.01885	205	glucosyltransferase activity	MF
5378	GO:0031225	0.632481	1	0.738561	1	1	1.00891	203	anchored component of membrane	CC
8226	GO:0048646	0.637217	1	0.733805	1	1	1.03873	209	anatomical structure formation involved in morphogenesis	BP
6720	GO:0042579	0.640305	1	0.730713	1	1	1.00891	203	microbody	CC
7153	GO:0044085	0.642097	1	0.728874	1	1	1.02879	207	cellular component biogenesis	BP
7883	GO:0046872	0.643933	1	0.460879	1	17	17.9914	3620	metal ion binding	MF
580	GO:0002376	0.644467	1	0.628106	1	2	2.14207	431	immune system process	BP
2008	GO:0006790	0.64585	1	0.725058	1	1	0.99897	201	sulfur compound metabolic process	BP
1620	GO:0006073	0.647213	1	0.723625	1	1	1.02879	207	cellular glucan metabolic process	BP
7148	GO:0044042	0.647213	1	0.723625	1	1	1.02879	207	glucan metabolic process	BP
4390	GO:0016788	0.653347	1	0.497972	1	7	7.57925	1525	hydrolase activity, acting on ester bonds	MF
6900	GO:0043169	0.653435	1	0.45065	1	17	18.0858	3639	cation binding	MF
6792	GO:0042803	0.654884	1	0.715605	1	1	1.03873	209	protein homodimerization activity	MF
1940	GO:0006644	0.659873	1	0.710299	1	1	1.0437	210	phospholipid metabolic process	BP
4282	GO:0016614	0.66399	1	0.705826	1	1	1.0934	220	oxidoreductase activity, acting on CH-OH group of donors	MF
1377	GO:0005509	0.665195	1	0.704492	1	1	1.12819	227	calcium ion binding	MF
2394	GO:0008219	0.666428	1	0.703171	1	1	1.10334	222	cell death	BP
4157	GO:0016265	0.666428	1	0.703171	1	1	1.10334	222
7267	GO:0044459	0.672064	1	0.597138	1	2	2.27626	458	plasma membrane part	CC
5794	GO:0032787	0.675657	1	0.592984	1	2	2.30111	463	monocarboxylic acid metabolic process	BP
2965	GO:0009653	0.679288	1	0.588767	1	2	2.2862	460	anatomical structure morphogenesis	BP
9808	GO:0072330	0.679483	1	0.688674	1	1	1.11825	225	monocarboxylic acid biosynthetic process	BP
4389	GO:0016787	0.68102	1	0.422903	1	16	17.0372	3428	hydrolase activity	MF
8271	GO:0048856	0.683089	1	0.475562	1	6	6.68962	1346	anatomical structure development	BP
2423	GO:0008289	0.685182	1	0.682181	1	1	1.12322	226	lipid binding	MF
4449	GO:0016874	0.686263	1	0.680965	1	1	1.0934	220	ligase activity	MF
9747	GO:0071702	0.686267	1	0.486052	1	5	5.67574	1142	organic substance transport	BP
4754	GO:0019439	0.687425	1	0.679564	1	1	1.16795	235	aromatic compound catabolic process	BP
1514	GO:0005840	0.687941	1	0.678898	1	1	1.26735	255	ribosome	CC
2801	GO:0009266	0.692947	1	0.572589	1	2	2.39554	482	response to temperature stimulus	BP
10645	GO:1901361	0.693327	1	0.67268	1	1	1.18286	238	organic cyclic compound catabolic process	BP
8765	GO:0051704	0.697236	1	0.492417	1	4	4.73144	952	multi-organism process	BP
3769	GO:0015031	0.697364	1	0.52042	1	3	3.50882	706	protein transport	BP
11313	GO:2000113	0.711321	1	0.650998	1	1	1.20771	243	negative regulation of cellular macromolecule biosynthetic process	BP
8213	GO:0048589	0.711549	1	0.650693	1	1	1.23753	249	developmental growth	BP
7305	GO:0044763	0.712096	1	0.373194	1	26	27.6829	5570
8279	GO:0048869	0.714146	1	0.500045	1	3	3.61816	728	cellular developmental process	BP
3138	GO:0009908	0.723136	1	0.636123	1	1	1.26238	254	flower development	BP
7929	GO:0046983	0.723141	1	0.636119	1	1	1.25741	253	protein dimerization activity	MF
7396	GO:0045184	0.724631	1	0.487034	1	3	3.64798	734	establishment of protein localization	BP
2852	GO:0009416	0.733539	1	0.521906	1	2	2.60925	525	response to light stimulus	BP
3577	GO:0010558	0.736134	1	0.619195	1	1	1.2922	260	negative regulation of macromolecule biosynthetic process	BP
4067	GO:0016049	0.738859	1	0.615541	1	1	1.33693	269	cell growth	BP
8209	GO:0048585	0.74186	1	0.611524	1	1	1.32202	266	negative regulation of response to stimulus	BP
1536	GO:0005886	0.743269	1	0.368426	1	11	12.7133	2558	plasma membrane	CC
707	GO:0003824	0.74432	1	0.331613	1	41	43.0302	8658	catalytic activity	MF
10229	GO:0090567	0.744955	1	0.60732	1	1	1.34687	271	reproductive shoot system development	BP
7198	GO:0044264	0.75028	1	0.60001	1	1	1.37172	276	cellular polysaccharide metabolic process	BP
2336	GO:0008104	0.75294	1	0.450734	1	3	3.8269	770	protein localization	BP
682	GO:0003700	0.758266	1	0.416851	1	4	5.22844	1052	DNA binding transcription factor activity	MF
10367	GO:0098588	0.759566	1	0.373763	1	7	8.37445	1685	bounding membrane of organelle	CC
356	GO:0001071	0.759674	1	0.415026	1	4	5.23838	1054
9340	GO:0070011	0.760918	1	0.485314	1	2	2.68877	541	peptidase activity, acting on L-amino acid peptides	MF
5418	GO:0031327	0.761241	1	0.584621	1	1	1.38663	279	negative regulation of cellular biosynthetic process	BP
2379	GO:0008194	0.761674	1	0.583973	1	1	1.43633	289	UDP-glycosyltransferase activity	MF
3122	GO:0009890	0.765026	1	0.579185	1	1	1.40154	282	negative regulation of biosynthetic process	BP
2894	GO:0009535	0.771972	1	0.568997	1	1	1.52082	306	chloroplast thylakoid membrane	CC
9062	GO:0055035	0.771972	1	0.568997	1	1	1.52082	306	plastid thylakoid membrane	CC
2822	GO:0009314	0.776168	1	0.46398	1	2	2.8329	570	response to radiation	BP
8642	GO:0051301	0.776528	1	0.562294	1	1	1.43136	288	cell division	BP
2709	GO:0009117	0.778722	1	0.558965	1	1	1.50591	303	nucleotide metabolic process	BP
6145	GO:0034357	0.781123	1	0.555314	1	1	1.56555	315	photosynthetic membrane	CC
6743	GO:0042651	0.781123	1	0.555314	1	1	1.56555	315	thylakoid membrane	CC
6542	GO:0040008	0.78118	1	0.555254	1	1	1.51585	305	regulation of growth	BP
1990	GO:0006753	0.78188	1	0.55419	1	1	1.52082	306	nucleoside phosphate metabolic process	BP
5870	GO:0033036	0.782035	1	0.411526	1	3	4.03067	811	macromolecule localization	BP
2395	GO:0008233	0.783949	1	0.452839	1	2	2.82793	569	peptidase activity	MF
10688	GO:1901564	0.7841	1	0.382734	1	4	5.23341	1053	organonitrogen compound metabolic process	BP
5659	GO:0032268	0.789027	1	0.543259	1	1	1.46615	295	regulation of cellular protein metabolic process	BP
10368	GO:0098589	0.789034	1	0.445453	1	2	2.82793	569	membrane region	CC
2410	GO:0008270	0.792978	1	0.370673	1	4	5.34275	1075	zinc ion binding	MF
4786	GO:0019637	0.794497	1	0.437414	1	2	2.88757	581	organophosphate metabolic process	BP
8121	GO:0048367	0.79581	1	0.532578	1	1	1.56058	314	shoot system development	BP
4392	GO:0016791	0.800775	1	0.524641	1	1	1.58543	319	phosphatase activity	MF
1270	GO:0004872	0.808223	1	0.512517	1	1	1.5904	320	receptor activity	MF
8374	GO:0050662	0.81182	1	0.506532	1	1	1.64507	331	coenzyme binding	MF
7249	GO:0044436	0.814213	1	0.502489	1	1	1.73453	349	thylakoid part	CC
7364	GO:0045087	0.818566	1	0.495153	1	1	1.67986	338	innate immune response	BP
7298	GO:0044723	0.820981	1	0.397011	1	2	3.06649	617
3182	GO:0009966	0.821417	1	0.490266	1	1	1.69974	342	regulation of signal transduction	BP
7336	GO:0044877	0.824625	1	0.484735	1	1	1.66992	336	macromolecular complex binding	MF
1485	GO:0005783	0.8248	1	0.390977	1	2	3.0814	620	endoplasmic reticulum	CC
6791	GO:0042802	0.825043	1	0.483997	1	1	1.69477	341	identical protein binding	MF
6541	GO:0040007	0.827875	1	0.479035	1	1	1.72459	347	growth	BP
7247	GO:0044434	0.829918	1	0.31852	1	4	5.72544	1152	chloroplast part	CC
4953	GO:0023051	0.829985	1	0.475304	1	1	1.74944	352	regulation of signaling	BP
8603	GO:0051246	0.831727	1	0.472249	1	1	1.66992	336	regulation of protein metabolic process	BP
7248	GO:0044435	0.83699	1	0.308143	1	4	5.79502	1166	plastid part	CC
3624	GO:0010646	0.838553	1	0.459908	1	1	1.79417	361	regulation of cell communication	BP
8241	GO:0048731	0.839473	1	0.458233	1	1	1.7892	360	system development	BP
1473	GO:0005768	0.850742	1	0.437221	1	1	1.82399	367	endosome	CC
2872	GO:0009507	0.852023	1	0.260026	1	6	8.24026	1658	chloroplast	CC
5415	GO:0031324	0.852026	1	0.434767	1	1	1.84387	371	negative regulation of cellular metabolic process	BP
3163	GO:0009941	0.854125	1	0.430721	1	1	1.90351	383	chloroplast envelope	CC
9089	GO:0055086	0.85415	1	0.430668	1	1	1.91842	386	nucleobase-containing small molecule metabolic process	BP
2885	GO:0009526	0.857795	1	0.423608	1	1	1.92339	387	plastid envelope	CC
909	GO:0004175	0.858634	1	0.421967	1	1	1.92836	388	endopeptidase activity	MF
5024	GO:0030154	0.863079	1	0.41319	1	1	1.96315	395	cell differentiation	BP
7050	GO:0043565	0.865594	1	0.322734	1	2	3.52373	709	sequence-specific DNA binding	MF
7197	GO:0044262	0.866559	1	0.406221	1	1	1.97806	398	cellular carbohydrate metabolic process	BP
2895	GO:0009536	0.87363	1	0.228437	1	6	8.51361	1713	plastid	CC
4133	GO:0016192	0.881466	1	0.375291	1	1	2.05261	413	vesicle-mediated transport	BP
7193	GO:0044255	0.882198	1	0.29275	1	2	3.55852	716	cellular lipid metabolic process	BP
6992	GO:0043436	0.883408	1	0.256148	1	3	4.94018	994	oxoacid metabolic process	BP
1494	GO:0005794	0.886462	1	0.284802	1	2	3.62313	729	Golgi apparatus	CC
1626	GO:0006082	0.887849	1	0.248498	1	3	4.99485	1005	organic acid metabolic process	BP
2661	GO:0009057	0.888939	1	0.28014	1	2	3.65295	735	macromolecule catabolic process	BP
8736	GO:0051603	0.891322	1	0.3538	1	1	2.14207	431	proteolysis involved in cellular protein catabolic process	BP
8167	GO:0048519	0.893003	1	0.239513	1	3	4.95509	997	negative regulation of biological process	BP
3606	GO:0010605	0.893934	1	0.34796	1	1	2.14704	432	negative regulation of macromolecule metabolic process	BP
5145	GO:0030529	0.895851	1	0.266922	1	2	3.86169	777	intracellular ribonucleoprotein complex	CC
5573	GO:0031967	0.899403	1	0.335499	1	1	2.23153	449	organelle envelope	CC
5579	GO:0031975	0.899403	1	0.335499	1	1	2.23153	449	envelope	CC
2963	GO:0009651	0.90341	1	0.326171	1	1	2.32099	467	response to salt stress	BP
6925	GO:0043228	0.905371	1	0.217406	1	3	5.24335	1055	non-membrane-bounded organelle	CC
6929	GO:0043232	0.905371	1	0.217406	1	3	5.24335	1055	intracellular non-membrane-bounded organelle	CC
8057	GO:0048037	0.905921	1	0.320252	1	1	2.33093	469	cofactor binding	MF
4071	GO:0016053	0.910399	1	0.309528	1	1	2.3359	470	organic acid biosynthetic process	BP
7730	GO:0046394	0.910399	1	0.309528	1	1	2.3359	470	carboxylic acid biosynthetic process	BP
2943	GO:0009628	0.914038	1	0.173667	1	5	8.1011	1630	response to abiotic stimulus	BP
669	GO:0003674	0.915827	1	0.136656	1	65	68.9885	13881	molecular_function	MF
9119	GO:0060089	0.922532	1	0.279272	1	1	2.44027	491	molecular transducer activity	MF
3124	GO:0009892	0.923282	1	0.27734	1	1	2.45518	494	negative regulation of metabolic process	BP
4354	GO:0016740	0.928164	1	0.120468	1	13	17.5391	3529	transferase activity	MF
1820	GO:0006468	0.929476	1	0.261083	1	1	2.5844	520	protein phosphorylation	BP
1845	GO:0006508	0.929988	1	0.259723	1	1	2.55458	514	proteolysis	BP
2099	GO:0006970	0.930061	1	0.259512	1	1	2.63907	531	response to osmotic stress	BP
1491	GO:0005789	0.939223	1	0.234376	1	1	2.69374	542	endoplasmic reticulum membrane	CC
2011	GO:0006796	0.942035	1	0.146645	1	3	5.89939	1187	phosphate-containing compound metabolic process	BP
5327	GO:0031090	0.942418	1	0.113413	1	7	11.0334	2220	organelle membrane	CC
4176	GO:0016310	0.946164	1	0.214381	1	1	2.84781	573	phosphorylation	BP
2010	GO:0006793	0.946283	1	0.137815	1	3	5.99879	1207	phosphorus metabolic process	BP
4809	GO:0019752	0.950256	1	0.150502	1	2	4.57737	921	carboxylic acid metabolic process	BP
11312	GO:2000112	0.951497	1	0.107389	1	5	8.83169	1777	regulation of cellular macromolecule biosynthetic process	BP
10690	GO:1901566	0.951609	1	0.198064	1	1	2.94224	592	organonitrogen compound biosynthetic process	BP
3575	GO:0010556	0.954458	1	0.10179	1	5	8.92612	1796	regulation of macromolecule biosynthetic process	BP
2662	GO:0009058	0.956945	1	0.0754511	1	14	20.2428	4073	biosynthetic process	BP
7209	GO:0044283	0.961624	1	0.166345	1	1	3.17086	638	small molecule biosynthetic process	BP
7207	GO:0044281	0.961875	1	0.0939515	1	4	7.88242	1586	small molecule metabolic process	BP
5417	GO:0031326	0.962519	1	0.0861906	1	5	9.19947	1851	regulation of cellular biosynthetic process	BP
3121	GO:0009889	0.965322	1	0.0806327	1	5	9.31875	1875	regulation of biosynthetic process	BP
9149	GO:0060255	0.969389	1	0.0684797	1	6	10.76	2165	regulation of macromolecule metabolic process	BP
1753	GO:0006355	0.969599	1	0.0775355	1	4	8.16571	1643	regulation of transcription, DNA-templated	BP
11055	GO:1903506	0.969838	1	0.0770159	1	4	8.17565	1645	regulation of nucleic acid-templated transcription	BP
11435	GO:2001141	0.970238	1	0.0761454	1	4	8.19056	1648	regulation of RNA biosynthetic process	BP
7245	GO:0044432	0.970491	1	0.136015	1	1	3.37463	679	endoplasmic reticulum part	CC
10646	GO:1901362	0.970709	1	0.0630232	1	7	12.3604	2487	organic cyclic compound biosynthetic process	BP
4690	GO:0019222	0.97109	1	0.0623048	1	7	12.1119	2437	regulation of metabolic process	BP
5414	GO:0031323	0.971123	1	0.0650912	1	6	10.8644	2186	regulation of cellular metabolic process	BP
3531	GO:0010468	0.972171	1	0.0667136	1	5	9.61198	1934	regulation of gene expression	BP
6931	GO:0043234	0.972412	1	0.0662168	1	5	9.51258	1914	protein complex	CC
8609	GO:0051252	0.976324	1	0.0626193	1	4	8.47882	1706	regulation of RNA metabolic process	BP
8207	GO:0048583	0.97719	1	0.111292	1	1	3.63307	731	regulation of response to stimulus	BP
8170	GO:0048523	0.97764	1	0.109568	1	1	3.60325	725	negative regulation of cellular process	BP
8747	GO:0051649	0.979651	1	0.101733	1	1	3.68277	741	establishment of localization in cell	BP
4753	GO:0019438	0.981204	1	0.0446975	1	6	11.7043	2355	aromatic compound biosynthetic process	BP
4687	GO:0019219	0.98165	1	0.050286	1	4	8.78696	1768	regulation of nucleobase-containing compound metabolic process	BP
8555	GO:0051171	0.98462	1	0.0431592	1	4	9.00067	1811	regulation of nitrogen compound metabolic process	BP
9983	GO:0080090	0.984986	1	0.0389866	1	5	10.4221	2097	regulation of primary metabolic process	BP
4232	GO:0016462	0.985196	1	0.0789746	1	1	3.95612	796	pyrophosphatase activity	MF
1818	GO:0006464	0.985421	1	0.0461669	1	3	7.47488	1504	cellular protein modification process	BP
6467	GO:0036211	0.985421	1	0.0461669	1	3	7.47488	1504	protein modification process	BP
4409	GO:0016818	0.985687	1	0.076861	1	1	3.99091	803	hydrolase activity, acting on acid anhydrides, in phosphorus-containing anhydrides	MF
5861	GO:0032991	0.986065	1	0.032688	1	7	13.2351	2663	macromolecular complex	CC
4408	GO:0016817	0.986366	1	0.0739178	1	1	4.03564	812	hydrolase activity, acting on acid anhydrides	MF
2357	GO:0008152	0.986653	1	0.0230543	1	37	46.4496	9346	metabolic process	BP
9331	GO:0065007	0.989737	1	0.0200439	1	16	24.5419	4938	biological regulation	BP
1050	GO:0004518	0.989755	1	0.0586412	1	1	4.38354	882	nuclease activity	MF
10695	GO:1901576	0.990389	1	0.0205855	1	11	19.224	3868	organic substance biosynthetic process	BP
1508	GO:0005829	0.992516	1	0.0259623	1	3	8.20547	1651	cytosol	CC
1749	GO:0006351	0.992723	1	0.0253333	1	3	8.52852	1716	transcription, DNA-templated	BP
10345	GO:0097659	0.992723	1	0.0253333	1	3	8.52852	1716	nucleic acid-templated transcription	BP
4064	GO:0016043	0.992875	1	0.0201884	1	5	11.257	2265	cellular component organization	BP
1159	GO:0004674	0.993785	1	0.038878	1	1	4.81096	968	protein serine/threonine kinase activity	MF
6898	GO:0043167	0.994605	1	0.0105329	1	21	31.2265	6283	ion binding	MF
10314	GO:0097367	0.99464	1	0.0138786	1	7	14.408	2899	carbohydrate derivative binding	MF
5786	GO:0032774	0.995061	1	0.018057	1	3	8.96588	1804	RNA biosynthetic process	BP
7241	GO:0044428	0.9951	1	0.0218033	1	2	6.94309	1397	nuclear part	CC
9771	GO:0071840	0.995312	1	0.0138994	1	5	11.7839	2371	cellular component organization or biogenesis	BP
1379	GO:0005515	0.995353	1	0.020829	1	2	7.09219	1427	protein binding	MF
1157	GO:0004672	0.996759	1	0.022536	1	1	5.39742	1086	protein kinase activity	MF
1453	GO:0005737	0.996944	1	0.0103905	1	4	10.8793	2189	cytoplasm	CC
7202	GO:0044271	0.997334	1	0.00919562	1	4	11.267	2267	cellular nitrogen compound biosynthetic process	BP
671	GO:0003677	0.997402	1	0.0102469	1	3	9.63683	1939	DNA binding	MF
4572	GO:0018130	0.997694	1	0.00807646	1	4	11.431	2300	heterocycle biosynthetic process	BP
7192	GO:0044249	0.998061	1	0.00505516	1	9	18.8959	3802	cellular biosynthetic process	BP
4378	GO:0016773	0.998446	1	0.0120391	1	1	6.04849	1217	phosphotransferase activity, alcohol group as acceptor	MF
7200	GO:0044267	0.998577	1	0.00599656	1	3	10.2233	2057	cellular protein metabolic process	BP
6223	GO:0034654	0.998608	1	0.00588045	1	3	10.3525	2083	nucleobase-containing compound biosynthetic process	BP
4773	GO:0019538	0.998964	1	0.003927	0.803352	4	12.1616	2447	protein metabolic process	BP
7255	GO:0044444	0.998976	1	0.00220313	0.515082	23	35.7094	7185	cytoplasmic part	CC
7257	GO:0044446	0.999027	1	0.00234128	0.536434	14	25.5458	5140	intracellular organelle part	CC
4172	GO:0016301	0.999108	1	0.0074509	1	1	6.5604	1320	kinase activity	MF
7235	GO:0044422	0.999124	1	0.0021237	0.515082	14	25.685	5168	organelle part	CC
1396	GO:0005575	0.999299	1	0.00181009	0.485808	63	72.557	14599	cellular_component	CC
5755	GO:0032553	0.999417	1	0.00210494	0.515082	5	14.1844	2854	ribonucleotide binding	MF
6983	GO:0043412	0.999419	1	0.00268015	0.590457	3	10.9141	2196	macromolecule modification	BP
8423	GO:0050789	0.999452	1	0.00147246	0.421713	11	22.5886	4545	regulation of biological process	BP
1382	GO:0005524	0.999462	1	0.002166	0.515082	4	12.6934	2554	ATP binding	MF
5758	GO:0032559	0.999555	1	0.00182348	0.485808	4	12.9021	2596	adenyl ribonucleotide binding	MF
5154	GO:0030554	0.999564	1	0.00178811	0.485808	4	12.927	2601	adenyl nucleotide binding	MF
6220	GO:0034645	0.999589	1	0.00195791	0.506789	3	11.759	2366	cellular macromolecule biosynthetic process	BP
2191	GO:0007165	0.999743	1	0.002499	0.561344	1	7.86254	1582	signal transduction	BP
2663	GO:0009059	0.999792	1	0.00105644	0.310324	3	12.4399	2503	macromolecule biosynthetic process	BP
4377	GO:0016772	0.999801	1	0.00199071	0.506789	1	7.90727	1591	transferase activity, transferring phosphorus-containing groups	MF
6409	GO:0035639	0.999812	1	0.000828822	0.249868	4	13.7818	2773	purine ribonucleoside triphosphate binding	MF
1404	GO:0005634	0.999824	1	0.000604661	0.223451	7	18.6027	3743	nucleus	CC
483	GO:0001883	0.999831	1	0.000752647	0.233036	4	13.8961	2796	purine nucleoside binding	MF
5753	GO:0032550	0.999831	1	0.000752647	0.233036	4	13.8961	2796	purine ribonucleoside binding	MF
5752	GO:0032549	0.999837	1	0.000727984	0.233036	4	13.9408	2805	ribonucleoside binding	MF
482	GO:0001882	0.999839	1	0.000720022	0.233036	4	13.9508	2807	nucleoside binding	MF
5756	GO:0032555	0.999845	1	0.000692402	0.233036	4	13.9905	2815	purine ribonucleotide binding	MF
4518	GO:0017076	0.999849	1	0.000678386	0.233036	4	14.0154	2820	purine nucleotide binding	MF
8427	GO:0050794	0.999861	1	0.000459665	0.175531	8	20.218	4068	regulation of cellular process	BP
6899	GO:0043168	0.999928	1	0.000304376	0.120239	5	16.401	3300	anion binding	MF
7186	GO:0044237	0.999938	1	0.000155552	0.0685385	24	40.5204	8153	cellular metabolic process	BP
3196	GO:0009987	0.999946	1	0.000130363	0.060064	35	51.5886	10380	cellular process	BP
9748	GO:0071704	0.999947	1	0.000131075	0.060064	26	42.7171	8595	organic substance metabolic process	BP
86	GO:0000166	0.999958	1	0.000184982	0.0756842	5	16.9328	3407	nucleotide binding	MF
10626	GO:1901265	0.999958	1	0.000184982	0.0756842	5	16.9328	3407	nucleoside phosphate binding	MF
10647	GO:1901363	0.999959	1	0.000112501	0.0560355	18	34.2582	6893	heterocyclic compound binding	MF
10286	GO:0097159	0.99996	1	0.000109868	0.0560355	18	34.283	6898	organic cyclic compound binding	MF
6454	GO:0036094	0.999977	1	0.000107192	0.0560355	5	17.5143	3524	small molecule binding	MF
10644	GO:1901360	0.999984	1	5.95851e-05	0.0359267	8	22.6085	4549	organic cyclic compound metabolic process	BP
7187	GO:0044238	0.999989	1	2.93072e-05	0.019877	22	40.1278	8074	primary metabolic process	BP
1975	GO:0006725	0.999993	1	2.94962e-05	0.019877	7	21.9674	4420	cellular aromatic compound metabolic process	BP
4077	GO:0016070	0.999995	1	3.67934e-05	0.0234169	3	15.5561	3130	RNA metabolic process	BP
1372	GO:0005488	0.999997	1	8.12999e-06	0.00665266	29	48.6265	9784	binding	MF
670	GO:0003676	0.999999	1	8.97103e-06	0.00685148	4	18.6872	3760	nucleic acid binding	MF
2017	GO:0006807	0.999999	1	5.77538e-06	0.00508944	7	23.5479	4738	nitrogen compound metabolic process	BP
7779	GO:0046483	1	1	2.45533e-06	0.00234402	5	21.4207	4310	heterocycle metabolic process	BP
6218	GO:0034641	1	1	2.00082e-06	0.00209897	5	21.5946	4345	cellular nitrogen compound metabolic process	BP
1658	GO:0006139	1	1	1.92433e-06	0.00209897	4	20.039	4032	nucleobase-containing compound metabolic process	BP
10159	GO:0090304	1	1	2.01542e-06	0.00209897	3	18.2598	3674	nucleic acid metabolic process	BP
6928	GO:0043231	1	1	4.35265e-07	0.000623299	18	39.7451	7997	intracellular membrane-bounded organelle	CC
6924	GO:0043227	1	1	3.15674e-07	0.000516623	18	40.0135	8051	membrane-bounded organelle	CC
7196	GO:0044260	1	1	2.02511e-07	0.00038666	9	29.5814	5952	cellular macromolecule metabolic process	BP
6901	GO:0043170	1	1	1.58173e-07	0.000362405	10	31.1122	6260	macromolecule metabolic process	BP
6926	GO:0043229	1	1	8.11794e-08	0.000232498	19	42.3543	8522	intracellular organelle	CC
6923	GO:0043226	1	1	5.34268e-08	0.000204019	19	42.6873	8589	organelle	CC
7237	GO:0044424	1	1	7.16614e-09	4.10476e-05	33	57.811	11632	intracellular part	CC
7270	GO:0044464	1	1	4.22329e-09	4.10476e-05	44	66.8514	13451	cell part	CC
3307	GO:0010143	1	1	0.887538	1	0	0.11928	24	cutin biosynthetic process	BP
4286	GO:0016620	1	1	0.790481	1	0	0.23856	48	oxidoreductase activity, acting on the aldehyde or oxo group of donors, NAD or NADP as acceptor	MF
5421	GO:0031330	1	1	0.861595	1	0	0.13419	27	negative regulation of cellular catabolic process	BP
1851	GO:0006518	1	1	0.794063	1	0	0.21371	43	peptide metabolic process	BP
7671	GO:0046173	1	1	0.911409	1	0	0.09443	19	polyol biosynthetic process	BP
1	GO:0000002	1	1	0.95544	1	0	0.04473	9	mitochondrial genome maintenance	BP
2	GO:0000003	1	1	0.885234	1	0	0.12425	25	reproduction	BP
3	GO:0000009	1	1	0.994025	1	0	0.00497	1	alpha-1,6-mannosyltransferase activity	MF
4	GO:0000012	1	1	0.982742	1	0	0.01491	3	single strand break repair	BP
5	GO:0000014	1	1	0.97742	1	0	0.01988	4	single-stranded DNA endodeoxyribonuclease activity	MF
6	GO:0000015	1	1	0.963715	1	0	0.03479	7	phosphopyruvate hydratase complex	CC
7	GO:0000018	1	1	0.920789	1	0	0.08449	17	regulation of DNA recombination	BP
8	GO:0000019	1	1	0.993644	1	0	0.00497	1	regulation of mitotic recombination	BP
9	GO:0000023	1	1	0.972281	1	0	0.02485	5	maltose metabolic process	BP
10	GO:0000024	1	1	0.989354	1	0	0.00994	2	maltose biosynthetic process	BP
11	GO:0000025	1	1	0.987456	1	0	0.00994	2	maltose catabolic process	BP
12	GO:0000026	1	1	0.98445	1	0	0.01491	3	alpha-1,2-mannosyltransferase activity	MF
13	GO:0000027	1	1	0.907659	1	0	0.10437	21	ribosomal large subunit assembly	BP
14	GO:0000028	1	1	0.922238	1	0	0.08946	18	ribosomal small subunit assembly	BP
15	GO:0000030	1	1	0.89783	1	0	0.10934	22	mannosyltransferase activity	MF
16	GO:0000032	1	1	0.98525	1	0	0.01988	4	cell wall mannoprotein biosynthetic process	BP
17	GO:0000033	1	1	0.988299	1	0	0.00994	2	alpha-1,3-mannosyltransferase activity	MF
18	GO:0000035	1	1	0.98033	1	0	0.01988	4	acyl binding	MF
19	GO:0000036	1	1	0.980614	1	0	0.01988	4	acyl carrier activity	MF
20	GO:0000038	1	1	0.9018	1	0	0.0994	20	very long-chain fatty acid metabolic process	BP
22	GO:0000042	1	1	0.988399	1	0	0.00994	2	protein targeting to Golgi	BP
23	GO:0000045	1	1	0.94068	1	0	0.05467	11	autophagosome assembly	BP
24	GO:0000049	1	1	0.805607	1	0	0.20377	41	tRNA binding	MF
25	GO:0000050	1	1	0.989281	1	0	0.01491	3	urea cycle	BP
26	GO:0000053	1	1	0.993546	1	0	0.00994	2	argininosuccinate metabolic process	BP
27	GO:0000054	1	1	0.949863	1	0	0.0497	10	ribosomal subunit export from nucleus	BP
28	GO:0000055	1	1	0.974112	1	0	0.02485	5	ribosomal large subunit export from nucleus	BP
29	GO:0000056	1	1	0.984754	1	0	0.01491	3	ribosomal small subunit export from nucleus	BP
30	GO:0000060	1	1	0.948539	1	0	0.04473	9	protein import into nucleus, translocation	BP
31	GO:0000062	1	1	0.947252	1	0	0.05467	11	fatty-acyl-CoA binding	MF
32	GO:0000064	1	1	0.984186	1	0	0.01491	3	L-ornithine transmembrane transporter activity	MF
33	GO:0000066	1	1	0.989943	1	0	0.00994	2	mitochondrial ornithine transport	BP
34	GO:0000070	1	1	0.967068	1	0	0.02982	6	mitotic sister chromatid segregation	BP
35	GO:0000075	1	1	0.806077	1	0	0.19383	39	cell cycle checkpoint	BP
36	GO:0000076	1	1	0.95074	1	0	0.04473	9	DNA replication checkpoint	BP
37	GO:0000077	1	1	0.901727	1	0	0.09443	19	DNA damage checkpoint	BP
38	GO:0000079	1	1	0.891195	1	0	0.11431	23	regulation of cyclin-dependent protein serine/threonine kinase activity	BP
39	GO:0000082	1	1	0.915778	1	0	0.08449	17	G1/S transition of mitotic cell cycle	BP
40	GO:0000083	1	1	0.987411	1	0	0.00994	2	regulation of transcription involved in G1/S transition of mitotic cell cycle	BP
41	GO:0000086	1	1	0.976666	1	0	0.01988	4	G2/M transition of mitotic cell cycle	BP
42	GO:0000095	1	1	0.988157	1	0	0.00994	2	S-adenosyl-L-methionine transmembrane transporter activity	MF
43	GO:0000096	1	1	0.812097	1	0	0.20377	41	sulfur amino acid metabolic process	BP
44	GO:0000097	1	1	0.852883	1	0	0.15407	31	sulfur amino acid biosynthetic process	BP
45	GO:0000098	1	1	0.979229	1	0	0.01988	4	sulfur amino acid catabolic process	BP
46	GO:0000099	1	1	0.988204	1	0	0.00994	2	sulfur amino acid transmembrane transporter activity	MF
47	GO:0000101	1	1	0.993906	1	0	0.00497	1	sulfur amino acid transport	BP
48	GO:0000103	1	1	0.969881	1	0	0.02982	6	sulfate assimilation	BP
49	GO:0000104	1	1	0.97662	1	0	0.01988	4	succinate dehydrogenase activity	MF
50	GO:0000105	1	1	0.9577	1	0	0.03976	8	histidine biosynthetic process	BP
51	GO:0000107	1	1	0.993856	1	0	0.00497	1	imidazoleglycerol-phosphate synthase activity	MF
52	GO:0000109	1	1	0.95668	1	0	0.03976	8	nucleotide-excision repair complex	CC
53	GO:0000110	1	1	0.987935	1	0	0.00994	2	nucleotide-excision repair factor 1 complex	CC
54	GO:0000111	1	1	0.986924	1	0	0.01491	3	nucleotide-excision repair factor 2 complex	CC
55	GO:0000118	1	1	0.944357	1	0	0.05467	11	histone deacetylase complex	CC
56	GO:0000120	1	1	0.956228	1	0	0.04473	9	RNA polymerase I transcription factor complex	CC
57	GO:0000121	1	1	0.994959	1	0	0.00497	1	glycerol-1-phosphatase activity	MF
58	GO:0000122	1	1	0.842739	1	0	0.16898	34	negative regulation of transcription from RNA polymerase II promoter	BP
59	GO:0000123	1	1	0.865305	1	0	0.14413	29	histone acetyltransferase complex	CC
60	GO:0000124	1	1	0.985083	1	0	0.01491	3	SAGA complex	CC
61	GO:0000125	1	1	0.997087	1	0	0.00497	1	PCAF complex	CC
62	GO:0000126	1	1	0.987516	1	0	0.00994	2	transcription factor TFIIIB complex	CC
63	GO:0000127	1	1	0.981053	1	0	0.01491	3	transcription factor TFIIIC complex	CC
64	GO:0000131	1	1	0.984137	1	0	0.01491	3	incipient cellular bud site	CC
65	GO:0000132	1	1	0.994005	1	0	0.00497	1	establishment of mitotic spindle orientation	BP
66	GO:0000138	1	1	0.978483	1	0	0.01988	4	Golgi trans cisterna	CC
67	GO:0000139	1	1	0.0682977	1	0	2.56949	517	Golgi membrane	CC
68	GO:0000140	1	1	0.991282	1	0	0.00994	2	acylglycerone-phosphate reductase activity	MF
70	GO:0000146	1	1	0.989675	1	0	0.00994	2	microfilament motor activity	MF
71	GO:0000147	1	1	0.983383	1	0	0.01491	3	actin cortical patch assembly	BP
72	GO:0000148	1	1	0.895119	1	0	0.10934	22	1,3-beta-D-glucan synthase complex	CC
73	GO:0000149	1	1	0.804773	1	0	0.22862	46	SNARE binding	MF
74	GO:0000150	1	1	0.95112	1	0	0.05467	11	recombinase activity	MF
75	GO:0000151	1	1	0.42206	1	0	0.82005	165	ubiquitin ligase complex	CC
76	GO:0000152	1	1	0.909014	1	0	0.08449	17	nuclear ubiquitin ligase complex	CC
77	GO:0000153	1	1	0.98193	1	0	0.01988	4	cytoplasmic ubiquitin ligase complex	CC
78	GO:0000154	1	1	0.833475	1	0	0.17395	35	rRNA modification	BP
79	GO:0000155	1	1	0.836051	1	0	0.17395	35	phosphorelay sensor kinase activity	MF
80	GO:0000156	1	1	0.953821	1	0	0.04473	9	phosphorelay response regulator activity	MF
81	GO:0000159	1	1	0.914068	1	0	0.08946	18	protein phosphatase type 2A complex	CC
82	GO:0000160	1	1	0.415695	1	0	0.88466	178	phosphorelay signal transduction system	BP
83	GO:0000162	1	1	0.913498	1	0	0.08946	18	tryptophan biosynthetic process	BP
84	GO:0000164	1	1	0.978555	1	0	0.02485	5	protein phosphatase type 1 complex	CC
85	GO:0000165	1	1	0.772702	1	0	0.26341	53	MAPK cascade	BP
87	GO:0000169	1	1	0.994088	1	0	0.00497	1	activation of MAPK activity involved in osmosensory signaling pathway	BP
88	GO:0000171	1	1	0.996731	1	0	0.00497	1	ribonuclease MRP activity	MF
89	GO:0000172	1	1	0.993262	1	0	0.00994	2	ribonuclease MRP complex	CC
90	GO:0000175	1	1	0.868496	1	0	0.1491	30	3'-5'-exoribonuclease activity	MF
91	GO:0000176	1	1	0.962577	1	0	0.03976	8	nuclear exosome (RNase complex)	CC
92	GO:0000177	1	1	0.954484	1	0	0.04473	9	cytoplasmic exosome (RNase complex)	CC
93	GO:0000178	1	1	0.905142	1	0	0.0994	20	exosome (RNase complex)	CC
94	GO:0000179	1	1	0.977104	1	0	0.01988	4	rRNA (adenine-N6,N6-)-dimethyltransferase activity	MF
95	GO:0000182	1	1	0.97725	1	0	0.01988	4	rDNA binding	MF
96	GO:0000183	1	1	0.990739	1	0	0.00994	2	chromatin silencing at rDNA	BP
97	GO:0000184	1	1	0.866772	1	0	0.13916	28	nuclear-transcribed mRNA catabolic process, nonsense-mediated decay	BP
98	GO:0000187	1	1	0.989871	1	0	0.00994	2	activation of MAPK activity	BP
99	GO:0000209	1	1	0.628309	1	0	0.45227	91	protein polyubiquitination	BP
100	GO:0000210	1	1	0.97396	1	0	0.02982	6	NAD+ diphosphatase activity	MF
101	GO:0000212	1	1	0.978272	1	0	0.01988	4	meiotic spindle organization	BP
102	GO:0000213	1	1	0.990378	1	0	0.00994	2	tRNA-intron endonuclease activity	MF
103	GO:0000214	1	1	0.987434	1	0	0.01491	3	tRNA-intron endonuclease complex	CC
104	GO:0000215	1	1	0.994618	1	0	0.00497	1	tRNA 2'-phosphotransferase activity	MF
105	GO:0000217	1	1	0.942437	1	0	0.06461	13	DNA secondary structure binding	MF
106	GO:0000220	1	1	0.971632	1	0	0.02485	5	vacuolar proton-transporting V-type ATPase, V0 domain	CC
107	GO:0000221	1	1	0.988251	1	0	0.00994	2	vacuolar proton-transporting V-type ATPase, V1 domain	CC
108	GO:0000224	1	1	0.983186	1	0	0.01491	3	peptide-N4-(N-acetyl-beta-glucosaminyl)asparagine amidase activity	MF
109	GO:0000225	1	1	0.996199	1	0	0.00497	1	N-acetylglucosaminylphosphatidylinositol deacetylase activity	MF
110	GO:0000226	1	1	0.536001	1	0	0.5964	120	microtubule cytoskeleton organization	BP
111	GO:0000228	1	1	0.897636	1	0	0.10437	21	nuclear chromosome	CC
112	GO:0000229	1	1	0.946208	1	0	0.05467	11	cytoplasmic chromosome	CC
113	GO:0000234	1	1	0.982706	1	0	0.01988	4	phosphoethanolamine N-methyltransferase activity	MF
114	GO:0000242	1	1	0.995323	1	0	0.00497	1	pericentriolar material	CC
115	GO:0000243	1	1	0.932694	1	0	0.06958	14	commitment complex	CC
116	GO:0000244	1	1	0.990234	1	0	0.00994	2	spliceosomal tri-snRNP complex assembly	BP
117	GO:0000245	1	1	0.926841	1	0	0.07455	15	spliceosomal complex assembly	BP
118	GO:0000247	1	1	0.994418	1	0	0.00497	1	C-8 sterol isomerase activity	MF
119	GO:0000249	1	1	0.994127	1	0	0.00497	1	C-22 sterol desaturase activity	MF
120	GO:0000253	1	1	0.997008	1	0	0.00497	1	3-keto sterol reductase activity	MF
121	GO:0000254	1	1	0.987054	1	0	0.01491	3	C-4 methylsterol oxidase activity	MF
122	GO:0000255	1	1	0.982722	1	0	0.01988	4	allantoin metabolic process	BP
123	GO:0000256	1	1	0.987212	1	0	0.01491	3	allantoin catabolic process	BP
124	GO:0000257	1	1	0.97364	1	0	0.02982	6	nitrilase activity	MF
125	GO:0000266	1	1	0.913038	1	0	0.08449	17	mitochondrial fission	BP
126	GO:0000268	1	1	0.993663	1	0	0.00497	1	peroxisome targeting sequence binding	MF
127	GO:0000270	1	1	0.981786	1	0	0.01491	3	peptidoglycan metabolic process	BP
128	GO:0000271	1	1	0.353706	1	0	1.03376	208	polysaccharide biosynthetic process	BP
130	GO:0000274	1	1	0.995359	1	0	0.00497	1	mitochondrial proton-transporting ATP synthase, stator stalk	CC
131	GO:0000275	1	1	0.987459	1	0	0.01491	3	mitochondrial proton-transporting ATP synthase complex, catalytic core F(1)	CC
132	GO:0000276	1	1	0.996067	1	0	0.00497	1	mitochondrial proton-transporting ATP synthase complex, coupling factor F(o)	CC
133	GO:0000278	1	1	0.944417	1	0	0.05467	11	mitotic cell cycle	BP
134	GO:0000280	1	1	0.894366	1	0	0.10934	22	nuclear division	BP
135	GO:0000281	1	1	0.926417	1	0	0.07455	15	mitotic cytokinesis	BP
136	GO:0000285	1	1	0.973538	1	0	0.02485	5	1-phosphatidylinositol-3-phosphate 5-kinase activity	MF
137	GO:0000287	1	1	0.474286	1	0	0.72562	146	magnesium ion binding	MF
138	GO:0000288	1	1	0.953219	1	0	0.0497	10	nuclear-transcribed mRNA catabolic process, deadenylation-dependent decay	BP
139	GO:0000289	1	1	0.920347	1	0	0.08946	18	nuclear-transcribed mRNA poly(A) tail shortening	BP
140	GO:0000290	1	1	0.965753	1	0	0.02982	6	deadenylation-dependent decapping of nuclear-transcribed mRNA	BP
141	GO:0000291	1	1	0.909009	1	0	0.10437	21	nuclear-transcribed mRNA catabolic process, exonucleolytic	BP
142	GO:0000293	1	1	0.973155	1	0	0.02982	6	ferric-chelate reductase activity	MF
143	GO:0000295	1	1	0.922516	1	0	0.08449	17	adenine nucleotide transmembrane transporter activity	MF
144	GO:0000301	1	1	0.959901	1	0	0.03976	8	retrograde transport, vesicle recycling within Golgi	BP
146	GO:0000303	1	1	0.993645	1	0	0.00497	1	response to superoxide	BP
147	GO:0000304	1	1	0.985983	1	0	0.01491	3	response to singlet oxygen	BP
148	GO:0000305	1	1	0.98371	1	0	0.01491	3	response to oxygen radical	BP
149	GO:0000306	1	1	0.993645	1	0	0.00497	1	extrinsic component of vacuolar membrane	CC
150	GO:0000307	1	1	0.945833	1	0	0.0497	10	cyclin-dependent protein kinase holoenzyme complex	CC
151	GO:0000309	1	1	0.995196	1	0	0.00497	1	nicotinamide-nucleotide adenylyltransferase activity	MF
152	GO:0000311	1	1	0.989882	1	0	0.00994	2	plastid large ribosomal subunit	CC
153	GO:0000312	1	1	0.995405	1	0	0.00497	1	plastid small ribosomal subunit	CC
154	GO:0000313	1	1	0.986749	1	0	0.01491	3	organellar ribosome	CC
155	GO:0000314	1	1	0.971475	1	0	0.02982	6	organellar small ribosomal subunit	CC
156	GO:0000315	1	1	0.937051	1	0	0.06958	14	organellar large ribosomal subunit	CC
159	GO:0000324	1	1	0.948325	1	0	0.04473	9	fungal-type vacuole	CC
162	GO:0000329	1	1	0.945727	1	0	0.0497	10	fungal-type vacuole membrane	CC
163	GO:0000333	1	1	0.993669	1	0	0.00497	1	telomerase catalytic core complex	CC
164	GO:0000338	1	1	0.978737	1	0	0.01988	4	protein deneddylation	BP
165	GO:0000339	1	1	0.985238	1	0	0.01491	3	RNA cap binding	MF
166	GO:0000347	1	1	0.927733	1	0	0.06461	13	THO complex	CC
167	GO:0000349	1	1	0.99391	1	0	0.00497	1	generation of catalytic spliceosome for first transesterification step	BP
168	GO:0000350	1	1	0.982534	1	0	0.01491	3	generation of catalytic spliceosome for second transesterification step	BP
169	GO:0000354	1	1	0.994865	1	0	0.00497	1	cis assembly of pre-catalytic spliceosome	BP
170	GO:0000372	1	1	0.993644	1	0	0.00497	1	Group I intron splicing	BP
171	GO:0000373	1	1	0.908596	1	0	0.08449	17	Group II intron splicing	BP
172	GO:0000375	1	1	0.482152	1	0	0.71071	143	RNA splicing, via transesterification reactions	BP
173	GO:0000376	1	1	0.993644	1	0	0.00497	1	RNA splicing, via transesterification reactions with guanosine as nucleophile	BP
174	GO:0000377	1	1	0.490183	1	0	0.6958	140	RNA splicing, via transesterification reactions with bulged adenosine as nucleophile	BP
175	GO:0000379	1	1	0.987434	1	0	0.01491	3	tRNA-type intron splice site recognition and cleavage	BP
176	GO:0000380	1	1	0.984172	1	0	0.01491	3	alternative mRNA splicing, via spliceosome	BP
177	GO:0000381	1	1	0.922188	1	0	0.07952	16	regulation of alternative mRNA splicing, via spliceosome	BP
178	GO:0000387	1	1	0.912142	1	0	0.0994	20	spliceosomal snRNP assembly	BP
179	GO:0000389	1	1	0.973645	1	0	0.02982	6	mRNA 3'-splice site recognition	BP
180	GO:0000390	1	1	0.98683	1	0	0.01491	3	spliceosomal complex disassembly	BP
181	GO:0000394	1	1	0.954673	1	0	0.04473	9	RNA splicing, via endonucleolytic cleavage and ligation	BP
182	GO:0000395	1	1	0.984323	1	0	0.01491	3	mRNA 5'-splice site recognition	BP
183	GO:0000398	1	1	0.530932	1	0	0.62622	126	mRNA splicing, via spliceosome	BP
184	GO:0000400	1	1	0.942437	1	0	0.06461	13	four-way junction DNA binding	MF
185	GO:0000403	1	1	0.996788	1	0	0.00497	1	Y-form DNA binding	MF
186	GO:0000405	1	1	0.996788	1	0	0.00497	1	bubble DNA binding	MF
187	GO:0000407	1	1	0.978087	1	0	0.01988	4	pre-autophagosomal structure	CC
188	GO:0000408	1	1	0.982634	1	0	0.01491	3	EKC/KEOPS complex	CC
189	GO:0000414	1	1	0.981482	1	0	0.01988	4	regulation of histone H3-K36 methylation	BP
190	GO:0000416	1	1	0.993655	1	0	0.00497	1	positive regulation of histone H3-K36 methylation	BP
191	GO:0000418	1	1	0.967864	1	0	0.03479	7	DNA-directed RNA polymerase IV complex	CC
192	GO:0000419	1	1	0.911761	1	0	0.09443	19	DNA-directed RNA polymerase V complex	CC
193	GO:0000421	1	1	0.958404	1	0	0.04473	9	autophagosome membrane	CC
194	GO:0000422	1	1	0.976329	1	0	0.01988	4	autophagy of mitochondrion	BP
195	GO:0000427	1	1	0.967184	1	0	0.03479	7	plastid-encoded plastid RNA polymerase complex	CC
196	GO:0000428	1	1	0.733839	1	0	0.32305	65	DNA-directed RNA polymerase complex	CC
197	GO:0000439	1	1	0.979956	1	0	0.02485	5	core TFIIH complex	CC
198	GO:0000445	1	1	0.975472	1	0	0.02485	5	THO complex part of transcription export complex	CC
199	GO:0000447	1	1	0.955261	1	0	0.03976	8	endonucleolytic cleavage in ITS1 to separate SSU-rRNA from 5.8S rRNA and LSU-rRNA from tricistronic rRNA transcript (SSU-rRNA, 5.8S rRNA, LSU-rRNA)	BP
200	GO:0000448	1	1	0.995915	1	0	0.00497	1	cleavage in ITS2 between 5.8S rRNA and LSU-rRNA of tricistronic rRNA transcript (SSU-rRNA, 5.8S rRNA, LSU-rRNA)	BP
201	GO:0000451	1	1	0.982135	1	0	0.01491	3	rRNA 2'-O-methylation	BP
202	GO:0000453	1	1	0.982135	1	0	0.01491	3	enzyme-directed rRNA 2'-O-methylation	BP
203	GO:0000454	1	1	0.98953	1	0	0.00994	2	snoRNA guided rRNA pseudouridine synthesis	BP
204	GO:0000455	1	1	0.989044	1	0	0.00994	2	enzyme-directed rRNA pseudouridine synthesis	BP
205	GO:0000459	1	1	0.979592	1	0	0.01988	4	exonucleolytic trimming involved in rRNA processing	BP
206	GO:0000460	1	1	0.957036	1	0	0.04473	9	maturation of 5.8S rRNA	BP
207	GO:0000461	1	1	0.996264	1	0	0.00497	1	endonucleolytic cleavage to generate mature 3'-end of SSU-rRNA from (SSU-rRNA, 5.8S rRNA, LSU-rRNA)	BP
208	GO:0000462	1	1	0.838697	1	0	0.16401	33	maturation of SSU-rRNA from tricistronic rRNA transcript (SSU-rRNA, 5.8S rRNA, LSU-rRNA)	BP
209	GO:0000463	1	1	0.955421	1	0	0.04473	9	maturation of LSU-rRNA from tricistronic rRNA transcript (SSU-rRNA, 5.8S rRNA, LSU-rRNA)	BP
210	GO:0000466	1	1	0.996525	1	0	0.00497	1	maturation of 5.8S rRNA from tricistronic rRNA transcript (SSU-rRNA, 5.8S rRNA, LSU-rRNA)	BP
211	GO:0000467	1	1	0.979592	1	0	0.01988	4	exonucleolytic trimming to generate mature 3'-end of 5.8S rRNA from tricistronic rRNA transcript (SSU-rRNA, 5.8S rRNA, LSU-rRNA)	BP
212	GO:0000469	1	1	0.905633	1	0	0.09443	19	cleavage involved in rRNA processing	BP
213	GO:0000470	1	1	0.878258	1	0	0.13419	27	maturation of LSU-rRNA	BP
214	GO:0000472	1	1	0.970235	1	0	0.02485	5	endonucleolytic cleavage to generate mature 5'-end of SSU-rRNA from (SSU-rRNA, 5.8S rRNA, LSU-rRNA)	BP
215	GO:0000478	1	1	0.940139	1	0	0.05467	11	endonucleolytic cleavage involved in rRNA processing	BP
216	GO:0000479	1	1	0.940139	1	0	0.05467	11	endonucleolytic cleavage of tricistronic rRNA transcript (SSU-rRNA, 5.8S rRNA, LSU-rRNA)	BP
217	GO:0000480	1	1	0.964933	1	0	0.02982	6	endonucleolytic cleavage in 5'-ETS of tricistronic rRNA transcript (SSU-rRNA, 5.8S rRNA, LSU-rRNA)	BP
218	GO:0000481	1	1	0.993644	1	0	0.00497	1	maturation of 5S rRNA	BP
219	GO:0000488	1	1	0.995311	1	0	0.00497	1	maturation of LSU-rRNA from tetracistronic rRNA transcript (SSU-rRNA, LSU-rRNA, 4.5S-rRNA, 5S-rRNA)	BP
220	GO:0000489	1	1	0.995311	1	0	0.00497	1	maturation of SSU-rRNA from tetracistronic rRNA transcript (SSU-rRNA, LSU-rRNA, 4.5S-rRNA, 5S-rRNA)	BP
221	GO:0000491	1	1	0.993653	1	0	0.00497	1	small nucleolar ribonucleoprotein complex assembly	BP
222	GO:0000493	1	1	0.993653	1	0	0.00497	1	box H/ACA snoRNP assembly	BP
223	GO:0000494	1	1	0.995652	1	0	0.00497	1	box C/D snoRNA 3'-end processing	BP
224	GO:0000495	1	1	0.995327	1	0	0.00497	1	box H/ACA snoRNA 3'-end processing	BP
225	GO:0000500	1	1	0.974763	1	0	0.02485	5	RNA polymerase I upstream activating factor complex	CC
226	GO:0000502	1	1	0.791017	1	0	0.22365	45	proteasome complex	CC
227	GO:0000506	1	1	0.979094	1	0	0.01988	4	glycosylphosphatidylinositol-N-acetylglucosaminyltransferase (GPI-GnT) complex	CC
228	GO:0000578	1	1	0.922796	1	0	0.07952	16	embryonic axis specification	BP
229	GO:0000702	1	1	0.980428	1	0	0.01988	4	oxidized base lesion DNA N-glycosylase activity	MF
230	GO:0000703	1	1	0.996731	1	0	0.00497	1	oxidized pyrimidine nucleobase lesion DNA N-glycosylase activity	MF
231	GO:0000706	1	1	0.989965	1	0	0.00994	2	meiotic DNA double-strand break processing	BP
232	GO:0000707	1	1	0.97326	1	0	0.02982	6	meiotic DNA recombinase assembly	BP
233	GO:0000710	1	1	0.981977	1	0	0.01988	4	meiotic mismatch repair	BP
234	GO:0000712	1	1	0.921314	1	0	0.07952	16	resolution of meiotic recombination intermediates	BP
235	GO:0000715	1	1	0.993644	1	0	0.00497	1	nucleotide-excision repair, DNA damage recognition	BP
236	GO:0000719	1	1	0.997067	1	0	0.00497	1	photoreactive repair	BP
237	GO:0000722	1	1	0.973397	1	0	0.02485	5	telomere maintenance via recombination	BP
238	GO:0000723	1	1	0.809147	1	0	0.20377	41	telomere maintenance	BP
239	GO:0000724	1	1	0.743032	1	0	0.28329	57	double-strand break repair via homologous recombination	BP
240	GO:0000725	1	1	0.743032	1	0	0.28329	57	recombinational repair	BP
241	GO:0000726	1	1	0.909642	1	0	0.08449	17	non-recombinational repair	BP
242	GO:0000727	1	1	0.971566	1	0	0.02485	5	double-strand break repair via break-induced replication	BP
243	GO:0000729	1	1	0.979852	1	0	0.01988	4	DNA double-strand break processing	BP
244	GO:0000730	1	1	0.95112	1	0	0.05467	11	DNA recombinase assembly	BP
245	GO:0000731	1	1	0.978459	1	0	0.02485	5	DNA synthesis involved in DNA repair	BP
246	GO:0000732	1	1	0.995193	1	0	0.00497	1	strand displacement	BP
247	GO:0000733	1	1	0.996186	1	0	0.00497	1	DNA strand renaturation	BP
248	GO:0000737	1	1	0.991528	1	0	0.00994	2	DNA catabolic process, endonucleolytic	BP
249	GO:0000738	1	1	0.974241	1	0	0.02485	5	DNA catabolic process, exonucleolytic	BP
250	GO:0000740	1	1	0.990335	1	0	0.00994	2	nuclear membrane fusion	BP
251	GO:0000741	1	1	0.833042	1	0	0.17395	35	karyogamy	BP
252	GO:0000750	1	1	0.994464	1	0	0.00497	1	pheromone-dependent signal transduction involved in conjugation with cellular fusion	BP
253	GO:0000773	1	1	0.994878	1	0	0.00497	1	phosphatidyl-N-methylethanolamine N-methyltransferase activity	MF
254	GO:0000774	1	1	0.977386	1	0	0.02485	5	adenyl-nucleotide exchange factor activity	MF
255	GO:0000775	1	1	0.830939	1	0	0.17892	36	chromosome, centromeric region	CC
256	GO:0000776	1	1	0.843969	1	0	0.16401	33	kinetochore	CC
257	GO:0000777	1	1	0.867762	1	0	0.13916	28	condensed chromosome kinetochore	CC
258	GO:0000778	1	1	0.960808	1	0	0.03976	8	condensed nuclear chromosome kinetochore	CC
259	GO:0000779	1	1	0.971949	1	0	0.02485	5	condensed chromosome, centromeric region	CC
260	GO:0000780	1	1	0.990619	1	0	0.00994	2	condensed nuclear chromosome, centromeric region	CC
261	GO:0000781	1	1	0.830921	1	0	0.17395	35	chromosome, telomeric region	CC
262	GO:0000782	1	1	0.969156	1	0	0.03479	7	telomere cap complex	CC
263	GO:0000783	1	1	0.969156	1	0	0.03479	7	nuclear telomere cap complex	CC
264	GO:0000784	1	1	0.901261	1	0	0.0994	20	nuclear chromosome, telomeric region	CC
265	GO:0000785	1	1	0.539182	1	0	0.57652	116	chromatin	CC
266	GO:0000786	1	1	0.835907	1	0	0.18389	37	nucleosome	CC
267	GO:0000788	1	1	0.99147	1	0	0.00994	2	nuclear nucleosome	CC
268	GO:0000789	1	1	0.987329	1	0	0.00994	2	cytoplasmic chromatin	CC
269	GO:0000790	1	1	0.768469	1	0	0.24353	49	nuclear chromatin	CC
270	GO:0000791	1	1	0.958364	1	0	0.03479	7	euchromatin	CC
271	GO:0000792	1	1	0.918537	1	0	0.07952	16	heterochromatin	CC
272	GO:0000793	1	1	0.887084	1	0	0.11431	23	condensed chromosome	CC
273	GO:0000794	1	1	0.925177	1	0	0.07455	15	condensed nuclear chromosome	CC
274	GO:0000795	1	1	0.935535	1	0	0.05964	12	synaptonemal complex	CC
275	GO:0000796	1	1	0.966415	1	0	0.02982	6	condensin complex	CC
276	GO:0000797	1	1	0.993748	1	0	0.00497	1	condensin core heterodimer	CC
277	GO:0000798	1	1	0.981251	1	0	0.01491	3	nuclear cohesin complex	CC
278	GO:0000799	1	1	0.972598	1	0	0.02485	5	nuclear condensin complex	CC
279	GO:0000802	1	1	0.996063	1	0	0.00497	1	transverse filament	CC
280	GO:0000808	1	1	0.974583	1	0	0.02982	6	origin recognition complex	CC
281	GO:0000811	1	1	0.985151	1	0	0.01491	3	GINS complex	CC
282	GO:0000812	1	1	0.961342	1	0	0.03976	8	Swr1 complex	CC
284	GO:0000814	1	1	0.983839	1	0	0.01491	3	ESCRT II complex	CC
285	GO:0000815	1	1	0.961609	1	0	0.03976	8	ESCRT III complex	CC
286	GO:0000819	1	1	0.962861	1	0	0.03479	7	sister chromatid segregation	BP
287	GO:0000820	1	1	0.994108	1	0	0.00497	1	regulation of glutamine family amino acid metabolic process	BP
288	GO:0000822	1	1	0.959745	1	0	0.03976	8	inositol hexakisphosphate binding	MF
289	GO:0000823	1	1	0.995724	1	0	0.00497	1	inositol-1,4,5-trisphosphate 6-kinase activity	MF
290	GO:0000824	1	1	0.995724	1	0	0.00497	1	inositol tetrakisphosphate 3-kinase activity	MF
291	GO:0000828	1	1	0.993644	1	0	0.00497	1	inositol hexakisphosphate kinase activity	MF
292	GO:0000829	1	1	0.993644	1	0	0.00497	1	inositol heptakisphosphate kinase activity	MF
293	GO:0000835	1	1	0.991453	1	0	0.00994	2	ER ubiquitin ligase complex	CC
294	GO:0000836	1	1	0.997107	1	0	0.00497	1	Hrd1p ubiquitin ligase complex	CC
295	GO:0000837	1	1	0.994329	1	0	0.00497	1	Doa10p ubiquitin ligase complex	CC
296	GO:0000900	1	1	0.995931	1	0	0.00497	1	translation repressor activity, nucleic acid binding	MF
299	GO:0000905	1	1	0.99554	1	0	0.00497	1	sporocarp development involved in asexual reproduction	BP
300	GO:0000910	1	1	0.860694	1	0	0.13916	28	cytokinesis	BP
301	GO:0000911	1	1	0.822517	1	0	0.19383	39	cytokinesis by cell plate formation	BP
302	GO:0000912	1	1	0.991197	1	0	0.00994	2	assembly of actomyosin apparatus involved in cytokinesis	BP
303	GO:0000913	1	1	0.980479	1	0	0.01988	4	preprophase band assembly	BP
304	GO:0000914	1	1	0.991197	1	0	0.00994	2	phragmoplast assembly	BP
305	GO:0000919	1	1	0.932704	1	0	0.06461	13	cell plate assembly	BP
306	GO:0000920	1	1	0.991592	1	0	0.00994	2	cell separation after cytokinesis	BP
307	GO:0000922	1	1	0.847923	1	0	0.1491	30	spindle pole	CC
308	GO:0000923	1	1	0.968965	1	0	0.02982	6	equatorial microtubule organizing center	CC
309	GO:0000930	1	1	0.949219	1	0	0.0497	10	gamma-tubulin complex	CC
310	GO:0000931	1	1	0.985664	1	0	0.01491	3	gamma-tubulin large complex	CC
312	GO:0000935	1	1	0.994256	1	0	0.00497	1	division septum	CC
313	GO:0000938	1	1	0.978113	1	0	0.01988	4	GARP complex	CC
314	GO:0000940	1	1	0.994005	1	0	0.00497	1	condensed chromosome outer kinetochore	CC
315	GO:0000942	1	1	0.994005	1	0	0.00497	1	condensed nuclear chromosome outer kinetochore	CC
316	GO:0000943	1	1	0.963683	1	0	0.03479	7	retrotransposon nucleocapsid	CC
317	GO:0000956	1	1	0.679977	1	0	0.39263	79	nuclear-transcribed mRNA catabolic process	BP
318	GO:0000957	1	1	0.99608	1	0	0.00497	1	mitochondrial RNA catabolic process	BP
319	GO:0000959	1	1	0.744236	1	0	0.29323	59	mitochondrial RNA metabolic process	BP
320	GO:0000963	1	1	0.945594	1	0	0.05467	11	mitochondrial RNA processing	BP
321	GO:0000965	1	1	0.97588	1	0	0.01988	4	mitochondrial RNA 3'-end processing	BP
322	GO:0000966	1	1	0.961062	1	0	0.03479	7	RNA 5'-end processing	BP
323	GO:0000967	1	1	0.970235	1	0	0.02485	5	rRNA 5'-end processing	BP
324	GO:0000972	1	1	0.960265	1	0	0.03976	8	transcription-dependent tethering of RNA polymerase II gene DNA at nuclear periphery	BP
325	GO:0000973	1	1	0.976322	1	0	0.02485	5	posttranscriptional tethering of RNA polymerase II gene DNA at nuclear periphery	BP
326	GO:0000974	1	1	0.953395	1	0	0.0497	10	Prp19 complex	CC
330	GO:0000978	1	1	0.978722	1	0	0.02485	5	RNA polymerase II core promoter proximal region sequence-specific DNA binding	MF
331	GO:0000979	1	1	0.988065	1	0	0.00994	2	RNA polymerase II core promoter sequence-specific DNA binding	MF
332	GO:0000981	1	1	0.519088	1	0	0.67592	136	RNA polymerase II transcription factor activity, sequence-specific DNA binding	MF
333	GO:0000982	1	1	0.892854	1	0	0.11431	23	transcription factor activity, RNA polymerase II core promoter proximal region sequence-specific binding	MF
334	GO:0000987	1	1	0.908011	1	0	0.10934	22	core promoter proximal region sequence-specific DNA binding	MF
335	GO:0000988	1	1	0.349039	1	0	1.06358	214	transcription factor activity, protein binding	MF
336	GO:0000989	1	1	0.371314	1	0	1.00394	202	transcription factor activity, transcription factor binding	MF
337	GO:0000990	1	1	0.934771	1	0	0.06461	13	transcription factor activity, core RNA polymerase binding	MF
338	GO:0000991	1	1	0.975004	1	0	0.02485	5	transcription factor activity, core RNA polymerase II binding	MF
339	GO:0000993	1	1	0.918292	1	0	0.08449	17	RNA polymerase II core binding	MF
340	GO:0000995	1	1	0.993693	1	0	0.00497	1	transcription factor activity, core RNA polymerase III binding	MF
341	GO:0000996	1	1	0.969339	1	0	0.02982	6	core DNA-dependent RNA polymerase binding promoter specificity activity	MF
342	GO:0000999	1	1	0.993644	1	0	0.00497	1	RNA polymerase III type 1 promoter transcriptional preinitiation complex assembly	BP
343	GO:0001007	1	1	0.993693	1	0	0.00497	1	transcription factor activity, RNA polymerase III transcription factor binding	MF
344	GO:0001009	1	1	0.993644	1	0	0.00497	1	transcription from RNA polymerase III type 2 promoter	BP
346	GO:0001013	1	1	0.966689	1	0	0.03479	7	RNA polymerase I regulatory region DNA binding	MF
347	GO:0001025	1	1	0.993693	1	0	0.00497	1	RNA polymerase III transcription factor binding	MF
348	GO:0001026	1	1	0.993693	1	0	0.00497	1	TFIIIB-type transcription factor activity	MF
349	GO:0001034	1	1	0.995762	1	0	0.00497	1	RNA polymerase III transcription factor activity, sequence-specific DNA binding	MF
350	GO:0001042	1	1	0.995356	1	0	0.00497	1	RNA polymerase I core binding	MF
351	GO:0001046	1	1	0.880129	1	0	0.12922	26	core promoter sequence-specific DNA binding	MF
352	GO:0001047	1	1	0.836429	1	0	0.17892	36	core promoter binding	MF
353	GO:0001053	1	1	0.969339	1	0	0.02982	6	plastid sigma factor activity	MF
355	GO:0001070	1	1	0.989749	1	0	0.00994	2	RNA binding transcription regulator activity	MF
357	GO:0001072	1	1	0.989749	1	0	0.00994	2	transcription antitermination factor activity, RNA binding	MF
358	GO:0001076	1	1	0.634045	1	0	0.47712	96	transcription factor activity, RNA polymerase II transcription factor binding	MF
359	GO:0001077	1	1	0.947298	1	0	0.05467	11	transcriptional activator activity, RNA polymerase II core promoter proximal region sequence-specific binding	MF
360	GO:0001078	1	1	0.971081	1	0	0.02485	5	transcriptional repressor activity, RNA polymerase II core promoter proximal region sequence-specific binding	MF
361	GO:0001082	1	1	0.980991	1	0	0.01988	4	transcription factor activity, RNA polymerase I transcription factor binding	MF
362	GO:0001083	1	1	0.974617	1	0	0.02485	5	transcription factor activity, RNA polymerase II basal transcription factor binding	MF
363	GO:0001085	1	1	0.868059	1	0	0.13916	28	RNA polymerase II transcription factor binding	MF
364	GO:0001091	1	1	0.983225	1	0	0.01491	3	RNA polymerase II basal transcription factor binding	MF
365	GO:0001092	1	1	0.995762	1	0	0.00497	1	TFIIA-class transcription factor binding	MF
366	GO:0001093	1	1	0.993727	1	0	0.00497	1	TFIIB-class transcription factor binding	MF
367	GO:0001094	1	1	0.993644	1	0	0.00497	1	TFIID-class transcription factor binding	MF
368	GO:0001098	1	1	0.894126	1	0	0.10934	22	basal transcription machinery binding	MF
369	GO:0001099	1	1	0.894126	1	0	0.10934	22	basal RNA polymerase II transcription machinery binding	MF
371	GO:0001102	1	1	0.984685	1	0	0.01491	3	RNA polymerase II activating transcription factor binding	MF
372	GO:0001103	1	1	0.996348	1	0	0.00497	1	RNA polymerase II repressing transcription factor binding	MF
373	GO:0001104	1	1	0.899435	1	0	0.10437	21	RNA polymerase II transcription cofactor activity	MF
374	GO:0001105	1	1	0.99451	1	0	0.00497	1	RNA polymerase II transcription coactivator activity	MF
375	GO:0001106	1	1	0.958723	1	0	0.03976	8	RNA polymerase II transcription corepressor activity	MF
376	GO:0001112	1	1	0.993785	1	0	0.00497	1	DNA-templated transcriptional open complex formation	BP
377	GO:0001120	1	1	0.993785	1	0	0.00497	1	protein-DNA complex remodeling	BP
378	GO:0001128	1	1	0.99451	1	0	0.00497	1	RNA polymerase II transcription coactivator activity involved in preinitiation complex assembly	MF
379	GO:0001129	1	1	0.974617	1	0	0.02485	5	RNA polymerase II transcription factor activity, TBP-class protein binding, involved in preinitiation complex assembly	MF
380	GO:0001132	1	1	0.974617	1	0	0.02485	5	RNA polymerase II transcription factor activity, TBP-class protein binding	MF
381	GO:0001134	1	1	0.728308	1	0	0.33796	68	transcription factor activity, transcription factor recruiting	MF
382	GO:0001135	1	1	0.742472	1	0	0.31808	64	transcription factor activity, RNA polymerase II transcription factor recruiting	MF
383	GO:0001156	1	1	0.993693	1	0	0.00497	1	TFIIIC-class transcription factor binding	MF
384	GO:0001158	1	1	0.994243	1	0	0.00497	1	enhancer sequence-specific DNA binding	MF
385	GO:0001159	1	1	0.908011	1	0	0.10934	22	core promoter proximal region DNA binding	MF
386	GO:0001161	1	1	0.994193	1	0	0.00497	1	intronic transcription regulatory region sequence-specific DNA binding	MF
387	GO:0001162	1	1	0.994193	1	0	0.00497	1	RNA polymerase II intronic transcription regulatory region sequence-specific DNA binding	MF
388	GO:0001163	1	1	0.966689	1	0	0.03479	7	RNA polymerase I regulatory region sequence-specific DNA binding	MF
389	GO:0001164	1	1	0.976434	1	0	0.02485	5	RNA polymerase I CORE element sequence-specific DNA binding	MF
390	GO:0001165	1	1	0.990023	1	0	0.00994	2	RNA polymerase I upstream control element sequence-specific DNA binding	MF
391	GO:0001167	1	1	0.980991	1	0	0.01988	4	RNA polymerase I transcription factor activity, sequence-specific DNA binding	MF
392	GO:0001169	1	1	0.980991	1	0	0.01988	4	transcription factor activity, RNA polymerase I CORE element sequence-specific binding	MF
393	GO:0001171	1	1	0.944518	1	0	0.05467	11	reverse transcription	BP
394	GO:0001173	1	1	0.994412	1	0	0.00497	1	DNA-templated transcriptional start site selection	BP
395	GO:0001174	1	1	0.994412	1	0	0.00497	1	transcriptional start site selection at RNA polymerase II promoter	BP
396	GO:0001180	1	1	0.995356	1	0	0.00497	1	transcription initiation from RNA polymerase I promoter for nuclear large rRNA transcript	BP
397	GO:0001181	1	1	0.995356	1	0	0.00497	1	transcription factor activity, core RNA polymerase I binding	MF
398	GO:0001186	1	1	0.980991	1	0	0.01988	4	transcription factor activity, RNA polymerase I transcription factor recruiting	MF
399	GO:0001187	1	1	0.980991	1	0	0.01988	4	transcription factor activity, RNA polymerase I CORE element binding transcription factor recruiting	MF
400	GO:0001188	1	1	0.980991	1	0	0.01988	4	RNA polymerase I transcriptional preinitiation complex assembly	BP
401	GO:0001189	1	1	0.980991	1	0	0.01988	4	RNA polymerase I transcriptional preinitiation complex assembly at the promoter for the nuclear large rRNA transcript	BP
402	GO:0001190	1	1	0.989754	1	0	0.00994	2	transcriptional activator activity, RNA polymerase II transcription factor binding	MF
403	GO:0001191	1	1	0.958723	1	0	0.03976	8	transcriptional repressor activity, RNA polymerase II transcription factor binding	MF
404	GO:0001227	1	1	0.965027	1	0	0.02982	6	transcriptional repressor activity, RNA polymerase II transcription regulatory region sequence-specific binding	MF
405	GO:0001228	1	1	0.76496	1	0	0.26838	54	transcriptional activator activity, RNA polymerase II transcription regulatory region sequence-specific binding	MF
406	GO:0001300	1	1	0.994029	1	0	0.00497	1	chronological cell aging	BP
407	GO:0001302	1	1	0.996788	1	0	0.00497	1	replicative cell aging	BP
408	GO:0001401	1	1	0.988485	1	0	0.00994	2	mitochondrial sorting and assembly machinery complex	CC
409	GO:0001504	1	1	0.993793	1	0	0.00497	1	neurotransmitter uptake	BP
410	GO:0001505	1	1	0.960872	1	0	0.03479	7	regulation of neurotransmitter levels	BP
411	GO:0001508	1	1	0.980066	1	0	0.01988	4	action potential	BP
412	GO:0001510	1	1	0.745764	1	0	0.27335	55	RNA methylation	BP
413	GO:0001516	1	1	0.994362	1	0	0.00497	1	prostaglandin biosynthetic process	BP
414	GO:0001522	1	1	0.882681	1	0	0.12425	25	pseudouridine synthesis	BP
415	GO:0001523	1	1	0.994264	1	0	0.00497	1	retinoid metabolic process	BP
416	GO:0001525	1	1	0.962119	1	0	0.03479	7	angiogenesis	BP
417	GO:0001530	1	1	0.994156	1	0	0.00497	1	lipopolysaccharide binding	MF
418	GO:0001539	1	1	0.993644	1	0	0.00497	1	cilium or flagellum-dependent cell motility	BP
419	GO:0001541	1	1	0.986211	1	0	0.01491	3	ovarian follicle development	BP
421	GO:0001560	1	1	0.989819	1	0	0.00994	2	regulation of cell growth by extracellular stimulus	BP
422	GO:0001561	1	1	0.996411	1	0	0.00497	1	fatty acid alpha-oxidation	BP
423	GO:0001568	1	1	0.993644	1	0	0.00497	1	blood vessel development	BP
424	GO:0001570	1	1	0.993655	1	0	0.00497	1	vasculogenesis	BP
425	GO:0001575	1	1	0.994656	1	0	0.00497	1	globoside metabolic process	BP
426	GO:0001576	1	1	0.994656	1	0	0.00497	1	globoside biosynthetic process	BP
427	GO:0001578	1	1	0.935908	1	0	0.06461	13	microtubule bundle formation	BP
428	GO:0001635	1	1	0.995199	1	0	0.00497	1	calcitonin gene-related peptide receptor activity	MF
429	GO:0001649	1	1	0.985326	1	0	0.01491	3	osteoblast differentiation	BP
430	GO:0001650	1	1	0.939503	1	0	0.05467	11	fibrillar center	CC
431	GO:0001653	1	1	0.945447	1	0	0.05964	12	peptide receptor activity	MF
432	GO:0001654	1	1	0.967152	1	0	0.03479	7	eye development	BP
433	GO:0001656	1	1	0.993653	1	0	0.00497	1	metanephros development	BP
434	GO:0001658	1	1	0.993695	1	0	0.00497	1	branching involved in ureteric bud morphogenesis	BP
435	GO:0001662	1	1	0.993756	1	0	0.00497	1	behavioral fear response	BP
436	GO:0001664	1	1	0.962672	1	0	0.03479	7	G-protein coupled receptor binding	MF
437	GO:0001666	1	1	0.783926	1	0	0.22862	46	response to hypoxia	BP
438	GO:0001667	1	1	0.968214	1	0	0.02982	6	ameboidal-type cell migration	BP
439	GO:0001669	1	1	0.971751	1	0	0.02485	5	acrosomal vesicle	CC
440	GO:0001671	1	1	0.912639	1	0	0.08449	17	ATPase activator activity	MF
441	GO:0001672	1	1	0.993644	1	0	0.00497	1	regulation of chromatin assembly or disassembly	BP
442	GO:0001673	1	1	0.975232	1	0	0.02485	5	male germ cell nucleus	CC
443	GO:0001675	1	1	0.993783	1	0	0.00497	1	acrosome assembly	BP
444	GO:0001676	1	1	0.933065	1	0	0.06461	13	long-chain fatty acid metabolic process	BP
445	GO:0001678	1	1	0.937745	1	0	0.06461	13	cellular glucose homeostasis	BP
446	GO:0001680	1	1	0.993848	1	0	0.00497	1	tRNA 3'-terminal CCA addition	BP
447	GO:0001682	1	1	0.970952	1	0	0.03479	7	tRNA 5'-leader removal	BP
448	GO:0001701	1	1	0.982743	1	0	0.01491	3	in utero embryonic development	BP
449	GO:0001703	1	1	0.990561	1	0	0.00994	2	gastrulation with mouth forming first	BP
450	GO:0001708	1	1	0.917314	1	0	0.08449	17	cell fate specification	BP
451	GO:0001709	1	1	0.94314	1	0	0.05467	11	cell fate determination	BP
452	GO:0001716	1	1	0.993644	1	0	0.00497	1	L-amino-acid oxidase activity	MF
453	GO:0001727	1	1	0.98664	1	0	0.01491	3	lipid kinase activity	MF
454	GO:0001729	1	1	0.992507	1	0	0.00994	2	ceramide kinase activity	MF
455	GO:0001731	1	1	0.978321	1	0	0.01988	4	formation of translation preinitiation complex	BP
456	GO:0001732	1	1	0.995288	1	0	0.00497	1	formation of cytoplasmic translation initiation complex	BP
457	GO:0001735	1	1	0.993672	1	0	0.00497	1	prenylcysteine oxidase activity	MF
458	GO:0001736	1	1	0.97259	1	0	0.03479	7	establishment of planar polarity	BP
459	GO:0001737	1	1	0.994981	1	0	0.00497	1	establishment of imaginal disc-derived wing hair orientation	BP
460	GO:0001738	1	1	0.994981	1	0	0.00497	1	morphogenesis of a polarized epithelium	BP
461	GO:0001750	1	1	0.994041	1	0	0.00497	1	photoreceptor outer segment	CC
462	GO:0001752	1	1	0.994981	1	0	0.00497	1	compound eye photoreceptor fate commitment	BP
463	GO:0001756	1	1	0.981995	1	0	0.01491	3	somitogenesis	BP
464	GO:0001763	1	1	0.863063	1	0	0.1491	30	morphogenesis of a branching structure	BP
465	GO:0001764	1	1	0.98964	1	0	0.00994	2	neuron migration	BP
466	GO:0001775	1	1	0.889689	1	0	0.10934	22	cell activation	BP
467	GO:0001789	1	1	0.996415	1	0	0.00497	1	G-protein coupled receptor signaling pathway, coupled to S1P second messenger	BP
468	GO:0001817	1	1	0.933306	1	0	0.06958	14	regulation of cytokine production	BP
469	GO:0001818	1	1	0.97357	1	0	0.02485	5	negative regulation of cytokine production	BP
470	GO:0001819	1	1	0.967101	1	0	0.03479	7	positive regulation of cytokine production	BP
471	GO:0001822	1	1	0.973177	1	0	0.02485	5	kidney development	BP
472	GO:0001824	1	1	0.983312	1	0	0.01491	3	blastocyst development	BP
473	GO:0001825	1	1	0.994076	1	0	0.00497	1	blastocyst formation	BP
474	GO:0001829	1	1	0.979262	1	0	0.01988	4	trophectodermal cell differentiation	BP
475	GO:0001833	1	1	0.989717	1	0	0.00994	2	inner cell mass cell proliferation	BP
476	GO:0001838	1	1	0.993644	1	0	0.00497	1	embryonic epithelial tube formation	BP
477	GO:0001841	1	1	0.993644	1	0	0.00497	1	neural tube formation	BP
478	GO:0001843	1	1	0.995891	1	0	0.00497	1	neural tube closure	BP
480	GO:0001872	1	1	0.950283	1	0	0.05467	11	(1->3)-beta-D-glucan binding	MF
481	GO:0001881	1	1	0.990052	1	0	0.00994	2	receptor recycling	BP
484	GO:0001887	1	1	0.975933	1	0	0.01988	4	selenium compound metabolic process	BP
485	GO:0001889	1	1	0.987076	1	0	0.01491	3	liver development	BP
486	GO:0001894	1	1	0.983907	1	0	0.01491	3	tissue homeostasis	BP
487	GO:0001896	1	1	0.99554	1	0	0.00497	1	autolysis	BP
488	GO:0001906	1	1	0.964766	1	0	0.03976	8	cell killing	BP
489	GO:0001917	1	1	0.994264	1	0	0.00497	1	photoreceptor inner segment	CC
490	GO:0001919	1	1	0.992554	1	0	0.00994	2	regulation of receptor recycling	BP
491	GO:0001927	1	1	0.959107	1	0	0.03976	8	exocyst assembly	BP
494	GO:0001934	1	1	0.831161	1	0	0.16898	34	positive regulation of protein phosphorylation	BP
495	GO:0001936	1	1	0.986855	1	0	0.01491	3	regulation of endothelial cell proliferation	BP
496	GO:0001937	1	1	0.994505	1	0	0.00497	1	negative regulation of endothelial cell proliferation	BP
497	GO:0001938	1	1	0.992308	1	0	0.00994	2	positive regulation of endothelial cell proliferation	BP
498	GO:0001944	1	1	0.864681	1	0	0.1491	30	vasculature development	BP
499	GO:0001947	1	1	0.983452	1	0	0.01491	3	heart looping	BP
500	GO:0001948	1	1	0.99434	1	0	0.00497	1
501	GO:0001952	1	1	0.993953	1	0	0.00497	1	regulation of cell-matrix adhesion	BP
502	GO:0001953	1	1	0.993953	1	0	0.00497	1	negative regulation of cell-matrix adhesion	BP
503	GO:0001956	1	1	0.979074	1	0	0.01988	4	positive regulation of neurotransmitter secretion	BP
504	GO:0001959	1	1	0.982106	1	0	0.01491	3	regulation of cytokine-mediated signaling pathway	BP
505	GO:0001960	1	1	0.987625	1	0	0.00994	2	negative regulation of cytokine-mediated signaling pathway	BP
506	GO:0001961	1	1	0.988284	1	0	0.00994	2	positive regulation of cytokine-mediated signaling pathway	BP
507	GO:0001964	1	1	0.983166	1	0	0.01491	3	startle response	BP
508	GO:0001975	1	1	0.995494	1	0	0.00497	1	response to amphetamine	BP
509	GO:0002009	1	1	0.946481	1	0	0.0497	10	morphogenesis of an epithelium	BP
510	GO:0002011	1	1	0.995758	1	0	0.00497	1	morphogenesis of an epithelial sheet	BP
511	GO:0002020	1	1	0.954489	1	0	0.04473	9	protease binding	MF
512	GO:0002027	1	1	0.991221	1	0	0.00994	2	regulation of heart rate	BP
513	GO:0002028	1	1	0.984302	1	0	0.01491	3	regulation of sodium ion transport	BP
514	GO:0002039	1	1	0.981367	1	0	0.01491	3	p53 binding	MF
515	GO:0002052	1	1	0.993646	1	0	0.00497	1	positive regulation of neuroblast proliferation	BP
516	GO:0002064	1	1	0.972063	1	0	0.02485	5	epithelial cell development	BP
517	GO:0002066	1	1	0.972063	1	0	0.02485	5	columnar/cuboidal epithelial cell development	BP
518	GO:0002069	1	1	0.994073	1	0	0.00497	1	columnar/cuboidal epithelial cell maturation	BP
519	GO:0002070	1	1	0.994073	1	0	0.00497	1	epithelial cell maturation	BP
520	GO:0002071	1	1	0.994073	1	0	0.00497	1	glandular epithelial cell maturation	BP
521	GO:0002076	1	1	0.993644	1	0	0.00497	1	osteoblast development	BP
522	GO:0002083	1	1	0.994212	1	0	0.00497	1	4-hydroxybenzoate decaprenyltransferase activity	MF
523	GO:0002084	1	1	0.971189	1	0	0.02982	6	protein depalmitoylation	BP
524	GO:0002090	1	1	0.974555	1	0	0.02485	5	regulation of receptor internalization	BP
525	GO:0002092	1	1	0.974555	1	0	0.02485	5	positive regulation of receptor internalization	BP
526	GO:0002094	1	1	0.986974	1	0	0.01491	3	polyprenyltransferase activity	MF
527	GO:0002097	1	1	0.936926	1	0	0.05467	11	tRNA wobble base modification	BP
528	GO:0002098	1	1	0.954067	1	0	0.03976	8	tRNA wobble uridine modification	BP
529	GO:0002100	1	1	0.988326	1	0	0.00994	2	tRNA wobble adenosine to inosine editing	BP
530	GO:0002101	1	1	0.993644	1	0	0.00497	1	tRNA wobble cytosine modification	BP
531	GO:0002118	1	1	0.983166	1	0	0.01491	3	aggressive behavior	BP
532	GO:0002119	1	1	0.996177	1	0	0.00497	1	nematode larval development	BP
533	GO:0002121	1	1	0.983166	1	0	0.01491	3	inter-male aggressive behavior	BP
534	GO:0002128	1	1	0.990492	1	0	0.00994	2	tRNA nucleoside ribose methylation	BP
535	GO:0002130	1	1	0.996152	1	0	0.00497	1	wobble position ribose methylation	BP
536	GO:0002131	1	1	0.996152	1	0	0.00497	1	wobble position cytosine ribose methylation	BP
537	GO:0002132	1	1	0.996152	1	0	0.00497	1	wobble position uridine ribose methylation	BP
538	GO:0002143	1	1	0.989478	1	0	0.00994	2	tRNA wobble position uridine thiolation	BP
539	GO:0002151	1	1	0.987349	1	0	0.00994	2	G-quadruplex RNA binding	MF
540	GO:0002155	1	1	0.984508	1	0	0.01491	3	regulation of thyroid hormone mediated signaling pathway	BP
541	GO:0002161	1	1	0.949608	1	0	0.04473	9	aminoacyl-tRNA editing activity	MF
542	GO:0002164	1	1	0.996177	1	0	0.00497	1	larval development	BP
543	GO:0002178	1	1	0.985211	1	0	0.01491	3	palmitoyltransferase complex	CC
544	GO:0002181	1	1	0.899838	1	0	0.11431	23	cytoplasmic translation	BP
545	GO:0002183	1	1	0.957853	1	0	0.03976	8	cytoplasmic translational initiation	BP
546	GO:0002184	1	1	0.982285	1	0	0.01988	4	cytoplasmic translational termination	BP
547	GO:0002188	1	1	0.981689	1	0	0.01988	4	translation reinitiation	BP
548	GO:0002190	1	1	0.984139	1	0	0.01491	3	cap-independent translational initiation	BP
549	GO:0002192	1	1	0.984139	1	0	0.01491	3	IRES-dependent translational initiation of linear mRNA	BP
550	GO:0002200	1	1	0.989316	1	0	0.00994	2	somatic diversification of immune receptors	BP
551	GO:0002204	1	1	0.995239	1	0	0.00497	1	somatic recombination of immunoglobulin genes involved in immune response	BP
552	GO:0002208	1	1	0.995239	1	0	0.00497	1	somatic diversification of immunoglobulins involved in immune response	BP
553	GO:0002209	1	1	0.993756	1	0	0.00497	1	behavioral defense response	BP
554	GO:0002213	1	1	0.960305	1	0	0.03976	8	defense response to insect	BP
555	GO:0002215	1	1	0.985223	1	0	0.01491	3	defense response to nematode	BP
556	GO:0002218	1	1	0.806391	1	0	0.20377	41	activation of innate immune response	BP
557	GO:0002220	1	1	0.980939	1	0	0.01988	4	innate immune response activating cell surface receptor signaling pathway	BP
558	GO:0002221	1	1	0.979132	1	0	0.01988	4	pattern recognition receptor signaling pathway	BP
559	GO:0002223	1	1	0.990112	1	0	0.00994	2	stimulatory C-type lectin receptor signaling pathway	BP
560	GO:0002229	1	1	0.769997	1	0	0.26838	54	defense response to oomycetes	BP
561	GO:0002230	1	1	0.966566	1	0	0.02982	6	positive regulation of defense response to virus by host	BP
562	GO:0002237	1	1	0.805047	1	0	0.22862	46	response to molecule of bacterial origin	BP
563	GO:0002238	1	1	0.922373	1	0	0.08449	17	response to molecule of fungal origin	BP
564	GO:0002239	1	1	0.728287	1	0	0.33299	67	response to oomycetes	BP
565	GO:0002240	1	1	0.990265	1	0	0.00994	2	response to molecule of oomycetes origin	BP
566	GO:0002244	1	1	0.977226	1	0	0.02485	5	hematopoietic progenitor cell differentiation	BP
567	GO:0002250	1	1	0.988658	1	0	0.00994	2	adaptive immune response	BP
568	GO:0002252	1	1	0.631679	1	0	0.43239	87	immune effector process	BP
569	GO:0002253	1	1	0.801253	1	0	0.20874	42	activation of immune response	BP
570	GO:0002254	1	1	0.987969	1	0	0.00994	2	kinin cascade	BP
571	GO:0002263	1	1	0.919673	1	0	0.07952	16	cell activation involved in immune response	BP
572	GO:0002274	1	1	0.924077	1	0	0.07455	15	myeloid leukocyte activation	BP
573	GO:0002275	1	1	0.924077	1	0	0.07455	15	myeloid cell activation involved in immune response	BP
574	GO:0002283	1	1	0.924077	1	0	0.07455	15	neutrophil activation involved in immune response	BP
575	GO:0002285	1	1	0.995239	1	0	0.00497	1	lymphocyte activation involved in immune response	BP
576	GO:0002312	1	1	0.995239	1	0	0.00497	1	B cell activation involved in immune response	BP
577	GO:0002353	1	1	0.987969	1	0	0.00994	2	plasma kallikrein-kinin cascade	BP
578	GO:0002361	1	1	0.996497	1	0	0.00497	1	CD4-positive, CD25-positive, alpha-beta regulatory T cell differentiation	BP
579	GO:0002366	1	1	0.919673	1	0	0.07952	16	leukocyte activation involved in immune response	BP
581	GO:0002377	1	1	0.993644	1	0	0.00497	1	immunoglobulin production	BP
582	GO:0002429	1	1	0.974703	1	0	0.02485	5	immune response-activating cell surface receptor signaling pathway	BP
583	GO:0002440	1	1	0.993644	1	0	0.00497	1	production of molecular mediator of immune response	BP
584	GO:0002474	1	1	0.963967	1	0	0.03479	7	antigen processing and presentation of peptide antigen via MHC class I	BP
585	GO:0002478	1	1	0.970135	1	0	0.02982	6	antigen processing and presentation of exogenous peptide antigen	BP
586	GO:0002479	1	1	0.990112	1	0	0.00994	2	antigen processing and presentation of exogenous peptide antigen via MHC class I, TAP-dependent	BP
587	GO:0002495	1	1	0.96313	1	0	0.03479	7	antigen processing and presentation of peptide antigen via MHC class II	BP
588	GO:0002504	1	1	0.96313	1	0	0.03479	7	antigen processing and presentation of peptide or polysaccharide antigen via MHC class II	BP
589	GO:0002521	1	1	0.983871	1	0	0.01491	3	leukocyte differentiation	BP
590	GO:0002526	1	1	0.987969	1	0	0.00994	2	acute inflammatory response	BP
591	GO:0002532	1	1	0.98795	1	0	0.00994	2	production of molecular mediator involved in inflammatory response	BP
592	GO:0002538	1	1	0.994241	1	0	0.00497	1	arachidonic acid metabolite production involved in inflammatory response	BP
593	GO:0002539	1	1	0.994241	1	0	0.00497	1	prostaglandin production involved in inflammatory response	BP
594	GO:0002562	1	1	0.995239	1	0	0.00497	1	somatic diversification of immune receptors via germline recombination within a single locus	BP
595	GO:0002576	1	1	0.974446	1	0	0.02485	5	platelet degranulation	BP
596	GO:0002637	1	1	0.98734	1	0	0.00994	2	regulation of immunoglobulin production	BP
597	GO:0002639	1	1	0.98734	1	0	0.00994	2	positive regulation of immunoglobulin production	BP
598	GO:0002643	1	1	0.995233	1	0	0.00497	1	regulation of tolerance induction	BP
599	GO:0002679	1	1	0.975293	1	0	0.02485	5	respiratory burst involved in defense response	BP
600	GO:0002682	1	1	0.550045	1	0	0.57652	116	regulation of immune system process	BP
601	GO:0002683	1	1	0.837162	1	0	0.17395	35	negative regulation of immune system process	BP
602	GO:0002684	1	1	0.703131	1	0	0.33299	67	positive regulation of immune system process	BP
603	GO:0002694	1	1	0.982632	1	0	0.01491	3	regulation of leukocyte activation	BP
604	GO:0002695	1	1	0.995233	1	0	0.00497	1	negative regulation of leukocyte activation	BP
605	GO:0002696	1	1	0.98734	1	0	0.00994	2	positive regulation of leukocyte activation	BP
606	GO:0002697	1	1	0.908961	1	0	0.08946	18	regulation of immune effector process	BP
607	GO:0002698	1	1	0.970956	1	0	0.02982	6	negative regulation of immune effector process	BP
608	GO:0002699	1	1	0.98734	1	0	0.00994	2	positive regulation of immune effector process	BP
609	GO:0002700	1	1	0.98734	1	0	0.00994	2	regulation of production of molecular mediator of immune response	BP
610	GO:0002702	1	1	0.98734	1	0	0.00994	2	positive regulation of production of molecular mediator of immune response	BP
611	GO:0002703	1	1	0.98734	1	0	0.00994	2	regulation of leukocyte mediated immunity	BP
612	GO:0002705	1	1	0.98734	1	0	0.00994	2	positive regulation of leukocyte mediated immunity	BP
613	GO:0002706	1	1	0.98734	1	0	0.00994	2	regulation of lymphocyte mediated immunity	BP
614	GO:0002708	1	1	0.98734	1	0	0.00994	2	positive regulation of lymphocyte mediated immunity	BP
615	GO:0002712	1	1	0.98734	1	0	0.00994	2	regulation of B cell mediated immunity	BP
616	GO:0002714	1	1	0.98734	1	0	0.00994	2	positive regulation of B cell mediated immunity	BP
617	GO:0002752	1	1	0.990737	1	0	0.00994	2	cell surface pattern recognition receptor signaling pathway	BP
618	GO:0002757	1	1	0.963284	1	0	0.03479	7	immune response-activating signal transduction	BP
619	GO:0002758	1	1	0.969448	1	0	0.02982	6	innate immune response-activating signal transduction	BP
620	GO:0002761	1	1	0.988064	1	0	0.00994	2	regulation of myeloid leukocyte differentiation	BP
621	GO:0002763	1	1	0.993661	1	0	0.00497	1	positive regulation of myeloid leukocyte differentiation	BP
622	GO:0002764	1	1	0.949472	1	0	0.0497	10	immune response-regulating signaling pathway	BP
623	GO:0002768	1	1	0.970567	1	0	0.02982	6	immune response-regulating cell surface receptor signaling pathway	BP
624	GO:0002790	1	1	0.995301	1	0	0.00497	1	peptide secretion	BP
625	GO:0002791	1	1	0.984422	1	0	0.01491	3	regulation of peptide secretion	BP
626	GO:0002792	1	1	0.988868	1	0	0.00994	2	negative regulation of peptide secretion	BP
627	GO:0002793	1	1	0.990719	1	0	0.00994	2	positive regulation of peptide secretion	BP
628	GO:0002819	1	1	0.98734	1	0	0.00994	2	regulation of adaptive immune response	BP
629	GO:0002821	1	1	0.98734	1	0	0.00994	2	positive regulation of adaptive immune response	BP
630	GO:0002822	1	1	0.98734	1	0	0.00994	2	regulation of adaptive immune response based on somatic recombination of immune receptors built from immunoglobulin superfamily domains	BP
631	GO:0002824	1	1	0.98734	1	0	0.00994	2	positive regulation of adaptive immune response based on somatic recombination of immune receptors built from immunoglobulin superfamily domains	BP
632	GO:0002831	1	1	0.5397	1	0	0.61131	123	regulation of response to biotic stimulus	BP
633	GO:0002832	1	1	0.866452	1	0	0.14413	29	negative regulation of response to biotic stimulus	BP
634	GO:0002833	1	1	0.789387	1	0	0.23359	47	positive regulation of response to biotic stimulus	BP
635	GO:0002889	1	1	0.98734	1	0	0.00994	2	regulation of immunoglobulin mediated immune response	BP
636	GO:0002891	1	1	0.98734	1	0	0.00994	2	positive regulation of immunoglobulin mediated immune response	BP
637	GO:0002931	1	1	0.981918	1	0	0.01491	3	response to ischemia	BP
638	GO:0002938	1	1	0.994319	1	0	0.00497	1	tRNA guanine ribose methylation	BP
639	GO:0002940	1	1	0.984864	1	0	0.01491	3	tRNA N2-guanine methylation	BP
640	GO:0002949	1	1	0.981831	1	0	0.01491	3	tRNA threonylcarbamoyladenosine modification	BP
641	GO:0003002	1	1	0.522654	1	0	0.63616	128	regionalization	BP
643	GO:0003007	1	1	0.993653	1	0	0.00497	1	heart morphogenesis	BP
644	GO:0003008	1	1	0.837743	1	0	0.16898	34	system process	BP
645	GO:0003012	1	1	0.991535	1	0	0.00994	2	muscle system process	BP
646	GO:0003013	1	1	0.988328	1	0	0.00994	2	circulatory system process	BP
647	GO:0003014	1	1	0.993938	1	0	0.00497	1	renal system process	BP
648	GO:0003018	1	1	0.99465	1	0	0.00497	1	vascular process in circulatory system	BP
649	GO:0003032	1	1	0.981638	1	0	0.01491	3	detection of oxygen	BP
650	GO:0003085	1	1	0.987969	1	0	0.00994	2	negative regulation of systemic arterial blood pressure	BP
651	GO:0003094	1	1	0.993938	1	0	0.00497	1	glomerular filtration	BP
652	GO:0003143	1	1	0.9772	1	0	0.01988	4	embryonic heart tube morphogenesis	BP
653	GO:0003146	1	1	0.993644	1	0	0.00497	1	heart jogging	BP
654	GO:0003151	1	1	0.993653	1	0	0.00497	1	outflow tract morphogenesis	BP
655	GO:0003156	1	1	0.980807	1	0	0.01988	4	regulation of animal organ formation	BP
656	GO:0003254	1	1	0.984302	1	0	0.01491	3	regulation of membrane depolarization	BP
657	GO:0003279	1	1	0.996042	1	0	0.00497	1	cardiac septum development	BP
658	GO:0003283	1	1	0.996042	1	0	0.00497	1	atrial septum development	BP
659	GO:0003330	1	1	0.995911	1	0	0.00497	1	regulation of extracellular matrix constituent secretion	BP
660	GO:0003331	1	1	0.995911	1	0	0.00497	1	positive regulation of extracellular matrix constituent secretion	BP
661	GO:0003333	1	1	0.810446	1	0	0.20377	41	amino acid transmembrane transport	BP
662	GO:0003341	1	1	0.989743	1	0	0.00994	2	cilium movement	BP
663	GO:0003351	1	1	0.989743	1	0	0.00994	2	epithelial cilium movement	BP
664	GO:0003352	1	1	0.988902	1	0	0.00994	2	regulation of cilium movement	BP
665	GO:0003356	1	1	0.993676	1	0	0.00497	1	regulation of cilium beat frequency	BP
666	GO:0003376	1	1	0.995773	1	0	0.00497	1	sphingosine-1-phosphate signaling pathway	BP
667	GO:0003382	1	1	0.995758	1	0	0.00497	1	epithelial cell morphogenesis	BP
668	GO:0003400	1	1	0.973254	1	0	0.02485	5	regulation of COPII vesicle coating	BP
672	GO:0003678	1	1	0.768573	1	0	0.23856	48	DNA helicase activity	MF
673	GO:0003680	1	1	0.899392	1	0	0.10437	21	AT DNA binding	MF
674	GO:0003681	1	1	0.995828	1	0	0.00497	1	bent DNA binding	MF
675	GO:0003682	1	1	0.503659	1	0	0.65107	131	chromatin binding	MF
676	GO:0003684	1	1	0.84222	1	0	0.15904	32	damaged DNA binding	MF
677	GO:0003688	1	1	0.955972	1	0	0.04473	9	DNA replication origin binding	MF
678	GO:0003689	1	1	0.98212	1	0	0.01491	3	DNA clamp loader activity	MF
679	GO:0003690	1	1	0.542941	1	0	0.60634	122	double-stranded DNA binding	MF
680	GO:0003691	1	1	0.920449	1	0	0.08449	17	double-stranded telomeric DNA binding	MF
681	GO:0003697	1	1	0.691972	1	0	0.36281	73	single-stranded DNA binding	MF
683	GO:0003712	1	1	0.61301	1	0	0.47712	96	transcription cofactor activity	MF
684	GO:0003713	1	1	0.790765	1	0	0.22365	45	transcription coactivator activity	MF
685	GO:0003714	1	1	0.851974	1	0	0.15904	32	transcription corepressor activity	MF
686	GO:0003720	1	1	0.993669	1	0	0.00497	1	telomerase activity	MF
687	GO:0003721	1	1	0.993669	1	0	0.00497	1	telomerase RNA reverse transcriptase activity	MF
688	GO:0003723	1	1	9.24178e-05	0.0529369	0	8.60804	1732	RNA binding	MF
689	GO:0003724	1	1	0.606688	1	0	0.45227	91	RNA helicase activity	MF
690	GO:0003725	1	1	0.913777	1	0	0.08449	17	double-stranded RNA binding	MF
691	GO:0003726	1	1	0.99413	1	0	0.00497	1	double-stranded RNA adenosine deaminase activity	MF
692	GO:0003727	1	1	0.691355	1	0	0.35784	72	single-stranded RNA binding	MF
693	GO:0003729	1	1	0.268117	1	0	1.29717	261	mRNA binding	MF
694	GO:0003730	1	1	0.9231	1	0	0.07455	15	mRNA 3'-UTR binding	MF
695	GO:0003735	1	1	0.290059	1	0	1.37669	277	structural constituent of ribosome	MF
696	GO:0003743	1	1	0.6986	1	0	0.3479	70	translation initiation factor activity	MF
697	GO:0003746	1	1	0.876803	1	0	0.13419	27	translation elongation factor activity	MF
698	GO:0003747	1	1	0.93892	1	0	0.05964	12	translation release factor activity	MF
699	GO:0003755	1	1	0.761815	1	0	0.27832	56	peptidyl-prolyl cis-trans isomerase activity	MF
700	GO:0003756	1	1	0.900475	1	0	0.0994	20	protein disulfide isomerase activity	MF
701	GO:0003774	1	1	0.634653	1	0	0.41748	84	motor activity	MF
702	GO:0003777	1	1	0.712495	1	0	0.30317	61	microtubule motor activity	MF
703	GO:0003779	1	1	0.788559	1	0	0.22862	46	actin binding	MF
704	GO:0003785	1	1	0.986186	1	0	0.01491	3	actin monomer binding	MF
705	GO:0003796	1	1	0.99444	1	0	0.00497	1	lysozyme activity	MF
706	GO:0003823	1	1	0.989107	1	0	0.00994	2	antigen binding	MF
708	GO:0003825	1	1	0.981482	1	0	0.01988	4	alpha,alpha-trehalose-phosphate synthase (UDP-forming) activity	MF
709	GO:0003827	1	1	0.99393	1	0	0.00497	1	alpha-1,3-mannosylglycoprotein 2-beta-N-acetylglucosaminyltransferase activity	MF
710	GO:0003830	1	1	0.981007	1	0	0.01988	4	beta-1,4-mannosylglycoprotein 4-beta-N-acetylglucosaminyltransferase activity	MF
711	GO:0003837	1	1	0.994278	1	0	0.00497	1	beta-ureidopropionase activity	MF
712	GO:0003838	1	1	0.994279	1	0	0.00497	1	sterol 24-C-methyltransferase activity	MF
713	GO:0003839	1	1	0.990016	1	0	0.00994	2	gamma-glutamylcyclotransferase activity	MF
714	GO:0003840	1	1	0.982473	1	0	0.01491	3
715	GO:0003841	1	1	0.961516	1	0	0.03479	7	1-acylglycerol-3-phosphate O-acyltransferase activity	MF
716	GO:0003843	1	1	0.895119	1	0	0.10934	22	1,3-beta-D-glucan synthase activity	MF
717	GO:0003844	1	1	0.982566	1	0	0.01491	3	1,4-alpha-glucan branching enzyme activity	MF
719	GO:0003848	1	1	0.991014	1	0	0.00994	2	2-amino-4-hydroxy-6-hydroxymethyldihydropteridine diphosphokinase activity	MF
720	GO:0003849	1	1	0.981003	1	0	0.01988	4	3-deoxy-7-phosphoheptulonate synthase activity	MF
721	GO:0003852	1	1	0.993849	1	0	0.00497	1	2-isopropylmalate synthase activity	MF
722	GO:0003854	1	1	0.975661	1	0	0.02485	5	3-beta-hydroxy-delta5-steroid dehydrogenase activity	MF
723	GO:0003855	1	1	0.988085	1	0	0.00994	2	3-dehydroquinate dehydratase activity	MF
724	GO:0003856	1	1	0.988599	1	0	0.00994	2	3-dehydroquinate synthase activity	MF
725	GO:0003857	1	1	0.981931	1	0	0.01491	3	3-hydroxyacyl-CoA dehydrogenase activity	MF
726	GO:0003858	1	1	0.994504	1	0	0.00497	1	3-hydroxybutyrate dehydrogenase activity	MF
727	GO:0003860	1	1	0.975396	1	0	0.02485	5	3-hydroxyisobutyryl-CoA hydrolase activity	MF
728	GO:0003861	1	1	0.987265	1	0	0.01491	3	3-isopropylmalate dehydratase activity	MF
729	GO:0003862	1	1	0.986073	1	0	0.01491	3	3-isopropylmalate dehydrogenase activity	MF
730	GO:0003863	1	1	0.98399	1	0	0.01988	4	3-methyl-2-oxobutanoate dehydrogenase (2-methylpropanoyl-transferring) activity	MF
731	GO:0003864	1	1	0.996321	1	0	0.00497	1	3-methyl-2-oxobutanoate hydroxymethyltransferase activity	MF
732	GO:0003865	1	1	0.983515	1	0	0.01491	3	3-oxo-5-alpha-steroid 4-dehydrogenase activity	MF
733	GO:0003866	1	1	0.994154	1	0	0.00497	1	3-phosphoshikimate 1-carboxyvinyltransferase activity	MF
734	GO:0003867	1	1	0.985119	1	0	0.01491	3	4-aminobutyrate transaminase activity	MF
735	GO:0003868	1	1	0.994259	1	0	0.00497	1	4-hydroxyphenylpyruvate dioxygenase activity	MF
736	GO:0003871	1	1	0.98531	1	0	0.01491	3	5-methyltetrahydropteroyltriglutamate-homocysteine S-methyltransferase activity	MF
737	GO:0003872	1	1	0.963344	1	0	0.02982	6	6-phosphofructokinase activity	MF
738	GO:0003873	1	1	0.989602	1	0	0.00994	2	6-phosphofructo-2-kinase activity	MF
739	GO:0003876	1	1	0.972858	1	0	0.02485	5	AMP deaminase activity	MF
740	GO:0003878	1	1	0.985522	1	0	0.01491	3	ATP citrate synthase activity	MF
741	GO:0003879	1	1	0.994227	1	0	0.00497	1	ATP phosphoribosyltransferase activity	MF
742	GO:0003880	1	1	0.988555	1	0	0.00994	2	protein C-terminal carboxyl O-methyltransferase activity	MF
743	GO:0003881	1	1	0.996075	1	0	0.00497	1	CDP-diacylglycerol-inositol 3-phosphatidyltransferase activity	MF
744	GO:0003882	1	1	0.996195	1	0	0.00497	1	CDP-diacylglycerol-serine O-phosphatidyltransferase activity	MF
745	GO:0003883	1	1	0.987628	1	0	0.00994	2	CTP synthase activity	MF
746	GO:0003885	1	1	0.980399	1	0	0.01988	4	D-arabinono-1,4-lactone oxidase activity	MF
747	GO:0003886	1	1	0.971044	1	0	0.02982	6	DNA (cytosine-5-)-methyltransferase activity	MF
748	GO:0003887	1	1	0.786949	1	0	0.22365	45	DNA-directed DNA polymerase activity	MF
749	GO:0003896	1	1	0.970342	1	0	0.02982	6	DNA primase activity	MF
750	GO:0003899	1	1	0.758041	1	0	0.29323	59	DNA-directed 5'-3' RNA polymerase activity	MF
751	GO:0003904	1	1	0.997067	1	0	0.00497	1	deoxyribodipyrimidine photo-lyase activity	MF
752	GO:0003905	1	1	0.970405	1	0	0.02982	6	alkylbase DNA N-glycosylase activity	MF
753	GO:0003906	1	1	0.946076	1	0	0.0497	10	DNA-(apurinic or apyrimidinic site) lyase activity	MF
754	GO:0003909	1	1	0.956699	1	0	0.04473	9	DNA ligase activity	MF
755	GO:0003910	1	1	0.956699	1	0	0.04473	9	DNA ligase (ATP) activity	MF
756	GO:0003913	1	1	0.981731	1	0	0.01988	4	DNA photolyase activity	MF
757	GO:0003914	1	1	0.993786	1	0	0.00497	1	DNA (6-4) photolyase activity	MF
758	GO:0003916	1	1	0.92586	1	0	0.07455	15	DNA topoisomerase activity	MF
759	GO:0003917	1	1	0.967046	1	0	0.03479	7	DNA topoisomerase type I activity	MF
760	GO:0003918	1	1	0.957428	1	0	0.03976	8	DNA topoisomerase type II (ATP-hydrolyzing) activity	MF
761	GO:0003919	1	1	0.967811	1	0	0.02982	6	FMN adenylyltransferase activity	MF
762	GO:0003921	1	1	0.995279	1	0	0.00497	1	GMP synthase activity	MF
763	GO:0003922	1	1	0.981232	1	0	0.01988	4	GMP synthase (glutamine-hydrolyzing) activity	MF
764	GO:0003923	1	1	0.988019	1	0	0.00994	2	GPI-anchor transamidase activity	MF
765	GO:0003924	1	1	0.578927	1	0	0.52682	106	GTPase activity	MF
766	GO:0003933	1	1	0.969989	1	0	0.02485	5	GTP cyclohydrolase activity	MF
767	GO:0003934	1	1	0.993978	1	0	0.00497	1	GTP cyclohydrolase I activity	MF
768	GO:0003935	1	1	0.975867	1	0	0.01988	4	GTP cyclohydrolase II activity	MF
769	GO:0003937	1	1	0.994018	1	0	0.00497	1	IMP cyclohydrolase activity	MF
770	GO:0003938	1	1	0.97714	1	0	0.02485	5	IMP dehydrogenase activity	MF
771	GO:0003939	1	1	0.994183	1	0	0.00497	1	L-iditol 2-dehydrogenase activity	MF
772	GO:0003941	1	1	0.99389	1	0	0.00497	1	L-serine ammonia-lyase activity	MF
773	GO:0003942	1	1	0.988459	1	0	0.00994	2	N-acetyl-gamma-glutamyl-phosphate reductase activity	MF
774	GO:0003949	1	1	0.996291	1	0	0.00497	1	1-(5-phosphoribosyl)-5-[(5-phosphoribosylamino)methylideneamino]imidazole-4-carboxamide isomerase activity	MF
775	GO:0003950	1	1	0.959485	1	0	0.03976	8	NAD+ ADP-ribosyltransferase activity	MF
776	GO:0003951	1	1	0.976744	1	0	0.02485	5	NAD+ kinase activity	MF
777	GO:0003952	1	1	0.993646	1	0	0.00497	1	NAD+ synthase (glutamine-hydrolyzing) activity	MF
778	GO:0003954	1	1	0.82962	1	0	0.1988	40	NADH dehydrogenase activity	MF
779	GO:0003955	1	1	0.954247	1	0	0.0497	10	NAD(P)H dehydrogenase (quinone) activity	MF
780	GO:0003958	1	1	0.97766	1	0	0.02485	5	NADPH-hemoprotein reductase activity	MF
781	GO:0003959	1	1	0.98793	1	0	0.00994	2	NADPH dehydrogenase activity	MF
782	GO:0003960	1	1	0.991433	1	0	0.00994	2	NADPH:quinone reductase activity	MF
783	GO:0003962	1	1	0.985094	1	0	0.01491	3	cystathionine gamma-synthase activity	MF
784	GO:0003964	1	1	0.627348	1	0	0.47215	95	RNA-directed DNA polymerase activity	MF
785	GO:0003968	1	1	0.969544	1	0	0.02485	5	RNA-directed 5'-3' RNA polymerase activity	MF
786	GO:0003972	1	1	0.995202	1	0	0.00497	1	RNA ligase (ATP) activity	MF
788	GO:0003975	1	1	0.993883	1	0	0.00497	1	UDP-N-acetylglucosamine-dolichyl-phosphate N-acetylglucosaminephosphotransferase activity	MF
789	GO:0003977	1	1	0.994024	1	0	0.00497	1	UDP-N-acetylglucosamine diphosphorylase activity	MF
790	GO:0003978	1	1	0.970038	1	0	0.03479	7	UDP-glucose 4-epimerase activity	MF
791	GO:0003979	1	1	0.984926	1	0	0.01491	3	UDP-glucose 6-dehydrogenase activity	MF
792	GO:0003980	1	1	0.988856	1	0	0.00994	2	UDP-glucose:glycoprotein glucosyltransferase activity	MF
793	GO:0003983	1	1	0.965074	1	0	0.03479	7	UTP:glucose-1-phosphate uridylyltransferase activity	MF
794	GO:0003984	1	1	0.97935	1	0	0.01988	4	acetolactate synthase activity	MF
795	GO:0003985	1	1	0.988332	1	0	0.00994	2	acetyl-CoA C-acetyltransferase activity	MF
796	GO:0003986	1	1	0.994204	1	0	0.00497	1	acetyl-CoA hydrolase activity	MF
797	GO:0003987	1	1	0.981821	1	0	0.01491	3	acetate-CoA ligase activity	MF
798	GO:0003988	1	1	0.975065	1	0	0.02485	5	acetyl-CoA C-acyltransferase activity	MF
799	GO:0003989	1	1	0.946761	1	0	0.0497	10	acetyl-CoA carboxylase activity	MF
800	GO:0003991	1	1	0.994443	1	0	0.00497	1	acetylglutamate kinase activity	MF
801	GO:0003992	1	1	0.994197	1	0	0.00497	1	N2-acetyl-L-ornithine:2-oxoglutarate 5-aminotransferase activity	MF
802	GO:0003993	1	1	0.782956	1	0	0.23359	47	acid phosphatase activity	MF
803	GO:0003994	1	1	0.967723	1	0	0.03479	7	aconitate hydratase activity	MF
804	GO:0003995	1	1	0.949487	1	0	0.0497	10	acyl-CoA dehydrogenase activity	MF
805	GO:0003997	1	1	0.959578	1	0	0.03976	8	acyl-CoA oxidase activity	MF
806	GO:0003998	1	1	0.995356	1	0	0.00497	1	acylphosphatase activity	MF
807	GO:0003999	1	1	0.986198	1	0	0.01491	3	adenine phosphoribosyltransferase activity	MF
808	GO:0004000	1	1	0.978655	1	0	0.01988	4	adenosine deaminase activity	MF
809	GO:0004001	1	1	0.977401	1	0	0.02485	5	adenosine kinase activity	MF
810	GO:0004003	1	1	0.817006	1	0	0.18886	38	ATP-dependent DNA helicase activity	MF
811	GO:0004004	1	1	0.612855	1	0	0.44233	89	ATP-dependent RNA helicase activity	MF
812	GO:0004008	1	1	0.996745	1	0	0.00497	1	copper-exporting ATPase activity	MF
813	GO:0004012	1	1	0.909849	1	0	0.0994	20	phospholipid-translocating ATPase activity	MF
814	GO:0004013	1	1	0.983899	1	0	0.01988	4	adenosylhomocysteinase activity	MF
815	GO:0004014	1	1	0.970851	1	0	0.02982	6	adenosylmethionine decarboxylase activity	MF
816	GO:0004015	1	1	0.993644	1	0	0.00497	1	adenosylmethionine-8-amino-7-oxononanoate transaminase activity	MF
817	GO:0004016	1	1	0.993645	1	0	0.00497	1	adenylate cyclase activity	MF
818	GO:0004017	1	1	0.944154	1	0	0.05964	12	adenylate kinase activity	MF
819	GO:0004018	1	1	0.993992	1	0	0.00497	1	N6-(1,2-dicarboxyethyl)AMP AMP-lyase (fumarate-forming) activity	MF
820	GO:0004019	1	1	0.98471	1	0	0.01988	4	adenylosuccinate synthase activity	MF
821	GO:0004020	1	1	0.995554	1	0	0.00497	1	adenylylsulfate kinase activity	MF
822	GO:0004021	1	1	0.971291	1	0	0.02982	6	L-alanine:2-oxoglutarate aminotransferase activity	MF
823	GO:0004022	1	1	0.957901	1	0	0.04473	9	alcohol dehydrogenase (NAD) activity	MF
824	GO:0004026	1	1	0.996769	1	0	0.00497	1	alcohol O-acetyltransferase activity	MF
825	GO:0004028	1	1	0.988462	1	0	0.01491	3	3-chloroallyl aldehyde dehydrogenase activity	MF
826	GO:0004029	1	1	0.928961	1	0	0.07952	16	aldehyde dehydrogenase (NAD) activity	MF
827	GO:0004030	1	1	0.967422	1	0	0.03976	8	aldehyde dehydrogenase [NAD(P)+] activity	MF
828	GO:0004031	1	1	0.953685	1	0	0.04473	9	aldehyde oxidase activity	MF
829	GO:0004033	1	1	0.964547	1	0	0.03479	7	aldo-keto reductase (NADP) activity	MF
830	GO:0004034	1	1	0.975046	1	0	0.02485	5	aldose 1-epimerase activity	MF
831	GO:0004038	1	1	0.994198	1	0	0.00497	1	allantoinase activity	MF
832	GO:0004040	1	1	0.949684	1	0	0.0497	10	amidase activity	MF
833	GO:0004042	1	1	0.983487	1	0	0.01491	3	acetyl-CoA:L-glutamate N-acetyltransferase activity	MF
834	GO:0004044	1	1	0.989933	1	0	0.00994	2	amidophosphoribosyltransferase activity	MF
835	GO:0004045	1	1	0.968665	1	0	0.03479	7	aminoacyl-tRNA hydrolase activity	MF
836	GO:0004046	1	1	0.988359	1	0	0.00994	2	aminoacylase activity	MF
837	GO:0004047	1	1	0.9914	1	0	0.00994	2	aminomethyltransferase activity	MF
838	GO:0004048	1	1	0.989928	1	0	0.00994	2	anthranilate phosphoribosyltransferase activity	MF
839	GO:0004049	1	1	0.983917	1	0	0.01491	3	anthranilate synthase activity	MF
840	GO:0004053	1	1	0.995708	1	0	0.00497	1	arginase activity	MF
841	GO:0004055	1	1	0.993546	1	0	0.00994	2	argininosuccinate synthase activity	MF
842	GO:0004056	1	1	0.994004	1	0	0.00497	1	argininosuccinate lyase activity	MF
843	GO:0004057	1	1	0.995487	1	0	0.00497	1	arginyltransferase activity	MF
844	GO:0004059	1	1	0.990923	1	0	0.00994	2	aralkylamine N-acetyltransferase activity	MF
845	GO:0004061	1	1	0.980047	1	0	0.01988	4	arylformamidase activity	MF
846	GO:0004066	1	1	0.984782	1	0	0.01491	3	asparagine synthase (glutamine-hydrolyzing) activity	MF
847	GO:0004067	1	1	0.991279	1	0	0.00994	2	asparaginase activity	MF
848	GO:0004069	1	1	0.95243	1	0	0.04473	9	L-aspartate:2-oxoglutarate aminotransferase activity	MF
849	GO:0004070	1	1	0.995266	1	0	0.00497	1	aspartate carbamoyltransferase activity	MF
850	GO:0004072	1	1	0.984433	1	0	0.01491	3	aspartate kinase activity	MF
851	GO:0004073	1	1	0.994307	1	0	0.00497	1	aspartate-semialdehyde dehydrogenase activity	MF
852	GO:0004075	1	1	0.977524	1	0	0.01988	4	biotin carboxylase activity	MF
853	GO:0004076	1	1	0.994336	1	0	0.00497	1	biotin synthase activity	MF
854	GO:0004077	1	1	0.994222	1	0	0.00497	1	biotin-[acetyl-CoA-carboxylase] ligase activity	MF
855	GO:0004078	1	1	0.994222	1	0	0.00497	1	biotin-[methylcrotonoyl-CoA-carboxylase] ligase activity	MF
856	GO:0004081	1	1	0.995824	1	0	0.00497	1	bis(5'-nucleosyl)-tetraphosphatase (asymmetrical) activity	MF
857	GO:0004083	1	1	0.993696	1	0	0.00497	1	bisphosphoglycerate 2-phosphatase activity	MF
858	GO:0004084	1	1	0.971624	1	0	0.02982	6	branched-chain-amino-acid transaminase activity	MF
859	GO:0004088	1	1	0.987845	1	0	0.00994	2	carbamoyl-phosphate synthase (glutamine-hydrolyzing) activity	MF
861	GO:0004090	1	1	0.982036	1	0	0.01988	4	carbonyl reductase (NADPH) activity	MF
862	GO:0004096	1	1	0.993785	1	0	0.00497	1	catalase activity	MF
863	GO:0004097	1	1	0.967108	1	0	0.03479	7	catechol oxidase activity	MF
864	GO:0004103	1	1	0.985179	1	0	0.01491	3	choline kinase activity	MF
865	GO:0004105	1	1	0.987868	1	0	0.01491	3	choline-phosphate cytidylyltransferase activity	MF
866	GO:0004106	1	1	0.988191	1	0	0.00994	2	chorismate mutase activity	MF
867	GO:0004107	1	1	0.993961	1	0	0.00497	1	chorismate synthase activity	MF
868	GO:0004108	1	1	0.989673	1	0	0.00994	2	citrate (Si)-synthase activity	MF
869	GO:0004109	1	1	0.988024	1	0	0.00994	2	coproporphyrinogen oxidase activity	MF
870	GO:0004112	1	1	0.995211	1	0	0.00497	1	cyclic-nucleotide phosphodiesterase activity	MF
871	GO:0004113	1	1	0.995211	1	0	0.00497	1	2',3'-cyclic-nucleotide 3'-phosphodiesterase activity	MF
872	GO:0004121	1	1	0.997067	1	0	0.00497	1	cystathionine beta-lyase activity	MF
873	GO:0004123	1	1	0.991149	1	0	0.00994	2	cystathionine gamma-lyase activity	MF
874	GO:0004124	1	1	0.962761	1	0	0.03479	7	cysteine synthase activity	MF
875	GO:0004126	1	1	0.994573	1	0	0.00497	1	cytidine deaminase activity	MF
876	GO:0004127	1	1	0.985983	1	0	0.01491	3	cytidylate kinase activity	MF
877	GO:0004128	1	1	0.978377	1	0	0.01988	4	cytochrome-b5 reductase activity, acting on NAD(P)H	MF
878	GO:0004129	1	1	0.95055	1	0	0.0497	10	cytochrome-c oxidase activity	MF
879	GO:0004130	1	1	0.976036	1	0	0.02485	5	cytochrome-c peroxidase activity	MF
880	GO:0004132	1	1	0.994826	1	0	0.00497	1	dCMP deaminase activity	MF
881	GO:0004133	1	1	0.971105	1	0	0.02485	5	glycogen debranching enzyme activity	MF
882	GO:0004134	1	1	0.987456	1	0	0.00994	2	4-alpha-glucanotransferase activity	MF
883	GO:0004137	1	1	0.993699	1	0	0.00497	1	deoxycytidine kinase activity	MF
884	GO:0004140	1	1	0.996101	1	0	0.00497	1	dephospho-CoA kinase activity	MF
885	GO:0004141	1	1	0.993644	1	0	0.00497	1	dethiobiotin synthase activity	MF
886	GO:0004142	1	1	0.988733	1	0	0.00994	2	diacylglycerol cholinephosphotransferase activity	MF
887	GO:0004143	1	1	0.978216	1	0	0.02485	5	diacylglycerol kinase activity	MF
888	GO:0004144	1	1	0.94538	1	0	0.0497	10	diacylglycerol O-acyltransferase activity	MF
889	GO:0004146	1	1	0.99394	1	0	0.00497	1	dihydrofolate reductase activity	MF
890	GO:0004147	1	1	0.988117	1	0	0.01491	3	dihydrolipoamide branched chain acyltransferase activity	MF
891	GO:0004148	1	1	0.980479	1	0	0.01988	4	dihydrolipoyl dehydrogenase activity	MF
892	GO:0004149	1	1	0.995446	1	0	0.00497	1	dihydrolipoyllysine-residue succinyltransferase activity	MF
893	GO:0004150	1	1	0.99519	1	0	0.00497	1	dihydroneopterin aldolase activity	MF
894	GO:0004151	1	1	0.994318	1	0	0.00497	1	dihydroorotase activity	MF
895	GO:0004152	1	1	0.993856	1	0	0.00497	1	dihydroorotate dehydrogenase activity	MF
896	GO:0004156	1	1	0.991014	1	0	0.00994	2	dihydropteroate synthase activity	MF
897	GO:0004157	1	1	0.993645	1	0	0.00497	1	dihydropyrimidinase activity	MF
898	GO:0004159	1	1	0.996669	1	0	0.00497	1	dihydrouracil dehydrogenase (NAD+) activity	MF
899	GO:0004160	1	1	0.993758	1	0	0.00497	1	dihydroxy-acid dehydratase activity	MF
900	GO:0004161	1	1	0.958335	1	0	0.03976	8	dimethylallyltranstransferase activity	MF
901	GO:0004163	1	1	0.985948	1	0	0.01491	3	diphosphomevalonate decarboxylase activity	MF
902	GO:0004164	1	1	0.99483	1	0	0.00497	1	diphthine synthase activity	MF
903	GO:0004165	1	1	0.950819	1	0	0.05467	11	dodecenoyl-CoA delta-isomerase activity	MF
904	GO:0004167	1	1	0.988077	1	0	0.01491	3	dopachrome isomerase activity	MF
905	GO:0004168	1	1	0.99608	1	0	0.00497	1	dolichol kinase activity	MF
906	GO:0004169	1	1	0.994741	1	0	0.00497	1	dolichyl-phosphate-mannose-protein mannosyltransferase activity	MF
907	GO:0004170	1	1	0.995375	1	0	0.00497	1	dUTP diphosphatase activity	MF
908	GO:0004174	1	1	0.99652	1	0	0.00497	1	electron-transferring-flavoprotein dehydrogenase activity	MF
910	GO:0004176	1	1	0.890626	1	0	0.10934	22	ATP-dependent peptidase activity	MF
911	GO:0004177	1	1	0.850214	1	0	0.14413	29	aminopeptidase activity	MF
913	GO:0004181	1	1	0.98378	1	0	0.01491	3	metallocarboxypeptidase activity	MF
914	GO:0004185	1	1	0.85779	1	0	0.1491	30	serine-type carboxypeptidase activity	MF
915	GO:0004190	1	1	0.467232	1	0	0.78029	157	aspartic-type endopeptidase activity	MF
917	GO:0004198	1	1	0.976058	1	0	0.02485	5	calcium-dependent cysteine-type endopeptidase activity	MF
918	GO:0004222	1	1	0.718569	1	0	0.30814	62	metalloendopeptidase activity	MF
919	GO:0004252	1	1	0.564002	1	0	0.56658	114	serine-type endopeptidase activity	MF
920	GO:0004298	1	1	0.91336	1	0	0.08946	18	threonine-type endopeptidase activity	MF
921	GO:0004300	1	1	0.977376	1	0	0.01988	4	enoyl-CoA hydratase activity	MF
922	GO:0004301	1	1	0.94928	1	0	0.05467	11	epoxide hydrolase activity	MF
923	GO:0004303	1	1	0.994721	1	0	0.00497	1	estradiol 17-beta-dehydrogenase activity	MF
924	GO:0004305	1	1	0.994105	1	0	0.00497	1	ethanolamine kinase activity	MF
925	GO:0004306	1	1	0.988553	1	0	0.00994	2	ethanolamine-phosphate cytidylyltransferase activity	MF
926	GO:0004307	1	1	0.99402	1	0	0.00497	1	ethanolaminephosphotransferase activity	MF
927	GO:0004309	1	1	0.993644	1	0	0.00497	1	exopolyphosphatase activity	MF
928	GO:0004310	1	1	0.990946	1	0	0.00994	2	farnesyl-diphosphate farnesyltransferase activity	MF
929	GO:0004311	1	1	0.952146	1	0	0.0497	10	farnesyltranstransferase activity	MF
930	GO:0004312	1	1	0.852013	1	0	0.16401	33	fatty acid synthase activity	MF
931	GO:0004314	1	1	0.994236	1	0	0.00497	1	[acyl-carrier-protein] S-malonyltransferase activity	MF
932	GO:0004315	1	1	0.95814	1	0	0.03976	8	3-oxoacyl-[acyl-carrier-protein] synthase activity	MF
933	GO:0004316	1	1	0.98035	1	0	0.01988	4	3-oxoacyl-[acyl-carrier-protein] reductase (NADPH) activity	MF
934	GO:0004318	1	1	0.990177	1	0	0.00994	2	enoyl-[acyl-carrier-protein] reductase (NADH) activity	MF
935	GO:0004320	1	1	0.991808	1	0	0.00994	2	oleoyl-[acyl-carrier-protein] hydrolase activity	MF
936	GO:0004321	1	1	0.961904	1	0	0.03479	7	fatty-acyl-CoA synthase activity	MF
937	GO:0004322	1	1	0.978059	1	0	0.02485	5	ferroxidase activity	MF
938	GO:0004324	1	1	0.988621	1	0	0.00994	2	ferredoxin-NADP+ reductase activity	MF
939	GO:0004325	1	1	0.971749	1	0	0.02982	6	ferrochelatase activity	MF
940	GO:0004326	1	1	0.984938	1	0	0.01491	3	tetrahydrofolylpolyglutamate synthase activity	MF
941	GO:0004328	1	1	0.975438	1	0	0.02485	5	formamidase activity	MF
942	GO:0004329	1	1	0.993679	1	0	0.00497	1	formate-tetrahydrofolate ligase activity	MF
943	GO:0004331	1	1	0.983363	1	0	0.01491	3	fructose-2,6-bisphosphate 2-phosphatase activity	MF
945	GO:0004333	1	1	0.986717	1	0	0.01491	3	fumarate hydratase activity	MF
946	GO:0004334	1	1	0.994203	1	0	0.00497	1	fumarylacetoacetase activity	MF
947	GO:0004335	1	1	0.982419	1	0	0.01988	4	galactokinase activity	MF
948	GO:0004337	1	1	0.955325	1	0	0.04473	9	geranyltranstransferase activity	MF
949	GO:0004338	1	1	0.994256	1	0	0.00497	1	glucan exo-1,3-beta-glucosidase activity	MF
950	GO:0004340	1	1	0.996402	1	0	0.00497	1	glucokinase activity	MF
951	GO:0004343	1	1	0.995754	1	0	0.00497	1	glucosamine 6-phosphate N-acetyltransferase activity	MF
952	GO:0004345	1	1	0.976097	1	0	0.02982	6	glucose-6-phosphate dehydrogenase activity	MF
953	GO:0004347	1	1	0.989798	1	0	0.00994	2	glucose-6-phosphate isomerase activity	MF
954	GO:0004348	1	1	0.987329	1	0	0.00994	2	glucosylceramidase activity	MF
955	GO:0004349	1	1	0.977817	1	0	0.02485	5	glutamate 5-kinase activity	MF
956	GO:0004350	1	1	0.977817	1	0	0.02485	5	glutamate-5-semialdehyde dehydrogenase activity	MF
957	GO:0004351	1	1	0.980291	1	0	0.02485	5	glutamate decarboxylase activity	MF
958	GO:0004352	1	1	0.975967	1	0	0.02982	6	glutamate dehydrogenase (NAD+) activity	MF
959	GO:0004353	1	1	0.983526	1	0	0.01988	4	glutamate dehydrogenase [NAD(P)+] activity	MF
960	GO:0004354	1	1	0.995279	1	0	0.00497	1	glutamate dehydrogenase (NADP+) activity	MF
961	GO:0004356	1	1	0.968951	1	0	0.03479	7	glutamate-ammonia ligase activity	MF
962	GO:0004357	1	1	0.993693	1	0	0.00497	1	glutamate-cysteine ligase activity	MF
963	GO:0004358	1	1	0.994055	1	0	0.00497	1	glutamate N-acetyltransferase activity	MF
964	GO:0004359	1	1	0.990732	1	0	0.00994	2	glutaminase activity	MF
965	GO:0004360	1	1	0.993681	1	0	0.00497	1	glutamine-fructose-6-phosphate transaminase (isomerizing) activity	MF
966	GO:0004362	1	1	0.978669	1	0	0.01988	4	glutathione-disulfide reductase activity	MF
967	GO:0004363	1	1	0.99401	1	0	0.00497	1	glutathione synthase activity	MF
969	GO:0004365	1	1	0.968265	1	0	0.03479	7	glyceraldehyde-3-phosphate dehydrogenase (NAD+) (phosphorylating) activity	MF
970	GO:0004366	1	1	0.968616	1	0	0.02982	6	glycerol-3-phosphate O-acyltransferase activity	MF
971	GO:0004367	1	1	0.978336	1	0	0.01988	4	glycerol-3-phosphate dehydrogenase [NAD+] activity	MF
972	GO:0004368	1	1	0.993801	1	0	0.00497	1	glycerol-3-phosphate dehydrogenase activity	MF
973	GO:0004370	1	1	0.993939	1	0	0.00497	1	glycerol kinase activity	MF
974	GO:0004371	1	1	0.993688	1	0	0.00497	1	glycerone kinase activity	MF
975	GO:0004372	1	1	0.967269	1	0	0.02982	6	glycine hydroxymethyltransferase activity	MF
976	GO:0004373	1	1	0.967253	1	0	0.03976	8	glycogen (starch) synthase activity	MF
977	GO:0004375	1	1	0.993644	1	0	0.00497	1	glycine dehydrogenase (decarboxylating) activity	MF
978	GO:0004376	1	1	0.978655	1	0	0.01988	4	glycolipid mannosyltransferase activity	MF
979	GO:0004377	1	1	0.98445	1	0	0.01491	3	GDP-Man:Man3GlcNAc2-PP-Dol alpha-1,2-mannosyltransferase activity	MF
980	GO:0004378	1	1	0.994114	1	0	0.00497	1	GDP-Man:Man1GlcNAc2-PP-Dol alpha-1,3-mannosyltransferase activity	MF
981	GO:0004379	1	1	0.994194	1	0	0.00497	1	glycylpeptide N-tetradecanoyltransferase activity	MF
982	GO:0004383	1	1	0.98364	1	0	0.01988	4	guanylate cyclase activity	MF
983	GO:0004385	1	1	0.988721	1	0	0.00994	2	guanylate kinase activity	MF
984	GO:0004386	1	1	0.315767	1	0	1.03873	209	helicase activity	MF
985	GO:0004392	1	1	0.98998	1	0	0.00994	2	heme oxygenase (decyclizing) activity	MF
986	GO:0004395	1	1	0.996173	1	0	0.00497	1	hexaprenyldihydroxybenzoate methyltransferase activity	MF
987	GO:0004396	1	1	0.94308	1	0	0.05964	12	hexokinase activity	MF
988	GO:0004399	1	1	0.994124	1	0	0.00497	1	histidinol dehydrogenase activity	MF
989	GO:0004400	1	1	0.994264	1	0	0.00497	1	histidinol-phosphate transaminase activity	MF
990	GO:0004401	1	1	0.994297	1	0	0.00497	1	histidinol-phosphatase activity	MF
991	GO:0004402	1	1	0.840063	1	0	0.16401	33	histone acetyltransferase activity	MF
992	GO:0004407	1	1	0.94985	1	0	0.0497	10	histone deacetylase activity	MF
993	GO:0004411	1	1	0.993732	1	0	0.00497	1	homogentisate 1,2-dioxygenase activity	MF
994	GO:0004412	1	1	0.99072	1	0	0.00994	2	homoserine dehydrogenase activity	MF
995	GO:0004413	1	1	0.994404	1	0	0.00497	1	homoserine kinase activity	MF
996	GO:0004416	1	1	0.978284	1	0	0.01988	4	hydroxyacylglutathione hydrolase activity	MF
997	GO:0004417	1	1	0.994745	1	0	0.00497	1	hydroxyethylthiazole kinase activity	MF
998	GO:0004418	1	1	0.996919	1	0	0.00497	1	hydroxymethylbilane synthase activity	MF
999	GO:0004419	1	1	0.993829	1	0	0.00497	1	hydroxymethylglutaryl-CoA lyase activity	MF
1000	GO:0004420	1	1	0.988308	1	0	0.00994	2	hydroxymethylglutaryl-CoA reductase (NADPH) activity	MF
1001	GO:0004421	1	1	0.993737	1	0	0.00497	1	hydroxymethylglutaryl-CoA synthase activity	MF
1002	GO:0004422	1	1	0.994865	1	0	0.00497	1	hypoxanthine phosphoribosyltransferase activity	MF
1003	GO:0004424	1	1	0.995997	1	0	0.00497	1	imidazoleglycerol-phosphate dehydratase activity	MF
1004	GO:0004425	1	1	0.990608	1	0	0.00994	2	indole-3-glycerol-phosphate synthase activity	MF
1005	GO:0004427	1	1	0.932892	1	0	0.06958	14	inorganic diphosphatase activity	MF
1006	GO:0004430	1	1	0.948932	1	0	0.04473	9	1-phosphatidylinositol 4-kinase activity	MF
1007	GO:0004435	1	1	0.95897	1	0	0.03976	8	phosphatidylinositol phospholipase C activity	MF
1008	GO:0004436	1	1	0.994406	1	0	0.00497	1	phosphatidylinositol diacylglycerol-lyase activity	MF
1009	GO:0004438	1	1	0.993644	1	0	0.00497	1	phosphatidylinositol-3-phosphatase activity	MF
1011	GO:0004441	1	1	0.994223	1	0	0.00497	1	inositol-1,4-bisphosphate 1-phosphatase activity	MF
1012	GO:0004445	1	1	0.97836	1	0	0.01988	4	inositol-polyphosphate 5-phosphatase activity	MF
1013	GO:0004446	1	1	0.993853	1	0	0.00497	1	inositol-hexakisphosphate phosphatase activity	MF
1014	GO:0004448	1	1	0.957442	1	0	0.04473	9	isocitrate dehydrogenase activity	MF
1015	GO:0004449	1	1	0.978319	1	0	0.02485	5	isocitrate dehydrogenase (NAD+) activity	MF
1016	GO:0004450	1	1	0.978667	1	0	0.01988	4	isocitrate dehydrogenase (NADP+) activity	MF
1017	GO:0004452	1	1	0.994516	1	0	0.00497	1	isopentenyl-diphosphate delta-isomerase activity	MF
1018	GO:0004454	1	1	0.994148	1	0	0.00497	1	ketohexokinase activity	MF
1019	GO:0004455	1	1	0.993874	1	0	0.00497	1	ketol-acid reductoisomerase activity	MF
1020	GO:0004457	1	1	0.976821	1	0	0.01988	4	lactate dehydrogenase activity	MF
1021	GO:0004458	1	1	0.987725	1	0	0.00994	2	D-lactate dehydrogenase (cytochrome) activity	MF
1022	GO:0004459	1	1	0.988962	1	0	0.00994	2	L-lactate dehydrogenase activity	MF
1023	GO:0004462	1	1	0.971483	1	0	0.02982	6	lactoylglutathione lyase activity	MF
1024	GO:0004463	1	1	0.993914	1	0	0.00497	1	leukotriene-A4 hydrolase activity	MF
1025	GO:0004467	1	1	0.940437	1	0	0.06461	13	long-chain fatty acid-CoA ligase activity	MF
1026	GO:0004470	1	1	0.96557	1	0	0.03479	7	malic enzyme activity	MF
1027	GO:0004471	1	1	0.96557	1	0	0.03479	7	malate dehydrogenase (decarboxylating) (NAD+) activity	MF
1028	GO:0004473	1	1	0.975276	1	0	0.02485	5	malate dehydrogenase (decarboxylating) (NADP+) activity	MF
1029	GO:0004475	1	1	0.96651	1	0	0.02982	6	mannose-1-phosphate guanylyltransferase activity	MF
1030	GO:0004476	1	1	0.98525	1	0	0.01988	4	mannose-6-phosphate isomerase activity	MF
1031	GO:0004477	1	1	0.97623	1	0	0.02485	5	methenyltetrahydrofolate cyclohydrolase activity	MF
1032	GO:0004478	1	1	0.983979	1	0	0.01988	4	methionine adenosyltransferase activity	MF
1033	GO:0004479	1	1	0.994287	1	0	0.00497	1	methionyl-tRNA formyltransferase activity	MF
1034	GO:0004482	1	1	0.978318	1	0	0.02485	5	mRNA (guanine-N7-)-methyltransferase activity	MF
1035	GO:0004484	1	1	0.993667	1	0	0.00497	1	mRNA guanylyltransferase activity	MF
1036	GO:0004485	1	1	0.987541	1	0	0.00994	2	methylcrotonoyl-CoA carboxylase activity	MF
1037	GO:0004488	1	1	0.97623	1	0	0.02485	5	methylenetetrahydrofolate dehydrogenase (NADP+) activity	MF
1038	GO:0004489	1	1	0.993849	1	0	0.00497	1	methylenetetrahydrofolate reductase (NAD(P)H) activity	MF
1039	GO:0004491	1	1	0.994025	1	0	0.00497	1	methylmalonate-semialdehyde dehydrogenase (acylating) activity	MF
1040	GO:0004493	1	1	0.993877	1	0	0.00497	1	methylmalonyl-CoA epimerase activity	MF
1041	GO:0004496	1	1	0.994384	1	0	0.00497	1	mevalonate kinase activity	MF
1043	GO:0004499	1	1	0.941008	1	0	0.06461	13	N,N-dimethylaniline monooxygenase activity	MF
1044	GO:0004506	1	1	0.987779	1	0	0.00994	2	squalene monooxygenase activity	MF
1045	GO:0004512	1	1	0.997077	1	0	0.00497	1	inositol-3-phosphate synthase activity	MF
1046	GO:0004514	1	1	0.9876	1	0	0.00994	2	nicotinate-nucleotide diphosphorylase (carboxylating) activity	MF
1047	GO:0004515	1	1	0.995196	1	0	0.00497	1	nicotinate-nucleotide adenylyltransferase activity	MF
1048	GO:0004516	1	1	0.993733	1	0	0.00497	1	nicotinate phosphoribosyltransferase activity	MF
1049	GO:0004517	1	1	0.994093	1	0	0.00497	1	nitric-oxide synthase activity	MF
1051	GO:0004519	1	1	0.0189088	1	0	3.80702	766	endonuclease activity	MF
1052	GO:0004520	1	1	0.815357	1	0	0.18886	38	endodeoxyribonuclease activity	MF
1053	GO:0004521	1	1	0.574693	1	0	0.54173	109	endoribonuclease activity	MF
1054	GO:0004523	1	1	0.737088	1	0	0.2982	60	RNA-DNA hybrid ribonuclease activity	MF
1055	GO:0004525	1	1	0.93739	1	0	0.05964	12	ribonuclease III activity	MF
1056	GO:0004526	1	1	0.958998	1	0	0.0497	10	ribonuclease P activity	MF
1059	GO:0004529	1	1	0.923032	1	0	0.07455	15	exodeoxyribonuclease activity	MF
1060	GO:0004532	1	1	0.843851	1	0	0.17892	36	exoribonuclease activity	MF
1061	GO:0004534	1	1	0.971671	1	0	0.02982	6	5'-3' exoribonuclease activity	MF
1062	GO:0004535	1	1	0.910558	1	0	0.0994	20	poly(A)-specific ribonuclease activity	MF
1063	GO:0004536	1	1	0.77036	1	0	0.24353	49	deoxyribonuclease activity	MF
1064	GO:0004540	1	1	0.476049	1	0	0.73556	148	ribonuclease activity	MF
1065	GO:0004549	1	1	0.949766	1	0	0.05964	12	tRNA-specific ribonuclease activity	MF
1066	GO:0004550	1	1	0.979785	1	0	0.02485	5	nucleoside diphosphate kinase activity	MF
1069	GO:0004555	1	1	0.982487	1	0	0.01988	4	alpha,alpha-trehalase activity	MF
1070	GO:0004556	1	1	0.975028	1	0	0.02485	5	alpha-amylase activity	MF
1071	GO:0004557	1	1	0.960644	1	0	0.03976	8	alpha-galactosidase activity	MF
1072	GO:0004558	1	1	0.976452	1	0	0.01988	4	alpha-1,4-glucosidase activity	MF
1073	GO:0004559	1	1	0.936166	1	0	0.06461	13	alpha-mannosidase activity	MF
1074	GO:0004560	1	1	0.953761	1	0	0.0497	10	alpha-L-fucosidase activity	MF
1075	GO:0004561	1	1	0.990299	1	0	0.00994	2	alpha-N-acetylglucosaminidase activity	MF
1076	GO:0004563	1	1	0.983727	1	0	0.01491	3	beta-N-acetylhexosaminidase activity	MF
1077	GO:0004564	1	1	0.924867	1	0	0.07455	15	beta-fructofuranosidase activity	MF
1078	GO:0004565	1	1	0.844145	1	0	0.17395	35	beta-galactosidase activity	MF
1079	GO:0004566	1	1	0.959677	1	0	0.03976	8	beta-glucuronidase activity	MF
1080	GO:0004567	1	1	0.951865	1	0	0.04473	9	beta-mannosidase activity	MF
1082	GO:0004571	1	1	0.968145	1	0	0.02982	6	mannosyl-oligosaccharide 1,2-alpha-mannosidase activity	MF
1083	GO:0004572	1	1	0.985976	1	0	0.01491	3	mannosyl-oligosaccharide 1,3-1,6-alpha-mannosidase activity	MF
1084	GO:0004573	1	1	0.993652	1	0	0.00497	1	mannosyl-oligosaccharide glucosidase activity	MF
1085	GO:0004575	1	1	0.924867	1	0	0.07455	15	sucrose alpha-glucosidase activity	MF
1086	GO:0004576	1	1	0.96766	1	0	0.02982	6	oligosaccharyl transferase activity	MF
1087	GO:0004577	1	1	0.991444	1	0	0.00994	2	N-acetylglucosaminyldiphosphodolichol N-acetylglucosaminyltransferase activity	MF
1088	GO:0004579	1	1	0.972335	1	0	0.02485	5	dolichyl-diphosphooligosaccharide-protein glycotransferase activity	MF
1089	GO:0004581	1	1	0.990561	1	0	0.00994	2	dolichyl-phosphate beta-glucosyltransferase activity	MF
1090	GO:0004582	1	1	0.990252	1	0	0.00994	2	dolichyl-phosphate beta-D-mannosyltransferase activity	MF
1091	GO:0004583	1	1	0.993779	1	0	0.00497	1	dolichyl-phosphate-glucose-glycolipid alpha-glucosyltransferase activity	MF
1092	GO:0004584	1	1	0.996627	1	0	0.00497	1	dolichyl-phosphate-mannose-glycolipid alpha-mannosyltransferase activity	MF
1093	GO:0004585	1	1	0.9938	1	0	0.00497	1	ornithine carbamoyltransferase activity	MF
1094	GO:0004586	1	1	0.994277	1	0	0.00497	1	ornithine decarboxylase activity	MF
1095	GO:0004587	1	1	0.99401	1	0	0.00497	1	ornithine-oxo-acid transaminase activity	MF
1096	GO:0004588	1	1	0.994131	1	0	0.00497	1	orotate phosphoribosyltransferase activity	MF
1097	GO:0004590	1	1	0.994131	1	0	0.00497	1	orotidine-5'-phosphate decarboxylase activity	MF
1098	GO:0004591	1	1	0.989284	1	0	0.00994	2	oxoglutarate dehydrogenase (succinyl-transferring) activity	MF
1099	GO:0004592	1	1	0.995984	1	0	0.00497	1	pantoate-beta-alanine ligase activity	MF
1100	GO:0004594	1	1	0.987841	1	0	0.00994	2	pantothenate kinase activity	MF
1101	GO:0004595	1	1	0.991257	1	0	0.00994	2	pantetheine-phosphate adenylyltransferase activity	MF
1102	GO:0004596	1	1	0.955555	1	0	0.04473	9	peptide alpha-N-acetyltransferase activity	MF
1104	GO:0004602	1	1	0.948738	1	0	0.05964	12	glutathione peroxidase activity	MF
1105	GO:0004604	1	1	0.995923	1	0	0.00497	1	phosphoadenylyl-sulfate reductase (thioredoxin) activity	MF
1106	GO:0004605	1	1	0.984134	1	0	0.01491	3	phosphatidate cytidylyltransferase activity	MF
1107	GO:0004607	1	1	0.995501	1	0	0.00497	1	phosphatidylcholine-sterol O-acyltransferase activity	MF
1108	GO:0004609	1	1	0.979449	1	0	0.01988	4	phosphatidylserine decarboxylase activity	MF
1109	GO:0004610	1	1	0.993751	1	0	0.00497	1	phosphoacetylglucosamine mutase activity	MF
1110	GO:0004611	1	1	0.982174	1	0	0.01988	4	phosphoenolpyruvate carboxykinase activity	MF
1111	GO:0004612	1	1	0.993665	1	0	0.00497	1	phosphoenolpyruvate carboxykinase (ATP) activity	MF
1112	GO:0004614	1	1	0.975891	1	0	0.02485	5	phosphoglucomutase activity	MF
1113	GO:0004615	1	1	0.982865	1	0	0.01491	3	phosphomannomutase activity	MF
1114	GO:0004616	1	1	0.947471	1	0	0.0497	10	phosphogluconate dehydrogenase (decarboxylating) activity	MF
1115	GO:0004617	1	1	0.973248	1	0	0.02485	5	phosphoglycerate dehydrogenase activity	MF
1116	GO:0004618	1	1	0.98831	1	0	0.00994	2	phosphoglycerate kinase activity	MF
1117	GO:0004619	1	1	0.974665	1	0	0.02485	5	phosphoglycerate mutase activity	MF
1120	GO:0004623	1	1	0.975118	1	0	0.02485	5	phospholipase A2 activity	MF
1121	GO:0004629	1	1	0.953471	1	0	0.04473	9	phospholipase C activity	MF
1122	GO:0004630	1	1	0.918045	1	0	0.08449	17	phospholipase D activity	MF
1123	GO:0004631	1	1	0.994117	1	0	0.00497	1	phosphomevalonate kinase activity	MF
1124	GO:0004632	1	1	0.995395	1	0	0.00497	1	phosphopantothenate--cysteine ligase activity	MF
1125	GO:0004633	1	1	0.99025	1	0	0.01491	3	phosphopantothenoylcysteine decarboxylase activity	MF
1126	GO:0004634	1	1	0.963715	1	0	0.03479	7	phosphopyruvate hydratase activity	MF
1127	GO:0004635	1	1	0.993854	1	0	0.00497	1	phosphoribosyl-AMP cyclohydrolase activity	MF
1128	GO:0004636	1	1	0.993854	1	0	0.00497	1	phosphoribosyl-ATP diphosphatase activity	MF
1129	GO:0004637	1	1	0.993947	1	0	0.00497	1	phosphoribosylamine-glycine ligase activity	MF
1130	GO:0004638	1	1	0.990563	1	0	0.00994	2	phosphoribosylaminoimidazole carboxylase activity	MF
1131	GO:0004639	1	1	0.994236	1	0	0.00497	1	phosphoribosylaminoimidazolesuccinocarboxamide synthase activity	MF
1132	GO:0004640	1	1	0.994381	1	0	0.00497	1	phosphoribosylanthranilate isomerase activity	MF
1133	GO:0004641	1	1	0.992199	1	0	0.00994	2	phosphoribosylformylglycinamidine cyclo-ligase activity	MF
1134	GO:0004642	1	1	0.993644	1	0	0.00497	1	phosphoribosylformylglycinamidine synthase activity	MF
1135	GO:0004643	1	1	0.994018	1	0	0.00497	1	phosphoribosylaminoimidazolecarboxamide formyltransferase activity	MF
1136	GO:0004644	1	1	0.994474	1	0	0.00497	1	phosphoribosylglycinamide formyltransferase activity	MF
1137	GO:0004645	1	1	0.964704	1	0	0.03976	8	phosphorylase activity	MF
1138	GO:0004647	1	1	0.971699	1	0	0.02982	6	phosphoserine phosphatase activity	MF
1139	GO:0004648	1	1	0.993968	1	0	0.00497	1	O-phospho-L-serine:2-oxoglutarate aminotransferase activity	MF
1140	GO:0004649	1	1	0.993949	1	0	0.00497	1	poly(ADP-ribose) glycohydrolase activity	MF
1141	GO:0004650	1	1	0.85607	1	0	0.15407	31	polygalacturonase activity	MF
1142	GO:0004651	1	1	0.993667	1	0	0.00497	1	polynucleotide 5'-phosphatase activity	MF
1143	GO:0004652	1	1	0.947696	1	0	0.0497	10	polynucleotide adenylyltransferase activity	MF
1144	GO:0004654	1	1	0.9841	1	0	0.01491	3	polyribonucleotide nucleotidyltransferase activity	MF
1145	GO:0004655	1	1	0.993644	1	0	0.00497	1	porphobilinogen synthase activity	MF
1146	GO:0004656	1	1	0.965723	1	0	0.03479	7	procollagen-proline 4-dioxygenase activity	MF
1147	GO:0004657	1	1	0.997203	1	0	0.00497	1	proline dehydrogenase activity	MF
1148	GO:0004659	1	1	0.879697	1	0	0.12922	26	prenyltransferase activity	MF
1149	GO:0004660	1	1	0.988668	1	0	0.00994	2	protein farnesyltransferase activity	MF
1150	GO:0004661	1	1	0.981147	1	0	0.01988	4	protein geranylgeranyltransferase activity	MF
1151	GO:0004662	1	1	0.990088	1	0	0.00994	2	CAAX-protein geranylgeranyltransferase activity	MF
1152	GO:0004663	1	1	0.990971	1	0	0.00994	2	Rab geranylgeranyltransferase activity	MF
1153	GO:0004664	1	1	0.982834	1	0	0.01491	3	prephenate dehydratase activity	MF
1154	GO:0004665	1	1	0.994314	1	0	0.00497	1	prephenate dehydrogenase (NADP+) activity	MF
1155	GO:0004668	1	1	0.995236	1	0	0.00497	1	protein-arginine deiminase activity	MF
1156	GO:0004671	1	1	0.99454	1	0	0.00497	1	protein C-terminal S-isoprenylcysteine carboxyl O-methyltransferase activity	MF
1158	GO:0004673	1	1	0.830882	1	0	0.17892	36	protein histidine kinase activity	MF
1160	GO:0004675	1	1	0.390295	1	0	0.90454	182	transmembrane receptor protein serine/threonine kinase activity	MF
1161	GO:0004683	1	1	0.827222	1	0	0.19383	39	calmodulin-dependent protein kinase activity	MF
1163	GO:0004702	1	1	0.681015	1	0	0.37772	76	signal transducer, downstream of receptor, with serine/threonine kinase activity	MF
1164	GO:0004706	1	1	0.995758	1	0	0.00497	1	JUN kinase kinase kinase activity	MF
1165	GO:0004707	1	1	0.925425	1	0	0.07455	15	MAP kinase activity	MF
1166	GO:0004708	1	1	0.977347	1	0	0.01988	4	MAP kinase kinase activity	MF
1167	GO:0004709	1	1	0.854862	1	0	0.16401	33	MAP kinase kinase kinase activity	MF
1168	GO:0004712	1	1	0.805074	1	0	0.20874	42	protein serine/threonine/tyrosine kinase activity	MF
1169	GO:0004713	1	1	0.80574	1	0	0.22365	45	protein tyrosine kinase activity	MF
1170	GO:0004714	1	1	0.918924	1	0	0.08449	17	transmembrane receptor protein tyrosine kinase activity	MF
1171	GO:0004715	1	1	0.964545	1	0	0.03976	8	non-membrane spanning protein tyrosine kinase activity	MF
1172	GO:0004719	1	1	0.995366	1	0	0.00497	1	protein-L-isoaspartate (D-aspartate) O-methyltransferase activity	MF
1173	GO:0004721	1	1	0.441328	1	0	0.81508	164	phosphoprotein phosphatase activity	MF
1174	GO:0004722	1	1	0.648431	1	0	0.43736	88	protein serine/threonine phosphatase activity	MF
1175	GO:0004723	1	1	0.9909	1	0	0.00994	2	calcium-dependent protein serine/threonine phosphatase activity	MF
1176	GO:0004725	1	1	0.866077	1	0	0.12922	26	protein tyrosine phosphatase activity	MF
1177	GO:0004729	1	1	0.9897	1	0	0.00994	2	oxygen-dependent protoporphyrinogen oxidase activity	MF
1178	GO:0004730	1	1	0.994259	1	0	0.00497	1	pseudouridylate synthase activity	MF
1179	GO:0004733	1	1	0.989465	1	0	0.00994	2	pyridoxamine-phosphate oxidase activity	MF
1180	GO:0004735	1	1	0.995298	1	0	0.00497	1	pyrroline-5-carboxylate reductase activity	MF
1181	GO:0004737	1	1	0.975318	1	0	0.02485	5	pyruvate decarboxylase activity	MF
1182	GO:0004738	1	1	0.978687	1	0	0.02485	5	pyruvate dehydrogenase activity	MF
1183	GO:0004739	1	1	0.978687	1	0	0.02485	5	pyruvate dehydrogenase (acetyl-transferring) activity	MF
1184	GO:0004740	1	1	0.994053	1	0	0.00497	1	pyruvate dehydrogenase (acetyl-transferring) kinase activity	MF
1185	GO:0004742	1	1	0.973795	1	0	0.02485	5	dihydrolipoyllysine-residue acetyltransferase activity	MF
1186	GO:0004743	1	1	0.934866	1	0	0.05964	12	pyruvate kinase activity	MF
1187	GO:0004745	1	1	0.994264	1	0	0.00497	1	retinol dehydrogenase activity	MF
1188	GO:0004746	1	1	0.996562	1	0	0.00497	1	riboflavin synthase activity	MF
1189	GO:0004747	1	1	0.972975	1	0	0.02982	6	ribokinase activity	MF
1190	GO:0004748	1	1	0.973237	1	0	0.02485	5	ribonucleoside-diphosphate reductase activity, thioredoxin disulfide as acceptor	MF
1191	GO:0004749	1	1	0.97328	1	0	0.02982	6	ribose phosphate diphosphokinase activity	MF
1192	GO:0004750	1	1	0.987484	1	0	0.01491	3	ribulose-phosphate 3-epimerase activity	MF
1193	GO:0004751	1	1	0.983424	1	0	0.01491	3	ribose-5-phosphate isomerase activity	MF
1194	GO:0004753	1	1	0.993644	1	0	0.00497	1	saccharopine dehydrogenase activity	MF
1195	GO:0004758	1	1	0.987931	1	0	0.00994	2	serine C-palmitoyltransferase activity	MF
1196	GO:0004760	1	1	0.994391	1	0	0.00497	1	serine-pyruvate transaminase activity	MF
1197	GO:0004764	1	1	0.988085	1	0	0.00994	2	shikimate 3-dehydrogenase (NADP+) activity	MF
1198	GO:0004765	1	1	0.994238	1	0	0.00497	1	shikimate kinase activity	MF
1199	GO:0004766	1	1	0.976772	1	0	0.02485	5	spermidine synthase activity	MF
1200	GO:0004767	1	1	0.994031	1	0	0.00497	1	sphingomyelin phosphodiesterase activity	MF
1201	GO:0004774	1	1	0.983488	1	0	0.01988	4	succinate-CoA ligase activity	MF
1202	GO:0004775	1	1	0.983488	1	0	0.01988	4	succinate-CoA ligase (ADP-forming) activity	MF
1203	GO:0004777	1	1	0.993678	1	0	0.00497	1	succinate-semialdehyde dehydrogenase (NAD+) activity	MF
1204	GO:0004779	1	1	0.983782	1	0	0.01491	3	sulfate adenylyltransferase activity	MF
1205	GO:0004780	1	1	0.995565	1	0	0.00497	1	sulfate adenylyltransferase (ADP) activity	MF
1206	GO:0004781	1	1	0.988166	1	0	0.00994	2	sulfate adenylyltransferase (ATP) activity	MF
1207	GO:0004784	1	1	0.966531	1	0	0.03479	7	superoxide dismutase activity	MF
[truncated: 9,457 more rows]

## Sheet: top 300 upreg
internal ID	category	over represented P-Value	over represented FDR	under represented P-Value	under represented FDR	Genes in top-300 upreg	Expected genes	Genes in genome (background)	term	ontology
7899	GO:0046906	7.73046e-15	8.85601e-11	1	1	28	4.57749	316	tetrapyrrole binding	MF
4883	GO:0020037	5.11162e-14	2.92794e-10	1	1	26	4.1574	287	heme binding	MF
1397	GO:0005576	3.49946e-10	1.33633e-06	1	1	40	13.8049	953	extracellular region	CC
6760	GO:0042743	1.99577e-09	5.71589e-06	1	1	12	1.18783	82	hydrogen peroxide metabolic process	BP
6761	GO:0042744	7.60958e-09	1.74351e-05	1	1	11	1.07194	74	hydrogen peroxide catabolic process	BP
9077	GO:0055072	1.3913e-08	2.65646e-05	1	1	9	0.666343	46	iron ion homeostasis	BP
4807	GO:0019748	1.68706e-08	2.76099e-05	1	1	18	3.6504	252	secondary metabolic process	BP
9883	GO:0072593	2.55314e-08	3.6561e-05	1	1	12	1.47754	102	reactive oxygen species metabolic process	BP
7273	GO:0044550	3.31881e-08	4.22447e-05	1	1	15	2.59295	179	secondary metabolite biosynthetic process	BP
3287	GO:0010106	4.30185e-08	4.9282e-05	1	1	5	0.115886	8	cellular response to iron ion starvation	BP
1042	GO:0004497	4.85047e-08	5.05155e-05	1	1	17	3.41863	236	monooxygenase activity	MF
4242	GO:0016491	5.32735e-08	5.08584e-05	1	1	46	20.4394	1411	oxidoreductase activity	MF
1103	GO:0004601	4.41095e-07	0.000388707	1	1	11	1.59343	110	peroxidase activity	MF
4329	GO:0016684	5.57943e-07	0.000456556	1	1	11	1.63689	113	oxidoreductase activity, acting on peroxide as acceptor	MF
7296	GO:0044712	7.73785e-07	0.000590965	1	1	26	8.70592	601
1375	GO:0005506	8.96424e-07	0.00064184	1	1	16	3.72283	257	iron ion binding	MF
10600	GO:1901071	1.42204e-06	0.000958287	1	1	6	0.391115	27	glucosamine-containing compound metabolic process	BP
3084	GO:0009835	2.20976e-06	0.00140639	1	1	6	0.449058	31	fruit ripening	BP
9746	GO:0071695	3.58627e-06	0.00216233	1	1	6	0.478029	33	anatomical structure maturation	BP
8470	GO:0050896	7.19034e-06	0.00411862	0.999996	1	89	58.7976	4059	response to stimulus	BP
1604	GO:0006040	8.15754e-06	0.00445013	1	1	6	0.507	35	amino sugar metabolic process	BP
4338	GO:0016709	8.6494e-06	0.00450398	0.999999	1	10	1.75277	121	oxidoreductase activity, acting on paired donors, with incorporation or reduction of molecular oxygen, NAD(P)H as one donor, and incorporation of one atom of oxygen	MF
1081	GO:0004568	1.23188e-05	0.00613582	1	1	5	0.333172	23	chitinase activity	MF
4138	GO:0016209	1.32042e-05	0.00630283	0.999998	1	11	2.25977	156	antioxidant activity	MF
4334	GO:0016705	1.46563e-05	0.00671609	0.999997	1	15	4.08497	282	oxidoreductase activity, acting on paired donors, with incorporation or reduction of molecular oxygen	MF
1602	GO:0006030	1.98182e-05	0.00782887	0.999999	1	5	0.362143	25	chitin metabolic process	BP
1603	GO:0006032	1.98182e-05	0.00782887	0.999999	1	5	0.362143	25	chitin catabolic process	BP
7715	GO:0046348	1.98182e-05	0.00782887	0.999999	1	5	0.362143	25	amino sugar catabolic process	BP
10601	GO:1901072	1.98182e-05	0.00782887	0.999999	1	5	0.362143	25	glucosamine-containing compound catabolic process	BP
1599	GO:0006026	2.5204e-05	0.00962455	0.999999	1	5	0.376629	26	aminoglycan catabolic process	BP
3065	GO:0009812	2.91691e-05	0.0107794	0.999997	1	7	0.883629	61	flavonoid metabolic process	BP
9081	GO:0055076	3.23739e-05	0.0115899	0.999995	1	9	1.68034	116	transition metal ion homeostasis	BP
2323	GO:0008061	6.06402e-05	0.0210513	0.999996	1	5	0.449058	31	chitin binding	MF
1068	GO:0004553	8.63434e-05	0.0290927	0.999976	1	16	5.22935	361	hydrolase activity, hydrolyzing O-glycosyl compounds	MF
8430	GO:0050801	9.08749e-05	0.0297447	0.999978	1	13	3.73732	258	ion homeostasis	BP
2093	GO:0006950	0.000100011	0.0318259	0.999947	1	64	40.7194	2811	response to stress	BP
1596	GO:0006022	0.000127511	0.0394803	0.999991	1	5	0.492515	34	aminoglycan metabolic process	BP
3066	GO:0009813	0.000166684	0.050251	0.999983	1	6	0.825686	57	flavonoid biosynthetic process	BP
4395	GO:0016798	0.000190334	0.0550472	0.999943	1	16	5.62046	388	hydrolase activity, acting on glycosyl bonds	MF
2928	GO:0009607	0.000192204	0.0550472	0.999921	1	27	12.9213	892	response to biotic stimulus	BP
2660	GO:0009056	0.000198334	0.0551331	0.999906	1	38	20.5987	1422	catabolic process	BP
3854	GO:0015238	0.000202129	0.0551331	0.999973	1	7	1.20232	83	drug transmembrane transporter activity	MF
10216	GO:0090484	0.000221121	0.0589108	0.99997	1	7	1.2168	84	drug transporter activity	MF
2281	GO:0007568	0.000234059	0.060865	0.999956	1	9	2.15837	149	aging	BP
2802	GO:0009267	0.000239082	0.060865	0.999961	1	8	1.57894	109	cellular response to starvation	BP
2104	GO:0006979	0.000259702	0.064677	0.999927	1	14	4.79478	331	response to oxidative stress	BP
4490	GO:0016998	0.00027019	0.0658574	0.999986	1	4	0.333172	23	cell wall macromolecule catabolic process	BP
4889	GO:0021700	0.000354619	0.0835224	0.999958	1	6	0.999515	69	developmental maturation	BP
10607	GO:1901136	0.000357245	0.0835224	0.999957	1	6	0.985029	68	carbohydrate derivative catabolic process	BP
5545	GO:0031667	0.000515133	0.118027	0.999893	1	9	2.2308	154	response to nutrient levels	BP
3516	GO:0010438	0.000548749	0.12267	0.999998	1	2	0.0434572	3	cellular response to sulfur starvation	BP
6329	GO:0035251	0.000559204	0.12267	0.99987	1	10	2.91163	201	UDP-glucosyltransferase activity	MF
5547	GO:0031669	0.000567521	0.12267	0.999894	1	8	1.78174	123	cellular response to nutrient levels	BP
6726	GO:0042594	0.000595627	0.126361	0.999888	1	8	1.81072	125	response to starvation	BP
7807	GO:0046527	0.000652166	0.13584	0.999845	1	10	2.96957	205	glucosyltransferase activity	MF
9072	GO:0055065	0.000744126	0.152227	0.999836	1	9	2.46257	170	metal ion homeostasis	BP
3450	GO:0010336	0.000807728	0.15954	0.999996	1	2	0.0434572	3	gibberellic acid homeostasis	BP
10347	GO:0097708	0.000807728	0.15954	0.999996	1	2	0.0434572	3	intracellular vesicle	CC
11222	GO:1990267	0.000965252	0.187422	0.99983	1	7	1.60792	111	response to transition metal nanoparticle	BP
4070	GO:0016052	0.00111529	0.212946	0.999692	1	11	3.62143	250	carbohydrate catabolic process	BP
1355	GO:0005385	0.00136523	0.256395	0.999939	1	3	0.2028	14	zinc ion transmembrane transporter activity	MF
1399	GO:0005615	0.0015799	0.291924	0.999745	1	6	1.3182	91	extracellular space	CC
10393	GO:0098771	0.00162692	0.295841	0.999562	1	10	3.30275	228	inorganic ion homeostasis	BP
7191	GO:0044248	0.00168377	0.299909	0.999202	1	27	14.5437	1004	cellular catabolic process	BP
3198	GO:0009991	0.00170165	0.299909	0.999578	1	9	2.66537	184	response to extracellular stimulus	BP
2995	GO:0009698	0.00191671	0.332694	0.999618	1	7	1.79623	124	phenylpropanoid metabolic process	BP
941	GO:0004328	0.00202299	0.345901	0.999971	1	2	0.0724286	5	formamidase activity	MF
5546	GO:0031668	0.00213016	0.355112	0.999508	1	8	2.21632	153	cellular response to extracellular stimulus	BP
2094	GO:0006952	0.00213886	0.355112	0.998928	1	30	17.3974	1201	defense response	BP
8285	GO:0048878	0.00231438	0.378765	0.999214	1	13	5.24383	362	chemical homeostasis	BP
2469	GO:0008422	0.00249218	0.402119	0.99956	1	6	1.33269	92	beta-glucosidase activity	MF
968	GO:0004364	0.00272919	0.434244	0.999717	1	4	0.622886	43	glutathione transferase activity	MF
3235	GO:0010038	0.0029812	0.463227	0.998957	1	13	5.46112	377	response to metal ion	BP
2996	GO:0009699	0.00299221	0.463227	0.99945	1	6	1.46306	101	phenylpropanoid biosynthetic process	BP
9083	GO:0055080	0.00303344	0.463347	0.999179	1	9	3.02752	209	cation homeostasis	BP
3079	GO:0009828	0.00330442	0.497514	0.99993	1	2	0.1014	7	plant-type cell wall loosening	BP
9710	GO:0071496	0.0033841	0.497514	0.999156	1	8	2.39014	165	cellular response to external stimulus	BP
3062	GO:0009808	0.0033874	0.497514	0.999486	1	5	1.04297	72	lignin metabolic process	BP
4697	GO:0019253	0.00408013	0.578868	0.999713	1	3	0.347657	24	reductive pentose-phosphate cycle	BP
4793	GO:0019685	0.00408013	0.578868	0.999713	1	3	0.347657	24	photosynthesis, dark reaction	BP
2972	GO:0009664	0.0040929	0.578868	0.999349	1	5	1.08643	75	plant-type cell wall organization	BP
1471	GO:0005764	0.00473819	0.656946	0.999424	1	4	0.651858	45	lysosome	CC
4368	GO:0016758	0.00475965	0.656946	0.99824	1	13	5.73635	396	transferase activity, transferring hexosyl groups	MF
4170	GO:0016298	0.00563886	0.769033	0.998818	1	6	1.57894	109	lipase activity	MF
4014	GO:0015926	0.00687528	0.924277	0.998497	1	6	1.6224	112	glucosidase activity	MF
916	GO:0004197	0.00693853	0.924277	0.999401	1	3	0.4056	28	cysteine-type endopeptidase activity	MF
1900	GO:0006576	0.00752678	0.979849	0.99861	1	5	1.24577	86	cellular biogenic amine metabolic process	BP
7161	GO:0044106	0.00752678	0.979849	0.99861	1	5	1.24577	86	cellular amine metabolic process	BP
2816	GO:0009308	0.00772702	0.994615	0.998265	1	6	1.75277	121	amine metabolic process	BP
3508	GO:0010427	0.00874208	1	0.999658	1	2	0.159343	11	abscisic acid binding	MF
2818	GO:0009310	0.00880375	1	0.99966	1	2	0.144857	10	amine catabolic process	BP
6675	GO:0042402	0.00880375	1	0.99966	1	2	0.144857	10	cellular biogenic amine catabolic process	BP
129	GO:0000272	0.00885088	1	0.997655	1	7	2.31772	160	polysaccharide catabolic process	BP
2379	GO:0008194	0.00889493	1	0.996944	1	10	4.18637	289	UDP-glycosyltransferase activity	MF
10689	GO:1901565	0.00907174	1	0.997586	1	7	2.30323	159	organonitrogen compound catabolic process	BP
7845	GO:0046688	0.00907629	1	0.999638	1	2	0.159343	11	response to copper ion	BP
8337	GO:0050412	0.00932097	1	1	1	1	0.0144857	1	cinnamate beta-D-glucosyltransferase activity	MF
8368	GO:0050645	0.00932097	1	1	1	1	0.0144857	1	limonoid glucosyltransferase activity	MF
5744	GO:0032526	0.00957169	1	1	1	1	0.0144857	1	response to retinoic acid	BP
2184	GO:0007154	0.00970265	1	0.997098	1	8	2.89715	200	cell communication	BP
10450	GO:0102483	0.00972596	1	0.999046	1	3	0.434572	30	scopolin beta-glucosidase activity	MF
2889	GO:0009530	0.00987361	1	1	1	1	0.0144857	1	primary cell wall	CC
3063	GO:0009809	0.0104018	1	0.998395	1	4	0.883629	61	lignin biosynthetic process	BP
158	GO:0000323	0.0109423	1	0.998292	1	4	0.811201	56	lytic vacuole	CC
2034	GO:0006829	0.0113269	1	0.999493	1	2	0.159343	11	zinc II ion transport	BP
9163	GO:0060320	0.0113889	1	1	1	1	0.0144857	1	rejection of self pollen	BP
1565	GO:0005975	0.0117454	1	0.993679	1	25	15.3114	1057	carbohydrate metabolic process	BP
10452	GO:0102510	0.0120552	1	1	1	1	0.0144857	1	pelargonidin 3-O-glucoside 5-O-glucosyltransferase (acyl-glucose dependent) activity	MF
10453	GO:0102512	0.0120552	1	1	1	1	0.0144857	1	delphinidin 3-O-glucoside 5-O-glucosyltransferase (acyl-glucose dependent) activity	MF
1400	GO:0005618	0.0126235	1	0.994196	1	16	8.67695	599	cell wall	CC
5081	GO:0030312	0.0126235	1	0.994196	1	16	8.67695	599	external encapsulating structure	CC
1266	GO:0004866	0.0127532	1	0.999377	1	2	0.188314	13	endopeptidase inhibitor activity	MF
5109	GO:0030414	0.0127532	1	0.999377	1	2	0.188314	13	peptidase inhibitor activity	MF
2009	GO:0006792	0.012797	1	1	1	1	0.0144857	1	regulation of sulfur utilization	BP
10704	GO:1901616	0.0130773	1	0.998558	1	3	0.492515	34	organic hydroxy compound catabolic process	BP
1606	GO:0006045	0.0134255	1	1	1	1	0.0144857	1	N-acetylglucosamine biosynthetic process	BP
1609	GO:0006054	0.0134255	1	1	1	1	0.0144857	1	N-acetylneuraminate metabolic process	BP
7725	GO:0046380	0.0134255	1	1	1	1	0.0144857	1	N-acetylneuraminate biosynthetic process	BP
8294	GO:0050124	0.0134255	1	1	1	1	0.0144857	1	N-acylneuraminate-9-phosphatase activity	MF
10602	GO:1901073	0.0134255	1	1	1	1	0.0144857	1	glucosamine-containing compound biosynthetic process	BP
598	GO:0002643	0.0138981	1	1	1	1	0.0144857	1	regulation of tolerance induction	BP
604	GO:0002695	0.0138981	1	1	1	1	0.0144857	1	negative regulation of leukocyte activation	BP
5838	GO:0032945	0.0138981	1	1	1	1	0.0144857	1	negative regulation of mononuclear cell proliferation	BP
6099	GO:0034111	0.0138981	1	1	1	1	0.0144857	1	negative regulation of homotypic cell-cell adhesion	BP
6585	GO:0042129	0.0138981	1	1	1	1	0.0144857	1	regulation of T cell proliferation	BP
6586	GO:0042130	0.0138981	1	1	1	1	0.0144857	1	negative regulation of T cell proliferation	BP
8381	GO:0050672	0.0138981	1	1	1	1	0.0144857	1	negative regulation of lymphocyte proliferation	BP
8455	GO:0050863	0.0138981	1	1	1	1	0.0144857	1	regulation of T cell activation	BP
8458	GO:0050866	0.0138981	1	1	1	1	0.0144857	1	negative regulation of cell activation	BP
8460	GO:0050868	0.0138981	1	1	1	1	0.0144857	1	negative regulation of T cell activation	BP
8607	GO:0051250	0.0138981	1	1	1	1	0.0144857	1	negative regulation of lymphocyte activation	BP
9485	GO:0070664	0.0138981	1	1	1	1	0.0144857	1	negative regulation of leukocyte proliferation	BP
10974	GO:1903037	0.0138981	1	1	1	1	0.0144857	1	regulation of leukocyte cell-cell adhesion	BP
10975	GO:1903038	0.0138981	1	1	1	1	0.0144857	1	negative regulation of leukocyte cell-cell adhesion	BP
4117	GO:0016138	0.0144608	1	0.999254	1	2	0.173829	12	glycoside biosynthetic process	BP
4716	GO:0019336	0.0145138	1	0.999242	1	2	0.188314	13	phenol-containing compound catabolic process	BP
1264	GO:0004864	0.0147915	1	0.999212	1	2	0.2028	14	protein phosphatase inhibitor activity	MF
4682	GO:0019212	0.0147915	1	0.999212	1	2	0.2028	14	phosphatase inhibitor activity	MF
2926	GO:0009605	0.0149853	1	0.991663	1	26	16.6006	1146	response to external stimulus	BP
9267	GO:0061135	0.015231	1	0.999176	1	2	0.2028	14	endopeptidase regulator activity	MF
10813	GO:1902123	0.0152903	1	1	1	1	0.0144857	1	(-)-pinoresinol catabolic process	BP
10816	GO:1902127	0.0152903	1	1	1	1	0.0144857	1	(-)-lariciresinol metabolic process	BP
10817	GO:1902128	0.0152903	1	1	1	1	0.0144857	1	(-)-lariciresinol catabolic process	BP
10818	GO:1902129	0.0152903	1	1	1	1	0.0144857	1	(-)-lariciresinol biosynthetic process	BP
10822	GO:1902133	0.0152903	1	1	1	1	0.0144857	1	(+)-secoisolariciresinol metabolic process	BP
10823	GO:1902135	0.0152903	1	1	1	1	0.0144857	1	(+)-secoisolariciresinol biosynthetic process	BP
2948	GO:0009636	0.0159402	1	0.997201	1	4	0.985029	68	response to toxic substance	BP
4373	GO:0016765	0.0161995	1	0.996367	1	5	1.56446	108	transferase activity, transferring alkyl or aryl (other than methyl) groups	MF
8472	GO:0050898	0.0163297	1	1	1	1	0.0144857	1	nitrile metabolic process	BP
9941	GO:0080028	0.0163297	1	1	1	1	0.0144857	1	nitrile biosynthetic process	BP
3238	GO:0010043	0.0165332	1	0.997994	1	3	0.579429	40	response to zinc ion	BP
312	GO:0000935	0.0167303	1	1	1	1	0.0144857	1	division septum	CC
949	GO:0004338	0.0167303	1	1	1	1	0.0144857	1	glucan exo-1,3-beta-glucosidase activity	MF
5117	GO:0030428	0.0167303	1	1	1	1	0.0144857	1	cell septum	CC
6154	GO:0034406	0.0167303	1	1	1	1	0.0144857	1	cell wall beta-glucan metabolic process	BP
7816	GO:0046557	0.0167303	1	1	1	1	0.0144857	1	glucan endo-1,6-beta-glucosidase activity	MF
9531	GO:0070879	0.0167303	1	1	1	1	0.0144857	1	fungal-type cell wall beta-glucan metabolic process	BP
9793	GO:0071966	0.0167303	1	1	1	1	0.0144857	1	fungal-type cell wall polysaccharide metabolic process	BP
11146	GO:1904541	0.0167303	1	1	1	1	0.0144857	1	fungal-type cell wall disassembly involved in conjugation with cellular fusion	BP
11260	GO:1990819	0.0167303	1	1	1	1	0.0144857	1	actin fusion focus	CC
8297	GO:0050139	0.01677	1	1	1	1	0.0144857	1	nicotinate-N-glucosyltransferase activity	MF
1297	GO:0005158	0.0173635	1	1	1	1	0.0144857	1	insulin receptor binding	MF
1569	GO:0005979	0.0173635	1	1	1	1	0.0144857	1	regulation of glycogen biosynthetic process	BP
3676	GO:0010827	0.0173635	1	1	1	1	0.0144857	1	regulation of glucose transport	BP
3677	GO:0010829	0.0173635	1	1	1	1	0.0144857	1	negative regulation of glucose transport	BP
5129	GO:0030500	0.0173635	1	1	1	1	0.0144857	1	regulation of bone mineralization	BP
5130	GO:0030505	0.0173635	1	1	1	1	0.0144857	1	inorganic diphosphate transport	BP
5213	GO:0030730	0.0173635	1	1	1	1	0.0144857	1	sequestering of triglyceride	BP
5567	GO:0031952	0.0173635	1	1	1	1	0.0144857	1	regulation of protein autophosphorylation	BP
5568	GO:0031953	0.0173635	1	1	1	1	0.0144857	1	negative regulation of protein autophosphorylation	BP
7515	GO:0045719	0.0173635	1	1	1	1	0.0144857	1	negative regulation of glycogen biosynthetic process	BP
7703	GO:0046324	0.0173635	1	1	1	1	0.0144857	1	regulation of glucose import	BP
7704	GO:0046325	0.0173635	1	1	1	1	0.0144857	1	negative regulation of glucose import	BP
7829	GO:0046626	0.0173635	1	1	1	1	0.0144857	1	regulation of insulin receptor signaling pathway	BP
7830	GO:0046627	0.0173635	1	1	1	1	0.0144857	1	negative regulation of insulin receptor signaling pathway	BP
8339	GO:0050427	0.0173635	1	1	1	1	0.0144857	1	3'-phosphoadenosine 5'-phosphosulfate metabolic process	BP
8369	GO:0050656	0.0173635	1	1	1	1	0.0144857	1	3'-phosphoadenosine 5'-phosphosulfate binding	MF
9371	GO:0070167	0.0173635	1	1	1	1	0.0144857	1	regulation of biomineral tissue development	BP
9527	GO:0070873	0.0173635	1	1	1	1	0.0144857	1	regulation of glycogen metabolic process	BP
9528	GO:0070874	0.0173635	1	1	1	1	0.0144857	1	negative regulation of glycogen metabolic process	BP
10511	GO:1900076	0.0173635	1	1	1	1	0.0144857	1	regulation of cellular response to insulin stimulus	BP
10512	GO:1900077	0.0173635	1	1	1	1	0.0144857	1	negative regulation of cellular response to insulin stimulus	BP
8292	GO:0050112	0.017524	1	1	1	1	0.0144857	1	inositol 2-dehydrogenase activity	MF
8758	GO:0051669	0.0175656	1	1	1	1	0.0144857	1	fructan beta-fructosidase activity	MF
4839	GO:0019840	0.0175756	1	0.998966	1	2	0.217286	15	isoprenoid binding	MF
10866	GO:1902358	0.0179863	1	1	1	1	0.0144857	1	sulfate transmembrane transport	BP
8334	GO:0050392	0.0184001	1	1	1	1	0.0144857	1	vicianin beta-glucosidase activity	MF
1477	GO:0005773	0.0191436	1	0.991262	1	14	7.48912	517	vacuole	CC
3868	GO:0015297	0.0196854	1	0.994568	1	6	2.11492	146	antiporter activity	MF
9266	GO:0061134	0.0202587	1	0.998706	1	2	0.231772	16	peptidase regulator activity	MF
4870	GO:0019915	0.0204361	1	0.998698	1	2	0.217286	15	lipid storage	BP
3195	GO:0009986	0.0221993	1	0.998511	1	2	0.231772	16	cell surface	CC
3901	GO:0015603	0.0227436	1	0.99987	1	1	0.0289715	2	iron chelate transmembrane transporter activity	MF
8857	GO:0051980	0.0227436	1	0.99987	1	1	0.0289715	2	iron-nicotianamine transmembrane transporter activity	MF
3801	GO:0015140	0.0228757	1	0.998432	1	2	0.246257	17	malate transmembrane transporter activity	MF
7905	GO:0046915	0.023041	1	0.996828	1	3	0.593915	41	transition metal ion transmembrane transporter activity	MF
3037	GO:0009765	0.0231128	1	0.998407	1	2	0.246257	17	photosynthesis, light harvesting	BP
4328	GO:0016682	0.0237931	1	0.996674	1	3	0.637372	44	oxidoreductase activity, acting on diphenols and related substances as donors, oxygen as acceptor	MF
4116	GO:0016137	0.0254006	1	0.99817	1	2	0.231772	16	glycoside metabolic process	BP
1605	GO:0006044	0.0256439	1	0.999834	1	1	0.0289715	2	N-acetylglucosamine metabolic process	BP
2412	GO:0008272	0.0258333	1	0.99811	1	2	0.246257	17	sulfate transport	BP
10504	GO:1900056	0.0267481	1	0.998006	1	2	0.246257	17	negative regulation of leaf senescence	BP
3240	GO:0010045	0.0270064	1	0.999816	1	1	0.0289715	2	response to nickel cation	BP
9637	GO:0071289	0.0270064	1	0.999816	1	1	0.0289715	2	cellular response to nickel ion	BP
9203	GO:0060586	0.0275936	1	0.999808	1	1	0.0289715	2	multicellular organismal iron ion homeostasis	BP
10696	GO:1901598	0.0277022	1	0.999806	1	1	0.0289715	2	(-)-pinoresinol metabolic process	BP
7294	GO:0044710	0.0277098	1	0.980525	1	66	52.6266	3633
4811	GO:0019756	0.0283951	1	0.999796	1	1	0.0289715	2	cyanogenic glycoside biosynthetic process	BP
6648	GO:0042341	0.0283951	1	0.999796	1	1	0.0289715	2	cyanogenic glycoside metabolic process	BP
10415	GO:0102002	0.0283951	1	0.999796	1	1	0.0289715	2	valine N-monooxygenase (oxime forming) activity	MF
6022	GO:0033759	0.0286526	1	0.999793	1	1	0.0289715	2	flavone synthase activity	MF
21	GO:0000041	0.0291588	1	0.995583	1	3	0.680829	47	transition metal ion transport	BP
2936	GO:0009617	0.0305806	1	0.986631	1	11	5.82326	402	response to bacterium	BP
7146	GO:0044036	0.0306294	1	0.990643	1	6	2.3322	161	cell wall macromolecule metabolic process	BP
3862	GO:0015291	0.0311794	1	0.987646	1	9	4.31675	298	secondary active transmembrane transporter activity	MF
2636	GO:0008974	0.031187	1	0.999673	1	1	0.0434572	3	phosphoribulokinase activity	MF
4658	GO:0019144	0.031395	1	0.999751	1	1	0.0289715	2	ADP-sugar diphosphatase activity	MF
9950	GO:0080041	0.031395	1	0.999751	1	1	0.0289715	2	ADP-ribose pyrophosphohydrolase activity	MF
8062	GO:0048046	0.0314338	1	0.987521	1	9	4.54852	314	apoplast	CC
4930	GO:0022804	0.0315453	1	0.98508	1	13	7.31529	505	active transmembrane transporter activity	MF
4906	GO:0022408	0.0318451	1	0.999743	1	1	0.0289715	2	negative regulation of cell-cell adhesion	BP
5108	GO:0030410	0.0318994	1	0.999743	1	1	0.0289715	2	nicotianamine synthase activity	MF
5110	GO:0030417	0.0318994	1	0.999743	1	1	0.0289715	2	nicotianamine metabolic process	BP
5111	GO:0030418	0.0318994	1	0.999743	1	1	0.0289715	2	nicotianamine biosynthetic process	BP
9817	GO:0072351	0.0318994	1	0.999743	1	1	0.0289715	2	tricarboxylic acid biosynthetic process	BP
5837	GO:0032944	0.0321415	1	0.999739	1	1	0.0289715	2	regulation of mononuclear cell proliferation	BP
8379	GO:0050670	0.0321415	1	0.999739	1	1	0.0289715	2	regulation of lymphocyte proliferation	BP
9484	GO:0070663	0.0321415	1	0.999739	1	1	0.0289715	2	regulation of leukocyte proliferation	BP
10606	GO:1901135	0.0330617	1	0.983784	1	14	8.06855	557	carbohydrate derivative metabolic process	BP
3895	GO:0015556	0.0330685	1	0.997198	1	2	0.289715	20	C4-dicarboxylate transmembrane transporter activity	MF
5375	GO:0031214	0.0331412	1	0.999722	1	1	0.0289715	2	biomineral tissue development	BP
7509	GO:0045683	0.0344586	1	0.999699	1	1	0.0289715	2	negative regulation of epidermis development	BP
11317	GO:2000122	0.0344586	1	0.999699	1	1	0.0289715	2	negative regulation of stomatal complex development	BP
1277	GO:0005044	0.0345206	1	0.999698	1	1	0.0289715	2	scavenger receptor activity	MF
6514	GO:0038024	0.0345206	1	0.999698	1	1	0.0289715	2	cargo receptor activity	MF
8205	GO:0048581	0.0345321	1	0.992291	1	4	1.18783	82	negative regulation of post-embryonic development	BP
11357	GO:2000369	0.0346345	1	0.999696	1	1	0.0289715	2	regulation of clathrin-dependent endocytosis	BP
3078	GO:0009827	0.0347163	1	0.996968	1	2	0.3042	21	plant-type cell wall modification	BP
7490	GO:0045599	0.0350733	1	0.999688	1	1	0.0289715	2	negative regulation of fat cell differentiation	BP
2109	GO:0006987	0.035179	1	0.999686	1	1	0.0289715	2	activation of signaling protein activity involved in unfolded protein response	BP
5614	GO:0032075	0.035179	1	0.999686	1	1	0.0289715	2	positive regulation of nuclease activity	BP
5809	GO:0032869	0.0355431	1	0.99968	1	1	0.0289715	2	cellular response to insulin stimulus	BP
9663	GO:0071375	0.0355431	1	0.99968	1	1	0.0289715	2	cellular response to peptide hormone stimulus	BP
10711	GO:1901653	0.0355431	1	0.99968	1	1	0.0289715	2	cellular response to peptide	BP
9745	GO:0071669	0.03575	1	0.988669	1	6	2.47706	171	plant-type cell wall organization or biogenesis	BP
4302	GO:0016641	0.0365966	1	0.996738	1	2	0.275229	19	oxidoreductase activity, acting on the CH-NH2 group of donors, oxygen as acceptor	MF
10058	GO:0080184	0.0369909	1	0.999538	1	1	0.0434572	3	response to phenylpropanoid	BP
10694	GO:1901575	0.0384936	1	0.976651	1	26	17.8899	1235	organic substance catabolic process	BP
2882	GO:0009522	0.0385095	1	0.99642	1	2	0.333172	23	photosystem I	CC
3414	GO:0010284	0.0389785	1	0.999487	1	1	0.0434572	3	lariciresinol reductase activity	MF
6130	GO:0034309	0.0389785	1	0.999487	1	1	0.0434572	3	primary alcohol biosynthetic process	BP
7692	GO:0046273	0.0389785	1	0.999487	1	1	0.0434572	3	lignan catabolic process	BP
10676	GO:1901503	0.0389785	1	0.999487	1	1	0.0434572	3	ether biosynthetic process	BP
10814	GO:1902124	0.0389785	1	0.999487	1	1	0.0434572	3	(+)-pinoresinol metabolic process	BP
10815	GO:1902125	0.0389785	1	0.999487	1	1	0.0434572	3	(+)-pinoresinol catabolic process	BP
10819	GO:1902130	0.0389785	1	0.999487	1	1	0.0434572	3	(+)-lariciresinol metabolic process	BP
10821	GO:1902132	0.0389785	1	0.999487	1	1	0.0434572	3	(+)-lariciresinol biosynthetic process	BP
9084	GO:0055081	0.0390177	1	0.993363	1	3	0.738772	51	anion homeostasis	BP
4326	GO:0016679	0.0394062	1	0.993257	1	3	0.782229	54	oxidoreductase activity, acting on diphenols and related substances as donors	MF
3750	GO:0014070	0.0414907	1	0.984951	1	7	3.20135	221	response to organic cyclic compound	BP
7690	GO:0046271	0.041746	1	0.995933	1	2	0.347657	24	phenylpropanoid catabolic process	BP
3236	GO:0010039	0.0417933	1	0.992678	1	3	0.796715	55	response to iron ion	BP
3983	GO:0015833	0.0419109	1	0.995898	1	2	0.362143	25	peptide transport	BP
6907	GO:0043178	0.0420953	1	0.995892	1	2	0.333172	23	alcohol binding	MF
6724	GO:0042592	0.0425285	1	0.979008	1	13	7.61949	526	homeostatic process	BP
7938	GO:0047082	0.0427495	1	0.999382	1	1	0.0434572	3	3,9-dihydroxypterocarpan 6a-monooxygenase activity	MF
4707	GO:0019310	0.0429108	1	0.999377	1	1	0.0434572	3	inositol catabolic process	BP
2612	GO:0008891	0.0433896	1	0.999363	1	1	0.0434572	3	glycolate oxidase activity	MF
1327	GO:0005310	0.043425	1	0.99569	1	2	0.333172	23	dicarboxylic acid transmembrane transporter activity	MF
9858	GO:0072509	0.0439277	1	0.989408	1	4	1.26026	87	divalent inorganic cation transmembrane transporter activity	MF
1892	GO:0006568	0.0445645	1	0.995513	1	2	0.333172	23	tryptophan metabolic process	BP
1904	GO:0006586	0.0445645	1	0.995513	1	2	0.333172	23	indolalkylamine metabolic process	BP
3405	GO:0010273	0.0445966	1	0.999326	1	1	0.0434572	3	detoxification of copper ion	BP
4486	GO:0016984	0.0446917	1	0.999323	1	1	0.0434572	3	ribulose-bisphosphate carboxylase activity	MF
7763	GO:0046462	0.0451016	1	0.999311	1	1	0.0434572	3	monoacylglycerol metabolic process	BP
8964	GO:0052651	0.0451016	1	0.999311	1	1	0.0434572	3	monoacylglycerol catabolic process	BP
7489	GO:0045598	0.0459575	1	0.999284	1	1	0.0434572	3	regulation of fat cell differentiation	BP
10715	GO:1901657	0.0462516	1	0.981476	1	8	3.99806	276	glycosyl compound metabolic process	BP
1261	GO:0004857	0.0465382	1	0.988543	1	4	1.40512	97	enzyme inhibitor activity	MF
6714	GO:0042562	0.0466666	1	0.995156	1	2	0.362143	25	hormone binding	MF
3398	GO:0010266	0.0466743	1	0.999261	1	1	0.0434572	3	response to vitamin B1	BP
5932	GO:0033293	0.04697	1	0.995107	1	2	0.362143	25	monocarboxylic acid binding	MF
1304	GO:0005215	0.0470426	1	0.971173	1	25	17.5712	1213	transporter activity	MF
8018	GO:0047760	0.0479014	1	0.999222	1	1	0.0434572	3	butyrate-CoA ligase activity	MF
9814	GO:0072348	0.0480364	1	0.994947	1	2	0.347657	24	sulfur compound transport	BP
4808	GO:0019751	0.0481759	1	0.991085	1	3	0.767743	53	polyol metabolic process	BP
4130	GO:0016168	0.048618	1	0.994816	1	2	0.391115	27	chlorophyll binding	MF
6385	GO:0035529	0.0486659	1	0.999196	1	1	0.0434572	3	NADH pyrophosphatase activity	MF
603	GO:0002694	0.0500181	1	0.999151	1	1	0.0434572	3	regulation of leukocyte activation	BP
8457	GO:0050865	0.0500181	1	0.999151	1	1	0.0434572	3	regulation of cell activation	BP
8606	GO:0051249	0.0500181	1	0.999151	1	1	0.0434572	3	regulation of lymphocyte activation	BP
8312	GO:0050269	0.0500277	1	0.999045	1	1	0.0579429	4	coniferyl-aldehyde dehydrogenase activity	MF
9742	GO:0071629	0.0501957	1	0.999144	1	1	0.0434572	3	cytoplasm protein quality control by the ubiquitin-proteasome system	BP
2598	GO:0008843	0.0503656	1	0.999139	1	1	0.0434572	3	endochitinase activity	MF
6398	GO:0035580	0.0503656	1	0.999139	1	1	0.0434572	3	specific granule lumen	CC
1069	GO:0004555	0.0504266	1	0.99903	1	1	0.0579429	4	alpha,alpha-trehalase activity	MF
1578	GO:0005993	0.0504266	1	0.99903	1	1	0.0579429	4	trehalose catabolic process	BP
4015	GO:0015927	0.0504266	1	0.99903	1	1	0.0579429	4	trehalase activity	MF
8349	GO:0050505	0.0506243	1	0.99913	1	1	0.0434572	3	hydroquinone glucosyltransferase activity	MF
7939	GO:0047100	0.0507219	1	0.999018	1	1	0.0579429	4	glyceraldehyde-3-phosphate dehydrogenase (NADP+) (phosphorylating) activity	MF
11208	GO:1990135	0.0516293	1	0.998982	1	1	0.0579429	4	flavonoid sulfotransferase activity	MF
5808	GO:0032868	0.0519832	1	0.999082	1	1	0.0434572	3	response to insulin	BP
4941	GO:0022857	0.052201	1	0.96907	1	21	14.4423	997	transmembrane transporter activity	MF
797	GO:0003987	0.0523105	1	0.99907	1	1	0.0434572	3	acetate-CoA ligase activity	MF
1627	GO:0006083	0.0523105	1	0.99907	1	1	0.0434572	3	acetate metabolic process	BP
7452	GO:0045430	0.0529355	1	0.99893	1	1	0.0579429	4	chalcone isomerase activity	MF
283	GO:0000813	0.0529388	1	0.99893	1	1	0.0579429	4	ESCRT I complex	CC
6677	GO:0042406	0.0529887	1	0.999045	1	1	0.0434572	3	extrinsic component of endoplasmic reticulum membrane	CC
5070	GO:0030278	0.0533643	1	0.999032	1	1	0.0434572	3	regulation of ossification	BP
3799	GO:0015137	0.0534766	1	0.999027	1	1	0.0434572	3	citrate transmembrane transporter activity	MF
3413	GO:0010283	0.0542679	1	0.998875	1	1	0.0579429	4	pinoresinol reductase activity	MF
8601	GO:0051241	0.0543977	1	0.983175	1	5	1.95557	135	negative regulation of multicellular organismal process	BP
6615	GO:0042221	0.0559999	1	0.962926	1	33	25.2486	1743	response to chemical	BP
845	GO:0004061	0.0573177	1	0.998743	1	1	0.0579429	4	arylformamidase activity	MF
4755	GO:0019441	0.0573177	1	0.998743	1	1	0.0579429	4	tryptophan catabolic process to kynurenine	BP
6987	GO:0043420	0.0573177	1	0.998743	1	1	0.0579429	4	anthranilate metabolic process	BP
6759	GO:0042742	0.0575889	1	0.974464	1	9	4.89618	338	defense response to bacterium	BP
160	GO:0000325	0.0579514	1	0.988399	1	3	0.898115	62	plant-type vacuole	CC
4121	GO:0016145	0.0580177	1	0.998712	1	1	0.0579429	4	S-glycoside catabolic process	BP
4814	GO:0019759	0.0580177	1	0.998712	1	1	0.0579429	4	glycosinolate catabolic process	BP
4817	GO:0019762	0.0580177	1	0.998712	1	1	0.0579429	4	glucosinolate catabolic process	BP
6098	GO:0034110	0.0585516	1	0.998687	1	1	0.0579429	4	regulation of homotypic cell-cell adhesion	BP
9014	GO:0052852	0.0589383	1	0.99867	1	1	0.0579429	4	very-long-chain-(S)-2-hydroxy-acid oxidase activity	MF
9015	GO:0052853	0.0589383	1	0.99867	1	1	0.0579429	4	long-chain-(S)-2-hydroxy-long-chain-acid oxidase activity	MF
9016	GO:0052854	0.0589383	1	0.99867	1	1	0.0579429	4	medium-chain-(S)-2-hydroxy-acid oxidase activity	MF
794	GO:0003984	0.0592809	1	0.998654	1	1	0.0579429	4	acetolactate synthase activity	MF
2035	GO:0006833	0.0594791	1	0.992925	1	2	0.376629	26	water transport	BP
6564	GO:0042044	0.0594791	1	0.992925	1	2	0.376629	26	fluid transport	BP
3309	GO:0010150	0.060202	1	0.983877	1	4	1.50652	104	leaf senescence	BP
3394	GO:0010260	0.060202	1	0.983877	1	4	1.50652	104	animal organ senescence	BP
3232	GO:0010035	0.0602353	1	0.966428	1	16	10.676	737	response to inorganic substance	BP
5612	GO:0032069	0.0606937	1	0.998588	1	1	0.0579429	4	regulation of nuclease activity	BP
8281	GO:0048871	0.0614646	1	0.998552	1	1	0.0579429	4	multicellular organismal homeostasis	BP
3234	GO:0010037	0.0616718	1	0.998542	1	1	0.0579429	4	response to carbon dioxide	BP
6900	GO:0043169	0.0624631	1	0.954027	1	63	52.7136	3639	cation binding	MF
11151	GO:1904724	0.0624803	1	0.998503	1	1	0.0579429	4	tertiary granule lumen	CC
2021	GO:0006811	0.0626846	1	0.967215	1	13	8.21341	567	ion transport	BP
3101	GO:0009862	0.0629097	1	0.992221	1	2	0.434572	30	systemic acquired resistance, salicylic acid mediated signaling pathway	BP
4781	GO:0019605	0.0630814	1	0.998473	1	1	0.0579429	4	butyrate metabolic process	BP
5691	GO:0032389	0.0639799	1	0.998326	1	1	0.0724286	5	MutLalpha complex	CC
3599	GO:0010597	0.0643453	1	0.998411	1	1	0.0579429	4	green leaf volatile biosynthetic process	BP
4731	GO:0019372	0.0643453	1	0.998411	1	1	0.0579429	4	lipoxygenase pathway	BP
3275	GO:0010091	0.065766	1	0.99171	1	2	0.391115	27	trichome branching	BP
4367	GO:0016757	0.0664792	1	0.964922	1	13	8.06855	557	transferase activity, transferring glycosyl groups	MF
2883	GO:0009523	0.0665846	1	0.991464	1	2	0.478029	33	photosystem II	CC
8529	GO:0051093	0.0673839	1	0.975092	1	6	2.7378	189	negative regulation of developmental process	BP
4631	GO:0018958	0.0680086	1	0.99119	1	2	0.463543	32	phenol-containing compound metabolic process	BP
1911	GO:0006598	0.0680873	1	0.998101	1	1	0.0724286	5	polyamine catabolic process	BP
7821	GO:0046592	0.0680873	1	0.998101	1	1	0.0724286	5	polyamine oxidase activity	MF
8019	GO:0047763	0.0688413	1	0.998058	1	1	0.0724286	5	caffeate O-methyltransferase activity	MF
6132	GO:0034311	0.0689935	1	0.998049	1	1	0.0724286	5	diol metabolic process	BP
6133	GO:0034312	0.0689935	1	0.998049	1	1	0.0724286	5	diol biosynthetic process	BP
3803	GO:0015142	0.0693158	1	0.998152	1	1	0.0579429	4	tricarboxylic acid transmembrane transporter activity	MF
1058	GO:0004528	0.0694442	1	0.998145	1	1	0.0579429	4	phosphodiesterase I activity	MF
9944	GO:0080031	0.0706532	1	0.997869	1	1	0.0869144	6	methyl salicylate esterase activity	MF
1893	GO:0006569	0.0734084	1	0.997788	1	1	0.0724286	5	tryptophan catabolic process	BP
7682	GO:0046218	0.0734084	1	0.997788	1	1	0.0724286	5	indolalkylamine catabolic process	BP
3068	GO:0009815	0.074443	1	0.997724	1	1	0.0724286	5	1-aminocyclopropane-1-carboxylate oxidase activity	MF
7883	GO:0046872	0.0766119	1	0.942909	1	62	52.4383	3620	metal ion binding	MF
3060	GO:0009806	0.076723	1	0.997481	1	1	0.0869144	6	lignan metabolic process	BP
3061	GO:0009807	0.076723	1	0.997481	1	1	0.0869144	6	lignan biosynthetic process	BP
6806	GO:0042886	0.0770671	1	0.989262	1	2	0.492515	34	amide transport	BP
7716	GO:0046349	0.0773146	1	0.997542	1	1	0.0724286	5	amino sugar biosynthetic process	BP
6582	GO:0042126	0.0773335	1	0.989232	1	2	0.463543	32	nitrate metabolic process	BP
6584	GO:0042128	0.0773335	1	0.989232	1	2	0.463543	32	nitrate assimilation	BP
707	GO:0003824	0.0781478	1	0.939302	1	138	125.417	8658	catalytic activity	MF
2365	GO:0008171	0.0781559	1	0.989023	1	2	0.492515	34	O-methyltransferase activity	MF
10503	GO:1900055	0.0793307	1	0.988794	1	2	0.463543	32	regulation of leaf senescence	BP
2725	GO:0009143	0.0806444	1	0.997213	1	1	0.0869144	6	nucleoside triphosphate catabolic process	BP
4201	GO:0016411	0.0820075	1	0.988213	1	2	0.449058	31	acylglycerol O-acyltransferase activity	MF
4300	GO:0016638	0.0822619	1	0.988138	1	2	0.463543	32	oxidoreductase activity, acting on the CH-NH2 group of donors	MF
4340	GO:0016711	0.082355	1	0.997091	1	1	0.0869144	6	flavonoid 3'-monooxygenase activity	MF
4429	GO:0016847	0.0828248	1	0.996866	1	1	0.130372	9	1-aminocyclopropane-1-carboxylate synthase activity	MF
1118	GO:0004620	0.0849387	1	0.98007	1	3	0.999515	69	phospholipase activity	MF
1335	GO:0005342	0.085693	1	0.974171	1	4	1.6224	112	organic acid transmembrane transporter activity	MF
7917	GO:0046943	0.085693	1	0.974171	1	4	1.6224	112	carboxylic acid transmembrane transporter activity	MF
3395	GO:0010262	0.0867462	1	0.996677	1	1	0.1014	7	somatic embryogenesis	BP
7522	GO:0045735	0.0876256	1	0.986853	1	2	0.507	35	nutrient reservoir activity	MF
8094	GO:0048259	0.0879523	1	0.996675	1	1	0.0869144	6	regulation of receptor-mediated endocytosis	BP
4621	GO:0018742	0.0891727	1	0.996485	1	1	0.1014	7	epoxide hydrolase B activity	MF
9376	GO:0070189	0.089406	1	0.996562	1	1	0.0869144	6	kynurenine metabolic process	BP
3644	GO:0010677	0.0899963	1	0.996515	1	1	0.0869144	6	negative regulation of cellular carbohydrate metabolic process	BP
2188	GO:0007162	0.0913739	1	0.996306	1	1	0.1014	7	negative regulation of cell adhesion	BP
7205	GO:0044275	0.0919413	1	0.97768	1	3	1.04297	72	cellular carbohydrate catabolic process	BP
4678	GO:0019208	0.0919981	1	0.985792	1	2	0.521486	36	phosphatase regulator activity	MF
4856	GO:0019888	0.0919981	1	0.985792	1	2	0.521486	36	protein phosphatase regulator activity	MF
2778	GO:0009229	0.0923087	1	0.99633	1	1	0.0869144	6	thiamine diphosphate biosynthetic process	BP
6660	GO:0042357	0.0923087	1	0.99633	1	1	0.0869144	6	thiamine diphosphate metabolic process	BP
827	GO:0004030	0.0924417	1	0.996141	1	1	0.115886	8	aldehyde dehydrogenase [NAD(P)+] activity	MF
787	GO:0003973	0.0925962	1	0.996307	1	1	0.0869144	6	(S)-2-hydroxy-acid oxidase activity	MF
3927	GO:0015698	0.0926113	1	0.977421	1	3	1.10092	76	inorganic anion transport	BP
4905	GO:0022407	0.0927942	1	0.996291	1	1	0.0869144	6	regulation of cell-cell adhesion	BP
7904	GO:0046914	0.092934	1	0.936965	1	29	22.5977	1560	transition metal ion binding	MF
2396	GO:0008234	0.0930651	1	0.977285	1	3	1.05746	73	cysteine-type peptidase activity	MF
4448	GO:0016872	0.0931982	1	0.996154	1	1	0.1014	7	intramolecular lyase activity	MF
6180	GO:0034485	0.0932672	1	0.996252	1	1	0.0869144	6	phosphatidylinositol-3,4,5-trisphosphate 5-phosphatase activity	MF
9722	GO:0071555	0.093305	1	0.952608	1	10	6.18541	427	cell wall organization	BP
11429	GO:2001057	0.0936038	1	0.985416	1	2	0.507	35	reactive nitrogen species metabolic process	BP
4128	GO:0016165	0.0937918	1	0.996209	1	1	0.0869144	6	linoleate 13S-lipoxygenase activity	MF
6699	GO:0042537	0.0938451	1	0.985341	1	2	0.521486	36	benzene-containing compound metabolic process	BP
11293	GO:2000038	0.0946206	1	0.996033	1	1	0.1014	7	regulation of stomatal complex development	BP
6991	GO:0043434	0.094946	1	0.996114	1	1	0.0869144	6	response to peptide hormone	BP
10710	GO:1901652	0.094946	1	0.996114	1	1	0.0869144	6	response to peptide	BP
6919	GO:0043207	0.095217	1	0.942517	1	17	12.168	840	response to external biotic stimulus	BP
1267	GO:0004867	0.0953415	1	0.995972	1	1	0.1014	7	serine-type endopeptidase inhibitor activity	MF
7760	GO:0046459	0.095488	1	0.996068	1	1	0.0869144	6	short-chain fatty acid metabolic process	BP
10733	GO:1901698	0.0978558	1	0.960159	1	6	3.18686	220	response to nitrogen compound	BP
10729	GO:1901681	0.100952	1	0.983538	1	2	0.535972	37	sulfur compound binding	MF
10580	GO:1900992	0.101004	1	0.995468	1	1	0.1014	7	(-)-secologanin metabolic process	BP
10581	GO:1900994	0.101004	1	0.995468	1	1	0.1014	7	(-)-secologanin biosynthetic process	BP
10745	GO:1901804	0.101004	1	0.995468	1	1	0.1014	7	beta-glucoside metabolic process	BP
10746	GO:1901806	0.101004	1	0.995468	1	1	0.1014	7	beta-glucoside biosynthetic process	BP
3031	GO:0009751	0.101285	1	0.96763	1	4	1.79623	124	response to salicylic acid	BP
8112	GO:0048316	0.103293	1	0.973612	1	3	1.14437	79	seed development	BP
5179	GO:0030643	0.104021	1	0.995091	1	1	0.115886	8	cellular phosphate ion homeostasis	BP
9853	GO:0072502	0.104021	1	0.995091	1	1	0.115886	8	cellular trivalent inorganic anion homeostasis	BP
1936	GO:0006638	0.105183	1	0.982455	1	2	0.521486	36	neutral lipid metabolic process	BP
1937	GO:0006639	0.105183	1	0.982455	1	2	0.521486	36	acylglycerol metabolic process	BP
4181	GO:0016323	0.106293	1	0.99497	1	1	0.1014	7	basolateral plasma membrane	CC
2937	GO:0009620	0.107097	1	0.951804	1	7	4.08497	282	response to fungus	BP
3140	GO:0009910	0.107158	1	0.981879	1	2	0.564943	39	negative regulation of flower development	BP
944	GO:0004332	0.108783	1	0.994538	1	1	0.130372	9	fructose-bisphosphate aldolase activity	MF
5668	GO:0032300	0.108912	1	0.994607	1	1	0.115886	8	mismatch repair complex	CC
2881	GO:0009521	0.108991	1	0.981312	1	2	0.637372	44	photosystem	CC
8767	GO:0051707	0.109547	1	0.933601	1	16	11.5451	797	response to other organism	BP
3016	GO:0009735	0.112654	1	0.962625	1	4	1.86866	129	response to cytokinin	BP
6682	GO:0042436	0.112687	1	0.994218	1	1	0.115886	8	indole-containing compound catabolic process	BP
9787	GO:0071941	0.113079	1	0.980237	1	2	0.593915	41	nitrogen cycle metabolic process	BP
3230	GO:0010033	0.114455	1	0.924748	1	22	16.9338	1169	response to organic substance	BP
8377	GO:0050665	0.114515	1	0.994025	1	1	0.115886	8	hydrogen peroxide biosynthetic process	BP
10391	GO:0098754	0.115698	1	0.993804	1	1	0.130372	9	detoxification	BP
10465	GO:0102867	0.115707	1	0.993897	1	1	0.115886	8	molybdenum cofactor sulfurtransferase activity	MF
3382	GO:0010243	0.115724	1	0.955378	1	5	2.59295	179	response to organonitrogen compound	BP
2817	GO:0009309	0.115744	1	0.979512	1	2	0.579429	40	amine biosynthetic process	BP
6674	GO:0042401	0.115744	1	0.979512	1	2	0.579429	40	cellular biogenic amine biosynthetic process	BP
2947	GO:0009635	0.116249	1	0.993744	1	1	0.130372	9	response to herbicide	BP
2982	GO:0009684	0.117951	1	0.993652	1	1	0.115886	8	indoleacetic acid biosynthetic process	BP
7979	GO:0047429	0.118055	1	0.993543	1	1	0.130372	9	nucleoside-triphosphate diphosphatase activity	MF
823	GO:0004022	0.118355	1	0.993509	1	1	0.130372	9	alcohol dehydrogenase (NAD) activity	MF
7712	GO:0046340	0.118508	1	0.99359	1	1	0.115886	8	diacylglycerol catabolic process	BP
7234	GO:0044421	0.119657	1	0.948611	1	6	3.27377	226	extracellular region part	CC
4137	GO:0016208	0.120594	1	0.993255	1	1	0.130372	9	AMP binding	MF
6335	GO:0035265	0.121183	1	0.99329	1	1	0.115886	8	organ growth	BP
9754	GO:0071732	0.121607	1	0.993139	1	1	0.130372	9	cellular response to nitric oxide	BP
3096	GO:0009854	0.122069	1	0.993085	1	1	0.130372	9	oxidative photosynthetic carbon pathway	BP
7684	GO:0046244	0.122313	1	0.993057	1	1	0.130372	9	salicylic acid catabolic process	BP
3698	GO:0010906	0.123163	1	0.993063	1	1	0.115886	8	regulation of glucose metabolic process	BP
5926	GO:0033273	0.123278	1	0.992859	1	1	0.144857	10	response to vitamin	BP
3433	GO:0010311	0.126619	1	0.976272	1	2	0.666343	46	lateral root formation	BP
5585	GO:0031983	0.127355	1	0.992457	1	1	0.130372	9	vesicle lumen	CC
6253	GO:0034774	0.127355	1	0.992457	1	1	0.130372	9	secretory granule lumen	CC
9137	GO:0060205	0.127355	1	0.992457	1	1	0.130372	9	cytoplasmic vesicle lumen	CC
2500	GO:0008509	0.127727	1	0.944161	1	6	3.3462	231	anion transmembrane transporter activity	MF
9852	GO:0072501	0.127772	1	0.992315	1	1	0.144857	10	cellular divalent inorganic anion homeostasis	BP
2356	GO:0008150	0.12862	1	0.905997	1	206	198.846	13727	biological_process	BP
3036	GO:0009759	0.130177	1	0.992016	1	1	0.144857	10	indole glucosinolate biosynthetic process	BP
2408	GO:0008265	0.130683	1	0.992047	1	1	0.130372	9	Mo-molybdopterin cofactor sulfurase activity	MF
3967	GO:0015800	0.131535	1	0.991844	1	1	0.144857	10	acidic amino acid transport	BP
7590	GO:0045912	0.132104	1	0.991868	1	1	0.130372	9	negative regulation of carbohydrate metabolic process	BP
6201	GO:0034594	0.132376	1	0.991834	1	1	0.130372	9	phosphatidylinositol trisphosphate phosphatase activity	MF
5283	GO:0030968	0.132772	1	0.991784	1	1	0.130372	9	endoplasmic reticulum unfolded protein response	BP
3020	GO:0009739	0.133088	1	0.96198	1	3	1.33269	92	response to gibberellin	BP
10231	GO:0090575	0.13357	1	0.974203	1	2	0.637372	44	RNA polymerase II transcription factor complex	CC
4307	GO:0016647	0.133835	1	0.991548	1	1	0.144857	10	oxidoreductase activity, acting on the CH-NH group of donors, oxygen as acceptor	MF
3720	GO:0010962	0.133995	1	0.991527	1	1	0.144857	10	regulation of glucan biosynthetic process	BP
5821	GO:0032885	0.133995	1	0.991527	1	1	0.144857	10	regulation of polysaccharide biosynthetic process	BP
9091	GO:0055088	0.135516	1	0.973602	1	2	0.637372	44	lipid homeostasis	BP
6508	GO:0036473	0.136427	1	0.991123	1	1	0.159343	11	cell death in response to oxidative stress	BP
10325	GO:0097468	0.136427	1	0.991123	1	1	0.159343	11	programmed cell death in response to reactive oxygen species	BP
10629	GO:1901292	0.136752	1	0.991165	1	1	0.144857	10	nucleoside phosphate catabolic process	BP
3968	GO:0015802	0.136832	1	0.991154	1	1	0.144857	10	basic amino acid transport	BP
7894	GO:0046898	0.137521	1	0.991063	1	1	0.144857	10	response to cycloheximide	BP
2981	GO:0009683	0.13833	1	0.990954	1	1	0.144857	10	indoleacetic acid metabolic process	BP
8979	GO:0052689	0.138448	1	0.943596	1	5	2.69435	186	carboxylic ester hydrolase activity	MF
1566	GO:0005976	0.139474	1	0.926115	1	9	5.92466	409	polysaccharide metabolic process	BP
8941	GO:0052593	0.139988	1	0.990839	1	1	0.130372	9	tryptamine:oxygen oxidoreductase (deaminating) activity	MF
8942	GO:0052594	0.139988	1	0.990839	1	1	0.130372	9	aminoacetone:oxygen oxidoreductase(deaminating) activity	MF
8943	GO:0052595	0.139988	1	0.990839	1	1	0.130372	9	aliphatic-amine oxidase activity	MF
8944	GO:0052596	0.139988	1	0.990839	1	1	0.130372	9	phenethylamine:oxygen oxidoreductase (deaminating) activity	MF
1376	GO:0005507	0.14018	1	0.949695	1	4	2.04249	141	copper ion binding	MF
7411	GO:0045229	0.140482	1	0.922706	1	10	6.79381	469	external encapsulating structure organization	BP
1594	GO:0006020	0.141357	1	0.990542	1	1	0.144857	10	inositol metabolic process	BP
922	GO:0004301	0.141391	1	0.990446	1	1	0.159343	11	epoxide hydrolase activity	MF
4960	GO:0030002	0.141945	1	0.990369	1	1	0.159343	11	cellular anion homeostasis	BP
5084	GO:0030320	0.141945	1	0.990369	1	1	0.159343	11	cellular monovalent inorganic anion homeostasis	BP
2058	GO:0006879	0.142766	1	0.990254	1	1	0.159343	11	cellular iron ion homeostasis	BP
3365	GO:0010222	0.143037	1	0.990216	1	1	0.159343	11	stem vascular tissue pattern formation	BP
1010	GO:0004439	0.143728	1	0.990213	1	1	0.144857	10	phosphatidylinositol-4,5-bisphosphate 5-phosphatase activity	MF
2695	GO:0009099	0.144457	1	0.99011	1	1	0.144857	10	valine biosynthetic process	BP
1588	GO:0006006	0.144527	1	0.970644	1	2	0.724286	50	glucose metabolic process	BP
8482	GO:0050982	0.145341	1	0.989889	1	1	0.159343	11	detection of mechanical stimulus	BP
9753	GO:0071731	0.146151	1	0.989773	1	1	0.159343	11	response to nitric oxide	BP
3294	GO:0010114	0.147607	1	0.969672	1	2	0.695315	48	response to red light	BP
6703	GO:0042545	0.147803	1	0.955771	1	3	1.36166	94	cell wall modification	BP
5460	GO:0031409	0.148688	1	0.989403	1	1	0.159343	11	pigment binding	MF
4286	GO:0016620	0.148853	1	0.969261	1	2	0.695315	48	oxidoreductase activity, acting on the aldehyde or oxo group of donors, NAD or NADP as acceptor	MF
7299	GO:0044724	0.149313	1	0.955142	1	3	1.3182	91
6073	GO:0034035	0.149503	1	0.989385	1	1	0.144857	10	purine ribonucleoside bisphosphate metabolic process	BP
431	GO:0001653	0.151505	1	0.988898	1	1	0.173829	12	peptide receptor activity	MF
888	GO:0004144	0.151679	1	0.989064	1	1	0.144857	10	diacylglycerol O-acyltransferase activity	MF
3102	GO:0009863	0.152023	1	0.968191	1	2	0.709801	49	salicylic acid mediated signaling pathway	BP
7884	GO:0046873	0.152159	1	0.936151	1	5	2.7378	189	metal ion transmembrane transporter activity	MF
7718	GO:0046352	0.154422	1	0.988544	1	1	0.159343	11	disaccharide catabolic process	BP
5408	GO:0031312	0.154987	1	0.988567	1	1	0.144857	10	extrinsic component of organelle membrane	CC
2910	GO:0009567	0.155105	1	0.988347	1	1	0.173829	12	double fertilization forming a zygote and endosperm	BP
10829	GO:1902170	0.155348	1	0.98831	1	1	0.173829	12	cellular response to reactive nitrogen species	BP
6202	GO:0034595	0.155568	1	0.988368	1	1	0.159343	11	phosphatidylinositol phosphate 5-phosphatase activity	MF
329	GO:0000977	0.155659	1	0.952329	1	3	1.37614	95	RNA polymerase II regulatory region sequence-specific DNA binding	MF
345	GO:0001012	0.155659	1	0.952329	1	3	1.37614	95	RNA polymerase II regulatory region DNA binding	MF
3001	GO:0009705	0.156252	1	0.952074	1	3	1.36166	94	plant-type vacuole membrane	CC
4399	GO:0016803	0.156614	1	0.988112	1	1	0.173829	12	ether hydrolase activity	MF
2502	GO:0008514	0.157897	1	0.940835	1	4	2.05697	142	organic anion transmembrane transporter activity	MF
3039	GO:0009768	0.158126	1	0.987874	1	1	0.173829	12	photosynthesis, light harvesting in photosystem I	BP
860	GO:0004089	0.15862	1	0.987796	1	1	0.173829	12	carbonate dehydratase activity	MF
4196	GO:0016405	0.159541	1	0.987649	1	1	0.173829	12	CoA-ligase activity	MF
2411	GO:0008271	0.162172	1	0.987445	1	1	0.144857	10	secondary active sulfate transmembrane transporter activity	MF
7004	GO:0043473	0.162823	1	0.987119	1	1	0.173829	12	pigmentation	BP
4119	GO:0016143	0.163005	1	0.964376	1	2	0.753258	52	S-glycoside metabolic process	BP
4812	GO:0019757	0.163005	1	0.964376	1	2	0.753258	52	glycosinolate metabolic process	BP
4815	GO:0019760	0.163005	1	0.964376	1	2	0.753258	52	glucosinolate metabolic process	BP
7678	GO:0046189	0.163156	1	0.986905	1	1	0.2028	14	phenol-containing compound biosynthetic process	BP
8264	GO:0048830	0.163201	1	0.987057	1	1	0.173829	12	adventitious root development	BP
6680	GO:0042430	0.163604	1	0.964202	1	2	0.724286	50	indole-containing compound metabolic process	BP
3375	GO:0010232	0.163892	1	0.986943	1	1	0.173829	12	vascular transport	BP
3376	GO:0010233	0.163892	1	0.986943	1	1	0.173829	12	phloem transport	BP
2347	GO:0008131	0.16485	1	0.986888	1	1	0.159343	11	primary amine oxidase activity	MF
[truncated: 10,930 more rows]

## Sheet: top 500 upreg
internal ID	category	over represented P-Value	over represented FDR	under represented P-Value	under represented FDR	Genes in top-500 upreg	Expected genes	Genes in genome (background)	term	ontology
[truncated: 11,456 more rows]

[truncated: 16 more sheets: top 1000 upreg, top 2000 upreg, top 2969 upreg, top 50 downreg, top 100 downreg, top 300 downreg, top 500 downreg, top 1000 downreg, top 1886 downreg, top 50 up-down, top 100 up-down, top 300 up-down, top 500 up-down, top 1000 up-down, top 2000 up-down, top 4000 up-down]
