# Supplementary material for: Flax (Linum usitatissimum L.) response to non-optimal soil acidity and zinc deficiency
Source: BMC Plant Biol. 2019 Feb 15;19(Suppl 1):54. doi: 10.1186/s12870-019-1641-1 (PMC6393972; doi:10.1186/s12870-019-1641-1)
Supplement: Supplementary file 14 — GO enrichment analysis for tops of up- and down-regulated genes in flax cultivar Norlin under Zn deficiency and pH 7.5. (XLSX 12492 kb) [file 12870_2019_1641_MOESM14_ESM.xlsx]

## Sheet: top 50 upreg
Additional file 14. GO enrichment analysis for tops of up- and down-regulated genes in flax cultivar Norlin under Zn deficiency and pH 7.5.
internal ID	category	over represented P-Value	over represented FDR	under represented P-Value	under represented FDR	Genes in top-50 upreg	Expected genes	Genes in genome (background)	term	ontology
1355	GO:0005385	0.000365098	0.975111	0.999997	1	2	0.0254561	14	zinc ion transmembrane transporter activity	MF
10733	GO:1901698	0.000619911	0.975111	0.999958	1	4	0.400024	220	response to nitrogen compound	BP
2889	GO:0009530	0.00122871	0.975111	1	1	1	0.00181829	1	primary cell wall	CC
4883	GO:0020037	0.00159639	0.975111	0.999861	1	4	0.52185	287	heme binding	MF
1297	GO:0005158	0.00219152	0.975111	1	1	1	0.00181829	1	insulin receptor binding	MF
1569	GO:0005979	0.00219152	0.975111	1	1	1	0.00181829	1	regulation of glycogen biosynthetic process	BP
3676	GO:0010827	0.00219152	0.975111	1	1	1	0.00181829	1	regulation of glucose transport	BP
3677	GO:0010829	0.00219152	0.975111	1	1	1	0.00181829	1	negative regulation of glucose transport	BP
5129	GO:0030500	0.00219152	0.975111	1	1	1	0.00181829	1	regulation of bone mineralization	BP
5130	GO:0030505	0.00219152	0.975111	1	1	1	0.00181829	1	inorganic diphosphate transport	BP
5213	GO:0030730	0.00219152	0.975111	1	1	1	0.00181829	1	sequestering of triglyceride	BP
5567	GO:0031952	0.00219152	0.975111	1	1	1	0.00181829	1	regulation of protein autophosphorylation	BP
5568	GO:0031953	0.00219152	0.975111	1	1	1	0.00181829	1	negative regulation of protein autophosphorylation	BP
7515	GO:0045719	0.00219152	0.975111	1	1	1	0.00181829	1	negative regulation of glycogen biosynthetic process	BP
7703	GO:0046324	0.00219152	0.975111	1	1	1	0.00181829	1	regulation of glucose import	BP
7704	GO:0046325	0.00219152	0.975111	1	1	1	0.00181829	1	negative regulation of glucose import	BP
7829	GO:0046626	0.00219152	0.975111	1	1	1	0.00181829	1	regulation of insulin receptor signaling pathway	BP
7830	GO:0046627	0.00219152	0.975111	1	1	1	0.00181829	1	negative regulation of insulin receptor signaling pathway	BP
8339	GO:0050427	0.00219152	0.975111	1	1	1	0.00181829	1	3'-phosphoadenosine 5'-phosphosulfate metabolic process	BP
8369	GO:0050656	0.00219152	0.975111	1	1	1	0.00181829	1	3'-phosphoadenosine 5'-phosphosulfate binding	MF
9371	GO:0070167	0.00219152	0.975111	1	1	1	0.00181829	1	regulation of biomineral tissue development	BP
9527	GO:0070873	0.00219152	0.975111	1	1	1	0.00181829	1	regulation of glycogen metabolic process	BP
9528	GO:0070874	0.00219152	0.975111	1	1	1	0.00181829	1	negative regulation of glycogen metabolic process	BP
10511	GO:1900076	0.00219152	0.975111	1	1	1	0.00181829	1	regulation of cellular response to insulin stimulus	BP
10512	GO:1900077	0.00219152	0.975111	1	1	1	0.00181829	1	negative regulation of cellular response to insulin stimulus	BP
7899	GO:0046906	0.00221307	0.975111	0.999788	1	4	0.57458	316	tetrapyrrole binding	MF
7905	GO:0046915	0.00266078	1	0.99994	1	2	0.07455	41	transition metal ion transmembrane transporter activity	MF
4811	GO:0019756	0.00358097	1	0.999997	1	1	0.00363658	2	cyanogenic glycoside biosynthetic process	BP
6648	GO:0042341	0.00358097	1	0.999997	1	1	0.00363658	2	cyanogenic glycoside metabolic process	BP
10415	GO:0102002	0.00358097	1	0.999997	1	1	0.00363658	2	valine N-monooxygenase (oxime forming) activity	MF
3382	GO:0010243	0.00399891	1	0.999716	1	3	0.325474	179	response to organonitrogen compound	BP
5108	GO:0030410	0.00401815	1	0.999996	1	1	0.00363658	2	nicotianamine synthase activity	MF
5110	GO:0030417	0.00401815	1	0.999996	1	1	0.00363658	2	nicotianamine metabolic process	BP
5111	GO:0030418	0.00401815	1	0.999996	1	1	0.00363658	2	nicotianamine biosynthetic process	BP
9817	GO:0072351	0.00401815	1	0.999996	1	1	0.00363658	2	tricarboxylic acid biosynthetic process	BP
5375	GO:0031214	0.00419261	1	0.999996	1	1	0.00363658	2	biomineral tissue development	BP
6762	GO:0042752	0.00421764	1	0.999878	1	2	0.0890963	49	regulation of circadian rhythm	BP
1277	GO:0005044	0.00439262	1	0.999995	1	1	0.00363658	2	scavenger receptor activity	MF
6514	GO:0038024	0.00439262	1	0.999995	1	1	0.00363658	2	cargo receptor activity	MF
2928	GO:0009607	0.004472	1	0.99917	1	6	1.62192	892	response to biotic stimulus	BP
7490	GO:0045599	0.00447663	1	0.999995	1	1	0.00363658	2	negative regulation of fat cell differentiation	BP
5809	GO:0032869	0.00454813	1	0.999995	1	1	0.00363658	2	cellular response to insulin stimulus	BP
9663	GO:0071375	0.00454813	1	0.999995	1	1	0.00363658	2	cellular response to peptide hormone stimulus	BP
10711	GO:1901653	0.00454813	1	0.999995	1	1	0.00363658	2	cellular response to peptide	BP
2094	GO:0006952	0.0046811	1	0.998997	1	7	2.18377	1201	defense response	BP
7884	GO:0046873	0.00520967	1	0.999593	1	3	0.343657	189	metal ion transmembrane transporter activity	MF
9452	GO:0070544	0.00543641	1	0.99999	1	1	0.00545488	3	histone H3-K36 demethylation	BP
7489	GO:0045598	0.00587499	1	0.999989	1	1	0.00545488	3	regulation of fat cell differentiation	BP
3398	GO:0010266	0.0059571	1	0.999989	1	1	0.00545488	3	response to vitamin B1	BP
6385	GO:0035529	0.00621231	1	0.999988	1	1	0.00545488	3	NADH pyrophosphatase activity	MF
5810	GO:0032870	0.00623075	1	0.999779	1	2	0.110916	61	cellular response to hormone stimulus	BP
10734	GO:1901699	0.0064506	1	0.999767	1	2	0.114552	63	cellular response to nitrogen compound	BP
6792	GO:0042803	0.00659722	1	0.999439	1	3	0.380023	209	protein homodimerization activity	MF
5808	GO:0032868	0.00668248	1	0.999986	1	1	0.00545488	3	response to insulin	BP
283	GO:0000813	0.00671892	1	0.999984	1	1	0.00727317	4	ESCRT I complex	CC
5070	GO:0030278	0.00689573	1	0.999985	1	1	0.00545488	3	regulation of ossification	BP
3799	GO:0015137	0.00691301	1	0.999985	1	1	0.00545488	3	citrate transmembrane transporter activity	MF
6761	GO:0042744	0.00767752	1	0.999695	1	2	0.134554	74	hydrogen peroxide catabolic process	BP
2093	GO:0006950	0.00806872	1	0.997508	1	11	5.11122	2811	response to stress	BP
3803	GO:0015142	0.00899637	1	0.999971	1	1	0.00727317	4	tricarboxylic acid transmembrane transporter activity	MF
1058	GO:0004528	0.00901591	1	0.99997	1	1	0.00727317	4	phosphodiesterase I activity	MF
6760	GO:0042743	0.00946536	1	0.99958	1	2	0.1491	82	hydrogen peroxide metabolic process	BP
2725	GO:0009143	0.010414	1	0.999956	1	1	0.0109098	6	nucleoside triphosphate catabolic process	BP
7929	GO:0046983	0.0109916	1	0.998872	1	3	0.460028	253	protein dimerization activity	MF
3644	GO:0010677	0.0117424	1	0.999944	1	1	0.0109098	6	negative regulation of cellular carbohydrate metabolic process	BP
9858	GO:0072509	0.0120498	1	0.999393	1	2	0.158191	87	divalent inorganic cation transmembrane transporter activity	MF
6991	GO:0043434	0.0123777	1	0.999938	1	1	0.0109098	6	response to peptide hormone	BP
10710	GO:1901652	0.0123777	1	0.999938	1	1	0.0109098	6	response to peptide	BP
9533	GO:0070887	0.0135412	1	0.998499	1	3	0.490939	270	cellular response to chemical stimulus	BP
5179	GO:0030643	0.0135997	1	0.999921	1	1	0.0145463	8	cellular phosphate ion homeostasis	BP
9853	GO:0072502	0.0135997	1	0.999921	1	1	0.0145463	8	cellular trivalent inorganic anion homeostasis	BP
4181	GO:0016323	0.0139411	1	0.999919	1	1	0.012728	7	basolateral plasma membrane	CC
7926	GO:0046975	0.0140843	1	0.999917	1	1	0.012728	7	histone methyltransferase activity (H3-K36 specific)	MF
9883	GO:0072593	0.0144205	1	0.9992	1	2	0.185466	102	reactive oxygen species metabolic process	BP
7979	GO:0047429	0.0154959	1	0.999896	1	1	0.0163646	9	nucleoside-triphosphate diphosphatase activity	MF
4137	GO:0016208	0.0158504	1	0.999891	1	1	0.0163646	9	AMP binding	MF
4945	GO:0022890	0.0159868	1	0.998113	1	3	0.536396	295	inorganic cation transmembrane transporter activity	MF
9754	GO:0071732	0.0160341	1	0.999889	1	1	0.0163646	9	cellular response to nitric oxide	BP
1103	GO:0004601	0.0160367	1	0.999058	1	2	0.200012	110	peroxidase activity	MF
5926	GO:0033273	0.0162248	1	0.999885	1	1	0.0181829	10	response to vitamin	BP
3698	GO:0010906	0.0162975	1	0.999887	1	1	0.0145463	8	regulation of glucose metabolic process	BP
4329	GO:0016684	0.0167467	1	0.998993	1	2	0.205467	113	oxidoreductase activity, acting on peroxide as acceptor	MF
9852	GO:0072501	0.0168784	1	0.999875	1	1	0.0181829	10	cellular divalent inorganic anion homeostasis	BP
7590	GO:0045912	0.0175753	1	0.999866	1	1	0.0163646	9	negative regulation of carbohydrate metabolic process	BP
3720	GO:0010962	0.0178012	1	0.999861	1	1	0.0181829	10	regulation of glucan biosynthetic process	BP
5821	GO:0032885	0.0178012	1	0.999861	1	1	0.0181829	10	regulation of polysaccharide biosynthetic process	BP
3508	GO:0010427	0.0178734	1	0.999859	1	1	0.0200012	11	abscisic acid binding	MF
9709	GO:0071495	0.0180922	1	0.998868	1	2	0.194557	107	cellular response to endogenous stimulus	BP
4267	GO:0016577	0.018146	1	0.999856	1	1	0.0181829	10	histone demethylation	BP
9358	GO:0070076	0.018146	1	0.999856	1	1	0.0181829	10	histone lysine demethylation	BP
10629	GO:1901292	0.0181578	1	0.999856	1	1	0.0181829	10	nucleoside phosphate catabolic process	BP
1335	GO:0005342	0.0183826	1	0.998839	1	2	0.203649	112	organic acid transmembrane transporter activity	MF
7917	GO:0046943	0.0183826	1	0.998839	1	2	0.203649	112	carboxylic acid transmembrane transporter activity	MF
8470	GO:0050896	0.018605	1	0.993116	1	13	7.38045	4059	response to stimulus	BP
4960	GO:0030002	0.0188747	1	0.999842	1	1	0.0200012	11	cellular anion homeostasis	BP
5084	GO:0030320	0.0188747	1	0.999842	1	1	0.0200012	11	cellular monovalent inorganic anion homeostasis	BP
2058	GO:0006879	0.0190313	1	0.99984	1	1	0.0200012	11	cellular iron ion homeostasis	BP
6479	GO:0036294	0.0194291	1	0.999833	1	1	0.0200012	11	cellular response to decreased oxygen levels	BP
9682	GO:0071453	0.0194291	1	0.999833	1	1	0.0200012	11	cellular response to oxygen levels	BP
9683	GO:0071456	0.0194291	1	0.999833	1	1	0.0200012	11	cellular response to hypoxia	BP
9753	GO:0071731	0.0195013	1	0.999832	1	1	0.0200012	11	response to nitric oxide	BP
2104	GO:0006979	0.0200686	1	0.997419	1	3	0.601855	331	response to oxidative stress	BP
6073	GO:0034035	0.0200709	1	0.999823	1	1	0.0181829	10	purine ribonucleoside bisphosphate metabolic process	BP
1831	GO:0006482	0.0202579	1	0.999818	1	1	0.0200012	11	protein demethylation	BP
2390	GO:0008214	0.0202579	1	0.999818	1	1	0.0200012	11	protein dealkylation	BP
2034	GO:0006829	0.0205843	1	0.999812	1	1	0.0200012	11	zinc II ion transport	BP
10829	GO:1902170	0.0207989	1	0.999807	1	1	0.0218195	12	cellular response to reactive nitrogen species	BP
4053	GO:0016020	0.0212761	1	0.991744	1	15	9.18237	5050	membrane	CC
3375	GO:0010232	0.0220989	1	0.999782	1	1	0.0218195	12	vascular transport	BP
3376	GO:0010233	0.0220989	1	0.999782	1	1	0.0218195	12	phloem transport	BP
8163	GO:0048511	0.0223214	1	0.998435	1	2	0.229105	126	rhythmic process	BP
1302	GO:0005199	0.0229784	1	0.999761	1	1	0.0254561	14	structural constituent of cell wall	MF
1264	GO:0004864	0.0233067	1	0.999754	1	1	0.0254561	14	protein phosphatase inhibitor activity	MF
4682	GO:0019212	0.0233067	1	0.999754	1	1	0.0254561	14	phosphatase inhibitor activity	MF
4117	GO:0016138	0.0233467	1	0.999756	1	1	0.0218195	12	glycoside biosynthetic process	BP
3776	GO:0015075	0.0236631	1	0.9955	1	4	1.10007	605	ion transmembrane transporter activity	MF
3103	GO:0009864	0.0236858	1	0.999749	1	1	0.0218195	12	induced systemic resistance, jasmonic acid mediated signaling pathway	BP
1397	GO:0005576	0.0242966	1	0.994301	1	5	1.73283	953	extracellular region	CC
10736	GO:1901701	0.0244872	1	0.998196	1	2	0.236378	130	cellular response to oxygen-containing compound	BP
6791	GO:0042802	0.0245207	1	0.996597	1	3	0.620038	341	identical protein binding	MF
2283	GO:0007584	0.0247807	1	0.99972	1	1	0.0272744	15	response to nutrient	BP
2054	GO:0006873	0.0253664	1	0.998095	1	2	0.252743	139	cellular ion homeostasis	BP
4839	GO:0019840	0.0254703	1	0.999705	1	1	0.0272744	15	isoprenoid binding	MF
5820	GO:0032881	0.0255881	1	0.999702	1	1	0.0272744	15	regulation of polysaccharide metabolic process	BP
9662	GO:0071369	0.0258442	1	0.999699	1	1	0.0236378	13	cellular response to ethylene stimulus	BP
1067	GO:0004551	0.0260729	1	0.99969	1	1	0.0272744	15	nucleotide diphosphatase activity	MF
5004	GO:0030126	0.0262026	1	0.999689	1	1	0.0254561	14	COPI vesicle coat	CC
6208	GO:0034614	0.0262277	1	0.999688	1	1	0.0254561	14	cellular response to reactive oxygen species	BP
6763	GO:0042753	0.026577	1	0.999682	1	1	0.0236378	13	positive regulation of circadian rhythm	BP
4870	GO:0019915	0.0277031	1	0.99965	1	1	0.0272744	15	lipid storage	BP
2502	GO:0008514	0.0281681	1	0.997762	1	2	0.258197	142	organic anion transmembrane transporter activity	MF
2961	GO:0009649	0.0283783	1	0.999633	1	1	0.0272744	15	entrainment of circadian clock	BP
3195	GO:0009986	0.0289223	1	0.999617	1	1	0.0290927	16	cell surface	CC
3801	GO:0015140	0.0292291	1	0.999607	1	1	0.030911	17	malate transmembrane transporter activity	MF
5080	GO:0030308	0.0293944	1	0.999603	1	1	0.030911	17	negative regulation of cell growth	BP
9639	GO:0071310	0.0301659	1	0.997513	1	2	0.260016	143	cellular response to organic substance	BP
6504	GO:0036452	0.0305625	1	0.99957	1	1	0.030911	17	ESCRT complex	CC
4138	GO:0016209	0.0305868	1	0.997458	1	2	0.283654	156	antioxidant activity	MF
1996	GO:0006771	0.0306277	1	0.999568	1	1	0.030911	17	riboflavin metabolic process	BP
4116	GO:0016137	0.0311554	1	0.999555	1	1	0.0290927	16	glycoside metabolic process	BP
6943	GO:0043255	0.0313856	1	0.999547	1	1	0.030911	17	regulation of carbohydrate biosynthetic process	BP
493	GO:0001933	0.0317952	1	0.999533	1	1	0.0327293	18	negative regulation of protein phosphorylation	BP
10504	GO:1900056	0.0319716	1	0.99953	1	1	0.030911	17	negative regulation of leaf senescence	BP
9085	GO:0055082	0.0319849	1	0.997277	1	2	0.285472	157	cellular chemical homeostasis	BP
8508	GO:0051051	0.0335436	1	0.999482	1	1	0.030911	17	negative regulation of transport	BP
5545	GO:0031667	0.0336573	1	0.997055	1	2	0.280017	154	response to nutrient levels	BP
298	GO:0000904	0.0345007	1	0.996939	1	2	0.296382	163	cell morphogenesis involved in differentiation	BP
6643	GO:0042326	0.0348257	1	0.999436	1	1	0.0363658	20	negative regulation of phosphorylation	BP
3895	GO:0015556	0.0354827	1	0.999414	1	1	0.0363658	20	C4-dicarboxylate transmembrane transporter activity	MF
4242	GO:0016491	0.0359145	1	0.989405	1	6	2.56561	1411	oxidoreductase activity	MF
2439	GO:0008324	0.037544	1	0.993853	1	3	0.740045	407	cation transmembrane transporter activity	MF
9559	GO:0070988	0.0392752	1	0.999281	1	1	0.0363658	20	demethylation	BP
6753	GO:0042726	0.0393113	1	0.999278	1	1	0.0381841	21	flavin-containing compound metabolic process	BP
9069	GO:0055062	0.0393967	1	0.999272	1	1	0.0418207	23	phosphate ion homeostasis	BP
9856	GO:0072506	0.0393967	1	0.999272	1	1	0.0418207	23	trivalent inorganic anion homeostasis	BP
6907	GO:0043178	0.0403217	1	0.999237	1	1	0.0418207	23	alcohol binding	MF
1327	GO:0005310	0.0410556	1	0.999209	1	1	0.0418207	23	dicarboxylic acid transmembrane transporter activity	MF
7001	GO:0043467	0.0412364	1	0.999199	1	1	0.0454573	25	regulation of generation of precursor metabolites and energy	BP
6714	GO:0042562	0.0424804	1	0.99915	1	1	0.0454573	25	hormone binding	MF
5932	GO:0033293	0.0427209	1	0.99914	1	1	0.0454573	25	monocarboxylic acid binding	MF
9086	GO:0055083	0.0445383	1	0.999063	1	1	0.0472756	26	monovalent inorganic anion homeostasis	BP
580	GO:0002376	0.0445731	1	0.992191	1	3	0.783684	431	immune system process	BP
4946	GO:0022891	0.0453899	1	0.989408	1	4	1.36372	750	substrate-specific transmembrane transporter activity	MF
3198	GO:0009991	0.0456926	1	0.995272	1	2	0.334566	184	response to extracellular stimulus	BP
10369	GO:0098590	0.0457461	1	0.999013	1	1	0.0454573	25	plasma membrane region	CC
3084	GO:0009835	0.048004	1	0.998903	1	1	0.0563671	31	fruit ripening	BP
9855	GO:0072505	0.0484311	1	0.998887	1	1	0.0509122	28	divalent inorganic anion homeostasis	BP
8529	GO:0051093	0.0497869	1	0.9946	1	2	0.343657	189	negative regulation of developmental process	BP
3101	GO:0009862	0.0501535	1	0.998803	1	1	0.0545488	30	systemic acquired resistance, salicylic acid mediated signaling pathway	BP
3581	GO:0010563	0.0505789	1	0.998786	1	1	0.0509122	28	negative regulation of phosphorus metabolic process	BP
7601	GO:0045936	0.0505789	1	0.998786	1	1	0.0509122	28	negative regulation of phosphate metabolic process	BP
3275	GO:0010091	0.0517661	1	0.998729	1	1	0.0490939	27	trichome branching	BP
9746	GO:0071695	0.0519213	1	0.998713	1	1	0.0600036	33	anatomical structure maturation	BP
3214	GO:0010017	0.0525338	1	0.998689	1	1	0.0509122	28	red or far-red light signaling pathway	BP
9703	GO:0071489	0.0540943	1	0.998607	1	1	0.0527305	29	cellular response to red or far red light	BP
5000	GO:0030120	0.0543114	1	0.998594	1	1	0.0545488	30	vesicle coat	CC
3642	GO:0010675	0.0550864	1	0.998551	1	1	0.0581853	32	regulation of cellular carbohydrate metabolic process	BP
4959	GO:0030001	0.0561244	1	0.993491	1	2	0.389114	214	metal ion transport	BP
6042	GO:0033865	0.0568485	1	0.998457	1	1	0.0563671	31	nucleoside bisphosphate metabolic process	BP
6045	GO:0033875	0.0568485	1	0.998457	1	1	0.0563671	31	ribonucleoside bisphosphate metabolic process	BP
6070	GO:0034032	0.0568485	1	0.998457	1	1	0.0563671	31	purine nucleoside bisphosphate metabolic process	BP
10503	GO:1900055	0.0571996	1	0.998436	1	1	0.0581853	32	regulation of leaf senescence	BP
4997	GO:0030117	0.0581089	1	0.998385	1	1	0.0581853	32	membrane coat	CC
2067	GO:0006890	0.0590583	1	0.99833	1	1	0.0600036	33	retrograde vesicle-mediated transport, Golgi to ER	BP
3750	GO:0014070	0.0602956	1	0.992722	1	2	0.401843	221	response to organic cyclic compound	BP
2068	GO:0006891	0.060924	1	0.998223	1	1	0.0581853	32	intra-Golgi vesicle-mediated transport	BP
7595	GO:0045926	0.0618297	1	0.998165	1	1	0.0636402	35	negative regulation of growth	BP
4678	GO:0019208	0.0619699	1	0.998155	1	1	0.0654585	36	phosphatase regulator activity	MF
4856	GO:0019888	0.0619699	1	0.998155	1	1	0.0654585	36	protein phosphatase regulator activity	MF
10393	GO:0098771	0.0623294	1	0.992335	1	2	0.414571	228	inorganic ion homeostasis	BP
2942	GO:0009627	0.0654364	1	0.997935	1	1	0.0709134	39	systemic acquired resistance	BP
10729	GO:1901681	0.0655195	1	0.997933	1	1	0.0672768	37	sulfur compound binding	MF
1042	GO:0004497	0.0659282	1	0.991633	1	2	0.429117	236	monooxygenase activity	MF
9635	GO:0071281	0.0666956	1	0.997856	1	1	0.0690951	38	cellular response to iron ion	BP
8265	GO:0048831	0.0670984	1	0.991402	1	2	0.414571	228	regulation of shoot system development	BP
2500	GO:0008509	0.0679054	1	0.991239	1	2	0.420025	231	anion transmembrane transporter activity	MF
1647	GO:0006109	0.0707441	1	0.997579	1	1	0.07455	41	regulation of carbohydrate metabolic process	BP
2817	GO:0009309	0.0707639	1	0.997579	1	1	0.0727317	40	amine biosynthetic process	BP
6674	GO:0042401	0.0707639	1	0.997579	1	1	0.0727317	40	cellular biogenic amine biosynthetic process	BP
11282	GO:2000026	0.0709064	1	0.985013	1	3	0.945512	520	regulation of multicellular organismal development	BP
8198	GO:0048573	0.0722192	1	0.997476	1	1	0.07455	41	photoperiodism, flowering	BP
4947	GO:0022892	0.0724674	1	0.980275	1	4	1.59101	875	substrate-specific transporter activity	MF
11313	GO:2000113	0.0742456	1	0.989926	1	2	0.441845	243	negative regulation of cellular macromolecule biosynthetic process	BP
5455	GO:0031400	0.0755349	1	0.997234	1	1	0.0763683	42	negative regulation of protein modification process	BP
556	GO:0002218	0.075636	1	0.997228	1	1	0.07455	41	activation of innate immune response	BP
297	GO:0000902	0.0757435	1	0.989605	1	2	0.452755	249	cell morphogenesis	BP
1375	GO:0005506	0.0766954	1	0.989399	1	2	0.467301	257	iron ion binding	MF
569	GO:0002253	0.0778247	1	0.997061	1	1	0.0763683	42	activation of immune response	BP
8430	GO:0050801	0.0779143	1	0.989134	1	2	0.469119	258	ion homeostasis	BP
5639	GO:0032196	0.0783448	1	0.997016	1	1	0.0818231	45	transposition	BP
3138	GO:0009908	0.0785275	1	0.989	1	2	0.461846	254	flower development	BP
9077	GO:0055072	0.0787734	1	0.996981	1	1	0.0836414	46	iron ion homeostasis	BP
2021	GO:0006811	0.0793447	1	0.982428	1	3	1.03097	567	ion transport	BP
7750	GO:0046434	0.0797772	1	0.996903	1	1	0.0836414	46	organophosphate catabolic process	BP
6883	GO:0043130	0.0798356	1	0.996903	1	1	0.0781866	43	ubiquitin binding	MF
21	GO:0000041	0.0806552	1	0.996832	1	1	0.0854597	47	transition metal ion transport	BP
6204	GO:0034599	0.0811438	1	0.996793	1	1	0.0854597	47	cellular response to oxidative stress	BP
3294	GO:0010114	0.0815826	1	0.996756	1	1	0.087278	48	response to red light	BP
9674	GO:0071417	0.082567	1	0.996682	1	1	0.0800048	44	cellular response to organonitrogen compound	BP
5859	GO:0032989	0.0829324	1	0.988017	1	2	0.476393	262	cellular component morphogenesis	BP
3102	GO:0009863	0.0834156	1	0.996605	1	1	0.0890963	49	salicylic acid mediated signaling pathway	BP
3577	GO:0010558	0.0836139	1	0.987862	1	2	0.472756	260	negative regulation of macromolecule biosynthetic process	BP
9816	GO:0072350	0.0845208	1	0.996511	1	1	0.0909146	50	tricarboxylic acid metabolic process	BP
437	GO:0001666	0.0853985	1	0.996444	1	1	0.0836414	46	response to hypoxia	BP
2960	GO:0009648	0.0855195	1	0.996429	1	1	0.0890963	49	photoperiodism	BP
4802	GO:0019725	0.0866745	1	0.987155	1	2	0.496394	273	cellular homeostasis	BP
10229	GO:0090567	0.0872023	1	0.987032	1	2	0.492757	271	reproductive shoot system development	BP
10715	GO:1901657	0.0879556	1	0.986855	1	2	0.501849	276	glycosyl compound metabolic process	BP
2920	GO:0009585	0.0898464	1	0.996053	1	1	0.087278	48	red, far-red light phototransduction	BP
1472	GO:0005765	0.0898788	1	0.996052	1	1	0.0854597	47	lysosomal membrane	CC
9084	GO:0055081	0.0901127	1	0.996025	1	1	0.0927329	51	anion homeostasis	BP
4562	GO:0018024	0.0903247	1	0.996006	1	1	0.0927329	51	histone-lysine N-methyltransferase activity	MF
1400	GO:0005618	0.0911006	1	0.978622	1	3	1.08916	599	cell wall	CC
5081	GO:0030312	0.0911006	1	0.978622	1	3	1.08916	599	external encapsulating structure	CC
2292	GO:0007602	0.0919048	1	0.995865	1	1	0.0890963	49	phototransduction	BP
8599	GO:0051239	0.09231	1	0.978219	1	3	1.0637	585	regulation of multicellular organismal process	BP
3236	GO:0010039	0.0923727	1	0.995813	1	1	0.100006	55	response to iron ion	BP
4060	GO:0016036	0.0928076	1	0.995781	1	1	0.0909146	50	cellular response to phosphate starvation	BP
6478	GO:0036293	0.0931464	1	0.995749	1	1	0.0909146	50	response to decreased oxygen levels	BP
3007	GO:0009719	0.0939925	1	0.972038	1	4	1.76011	968	response to endogenous stimulus	BP
5418	GO:0031327	0.0944924	1	0.985286	1	2	0.507303	279	negative regulation of cellular biosynthetic process	BP
9435	GO:0070482	0.0951611	1	0.995558	1	1	0.0927329	51	response to oxygen levels	BP
2329	GO:0008081	0.0958239	1	0.995493	1	1	0.0945512	52	phosphoric diester hydrolase activity	MF
7296	GO:0044712	0.096159	1	0.976914	1	3	1.09279	601
3122	GO:0009890	0.0962548	1	0.984851	1	2	0.512758	282	negative regulation of biosynthetic process	BP
3105	GO:0009867	0.0969312	1	0.995385	1	1	0.0963695	53	jasmonic acid mediated signaling pathway	BP
2918	GO:0009583	0.0974385	1	0.995337	1	1	0.0945512	52	detection of light stimulus	BP
6567	GO:0042054	0.0978266	1	0.995295	1	1	0.100006	55	histone methyltransferase activity	MF
5635	GO:0032182	0.0988012	1	0.9952	1	1	0.0981878	54	ubiquitin-like protein binding	MF
9622	GO:0071248	0.0989092	1	0.995187	1	1	0.101824	56	cellular response to metal ion	BP
8596	GO:0051235	0.10072	1	0.995005	1	1	0.101824	56	maintenance of location	BP
6821	GO:0042973	0.100958	1	0.994978	1	1	0.105461	58	glucan endo-1,3-beta-D-glucosidase activity	MF
7288	GO:0044702	0.102521	1	0.968563	1	4	1.78738	983
4941	GO:0022857	0.103026	1	0.968353	1	4	1.81284	997	transmembrane transporter activity	MF
11280	GO:2000024	0.104373	1	0.994627	1	1	0.103643	57	regulation of leaf development	BP
1474	GO:0005769	0.104704	1	0.994591	1	1	0.105461	58	early endosome	CC
1475	GO:0005770	0.104804	1	0.994579	1	1	0.107279	59	late endosome	CC
7366	GO:0045089	0.107112	1	0.994331	1	1	0.109098	60	positive regulation of innate immune response	BP
2022	GO:0006812	0.109083	1	0.981537	1	2	0.572762	315	cation transport	BP
4889	GO:0021700	0.111582	1	0.993824	1	1	0.125462	69	developmental maturation	BP
8121	GO:0048367	0.112116	1	0.980719	1	2	0.570944	314	shoot system development	BP
7906	GO:0046916	0.113628	1	0.993588	1	1	0.129099	71	cellular transition metal ion homeostasis	BP
9619	GO:0071241	0.114681	1	0.993473	1	1	0.120007	66	cellular response to inorganic substance	BP
4162	GO:0016278	0.116646	1	0.993241	1	1	0.121826	67	lysine N-methyltransferase activity	MF
4163	GO:0016279	0.116646	1	0.993241	1	1	0.121826	67	protein-lysine N-methyltransferase activity	MF
8421	GO:0050778	0.116896	1	0.993214	1	1	0.118189	65	positive regulation of immune response	BP
9699	GO:0071482	0.118642	1	0.993002	1	1	0.121826	67	cellular response to light stimulus	BP
9952	GO:0080043	0.119284	1	0.992914	1	1	0.136372	75	quercetin 3-O-glucosyltransferase activity	MF
1270	GO:0004872	0.119675	1	0.978618	1	2	0.581853	320	receptor activity	MF
10735	GO:1901700	0.120289	1	0.960962	1	4	1.94194	1068	response to oxygen-containing compound	BP
602	GO:0002684	0.120905	1	0.992727	1	1	0.121826	67	positive regulation of immune system process	BP
1994	GO:0006767	0.122836	1	0.992482	1	1	0.12728	70	water-soluble vitamin metabolic process	BP
2916	GO:0009581	0.123203	1	0.992439	1	1	0.123644	68	detection of external stimulus	BP
2917	GO:0009582	0.123203	1	0.992439	1	1	0.123644	68	detection of abiotic stimulus	BP
2972	GO:0009664	0.123981	1	0.992331	1	1	0.136372	75	plant-type cell wall organization	BP
3927	GO:0015698	0.126443	1	0.992015	1	1	0.13819	76	inorganic anion transport	BP
5660	GO:0032269	0.126949	1	0.991955	1	1	0.130917	72	negative regulation of cellular protein metabolic process	BP
3099	GO:0009860	0.127563	1	0.991868	1	1	0.140008	77	pollen tube growth	BP
7307	GO:0044765	0.127885	1	0.951909	1	5	2.69289	1481
492	GO:0001932	0.129397	1	0.991632	1	1	0.132735	73	regulation of protein phosphorylation	BP
1301	GO:0005198	0.130458	1	0.975462	1	2	0.687314	378	structural molecule activity	MF
2066	GO:0006888	0.130701	1	0.991458	1	1	0.132735	73	ER to Golgi vesicle-mediated transport	BP
8426	GO:0050793	0.131334	1	0.963921	1	3	1.24189	683	regulation of developmental process	BP
8768	GO:0051716	0.132021	1	0.955695	1	4	1.89284	1041	cellular response to stimulus	BP
642	GO:0003006	0.132747	1	0.955359	1	4	1.96012	1078	developmental process involved in reproduction	BP
7487	GO:0045596	0.133677	1	0.991052	1	1	0.136372	75	negative regulation of cell differentiation	BP
9695	GO:0071478	0.133681	1	0.991049	1	1	0.13819	76	cellular response to radiation	BP
1294	GO:0005102	0.13531	1	0.990823	1	1	0.140008	77	receptor binding	MF
2723	GO:0009141	0.135796	1	0.990747	1	1	0.150918	83	nucleoside triphosphate metabolic process	BP
2096	GO:0006955	0.136534	1	0.973624	1	2	0.641857	353	immune response	BP
8285	GO:0048878	0.138429	1	0.973036	1	2	0.658222	362	chemical homeostasis	BP
2415	GO:0008276	0.139198	1	0.990269	1	1	0.145463	80	protein methyltransferase activity	MF
10915	GO:1902578	0.140213	1	0.945712	1	5	2.76926	1523
3854	GO:0015238	0.140791	1	0.990034	1	1	0.150918	83	drug transmembrane transporter activity	MF
8241	GO:0048731	0.140848	1	0.97228	1	2	0.654585	360	system development	BP
10046	GO:0080167	0.141879	1	0.98987	1	1	0.158191	87	response to karrikin	BP
1900	GO:0006576	0.142019	1	0.989851	1	1	0.156373	86	cellular biogenic amine metabolic process	BP
7161	GO:0044106	0.142019	1	0.989851	1	1	0.156373	86	cellular amine metabolic process	BP
10216	GO:0090484	0.142707	1	0.989752	1	1	0.152737	84	drug transporter activity	MF
420	GO:0001558	0.142721	1	0.989747	1	1	0.156373	86	regulation of cell growth	BP
1399	GO:0005615	0.14515	1	0.989379	1	1	0.165465	91	extracellular space	CC
7365	GO:0045088	0.148257	1	0.988913	1	1	0.156373	86	regulation of innate immune response	BP
8605	GO:0051248	0.148564	1	0.988868	1	1	0.152737	84	negative regulation of protein metabolic process	BP
1993	GO:0006766	0.150621	1	0.988543	1	1	0.16001	88	vitamin metabolic process	BP
5415	GO:0031324	0.150974	1	0.969024	1	2	0.674586	371	negative regulation of cellular metabolic process	BP
2926	GO:0009605	0.151114	1	0.946703	1	4	2.08376	1146	response to external stimulus	BP
8216	GO:0048608	0.152467	1	0.968529	1	2	0.694588	382	reproductive structure development	BP
4911	GO:0022414	0.153704	1	0.945447	1	4	2.07467	1141	reproductive process	BP
6642	GO:0042325	0.15378	1	0.988043	1	1	0.16001	88	regulation of phosphorylation	BP
568	GO:0002252	0.154685	1	0.987899	1	1	0.158191	87	immune effector process	BP
3230	GO:0010033	0.154823	1	0.944899	1	4	2.12558	1169	response to organic substance	BP
1261	GO:0004857	0.156032	1	0.987667	1	1	0.176374	97	enzyme inhibitor activity	MF
2056	GO:0006875	0.156254	1	0.987632	1	1	0.174556	96	cellular metal ion homeostasis	BP
3001	GO:0009705	0.158019	1	0.987345	1	1	0.170919	94	plant-type vacuole membrane	CC
2469	GO:0008422	0.158345	1	0.987294	1	1	0.167283	92	beta-glucosidase activity	MF
1057	GO:0004527	0.160569	1	0.986917	1	1	0.174556	96	exonuclease activity	MF
370	GO:0001101	0.161018	1	0.951544	1	3	1.41827	780	response to acid chemical	BP
8419	GO:0050776	0.161365	1	0.986786	1	1	0.170919	94	regulation of immune response	BP
479	GO:0001871	0.163633	1	0.986396	1	1	0.176374	97	pattern binding	MF
5058	GO:0030247	0.163633	1	0.986396	1	1	0.176374	97	polysaccharide binding	MF
2364	GO:0008170	0.16537	1	0.986094	1	1	0.178193	98	N-methyltransferase activity	MF
3156	GO:0009932	0.165899	1	0.985997	1	1	0.185466	102	cell tip growth	BP
4373	GO:0016765	0.168782	1	0.985482	1	1	0.196376	108	transferase activity, transferring alkyl or aryl (other than methyl) groups	MF
2302	GO:0007623	0.169513	1	0.985362	1	1	0.181829	100	circadian rhythm	BP
8212	GO:0048588	0.170686	1	0.985143	1	1	0.194557	107	developmental cell growth	BP
1536	GO:0005886	0.172189	1	0.918698	1	7	4.65119	2558	plasma membrane	CC
1304	GO:0005215	0.175616	1	0.934459	1	4	2.20559	1213	transporter activity	MF
8738	GO:0051606	0.177268	1	0.983936	1	1	0.190921	105	detection of stimulus	BP
5434	GO:0031349	0.177912	1	0.983815	1	1	0.190921	105	positive regulation of defense response	BP
11222	GO:1990267	0.178079	1	0.983775	1	1	0.20183	111	response to transition metal nanoparticle	BP
2020	GO:0006810	0.179154	1	0.919007	1	6	3.83841	2111	transport	BP
9081	GO:0055076	0.182044	1	0.983012	1	1	0.210922	116	transition metal ion homeostasis	BP
5457	GO:0031406	0.183656	1	0.982709	1	1	0.196376	108	carboxylic acid binding	MF
6906	GO:0043177	0.183656	1	0.982709	1	1	0.196376	108	organic acid binding	MF
2802	GO:0009267	0.187025	1	0.982043	1	1	0.198194	109	cellular response to starvation	BP
3032	GO:0009753	0.18799	1	0.981839	1	1	0.214558	118	response to jasmonic acid	BP
3345	GO:0010200	0.188525	1	0.98173	1	1	0.216377	119	response to chitin	BP
4014	GO:0015926	0.191278	1	0.981181	1	1	0.203649	112	glucosidase activity	MF
4688	GO:0019220	0.191882	1	0.981058	1	1	0.203649	112	regulation of phosphate metabolic process	BP
8558	GO:0051174	0.191882	1	0.981058	1	1	0.203649	112	regulation of phosphorus metabolic process	BP
3011	GO:0009725	0.192965	1	0.936886	1	3	1.53646	845	response to hormone	BP
8595	GO:0051234	0.193249	1	0.910603	1	6	3.92569	2159	establishment of localization	BP
3606	GO:0010605	0.193358	1	0.953841	1	2	0.785502	432	negative regulation of macromolecule metabolic process	BP
2816	GO:0009308	0.194908	1	0.98042	1	1	0.220013	121	amine metabolic process	BP
600	GO:0002682	0.196276	1	0.980139	1	1	0.210922	116	regulation of immune system process	BP
6615	GO:0042221	0.196336	1	0.915066	1	5	3.16928	1743	response to chemical	BP
2951	GO:0009639	0.198516	1	0.979658	1	1	0.220013	121	response to red or far red light	BP
4961	GO:0030003	0.199193	1	0.979511	1	1	0.22365	123	cellular cation homeostasis	BP
3031	GO:0009751	0.199361	1	0.979474	1	1	0.225468	124	response to salicylic acid	BP
8583	GO:0051213	0.202113	1	0.97888	1	1	0.225468	124	dioxygenase activity	MF
8372	GO:0050660	0.203808	1	0.978508	1	1	0.227287	125	flavin adenine dinucleotide binding	MF
7651	GO:0046128	0.207115	1	0.977767	1	1	0.240015	132	purine ribonucleoside metabolic process	BP
2965	GO:0009653	0.208635	1	0.947765	1	2	0.836414	460	anatomical structure morphogenesis	BP
5547	GO:0031669	0.209779	1	0.977178	1	1	0.22365	123	cellular response to nutrient levels	BP
6626	GO:0042278	0.210027	1	0.977108	1	1	0.243651	134	purine nucleoside metabolic process	BP
6726	GO:0042594	0.211067	1	0.976882	1	1	0.227287	125	response to starvation	BP
8077	GO:0048193	0.215706	1	0.975806	1	1	0.230923	127	Golgi vesicle transport	BP
145	GO:0000302	0.216008	1	0.975723	1	1	0.249106	137	response to reactive oxygen species	BP
3184	GO:0009968	0.217436	1	0.975389	1	1	0.245469	135	negative regulation of signal transduction	BP
7246	GO:0044433	0.219458	1	0.974908	1	1	0.245469	135	cytoplasmic vesicle part	CC
6224	GO:0034655	0.219915	1	0.974795	1	1	0.250924	138	nucleobase-containing compound catabolic process	BP
3010	GO:0009723	0.22006	1	0.974762	1	1	0.249106	137	response to ethylene	BP
3067	GO:0009814	0.220847	1	0.974574	1	1	0.247288	136	defense response, incompatible interaction	BP
2904	GO:0009555	0.224931	1	0.973577	1	1	0.252743	139	pollen development	BP
4261	GO:0016570	0.226717	1	0.973142	1	1	0.243651	134	histone modification	BP
8601	GO:0051241	0.227489	1	0.972949	1	1	0.245469	135	negative regulation of multicellular organismal process	BP
4956	GO:0023057	0.228183	1	0.972767	1	1	0.258197	142	negative regulation of signaling	BP
2281	GO:0007568	0.228873	1	0.972586	1	1	0.270926	149	aging	BP
8562	GO:0051179	0.230168	1	0.887548	1	6	4.14571	2280	localization	BP
3626	GO:0010648	0.231838	1	0.971842	1	1	0.261834	144	negative regulation of cell communication	BP
7486	GO:0045595	0.233588	1	0.971398	1	1	0.258197	142	regulation of cell differentiation	BP
3868	GO:0015297	0.234293	1	0.971211	1	1	0.265471	146	antiporter activity	MF
9119	GO:0060089	0.234555	1	0.936743	1	2	0.892781	491	molecular transducer activity	MF
8271	GO:0048856	0.234629	1	0.901901	1	4	2.44742	1346	anatomical structure development	BP
2732	GO:0009150	0.235021	1	0.971019	1	1	0.272744	150	purine ribonucleotide metabolic process	BP
3124	GO:0009892	0.235759	1	0.936208	1	2	0.898236	494	negative regulation of metabolic process	BP
5454	GO:0031399	0.238303	1	0.970172	1	1	0.260016	143	regulation of protein modification process	BP
1665	GO:0006163	0.240289	1	0.969634	1	1	0.280017	154	purine nucleotide metabolic process	BP
9610	GO:0071214	0.246219	1	0.968044	1	1	0.270926	149	cellular response to abiotic stimulus	BP
6724	GO:0042592	0.247037	1	0.931108	1	2	0.956422	526	homeostatic process	BP
8506	GO:0051049	0.248857	1	0.967315	1	1	0.27638	152	regulation of transport	BP
1478	GO:0005774	0.249222	1	0.930103	1	2	0.952785	524	vacuolar membrane	CC
5546	GO:0031668	0.251021	1	0.966713	1	1	0.278199	153	cellular response to extracellular stimulus	BP
2711	GO:0009119	0.254914	1	0.965604	1	1	0.296382	163	ribonucleoside metabolic process	BP
3052	GO:0009791	0.256006	1	0.926933	1	2	0.990969	545	post-embryonic development	BP
10717	GO:1901659	0.257624	1	0.964823	1	1	0.305473	168	glycosyl compound biosynthetic process	BP
9072	GO:0055065	0.263167	1	0.963204	1	1	0.30911	170	metal ion homeostasis	BP
9745	GO:0071669	0.264264	1	0.962878	1	1	0.310928	171	plant-type cell wall organization or biogenesis	BP
3120	GO:0009888	0.264631	1	0.962785	1	1	0.28729	158	tissue development	BP
7250	GO:0044437	0.265521	1	0.92239	1	2	1.00006	550	vacuolar part	CC
5697	GO:0032403	0.267209	1	0.962004	1	1	0.303655	167	protein complex binding	MF
9710	GO:0071496	0.267795	1	0.96183	1	1	0.300018	165	cellular response to external stimulus	BP
3139	GO:0009909	0.268073	1	0.961742	1	1	0.305473	168	regulation of flower development	BP
1379	GO:0005515	0.268516	1	0.881335	1	4	2.5947	1427	protein binding	MF
10606	GO:1901135	0.269743	1	0.920334	1	2	1.01279	557	carbohydrate derivative metabolic process	BP
7273	GO:0044550	0.270137	1	0.961104	1	1	0.325474	179	secondary metabolite biosynthetic process	BP
2794	GO:0009259	0.273953	1	0.959935	1	1	0.320019	176	ribonucleotide metabolic process	BP
3077	GO:0009826	0.274782	1	0.959678	1	1	0.320019	176	unidimensional cell growth	BP
1537	GO:0005887	0.278013	1	0.958664	1	1	0.325474	179	integral component of plasma membrane	CC
7191	GO:0044248	0.280279	1	0.890147	1	3	1.82557	1004	cellular catabolic process	BP
10368	GO:0098589	0.284955	1	0.912733	1	2	1.03461	569	membrane region	CC
1633	GO:0006091	0.287547	1	0.955586	1	1	0.343657	189	generation of precursor metabolites and energy	BP
2708	GO:0009116	0.28811	1	0.955401	1	1	0.343657	189	nucleoside metabolic process	BP
10359	GO:0098542	0.288445	1	0.910941	1	2	1.06734	587	defense response to other organism	BP
7846	GO:0046700	0.291538	1	0.954264	1	1	0.345475	190	heterocycle catabolic process	BP
7201	GO:0044270	0.291711	1	0.954208	1	1	0.343657	189	cellular nitrogen compound catabolic process	BP
4795	GO:0019693	0.292268	1	0.95402	1	1	0.347294	191	ribose phosphate metabolic process	BP
1734	GO:0006310	0.294326	1	0.953335	1	1	0.336384	185	DNA recombination	BP
5818	GO:0032879	0.298781	1	0.951815	1	1	0.340021	187	regulation of localization	BP
9862	GO:0072521	0.299603	1	0.951518	1	1	0.363658	200	purine-containing compound metabolic process	BP
6329	GO:0035251	0.299761	1	0.951462	1	1	0.365477	201	UDP-glucosyltransferase activity	MF
5734	GO:0032502	0.299828	1	0.840141	1	6	4.52937	2491	developmental process	BP
8085	GO:0048229	0.301908	1	0.950724	1	1	0.356385	196	gametophyte development	BP
1815	GO:0006457	0.302361	1	0.950561	1	1	0.363658	200	protein folding	BP
9198	GO:0060560	0.304301	1	0.949881	1	1	0.365477	201	developmental growth involved in morphogenesis	BP
7807	GO:0046527	0.304784	1	0.949707	1	1	0.37275	205	glucosyltransferase activity	MF
7253	GO:0044440	0.305051	1	0.949623	1	1	0.356385	196	endosomal part	CC
2184	GO:0007154	0.311285	1	0.947393	1	1	0.363658	200	cell communication	BP
8446	GO:0050832	0.311828	1	0.947186	1	1	0.381841	210	defense response to fungus	BP
9083	GO:0055080	0.312571	1	0.946918	1	1	0.380023	209	cation homeostasis	BP
2008	GO:0006790	0.315596	1	0.945822	1	1	0.365477	201	sulfur compound metabolic process	BP
3019	GO:0009738	0.318204	1	0.944842	1	1	0.392751	216	abscisic acid-activated signaling pathway	BP
7580	GO:0045892	0.321848	1	0.943485	1	1	0.38366	211	negative regulation of transcription, DNA-templated	BP
2574	GO:0008757	0.323598	1	0.942823	1	1	0.385478	212	S-adenosylmethionine-dependent methyltransferase activity	MF
4282	GO:0016614	0.328431	1	0.940966	1	1	0.400024	220	oxidoreductase activity, acting on CH-OH group of donors	MF
1377	GO:0005509	0.329252	1	0.940641	1	1	0.412752	227	calcium ion binding	MF
11056	GO:1903507	0.339514	1	0.936592	1	1	0.409116	225	negative regulation of nucleic acid-templated transcription	BP
9808	GO:0072330	0.339938	1	0.936421	1	1	0.409116	225	monocarboxylic acid biosynthetic process	BP
10935	GO:1902679	0.340876	1	0.936042	1	1	0.410934	226	negative regulation of RNA biosynthetic process	BP
2423	GO:0008289	0.344744	1	0.934467	1	1	0.410934	226	lipid binding	MF
7234	GO:0044421	0.345303	1	0.934237	1	1	0.410934	226	extracellular region part	CC
4754	GO:0019439	0.345959	1	0.933958	1	1	0.427299	235	aromatic compound catabolic process	BP
2028	GO:0006820	0.347812	1	0.933196	1	1	0.420025	231	anion transport	BP
10645	GO:1901361	0.35055	1	0.932048	1	1	0.432754	238	organic cyclic compound catabolic process	BP
2870	GO:0009505	0.35666	1	0.92946	1	1	0.432754	238	plant-type cell wall	CC
8610	GO:0051253	0.357546	1	0.929079	1	1	0.434572	239	negative regulation of RNA metabolic process	BP
4807	GO:0019748	0.35925	1	0.928332	1	1	0.45821	252	secondary metabolic process	BP
8213	GO:0048589	0.365226	1	0.925725	1	1	0.452755	249	developmental growth	BP
4260	GO:0016569	0.369242	1	0.923955	1	1	0.429117	236	covalent chromatin modification	BP
3769	GO:0015031	0.377228	1	0.859895	1	2	1.28371	706	protein transport	BP
3232	GO:0010035	0.379228	1	0.858612	1	2	1.34008	737	response to inorganic substance	BP
8208	GO:0048584	0.379401	1	0.919304	1	1	0.469119	258	positive regulation of response to stimulus	BP
10367	GO:0098588	0.379596	1	0.80473	1	4	3.06382	1685	bounding membrane of organelle	CC
11337	GO:2000241	0.3809	1	0.918606	1	1	0.472756	260	regulation of reproductive process	BP
3033	GO:0009755	0.384872	1	0.854982	1	2	1.35645	746	hormone-mediated signaling pathway	BP
4067	GO:0016049	0.388004	1	0.915247	1	1	0.489121	269	cell growth	BP
4259	GO:0016568	0.388507	1	0.915023	1	1	0.460028	253
8279	GO:0048869	0.389589	1	0.851922	1	2	1.32372	728	cellular developmental process	BP
8209	GO:0048585	0.390366	1	0.914118	1	1	0.483666	266	negative regulation of response to stimulus	BP
5327	GO:0031090	0.390437	1	0.781852	1	5	4.03661	2220	organelle membrane	CC
7599	GO:0045934	0.39234	1	0.913164	1	1	0.485484	267	negative regulation of nucleobase-containing compound metabolic process	BP
8207	GO:0048583	0.39356	1	0.849316	1	2	1.32917	731	regulation of response to stimulus	BP
8170	GO:0048523	0.396412	1	0.847433	1	2	1.31826	725	negative regulation of cellular process	BP
2937	GO:0009620	0.397387	1	0.910685	1	1	0.512758	282	response to fungus	BP
7396	GO:0045184	0.397718	1	0.846563	1	2	1.33463	734	establishment of protein localization	BP
5052	GO:0030234	0.397736	1	0.910522	1	1	0.496394	273	enzyme regulator activity	MF
2850	GO:0009414	0.398444	1	0.910161	1	1	0.518213	285	response to water deprivation	BP
4334	GO:0016705	0.400952	1	0.908919	1	1	0.512758	282	oxidoreductase activity, acting on paired donors, with incorporation or reduction of molecular oxygen	MF
2851	GO:0009415	0.401734	1	0.908524	1	1	0.523668	288	response to water	BP
5432	GO:0031347	0.405117	1	0.906831	1	1	0.51094	281	regulation of defense response	BP
2379	GO:0008194	0.408005	1	0.905357	1	1	0.525486	289	UDP-glycosyltransferase activity	MF
7309	GO:0044767	0.411699	1	0.764817	1	5	4.17298	2295
6899	GO:0043168	0.412755	1	0.744542	1	7	6.00036	3300	anion binding	MF
8556	GO:0051172	0.413778	1	0.902389	1	1	0.520032	286	negative regulation of nitrogen compound metabolic process	BP
2336	GO:0008104	0.420172	1	0.831262	1	2	1.40008	770	protein localization	BP
2362	GO:0008168	0.421542	1	0.898298	1	1	0.530941	292	methyltransferase activity	MF
8642	GO:0051301	0.422328	1	0.897883	1	1	0.523668	288	cell division	BP
8062	GO:0048046	0.423247	1	0.897367	1	1	0.570944	314	apoplast	CC
8767	GO:0051707	0.423311	1	0.829059	1	2	1.44918	797	response to other organism	BP
2709	GO:0009117	0.423616	1	0.897179	1	1	0.550942	303	nucleotide metabolic process	BP
3862	GO:0015291	0.423893	1	0.897036	1	1	0.541851	298	secondary active transmembrane transporter activity	MF
6542	GO:0040008	0.425841	1	0.895981	1	1	0.554579	305	regulation of growth	BP
1990	GO:0006753	0.42663	1	0.895553	1	1	0.556397	306	nucleoside phosphate metabolic process	BP
5659	GO:0032268	0.43408	1	0.891482	1	1	0.536396	295	regulation of cellular protein metabolic process	BP
7292	GO:0044707	0.436974	1	0.782542	1	3	2.42196	1332
5733	GO:0032501	0.43754	1	0.782098	1	3	2.42378	1333	multicellular organismal process	BP
4355	GO:0016741	0.438725	1	0.888877	1	1	0.558216	307	transferase activity, transferring one-carbon groups	MF
1738	GO:0006325	0.439583	1	0.888401	1	1	0.545488	300	chromatin organization	BP
4054	GO:0016021	0.439629	1	0.714969	1	8	7.22407	3973	integral component of membrane	CC
5870	GO:0033036	0.445018	1	0.813472	1	2	1.47463	811	macromolecule localization	BP
6919	GO:0043207	0.449663	1	0.810039	1	2	1.52737	840	response to external biotic stimulus	BP
8374	GO:0050662	0.456641	1	0.878494	1	1	0.601855	331	coenzyme binding	MF
10608	GO:1901137	0.457008	1	0.878275	1	1	0.603673	332	carbohydrate derivative biosynthetic process	BP
5379	GO:0031226	0.457055	1	0.878246	1	1	0.605491	333	intrinsic component of plasma membrane	CC
3617	GO:0010629	0.458646	1	0.877302	1	1	0.594581	327	negative regulation of gene expression	BP
5984	GO:0033554	0.462175	1	0.800656	1	2	1.48191	815	cellular response to stress	BP
6759	GO:0042742	0.462325	1	0.87508	1	1	0.614583	338	defense response to bacterium	BP
7364	GO:0045087	0.464358	1	0.873846	1	1	0.614583	338	innate immune response	BP
7238	GO:0044425	0.466721	1	0.685676	1	9	8.35869	4597	membrane part	CC
3182	GO:0009966	0.467221	1	0.872093	1	1	0.621856	342	regulation of signal transduction	BP
3018	GO:0009737	0.468181	1	0.871495	1	1	0.63822	351	response to abscisic acid	BP
7336	GO:0044877	0.471291	1	0.869584	1	1	0.610946	336	macromolecular complex binding	MF
6541	GO:0040007	0.47464	1	0.867483	1	1	0.630947	347	growth	BP
8204	GO:0048580	0.475772	1	0.866772	1	1	0.630947	347	regulation of post-embryonic development	BP
4953	GO:0023051	0.476719	1	0.86617	1	1	0.640039	352	regulation of signaling	BP
8603	GO:0051246	0.479055	1	0.864703	1	1	0.610946	336	regulation of protein metabolic process	BP
4238	GO:0016482	0.482403	1	0.862557	1	1	0.623674	343	cytosolic transport	BP
5057	GO:0030246	0.484513	1	0.861181	1	1	0.656403	361	carbohydrate binding	MF
3624	GO:0010646	0.486567	1	0.85985	1	1	0.656403	361	regulation of cell communication	BP
6454	GO:0036094	0.487296	1	0.67922	1	7	6.40766	3524	small molecule binding	MF
1068	GO:0004553	0.488977	1	0.858276	1	1	0.656403	361	hydrolase activity, hydrolyzing O-glycosyl compounds	MF
2064	GO:0006886	0.489249	1	0.858105	1	1	0.641857	353	intracellular protein transport	BP
2660	GO:0009056	0.490786	1	0.738366	1	3	2.58561	1422	catabolic process	BP
3235	GO:0010038	0.493811	1	0.855074	1	1	0.685496	377	response to metal ion	BP
6898	GO:0043167	0.494371	1	0.650591	1	12	11.4243	6283	ion binding	MF
5377	GO:0031224	0.496752	1	0.663562	1	8	7.56228	4159	intrinsic component of membrane	CC
1473	GO:0005768	0.50171	1	0.849772	1	1	0.667313	367	endosome	CC
6900	GO:0043169	0.501774	1	0.665893	1	7	6.61676	3639	cation binding	MF
9089	GO:0055086	0.504915	1	0.847567	1	1	0.701861	386	nucleobase-containing small molecule metabolic process	BP
6719	GO:0042578	0.506163	1	0.846714	1	1	0.689133	379	phosphoric ester hydrolase activity	MF
4395	GO:0016798	0.513004	1	0.841947	1	1	0.705497	388	hydrolase activity, acting on glycosyl bonds	MF
4368	GO:0016758	0.513815	1	0.84137	1	1	0.720044	396	transferase activity, transferring hexosyl groups	MF
10307	GO:0097305	0.514498	1	0.840885	1	1	0.727317	400	response to alcohol	BP
8765	GO:0051704	0.518525	1	0.755311	1	2	1.73101	952	multi-organism process	BP
2936	GO:0009617	0.519257	1	0.837501	1	1	0.730953	402	response to bacterium	BP
10022	GO:0080134	0.530595	1	0.829254	1	1	0.732772	403	regulation of response to stress	BP
9332	GO:0065008	0.538925	1	0.737633	1	2	1.77465	976	regulation of biological quality	BP
5758	GO:0032559	0.54022	1	0.651292	1	5	4.72029	2596	adenyl ribonucleotide binding	MF
8541	GO:0051128	0.541776	1	0.820851	1	1	0.743681	409	regulation of cellular component organization	BP
4133	GO:0016192	0.541857	1	0.820786	1	1	0.750955	413	vesicle-mediated transport	BP
5154	GO:0030554	0.541868	1	0.649713	1	5	4.72938	2601	adenyl nucleotide binding	MF
9722	GO:0071555	0.545086	1	0.818299	1	1	0.776411	427	cell wall organization	BP
7904	GO:0046914	0.545679	1	0.689205	1	3	2.83654	1560	transition metal ion binding	MF
6992	GO:0043436	0.553393	1	0.724667	1	2	1.80738	994	oxoacid metabolic process	BP
2191	GO:0007165	0.557758	1	0.677807	1	3	2.87654	1582	signal transduction	BP
1626	GO:0006082	0.559351	1	0.719221	1	2	1.82738	1005	organic acid metabolic process	BP
682	GO:0003700	0.56369	1	0.715207	1	2	1.91284	1052	DNA binding transcription factor activity	MF
2224	GO:0007275	0.56452	1	0.80289	1	1	0.825505	454	multicellular organism development	BP
356	GO:0001071	0.56481	1	0.714168	1	2	1.91648	1054
8167	GO:0048519	0.567254	1	0.711906	1	2	1.81284	997	negative regulation of biological process	BP
6066	GO:0033993	0.572198	1	0.796563	1	1	0.852779	469	response to lipid	BP
7267	GO:0044459	0.57317	1	0.795762	1	1	0.832778	458	plasma membrane part	CC
2943	GO:0009628	0.574121	1	0.662016	1	3	2.96382	1630	response to abiotic stimulus	BP
5794	GO:0032787	0.575369	1	0.793919	1	1	0.841869	463	monocarboxylic acid metabolic process	BP
7411	GO:0045229	0.576748	1	0.792756	1	1	0.852779	469	external encapsulating structure organization	BP
8057	GO:0048037	0.578204	1	0.791527	1	1	0.852779	469	cofactor binding	MF
2912	GO:0009570	0.584496	1	0.786161	1	1	0.850961	468	chloroplast stroma	CC
10688	GO:1901564	0.585656	1	0.694421	1	2	1.91466	1053	organonitrogen compound metabolic process	BP
4071	GO:0016053	0.585659	1	0.785157	1	1	0.854597	470	organic acid biosynthetic process	BP
7730	GO:0046394	0.585659	1	0.785157	1	1	0.854597	470	carboxylic acid biosynthetic process	BP
2891	GO:0009532	0.586416	1	0.784502	1	1	0.856416	471	plastid stroma	CC
8166	GO:0048518	0.592771	1	0.687497	1	2	1.92375	1058	positive regulation of biological process	BP
4930	GO:0022804	0.604859	1	0.768107	1	1	0.918237	505	active transmembrane transporter activity	MF
483	GO:0001883	0.61123	1	0.580252	1	5	5.08394	2796	purine nucleoside binding	MF
5753	GO:0032550	0.61123	1	0.580252	1	5	5.08394	2796	purine ribonucleoside binding	MF
5752	GO:0032549	0.613745	1	0.577617	1	5	5.10031	2805	ribonucleoside binding	MF
2356	GO:0008150	0.614211	1	0.578068	1	25	24.9597	13727	biological_process	BP
482	GO:0001882	0.61458	1	0.576741	1	5	5.10395	2807	nucleoside binding	MF
9721	GO:0071554	0.616285	1	0.757527	1	1	0.943694	519	cell wall organization or biogenesis	BP
2852	GO:0009416	0.616382	1	0.757433	1	1	0.954603	525	response to light stimulus	BP
1477	GO:0005773	0.616813	1	0.757033	1	1	0.940057	517	vacuole	CC
5756	GO:0032555	0.617509	1	0.57366	1	5	5.11849	2815	purine ribonucleotide binding	MF
4518	GO:0017076	0.619027	1	0.572059	1	5	5.12758	2820	purine nucleotide binding	MF
4064	GO:0016043	0.62332	1	0.585358	1	4	4.11843	2265	cellular component organization	BP
67	GO:0000139	0.625568	1	0.748691	1	1	0.940057	517	Golgi membrane	CC
86	GO:0000166	0.626712	1	0.551158	1	6	6.19492	3407	nucleotide binding	MF
10626	GO:1901265	0.626712	1	0.551158	1	6	6.19492	3407	nucleoside phosphate binding	MF
9747	GO:0071702	0.629783	1	0.649908	1	2	2.07649	1142	organic substance transport	BP
5755	GO:0032553	0.630166	1	0.560211	1	5	5.18941	2854	ribonucleotide binding	MF
10918	GO:1902582	0.632252	1	0.742181	1	1	0.950967	523
1491	GO:0005789	0.640538	1	0.733935	1	1	0.985514	542	endoplasmic reticulum membrane	CC
10314	GO:0097367	0.643997	1	0.545263	1	5	5.27123	2899	carbohydrate derivative binding	MF
4367	GO:0016757	0.647873	1	0.726477	1	1	1.01279	557	transferase activity, transferring glycosyl groups	MF
2822	GO:0009314	0.648622	1	0.725701	1	1	1.03643	570	response to radiation	BP
10647	GO:1901363	0.65305	1	0.490982	1	12	12.5335	6893	heterocyclic compound binding	MF
10286	GO:0097159	0.654453	1	0.489459	1	12	12.5426	6898	organic cyclic compound binding	MF
9771	GO:0071840	0.65986	1	0.545579	1	4	4.31117	2371	cellular component organization or biogenesis	BP
4786	GO:0019637	0.663307	1	0.710287	1	1	1.05643	581	organophosphate metabolic process	BP
10921	GO:1902589	0.666906	1	0.70642	1	1	1.03824	571
10690	GO:1901566	0.669054	1	0.704077	1	1	1.07643	592	organonitrogen compound biosynthetic process	BP
7883	GO:0046872	0.669385	1	0.504496	1	6	6.58222	3620	metal ion binding	MF
7286	GO:0044699	0.678863	1	0.461133	1	13	13.6899	7529
7294	GO:0044710	0.683909	1	0.488054	1	6	6.60585	3633
1485	GO:0005783	0.688363	1	0.682476	1	1	1.12734	620	endoplasmic reticulum	CC
7209	GO:0044283	0.695901	1	0.673716	1	1	1.16007	638	small molecule biosynthetic process	BP
7900	GO:0046907	0.701144	1	0.667525	1	1	1.14371	629	intracellular transport	BP
7244	GO:0044431	0.70514	1	0.662732	1	1	1.17462	646	Golgi apparatus part	CC
1382	GO:0005524	0.720708	1	0.474509	1	4	4.64392	2554	ATP binding	MF
2871	GO:0009506	0.720933	1	0.643257	1	1	1.26008	693	plasmodesma	CC
7245	GO:0044432	0.723907	1	0.639502	1	1	1.23462	679	endoplasmic reticulum part	CC
7050	GO:0043565	0.724835	1	0.638308	1	1	1.28917	709	sequence-specific DNA binding	MF
1540	GO:0005911	0.729122	1	0.632813	1	1	1.28735	708	cell-cell junction	CC
1696	GO:0006259	0.736903	1	0.622668	1	1	1.26735	697	DNA metabolic process	BP
4979	GO:0030054	0.740671	1	0.617654	1	1	1.32917	731	cell junction	CC
7200	GO:0044267	0.740886	1	0.475182	1	3	3.74023	2057	cellular protein metabolic process	BP
1396	GO:0005575	0.749722	1	0.448982	1	26	26.5452	14599	cellular_component	CC
8747	GO:0051649	0.759487	1	0.591843	1	1	1.34735	741	establishment of localization in cell	BP
6409	GO:0035639	0.781854	1	0.396095	1	4	5.04212	2773	purine ribonucleoside triphosphate binding	MF
1818	GO:0006464	0.783211	1	0.461093	1	2	2.73471	1504	cellular protein modification process	BP
6467	GO:0036211	0.783211	1	0.461093	1	2	2.73471	1504	protein modification process	BP
4232	GO:0016462	0.786517	1	0.5521	1	1	1.44736	796	pyrophosphatase activity	MF
1453	GO:0005737	0.7875	1	0.412772	1	3	3.98024	2189	cytoplasm	CC
4409	GO:0016818	0.789129	1	0.548081	1	1	1.46009	803	hydrolase activity, acting on acid anhydrides, in phosphorus-containing anhydrides	MF
7113	GO:0043933	0.789689	1	0.547211	1	1	1.48009	814	macromolecular complex subunit organization	BP
4408	GO:0016817	0.792837	1	0.542319	1	1	1.47645	812	hydrolase activity, acting on acid anhydrides	MF
7207	GO:0044281	0.798647	1	0.438468	1	2	2.88381	1586	small molecule metabolic process	BP
1372	GO:0005488	0.811925	1	0.302145	1	16	17.7902	9784	binding	MF
1050	GO:0004518	0.812927	1	0.509887	1	1	1.60373	882	nuclease activity	MF
669	GO:0003674	0.819366	1	0.32827	1	24	25.2397	13881	molecular_function	MF
7295	GO:0044711	0.820002	1	0.405787	1	2	3.02746	1665
4809	GO:0019752	0.825754	1	0.488041	1	1	1.67465	921	carboxylic acid metabolic process	BP
4773	GO:0019538	0.84586	1	0.326163	1	3	4.44936	2447	protein metabolic process	BP
1404	GO:0005634	0.848719	1	0.286514	1	5	6.80587	3743	nucleus	CC
11312	GO:2000112	0.852334	1	0.35287	1	2	3.2311	1777	regulation of cellular macromolecule biosynthetic process	BP
7305	GO:0044763	0.854102	1	0.256922	1	8	10.1279	5570
3575	GO:0010556	0.856516	1	0.345687	1	2	3.26565	1796	regulation of macromolecule biosynthetic process	BP
1565	GO:0005975	0.86538	1	0.414065	1	1	1.92193	1057	carbohydrate metabolic process	BP
5417	GO:0031326	0.868699	1	0.324277	1	2	3.36566	1851	regulation of cellular biosynthetic process	BP
2410	GO:0008270	0.869155	1	0.406437	1	1	1.95466	1075	zinc ion binding	MF
2113	GO:0006996	0.872181	1	0.400252	1	1	1.91284	1052	organelle organization	BP
3121	GO:0009889	0.87321	1	0.316154	1	2	3.4093	1875	regulation of biosynthetic process	BP
671	GO:0003677	0.880469	1	0.302852	1	2	3.52567	1939	DNA binding	MF
7235	GO:0044422	0.883843	1	0.217991	1	7	9.39693	5168	organelle part	CC
7247	GO:0044434	0.884697	1	0.373809	1	1	2.09467	1152	chloroplast part	CC
6931	GO:0043234	0.88583	1	0.29284	1	2	3.48021	1914	protein complex	CC
7248	GO:0044435	0.887791	1	0.367064	1	1	2.12013	1166	plastid part	CC
2011	GO:0006796	0.895282	1	0.350359	1	1	2.15831	1187	phosphate-containing compound metabolic process	BP
2010	GO:0006793	0.89928	1	0.341218	1	1	2.19468	1207	phosphorus metabolic process	BP
10694	GO:1901575	0.90549	1	0.326687	1	1	2.24559	1235	organic substance catabolic process	BP
9983	GO:0080090	0.912627	1	0.240007	1	2	3.81296	2097	regulation of primary metabolic process	BP
9149	GO:0060255	0.922561	1	0.219078	1	2	3.9366	2165	regulation of macromolecule metabolic process	BP
5414	GO:0031323	0.924712	1	0.214434	1	2	3.97479	2186	regulation of cellular metabolic process	BP
9331	GO:0065007	0.927252	1	0.152975	1	6	8.97873	4938	biological regulation	BP
7202	GO:0044271	0.929195	1	0.204623	1	2	4.12207	2267	cellular nitrogen compound biosynthetic process	BP
6983	GO:0043412	0.929528	1	0.203889	1	2	3.99297	2196	macromolecule modification	BP
4572	GO:0018130	0.933035	1	0.196066	1	2	4.18207	2300	heterocycle biosynthetic process	BP
7257	GO:0044446	0.94573	1	0.119962	1	6	9.34602	5140	intracellular organelle part	CC
4390	GO:0016788	0.94727	1	0.215915	1	1	2.7729	1525	hydrolase activity, acting on ester bonds	MF
8423	GO:0050789	0.94905	1	0.118862	1	5	8.26414	4545	regulation of biological process	BP
10646	GO:1901362	0.951168	1	0.153484	1	2	4.52209	2487	organic cyclic compound biosynthetic process	BP
4690	GO:0019222	0.951741	1	0.152075	1	2	4.43118	2437	regulation of metabolic process	BP
1753	GO:0006355	0.957664	1	0.183657	1	1	2.98745	1643	regulation of transcription, DNA-templated	BP
11055	GO:1903506	0.957843	1	0.183078	1	1	2.99109	1645	regulation of nucleic acid-templated transcription	BP
11435	GO:2001141	0.958145	1	0.182101	1	1	2.99655	1648	regulation of RNA biosynthetic process	BP
1749	GO:0006351	0.961524	1	0.171007	1	1	3.12019	1716	transcription, DNA-templated	BP
10345	GO:0097659	0.961524	1	0.171007	1	1	3.12019	1716	nucleic acid-templated transcription	BP
8427	GO:0050794	0.961987	1	0.0991539	1	4	7.39681	4068	regulation of cellular process	BP
8609	GO:0051252	0.962972	1	0.166161	1	1	3.10201	1706	regulation of RNA metabolic process	BP
7270	GO:0044464	0.96628	1	0.0790778	1	21	24.4578	13451	cell part	CC
5861	GO:0032991	0.967023	1	0.112504	1	2	4.84211	2663	macromolecular complex	CC
4687	GO:0019219	0.967634	1	0.150116	1	1	3.21474	1768	regulation of nucleobase-containing compound metabolic process	BP
5786	GO:0032774	0.967816	1	0.149474	1	1	3.2802	1804	RNA biosynthetic process	BP
8555	GO:0051171	0.970482	1	0.139964	1	1	3.29293	1811	regulation of nitrogen compound metabolic process	BP
4354	GO:0016740	0.972842	1	0.0824682	1	3	6.41675	3529	transferase activity	MF
7779	GO:0046483	0.973717	1	0.0728942	1	4	7.83684	4310	heterocycle metabolic process	BP
6218	GO:0034641	0.975344	1	0.0690868	1	4	7.90048	4345	cellular nitrogen compound metabolic process	BP
3531	GO:0010468	0.977197	1	0.114778	1	1	3.51658	1934	regulation of gene expression	BP
2357	GO:0008152	0.97835	1	0.0490898	1	12	16.9938	9346	metabolic process	BP
670	GO:0003676	0.980091	1	0.0637309	1	3	6.83678	3760	nucleic acid binding	MF
10695	GO:1901576	0.98144	1	0.0601044	1	3	7.03315	3868	organic substance biosynthetic process	BP
6223	GO:0034654	0.981815	1	0.0962226	1	1	3.7875	2083	nucleobase-containing compound biosynthetic process	BP
10644	GO:1901360	0.982239	1	0.0523765	1	4	8.27141	4549	organic cyclic compound metabolic process	BP
7255	GO:0044444	0.983938	1	0.0399478	1	8	13.0644	7185	cytoplasmic part	CC
2662	GO:0009058	0.987112	1	0.044237	1	3	7.4059	4073	biosynthetic process	BP
2017	GO:0006807	0.987498	1	0.0388396	1	4	8.61507	4738	nitrogen compound metabolic process	BP
1658	GO:0006139	0.988249	1	0.0409138	1	3	7.33135	4032	nucleobase-containing compound metabolic process	BP
6928	GO:0043231	0.988973	1	0.0281733	1	9	14.5409	7997	intracellular membrane-bounded organelle	CC
6220	GO:0034645	0.989352	1	0.0629203	1	1	4.30208	2366	cellular macromolecule biosynthetic process	BP
4753	GO:0019438	0.989686	1	0.0613334	1	1	4.28208	2355	aromatic compound biosynthetic process	BP
6924	GO:0043227	0.990042	1	0.0257654	1	9	14.6391	8051	membrane-bounded organelle	CC
7186	GO:0044237	0.990654	1	0.0243714	1	9	14.8245	8153	cellular metabolic process	BP
707	GO:0003824	0.990852	1	0.0235444	1	10	15.7428	8658	catalytic activity	MF
2663	GO:0009059	0.992063	1	0.0496307	1	1	4.55118	2503	macromolecule biosynthetic process	BP
4389	GO:0016787	0.992743	1	0.0323876	1	2	6.23311	3428	hydrolase activity	MF
1975	GO:0006725	0.99428	1	0.0221298	1	3	8.03685	4420	cellular aromatic compound metabolic process	BP
7196	GO:0044260	0.994911	1	0.0165575	1	5	10.8225	5952	cellular macromolecule metabolic process	BP
10159	GO:0090304	0.995396	1	0.0220317	1	2	6.6804	3674	nucleic acid metabolic process	BP
7192	GO:0044249	0.995723	1	0.0206926	1	2	6.91315	3802	cellular biosynthetic process	BP
6926	GO:0043229	0.995761	1	0.0121322	1	9	15.4955	8522	intracellular organelle	CC
9748	GO:0071704	0.996049	1	0.0113961	1	9	15.6282	8595	organic substance metabolic process	BP
6923	GO:0043226	0.996312	1	0.0107197	1	9	15.6173	8589	organelle	CC
3196	GO:0009987	0.997108	1	0.00836204	1	12	18.8739	10380	cellular process	BP
6901	GO:0043170	0.997235	1	0.00968284	1	5	11.3825	6260	macromolecule metabolic process	BP
4077	GO:0016070	0.998305	1	0.0137603	1	1	5.69125	3130	RNA metabolic process	BP
7237	GO:0044424	0.998553	1	0.00453052	1	14	21.1504	11632	intracellular part	CC
7187	GO:0044238	0.999046	1	0.00338561	1	7	14.6809	8074	primary metabolic process	BP
6831	GO:0042995	1	1	0.86102	1	0	0.1491	82	cell projection	CC
1755	GO:0006357	1	1	0.581976	1	0	0.530941	292	regulation of transcription from RNA polymerase II promoter	BP
695	GO:0003735	1	1	0.63774	1	0	0.503667	277	structural constituent of ribosome	MF
4378	GO:0016773	1	1	0.09368	1	0	2.21286	1217	phosphotransferase activity, alcohol group as acceptor	MF
7153	GO:0044085	1	1	0.687205	1	0	0.376386	207	cellular component biogenesis	BP
2872	GO:0009507	1	1	0.0400507	1	0	3.01473	1658	chloroplast	CC
7581	GO:0045893	1	1	0.574658	1	0	0.540033	297	positive regulation of transcription, DNA-templated	BP
2895	GO:0009536	1	1	0.0356379	1	0	3.11473	1713	plastid	CC
5400	GO:0031301	1	1	0.805831	1	0	0.209104	115	integral component of organelle membrane	CC
1	GO:0000002	1	1	0.983501	1	0	0.0163646	9	mitochondrial genome maintenance	BP
2	GO:0000003	1	1	0.956482	1	0	0.0454573	25	reproduction	BP
3	GO:0000009	1	1	0.997803	1	0	0.00181829	1	alpha-1,6-mannosyltransferase activity	MF
4	GO:0000012	1	1	0.993611	1	0	0.00545488	3	single strand break repair	BP
5	GO:0000014	1	1	0.991637	1	0	0.00727317	4	single-stranded DNA endodeoxyribonuclease activity	MF
6	GO:0000015	1	1	0.986592	1	0	0.012728	7	phosphopyruvate hydratase complex	CC
7	GO:0000018	1	1	0.970203	1	0	0.030911	17	regulation of DNA recombination	BP
8	GO:0000019	1	1	0.997638	1	0	0.00181829	1	regulation of mitotic recombination	BP
9	GO:0000023	1	1	0.989745	1	0	0.00909146	5	maltose metabolic process	BP
10	GO:0000024	1	1	0.996109	1	0	0.00363658	2	maltose biosynthetic process	BP
11	GO:0000025	1	1	0.995338	1	0	0.00363658	2	maltose catabolic process	BP
12	GO:0000026	1	1	0.99428	1	0	0.00545488	3	alpha-1,2-mannosyltransferase activity	MF
13	GO:0000027	1	1	0.965366	1	0	0.0381841	21	ribosomal large subunit assembly	BP
14	GO:0000028	1	1	0.970978	1	0	0.0327293	18	ribosomal small subunit assembly	BP
15	GO:0000030	1	1	0.961427	1	0	0.0400024	22	mannosyltransferase activity	MF
16	GO:0000032	1	1	0.994622	1	0	0.00727317	4	cell wall mannoprotein biosynthetic process	BP
17	GO:0000033	1	1	0.995704	1	0	0.00363658	2	alpha-1,3-mannosyltransferase activity	MF
18	GO:0000035	1	1	0.992775	1	0	0.00727317	4	acyl binding	MF
19	GO:0000036	1	1	0.992899	1	0	0.00727317	4	acyl carrier activity	MF
20	GO:0000038	1	1	0.963109	1	0	0.0363658	20	very long-chain fatty acid metabolic process	BP
22	GO:0000042	1	1	0.995723	1	0	0.00363658	2	protein targeting to Golgi	BP
23	GO:0000045	1	1	0.977825	1	0	0.0200012	11	autophagosome assembly	BP
24	GO:0000049	1	1	0.923845	1	0	0.07455	41	tRNA binding	MF
25	GO:0000050	1	1	0.996097	1	0	0.00545488	3	urea cycle	BP
26	GO:0000053	1	1	0.997653	1	0	0.00363658	2	argininosuccinate metabolic process	BP
27	GO:0000054	1	1	0.981359	1	0	0.0181829	10	ribosomal subunit export from nucleus	BP
28	GO:0000055	1	1	0.990454	1	0	0.00909146	5	ribosomal large subunit export from nucleus	BP
29	GO:0000056	1	1	0.994362	1	0	0.00545488	3	ribosomal small subunit export from nucleus	BP
30	GO:0000060	1	1	0.980734	1	0	0.0163646	9	protein import into nucleus, translocation	BP
31	GO:0000062	1	1	0.980396	1	0	0.0200012	11	fatty-acyl-CoA binding	MF
32	GO:0000064	1	1	0.99422	1	0	0.00545488	3	L-ornithine transmembrane transporter activity	MF
33	GO:0000066	1	1	0.996337	1	0	0.00363658	2	mitochondrial ornithine transport	BP
34	GO:0000070	1	1	0.987767	1	0	0.0109098	6	mitotic sister chromatid segregation	BP
35	GO:0000075	1	1	0.924042	1	0	0.0709134	39	cell cycle checkpoint	BP
36	GO:0000076	1	1	0.981613	1	0	0.0163646	9	DNA replication checkpoint	BP
37	GO:0000077	1	1	0.962843	1	0	0.0345475	19	DNA damage checkpoint	BP
38	GO:0000079	1	1	0.958815	1	0	0.0418207	23	regulation of cyclin-dependent protein serine/threonine kinase activity	BP
39	GO:0000082	1	1	0.968419	1	0	0.030911	17	G1/S transition of mitotic cell cycle	BP
40	GO:0000083	1	1	0.995318	1	0	0.00363658	2	regulation of transcription involved in G1/S transition of mitotic cell cycle	BP
41	GO:0000086	1	1	0.991384	1	0	0.00727317	4	G2/M transition of mitotic cell cycle	BP
42	GO:0000095	1	1	0.995634	1	0	0.00363658	2	S-adenosyl-L-methionine transmembrane transporter activity	MF
43	GO:0000096	1	1	0.926949	1	0	0.07455	41	sulfur amino acid metabolic process	BP
44	GO:0000097	1	1	0.943667	1	0	0.0563671	31	sulfur amino acid biosynthetic process	BP
45	GO:0000098	1	1	0.992333	1	0	0.00727317	4	sulfur amino acid catabolic process	BP
46	GO:0000099	1	1	0.995662	1	0	0.00363658	2	sulfur amino acid transmembrane transporter activity	MF
47	GO:0000101	1	1	0.997752	1	0	0.00181829	1	sulfur amino acid transport	BP
48	GO:0000103	1	1	0.98887	1	0	0.0109098	6	sulfate assimilation	BP
49	GO:0000104	1	1	0.991361	1	0	0.00727317	4	succinate dehydrogenase activity	MF
50	GO:0000105	1	1	0.984324	1	0	0.0145463	8	histidine biosynthetic process	BP
51	GO:0000107	1	1	0.99773	1	0	0.00181829	1	imidazoleglycerol-phosphate synthase activity	MF
52	GO:0000109	1	1	0.98383	1	0	0.0145463	8	nucleotide-excision repair complex	CC
53	GO:0000110	1	1	0.995546	1	0	0.00363658	2	nucleotide-excision repair factor 1 complex	CC
54	GO:0000111	1	1	0.995205	1	0	0.00545488	3	nucleotide-excision repair factor 2 complex	CC
55	GO:0000118	1	1	0.97918	1	0	0.0200012	11	histone deacetylase complex	CC
56	GO:0000120	1	1	0.983827	1	0	0.0163646	9	RNA polymerase I transcription factor complex	CC
57	GO:0000121	1	1	0.998167	1	0	0.00181829	1	glycerol-1-phosphatase activity	MF
58	GO:0000122	1	1	0.939276	1	0	0.0618219	34	negative regulation of transcription from RNA polymerase II promoter	BP
59	GO:0000123	1	1	0.948408	1	0	0.0527305	29	histone acetyltransferase complex	CC
60	GO:0000124	1	1	0.994528	1	0	0.00545488	3	SAGA complex	CC
61	GO:0000125	1	1	0.998942	1	0	0.00181829	1	PCAF complex	CC
62	GO:0000126	1	1	0.995364	1	0	0.00363658	2	transcription factor TFIIIB complex	CC
63	GO:0000127	1	1	0.992931	1	0	0.00545488	3	transcription factor TFIIIC complex	CC
64	GO:0000131	1	1	0.994162	1	0	0.00545488	3	incipient cellular bud site	CC
65	GO:0000132	1	1	0.997795	1	0	0.00181829	1	establishment of mitotic spindle orientation	BP
66	GO:0000138	1	1	0.992116	1	0	0.00727317	4	Golgi trans cisterna	CC
68	GO:0000140	1	1	0.996826	1	0	0.00363658	2	acylglycerone-phosphate reductase activity	MF
69	GO:0000145	1	1	0.938596	1	0	0.0581853	32	exocyst	CC
70	GO:0000146	1	1	0.996197	1	0	0.00363658	2	microfilament motor activity	MF
71	GO:0000147	1	1	0.993837	1	0	0.00545488	3	actin cortical patch assembly	BP
72	GO:0000148	1	1	0.960215	1	0	0.0400024	22	1,3-beta-D-glucan synthase complex	CC
73	GO:0000149	1	1	0.923999	1	0	0.0836414	46	SNARE binding	MF
74	GO:0000150	1	1	0.981954	1	0	0.0200012	11	recombinase activity	MF
75	GO:0000151	1	1	0.729314	1	0	0.300018	165	ubiquitin ligase complex	CC
76	GO:0000152	1	1	0.965553	1	0	0.030911	17	nuclear ubiquitin ligase complex	CC
77	GO:0000153	1	1	0.993397	1	0	0.00727317	4	cytoplasmic ubiquitin ligase complex	CC
78	GO:0000154	1	1	0.935624	1	0	0.0636402	35	rRNA modification	BP
79	GO:0000155	1	1	0.936611	1	0	0.0636402	35	phosphorelay sensor kinase activity	MF
80	GO:0000156	1	1	0.98286	1	0	0.0163646	9	phosphorelay response regulator activity	MF
81	GO:0000159	1	1	0.967749	1	0	0.0327293	18	protein phosphatase type 2A complex	CC
82	GO:0000160	1	1	0.725576	1	0	0.323656	178	phosphorelay signal transduction system	BP
83	GO:0000162	1	1	0.967575	1	0	0.0327293	18	tryptophan biosynthetic process	BP
84	GO:0000164	1	1	0.992163	1	0	0.00909146	5	protein phosphatase type 1 complex	CC
85	GO:0000165	1	1	0.910236	1	0	0.0963695	53	MAPK cascade	BP
87	GO:0000169	1	1	0.99783	1	0	0.00181829	1	activation of MAPK activity involved in osmosensory signaling pathway	BP
88	GO:0000171	1	1	0.998812	1	0	0.00181829	1	ribonuclease MRP activity	MF
89	GO:0000172	1	1	0.99755	1	0	0.00363658	2	ribonuclease MRP complex	CC
90	GO:0000175	1	1	0.9499	1	0	0.0545488	30	3'-5'-exoribonuclease activity	MF
91	GO:0000176	1	1	0.986237	1	0	0.0145463	8	nuclear exosome (RNase complex)	CC
92	GO:0000177	1	1	0.983134	1	0	0.0163646	9	cytoplasmic exosome (RNase complex)	CC
93	GO:0000178	1	1	0.964307	1	0	0.0363658	20	exosome (RNase complex)	CC
94	GO:0000179	1	1	0.991576	1	0	0.00727317	4	rRNA (adenine-N6,N6-)-dimethyltransferase activity	MF
95	GO:0000182	1	1	0.991592	1	0	0.00727317	4	rDNA binding	MF
96	GO:0000183	1	1	0.996629	1	0	0.00363658	2	chromatin silencing at rDNA	BP
97	GO:0000184	1	1	0.948927	1	0	0.0509122	28	nuclear-transcribed mRNA catabolic process, nonsense-mediated decay	BP
98	GO:0000187	1	1	0.996292	1	0	0.00363658	2	activation of MAPK activity	BP
99	GO:0000209	1	1	0.843933	1	0	0.165465	91	protein polyubiquitination	BP
100	GO:0000210	1	1	0.990463	1	0	0.0109098	6	NAD+ diphosphatase activity	MF
101	GO:0000212	1	1	0.991959	1	0	0.00727317	4	meiotic spindle organization	BP
102	GO:0000213	1	1	0.996495	1	0	0.00363658	2	tRNA-intron endonuclease activity	MF
103	GO:0000214	1	1	0.995419	1	0	0.00545488	3	tRNA-intron endonuclease complex	CC
104	GO:0000215	1	1	0.998043	1	0	0.00181829	1	tRNA 2'-phosphotransferase activity	MF
105	GO:0000217	1	1	0.978671	1	0	0.0236378	13	DNA secondary structure binding	MF
106	GO:0000220	1	1	0.98946	1	0	0.00909146	5	vacuolar proton-transporting V-type ATPase, V0 domain	CC
107	GO:0000221	1	1	0.995683	1	0	0.00363658	2	vacuolar proton-transporting V-type ATPase, V1 domain	CC
108	GO:0000224	1	1	0.9938	1	0	0.00545488	3	peptide-N4-(N-acetyl-beta-glucosaminyl)asparagine amidase activity	MF
109	GO:0000225	1	1	0.998619	1	0	0.00181829	1	N-acetylglucosaminylphosphatidylinositol deacetylase activity	MF
110	GO:0000226	1	1	0.795752	1	0	0.218195	120	microtubule cytoskeleton organization	BP
111	GO:0000228	1	1	0.961234	1	0	0.0381841	21	nuclear chromosome	CC
112	GO:0000229	1	1	0.980034	1	0	0.0200012	11	cytoplasmic chromosome	CC
113	GO:0000234	1	1	0.993663	1	0	0.00727317	4	phosphoethanolamine N-methyltransferase activity	MF
114	GO:0000242	1	1	0.9983	1	0	0.00181829	1	pericentriolar material	CC
115	GO:0000243	1	1	0.974834	1	0	0.0254561	14	commitment complex	CC
116	GO:0000244	1	1	0.996429	1	0	0.00363658	2	spliceosomal tri-snRNP complex assembly	BP
117	GO:0000245	1	1	0.972591	1	0	0.0272744	15	spliceosomal complex assembly	BP
118	GO:0000247	1	1	0.997968	1	0	0.00181829	1	C-8 sterol isomerase activity	MF
119	GO:0000249	1	1	0.997847	1	0	0.00181829	1	C-22 sterol desaturase activity	MF
120	GO:0000253	1	1	0.998913	1	0	0.00181829	1	3-keto sterol reductase activity	MF
121	GO:0000254	1	1	0.995278	1	0	0.00545488	3	C-4 methylsterol oxidase activity	MF
122	GO:0000255	1	1	0.993683	1	0	0.00727317	4	allantoin metabolic process	BP
123	GO:0000256	1	1	0.995328	1	0	0.00545488	3	allantoin catabolic process	BP
124	GO:0000257	1	1	0.9903	1	0	0.0109098	6	nitrilase activity	MF
125	GO:0000266	1	1	0.967231	1	0	0.030911	17	mitochondrial fission	BP
126	GO:0000268	1	1	0.997646	1	0	0.00181829	1	peroxisome targeting sequence binding	MF
127	GO:0000270	1	1	0.993251	1	0	0.00545488	3	peptidoglycan metabolic process	BP
128	GO:0000271	1	1	0.683599	1	0	0.378205	208	polysaccharide biosynthetic process	BP
129	GO:0000272	1	1	0.746069	1	0	0.290927	160	polysaccharide catabolic process	BP
130	GO:0000274	1	1	0.998313	1	0	0.00181829	1	mitochondrial proton-transporting ATP synthase, stator stalk	CC
131	GO:0000275	1	1	0.99543	1	0	0.00545488	3	mitochondrial proton-transporting ATP synthase complex, catalytic core F(1)	CC
132	GO:0000276	1	1	0.998571	1	0	0.00181829	1	mitochondrial proton-transporting ATP synthase complex, coupling factor F(o)	CC
133	GO:0000278	1	1	0.979237	1	0	0.0200012	11	mitotic cell cycle	BP
134	GO:0000280	1	1	0.959963	1	0	0.0400024	22	nuclear division	BP
135	GO:0000281	1	1	0.972362	1	0	0.0272744	15	mitotic cytokinesis	BP
136	GO:0000285	1	1	0.990164	1	0	0.00909146	5	1-phosphatidylinositol-3-phosphate 5-kinase activity	MF
137	GO:0000287	1	1	0.761413	1	0	0.265471	146	magnesium ion binding	MF
138	GO:0000288	1	1	0.982693	1	0	0.0181829	10	nuclear-transcribed mRNA catabolic process, deadenylation-dependent decay	BP
139	GO:0000289	1	1	0.970204	1	0	0.0327293	18	nuclear-transcribed mRNA poly(A) tail shortening	BP
140	GO:0000290	1	1	0.987298	1	0	0.0109098	6	deadenylation-dependent decapping of nuclear-transcribed mRNA	BP
141	GO:0000291	1	1	0.965856	1	0	0.0381841	21	nuclear-transcribed mRNA catabolic process, exonucleolytic	BP
142	GO:0000293	1	1	0.990123	1	0	0.0109098	6	ferric-chelate reductase activity	MF
143	GO:0000295	1	1	0.971083	1	0	0.030911	17	adenine nucleotide transmembrane transporter activity	MF
144	GO:0000301	1	1	0.985071	1	0	0.0145463	8	retrograde transport, vesicle recycling within Golgi	BP
146	GO:0000303	1	1	0.997639	1	0	0.00181829	1	response to superoxide	BP
147	GO:0000304	1	1	0.994881	1	0	0.00545488	3	response to singlet oxygen	BP
148	GO:0000305	1	1	0.993973	1	0	0.00545488	3	response to oxygen radical	BP
149	GO:0000306	1	1	0.997639	1	0	0.00181829	1	extrinsic component of vacuolar membrane	CC
150	GO:0000307	1	1	0.979812	1	0	0.0181829	10	cyclin-dependent protein kinase holoenzyme complex	CC
151	GO:0000309	1	1	0.998254	1	0	0.00181829	1	nicotinamide-nucleotide adenylyltransferase activity	MF
152	GO:0000311	1	1	0.996314	1	0	0.00363658	2	plastid large ribosomal subunit	CC
153	GO:0000312	1	1	0.99833	1	0	0.00181829	1	plastid small ribosomal subunit	CC
154	GO:0000313	1	1	0.99517	1	0	0.00545488	3	organellar ribosome	CC
155	GO:0000314	1	1	0.989537	1	0	0.0109098	6	organellar small ribosomal subunit	CC
156	GO:0000315	1	1	0.976672	1	0	0.0254561	14	organellar large ribosomal subunit	CC
157	GO:0000322	1	1	0.957527	1	0	0.0400024	22	storage vacuole	CC
158	GO:0000323	1	1	0.896489	1	0	0.101824	56	lytic vacuole	CC
159	GO:0000324	1	1	0.980712	1	0	0.0163646	9	fungal-type vacuole	CC
160	GO:0000325	1	1	0.895078	1	0	0.112734	62	plant-type vacuole	CC
161	GO:0000326	1	1	0.976375	1	0	0.0236378	13	protein storage vacuole	CC
162	GO:0000329	1	1	0.97976	1	0	0.0181829	10	fungal-type vacuole membrane	CC
163	GO:0000333	1	1	0.997649	1	0	0.00181829	1	telomerase catalytic core complex	CC
164	GO:0000338	1	1	0.992185	1	0	0.00727317	4	protein deneddylation	BP
165	GO:0000339	1	1	0.994614	1	0	0.00545488	3	RNA cap binding	MF
166	GO:0000347	1	1	0.972757	1	0	0.0236378	13	THO complex	CC
167	GO:0000349	1	1	0.997754	1	0	0.00181829	1	generation of catalytic spliceosome for first transesterification step	BP
168	GO:0000350	1	1	0.993573	1	0	0.00545488	3	generation of catalytic spliceosome for second transesterification step	BP
169	GO:0000354	1	1	0.998133	1	0	0.00181829	1	cis assembly of pre-catalytic spliceosome	BP
170	GO:0000372	1	1	0.997638	1	0	0.00181829	1	Group I intron splicing	BP
171	GO:0000373	1	1	0.965375	1	0	0.030911	17	Group II intron splicing	BP
172	GO:0000375	1	1	0.765621	1	0	0.260016	143	RNA splicing, via transesterification reactions	BP
173	GO:0000376	1	1	0.997638	1	0	0.00181829	1	RNA splicing, via transesterification reactions with guanosine as nucleophile	BP
174	GO:0000377	1	1	0.770289	1	0	0.254561	140	RNA splicing, via transesterification reactions with bulged adenosine as nucleophile	BP
175	GO:0000379	1	1	0.995419	1	0	0.00545488	3	tRNA-type intron splice site recognition and cleavage	BP
176	GO:0000380	1	1	0.994213	1	0	0.00545488	3	alternative mRNA splicing, via spliceosome	BP
177	GO:0000381	1	1	0.970806	1	0	0.0290927	16	regulation of alternative mRNA splicing, via spliceosome	BP
178	GO:0000387	1	1	0.967036	1	0	0.0363658	20	spliceosomal snRNP assembly	BP
179	GO:0000389	1	1	0.99035	1	0	0.0109098	6	mRNA 3'-splice site recognition	BP
180	GO:0000390	1	1	0.99515	1	0	0.00545488	3	spliceosomal complex disassembly	BP
181	GO:0000394	1	1	0.983217	1	0	0.0163646	9	RNA splicing, via endonucleolytic cleavage and ligation	BP
182	GO:0000395	1	1	0.994231	1	0	0.00545488	3	mRNA 5'-splice site recognition	BP
183	GO:0000398	1	1	0.793256	1	0	0.229105	126	mRNA splicing, via spliceosome	BP
184	GO:0000400	1	1	0.978671	1	0	0.0236378	13	four-way junction DNA binding	MF
185	GO:0000403	1	1	0.998833	1	0	0.00181829	1	Y-form DNA binding	MF
186	GO:0000405	1	1	0.998833	1	0	0.00181829	1	bubble DNA binding	MF
187	GO:0000407	1	1	0.991915	1	0	0.00727317	4	pre-autophagosomal structure	CC
188	GO:0000408	1	1	0.993598	1	0	0.00545488	3	EKC/KEOPS complex	CC
189	GO:0000414	1	1	0.993189	1	0	0.00727317	4	regulation of histone H3-K36 methylation	BP
190	GO:0000416	1	1	0.997643	1	0	0.00181829	1	positive regulation of histone H3-K36 methylation	BP
191	GO:0000418	1	1	0.988161	1	0	0.012728	7	DNA-directed RNA polymerase IV complex	CC
192	GO:0000419	1	1	0.966959	1	0	0.0345475	19	DNA-directed RNA polymerase V complex	CC
193	GO:0000421	1	1	0.984614	1	0	0.0163646	9	autophagosome membrane	CC
194	GO:0000422	1	1	0.991239	1	0	0.00727317	4	autophagy of mitochondrion	BP
195	GO:0000427	1	1	0.987924	1	0	0.012728	7	plastid-encoded plastid RNA polymerase complex	CC
196	GO:0000428	1	1	0.893223	1	0	0.118189	65	DNA-directed RNA polymerase complex	CC
197	GO:0000439	1	1	0.992675	1	0	0.00909146	5	core TFIIH complex	CC
198	GO:0000445	1	1	0.990976	1	0	0.00909146	5	THO complex part of transcription export complex	CC
199	GO:0000447	1	1	0.983286	1	0	0.0145463	8	endonucleolytic cleavage in ITS1 to separate SSU-rRNA from 5.8S rRNA and LSU-rRNA from tricistronic rRNA transcript (SSU-rRNA, 5.8S rRNA, LSU-rRNA)	BP
200	GO:0000448	1	1	0.998516	1	0	0.00181829	1	cleavage in ITS2 between 5.8S rRNA and LSU-rRNA of tricistronic rRNA transcript (SSU-rRNA, 5.8S rRNA, LSU-rRNA)	BP
201	GO:0000451	1	1	0.9934	1	0	0.00545488	3	rRNA 2'-O-methylation	BP
202	GO:0000453	1	1	0.9934	1	0	0.00545488	3	enzyme-directed rRNA 2'-O-methylation	BP
203	GO:0000454	1	1	0.996138	1	0	0.00363658	2	snoRNA guided rRNA pseudouridine synthesis	BP
204	GO:0000455	1	1	0.995964	1	0	0.00363658	2	enzyme-directed rRNA pseudouridine synthesis	BP
205	GO:0000459	1	1	0.992527	1	0	0.00727317	4	exonucleolytic trimming involved in rRNA processing	BP
206	GO:0000460	1	1	0.984174	1	0	0.0163646	9	maturation of 5.8S rRNA	BP
207	GO:0000461	1	1	0.998643	1	0	0.00181829	1	endonucleolytic cleavage to generate mature 3'-end of SSU-rRNA from (SSU-rRNA, 5.8S rRNA, LSU-rRNA)	BP
208	GO:0000462	1	1	0.937574	1	0	0.0600036	33	maturation of SSU-rRNA from tricistronic rRNA transcript (SSU-rRNA, 5.8S rRNA, LSU-rRNA)	BP
209	GO:0000463	1	1	0.983487	1	0	0.0163646	9	maturation of LSU-rRNA from tricistronic rRNA transcript (SSU-rRNA, 5.8S rRNA, LSU-rRNA)	BP
210	GO:0000466	1	1	0.998738	1	0	0.00181829	1	maturation of 5.8S rRNA from tricistronic rRNA transcript (SSU-rRNA, 5.8S rRNA, LSU-rRNA)	BP
211	GO:0000467	1	1	0.992527	1	0	0.00727317	4	exonucleolytic trimming to generate mature 3'-end of 5.8S rRNA from tricistronic rRNA transcript (SSU-rRNA, 5.8S rRNA, LSU-rRNA)	BP
212	GO:0000469	1	1	0.964363	1	0	0.0345475	19	cleavage involved in rRNA processing	BP
213	GO:0000470	1	1	0.953823	1	0	0.0490939	27	maturation of LSU-rRNA	BP
214	GO:0000472	1	1	0.988895	1	0	0.00909146	5	endonucleolytic cleavage to generate mature 5'-end of SSU-rRNA from (SSU-rRNA, 5.8S rRNA, LSU-rRNA)	BP
215	GO:0000478	1	1	0.977558	1	0	0.0200012	11	endonucleolytic cleavage involved in rRNA processing	BP
216	GO:0000479	1	1	0.977558	1	0	0.0200012	11	endonucleolytic cleavage of tricistronic rRNA transcript (SSU-rRNA, 5.8S rRNA, LSU-rRNA)	BP
217	GO:0000480	1	1	0.986929	1	0	0.0109098	6	endonucleolytic cleavage in 5'-ETS of tricistronic rRNA transcript (SSU-rRNA, 5.8S rRNA, LSU-rRNA)	BP
218	GO:0000481	1	1	0.997638	1	0	0.00181829	1	maturation of 5S rRNA	BP
219	GO:0000488	1	1	0.998295	1	0	0.00181829	1	maturation of LSU-rRNA from tetracistronic rRNA transcript (SSU-rRNA, LSU-rRNA, 4.5S-rRNA, 5S-rRNA)	BP
220	GO:0000489	1	1	0.998295	1	0	0.00181829	1	maturation of SSU-rRNA from tetracistronic rRNA transcript (SSU-rRNA, LSU-rRNA, 4.5S-rRNA, 5S-rRNA)	BP
221	GO:0000491	1	1	0.997642	1	0	0.00181829	1	small nucleolar ribonucleoprotein complex assembly	BP
222	GO:0000493	1	1	0.997642	1	0	0.00181829	1	box H/ACA snoRNP assembly	BP
223	GO:0000494	1	1	0.99842	1	0	0.00181829	1	box C/D snoRNA 3'-end processing	BP
224	GO:0000495	1	1	0.998301	1	0	0.00181829	1	box H/ACA snoRNA 3'-end processing	BP
225	GO:0000500	1	1	0.990708	1	0	0.00909146	5	RNA polymerase I upstream activating factor complex	CC
226	GO:0000502	1	1	0.918041	1	0	0.0818231	45	proteasome complex	CC
227	GO:0000506	1	1	0.992321	1	0	0.00727317	4	glycosylphosphatidylinositol-N-acetylglucosaminyltransferase (GPI-GnT) complex	CC
228	GO:0000578	1	1	0.970958	1	0	0.0290927	16	embryonic axis specification	BP
229	GO:0000702	1	1	0.992795	1	0	0.00727317	4	oxidized base lesion DNA N-glycosylase activity	MF
230	GO:0000703	1	1	0.998812	1	0	0.00181829	1	oxidized pyrimidine nucleobase lesion DNA N-glycosylase activity	MF
231	GO:0000706	1	1	0.996299	1	0	0.00363658	2	meiotic DNA double-strand break processing	BP
232	GO:0000707	1	1	0.990198	1	0	0.0109098	6	meiotic DNA recombinase assembly	BP
233	GO:0000710	1	1	0.993403	1	0	0.00727317	4	meiotic mismatch repair	BP
234	GO:0000712	1	1	0.97041	1	0	0.0290927	16	resolution of meiotic recombination intermediates	BP
235	GO:0000715	1	1	0.997638	1	0	0.00181829	1	nucleotide-excision repair, DNA damage recognition	BP
236	GO:0000719	1	1	0.998935	1	0	0.00181829	1	photoreactive repair	BP
237	GO:0000722	1	1	0.990178	1	0	0.00909146	5	telomere maintenance via recombination	BP
238	GO:0000723	1	1	0.925382	1	0	0.07455	41	telomere maintenance	BP
239	GO:0000724	1	1	0.896987	1	0	0.103643	57	double-strand break repair via homologous recombination	BP
240	GO:0000725	1	1	0.896987	1	0	0.103643	57	recombinational repair	BP
241	GO:0000726	1	1	0.965768	1	0	0.030911	17	non-recombinational repair	BP
242	GO:0000727	1	1	0.989464	1	0	0.00909146	5	double-strand break repair via break-induced replication	BP
243	GO:0000729	1	1	0.992543	1	0	0.00727317	4	DNA double-strand break processing	BP
244	GO:0000730	1	1	0.981954	1	0	0.0200012	11	DNA recombinase assembly	BP
245	GO:0000731	1	1	0.992103	1	0	0.00909146	5	DNA synthesis involved in DNA repair	BP
246	GO:0000732	1	1	0.998253	1	0	0.00181829	1	strand displacement	BP
247	GO:0000733	1	1	0.998614	1	0	0.00181829	1	DNA strand renaturation	BP
248	GO:0000737	1	1	0.996917	1	0	0.00363658	2	DNA catabolic process, endonucleolytic	BP
249	GO:0000738	1	1	0.990469	1	0	0.00909146	5	DNA catabolic process, exonucleolytic	BP
250	GO:0000740	1	1	0.996445	1	0	0.00363658	2	nuclear membrane fusion	BP
251	GO:0000741	1	1	0.935396	1	0	0.0636402	35	karyogamy	BP
252	GO:0000750	1	1	0.997985	1	0	0.00181829	1	pheromone-dependent signal transduction involved in conjugation with cellular fusion	BP
253	GO:0000773	1	1	0.998138	1	0	0.00181829	1	phosphatidyl-N-methylethanolamine N-methyltransferase activity	MF
254	GO:0000774	1	1	0.991724	1	0	0.00909146	5	adenyl-nucleotide exchange factor activity	MF
255	GO:0000775	1	1	0.934323	1	0	0.0654585	36	chromosome, centromeric region	CC
256	GO:0000776	1	1	0.939962	1	0	0.0600036	33	kinetochore	CC
257	GO:0000777	1	1	0.9496	1	0	0.0509122	28	condensed chromosome kinetochore	CC
258	GO:0000778	1	1	0.985539	1	0	0.0145463	8	condensed nuclear chromosome kinetochore	CC
259	GO:0000779	1	1	0.989584	1	0	0.00909146	5	condensed chromosome, centromeric region	CC
260	GO:0000780	1	1	0.996585	1	0	0.00363658	2	condensed nuclear chromosome, centromeric region	CC
261	GO:0000781	1	1	0.934403	1	0	0.0636402	35	chromosome, telomeric region	CC
262	GO:0000782	1	1	0.988631	1	0	0.012728	7	telomere cap complex	CC
263	GO:0000783	1	1	0.988631	1	0	0.012728	7	nuclear telomere cap complex	CC
264	GO:0000784	1	1	0.9627	1	0	0.0363658	20	nuclear chromosome, telomeric region	CC
265	GO:0000785	1	1	0.797357	1	0	0.210922	116	chromatin	CC
266	GO:0000786	1	1	0.936827	1	0	0.0672768	37	nucleosome	CC
267	GO:0000788	1	1	0.996896	1	0	0.00363658	2	nuclear nucleosome	CC
268	GO:0000789	1	1	0.995282	1	0	0.00363658	2	cytoplasmic chromatin	CC
269	GO:0000790	1	1	0.908028	1	0	0.0890963	49	nuclear chromatin	CC
270	GO:0000791	1	1	0.984463	1	0	0.012728	7	euchromatin	CC
271	GO:0000792	1	1	0.969334	1	0	0.0290927	16	heterochromatin	CC
272	GO:0000793	1	1	0.957053	1	0	0.0418207	23	condensed chromosome	CC
273	GO:0000794	1	1	0.9719	1	0	0.0272744	15	condensed nuclear chromosome	CC
274	GO:0000795	1	1	0.975764	1	0	0.0218195	12	synaptonemal complex	CC
275	GO:0000796	1	1	0.987493	1	0	0.0109098	6	condensin complex	CC
276	GO:0000797	1	1	0.997683	1	0	0.00181829	1	condensin core heterodimer	CC
277	GO:0000798	1	1	0.993018	1	0	0.00545488	3	nuclear cohesin complex	CC
278	GO:0000799	1	1	0.989832	1	0	0.00909146	5	nuclear condensin complex	CC
279	GO:0000802	1	1	0.998569	1	0	0.00181829	1	transverse filament	CC
280	GO:0000808	1	1	0.990694	1	0	0.0109098	6	origin recognition complex	CC
281	GO:0000811	1	1	0.994584	1	0	0.00545488	3	GINS complex	CC
282	GO:0000812	1	1	0.98564	1	0	0.0145463	8	Swr1 complex	CC
284	GO:0000814	1	1	0.994055	1	0	0.00545488	3	ESCRT II complex	CC
285	GO:0000815	1	1	0.98589	1	0	0.0145463	8	ESCRT III complex	CC
286	GO:0000819	1	1	0.986206	1	0	0.012728	7	sister chromatid segregation	BP
287	GO:0000820	1	1	0.997839	1	0	0.00181829	1	regulation of glutamine family amino acid metabolic process	BP
288	GO:0000822	1	1	0.985095	1	0	0.0145463	8	inositol hexakisphosphate binding	MF
289	GO:0000823	1	1	0.998446	1	0	0.00181829	1	inositol-1,4,5-trisphosphate 6-kinase activity	MF
290	GO:0000824	1	1	0.998446	1	0	0.00181829	1	inositol tetrakisphosphate 3-kinase activity	MF
291	GO:0000828	1	1	0.997638	1	0	0.00181829	1	inositol hexakisphosphate kinase activity	MF
292	GO:0000829	1	1	0.997638	1	0	0.00181829	1	inositol heptakisphosphate kinase activity	MF
293	GO:0000835	1	1	0.996885	1	0	0.00363658	2	ER ubiquitin ligase complex	CC
294	GO:0000836	1	1	0.998949	1	0	0.00181829	1	Hrd1p ubiquitin ligase complex	CC
295	GO:0000837	1	1	0.997933	1	0	0.00181829	1	Doa10p ubiquitin ligase complex	CC
296	GO:0000900	1	1	0.998522	1	0	0.00181829	1	translation repressor activity, nucleic acid binding	MF
299	GO:0000905	1	1	0.998379	1	0	0.00181829	1	sporocarp development involved in asexual reproduction	BP
300	GO:0000910	1	1	0.946421	1	0	0.0509122	28	cytokinesis	BP
301	GO:0000911	1	1	0.930965	1	0	0.0709134	39	cytokinesis by cell plate formation	BP
302	GO:0000912	1	1	0.996796	1	0	0.00363658	2	assembly of actomyosin apparatus involved in cytokinesis	BP
303	GO:0000913	1	1	0.992791	1	0	0.00727317	4	preprophase band assembly	BP
304	GO:0000914	1	1	0.996796	1	0	0.00363658	2	phragmoplast assembly	BP
305	GO:0000919	1	1	0.974681	1	0	0.0236378	13	cell plate assembly	BP
306	GO:0000920	1	1	0.99694	1	0	0.00363658	2	cell separation after cytokinesis	BP
307	GO:0000922	1	1	0.941323	1	0	0.0545488	30	spindle pole	CC
308	GO:0000923	1	1	0.988474	1	0	0.0109098	6	equatorial microtubule organizing center	CC
309	GO:0000930	1	1	0.981087	1	0	0.0181829	10	gamma-tubulin complex	CC
310	GO:0000931	1	1	0.994723	1	0	0.00545488	3	gamma-tubulin large complex	CC
311	GO:0000932	1	1	0.896873	1	0	0.103643	57	P-body	CC
312	GO:0000935	1	1	0.997903	1	0	0.00181829	1	division septum	CC
313	GO:0000938	1	1	0.991851	1	0	0.00727317	4	GARP complex	CC
314	GO:0000940	1	1	0.997795	1	0	0.00181829	1	condensed chromosome outer kinetochore	CC
315	GO:0000942	1	1	0.997795	1	0	0.00181829	1	condensed nuclear chromosome outer kinetochore	CC
316	GO:0000943	1	1	0.986607	1	0	0.012728	7	retrotransposon nucleocapsid	CC
317	GO:0000956	1	1	0.868596	1	0	0.143645	79	nuclear-transcribed mRNA catabolic process	BP
318	GO:0000957	1	1	0.998576	1	0	0.00181829	1	mitochondrial RNA catabolic process	BP
319	GO:0000959	1	1	0.897565	1	0	0.107279	59	mitochondrial RNA metabolic process	BP
320	GO:0000963	1	1	0.979731	1	0	0.0200012	11	mitochondrial RNA processing	BP
321	GO:0000965	1	1	0.991041	1	0	0.00727317	4	mitochondrial RNA 3'-end processing	BP
322	GO:0000966	1	1	0.985442	1	0	0.012728	7	RNA 5'-end processing	BP
323	GO:0000967	1	1	0.988895	1	0	0.00909146	5	rRNA 5'-end processing	BP
324	GO:0000972	1	1	0.985194	1	0	0.0145463	8	transcription-dependent tethering of RNA polymerase II gene DNA at nuclear periphery	BP
325	GO:0000973	1	1	0.991241	1	0	0.00909146	5	posttranscriptional tethering of RNA polymerase II gene DNA at nuclear periphery	BP
326	GO:0000974	1	1	0.982752	1	0	0.0181829	10	Prp19 complex	CC
327	GO:0000975	1	1	0.539269	1	0	0.630947	347	regulatory region DNA binding	MF
328	GO:0000976	1	1	0.756253	1	0	0.283654	156	transcription regulatory region sequence-specific DNA binding	MF
329	GO:0000977	1	1	0.842611	1	0	0.172738	95	RNA polymerase II regulatory region sequence-specific DNA binding	MF
330	GO:0000978	1	1	0.992175	1	0	0.00909146	5	RNA polymerase II core promoter proximal region sequence-specific DNA binding	MF
331	GO:0000979	1	1	0.995602	1	0	0.00363658	2	RNA polymerase II core promoter sequence-specific DNA binding	MF
332	GO:0000981	1	1	0.787454	1	0	0.247288	136	RNA polymerase II transcription factor activity, sequence-specific DNA binding	MF
333	GO:0000982	1	1	0.959321	1	0	0.0418207	23	transcription factor activity, RNA polymerase II core promoter proximal region sequence-specific binding	MF
334	GO:0000987	1	1	0.965512	1	0	0.0400024	22	core promoter proximal region sequence-specific DNA binding	MF
335	GO:0000988	1	1	0.681245	1	0	0.389114	214	transcription factor activity, protein binding	MF
336	GO:0000989	1	1	0.696805	1	0	0.367295	202	transcription factor activity, transcription factor binding	MF
337	GO:0000990	1	1	0.975644	1	0	0.0236378	13	transcription factor activity, core RNA polymerase binding	MF
338	GO:0000991	1	1	0.9908	1	0	0.00909146	5	transcription factor activity, core RNA polymerase II binding	MF
339	GO:0000993	1	1	0.969294	1	0	0.030911	17	RNA polymerase II core binding	MF
340	GO:0000995	1	1	0.997659	1	0	0.00181829	1	transcription factor activity, core RNA polymerase III binding	MF
341	GO:0000996	1	1	0.988689	1	0	0.0109098	6	core DNA-dependent RNA polymerase binding promoter specificity activity	MF
342	GO:0000999	1	1	0.997638	1	0	0.00181829	1	RNA polymerase III type 1 promoter transcriptional preinitiation complex assembly	BP
343	GO:0001007	1	1	0.997659	1	0	0.00181829	1	transcription factor activity, RNA polymerase III transcription factor binding	MF
344	GO:0001009	1	1	0.997638	1	0	0.00181829	1	transcription from RNA polymerase III type 2 promoter	BP
345	GO:0001012	1	1	0.842611	1	0	0.172738	95	RNA polymerase II regulatory region DNA binding	MF
346	GO:0001013	1	1	0.98777	1	0	0.012728	7	RNA polymerase I regulatory region DNA binding	MF
347	GO:0001025	1	1	0.997659	1	0	0.00181829	1	RNA polymerase III transcription factor binding	MF
348	GO:0001026	1	1	0.997659	1	0	0.00181829	1	TFIIIB-type transcription factor activity	MF
349	GO:0001034	1	1	0.99846	1	0	0.00181829	1	RNA polymerase III transcription factor activity, sequence-specific DNA binding	MF
350	GO:0001042	1	1	0.998312	1	0	0.00181829	1	RNA polymerase I core binding	MF
351	GO:0001046	1	1	0.954571	1	0	0.0472756	26	core promoter sequence-specific DNA binding	MF
352	GO:0001047	1	1	0.936971	1	0	0.0654585	36	core promoter binding	MF
353	GO:0001053	1	1	0.988689	1	0	0.0109098	6	plastid sigma factor activity	MF
354	GO:0001067	1	1	0.539269	1	0	0.630947	347	regulatory region nucleic acid binding	MF
355	GO:0001070	1	1	0.99626	1	0	0.00363658	2	RNA binding transcription regulator activity	MF
357	GO:0001072	1	1	0.99626	1	0	0.00363658	2	transcription antitermination factor activity, RNA binding	MF
358	GO:0001076	1	1	0.847076	1	0	0.174556	96	transcription factor activity, RNA polymerase II transcription factor binding	MF
359	GO:0001077	1	1	0.980347	1	0	0.0200012	11	transcriptional activator activity, RNA polymerase II core promoter proximal region sequence-specific binding	MF
360	GO:0001078	1	1	0.989211	1	0	0.00909146	5	transcriptional repressor activity, RNA polymerase II core promoter proximal region sequence-specific binding	MF
361	GO:0001082	1	1	0.993056	1	0	0.00727317	4	transcription factor activity, RNA polymerase I transcription factor binding	MF
362	GO:0001083	1	1	0.990615	1	0	0.00909146	5	transcription factor activity, RNA polymerase II basal transcription factor binding	MF
363	GO:0001085	1	1	0.949712	1	0	0.0509122	28	RNA polymerase II transcription factor binding	MF
364	GO:0001091	1	1	0.993785	1	0	0.00545488	3	RNA polymerase II basal transcription factor binding	MF
365	GO:0001092	1	1	0.99846	1	0	0.00181829	1	TFIIA-class transcription factor binding	MF
366	GO:0001093	1	1	0.997674	1	0	0.00181829	1	TFIIB-class transcription factor binding	MF
367	GO:0001094	1	1	0.997638	1	0	0.00181829	1	TFIID-class transcription factor binding	MF
368	GO:0001098	1	1	0.959818	1	0	0.0400024	22	basal transcription machinery binding	MF
369	GO:0001099	1	1	0.959818	1	0	0.0400024	22	basal RNA polymerase II transcription machinery binding	MF
371	GO:0001102	1	1	0.99437	1	0	0.00545488	3	RNA polymerase II activating transcription factor binding	MF
372	GO:0001103	1	1	0.998673	1	0	0.00181829	1	RNA polymerase II repressing transcription factor binding	MF
373	GO:0001104	1	1	0.962022	1	0	0.0381841	21	RNA polymerase II transcription cofactor activity	MF
374	GO:0001105	1	1	0.998003	1	0	0.00181829	1	RNA polymerase II transcription coactivator activity	MF
375	GO:0001106	1	1	0.984669	1	0	0.0145463	8	RNA polymerase II transcription corepressor activity	MF
376	GO:0001112	1	1	0.997699	1	0	0.00181829	1	DNA-templated transcriptional open complex formation	BP
377	GO:0001120	1	1	0.997699	1	0	0.00181829	1	protein-DNA complex remodeling	BP
378	GO:0001128	1	1	0.998003	1	0	0.00181829	1	RNA polymerase II transcription coactivator activity involved in preinitiation complex assembly	MF
379	GO:0001129	1	1	0.990615	1	0	0.00909146	5	RNA polymerase II transcription factor activity, TBP-class protein binding, involved in preinitiation complex assembly	MF
380	GO:0001132	1	1	0.990615	1	0	0.00909146	5	RNA polymerase II transcription factor activity, TBP-class protein binding	MF
381	GO:0001134	1	1	0.891099	1	0	0.123644	68	transcription factor activity, transcription factor recruiting	MF
382	GO:0001135	1	1	0.897352	1	0	0.116371	64	transcription factor activity, RNA polymerase II transcription factor recruiting	MF
383	GO:0001156	1	1	0.997659	1	0	0.00181829	1	TFIIIC-class transcription factor binding	MF
384	GO:0001158	1	1	0.997897	1	0	0.00181829	1	enhancer sequence-specific DNA binding	MF
385	GO:0001159	1	1	0.965512	1	0	0.0400024	22	core promoter proximal region DNA binding	MF
386	GO:0001161	1	1	0.997876	1	0	0.00181829	1	intronic transcription regulatory region sequence-specific DNA binding	MF
387	GO:0001162	1	1	0.997876	1	0	0.00181829	1	RNA polymerase II intronic transcription regulatory region sequence-specific DNA binding	MF
388	GO:0001163	1	1	0.98777	1	0	0.012728	7	RNA polymerase I regulatory region sequence-specific DNA binding	MF
389	GO:0001164	1	1	0.99138	1	0	0.00909146	5	RNA polymerase I CORE element sequence-specific DNA binding	MF
390	GO:0001165	1	1	0.99636	1	0	0.00363658	2	RNA polymerase I upstream control element sequence-specific DNA binding	MF
391	GO:0001167	1	1	0.993056	1	0	0.00727317	4	RNA polymerase I transcription factor activity, sequence-specific DNA binding	MF
392	GO:0001169	1	1	0.993056	1	0	0.00727317	4	transcription factor activity, RNA polymerase I CORE element sequence-specific binding	MF
393	GO:0001171	1	1	0.979254	1	0	0.0200012	11	reverse transcription	BP
394	GO:0001173	1	1	0.997966	1	0	0.00181829	1	DNA-templated transcriptional start site selection	BP
395	GO:0001174	1	1	0.997966	1	0	0.00181829	1	transcriptional start site selection at RNA polymerase II promoter	BP
396	GO:0001180	1	1	0.998312	1	0	0.00181829	1	transcription initiation from RNA polymerase I promoter for nuclear large rRNA transcript	BP
397	GO:0001181	1	1	0.998312	1	0	0.00181829	1	transcription factor activity, core RNA polymerase I binding	MF
398	GO:0001186	1	1	0.993056	1	0	0.00727317	4	transcription factor activity, RNA polymerase I transcription factor recruiting	MF
399	GO:0001187	1	1	0.993056	1	0	0.00727317	4	transcription factor activity, RNA polymerase I CORE element binding transcription factor recruiting	MF
400	GO:0001188	1	1	0.993056	1	0	0.00727317	4	RNA polymerase I transcriptional preinitiation complex assembly	BP
401	GO:0001189	1	1	0.993056	1	0	0.00727317	4	RNA polymerase I transcriptional preinitiation complex assembly at the promoter for the nuclear large rRNA transcript	BP
402	GO:0001190	1	1	0.996268	1	0	0.00363658	2	transcriptional activator activity, RNA polymerase II transcription factor binding	MF
403	GO:0001191	1	1	0.984669	1	0	0.0145463	8	transcriptional repressor activity, RNA polymerase II transcription factor binding	MF
404	GO:0001227	1	1	0.986927	1	0	0.0109098	6	transcriptional repressor activity, RNA polymerase II transcription regulatory region sequence-specific binding	MF
405	GO:0001228	1	1	0.906925	1	0	0.0981878	54	transcriptional activator activity, RNA polymerase II transcription regulatory region sequence-specific binding	MF
406	GO:0001300	1	1	0.997805	1	0	0.00181829	1	chronological cell aging	BP
407	GO:0001302	1	1	0.998833	1	0	0.00181829	1	replicative cell aging	BP
408	GO:0001401	1	1	0.995784	1	0	0.00363658	2	mitochondrial sorting and assembly machinery complex	CC
409	GO:0001504	1	1	0.997703	1	0	0.00181829	1	neurotransmitter uptake	BP
410	GO:0001505	1	1	0.985412	1	0	0.012728	7	regulation of neurotransmitter levels	BP
411	GO:0001508	1	1	0.992649	1	0	0.00727317	4	action potential	BP
412	GO:0001510	1	1	0.898381	1	0	0.100006	55	RNA methylation	BP
413	GO:0001516	1	1	0.997947	1	0	0.00181829	1	prostaglandin biosynthetic process	BP
414	GO:0001522	1	1	0.955414	1	0	0.0454573	25	pseudouridine synthesis	BP
415	GO:0001523	1	1	0.997906	1	0	0.00181829	1	retinoid metabolic process	BP
416	GO:0001525	1	1	0.985977	1	0	0.012728	7	angiogenesis	BP
417	GO:0001530	1	1	0.99786	1	0	0.00181829	1	lipopolysaccharide binding	MF
418	GO:0001539	1	1	0.997638	1	0	0.00181829	1	cilium or flagellum-dependent cell motility	BP
419	GO:0001541	1	1	0.994924	1	0	0.00545488	3	ovarian follicle development	BP
421	GO:0001560	1	1	0.996289	1	0	0.00363658	2	regulation of cell growth by extracellular stimulus	BP
422	GO:0001561	1	1	0.998696	1	0	0.00181829	1	fatty acid alpha-oxidation	BP
423	GO:0001568	1	1	0.997638	1	0	0.00181829	1	blood vessel development	BP
424	GO:0001570	1	1	0.997643	1	0	0.00181829	1	vasculogenesis	BP
425	GO:0001575	1	1	0.998056	1	0	0.00181829	1	globoside metabolic process	BP
426	GO:0001576	1	1	0.998056	1	0	0.00181829	1	globoside biosynthetic process	BP
427	GO:0001578	1	1	0.97605	1	0	0.0236378	13	microtubule bundle formation	BP
428	GO:0001635	1	1	0.998255	1	0	0.00181829	1	calcitonin gene-related peptide receptor activity	MF
429	GO:0001649	1	1	0.994606	1	0	0.00545488	3	osteoblast differentiation	BP
430	GO:0001650	1	1	0.977363	1	0	0.0200012	11	fibrillar center	CC
431	GO:0001653	1	1	0.97978	1	0	0.0218195	12	peptide receptor activity	MF
432	GO:0001654	1	1	0.987852	1	0	0.012728	7	eye development	BP
433	GO:0001656	1	1	0.997642	1	0	0.00181829	1	metanephros development	BP
434	GO:0001658	1	1	0.99766	1	0	0.00181829	1	branching involved in ureteric bud morphogenesis	BP
435	GO:0001662	1	1	0.997687	1	0	0.00181829	1	behavioral fear response	BP
436	GO:0001664	1	1	0.986137	1	0	0.012728	7	G-protein coupled receptor binding	MF
438	GO:0001667	1	1	0.988263	1	0	0.0109098	6	ameboidal-type cell migration	BP
439	GO:0001669	1	1	0.989512	1	0	0.00909146	5	acrosomal vesicle	CC
440	GO:0001671	1	1	0.967154	1	0	0.030911	17	ATPase activator activity	MF
441	GO:0001672	1	1	0.997638	1	0	0.00181829	1	regulation of chromatin assembly or disassembly	BP
442	GO:0001673	1	1	0.990863	1	0	0.00909146	5	male germ cell nucleus	CC
443	GO:0001675	1	1	0.997699	1	0	0.00181829	1	acrosome assembly	BP
444	GO:0001676	1	1	0.974965	1	0	0.0236378	13	long-chain fatty acid metabolic process	BP
445	GO:0001678	1	1	0.976868	1	0	0.0236378	13	cellular glucose homeostasis	BP
446	GO:0001680	1	1	0.997727	1	0	0.00181829	1	tRNA 3'-terminal CCA addition	BP
447	GO:0001682	1	1	0.989291	1	0	0.012728	7	tRNA 5'-leader removal	BP
448	GO:0001701	1	1	0.993602	1	0	0.00545488	3	in utero embryonic development	BP
449	GO:0001703	1	1	0.996564	1	0	0.00363658	2	gastrulation with mouth forming first	BP
450	GO:0001708	1	1	0.968875	1	0	0.030911	17	cell fate specification	BP
451	GO:0001709	1	1	0.978748	1	0	0.0200012	11	cell fate determination	BP
452	GO:0001716	1	1	0.997638	1	0	0.00181829	1	L-amino-acid oxidase activity	MF
453	GO:0001727	1	1	0.995111	1	0	0.00545488	3	lipid kinase activity	MF
454	GO:0001729	1	1	0.997274	1	0	0.00363658	2	ceramide kinase activity	MF
455	GO:0001731	1	1	0.992025	1	0	0.00727317	4	formation of translation preinitiation complex	BP
456	GO:0001732	1	1	0.998287	1	0	0.00181829	1	formation of cytoplasmic translation initiation complex	BP
457	GO:0001735	1	1	0.99765	1	0	0.00181829	1	prenylcysteine oxidase activity	MF
458	GO:0001736	1	1	0.989964	1	0	0.012728	7	establishment of planar polarity	BP
459	GO:0001737	1	1	0.998175	1	0	0.00181829	1	establishment of imaginal disc-derived wing hair orientation	BP
460	GO:0001738	1	1	0.998175	1	0	0.00181829	1	morphogenesis of a polarized epithelium	BP
461	GO:0001750	1	1	0.99781	1	0	0.00181829	1	photoreceptor outer segment	CC
462	GO:0001752	1	1	0.998175	1	0	0.00181829	1	compound eye photoreceptor fate commitment	BP
463	GO:0001756	1	1	0.993342	1	0	0.00545488	3	somitogenesis	BP
464	GO:0001763	1	1	0.947602	1	0	0.0545488	30	morphogenesis of a branching structure	BP
465	GO:0001764	1	1	0.996177	1	0	0.00363658	2	neuron migration	BP
466	GO:0001775	1	1	0.958137	1	0	0.0400024	22	cell activation	BP
467	GO:0001789	1	1	0.998698	1	0	0.00181829	1	G-protein coupled receptor signaling pathway, coupled to S1P second messenger	BP
468	GO:0001817	1	1	0.97515	1	0	0.0254561	14	regulation of cytokine production	BP
469	GO:0001818	1	1	0.990279	1	0	0.00909146	5	negative regulation of cytokine production	BP
470	GO:0001819	1	1	0.987869	1	0	0.012728	7	positive regulation of cytokine production	BP
471	GO:0001822	1	1	0.990077	1	0	0.00909146	5	kidney development	BP
472	GO:0001824	1	1	0.99386	1	0	0.00545488	3	blastocyst development	BP
473	GO:0001825	1	1	0.997825	1	0	0.00181829	1	blastocyst formation	BP
474	GO:0001829	1	1	0.992348	1	0	0.00727317	4	trophectodermal cell differentiation	BP
475	GO:0001833	1	1	0.996254	1	0	0.00363658	2	inner cell mass cell proliferation	BP
476	GO:0001838	1	1	0.997638	1	0	0.00181829	1	embryonic epithelial tube formation	BP
477	GO:0001841	1	1	0.997638	1	0	0.00181829	1	neural tube formation	BP
478	GO:0001843	1	1	0.998507	1	0	0.00181829	1	neural tube closure	BP
480	GO:0001872	1	1	0.981648	1	0	0.0200012	11	(1->3)-beta-D-glucan binding	MF
481	GO:0001881	1	1	0.996377	1	0	0.00363658	2	receptor recycling	BP
484	GO:0001887	1	1	0.991075	1	0	0.00727317	4	selenium compound metabolic process	BP
485	GO:0001889	1	1	0.995276	1	0	0.00545488	3	liver development	BP
486	GO:0001894	1	1	0.994077	1	0	0.00545488	3	tissue homeostasis	BP
487	GO:0001896	1	1	0.998379	1	0	0.00181829	1	autolysis	BP
488	GO:0001906	1	1	0.987064	1	0	0.0145463	8	cell killing	BP
489	GO:0001917	1	1	0.997906	1	0	0.00181829	1	photoreceptor inner segment	CC
490	GO:0001919	1	1	0.997291	1	0	0.00363658	2	regulation of receptor recycling	BP
491	GO:0001927	1	1	0.984808	1	0	0.0145463	8	exocyst assembly	BP
494	GO:0001934	1	1	0.934466	1	0	0.0618219	34	positive regulation of protein phosphorylation	BP
495	GO:0001936	1	1	0.995208	1	0	0.00545488	3	regulation of endothelial cell proliferation	BP
496	GO:0001937	1	1	0.998001	1	0	0.00181829	1	negative regulation of endothelial cell proliferation	BP
497	GO:0001938	1	1	0.997202	1	0	0.00363658	2	positive regulation of endothelial cell proliferation	BP
498	GO:0001944	1	1	0.94831	1	0	0.0545488	30	vasculature development	BP
499	GO:0001947	1	1	0.993864	1	0	0.00545488	3	heart looping	BP
500	GO:0001948	1	1	0.997938	1	0	0.00181829	1
501	GO:0001952	1	1	0.997772	1	0	0.00181829	1	regulation of cell-matrix adhesion	BP
502	GO:0001953	1	1	0.997772	1	0	0.00181829	1	negative regulation of cell-matrix adhesion	BP
503	GO:0001956	1	1	0.992254	1	0	0.00727317	4	positive regulation of neurotransmitter secretion	BP
504	GO:0001959	1	1	0.993386	1	0	0.00545488	3	regulation of cytokine-mediated signaling pathway	BP
505	GO:0001960	1	1	0.995411	1	0	0.00363658	2	negative regulation of cytokine-mediated signaling pathway	BP
506	GO:0001961	1	1	0.995692	1	0	0.00363658	2	positive regulation of cytokine-mediated signaling pathway	BP
507	GO:0001964	1	1	0.993757	1	0	0.00545488	3	startle response	BP
508	GO:0001975	1	1	0.998362	1	0	0.00181829	1	response to amphetamine	BP
509	GO:0002009	1	1	0.980006	1	0	0.0181829	10	morphogenesis of an epithelium	BP
510	GO:0002011	1	1	0.998458	1	0	0.00181829	1	morphogenesis of an epithelial sheet	BP
511	GO:0002020	1	1	0.983069	1	0	0.0163646	9	protease binding	MF
512	GO:0002027	1	1	0.996805	1	0	0.00363658	2	regulation of heart rate	BP
513	GO:0002028	1	1	0.994204	1	0	0.00545488	3	regulation of sodium ion transport	BP
514	GO:0002039	1	1	0.993069	1	0	0.00545488	3	p53 binding	MF
515	GO:0002052	1	1	0.997639	1	0	0.00181829	1	positive regulation of neuroblast proliferation	BP
516	GO:0002064	1	1	0.989623	1	0	0.00909146	5	epithelial cell development	BP
517	GO:0002066	1	1	0.989623	1	0	0.00909146	5	columnar/cuboidal epithelial cell development	BP
518	GO:0002069	1	1	0.997824	1	0	0.00181829	1	columnar/cuboidal epithelial cell maturation	BP
519	GO:0002070	1	1	0.997824	1	0	0.00181829	1	epithelial cell maturation	BP
520	GO:0002071	1	1	0.997824	1	0	0.00181829	1	glandular epithelial cell maturation	BP
521	GO:0002076	1	1	0.997638	1	0	0.00181829	1	osteoblast development	BP
522	GO:0002083	1	1	0.997884	1	0	0.00181829	1	4-hydroxybenzoate decaprenyltransferase activity	MF
523	GO:0002084	1	1	0.989438	1	0	0.0109098	6	protein depalmitoylation	BP
524	GO:0002090	1	1	0.990579	1	0	0.00909146	5	regulation of receptor internalization	BP
525	GO:0002092	1	1	0.990579	1	0	0.00909146	5	positive regulation of receptor internalization	BP
526	GO:0002094	1	1	0.995242	1	0	0.00545488	3	polyprenyltransferase activity	MF
527	GO:0002097	1	1	0.976342	1	0	0.0200012	11	tRNA wobble base modification	BP
528	GO:0002098	1	1	0.982887	1	0	0.0145463	8	tRNA wobble uridine modification	BP
529	GO:0002100	1	1	0.995696	1	0	0.00363658	2	tRNA wobble adenosine to inosine editing	BP
530	GO:0002101	1	1	0.997638	1	0	0.00181829	1	tRNA wobble cytosine modification	BP
531	GO:0002118	1	1	0.993757	1	0	0.00545488	3	aggressive behavior	BP
532	GO:0002119	1	1	0.998611	1	0	0.00181829	1	nematode larval development	BP
533	GO:0002121	1	1	0.993757	1	0	0.00545488	3	inter-male aggressive behavior	BP
534	GO:0002128	1	1	0.996534	1	0	0.00363658	2	tRNA nucleoside ribose methylation	BP
535	GO:0002130	1	1	0.998602	1	0	0.00181829	1	wobble position ribose methylation	BP
536	GO:0002131	1	1	0.998602	1	0	0.00181829	1	wobble position cytosine ribose methylation	BP
537	GO:0002132	1	1	0.998602	1	0	0.00181829	1	wobble position uridine ribose methylation	BP
538	GO:0002143	1	1	0.996155	1	0	0.00363658	2	tRNA wobble position uridine thiolation	BP
539	GO:0002151	1	1	0.995291	1	0	0.00363658	2	G-quadruplex RNA binding	MF
540	GO:0002155	1	1	0.994293	1	0	0.00545488	3	regulation of thyroid hormone mediated signaling pathway	BP
541	GO:0002161	1	1	0.98111	1	0	0.0163646	9	aminoacyl-tRNA editing activity	MF
542	GO:0002164	1	1	0.998611	1	0	0.00181829	1	larval development	BP
543	GO:0002178	1	1	0.99459	1	0	0.00545488	3	palmitoyltransferase complex	CC
544	GO:0002181	1	1	0.962364	1	0	0.0418207	23	cytoplasmic translation	BP
545	GO:0002183	1	1	0.984357	1	0	0.0145463	8	cytoplasmic translational initiation	BP
546	GO:0002184	1	1	0.993497	1	0	0.00727317	4	cytoplasmic translational termination	BP
547	GO:0002188	1	1	0.993315	1	0	0.00727317	4	translation reinitiation	BP
548	GO:0002190	1	1	0.994182	1	0	0.00545488	3	cap-independent translational initiation	BP
549	GO:0002192	1	1	0.994182	1	0	0.00545488	3	IRES-dependent translational initiation of linear mRNA	BP
550	GO:0002200	1	1	0.996087	1	0	0.00363658	2	somatic diversification of immune receptors	BP
551	GO:0002204	1	1	0.998269	1	0	0.00181829	1	somatic recombination of immunoglobulin genes involved in immune response	BP
552	GO:0002208	1	1	0.998269	1	0	0.00181829	1	somatic diversification of immunoglobulins involved in immune response	BP
553	GO:0002209	1	1	0.997687	1	0	0.00181829	1	behavioral defense response	BP
554	GO:0002213	1	1	0.985328	1	0	0.0145463	8	defense response to insect	BP
555	GO:0002215	1	1	0.994593	1	0	0.00545488	3	defense response to nematode	BP
557	GO:0002220	1	1	0.993039	1	0	0.00727317	4	innate immune response activating cell surface receptor signaling pathway	BP
558	GO:0002221	1	1	0.992341	1	0	0.00727317	4	pattern recognition receptor signaling pathway	BP
559	GO:0002223	1	1	0.996399	1	0	0.00363658	2	stimulatory C-type lectin receptor signaling pathway	BP
560	GO:0002229	1	1	0.909012	1	0	0.0981878	54	defense response to oomycetes	BP
561	GO:0002230	1	1	0.987591	1	0	0.0109098	6	positive regulation of defense response to virus by host	BP
562	GO:0002237	1	1	0.923839	1	0	0.0836414	46	response to molecule of bacterial origin	BP
563	GO:0002238	1	1	0.970988	1	0	0.030911	17	response to molecule of fungal origin	BP
564	GO:0002239	1	1	0.890813	1	0	0.121826	67	response to oomycetes	BP
565	GO:0002240	1	1	0.996406	1	0	0.00363658	2	response to molecule of oomycetes origin	BP
566	GO:0002244	1	1	0.991584	1	0	0.00909146	5	hematopoietic progenitor cell differentiation	BP
567	GO:0002250	1	1	0.995852	1	0	0.00363658	2	adaptive immune response	BP
570	GO:0002254	1	1	0.99556	1	0	0.00363658	2	kinin cascade	BP
571	GO:0002263	1	1	0.969898	1	0	0.0290927	16	cell activation involved in immune response	BP
572	GO:0002274	1	1	0.971582	1	0	0.0272744	15	myeloid leukocyte activation	BP
573	GO:0002275	1	1	0.971582	1	0	0.0272744	15	myeloid cell activation involved in immune response	BP
574	GO:0002283	1	1	0.971582	1	0	0.0272744	15	neutrophil activation involved in immune response	BP
575	GO:0002285	1	1	0.998269	1	0	0.00181829	1	lymphocyte activation involved in immune response	BP
576	GO:0002312	1	1	0.998269	1	0	0.00181829	1	B cell activation involved in immune response	BP
577	GO:0002353	1	1	0.99556	1	0	0.00363658	2	plasma kallikrein-kinin cascade	BP
578	GO:0002361	1	1	0.998728	1	0	0.00181829	1	CD4-positive, CD25-positive, alpha-beta regulatory T cell differentiation	BP
579	GO:0002366	1	1	0.969898	1	0	0.0290927	16	leukocyte activation involved in immune response	BP
581	GO:0002377	1	1	0.997638	1	0	0.00181829	1	immunoglobulin production	BP
582	GO:0002429	1	1	0.990693	1	0	0.00909146	5	immune response-activating cell surface receptor signaling pathway	BP
583	GO:0002440	1	1	0.997638	1	0	0.00181829	1	production of molecular mediator of immune response	BP
584	GO:0002474	1	1	0.986692	1	0	0.012728	7	antigen processing and presentation of peptide antigen via MHC class I	BP
585	GO:0002478	1	1	0.989028	1	0	0.0109098	6	antigen processing and presentation of exogenous peptide antigen	BP
586	GO:0002479	1	1	0.996399	1	0	0.00363658	2	antigen processing and presentation of exogenous peptide antigen via MHC class I, TAP-dependent	BP
587	GO:0002495	1	1	0.986405	1	0	0.012728	7	antigen processing and presentation of peptide antigen via MHC class II	BP
588	GO:0002504	1	1	0.986405	1	0	0.012728	7	antigen processing and presentation of peptide or polysaccharide antigen via MHC class II	BP
589	GO:0002521	1	1	0.994016	1	0	0.00545488	3	leukocyte differentiation	BP
590	GO:0002526	1	1	0.99556	1	0	0.00363658	2	acute inflammatory response	BP
591	GO:0002532	1	1	0.995552	1	0	0.00363658	2	production of molecular mediator involved in inflammatory response	BP
592	GO:0002538	1	1	0.997897	1	0	0.00181829	1	arachidonic acid metabolite production involved in inflammatory response	BP
593	GO:0002539	1	1	0.997897	1	0	0.00181829	1	prostaglandin production involved in inflammatory response	BP
594	GO:0002562	1	1	0.998269	1	0	0.00181829	1	somatic diversification of immune receptors via germline recombination within a single locus	BP
595	GO:0002576	1	1	0.990565	1	0	0.00909146	5	platelet degranulation	BP
596	GO:0002637	1	1	0.995287	1	0	0.00363658	2	regulation of immunoglobulin production	BP
597	GO:0002639	1	1	0.995287	1	0	0.00363658	2	positive regulation of immunoglobulin production	BP
598	GO:0002643	1	1	0.998267	1	0	0.00181829	1	regulation of tolerance induction	BP
599	GO:0002679	1	1	0.990901	1	0	0.00909146	5	respiratory burst involved in defense response	BP
601	GO:0002683	1	1	0.937104	1	0	0.0636402	35	negative regulation of immune system process	BP
603	GO:0002694	1	1	0.993562	1	0	0.00545488	3	regulation of leukocyte activation	BP
604	GO:0002695	1	1	0.998267	1	0	0.00181829	1	negative regulation of leukocyte activation	BP
605	GO:0002696	1	1	0.995287	1	0	0.00363658	2	positive regulation of leukocyte activation	BP
606	GO:0002697	1	1	0.965653	1	0	0.0327293	18	regulation of immune effector process	BP
607	GO:0002698	1	1	0.989307	1	0	0.0109098	6	negative regulation of immune effector process	BP
608	GO:0002699	1	1	0.995287	1	0	0.00363658	2	positive regulation of immune effector process	BP
609	GO:0002700	1	1	0.995287	1	0	0.00363658	2	regulation of production of molecular mediator of immune response	BP
610	GO:0002702	1	1	0.995287	1	0	0.00363658	2	positive regulation of production of molecular mediator of immune response	BP
611	GO:0002703	1	1	0.995287	1	0	0.00363658	2	regulation of leukocyte mediated immunity	BP
612	GO:0002705	1	1	0.995287	1	0	0.00363658	2	positive regulation of leukocyte mediated immunity	BP
613	GO:0002706	1	1	0.995287	1	0	0.00363658	2	regulation of lymphocyte mediated immunity	BP
614	GO:0002708	1	1	0.995287	1	0	0.00363658	2	positive regulation of lymphocyte mediated immunity	BP
615	GO:0002712	1	1	0.995287	1	0	0.00363658	2	regulation of B cell mediated immunity	BP
616	GO:0002714	1	1	0.995287	1	0	0.00363658	2	positive regulation of B cell mediated immunity	BP
617	GO:0002752	1	1	0.996628	1	0	0.00363658	2	cell surface pattern recognition receptor signaling pathway	BP
618	GO:0002757	1	1	0.986431	1	0	0.012728	7	immune response-activating signal transduction	BP
619	GO:0002758	1	1	0.988767	1	0	0.0109098	6	innate immune response-activating signal transduction	BP
620	GO:0002761	1	1	0.995599	1	0	0.00363658	2	regulation of myeloid leukocyte differentiation	BP
621	GO:0002763	1	1	0.997645	1	0	0.00181829	1	positive regulation of myeloid leukocyte differentiation	BP
622	GO:0002764	1	1	0.981247	1	0	0.0181829	10	immune response-regulating signaling pathway	BP
623	GO:0002768	1	1	0.989166	1	0	0.0109098	6	immune response-regulating cell surface receptor signaling pathway	BP
624	GO:0002790	1	1	0.998292	1	0	0.00181829	1	peptide secretion	BP
625	GO:0002791	1	1	0.994268	1	0	0.00545488	3	regulation of peptide secretion	BP
626	GO:0002792	1	1	0.995895	1	0	0.00363658	2	negative regulation of peptide secretion	BP
627	GO:0002793	1	1	0.996622	1	0	0.00363658	2	positive regulation of peptide secretion	BP
628	GO:0002819	1	1	0.995287	1	0	0.00363658	2	regulation of adaptive immune response	BP
629	GO:0002821	1	1	0.995287	1	0	0.00363658	2	positive regulation of adaptive immune response	BP
630	GO:0002822	1	1	0.995287	1	0	0.00363658	2	regulation of adaptive immune response based on somatic recombination of immune receptors built from immunoglobulin superfamily domains	BP
631	GO:0002824	1	1	0.995287	1	0	0.00363658	2	positive regulation of adaptive immune response based on somatic recombination of immune receptors built from immunoglobulin superfamily domains	BP
632	GO:0002831	1	1	0.798124	1	0	0.22365	123	regulation of response to biotic stimulus	BP
633	GO:0002832	1	1	0.949063	1	0	0.0527305	29	negative regulation of response to biotic stimulus	BP
634	GO:0002833	1	1	0.917131	1	0	0.0854597	47	positive regulation of response to biotic stimulus	BP
635	GO:0002889	1	1	0.995287	1	0	0.00363658	2	regulation of immunoglobulin mediated immune response	BP
636	GO:0002891	1	1	0.995287	1	0	0.00363658	2	positive regulation of immunoglobulin mediated immune response	BP
637	GO:0002931	1	1	0.993307	1	0	0.00545488	3	response to ischemia	BP
638	GO:0002938	1	1	0.997929	1	0	0.00181829	1	tRNA guanine ribose methylation	BP
639	GO:0002940	1	1	0.994446	1	0	0.00545488	3	tRNA N2-guanine methylation	BP
640	GO:0002949	1	1	0.993271	1	0	0.00545488	3	tRNA threonylcarbamoyladenosine modification	BP
641	GO:0003002	1	1	0.788786	1	0	0.232741	128	regionalization	BP
643	GO:0003007	1	1	0.997642	1	0	0.00181829	1	heart morphogenesis	BP
644	GO:0003008	1	1	0.937217	1	0	0.0618219	34	system process	BP
645	GO:0003012	1	1	0.99692	1	0	0.00363658	2	muscle system process	BP
646	GO:0003013	1	1	0.995697	1	0	0.00363658	2	circulatory system process	BP
647	GO:0003014	1	1	0.997766	1	0	0.00181829	1	renal system process	BP
648	GO:0003018	1	1	0.998054	1	0	0.00181829	1	vascular process in circulatory system	BP
649	GO:0003032	1	1	0.993187	1	0	0.00545488	3	detection of oxygen	BP
650	GO:0003085	1	1	0.99556	1	0	0.00363658	2	negative regulation of systemic arterial blood pressure	BP
651	GO:0003094	1	1	0.997766	1	0	0.00181829	1	glomerular filtration	BP
652	GO:0003143	1	1	0.991517	1	0	0.00727317	4	embryonic heart tube morphogenesis	BP
653	GO:0003146	1	1	0.997638	1	0	0.00181829	1	heart jogging	BP
654	GO:0003151	1	1	0.997642	1	0	0.00181829	1	outflow tract morphogenesis	BP
655	GO:0003156	1	1	0.992922	1	0	0.00727317	4	regulation of animal organ formation	BP
656	GO:0003254	1	1	0.994204	1	0	0.00545488	3	regulation of membrane depolarization	BP
657	GO:0003279	1	1	0.998562	1	0	0.00181829	1	cardiac septum development	BP
658	GO:0003283	1	1	0.998562	1	0	0.00181829	1	atrial septum development	BP
659	GO:0003330	1	1	0.998514	1	0	0.00181829	1	regulation of extracellular matrix constituent secretion	BP
660	GO:0003331	1	1	0.998514	1	0	0.00181829	1	positive regulation of extracellular matrix constituent secretion	BP
661	GO:0003333	1	1	0.926196	1	0	0.07455	41	amino acid transmembrane transport	BP
662	GO:0003341	1	1	0.996217	1	0	0.00363658	2	cilium movement	BP
663	GO:0003351	1	1	0.996217	1	0	0.00363658	2	epithelial cilium movement	BP
664	GO:0003352	1	1	0.99591	1	0	0.00363658	2	regulation of cilium movement	BP
665	GO:0003356	1	1	0.997652	1	0	0.00181829	1	regulation of cilium beat frequency	BP
666	GO:0003376	1	1	0.998464	1	0	0.00181829	1	sphingosine-1-phosphate signaling pathway	BP
667	GO:0003382	1	1	0.998458	1	0	0.00181829	1	epithelial cell morphogenesis	BP
668	GO:0003400	1	1	0.990133	1	0	0.00909146	5	regulation of COPII vesicle coating	BP
672	GO:0003678	1	1	0.907788	1	0	0.087278	48	DNA helicase activity	MF
673	GO:0003680	1	1	0.962073	1	0	0.0381841	21	AT DNA binding	MF
674	GO:0003681	1	1	0.998484	1	0	0.00181829	1	bent DNA binding	MF
675	GO:0003682	1	1	0.777886	1	0	0.238196	131	chromatin binding	MF
676	GO:0003684	1	1	0.938977	1	0	0.0581853	32	damaged DNA binding	MF
677	GO:0003688	1	1	0.98369	1	0	0.0163646	9	DNA replication origin binding	MF
678	GO:0003689	1	1	0.993379	1	0	0.00545488	3	DNA clamp loader activity	MF
679	GO:0003690	1	1	0.799948	1	0	0.221832	122	double-stranded DNA binding	MF
680	GO:0003691	1	1	0.970206	1	0	0.030911	17	double-stranded telomeric DNA binding	MF
681	GO:0003697	1	1	0.874303	1	0	0.132735	73	single-stranded DNA binding	MF
683	GO:0003712	1	1	0.836344	1	0	0.174556	96	transcription cofactor activity	MF
684	GO:0003713	1	1	0.917877	1	0	0.0818231	45	transcription coactivator activity	MF
685	GO:0003714	1	1	0.943117	1	0	0.0581853	32	transcription corepressor activity	MF
686	GO:0003720	1	1	0.997649	1	0	0.00181829	1	telomerase activity	MF
687	GO:0003721	1	1	0.997649	1	0	0.00181829	1	telomerase RNA reverse transcriptase activity	MF
688	GO:0003723	1	1	0.0334631	1	0	3.14928	1732	RNA binding	MF
689	GO:0003724	1	1	0.832279	1	0	0.165465	91	RNA helicase activity	MF
690	GO:0003725	1	1	0.967635	1	0	0.030911	17	double-stranded RNA binding	MF
691	GO:0003726	1	1	0.997849	1	0	0.00181829	1	double-stranded RNA adenosine deaminase activity	MF
692	GO:0003727	1	1	0.873788	1	0	0.130917	72	single-stranded RNA binding	MF
693	GO:0003729	1	1	0.618152	1	0	0.474574	261	mRNA binding	MF
694	GO:0003730	1	1	0.971184	1	0	0.0272744	15	mRNA 3'-UTR binding	MF
696	GO:0003743	1	1	0.877165	1	0	0.12728	70	translation initiation factor activity	MF
697	GO:0003746	1	1	0.953084	1	0	0.0490939	27	translation elongation factor activity	MF
698	GO:0003747	1	1	0.977254	1	0	0.0218195	12	translation release factor activity	MF
699	GO:0003755	1	1	0.905655	1	0	0.101824	56	peptidyl-prolyl cis-trans isomerase activity	MF
700	GO:0003756	1	1	0.962462	1	0	0.0363658	20	protein disulfide isomerase activity	MF
701	GO:0003774	1	1	0.846006	1	0	0.152737	84	motor activity	MF
702	GO:0003777	1	1	0.882621	1	0	0.110916	61	microtubule motor activity	MF
703	GO:0003779	1	1	0.916677	1	0	0.0836414	46	actin binding	MF
704	GO:0003785	1	1	0.994914	1	0	0.00545488	3	actin monomer binding	MF
705	GO:0003796	1	1	0.997976	1	0	0.00181829	1	lysozyme activity	MF
706	GO:0003823	1	1	0.996025	1	0	0.00363658	2	antigen binding	MF
708	GO:0003825	1	1	0.993139	1	0	0.00727317	4	alpha,alpha-trehalose-phosphate synthase (UDP-forming) activity	MF
709	GO:0003827	1	1	0.997762	1	0	0.00181829	1	alpha-1,3-mannosylglycoprotein 2-beta-N-acetylglucosaminyltransferase activity	MF
710	GO:0003830	1	1	0.993027	1	0	0.00727317	4	beta-1,4-mannosylglycoprotein 4-beta-N-acetylglucosaminyltransferase activity	MF
711	GO:0003837	1	1	0.997912	1	0	0.00181829	1	beta-ureidopropionase activity	MF
712	GO:0003838	1	1	0.997913	1	0	0.00181829	1	sterol 24-C-methyltransferase activity	MF
713	GO:0003839	1	1	0.996364	1	0	0.00363658	2	gamma-glutamylcyclotransferase activity	MF
714	GO:0003840	1	1	0.993547	1	0	0.00545488	3
715	GO:0003841	1	1	0.985747	1	0	0.012728	7	1-acylglycerol-3-phosphate O-acyltransferase activity	MF
716	GO:0003843	1	1	0.960215	1	0	0.0400024	22	1,3-beta-D-glucan synthase activity	MF
717	GO:0003844	1	1	0.993537	1	0	0.00545488	3	1,4-alpha-glucan branching enzyme activity	MF
718	GO:0003846	1	1	0.977511	1	0	0.0236378	13	2-acylglycerol O-acyltransferase activity	MF
719	GO:0003848	1	1	0.996712	1	0	0.00363658	2	2-amino-4-hydroxy-6-hydroxymethyldihydropteridine diphosphokinase activity	MF
720	GO:0003849	1	1	0.993021	1	0	0.00727317	4	3-deoxy-7-phosphoheptulonate synthase activity	MF
721	GO:0003852	1	1	0.997727	1	0	0.00181829	1	2-isopropylmalate synthase activity	MF
722	GO:0003854	1	1	0.991082	1	0	0.00909146	5	3-beta-hydroxy-delta5-steroid dehydrogenase activity	MF
723	GO:0003855	1	1	0.995611	1	0	0.00363658	2	3-dehydroquinate dehydratase activity	MF
724	GO:0003856	1	1	0.995831	1	0	0.00363658	2	3-dehydroquinate synthase activity	MF
725	GO:0003857	1	1	0.993303	1	0	0.00545488	3	3-hydroxyacyl-CoA dehydrogenase activity	MF
726	GO:0003858	1	1	0.998	1	0	0.00181829	1	3-hydroxybutyrate dehydrogenase activity	MF
727	GO:0003860	1	1	0.990953	1	0	0.00909146	5	3-hydroxyisobutyryl-CoA hydrolase activity	MF
728	GO:0003861	1	1	0.995336	1	0	0.00545488	3	3-isopropylmalate dehydratase activity	MF
729	GO:0003862	1	1	0.994923	1	0	0.00545488	3	3-isopropylmalate dehydrogenase activity	MF
730	GO:0003863	1	1	0.994145	1	0	0.00727317	4	3-methyl-2-oxobutanoate dehydrogenase (2-methylpropanoyl-transferring) activity	MF
731	GO:0003864	1	1	0.998664	1	0	0.00181829	1	3-methyl-2-oxobutanoate hydroxymethyltransferase activity	MF
732	GO:0003865	1	1	0.993968	1	0	0.00545488	3	3-oxo-5-alpha-steroid 4-dehydrogenase activity	MF
733	GO:0003866	1	1	0.997859	1	0	0.00181829	1	3-phosphoshikimate 1-carboxyvinyltransferase activity	MF
734	GO:0003867	1	1	0.994544	1	0	0.00545488	3	4-aminobutyrate transaminase activity	MF
735	GO:0003868	1	1	0.997904	1	0	0.00181829	1	4-hydroxyphenylpyruvate dioxygenase activity	MF
736	GO:0003871	1	1	0.994638	1	0	0.00545488	3	5-methyltetrahydropteroyltriglutamate-homocysteine S-methyltransferase activity	MF
737	GO:0003872	1	1	0.9863	1	0	0.0109098	6	6-phosphofructokinase activity	MF
738	GO:0003873	1	1	0.996164	1	0	0.00363658	2	6-phosphofructo-2-kinase activity	MF
739	GO:0003876	1	1	0.990001	1	0	0.00909146	5	AMP deaminase activity	MF
740	GO:0003878	1	1	0.994676	1	0	0.00545488	3	ATP citrate synthase activity	MF
741	GO:0003879	1	1	0.99789	1	0	0.00181829	1	ATP phosphoribosyltransferase activity	MF
742	GO:0003880	1	1	0.995803	1	0	0.00363658	2	protein C-terminal carboxyl O-methyltransferase activity	MF
743	GO:0003881	1	1	0.998574	1	0	0.00181829	1	CDP-diacylglycerol-inositol 3-phosphatidyltransferase activity	MF
744	GO:0003882	1	1	0.998617	1	0	0.00181829	1	CDP-diacylglycerol-serine O-phosphatidyltransferase activity	MF
745	GO:0003883	1	1	0.995412	1	0	0.00363658	2	CTP synthase activity	MF
746	GO:0003885	1	1	0.992785	1	0	0.00727317	4	D-arabinono-1,4-lactone oxidase activity	MF
747	GO:0003886	1	1	0.989293	1	0	0.0109098	6	DNA (cytosine-5-)-methyltransferase activity	MF
748	GO:0003887	1	1	0.915974	1	0	0.0818231	45	DNA-directed DNA polymerase activity	MF
749	GO:0003896	1	1	0.989014	1	0	0.0109098	6	DNA primase activity	MF
750	GO:0003899	1	1	0.903773	1	0	0.107279	59	DNA-directed 5'-3' RNA polymerase activity	MF
751	GO:0003904	1	1	0.998935	1	0	0.00181829	1	deoxyribodipyrimidine photo-lyase activity	MF
752	GO:0003905	1	1	0.989142	1	0	0.0109098	6	alkylbase DNA N-glycosylase activity	MF
753	GO:0003906	1	1	0.979823	1	0	0.0181829	10	DNA-(apurinic or apyrimidinic site) lyase activity	MF
754	GO:0003909	1	1	0.983871	1	0	0.0163646	9	DNA ligase activity	MF
755	GO:0003910	1	1	0.983871	1	0	0.0163646	9	DNA ligase (ATP) activity	MF
756	GO:0003913	1	1	0.993246	1	0	0.00727317	4	DNA photolyase activity	MF
757	GO:0003914	1	1	0.9977	1	0	0.00181829	1	DNA (6-4) photolyase activity	MF
758	GO:0003916	1	1	0.972152	1	0	0.0272744	15	DNA topoisomerase activity	MF
759	GO:0003917	1	1	0.987817	1	0	0.012728	7	DNA topoisomerase type I activity	MF
760	GO:0003918	1	1	0.984148	1	0	0.0145463	8	DNA topoisomerase type II (ATP-hydrolyzing) activity	MF
761	GO:0003919	1	1	0.988094	1	0	0.0109098	6	FMN adenylyltransferase activity	MF
762	GO:0003921	1	1	0.998284	1	0	0.00181829	1	GMP synthase activity	MF
763	GO:0003922	1	1	0.993145	1	0	0.00727317	4	GMP synthase (glutamine-hydrolyzing) activity	MF
764	GO:0003923	1	1	0.995581	1	0	0.00363658	2	GPI-anchor transamidase activity	MF
765	GO:0003924	1	1	0.818651	1	0	0.192739	106	GTPase activity	MF
766	GO:0003933	1	1	0.988848	1	0	0.00909146	5	GTP cyclohydrolase activity	MF
767	GO:0003934	1	1	0.997783	1	0	0.00181829	1	GTP cyclohydrolase I activity	MF
768	GO:0003935	1	1	0.991046	1	0	0.00727317	4	GTP cyclohydrolase II activity	MF
769	GO:0003937	1	1	0.9978	1	0	0.00181829	1	IMP cyclohydrolase activity	MF
770	GO:0003938	1	1	0.991617	1	0	0.00909146	5	IMP dehydrogenase activity	MF
771	GO:0003939	1	1	0.997871	1	0	0.00181829	1	L-iditol 2-dehydrogenase activity	MF
772	GO:0003941	1	1	0.997745	1	0	0.00181829	1	L-serine ammonia-lyase activity	MF
773	GO:0003942	1	1	0.995773	1	0	0.00363658	2	N-acetyl-gamma-glutamyl-phosphate reductase activity	MF
774	GO:0003949	1	1	0.998652	1	0	0.00181829	1	1-(5-phosphoribosyl)-5-[(5-phosphoribosylamino)methylideneamino]imidazole-4-carboxamide isomerase activity	MF
775	GO:0003950	1	1	0.984991	1	0	0.0145463	8	NAD+ ADP-ribosyltransferase activity	MF
776	GO:0003951	1	1	0.991447	1	0	0.00909146	5	NAD+ kinase activity	MF
777	GO:0003952	1	1	0.997639	1	0	0.00181829	1	NAD+ synthase (glutamine-hydrolyzing) activity	MF
778	GO:0003954	1	1	0.93398	1	0	0.0727317	40	NADH dehydrogenase activity	MF
779	GO:0003955	1	1	0.983141	1	0	0.0181829	10	NAD(P)H dehydrogenase (quinone) activity	MF
780	GO:0003958	1	1	0.991759	1	0	0.00909146	5	NADPH-hemoprotein reductase activity	MF
781	GO:0003959	1	1	0.995544	1	0	0.00363658	2	NADPH dehydrogenase activity	MF
782	GO:0003960	1	1	0.996875	1	0	0.00363658	2	NADPH:quinone reductase activity	MF
783	GO:0003962	1	1	0.99451	1	0	0.00545488	3	cystathionine gamma-synthase activity	MF
784	GO:0003964	1	1	0.843275	1	0	0.172738	95	RNA-directed DNA polymerase activity	MF
785	GO:0003968	1	1	0.988637	1	0	0.00909146	5	RNA-directed 5'-3' RNA polymerase activity	MF
786	GO:0003972	1	1	0.998256	1	0	0.00181829	1	RNA ligase (ATP) activity	MF
787	GO:0003973	1	1	0.987921	1	0	0.0109098	6	(S)-2-hydroxy-acid oxidase activity	MF
788	GO:0003975	1	1	0.997742	1	0	0.00181829	1	UDP-N-acetylglucosamine-dolichyl-phosphate N-acetylglucosaminephosphotransferase activity	MF
789	GO:0003977	1	1	0.997803	1	0	0.00181829	1	UDP-N-acetylglucosamine diphosphorylase activity	MF
790	GO:0003978	1	1	0.989017	1	0	0.012728	7	UDP-glucose 4-epimerase activity	MF
791	GO:0003979	1	1	0.994495	1	0	0.00545488	3	UDP-glucose 6-dehydrogenase activity	MF
792	GO:0003980	1	1	0.995891	1	0	0.00363658	2	UDP-glucose:glycoprotein glucosyltransferase activity	MF
793	GO:0003983	1	1	0.98707	1	0	0.012728	7	UTP:glucose-1-phosphate uridylyltransferase activity	MF
794	GO:0003984	1	1	0.992388	1	0	0.00727317	4	acetolactate synthase activity	MF
795	GO:0003985	1	1	0.995718	1	0	0.00363658	2	acetyl-CoA C-acetyltransferase activity	MF
796	GO:0003986	1	1	0.997881	1	0	0.00181829	1	acetyl-CoA hydrolase activity	MF
797	GO:0003987	1	1	0.993267	1	0	0.00545488	3	acetate-CoA ligase activity	MF
798	GO:0003988	1	1	0.990831	1	0	0.00909146	5	acetyl-CoA C-acyltransferase activity	MF
799	GO:0003989	1	1	0.980131	1	0	0.0181829	10	acetyl-CoA carboxylase activity	MF
800	GO:0003991	1	1	0.997977	1	0	0.00181829	1	acetylglutamate kinase activity	MF
801	GO:0003992	1	1	0.997878	1	0	0.00181829	1	N2-acetyl-L-ornithine:2-oxoglutarate 5-aminotransferase activity	MF
802	GO:0003993	1	1	0.914458	1	0	0.0854597	47	acid phosphatase activity	MF
803	GO:0003994	1	1	0.988064	1	0	0.012728	7	aconitate hydratase activity	MF
804	GO:0003995	1	1	0.981245	1	0	0.0181829	10	acyl-CoA dehydrogenase activity	MF
805	GO:0003997	1	1	0.985031	1	0	0.0145463	8	acyl-CoA oxidase activity	MF
806	GO:0003998	1	1	0.998312	1	0	0.00181829	1	acylphosphatase activity	MF
807	GO:0003999	1	1	0.994968	1	0	0.00545488	3	adenine phosphoribosyltransferase activity	MF
808	GO:0004000	1	1	0.992133	1	0	0.00727317	4	adenosine deaminase activity	MF
809	GO:0004001	1	1	0.991714	1	0	0.00909146	5	adenosine kinase activity	MF
810	GO:0004003	1	1	0.9285	1	0	0.0690951	38	ATP-dependent DNA helicase activity	MF
811	GO:0004004	1	1	0.83538	1	0	0.161828	89	ATP-dependent RNA helicase activity	MF
812	GO:0004008	1	1	0.998818	1	0	0.00181829	1	copper-exporting ATPase activity	MF
813	GO:0004012	1	1	0.966018	1	0	0.0363658	20	phospholipid-translocating ATPase activity	MF
814	GO:0004013	1	1	0.9941	1	0	0.00727317	4	adenosylhomocysteinase activity	MF
815	GO:0004014	1	1	0.989258	1	0	0.0109098	6	adenosylmethionine decarboxylase activity	MF
816	GO:0004015	1	1	0.997638	1	0	0.00181829	1	adenosylmethionine-8-amino-7-oxononanoate transaminase activity	MF
817	GO:0004016	1	1	0.997639	1	0	0.00181829	1	adenylate cyclase activity	MF
818	GO:0004017	1	1	0.979318	1	0	0.0218195	12	adenylate kinase activity	MF
819	GO:0004018	1	1	0.997789	1	0	0.00181829	1	N6-(1,2-dicarboxyethyl)AMP AMP-lyase (fumarate-forming) activity	MF
820	GO:0004019	1	1	0.994424	1	0	0.00727317	4	adenylosuccinate synthase activity	MF
821	GO:0004020	1	1	0.998384	1	0	0.00181829	1	adenylylsulfate kinase activity	MF
822	GO:0004021	1	1	0.989417	1	0	0.0109098	6	L-alanine:2-oxoglutarate aminotransferase activity	MF
823	GO:0004022	1	1	0.984477	1	0	0.0163646	9	alcohol dehydrogenase (NAD) activity	MF
824	GO:0004026	1	1	0.998826	1	0	0.00181829	1	alcohol O-acetyltransferase activity	MF
825	GO:0004028	1	1	0.995797	1	0	0.00545488	3	3-chloroallyl aldehyde dehydrogenase activity	MF
826	GO:0004029	1	1	0.97344	1	0	0.0290927	16	aldehyde dehydrogenase (NAD) activity	MF
827	GO:0004030	1	1	0.988025	1	0	0.0145463	8	aldehyde dehydrogenase [NAD(P)+] activity	MF
828	GO:0004031	1	1	0.982811	1	0	0.0163646	9	aldehyde oxidase activity	MF
829	GO:0004033	1	1	0.986959	1	0	0.012728	7	aldo-keto reductase (NADP) activity	MF
830	GO:0004034	1	1	0.990857	1	0	0.00909146	5	aldose 1-epimerase activity	MF
831	GO:0004038	1	1	0.997878	1	0	0.00181829	1	allantoinase activity	MF
832	GO:0004040	1	1	0.981268	1	0	0.0181829	10	amidase activity	MF
833	GO:0004042	1	1	0.99392	1	0	0.00545488	3	acetyl-CoA:L-glutamate N-acetyltransferase activity	MF
834	GO:0004044	1	1	0.996325	1	0	0.00363658	2	amidophosphoribosyltransferase activity	MF
835	GO:0004045	1	1	0.988511	1	0	0.012728	7	aminoacyl-tRNA hydrolase activity	MF
836	GO:0004046	1	1	0.99573	1	0	0.00363658	2	aminoacylase activity	MF
837	GO:0004047	1	1	0.996861	1	0	0.00363658	2	aminomethyltransferase activity	MF
838	GO:0004048	1	1	0.996304	1	0	0.00363658	2	anthranilate phosphoribosyltransferase activity	MF
839	GO:0004049	1	1	0.994092	1	0	0.00545488	3	anthranilate synthase activity	MF
840	GO:0004053	1	1	0.99844	1	0	0.00181829	1	arginase activity	MF
841	GO:0004055	1	1	0.997653	1	0	0.00363658	2	argininosuccinate synthase activity	MF
842	GO:0004056	1	1	0.997794	1	0	0.00181829	1	argininosuccinate lyase activity	MF
843	GO:0004057	1	1	0.99836	1	0	0.00181829	1	arginyltransferase activity	MF
844	GO:0004059	1	1	0.996696	1	0	0.00363658	2	aralkylamine N-acetyltransferase activity	MF
845	GO:0004061	1	1	0.992708	1	0	0.00727317	4	arylformamidase activity	MF
846	GO:0004066	1	1	0.994378	1	0	0.00545488	3	asparagine synthase (glutamine-hydrolyzing) activity	MF
847	GO:0004067	1	1	0.996826	1	0	0.00363658	2	asparaginase activity	MF
848	GO:0004069	1	1	0.982357	1	0	0.0163646	9	L-aspartate:2-oxoglutarate aminotransferase activity	MF
849	GO:0004070	1	1	0.998279	1	0	0.00181829	1	aspartate carbamoyltransferase activity	MF
850	GO:0004072	1	1	0.994223	1	0	0.00545488	3	aspartate kinase activity	MF
851	GO:0004073	1	1	0.997924	1	0	0.00181829	1	aspartate-semialdehyde dehydrogenase activity	MF
852	GO:0004075	1	1	0.99168	1	0	0.00727317	4	biotin carboxylase activity	MF
853	GO:0004076	1	1	0.997936	1	0	0.00181829	1	biotin synthase activity	MF
854	GO:0004077	1	1	0.997888	1	0	0.00181829	1	biotin-[acetyl-CoA-carboxylase] ligase activity	MF
855	GO:0004078	1	1	0.997888	1	0	0.00181829	1	biotin-[methylcrotonoyl-CoA-carboxylase] ligase activity	MF
856	GO:0004081	1	1	0.998482	1	0	0.00181829	1	bis(5'-nucleosyl)-tetraphosphatase (asymmetrical) activity	MF
857	GO:0004083	1	1	0.997661	1	0	0.00181829	1	bisphosphoglycerate 2-phosphatase activity	MF
858	GO:0004084	1	1	0.989577	1	0	0.0109098	6	branched-chain-amino-acid transaminase activity	MF
859	GO:0004088	1	1	0.995507	1	0	0.00363658	2	carbamoyl-phosphate synthase (glutamine-hydrolyzing) activity	MF
860	GO:0004089	1	1	0.978807	1	0	0.0218195	12	carbonate dehydratase activity	MF
861	GO:0004090	1	1	0.993426	1	0	0.00727317	4	carbonyl reductase (NADPH) activity	MF
862	GO:0004096	1	1	0.997699	1	0	0.00181829	1	catalase activity	MF
863	GO:0004097	1	1	0.987831	1	0	0.012728	7	catechol oxidase activity	MF
864	GO:0004103	1	1	0.994576	1	0	0.00545488	3	choline kinase activity	MF
865	GO:0004105	1	1	0.99558	1	0	0.00545488	3	choline-phosphate cytidylyltransferase activity	MF
866	GO:0004106	1	1	0.995654	1	0	0.00363658	2	chorismate mutase activity	MF
867	GO:0004107	1	1	0.997776	1	0	0.00181829	1	chorismate synthase activity	MF
868	GO:0004108	1	1	0.996219	1	0	0.00363658	2	citrate (Si)-synthase activity	MF
869	GO:0004109	1	1	0.995583	1	0	0.00363658	2	coproporphyrinogen oxidase activity	MF
870	GO:0004112	1	1	0.998259	1	0	0.00181829	1	cyclic-nucleotide phosphodiesterase activity	MF
871	GO:0004113	1	1	0.998259	1	0	0.00181829	1	2',3'-cyclic-nucleotide 3'-phosphodiesterase activity	MF
872	GO:0004121	1	1	0.998935	1	0	0.00181829	1	cystathionine beta-lyase activity	MF
873	GO:0004123	1	1	0.996757	1	0	0.00363658	2	cystathionine gamma-lyase activity	MF
874	GO:0004124	1	1	0.986286	1	0	0.012728	7	cysteine synthase activity	MF
875	GO:0004126	1	1	0.998026	1	0	0.00181829	1	cytidine deaminase activity	MF
876	GO:0004127	1	1	0.994889	1	0	0.00545488	3	cytidylate kinase activity	MF
877	GO:0004128	1	1	0.992084	1	0	0.00727317	4	cytochrome-b5 reductase activity, acting on NAD(P)H	MF
878	GO:0004129	1	1	0.981618	1	0	0.0181829	10	cytochrome-c oxidase activity	MF
879	GO:0004130	1	1	0.991224	1	0	0.00909146	5	cytochrome-c peroxidase activity	MF
880	GO:0004132	1	1	0.998119	1	0	0.00181829	1	dCMP deaminase activity	MF
881	GO:0004133	1	1	0.989226	1	0	0.00909146	5	glycogen debranching enzyme activity	MF
882	GO:0004134	1	1	0.995338	1	0	0.00363658	2	4-alpha-glucanotransferase activity	MF
883	GO:0004137	1	1	0.997662	1	0	0.00181829	1	deoxycytidine kinase activity	MF
884	GO:0004140	1	1	0.998583	1	0	0.00181829	1	dephospho-CoA kinase activity	MF
885	GO:0004141	1	1	0.997638	1	0	0.00181829	1	dethiobiotin synthase activity	MF
886	GO:0004142	1	1	0.995871	1	0	0.00363658	2	diacylglycerol cholinephosphotransferase activity	MF
887	GO:0004143	1	1	0.991968	1	0	0.00909146	5	diacylglycerol kinase activity	MF
888	GO:0004144	1	1	0.979676	1	0	0.0181829	10	diacylglycerol O-acyltransferase activity	MF
889	GO:0004146	1	1	0.997767	1	0	0.00181829	1	dihydrofolate reductase activity	MF
890	GO:0004147	1	1	0.995654	1	0	0.00545488	3	dihydrolipoamide branched chain acyltransferase activity	MF
891	GO:0004148	1	1	0.992812	1	0	0.00727317	4	dihydrolipoyl dehydrogenase activity	MF
892	GO:0004149	1	1	0.998345	1	0	0.00181829	1	dihydrolipoyllysine-residue succinyltransferase activity	MF
893	GO:0004150	1	1	0.998252	1	0	0.00181829	1	dihydroneopterin aldolase activity	MF
894	GO:0004151	1	1	0.997929	1	0	0.00181829	1	dihydroorotase activity	MF
895	GO:0004152	1	1	0.99773	1	0	0.00181829	1	dihydroorotate dehydrogenase activity	MF
896	GO:0004156	1	1	0.996712	1	0	0.00363658	2	dihydropteroate synthase activity	MF
897	GO:0004157	1	1	0.997638	1	0	0.00181829	1	dihydropyrimidinase activity	MF
898	GO:0004159	1	1	0.99879	1	0	0.00181829	1	dihydrouracil dehydrogenase (NAD+) activity	MF
899	GO:0004160	1	1	0.997688	1	0	0.00181829	1	dihydroxy-acid dehydratase activity	MF
900	GO:0004161	1	1	0.984565	1	0	0.0145463	8	dimethylallyltranstransferase activity	MF
901	GO:0004163	1	1	0.994853	1	0	0.00545488	3	diphosphomevalonate decarboxylase activity	MF
902	GO:0004164	1	1	0.99812	1	0	0.00181829	1	diphthine synthase activity	MF
903	GO:0004165	1	1	0.981763	1	0	0.0200012	11	dodecenoyl-CoA delta-isomerase activity	MF
904	GO:0004167	1	1	0.995656	1	0	0.00545488	3	dopachrome isomerase activity	MF
905	GO:0004168	1	1	0.998576	1	0	0.00181829	1	dolichol kinase activity	MF
906	GO:0004169	1	1	0.998088	1	0	0.00181829	1	dolichyl-phosphate-mannose-protein mannosyltransferase activity	MF
907	GO:0004170	1	1	0.998319	1	0	0.00181829	1	dUTP diphosphatase activity	MF
908	GO:0004174	1	1	0.998736	1	0	0.00181829	1	electron-transferring-flavoprotein dehydrogenase activity	MF
909	GO:0004175	1	1	0.489411	1	0	0.705497	388	endopeptidase activity	MF
910	GO:0004176	1	1	0.958443	1	0	0.0400024	22	ATP-dependent peptidase activity	MF
911	GO:0004177	1	1	0.942127	1	0	0.0527305	29	aminopeptidase activity	MF
912	GO:0004180	1	1	0.922318	1	0	0.0800048	44	carboxypeptidase activity	MF
913	GO:0004181	1	1	0.994017	1	0	0.00545488	3	metallocarboxypeptidase activity	MF
914	GO:0004185	1	1	0.945451	1	0	0.0545488	30	serine-type carboxypeptidase activity	MF
915	GO:0004190	1	1	0.757554	1	0	0.285472	157	aspartic-type endopeptidase activity	MF
916	GO:0004197	1	1	0.951799	1	0	0.0509122	28	cysteine-type endopeptidase activity	MF
917	GO:0004198	1	1	0.991191	1	0	0.00909146	5	calcium-dependent cysteine-type endopeptidase activity	MF
918	GO:0004222	1	1	0.88611	1	0	0.112734	62	metalloendopeptidase activity	MF
919	GO:0004252	1	1	0.811019	1	0	0.207285	114	serine-type endopeptidase activity	MF
920	GO:0004298	1	1	0.967633	1	0	0.0327293	18	threonine-type endopeptidase activity	MF
921	GO:0004300	1	1	0.991627	1	0	0.00727317	4	enoyl-CoA hydratase activity	MF
922	GO:0004301	1	1	0.981247	1	0	0.0200012	11	epoxide hydrolase activity	MF
923	GO:0004303	1	1	0.99808	1	0	0.00181829	1	estradiol 17-beta-dehydrogenase activity	MF
924	GO:0004305	1	1	0.997838	1	0	0.00181829	1	ethanolamine kinase activity	MF
925	GO:0004306	1	1	0.995791	1	0	0.00363658	2	ethanolamine-phosphate cytidylyltransferase activity	MF
926	GO:0004307	1	1	0.997801	1	0	0.00181829	1	ethanolaminephosphotransferase activity	MF
927	GO:0004309	1	1	0.997638	1	0	0.00181829	1	exopolyphosphatase activity	MF
928	GO:0004310	1	1	0.996683	1	0	0.00363658	2	farnesyl-diphosphate farnesyltransferase activity	MF
929	GO:0004311	1	1	0.982278	1	0	0.0181829	10	farnesyltranstransferase activity	MF
930	GO:0004312	1	1	0.943279	1	0	0.0600036	33	fatty acid synthase activity	MF
931	GO:0004314	1	1	0.997894	1	0	0.00181829	1	[acyl-carrier-protein] S-malonyltransferase activity	MF
932	GO:0004315	1	1	0.98447	1	0	0.0145463	8	3-oxoacyl-[acyl-carrier-protein] synthase activity	MF
933	GO:0004316	1	1	0.992771	1	0	0.00727317	4	3-oxoacyl-[acyl-carrier-protein] reductase (NADPH) activity	MF
934	GO:0004318	1	1	0.996415	1	0	0.00363658	2	enoyl-[acyl-carrier-protein] reductase (NADH) activity	MF
935	GO:0004320	1	1	0.997019	1	0	0.00363658	2	oleoyl-[acyl-carrier-protein] hydrolase activity	MF
936	GO:0004321	1	1	0.985846	1	0	0.012728	7	fatty-acyl-CoA synthase activity	MF
937	GO:0004322	1	1	0.991978	1	0	0.00909146	5	ferroxidase activity	MF
938	GO:0004324	1	1	0.995841	1	0	0.00363658	2	ferredoxin-NADP+ reductase activity	MF
939	GO:0004325	1	1	0.989599	1	0	0.0109098	6	ferrochelatase activity	MF
940	GO:0004326	1	1	0.994487	1	0	0.00545488	3	tetrahydrofolylpolyglutamate synthase activity	MF
941	GO:0004328	1	1	0.991011	1	0	0.00909146	5	formamidase activity	MF
942	GO:0004329	1	1	0.997654	1	0	0.00181829	1	formate-tetrahydrofolate ligase activity	MF
943	GO:0004331	1	1	0.993833	1	0	0.00545488	3	fructose-2,6-bisphosphate 2-phosphatase activity	MF
944	GO:0004332	1	1	0.985771	1	0	0.0163646	9	fructose-bisphosphate aldolase activity	MF
945	GO:0004333	1	1	0.995136	1	0	0.00545488	3	fumarate hydratase activity	MF
946	GO:0004334	1	1	0.99788	1	0	0.00181829	1	fumarylacetoacetase activity	MF
947	GO:0004335	1	1	0.993555	1	0	0.00727317	4	galactokinase activity	MF
948	GO:0004337	1	1	0.983442	1	0	0.0163646	9	geranyltranstransferase activity	MF
949	GO:0004338	1	1	0.997903	1	0	0.00181829	1	glucan exo-1,3-beta-glucosidase activity	MF
950	GO:0004340	1	1	0.998693	1	0	0.00181829	1	glucokinase activity	MF
951	GO:0004343	1	1	0.998457	1	0	0.00181829	1	glucosamine 6-phosphate N-acetyltransferase activity	MF
952	GO:0004345	1	1	0.991209	1	0	0.0109098	6	glucose-6-phosphate dehydrogenase activity	MF
953	GO:0004347	1	1	0.996244	1	0	0.00363658	2	glucose-6-phosphate isomerase activity	MF
954	GO:0004348	1	1	0.995282	1	0	0.00363658	2	glucosylceramidase activity	MF
955	GO:0004349	1	1	0.991839	1	0	0.00909146	5	glutamate 5-kinase activity	MF
956	GO:0004350	1	1	0.991839	1	0	0.00909146	5	glutamate-5-semialdehyde dehydrogenase activity	MF
957	GO:0004351	1	1	0.992802	1	0	0.00909146	5	glutamate decarboxylase activity	MF
958	GO:0004352	1	1	0.991203	1	0	0.0109098	6	glutamate dehydrogenase (NAD+) activity	MF
959	GO:0004353	1	1	0.993982	1	0	0.00727317	4	glutamate dehydrogenase [NAD(P)+] activity	MF
960	GO:0004354	1	1	0.998284	1	0	0.00181829	1	glutamate dehydrogenase (NADP+) activity	MF
961	GO:0004356	1	1	0.988593	1	0	0.012728	7	glutamate-ammonia ligase activity	MF
962	GO:0004357	1	1	0.99766	1	0	0.00181829	1	glutamate-cysteine ligase activity	MF
963	GO:0004358	1	1	0.997816	1	0	0.00181829	1	glutamate N-acetyltransferase activity	MF
964	GO:0004359	1	1	0.996576	1	0	0.00363658	2	glutaminase activity	MF
965	GO:0004360	1	1	0.997654	1	0	0.00181829	1	glutamine-fructose-6-phosphate transaminase (isomerizing) activity	MF
966	GO:0004362	1	1	0.992153	1	0	0.00727317	4	glutathione-disulfide reductase activity	MF
967	GO:0004363	1	1	0.997797	1	0	0.00181829	1	glutathione synthase activity	MF
968	GO:0004364	1	1	0.92932	1	0	0.0781866	43	glutathione transferase activity	MF
969	GO:0004365	1	1	0.988343	1	0	0.012728	7	glyceraldehyde-3-phosphate dehydrogenase (NAD+) (phosphorylating) activity	MF
970	GO:0004366	1	1	0.988447	1	0	0.0109098	6	glycerol-3-phosphate O-acyltransferase activity	MF
971	GO:0004367	1	1	0.992014	1	0	0.00727317	4	glycerol-3-phosphate dehydrogenase [NAD+] activity	MF
972	GO:0004368	1	1	0.997706	1	0	0.00181829	1	glycerol-3-phosphate dehydrogenase activity	MF
973	GO:0004370	1	1	0.997766	1	0	0.00181829	1	glycerol kinase activity	MF
974	GO:0004371	1	1	0.997657	1	0	0.00181829	1	glycerone kinase activity	MF
975	GO:0004372	1	1	0.987858	1	0	0.0109098	6	glycine hydroxymethyltransferase activity	MF
976	GO:0004373	1	1	0.987891	1	0	0.0145463	8	glycogen (starch) synthase activity	MF
977	GO:0004375	1	1	0.997638	1	0	0.00181829	1	glycine dehydrogenase (decarboxylating) activity	MF
978	GO:0004376	1	1	0.992134	1	0	0.00727317	4	glycolipid mannosyltransferase activity	MF
979	GO:0004377	1	1	0.99428	1	0	0.00545488	3	GDP-Man:Man3GlcNAc2-PP-Dol alpha-1,2-mannosyltransferase activity	MF
980	GO:0004378	1	1	0.997842	1	0	0.00181829	1	GDP-Man:Man1GlcNAc2-PP-Dol alpha-1,3-mannosyltransferase activity	MF
981	GO:0004379	1	1	0.997876	1	0	0.00181829	1	glycylpeptide N-tetradecanoyltransferase activity	MF
982	GO:0004383	1	1	0.994029	1	0	0.00727317	4	guanylate cyclase activity	MF
983	GO:0004385	1	1	0.995878	1	0	0.00363658	2	guanylate kinase activity	MF
984	GO:0004386	1	1	0.654585	1	0	0.380023	209	helicase activity	MF
985	GO:0004392	1	1	0.996344	1	0	0.00363658	2	heme oxygenase (decyclizing) activity	MF
986	GO:0004395	1	1	0.99861	1	0	0.00181829	1	hexaprenyldihydroxybenzoate methyltransferase activity	MF
987	GO:0004396	1	1	0.978887	1	0	0.0218195	12	hexokinase activity	MF
988	GO:0004399	1	1	0.997846	1	0	0.00181829	1	histidinol dehydrogenase activity	MF
989	GO:0004400	1	1	0.997906	1	0	0.00181829	1	histidinol-phosphate transaminase activity	MF
990	GO:0004401	1	1	0.99792	1	0	0.00181829	1	histidinol-phosphatase activity	MF
991	GO:0004402	1	1	0.938205	1	0	0.0600036	33	histone acetyltransferase activity	MF
992	GO:0004407	1	1	0.981334	1	0	0.0181829	10	histone deacetylase activity	MF
993	GO:0004411	1	1	0.997676	1	0	0.00181829	1	homogentisate 1,2-dioxygenase activity	MF
994	GO:0004412	1	1	0.996572	1	0	0.00363658	2	homoserine dehydrogenase activity	MF
995	GO:0004413	1	1	0.997963	1	0	0.00181829	1	homoserine kinase activity	MF
996	GO:0004416	1	1	0.992023	1	0	0.00727317	4	hydroxyacylglutathione hydrolase activity	MF
997	GO:0004417	1	1	0.998089	1	0	0.00181829	1	hydroxyethylthiazole kinase activity	MF
998	GO:0004418	1	1	0.998881	1	0	0.00181829	1	hydroxymethylbilane synthase activity	MF
999	GO:0004419	1	1	0.997718	1	0	0.00181829	1	hydroxymethylglutaryl-CoA lyase activity	MF
1000	GO:0004420	1	1	0.995703	1	0	0.00363658	2	hydroxymethylglutaryl-CoA reductase (NADPH) activity	MF
1001	GO:0004421	1	1	0.997679	1	0	0.00181829	1	hydroxymethylglutaryl-CoA synthase activity	MF
1002	GO:0004422	1	1	0.998133	1	0	0.00181829	1	hypoxanthine phosphoribosyltransferase activity	MF
1003	GO:0004424	1	1	0.998545	1	0	0.00181829	1	imidazoleglycerol-phosphate dehydratase activity	MF
1004	GO:0004425	1	1	0.996574	1	0	0.00363658	2	indole-3-glycerol-phosphate synthase activity	MF
1005	GO:0004427	1	1	0.974969	1	0	0.0254561	14	inorganic diphosphatase activity	MF
1006	GO:0004430	1	1	0.980819	1	0	0.0163646	9	1-phosphatidylinositol 4-kinase activity	MF
1007	GO:0004435	1	1	0.984796	1	0	0.0145463	8	phosphatidylinositol phospholipase C activity	MF
1008	GO:0004436	1	1	0.997963	1	0	0.00181829	1	phosphatidylinositol diacylglycerol-lyase activity	MF
1009	GO:0004438	1	1	0.997638	1	0	0.00181829	1	phosphatidylinositol-3-phosphatase activity	MF
1010	GO:0004439	1	1	0.98079	1	0	0.0181829	10	phosphatidylinositol-4,5-bisphosphate 5-phosphatase activity	MF
1011	GO:0004441	1	1	0.997888	1	0	0.00181829	1	inositol-1,4-bisphosphate 1-phosphatase activity	MF
1012	GO:0004445	1	1	0.991997	1	0	0.00727317	4	inositol-polyphosphate 5-phosphatase activity	MF
1013	GO:0004446	1	1	0.997729	1	0	0.00181829	1	inositol-hexakisphosphate phosphatase activity	MF
1014	GO:0004448	1	1	0.984269	1	0	0.0163646	9	isocitrate dehydrogenase activity	MF
1015	GO:0004449	1	1	0.992066	1	0	0.00909146	5	isocitrate dehydrogenase (NAD+) activity	MF
1016	GO:0004450	1	1	0.992143	1	0	0.00727317	4	isocitrate dehydrogenase (NADP+) activity	MF
1017	GO:0004452	1	1	0.998005	1	0	0.00181829	1	isopentenyl-diphosphate delta-isomerase activity	MF
1018	GO:0004454	1	1	0.997856	1	0	0.00181829	1	ketohexokinase activity	MF
1019	GO:0004455	1	1	0.997738	1	0	0.00181829	1	ketol-acid reductoisomerase activity	MF
1020	GO:0004457	1	1	0.991402	1	0	0.00727317	4	lactate dehydrogenase activity	MF
1021	GO:0004458	1	1	0.995455	1	0	0.00363658	2	D-lactate dehydrogenase (cytochrome) activity	MF
1022	GO:0004459	1	1	0.99593	1	0	0.00363658	2	L-lactate dehydrogenase activity	MF
1023	GO:0004462	1	1	0.989516	1	0	0.0109098	6	lactoylglutathione lyase activity	MF
1024	GO:0004463	1	1	0.997755	1	0	0.00181829	1	leukotriene-A4 hydrolase activity	MF
1025	GO:0004467	1	1	0.977794	1	0	0.0236378	13	long-chain fatty acid-CoA ligase activity	MF
1026	GO:0004470	1	1	0.9872	1	0	0.012728	7	malic enzyme activity	MF
1027	GO:0004471	1	1	0.9872	1	0	0.012728	7	malate dehydrogenase (decarboxylating) (NAD+) activity	MF
1028	GO:0004473	1	1	0.990836	1	0	0.00909146	5	malate dehydrogenase (decarboxylating) (NADP+) activity	MF
1029	GO:0004475	1	1	0.987564	1	0	0.0109098	6	mannose-1-phosphate guanylyltransferase activity	MF
1030	GO:0004476	1	1	0.994622	1	0	0.00727317	4	mannose-6-phosphate isomerase activity	MF
1031	GO:0004477	1	1	0.991233	1	0	0.00909146	5	methenyltetrahydrofolate cyclohydrolase activity	MF
1032	GO:0004478	1	1	0.994152	1	0	0.00727317	4	methionine adenosyltransferase activity	MF
1033	GO:0004479	1	1	0.997916	1	0	0.00181829	1	methionyl-tRNA formyltransferase activity	MF
1034	GO:0004482	1	1	0.992042	1	0	0.00909146	5	mRNA (guanine-N7-)-methyltransferase activity	MF
1035	GO:0004484	1	1	0.997648	1	0	0.00181829	1	mRNA guanylyltransferase activity	MF
1036	GO:0004485	1	1	0.995374	1	0	0.00363658	2	methylcrotonoyl-CoA carboxylase activity	MF
1037	GO:0004488	1	1	0.991233	1	0	0.00909146	5	methylenetetrahydrofolate dehydrogenase (NADP+) activity	MF
1038	GO:0004489	1	1	0.997727	1	0	0.00181829	1	methylenetetrahydrofolate reductase (NAD(P)H) activity	MF
1039	GO:0004491	1	1	0.997803	1	0	0.00181829	1	methylmalonate-semialdehyde dehydrogenase (acylating) activity	MF
1040	GO:0004493	1	1	0.997739	1	0	0.00181829	1	methylmalonyl-CoA epimerase activity	MF
1041	GO:0004496	1	1	0.997955	1	0	0.00181829	1	mevalonate kinase activity	MF
1043	GO:0004499	1	1	0.978091	1	0	0.0236378	13	N,N-dimethylaniline monooxygenase activity	MF
1044	GO:0004506	1	1	0.995478	1	0	0.00363658	2	squalene monooxygenase activity	MF
1045	GO:0004512	1	1	0.998939	1	0	0.00181829	1	inositol-3-phosphate synthase activity	MF
1046	GO:0004514	1	1	0.9954	1	0	0.00363658	2	nicotinate-nucleotide diphosphorylase (carboxylating) activity	MF
1047	GO:0004515	1	1	0.998254	1	0	0.00181829	1	nicotinate-nucleotide adenylyltransferase activity	MF
1048	GO:0004516	1	1	0.997677	1	0	0.00181829	1	nicotinate phosphoribosyltransferase activity	MF
1049	GO:0004517	1	1	0.997833	1	0	0.00181829	1	nitric-oxide synthase activity	MF
1051	GO:0004519	1	1	0.234073	1	0	1.39281	766	endonuclease activity	MF
1052	GO:0004520	1	1	0.927783	1	0	0.0690951	38	endodeoxyribonuclease activity	MF
1053	GO:0004521	1	1	0.816879	1	0	0.198194	109	endoribonuclease activity	MF
1054	GO:0004523	1	1	0.894731	1	0	0.109098	60	RNA-DNA hybrid ribonuclease activity	MF
1055	GO:0004525	1	1	0.976565	1	0	0.0218195	12	ribonuclease III activity	MF
1056	GO:0004526	1	1	0.984854	1	0	0.0181829	10	ribonuclease P activity	MF
1059	GO:0004529	1	1	0.971027	1	0	0.0272744	15	exodeoxyribonuclease activity	MF
1060	GO:0004532	1	1	0.939899	1	0	0.0654585	36	exoribonuclease activity	MF
1061	GO:0004534	1	1	0.989489	1	0	0.0109098	6	5'-3' exoribonuclease activity	MF
1062	GO:0004535	1	1	0.96642	1	0	0.0363658	20	poly(A)-specific ribonuclease activity	MF
1063	GO:0004536	1	1	0.908691	1	0	0.0890963	49	deoxyribonuclease activity	MF
1064	GO:0004540	1	1	0.76258	1	0	0.269107	148	ribonuclease activity	MF
1065	GO:0004549	1	1	0.9814	1	0	0.0218195	12	tRNA-specific ribonuclease activity	MF
1066	GO:0004550	1	1	0.992615	1	0	0.00909146	5	nucleoside diphosphate kinase activity	MF
1069	GO:0004555	1	1	0.993578	1	0	0.00727317	4	alpha,alpha-trehalase activity	MF
1070	GO:0004556	1	1	0.990806	1	0	0.00909146	5	alpha-amylase activity	MF
1071	GO:0004557	1	1	0.985459	1	0	0.0145463	8	alpha-galactosidase activity	MF
1072	GO:0004558	1	1	0.991239	1	0	0.00727317	4	alpha-1,4-glucosidase activity	MF
1073	GO:0004559	1	1	0.97607	1	0	0.0236378	13	alpha-mannosidase activity	MF
1074	GO:0004560	1	1	0.982899	1	0	0.0181829	10	alpha-L-fucosidase activity	MF
1075	GO:0004561	1	1	0.996419	1	0	0.00363658	2	alpha-N-acetylglucosaminidase activity	MF
1076	GO:0004563	1	1	0.99398	1	0	0.00545488	3	beta-N-acetylhexosaminidase activity	MF
1077	GO:0004564	1	1	0.971891	1	0	0.0272744	15	beta-fructofuranosidase activity	MF
1078	GO:0004565	1	1	0.939963	1	0	0.0636402	35	beta-galactosidase activity	MF
1079	GO:0004566	1	1	0.985098	1	0	0.0145463	8	beta-glucuronidase activity	MF
1080	GO:0004567	1	1	0.982076	1	0	0.0163646	9	beta-mannosidase activity	MF
1081	GO:0004568	1	1	0.961561	1	0	0.0418207	23	chitinase activity	MF
1082	GO:0004571	1	1	0.98819	1	0	0.0109098	6	mannosyl-oligosaccharide 1,2-alpha-mannosidase activity	MF
1083	GO:0004572	1	1	0.994837	1	0	0.00545488	3	mannosyl-oligosaccharide 1,3-1,6-alpha-mannosidase activity	MF
1084	GO:0004573	1	1	0.997642	1	0	0.00181829	1	mannosyl-oligosaccharide glucosidase activity	MF
1085	GO:0004575	1	1	0.971891	1	0	0.0272744	15	sucrose alpha-glucosidase activity	MF
1086	GO:0004576	1	1	0.987994	1	0	0.0109098	6	oligosaccharyl transferase activity	MF
1087	GO:0004577	1	1	0.996886	1	0	0.00363658	2	N-acetylglucosaminyldiphosphodolichol N-acetylglucosaminyltransferase activity	MF
1088	GO:0004579	1	1	0.989724	1	0	0.00909146	5	dolichyl-diphosphooligosaccharide-protein glycotransferase activity	MF
1089	GO:0004581	1	1	0.996564	1	0	0.00363658	2	dolichyl-phosphate beta-glucosyltransferase activity	MF
1090	GO:0004582	1	1	0.99645	1	0	0.00363658	2	dolichyl-phosphate beta-D-mannosyltransferase activity	MF
1091	GO:0004583	1	1	0.997697	1	0	0.00181829	1	dolichyl-phosphate-glucose-glycolipid alpha-glucosyltransferase activity	MF
1092	GO:0004584	1	1	0.998775	1	0	0.00181829	1	dolichyl-phosphate-mannose-glycolipid alpha-mannosyltransferase activity	MF
1093	GO:0004585	1	1	0.997706	1	0	0.00181829	1	ornithine carbamoyltransferase activity	MF
1094	GO:0004586	1	1	0.997912	1	0	0.00181829	1	ornithine decarboxylase activity	MF
1095	GO:0004587	1	1	0.997797	1	0	0.00181829	1	ornithine-oxo-acid transaminase activity	MF
1096	GO:0004588	1	1	0.997849	1	0	0.00181829	1	orotate phosphoribosyltransferase activity	MF
1097	GO:0004590	1	1	0.997849	1	0	0.00181829	1	orotidine-5'-phosphate decarboxylase activity	MF
1098	GO:0004591	1	1	0.996047	1	0	0.00363658	2	oxoglutarate dehydrogenase (succinyl-transferring) activity	MF
1099	GO:0004592	1	1	0.998541	1	0	0.00181829	1	pantoate-beta-alanine ligase activity	MF
1100	GO:0004594	1	1	0.995505	1	0	0.00363658	2	pantothenate kinase activity	MF
1101	GO:0004595	1	1	0.996818	1	0	0.00363658	2	pantetheine-phosphate adenylyltransferase activity	MF
1102	GO:0004596	1	1	0.983579	1	0	0.0163646	9	peptide alpha-N-acetyltransferase activity	MF
1104	GO:0004602	1	1	0.981078	1	0	0.0218195	12	glutathione peroxidase activity	MF
1105	GO:0004604	1	1	0.998519	1	0	0.00181829	1	phosphoadenylyl-sulfate reductase (thioredoxin) activity	MF
1106	GO:0004605	1	1	0.99417	1	0	0.00545488	3	phosphatidate cytidylyltransferase activity	MF
1107	GO:0004607	1	1	0.998365	1	0	0.00181829	1	phosphatidylcholine-sterol O-acyltransferase activity	MF
1108	GO:0004609	1	1	0.992446	1	0	0.00727317	4	phosphatidylserine decarboxylase activity	MF
1109	GO:0004610	1	1	0.997684	1	0	0.00181829	1	phosphoacetylglucosamine mutase activity	MF
1110	GO:0004611	1	1	0.993445	1	0	0.00727317	4	phosphoenolpyruvate carboxykinase activity	MF
1111	GO:0004612	1	1	0.997647	1	0	0.00181829	1	phosphoenolpyruvate carboxykinase (ATP) activity	MF
1112	GO:0004614	1	1	0.991108	1	0	0.00909146	5	phosphoglucomutase activity	MF
1113	GO:0004615	1	1	0.993704	1	0	0.00545488	3	phosphomannomutase activity	MF
1114	GO:0004616	1	1	0.980446	1	0	0.0181829	10	phosphogluconate dehydrogenase (decarboxylating) activity	MF
1115	GO:0004617	1	1	0.990096	1	0	0.00909146	5	phosphoglycerate dehydrogenase activity	MF
1116	GO:0004618	1	1	0.995708	1	0	0.00363658	2	phosphoglycerate kinase activity	MF
1117	GO:0004619	1	1	0.990682	1	0	0.00909146	5	phosphoglycerate mutase activity	MF
1118	GO:0004620	1	1	0.877754	1	0	0.125462	69	phospholipase activity	MF
1119	GO:0004622	1	1	0.973664	1	0	0.0272744	15	lysophospholipase activity	MF
1120	GO:0004623	1	1	0.9908	1	0	0.00909146	5	phospholipase A2 activity	MF
1121	GO:0004629	1	1	0.982734	1	0	0.0163646	9	phospholipase C activity	MF
1122	GO:0004630	1	1	0.969144	1	0	0.030911	17	phospholipase D activity	MF
1123	GO:0004631	1	1	0.997843	1	0	0.00181829	1	phosphomevalonate kinase activity	MF
1124	GO:0004632	1	1	0.998326	1	0	0.00181829	1	phosphopantothenate--cysteine ligase activity	MF
1125	GO:0004633	1	1	0.996451	1	0	0.00545488	3	phosphopantothenoylcysteine decarboxylase activity	MF
1126	GO:0004634	1	1	0.986592	1	0	0.012728	7	phosphopyruvate hydratase activity	MF
1127	GO:0004635	1	1	0.997729	1	0	0.00181829	1	phosphoribosyl-AMP cyclohydrolase activity	MF
1128	GO:0004636	1	1	0.997729	1	0	0.00181829	1	phosphoribosyl-ATP diphosphatase activity	MF
1129	GO:0004637	1	1	0.997769	1	0	0.00181829	1	phosphoribosylamine-glycine ligase activity	MF
1130	GO:0004638	1	1	0.996515	1	0	0.00363658	2	phosphoribosylaminoimidazole carboxylase activity	MF
1131	GO:0004639	1	1	0.997894	1	0	0.00181829	1	phosphoribosylaminoimidazolesuccinocarboxamide synthase activity	MF
1132	GO:0004640	1	1	0.997954	1	0	0.00181829	1	phosphoribosylanthranilate isomerase activity	MF
1133	GO:0004641	1	1	0.997162	1	0	0.00363658	2	phosphoribosylformylglycinamidine cyclo-ligase activity	MF
1134	GO:0004642	1	1	0.997638	1	0	0.00181829	1	phosphoribosylformylglycinamidine synthase activity	MF
1135	GO:0004643	1	1	0.9978	1	0	0.00181829	1	phosphoribosylaminoimidazolecarboxamide formyltransferase activity	MF
1136	GO:0004644	1	1	0.997989	1	0	0.00181829	1	phosphoribosylglycinamide formyltransferase activity	MF
1137	GO:0004645	1	1	0.986898	1	0	0.0145463	8	phosphorylase activity	MF
1138	GO:0004647	1	1	0.989576	1	0	0.0109098	6	phosphoserine phosphatase activity	MF
1139	GO:0004648	1	1	0.997779	1	0	0.00181829	1	O-phospho-L-serine:2-oxoglutarate aminotransferase activity	MF
1140	GO:0004649	1	1	0.99777	1	0	0.00181829	1	poly(ADP-ribose) glycohydrolase activity	MF
1141	GO:0004650	1	1	0.944869	1	0	0.0563671	31	polygalacturonase activity	MF
1142	GO:0004651	1	1	0.997648	1	0	0.00181829	1	polynucleotide 5'-phosphatase activity	MF
1143	GO:0004652	1	1	0.980524	1	0	0.0181829	10	polynucleotide adenylyltransferase activity	MF
1144	GO:0004654	1	1	0.994143	1	0	0.00545488	3	polyribonucleotide nucleotidyltransferase activity	MF
1145	GO:0004655	1	1	0.997638	1	0	0.00181829	1	porphobilinogen synthase activity	MF
1146	GO:0004656	1	1	0.987406	1	0	0.012728	7	procollagen-proline 4-dioxygenase activity	MF
1147	GO:0004657	1	1	0.998984	1	0	0.00181829	1	proline dehydrogenase activity	MF
1148	GO:0004659	1	1	0.954376	1	0	0.0472756	26	prenyltransferase activity	MF
1149	GO:0004660	1	1	0.995861	1	0	0.00363658	2	protein farnesyltransferase activity	MF
1150	GO:0004661	1	1	0.993113	1	0	0.00727317	4	protein geranylgeranyltransferase activity	MF
1151	GO:0004662	1	1	0.996388	1	0	0.00363658	2	CAAX-protein geranylgeranyltransferase activity	MF
1152	GO:0004663	1	1	0.996714	1	0	0.00363658	2	Rab geranylgeranyltransferase activity	MF
1153	GO:0004664	1	1	0.993707	1	0	0.00545488	3	prephenate dehydratase activity	MF
1154	GO:0004665	1	1	0.997927	1	0	0.00181829	1	prephenate dehydrogenase (NADP+) activity	MF
1155	GO:0004668	1	1	0.998268	1	0	0.00181829	1	protein-arginine deiminase activity	MF
1156	GO:0004671	1	1	0.998014	1	0	0.00181829	1	protein C-terminal S-isoprenylcysteine carboxyl O-methyltransferase activity	MF
1158	GO:0004673	1	1	0.934471	1	0	0.0654585	36	protein histidine kinase activity	MF
1159	GO:0004674	1	1	0.155676	1	0	1.76011	968	protein serine/threonine kinase activity	MF
1160	GO:0004675	1	1	0.708549	1	0	0.330929	182	transmembrane receptor protein serine/threonine kinase activity	MF
1161	GO:0004683	1	1	0.933036	1	0	0.0709134	39	calmodulin-dependent protein kinase activity	MF
1162	GO:0004693	1	1	0.942092	1	0	0.0545488	30	cyclin-dependent protein serine/threonine kinase activity	MF
1163	GO:0004702	1	1	0.868937	1	0	0.13819	76	signal transducer, downstream of receptor, with serine/threonine kinase activity	MF
1164	GO:0004706	1	1	0.998458	1	0	0.00181829	1	JUN kinase kinase kinase activity	MF
1165	GO:0004707	1	1	0.972082	1	0	0.0272744	15	MAP kinase activity	MF
1166	GO:0004708	1	1	0.991675	1	0	0.00727317	4	MAP kinase kinase activity	MF
1167	GO:0004709	1	1	0.94431	1	0	0.0600036	33	MAP kinase kinase kinase activity	MF
1168	GO:0004712	1	1	0.923551	1	0	0.0763683	42	protein serine/threonine/tyrosine kinase activity	MF
1169	GO:0004713	1	1	0.924067	1	0	0.0818231	45	protein tyrosine kinase activity	MF
1170	GO:0004714	1	1	0.969509	1	0	0.030911	17	transmembrane receptor protein tyrosine kinase activity	MF
1171	GO:0004715	1	1	0.986938	1	0	0.0145463	8	non-membrane spanning protein tyrosine kinase activity	MF
1172	GO:0004719	1	1	0.998315	1	0	0.00181829	1	protein-L-isoaspartate (D-aspartate) O-methyltransferase activity	MF
1173	GO:0004721	1	1	0.741835	1	0	0.2982	164	phosphoprotein phosphatase activity	MF
1174	GO:0004722	1	1	0.853842	1	0	0.16001	88	protein serine/threonine phosphatase activity	MF
1175	GO:0004723	1	1	0.996687	1	0	0.00363658	2	calcium-dependent protein serine/threonine phosphatase activity	MF
1176	GO:0004725	1	1	0.948767	1	0	0.0472756	26	protein tyrosine phosphatase activity	MF
1177	GO:0004729	1	1	0.996229	1	0	0.00363658	2	oxygen-dependent protoporphyrinogen oxidase activity	MF
1178	GO:0004730	1	1	0.997904	1	0	0.00181829	1	pseudouridylate synthase activity	MF
1179	GO:0004733	1	1	0.996146	1	0	0.00363658	2	pyridoxamine-phosphate oxidase activity	MF
1180	GO:0004735	1	1	0.998291	1	0	0.00181829	1	pyrroline-5-carboxylate reductase activity	MF
1181	GO:0004737	1	1	0.990906	1	0	0.00909146	5	pyruvate decarboxylase activity	MF
1182	GO:0004738	1	1	0.992177	1	0	0.00909146	5	pyruvate dehydrogenase activity	MF
1183	GO:0004739	1	1	0.992177	1	0	0.00909146	5	pyruvate dehydrogenase (acetyl-transferring) activity	MF
1184	GO:0004740	1	1	0.997815	1	0	0.00181829	1	pyruvate dehydrogenase (acetyl-transferring) kinase activity	MF
1185	GO:0004742	1	1	0.990311	1	0	0.00909146	5	dihydrolipoyllysine-residue acetyltransferase activity	MF
1186	GO:0004743	1	1	0.975606	1	0	0.0218195	12	pyruvate kinase activity	MF
1187	GO:0004745	1	1	0.997906	1	0	0.00181829	1	retinol dehydrogenase activity	MF
1188	GO:0004746	1	1	0.998751	1	0	0.00181829	1	riboflavin synthase activity	MF
1189	GO:0004747	1	1	0.990097	1	0	0.0109098	6	ribokinase activity	MF
1190	GO:0004748	1	1	0.990085	1	0	0.00909146	5	ribonucleoside-diphosphate reductase activity, thioredoxin disulfide as acceptor	MF
1191	GO:0004749	1	1	0.990206	1	0	0.0109098	6	ribose phosphate diphosphokinase activity	MF
1192	GO:0004750	1	1	0.995439	1	0	0.00545488	3	ribulose-phosphate 3-epimerase activity	MF
1193	GO:0004751	1	1	0.993871	1	0	0.00545488	3	ribose-5-phosphate isomerase activity	MF
1194	GO:0004753	1	1	0.997638	1	0	0.00181829	1	saccharopine dehydrogenase activity	MF
1195	GO:0004758	1	1	0.995544	1	0	0.00363658	2	serine C-palmitoyltransferase activity	MF
1196	GO:0004760	1	1	0.997958	1	0	0.00181829	1	serine-pyruvate transaminase activity	MF
1197	GO:0004764	1	1	0.995611	1	0	0.00363658	2	shikimate 3-dehydrogenase (NADP+) activity	MF
1198	GO:0004765	1	1	0.997895	1	0	0.00181829	1	shikimate kinase activity	MF
1199	GO:0004766	1	1	0.991457	1	0	0.00909146	5	spermidine synthase activity	MF
1200	GO:0004767	1	1	0.997806	1	0	0.00181829	1	sphingomyelin phosphodiesterase activity	MF
1201	GO:0004774	1	1	0.993968	1	0	0.00727317	4	succinate-CoA ligase activity	MF
1202	GO:0004775	1	1	0.993968	1	0	0.00727317	4	succinate-CoA ligase (ADP-forming) activity	MF
1203	GO:0004777	1	1	0.997653	1	0	0.00181829	1	succinate-semialdehyde dehydrogenase (NAD+) activity	MF
1204	GO:0004779	1	1	0.994041	1	0	0.00545488	3	sulfate adenylyltransferase activity	MF
1205	GO:0004780	1	1	0.998388	1	0	0.00181829	1	sulfate adenylyltransferase (ADP) activity	MF
1206	GO:0004781	1	1	0.995646	1	0	0.00363658	2	sulfate adenylyltransferase (ATP) activity	MF
1207	GO:0004784	1	1	0.987713	1	0	0.012728	7	superoxide dismutase activity	MF
1208	GO:0004788	1	1	0.998093	1	0	0.00181829	1	thiamine diphosphokinase activity	MF
1209	GO:0004789	1	1	0.997813	1	0	0.00181829	1	thiamine-phosphate diphosphorylase activity	MF
1210	GO:0004791	1	1	0.957423	1	0	0.0454573	25	thioredoxin-disulfide reductase activity	MF
1211	GO:0004792	1	1	0.990299	1	0	0.00909146	5	thiosulfate sulfurtransferase activity	MF
1212	GO:0004793	1	1	0.997925	1	0	0.00181829	1	threonine aldolase activity	MF
1213	GO:0004794	1	1	0.993431	1	0	0.00727317	4	L-threonine ammonia-lyase activity	MF
1214	GO:0004795	1	1	0.996125	1	0	0.00363658	2	threonine synthase activity	MF
1215	GO:0004797	1	1	0.996484	1	0	0.00363658	2	thymidine kinase activity	MF
1216	GO:0004798	1	1	0.997901	1	0	0.00181829	1	thymidylate kinase activity	MF
1217	GO:0004799	1	1	0.997767	1	0	0.00181829	1	thymidylate synthase activity	MF
1218	GO:0004801	1	1	0.99592	1	0	0.00363658	2	sedoheptulose-7-phosphate:D-glyceraldehyde-3-phosphate glyceronetransferase activity	MF
1219	GO:0004802	1	1	0.992019	1	0	0.00727317	4	transketolase activity	MF
1220	GO:0004805	1	1	0.984712	1	0	0.0145463	8	trehalose-phosphatase activity	MF
1221	GO:0004806	1	1	0.971451	1	0	0.0272744	15	triglyceride lipase activity	MF
1222	GO:0004807	1	1	0.995665	1	0	0.00545488	3	triose-phosphate isomerase activity	MF
1223	GO:0004809	1	1	0.99334	1	0	0.00727317	4	tRNA (guanine-N2-)-methyltransferase activity	MF
1224	GO:0004810	1	1	0.997727	1	0	0.00181829	1	tRNA adenylyltransferase activity	MF
1225	GO:0004812	1	1	0.897298	1	0	0.0981878	54	aminoacyl-tRNA ligase activity	MF
1226	GO:0004813	1	1	0.994336	1	0	0.00727317	4	alanine-tRNA ligase activity	MF
1227	GO:0004814	1	1	0.997698	1	0	0.00181829	1	arginine-tRNA ligase activity	MF
1228	GO:0004815	1	1	0.995951	1	0	0.00363658	2	aspartate-tRNA ligase activity	MF
1229	GO:0004816	1	1	0.993191	1	0	0.00545488	3	asparagine-tRNA ligase activity	MF
1230	GO:0004817	1	1	0.996371	1	0	0.00363658	2	cysteine-tRNA ligase activity	MF
1231	GO:0004818	1	1	0.993506	1	0	0.00545488	3	glutamate-tRNA ligase activity	MF
1232	GO:0004819	1	1	0.997642	1	0	0.00181829	1	glutamine-tRNA ligase activity	MF
1233	GO:0004820	1	1	0.994257	1	0	0.00545488	3	glycine-tRNA ligase activity	MF
1234	GO:0004821	1	1	0.99544	1	0	0.00363658	2	histidine-tRNA ligase activity	MF
1235	GO:0004822	1	1	0.994166	1	0	0.00545488	3	isoleucine-tRNA ligase activity	MF
1236	GO:0004823	1	1	0.995282	1	0	0.00363658	2	leucine-tRNA ligase activity	MF
1237	GO:0004824	1	1	0.995433	1	0	0.00363658	2	lysine-tRNA ligase activity	MF
1238	GO:0004825	1	1	0.989936	1	0	0.00909146	5	methionine-tRNA ligase activity	MF
1239	GO:0004826	1	1	0.990121	1	0	0.00909146	5	phenylalanine-tRNA ligase activity	MF
1240	GO:0004827	1	1	0.995541	1	0	0.00363658	2	proline-tRNA ligase activity	MF
1241	GO:0004828	1	1	0.996687	1	0	0.00363658	2	serine-tRNA ligase activity	MF
1242	GO:0004829	1	1	0.995372	1	0	0.00363658	2	threonine-tRNA ligase activity	MF
1243	GO:0004830	1	1	0.996144	1	0	0.00363658	2	tryptophan-tRNA ligase activity	MF
1244	GO:0004831	1	1	0.989805	1	0	0.0109098	6	tyrosine-tRNA ligase activity	MF
1245	GO:0004832	1	1	0.986962	1	0	0.012728	7	valine-tRNA ligase activity	MF
1246	GO:0004834	1	1	0.99227	1	0	0.00727317	4	tryptophan synthase activity	MF
1247	GO:0004837	1	1	0.998434	1	0	0.00181829	1	tyrosine decarboxylase activity	MF
1248	GO:0004838	1	1	0.988574	1	0	0.0109098	6	L-tyrosine:2-oxoglutarate aminotransferase activity	MF
1249	GO:0004842	1	1	0.429886	1	0	0.812777	447	ubiquitin-protein transferase activity	MF
1250	GO:0004843	1	1	0.960922	1	0	0.0363658	20	thiol-dependent ubiquitin-specific protease activity	MF
1251	GO:0004844	1	1	0.998616	1	0	0.00181829	1	uracil DNA N-glycosylase activity	MF
1252	GO:0004845	1	1	0.990459	1	0	0.0109098	6	uracil phosphoribosyltransferase activity	MF
1253	GO:0004846	1	1	0.995713	1	0	0.00363658	2	urate oxidase activity	MF
1254	GO:0004848	1	1	0.998797	1	0	0.00181829	1	ureidoglycolate hydrolase activity	MF
1255	GO:0004849	1	1	0.980584	1	0	0.0200012	11	uridine kinase activity	MF
1256	GO:0004851	1	1	0.99716	1	0	0.00363658	2	uroporphyrin-III C-methyltransferase activity	MF
1257	GO:0004852	1	1	0.996632	1	0	0.00363658	2	uroporphyrinogen-III synthase activity	MF
1258	GO:0004853	1	1	0.995804	1	0	0.00363658	2	uroporphyrinogen decarboxylase activity	MF
1259	GO:0004854	1	1	0.996623	1	0	0.00363658	2	xanthine dehydrogenase activity	MF
1260	GO:0004856	1	1	0.997742	1	0	0.00181829	1	xylulokinase activity	MF
1262	GO:0004860	1	1	0.981818	1	0	0.0181829	10	protein kinase inhibitor activity	MF
1263	GO:0004861	1	1	0.994654	1	0	0.00545488	3	cyclin-dependent protein serine/threonine kinase inhibitor activity	MF
1265	GO:0004865	1	1	0.997757	1	0	0.00181829	1	protein serine/threonine phosphatase inhibitor activity	MF
1266	GO:0004866	1	1	0.978352	1	0	0.0236378	13	endopeptidase inhibitor activity	MF
1267	GO:0004867	1	1	0.987606	1	0	0.012728	7	serine-type endopeptidase inhibitor activity	MF
1268	GO:0004869	1	1	0.991705	1	0	0.00909146	5	cysteine-type endopeptidase inhibitor activity	MF
1269	GO:0004871	1	1	0.409217	1	0	0.849142	467	signal transducer activity	MF
1271	GO:0004879	1	1	0.997644	1	0	0.00181829	1	nuclear receptor activity	MF
1272	GO:0004887	1	1	0.997644	1	0	0.00181829	1	thyroid hormone receptor activity	MF
1273	GO:0004888	1	1	0.639802	1	0	0.427299	235	transmembrane signaling receptor activity	MF
1274	GO:0004930	1	1	0.99459	1	0	0.00545488	3	G-protein coupled receptor activity	MF
1275	GO:0004970	1	1	0.976921	1	0	0.0200012	11	ionotropic glutamate receptor activity	MF
1276	GO:0005034	1	1	0.995637	1	0	0.00363658	2	osmosensor activity	MF
1278	GO:0005046	1	1	0.997973	1	0	0.00181829	1	KDEL sequence binding	MF
1279	GO:0005047	1	1	0.989893	1	0	0.0109098	6	signal recognition particle binding	MF
1280	GO:0005048	1	1	0.926863	1	0	0.0690951	38	signal sequence binding	MF
1281	GO:0005052	1	1	0.997646	1	0	0.00181829	1	peroxisome matrix targeting signal-1 binding	MF
1282	GO:0005057	1	1	0.7977	1	0	0.220013	121	signal transducer activity, downstream of receptor	MF
1283	GO:0005083	1	1	0.983042	1	0	0.0163646	9
1284	GO:0005085	1	1	0.894159	1	0	0.107279	59	guanyl-nucleotide exchange factor activity	MF
1285	GO:0005086	1	1	0.977761	1	0	0.0236378	13	ARF guanyl-nucleotide exchange factor activity	MF
1286	GO:0005088	1	1	0.956001	1	0	0.0418207	23	Ras guanyl-nucleotide exchange factor activity	MF
1287	GO:0005089	1	1	0.977075	1	0	0.0218195	12	Rho guanyl-nucleotide exchange factor activity	MF
1288	GO:0005090	1	1	0.992477	1	0	0.00727317	4	Sar guanyl-nucleotide exchange factor activity	MF
1289	GO:0005092	1	1	0.990496	1	0	0.00909146	5	GDP-dissociation inhibitor activity	MF
1290	GO:0005093	1	1	0.997865	1	0	0.00181829	1	Rab GDP-dissociation inhibitor activity	MF
1291	GO:0005094	1	1	0.994837	1	0	0.00545488	3	Rho GDP-dissociation inhibitor activity	MF
1292	GO:0005095	1	1	0.998698	1	0	0.00181829	1	GTPase inhibitor activity	MF
1293	GO:0005096	1	1	0.867121	1	0	0.132735	73	GTPase activator activity	MF
1295	GO:0005125	1	1	0.995836	1	0	0.00363658	2	cytokine activity	MF
1296	GO:0005126	1	1	0.997638	1	0	0.00181829	1	cytokine receptor binding	MF
1298	GO:0005160	1	1	0.997638	1	0	0.00181829	1	transforming growth factor beta receptor binding	MF
1299	GO:0005178	1	1	0.997638	1	0	0.00181829	1	integrin binding	MF
1300	GO:0005179	1	1	0.98779	1	0	0.012728	7	hormone activity	MF
1303	GO:0005200	1	1	0.948365	1	0	0.0527305	29	structural constituent of cytoskeleton	MF
1305	GO:0005216	1	1	0.817489	1	0	0.192739	106	ion channel activity	MF
1306	GO:0005217	1	1	0.997651	1	0	0.00181829	1	intracellular ligand-gated ion channel activity	MF
1307	GO:0005221	1	1	0.997651	1	0	0.00181829	1	intracellular cyclic nucleotide activated cation channel activity	MF
1308	GO:0005222	1	1	0.997651	1	0	0.00181829	1	intracellular cAMP activated cation channel activity	MF
1309	GO:0005225	1	1	0.998724	1	0	0.00181829	1	volume-sensitive anion channel activity	MF
1310	GO:0005227	1	1	0.993005	1	0	0.00545488	3	calcium activated cation channel activity	MF
1311	GO:0005230	1	1	0.976921	1	0	0.0200012	11	extracellular ligand-gated ion channel activity	MF
1312	GO:0005242	1	1	0.990391	1	0	0.00909146	5	inward rectifier potassium channel activity	MF
1313	GO:0005244	1	1	0.909875	1	0	0.0890963	49	voltage-gated ion channel activity	MF
1314	GO:0005245	1	1	0.997647	1	0	0.00181829	1	voltage-gated calcium channel activity	MF
1315	GO:0005247	1	1	0.984544	1	0	0.012728	7	voltage-gated chloride channel activity	MF
1316	GO:0005249	1	1	0.947423	1	0	0.0527305	29	voltage-gated potassium channel activity	MF
1317	GO:0005253	1	1	0.961409	1	0	0.0381841	21	anion channel activity	MF
1318	GO:0005254	1	1	0.982086	1	0	0.0163646	9	chloride channel activity	MF
1319	GO:0005261	1	1	0.87921	1	0	0.121826	67	cation channel activity	MF
1320	GO:0005262	1	1	0.949263	1	0	0.0472756	26	calcium channel activity	MF
1321	GO:0005267	1	1	0.936137	1	0	0.0654585	36	potassium channel activity	MF
1322	GO:0005274	1	1	0.993507	1	0	0.00727317	4	allantoin uptake transmembrane transporter activity	MF
1323	GO:0005275	1	1	0.99627	1	0	0.00363658	2	amine transmembrane transporter activity	MF
1324	GO:0005283	1	1	0.997703	1	0	0.00181829	1	sodium:amino acid symporter activity	MF
1325	GO:0005290	1	1	0.988138	1	0	0.0109098	6	L-histidine transmembrane transporter activity	MF
1326	GO:0005302	1	1	0.985188	1	0	0.012728	7	L-tyrosine transmembrane transporter activity	MF
1328	GO:0005313	1	1	0.987655	1	0	0.0109098	6	L-glutamate transmembrane transporter activity	MF
1329	GO:0005315	1	1	0.968047	1	0	0.0327293	18	inorganic phosphate transmembrane transporter activity	MF
1330	GO:0005319	1	1	0.910252	1	0	0.0981878	54	lipid transporter activity	MF
1331	GO:0005324	1	1	0.996452	1	0	0.00363658	2	long-chain fatty acid transporter activity	MF
1332	GO:0005325	1	1	0.996452	1	0	0.00363658	2	peroxisomal fatty-acyl-CoA transporter activity	MF
1333	GO:0005337	1	1	0.958244	1	0	0.043639	24	nucleoside transmembrane transporter activity	MF
1334	GO:0005338	1	1	0.968309	1	0	0.0327293	18	nucleotide-sugar transmembrane transporter activity	MF
1336	GO:0005343	1	1	0.997703	1	0	0.00181829	1	organic acid:sodium symporter activity	MF
1337	GO:0005344	1	1	0.99829	1	0	0.00181829	1	oxygen carrier activity	MF
1338	GO:0005345	1	1	0.96755	1	0	0.0327293	18	purine nucleobase transmembrane transporter activity	MF
1339	GO:0005346	1	1	0.971083	1	0	0.030911	17	purine ribonucleotide transmembrane transporter activity	MF
1340	GO:0005347	1	1	0.974745	1	0	0.0272744	15	ATP transmembrane transporter activity	MF
1341	GO:0005350	1	1	0.988892	1	0	0.0109098	6	pyrimidine nucleobase transmembrane transporter activity	MF
1342	GO:0005351	1	1	0.900022	1	0	0.105461	58	sugar:proton symporter activity	MF
1343	GO:0005353	1	1	0.998105	1	0	0.00181829	1	fructose transmembrane transporter activity	MF
1344	GO:0005354	1	1	0.990001	1	0	0.00909146	5	galactose transmembrane transporter activity	MF
1345	GO:0005355	1	1	0.915542	1	0	0.0890963	49	glucose transmembrane transporter activity	MF
1346	GO:0005356	1	1	0.997764	1	0	0.00181829	1	hydrogen:glucose symporter activity	MF
1347	GO:0005358	1	1	0.997764	1	0	0.00181829	1	high-affinity hydrogen:glucose symporter activity	MF
1348	GO:0005363	1	1	0.998266	1	0	0.00181829	1	maltose transmembrane transporter activity	MF
1349	GO:0005365	1	1	0.984418	1	0	0.0145463	8	myo-inositol transmembrane transporter activity	MF
1350	GO:0005366	1	1	0.994363	1	0	0.00545488	3	myo-inositol:proton symporter activity	MF
1351	GO:0005372	1	1	0.962524	1	0	0.0454573	25	water transmembrane transporter activity	MF
1352	GO:0005375	1	1	0.981279	1	0	0.0200012	11	copper ion transmembrane transporter activity	MF
1353	GO:0005381	1	1	0.981895	1	0	0.0181829	10	iron ion transmembrane transporter activity	MF
1354	GO:0005384	1	1	0.984791	1	0	0.0145463	8	manganese ion transmembrane transporter activity	MF
1356	GO:0005388	1	1	0.967778	1	0	0.030911	17	calcium-transporting ATPase activity	MF
1357	GO:0005402	1	1	0.900022	1	0	0.105461	58	cation:sugar symporter activity	MF
1358	GO:0005416	1	1	0.997703	1	0	0.00181829	1	cation:amino acid symporter activity	MF
1359	GO:0005432	1	1	0.993902	1	0	0.00545488	3	calcium:sodium antiporter activity	MF
1360	GO:0005451	1	1	0.974468	1	0	0.0254561	14	monovalent cation:proton antiporter activity	MF
1361	GO:0005452	1	1	0.987701	1	0	0.0109098	6	inorganic anion exchanger activity	MF
1362	GO:0005457	1	1	0.990722	1	0	0.00909146	5	GDP-fucose transmembrane transporter activity	MF
[truncated: 9,458 more rows]

## Sheet: top 100 upreg
internal ID	category	over represented P-Value	over represented FDR	under represented P-Value	under represented FDR	Genes in top-100 upreg	Expected genes	Genes in genome (background)	term	ontology
2928	GO:0009607	2.65803e-05	0.304503	0.999994	1	14	3.94666	892	response to biotic stimulus	BP
2094	GO:0006952	0.000187551	0.821897	0.999949	1	15	5.31384	1201	defense response	BP
4883	GO:0020037	0.00024197	0.821897	0.999967	1	7	1.26983	287	heme binding	MF
2093	GO:0006950	0.000286975	0.821897	0.999895	1	25	12.4373	2811	response to stress	BP
7899	GO:0046906	0.000415605	0.952235	0.999937	1	7	1.39815	316	tetrapyrrole binding	MF
3508	GO:0010427	0.000841985	1	0.99999	1	2	0.0486696	11	abscisic acid binding	MF
8470	GO:0050896	0.00133928	1	0.99942	1	30	17.9591	4059	response to stimulus	BP
1264	GO:0004864	0.0014575	1	0.999977	1	2	0.0619431	14	protein phosphatase inhibitor activity	MF
4682	GO:0019212	0.0014575	1	0.999977	1	2	0.0619431	14	phosphatase inhibitor activity	MF
6762	GO:0042752	0.00169222	1	0.99991	1	3	0.216801	49	regulation of circadian rhythm	BP
4839	GO:0019840	0.00174728	1	0.999969	1	2	0.0663677	15	isoprenoid binding	MF
6763	GO:0042753	0.00188075	1	0.999966	1	2	0.0575186	13	positive regulation of circadian rhythm	BP
1355	GO:0005385	0.00215369	1	0.999958	1	2	0.0619431	14	zinc ion transmembrane transporter activity	MF
1397	GO:0005576	0.00237518	1	0.999302	1	11	4.21656	953	extracellular region	CC
6792	GO:0042803	0.00248318	1	0.999649	1	5	0.924723	209	protein homodimerization activity	MF
2889	GO:0009530	0.00299112	1	1	1	1	0.00442451	1	primary cell wall	CC
9940	GO:0080027	0.00312593	1	1	1	1	0.00442451	1	response to herbivore	BP
10458	GO:0102701	0.00312593	1	1	1	1	0.00442451	1	tricyclene synthase activity	MF
10452	GO:0102510	0.0036552	1	1	1	1	0.00442451	1	pelargonidin 3-O-glucoside 5-O-glucosyltransferase (acyl-glucose dependent) activity	MF
10453	GO:0102512	0.0036552	1	1	1	1	0.00442451	1	delphinidin 3-O-glucoside 5-O-glucosyltransferase (acyl-glucose dependent) activity	MF
6029	GO:0033799	0.00400396	1	1	1	1	0.00442451	1	myricetin 3'-O-methyltransferase activity	MF
6761	GO:0042744	0.00408338	1	0.999701	1	3	0.327414	74	hydrogen peroxide catabolic process	BP
6791	GO:0042802	0.0042902	1	0.999159	1	6	1.50876	341	identical protein binding	MF
6907	GO:0043178	0.0044463	1	0.999869	1	2	0.101764	23	alcohol binding	MF
6714	GO:0042562	0.00494609	1	0.999845	1	2	0.110613	25	hormone binding	MF
5932	GO:0033293	0.00500153	1	0.999842	1	2	0.110613	25	monocarboxylic acid binding	MF
1297	GO:0005158	0.00533127	1	1	1	1	0.00442451	1	insulin receptor binding	MF
1569	GO:0005979	0.00533127	1	1	1	1	0.00442451	1	regulation of glycogen biosynthetic process	BP
3676	GO:0010827	0.00533127	1	1	1	1	0.00442451	1	regulation of glucose transport	BP
3677	GO:0010829	0.00533127	1	1	1	1	0.00442451	1	negative regulation of glucose transport	BP
5129	GO:0030500	0.00533127	1	1	1	1	0.00442451	1	regulation of bone mineralization	BP
5130	GO:0030505	0.00533127	1	1	1	1	0.00442451	1	inorganic diphosphate transport	BP
5213	GO:0030730	0.00533127	1	1	1	1	0.00442451	1	sequestering of triglyceride	BP
5567	GO:0031952	0.00533127	1	1	1	1	0.00442451	1	regulation of protein autophosphorylation	BP
5568	GO:0031953	0.00533127	1	1	1	1	0.00442451	1	negative regulation of protein autophosphorylation	BP
7515	GO:0045719	0.00533127	1	1	1	1	0.00442451	1	negative regulation of glycogen biosynthetic process	BP
7703	GO:0046324	0.00533127	1	1	1	1	0.00442451	1	regulation of glucose import	BP
7704	GO:0046325	0.00533127	1	1	1	1	0.00442451	1	negative regulation of glucose import	BP
7829	GO:0046626	0.00533127	1	1	1	1	0.00442451	1	regulation of insulin receptor signaling pathway	BP
7830	GO:0046627	0.00533127	1	1	1	1	0.00442451	1	negative regulation of insulin receptor signaling pathway	BP
8339	GO:0050427	0.00533127	1	1	1	1	0.00442451	1	3'-phosphoadenosine 5'-phosphosulfate metabolic process	BP
8369	GO:0050656	0.00533127	1	1	1	1	0.00442451	1	3'-phosphoadenosine 5'-phosphosulfate binding	MF
9371	GO:0070167	0.00533127	1	1	1	1	0.00442451	1	regulation of biomineral tissue development	BP
9527	GO:0070873	0.00533127	1	1	1	1	0.00442451	1	regulation of glycogen metabolic process	BP
9528	GO:0070874	0.00533127	1	1	1	1	0.00442451	1	negative regulation of glycogen metabolic process	BP
10511	GO:1900076	0.00533127	1	1	1	1	0.00442451	1	regulation of cellular response to insulin stimulus	BP
10512	GO:1900077	0.00533127	1	1	1	1	0.00442451	1	negative regulation of cellular response to insulin stimulus	BP
7929	GO:0046983	0.00550074	1	0.999063	1	5	1.1194	253	protein dimerization activity	MF
6760	GO:0042743	0.00553341	1	0.999547	1	3	0.36281	82	hydrogen peroxide metabolic process	BP
1306	GO:0005217	0.0057131	1	1	1	1	0.00442451	1	intracellular ligand-gated ion channel activity	MF
1307	GO:0005221	0.0057131	1	1	1	1	0.00442451	1	intracellular cyclic nucleotide activated cation channel activity	MF
1308	GO:0005222	0.0057131	1	1	1	1	0.00442451	1	intracellular cAMP activated cation channel activity	MF
7102	GO:0043855	0.0057131	1	1	1	1	0.00442451	1	cyclic nucleotide-gated ion channel activity	MF
2932	GO:0009611	0.00687822	1	0.999055	1	4	0.76544	173	response to wounding	BP
9858	GO:0072509	0.00783229	1	0.999272	1	3	0.384932	87	divalent inorganic cation transmembrane transporter activity	MF
1261	GO:0004857	0.00811049	1	0.999235	1	3	0.429178	97	enzyme inhibitor activity	MF
4811	GO:0019756	0.00870266	1	0.999981	1	1	0.00884902	2	cyanogenic glycoside biosynthetic process	BP
6648	GO:0042341	0.00870266	1	0.999981	1	1	0.00884902	2	cyanogenic glycoside metabolic process	BP
10415	GO:0102002	0.00870266	1	0.999981	1	1	0.00884902	2	valine N-monooxygenase (oxime forming) activity	MF
6582	GO:0042126	0.00872082	1	0.999629	1	2	0.141584	32	nitrate metabolic process	BP
6584	GO:0042128	0.00872082	1	0.999629	1	2	0.141584	32	nitrate assimilation	BP
2365	GO:0008171	0.00876203	1	0.999625	1	2	0.150433	34	O-methyltransferase activity	MF
5108	GO:0030410	0.00976203	1	0.999976	1	1	0.00884902	2	nicotianamine synthase activity	MF
5110	GO:0030417	0.00976203	1	0.999976	1	1	0.00884902	2	nicotianamine metabolic process	BP
5111	GO:0030418	0.00976203	1	0.999976	1	1	0.00884902	2	nicotianamine biosynthetic process	BP
9817	GO:0072351	0.00976203	1	0.999976	1	1	0.00884902	2	tricarboxylic acid biosynthetic process	BP
9883	GO:0072593	0.0101445	1	0.99896	1	3	0.4513	102	reactive oxygen species metabolic process	BP
5375	GO:0031214	0.0101846	1	0.999974	1	1	0.00884902	2	biomineral tissue development	BP
4678	GO:0019208	0.0105282	1	0.999503	1	2	0.159282	36	phosphatase regulator activity	MF
4856	GO:0019888	0.0105282	1	0.999503	1	2	0.159282	36	protein phosphatase regulator activity	MF
1277	GO:0005044	0.0106689	1	0.999972	1	1	0.00884902	2	scavenger receptor activity	MF
6514	GO:0038024	0.0106689	1	0.999972	1	1	0.00884902	2	cargo receptor activity	MF
11357	GO:2000369	0.0107173	1	0.999972	1	1	0.00884902	2	regulation of clathrin-dependent endocytosis	BP
11429	GO:2001057	0.0108337	1	0.999481	1	2	0.154858	35	reactive nitrogen species metabolic process	BP
7490	GO:0045599	0.0108723	1	0.999971	1	1	0.00884902	2	negative regulation of fat cell differentiation	BP
7884	GO:0046873	0.0108977	1	0.998289	1	4	0.836232	189	metal ion transmembrane transporter activity	MF
5809	GO:0032869	0.0110454	1	0.99997	1	1	0.00884902	2	cellular response to insulin stimulus	BP
9663	GO:0071375	0.0110454	1	0.99997	1	1	0.00884902	2	cellular response to peptide hormone stimulus	BP
10711	GO:1901653	0.0110454	1	0.99997	1	1	0.00884902	2	cellular response to peptide	BP
1815	GO:0006457	0.0112467	1	0.998216	1	4	0.884902	200	protein folding	BP
1103	GO:0004601	0.0118093	1	0.998719	1	3	0.486696	110	peroxidase activity	MF
4329	GO:0016684	0.0125615	1	0.998605	1	3	0.49997	113	oxidoreductase activity, acting on peroxide as acceptor	MF
580	GO:0002376	0.0129704	1	0.996782	1	6	1.90696	431	immune system process	BP
2218	GO:0007263	0.0131778	1	0.999943	1	1	0.0132735	3	nitric oxide mediated signal transduction	BP
9452	GO:0070544	0.0131942	1	0.999942	1	1	0.0132735	3	histone H3-K36 demethylation	BP
9787	GO:0071941	0.0134046	1	0.999278	1	2	0.181405	41	nitrogen cycle metabolic process	BP
2104	GO:0006979	0.0137994	1	0.997053	1	5	1.46451	331	response to oxidative stress	BP
3032	GO:0009753	0.0140962	1	0.998365	1	3	0.522092	118	response to jasmonic acid	BP
7489	GO:0045598	0.0142541	1	0.999933	1	1	0.0132735	3	regulation of fat cell differentiation	BP
9945	GO:0080032	0.0142619	1	0.999924	1	1	0.017698	4	methyl jasmonate esterase activity	MF
3398	GO:0010266	0.0144525	1	0.999931	1	1	0.0132735	3	response to vitamin B1	BP
7905	GO:0046915	0.0149965	1	0.999144	1	2	0.181405	41	transition metal ion transmembrane transporter activity	MF
6385	GO:0035529	0.0150689	1	0.999925	1	1	0.0132735	3	NADH pyrophosphatase activity	MF
3450	GO:0010336	0.0151764	1	0.999924	1	1	0.0132735	3	gibberellic acid homeostasis	BP
10347	GO:0097708	0.0151764	1	0.999924	1	1	0.0132735	3	intracellular vesicle	CC
10733	GO:1901698	0.0158608	1	0.997215	1	4	0.973392	220	response to nitrogen compound	BP
11208	GO:1990135	0.0158831	1	0.999906	1	1	0.017698	4	flavonoid sulfotransferase activity	MF
5808	GO:0032868	0.0162039	1	0.999913	1	1	0.0132735	3	response to insulin	BP
283	GO:0000813	0.0162918	1	0.999901	1	1	0.017698	4	ESCRT I complex	CC
5070	GO:0030278	0.0167184	1	0.999907	1	1	0.0132735	3	regulation of ossification	BP
3799	GO:0015137	0.0167601	1	0.999907	1	1	0.0132735	3	citrate transmembrane transporter activity	MF
8163	GO:0048511	0.0188594	1	0.99756	1	3	0.557488	126	rhythmic process	BP
1042	GO:0004497	0.0193334	1	0.996396	1	4	1.04418	236	monooxygenase activity	MF
2096	GO:0006955	0.0207639	1	0.995082	1	5	1.56185	353	immune response	BP
9943	GO:0080030	0.021192	1	0.999814	1	1	0.0265471	6	methyl indole-3-acetate esterase activity	MF
8019	GO:0047763	0.0213365	1	0.999819	1	1	0.0221226	5	caffeate O-methyltransferase activity	MF
3803	GO:0015142	0.0217783	1	0.999823	1	1	0.017698	4	tricarboxylic acid transmembrane transporter activity	MF
1058	GO:0004528	0.0218253	1	0.999822	1	1	0.017698	4	phosphodiesterase I activity	MF
9084	GO:0055081	0.0220435	1	0.998446	1	2	0.22565	51	anion homeostasis	BP
3067	GO:0009814	0.0226454	1	0.996858	1	3	0.601733	136	defense response, incompatible interaction	BP
1312	GO:0005242	0.0232523	1	0.999785	1	1	0.0221226	5	inward rectifier potassium channel activity	MF
9261	GO:0061077	0.0234214	1	0.99829	1	2	0.252197	57	chaperone-mediated protein folding	BP
2725	GO:0009143	0.0251844	1	0.999737	1	1	0.0265471	6	nucleoside triphosphate catabolic process	BP
1375	GO:0005506	0.0256228	1	0.994796	1	4	1.1371	257	iron ion binding	MF
3395	GO:0010262	0.0270278	1	0.999688	1	1	0.0309716	7	somatic embryogenesis	BP
3069	GO:0009816	0.0276087	1	0.997801	1	2	0.243348	55	defense response to bacterium, incompatible interaction	BP
8094	GO:0048259	0.0276873	1	0.999681	1	1	0.0265471	6	regulation of receptor-mediated endocytosis	BP
3644	GO:0010677	0.0283696	1	0.999666	1	1	0.0265471	6	negative regulation of cellular carbohydrate metabolic process	BP
4138	GO:0016209	0.0293097	1	0.995505	1	3	0.690224	156	antioxidant activity	MF
6180	GO:0034485	0.0294694	1	0.999639	1	1	0.0265471	6	phosphatidylinositol-3,4,5-trisphosphate 5-phosphatase activity	MF
160	GO:0000325	0.0296963	1	0.997533	1	2	0.27432	62	plant-type vacuole	CC
6991	GO:0043434	0.0298907	1	0.999628	1	1	0.0265471	6	response to peptide hormone	BP
10710	GO:1901652	0.0298907	1	0.999628	1	1	0.0265471	6	response to peptide	BP
1267	GO:0004867	0.0299302	1	0.999617	1	1	0.0309716	7	serine-type endopeptidase inhibitor activity	MF
3065	GO:0009812	0.0302341	1	0.997465	1	2	0.269895	61	flavonoid metabolic process	BP
2936	GO:0009617	0.0313295	1	0.991739	1	5	1.77865	402	response to bacterium	BP
5179	GO:0030643	0.0328128	1	0.99953	1	1	0.0353961	8	cellular phosphate ion homeostasis	BP
9853	GO:0072502	0.0328128	1	0.99953	1	1	0.0353961	8	cellular trivalent inorganic anion homeostasis	BP
4181	GO:0016323	0.0336283	1	0.999516	1	1	0.0309716	7	basolateral plasma membrane	CC
5810	GO:0032870	0.033773	1	0.996995	1	2	0.269895	61	cellular response to hormone stimulus	BP
7926	GO:0046975	0.0339702	1	0.999506	1	1	0.0309716	7	histone methyltransferase activity (H3-K36 specific)	MF
10734	GO:1901699	0.0348953	1	0.996838	1	2	0.278744	63	cellular response to nitrogen compound	BP
7979	GO:0047429	0.0373366	1	0.99938	1	1	0.0398206	9	nucleoside-triphosphate diphosphatase activity	MF
9952	GO:0080043	0.0381209	1	0.996363	1	2	0.331838	75	quercetin 3-O-glucosyltransferase activity	MF
4137	GO:0016208	0.0381812	1	0.999352	1	1	0.0398206	9	AMP binding	MF
9754	GO:0071732	0.0386185	1	0.999337	1	1	0.0398206	9	cellular response to nitric oxide	BP
5926	GO:0033273	0.0390724	1	0.999312	1	1	0.0442451	10	response to vitamin	BP
3698	GO:0010906	0.0392453	1	0.999325	1	1	0.0353961	8	regulation of glucose metabolic process	BP
9852	GO:0072501	0.0406272	1	0.999256	1	1	0.0442451	10	cellular divalent inorganic anion homeostasis	BP
7273	GO:0044550	0.040829	1	0.992871	1	3	0.791987	179	secondary metabolite biosynthetic process	BP
4945	GO:0022890	0.0414246	1	0.990225	1	4	1.30523	295	inorganic cation transmembrane transporter activity	MF
7590	GO:0045912	0.0422832	1	0.999204	1	1	0.0398206	9	negative regulation of carbohydrate metabolic process	BP
6201	GO:0034594	0.0424027	1	0.999199	1	1	0.0398206	9	phosphatidylinositol trisphosphate phosphatase activity	MF
3720	GO:0010962	0.0428199	1	0.999173	1	1	0.0442451	10	regulation of glucan biosynthetic process	BP
5821	GO:0032885	0.0428199	1	0.999173	1	1	0.0442451	10	regulation of polysaccharide biosynthetic process	BP
2362	GO:0008168	0.0430308	1	0.989724	1	4	1.29196	292	methyltransferase activity	MF
4267	GO:0016577	0.0436384	1	0.999141	1	1	0.0442451	10	histone demethylation	BP
9358	GO:0070076	0.0436384	1	0.999141	1	1	0.0442451	10	histone lysine demethylation	BP
10629	GO:1901292	0.0436662	1	0.99914	1	1	0.0442451	10	nucleoside phosphate catabolic process	BP
3382	GO:0010243	0.0438831	1	0.992118	1	3	0.791987	179	response to organonitrogen compound	BP
4960	GO:0030002	0.0453666	1	0.999062	1	1	0.0486696	11	cellular anion homeostasis	BP
5084	GO:0030320	0.0453666	1	0.999062	1	1	0.0486696	11	cellular monovalent inorganic anion homeostasis	BP
2058	GO:0006879	0.045738	1	0.999046	1	1	0.0486696	11	cellular iron ion homeostasis	BP
1010	GO:0004439	0.0461609	1	0.999038	1	1	0.0442451	10	phosphatidylinositol-4,5-bisphosphate 5-phosphatase activity	MF
1400	GO:0005618	0.0466448	1	0.984484	1	6	2.65028	599	cell wall	CC
5081	GO:0030312	0.0466448	1	0.984484	1	6	2.65028	599	external encapsulating structure	CC
6479	GO:0036294	0.0466806	1	0.999006	1	1	0.0486696	11	cellular response to decreased oxygen levels	BP
9682	GO:0071453	0.0466806	1	0.999006	1	1	0.0486696	11	cellular response to oxygen levels	BP
9683	GO:0071456	0.0466806	1	0.999006	1	1	0.0486696	11	cellular response to hypoxia	BP
9753	GO:0071731	0.0468515	1	0.998999	1	1	0.0486696	11	response to nitric oxide	BP
6073	GO:0034035	0.0482002	1	0.99895	1	1	0.0442451	10	purine ribonucleoside bisphosphate metabolic process	BP
1831	GO:0006482	0.0486426	1	0.99892	1	1	0.0486696	11	protein demethylation	BP
2390	GO:0008214	0.0486426	1	0.99892	1	1	0.0486696	11	protein dealkylation	BP
2034	GO:0006829	0.0494147	1	0.998885	1	1	0.0486696	11	zinc II ion transport	BP
2910	GO:0009567	0.0497363	1	0.998861	1	1	0.0530941	12	double fertilization forming a zygote and endosperm	BP
10829	GO:1902170	0.049922	1	0.998852	1	1	0.0530941	12	cellular response to reactive nitrogen species	BP
6202	GO:0034595	0.0501627	1	0.998851	1	1	0.0486696	11	phosphatidylinositol phosphate 5-phosphatase activity	MF
4355	GO:0016741	0.050539	1	0.987293	1	4	1.35832	307	transferase activity, transferring one-carbon groups	MF
7296	GO:0044712	0.0512397	1	0.982564	1	6	2.65913	601
1266	GO:0004866	0.0519288	1	0.998749	1	1	0.0575186	13	endopeptidase inhibitor activity	MF
5109	GO:0030414	0.0519288	1	0.998749	1	1	0.0575186	13	peptidase inhibitor activity	MF
3854	GO:0015238	0.0524111	1	0.99404	1	2	0.367234	83	drug transmembrane transporter activity	MF
7004	GO:0043473	0.0528513	1	0.998712	1	1	0.0530941	12	pigmentation	BP
3375	GO:0010232	0.0529925	1	0.998705	1	1	0.0530941	12	vascular transport	BP
3376	GO:0010233	0.0529925	1	0.998705	1	1	0.0530941	12	phloem transport	BP
10216	GO:0090484	0.0537847	1	0.993794	1	2	0.371659	84	drug transporter activity	MF
1302	GO:0005199	0.0550663	1	0.998583	1	1	0.0619431	14	structural constituent of cell wall	MF
6200	GO:0034593	0.0556227	1	0.998572	1	1	0.0530941	12	phosphatidylinositol bisphosphate phosphatase activity	MF
4117	GO:0016138	0.055934	1	0.998556	1	1	0.0530941	12	glycoside biosynthetic process	BP
8765	GO:0051704	0.0563542	1	0.97703	1	8	4.21213	952	multi-organism process	BP
3103	GO:0009864	0.0567325	1	0.998514	1	1	0.0530941	12	induced systemic resistance, jasmonic acid mediated signaling pathway	BP
9267	GO:0061135	0.0567545	1	0.998494	1	1	0.0619431	14	endopeptidase regulator activity	MF
8767	GO:0051707	0.0592284	1	0.977207	1	7	3.52633	797	response to other organism	BP
2283	GO:0007584	0.0593077	1	0.998345	1	1	0.0663677	15	response to nutrient	BP
5820	GO:0032881	0.0612042	1	0.998237	1	1	0.0663677	15	regulation of polysaccharide metabolic process	BP
9662	GO:0071369	0.0618054	1	0.998221	1	1	0.0575186	13	cellular response to ethylene stimulus	BP
1067	GO:0004551	0.0623418	1	0.99817	1	1	0.0663677	15	nucleotide diphosphatase activity	MF
5004	GO:0030126	0.0626461	1	0.998161	1	1	0.0619431	14	COPI vesicle coat	CC
6208	GO:0034614	0.062705	1	0.998157	1	1	0.0619431	14	cellular response to reactive oxygen species	BP
7364	GO:0045087	0.0635182	1	0.982791	1	4	1.49548	338	innate immune response	BP
2355	GO:0008146	0.06373	1	0.998071	1	1	0.0752167	17	sulfotransferase activity	MF
2926	GO:0009605	0.064693	1	0.971391	1	9	5.07049	1146	response to external stimulus	BP
2469	GO:0008422	0.0655781	1	0.991543	1	2	0.407055	92	beta-glucosidase activity	MF
9266	GO:0061134	0.0655882	1	0.997963	1	1	0.0707922	16	peptidase regulator activity	MF
4870	GO:0019915	0.0661613	1	0.997936	1	1	0.0663677	15	lipid storage	BP
2961	GO:0009649	0.0677406	1	0.997835	1	1	0.0663677	15	entrainment of circadian clock	BP
2574	GO:0008757	0.0687444	1	0.985205	1	3	0.937996	212	S-adenosylmethionine-dependent methyltransferase activity	MF
3195	GO:0009986	0.0690119	1	0.997742	1	1	0.0707922	16	cell surface	CC
3801	GO:0015140	0.0697283	1	0.997685	1	1	0.0752167	17	malate transmembrane transporter activity	MF
5080	GO:0030308	0.0701144	1	0.997659	1	1	0.0752167	17	negative regulation of cell growth	BP
6504	GO:0036452	0.0728387	1	0.997471	1	1	0.0752167	17	ESCRT complex	CC
1996	GO:0006771	0.0729906	1	0.99746	1	1	0.0752167	17	riboflavin metabolic process	BP
6919	GO:0043207	0.0736897	1	0.970199	1	7	3.71659	840	response to external biotic stimulus	BP
4116	GO:0016137	0.0742196	1	0.997383	1	1	0.0707922	16	glycoside metabolic process	BP
6943	GO:0043255	0.0747555	1	0.997334	1	1	0.0752167	17	regulation of carbohydrate biosynthetic process	BP
493	GO:0001933	0.0757085	1	0.997256	1	1	0.0796412	18	negative regulation of protein phosphorylation	BP
10504	GO:1900056	0.0761189	1	0.997235	1	1	0.0752167	17	negative regulation of leaf senescence	BP
3860	GO:0015276	0.0772862	1	0.997159	1	1	0.0707922	16	ligand-gated ion channel activity	MF
4936	GO:0022834	0.0772862	1	0.997159	1	1	0.0707922	16	ligand-gated channel activity	MF
9025	GO:0052866	0.077365	1	0.997142	1	1	0.0752167	17	phosphatidylinositol phosphate phosphatase activity	MF
8508	GO:0051051	0.0797701	1	0.996959	1	1	0.0752167	17	negative regulation of transport	BP
5151	GO:0030551	0.0799938	1	0.996922	1	1	0.0840657	19	cyclic nucleotide binding	MF
5152	GO:0030552	0.0799938	1	0.996922	1	1	0.0840657	19	cAMP binding	MF
5153	GO:0030553	0.0799938	1	0.996922	1	1	0.0840657	19	cGMP binding	MF
7876	GO:0046856	0.0802961	1	0.996898	1	1	0.0840657	19	phosphatidylinositol dephosphorylation	BP
6643	GO:0042326	0.0827416	1	0.996694	1	1	0.0884902	20	negative regulation of phosphorylation	BP
2046	GO:0006857	0.0831563	1	0.996645	1	1	0.0973392	22	oligopeptide transport	BP
4242	GO:0016491	0.0835711	1	0.959516	1	10	6.24298	1411	oxidoreductase activity	MF
3895	GO:0015556	0.0842622	1	0.99657	1	1	0.0884902	20	C4-dicarboxylate transmembrane transporter activity	MF
2519	GO:0008559	0.0847484	1	0.996521	1	1	0.0929147	21	xenobiotic transmembrane transporting ATPase activity	MF
6811	GO:0042910	0.0847484	1	0.996521	1	1	0.0929147	21	xenobiotic transmembrane transporter activity	MF
8265	GO:0048831	0.0849887	1	0.980033	1	3	1.00879	228	regulation of shoot system development	BP
3447	GO:0010333	0.0867271	1	0.996354	1	1	0.0929147	21	terpene synthase activity	MF
5457	GO:0031406	0.086806	1	0.986864	1	2	0.477847	108	carboxylic acid binding	MF
6906	GO:0043177	0.086806	1	0.986864	1	2	0.477847	108	organic acid binding	MF
7443	GO:0045335	0.0868488	1	0.996352	1	1	0.0884902	20	phagocytic vesicle	CC
2909	GO:0009566	0.0869756	1	0.996333	1	1	0.0929147	21	fertilization	BP
9709	GO:0071495	0.0904245	1	0.985996	1	2	0.473423	107	cellular response to endogenous stimulus	BP
1081	GO:0004568	0.0910849	1	0.995955	1	1	0.101764	23	chitinase activity	MF
1335	GO:0005342	0.0917295	1	0.985669	1	2	0.495545	112	organic acid transmembrane transporter activity	MF
7917	GO:0046943	0.0917295	1	0.985669	1	2	0.495545	112	carboxylic acid transmembrane transporter activity	MF
4993	GO:0030100	0.0926483	1	0.99584	1	1	0.0884902	20	regulation of endocytosis	BP
4807	GO:0019748	0.0926988	1	0.977404	1	3	1.11498	252	secondary metabolic process	BP
9559	GO:0070988	0.0930106	1	0.995807	1	1	0.0884902	20	demethylation	BP
3006	GO:0009718	0.0930708	1	0.995773	1	1	0.101764	23	anthocyanin-containing compound biosynthetic process	BP
6753	GO:0042726	0.0930937	1	0.995789	1	1	0.0929147	21	flavin-containing compound metabolic process	BP
9069	GO:0055062	0.0932902	1	0.995753	1	1	0.101764	23	phosphate ion homeostasis	BP
9856	GO:0072506	0.0932902	1	0.995753	1	1	0.101764	23	trivalent inorganic anion homeostasis	BP
4014	GO:0015926	0.0936842	1	0.985187	1	2	0.495545	112	glucosidase activity	MF
4490	GO:0016998	0.0936925	1	0.995716	1	1	0.101764	23	cell wall macromolecule catabolic process	BP
3983	GO:0015833	0.0951916	1	0.995559	1	1	0.110613	25	peptide transport	BP
7872	GO:0046839	0.0965853	1	0.995442	1	1	0.101764	23	phospholipid dephosphorylation	BP
1327	GO:0005310	0.0971007	1	0.995392	1	1	0.101764	23	dicarboxylic acid transmembrane transporter activity	MF
7001	GO:0043467	0.0975154	1	0.995336	1	1	0.110613	25	regulation of generation of precursor metabolites and energy	BP
1602	GO:0006030	0.0994186	1	0.995149	1	1	0.110613	25	chitin metabolic process	BP
1603	GO:0006032	0.0994186	1	0.995149	1	1	0.110613	25	chitin catabolic process	BP
7715	GO:0046348	0.0994186	1	0.995149	1	1	0.110613	25	amino sugar catabolic process	BP
10601	GO:1901072	0.0994186	1	0.995149	1	1	0.110613	25	glucosamine-containing compound catabolic process	BP
8430	GO:0050801	0.103362	1	0.973619	1	3	1.14152	258	ion homeostasis	BP
9691	GO:0071472	0.103674	1	0.994745	1	1	0.0973392	22	cellular response to salt stress	BP
1599	GO:0006026	0.103972	1	0.994677	1	1	0.115037	26	aminoglycan catabolic process	BP
9086	GO:0055083	0.105069	1	0.994561	1	1	0.115037	26	monovalent inorganic anion homeostasis	BP
10600	GO:1901071	0.106465	1	0.994405	1	1	0.119462	27	glucosamine-containing compound metabolic process	BP
2439	GO:0008324	0.107712	1	0.965103	1	4	1.80078	407	cation transmembrane transporter activity	MF
10369	GO:0098590	0.107823	1	0.994275	1	1	0.110613	25	plasma membrane region	CC
7694	GO:0046283	0.107948	1	0.994253	1	1	0.115037	26	anthocyanin-containing compound metabolic process	BP
5015	GO:0030139	0.108074	1	0.994248	1	1	0.110613	25	endocytic vesicle	CC
4423	GO:0016838	0.109363	1	0.994098	1	1	0.115037	26	carbon-oxygen lyase activity, acting on phosphates	MF
3084	GO:0009835	0.112958	1	0.993656	1	1	0.13716	31	fruit ripening	BP
9855	GO:0072505	0.113927	1	0.993567	1	1	0.123886	28	divalent inorganic anion homeostasis	BP
145	GO:0000302	0.117542	1	0.978769	1	2	0.606158	137	response to reactive oxygen species	BP
3101	GO:0009862	0.11783	1	0.993092	1	1	0.132735	30	systemic acquired resistance, salicylic acid mediated signaling pathway	BP
10736	GO:1901701	0.118439	1	0.978523	1	2	0.575186	130	cellular response to oxygen-containing compound	BP
3581	GO:0010563	0.118793	1	0.992992	1	1	0.123886	28	negative regulation of phosphorus metabolic process	BP
7601	GO:0045936	0.118793	1	0.992992	1	1	0.123886	28	negative regulation of phosphate metabolic process	BP
1320	GO:0005262	0.119149	1	0.992969	1	1	0.115037	26	calcium channel activity	MF
10715	GO:1901657	0.120872	1	0.967004	1	3	1.22116	276	glycosyl compound metabolic process	BP
3275	GO:0010091	0.121475	1	0.992675	1	1	0.119462	27	trichome branching	BP
9746	GO:0071695	0.121825	1	0.992582	1	1	0.146009	33	anatomical structure maturation	BP
2054	GO:0006873	0.12218	1	0.977424	1	2	0.615007	139	cellular ion homeostasis	BP
2323	GO:0008061	0.12255	1	0.992506	1	1	0.13716	31	chitin binding	MF
3214	GO:0010017	0.123207	1	0.992449	1	1	0.123886	28	red or far-red light signaling pathway	BP
1316	GO:0005249	0.123305	1	0.992428	1	1	0.128311	29	voltage-gated potassium channel activity	MF
5052	GO:0030234	0.123549	1	0.965954	1	3	1.20789	273	enzyme regulator activity	MF
9533	GO:0070887	0.123829	1	0.965846	1	3	1.19462	270	cellular response to chemical stimulus	BP
4334	GO:0016705	0.126398	1	0.964817	1	3	1.24771	282	oxidoreductase activity, acting on paired donors, with incorporation or reduction of molecular oxygen	MF
9703	GO:0071489	0.126721	1	0.991992	1	1	0.128311	29	cellular response to red or far red light	BP
5000	GO:0030120	0.12721	1	0.991919	1	1	0.132735	30	vesicle coat	CC
10450	GO:0102483	0.127426	1	0.991891	1	1	0.132735	30	scopolin beta-glucosidase activity	MF
3642	GO:0010675	0.128951	1	0.991674	1	1	0.141584	32	regulation of cellular carbohydrate metabolic process	BP
3111	GO:0009877	0.12967	1	0.991578	1	1	0.141584	32	nodulation	BP
2350	GO:0008137	0.130523	1	0.991449	1	1	0.150433	34	NADH dehydrogenase (ubiquinone) activity	MF
8296	GO:0050136	0.130523	1	0.991449	1	1	0.150433	34	NADH dehydrogenase (quinone) activity	MF
6806	GO:0042886	0.131291	1	0.991346	1	1	0.150433	34	amide transport	BP
4940	GO:0022843	0.132637	1	0.991187	1	1	0.13716	31	voltage-gated cation channel activity	MF
3776	GO:0015075	0.132874	1	0.947194	1	5	2.67683	605	ion transmembrane transporter activity	MF
6042	GO:0033865	0.132904	1	0.991151	1	1	0.13716	31	nucleoside bisphosphate metabolic process	BP
6045	GO:0033875	0.132904	1	0.991151	1	1	0.13716	31	ribonucleoside bisphosphate metabolic process	BP
6070	GO:0034032	0.132904	1	0.991151	1	1	0.13716	31	purine nucleoside bisphosphate metabolic process	BP
10503	GO:1900055	0.13369	1	0.991034	1	1	0.141584	32	regulation of leaf senescence	BP
2502	GO:0008514	0.133935	1	0.973874	1	2	0.628281	142	organic anion transmembrane transporter activity	MF
4386	GO:0016782	0.135564	1	0.990758	1	1	0.150433	34	transferase activity, transferring sulfur-containing groups	MF
4997	GO:0030117	0.135724	1	0.990752	1	1	0.141584	32	membrane coat	CC
2067	GO:0006890	0.137845	1	0.990444	1	1	0.146009	33	retrograde vesicle-mediated transport, Golgi to ER	BP
1604	GO:0006040	0.139052	1	0.990255	1	1	0.154858	35	amino sugar metabolic process	BP
4873	GO:0019932	0.140767	1	0.990024	1	1	0.146009	33	second-messenger-mediated signaling	BP
1596	GO:0006022	0.141511	1	0.989906	1	1	0.150433	34	aminoglycan metabolic process	BP
2068	GO:0006891	0.142005	1	0.989852	1	1	0.141584	32	intra-Golgi vesicle-mediated transport	BP
9639	GO:0071310	0.14217	1	0.971269	1	2	0.632705	143	cellular response to organic substance	BP
8058	GO:0048038	0.143173	1	0.989653	1	1	0.154858	35	quinone binding	MF
7595	GO:0045926	0.14402	1	0.989527	1	1	0.154858	35	negative regulation of growth	BP
9430	GO:0070469	0.147072	1	0.989049	1	1	0.163707	37	respiratory chain	CC
8062	GO:0048046	0.147097	1	0.95622	1	3	1.3893	314	apoplast	CC
4941	GO:0022857	0.148289	1	0.928963	1	7	4.41124	997	transmembrane transporter activity	MF
1321	GO:0005267	0.148534	1	0.988832	1	1	0.159282	36	potassium channel activity	MF
9610	GO:0071214	0.149451	1	0.968874	1	2	0.659252	149	cellular response to abiotic stimulus	BP
9085	GO:0055082	0.149567	1	0.968821	1	2	0.694648	157	cellular chemical homeostasis	BP
2942	GO:0009627	0.152015	1	0.988262	1	1	0.172556	39	systemic acquired resistance	BP
10729	GO:1901681	0.152199	1	0.988248	1	1	0.163707	37	sulfur compound binding	MF
8506	GO:0051049	0.152388	1	0.967885	1	2	0.672526	152	regulation of transport	BP
778	GO:0003954	0.153306	1	0.988048	1	1	0.17698	40	NADH dehydrogenase activity	MF
9635	GO:0071281	0.154797	1	0.987823	1	1	0.168131	38	cellular response to iron ion	BP
5545	GO:0031667	0.156286	1	0.966557	1	2	0.681375	154	response to nutrient levels	BP
298	GO:0000904	0.159645	1	0.965383	1	2	0.721195	163	cell morphogenesis involved in differentiation	BP
1647	GO:0006109	0.163702	1	0.986309	1	1	0.181405	41	regulation of carbohydrate metabolic process	BP
2817	GO:0009309	0.163745	1	0.98631	1	1	0.17698	40	amine biosynthetic process	BP
6674	GO:0042401	0.163745	1	0.98631	1	1	0.17698	40	cellular biogenic amine biosynthetic process	BP
1304	GO:0005215	0.166708	1	0.913598	1	8	5.36693	1213	transporter activity	MF
8198	GO:0048573	0.166933	1	0.985745	1	1	0.181405	41	photoperiodism, flowering	BP
5455	GO:0031400	0.174168	1	0.98443	1	1	0.185829	42	negative regulation of protein modification process	BP
3139	GO:0009909	0.174381	1	0.960102	1	2	0.743318	168	regulation of flower development	BP
556	GO:0002218	0.174388	1	0.984398	1	1	0.181405	41	activation of innate immune response	BP
1270	GO:0004872	0.17812	1	0.942229	1	3	1.41584	320	receptor activity	MF
569	GO:0002253	0.179143	1	0.983496	1	1	0.185829	42	activation of immune response	BP
9091	GO:0055088	0.179212	1	0.983465	1	1	0.194678	44	lipid homeostasis	BP
5639	GO:0032196	0.180271	1	0.983255	1	1	0.199103	45	transposition	BP
9077	GO:0055072	0.181199	1	0.983068	1	1	0.203527	46	iron ion homeostasis	BP
10735	GO:1901700	0.181377	1	0.908419	1	7	4.72538	1068	response to oxygen-containing compound	BP
7750	GO:0046434	0.183371	1	0.982644	1	1	0.203527	46	organophosphate catabolic process	BP
6883	GO:0043130	0.183498	1	0.982645	1	1	0.190254	43	ubiquitin binding	MF
21	GO:0000041	0.185269	1	0.982262	1	1	0.207952	47	transition metal ion transport	BP
1537	GO:0005887	0.186192	1	0.955638	1	2	0.791987	179	integral component of plasma membrane	CC
6204	GO:0034599	0.186323	1	0.982052	1	1	0.207952	47	cellular response to oxidative stress	BP
3294	GO:0010114	0.18727	1	0.981855	1	1	0.212377	48	response to red light	BP
6759	GO:0042742	0.187791	1	0.937587	1	3	1.49548	338	defense response to bacterium	BP
9674	GO:0071417	0.18939	1	0.98146	1	1	0.194678	44	cellular response to organonitrogen compound	BP
1379	GO:0005515	0.19002	1	0.894484	1	9	6.31378	1427	protein binding	MF
3102	GO:0009863	0.191216	1	0.981045	1	1	0.216801	49	salicylic acid mediated signaling pathway	BP
9690	GO:0071470	0.191242	1	0.981081	1	1	0.194678	44	cellular response to osmotic stress	BP
4312	GO:0016655	0.192506	1	0.98075	1	1	0.234499	53	oxidoreductase activity, acting on NAD(P)H, quinone or similar compound as acceptor	MF
9816	GO:0072350	0.19359	1	0.980545	1	1	0.221226	50	tricarboxylic acid metabolic process	BP
437	GO:0001666	0.195473	1	0.980183	1	1	0.203527	46	response to hypoxia	BP
2960	GO:0009648	0.195732	1	0.980103	1	1	0.216801	49	photoperiodism	BP
802	GO:0003993	0.19578	1	0.98011	1	1	0.207952	47	acid phosphatase activity	MF
6671	GO:0042391	0.201402	1	0.978878	1	1	0.221226	50	regulation of membrane potential	BP
3198	GO:0009991	0.202517	1	0.949168	1	2	0.81411	184	response to extracellular stimulus	BP
2920	GO:0009585	0.204972	1	0.978108	1	1	0.212377	48	red, far-red light phototransduction	BP
1472	GO:0005765	0.205041	1	0.978102	1	1	0.207952	47	lysosomal membrane	CC
1478	GO:0005774	0.205414	1	0.915708	1	4	2.31844	524	vacuolar membrane	CC
1313	GO:0005244	0.205566	1	0.977967	1	1	0.216801	49	voltage-gated ion channel activity	MF
4934	GO:0022832	0.205566	1	0.977967	1	1	0.216801	49	voltage-gated channel activity	MF
4562	GO:0018024	0.20599	1	0.977856	1	1	0.22565	51	histone-lysine N-methyltransferase activity	MF
11282	GO:2000026	0.208354	1	0.914034	1	4	2.30075	520	regulation of multicellular organismal development	BP
2292	GO:0007602	0.209346	1	0.977115	1	1	0.216801	49	phototransduction	BP
3236	GO:0010039	0.210339	1	0.976839	1	1	0.243348	55	response to iron ion	BP
4060	GO:0016036	0.21126	1	0.976667	1	1	0.221226	50	cellular response to phosphate starvation	BP
5818	GO:0032879	0.211663	1	0.945383	1	2	0.827383	187	regulation of localization	BP
6478	GO:0036293	0.211978	1	0.976502	1	1	0.221226	50	response to decreased oxygen levels	BP
8285	GO:0048878	0.212782	1	0.925037	1	3	1.60167	362	chemical homeostasis	BP
6329	GO:0035251	0.212949	1	0.944818	1	2	0.889327	201	UDP-glucosyltransferase activity	MF
9435	GO:0070482	0.216236	1	0.975497	1	1	0.22565	51	response to oxygen levels	BP
3781	GO:0015085	0.217395	1	0.975213	1	1	0.230075	52	calcium ion transmembrane transporter activity	MF
8529	GO:0051093	0.217472	1	0.94292	1	2	0.836232	189	negative regulation of developmental process	BP
2329	GO:0008081	0.217635	1	0.975156	1	1	0.230075	52	phosphoric diester hydrolase activity	MF
1068	GO:0004553	0.218887	1	0.921854	1	3	1.59725	361	hydrolase activity, hydrolyzing O-glycosyl compounds	MF
7807	GO:0046527	0.219297	1	0.942109	1	2	0.907025	205	glucosyltransferase activity	MF
3105	GO:0009867	0.219967	1	0.974588	1	1	0.234499	53	jasmonic acid mediated signaling pathway	BP
2918	GO:0009583	0.221034	1	0.974339	1	1	0.230075	52	detection of light stimulus	BP
6567	GO:0042054	0.22185	1	0.974115	1	1	0.243348	55	histone methyltransferase activity	MF
3066	GO:0009813	0.222293	1	0.973991	1	1	0.252197	57	flavonoid biosynthetic process	BP
5635	GO:0032182	0.223897	1	0.973621	1	1	0.238924	54	ubiquitin-like protein binding	MF
9622	GO:0071248	0.224123	1	0.973549	1	1	0.247773	56	cellular response to metal ion	BP
6615	GO:0042221	0.224582	1	0.866535	1	10	7.71192	1743	response to chemical	BP
11359	GO:2000377	0.224653	1	0.973426	1	1	0.243348	55	regulation of reactive oxygen species metabolic process	BP
2956	GO:0009644	0.22482	1	0.973328	1	1	0.278744	63	response to high light intensity	BP
3235	GO:0010038	0.224851	1	0.918684	1	3	1.66804	377	response to metal ion	BP
6702	GO:0042542	0.225891	1	0.973081	1	1	0.265471	60	response to hydrogen peroxide	BP
7250	GO:0044437	0.227762	1	0.902692	1	4	2.43348	550	vacuolar part	CC
8596	GO:0051235	0.227916	1	0.972604	1	1	0.247773	56	maintenance of location	BP
6821	GO:0042973	0.228414	1	0.972463	1	1	0.256622	58	glucan endo-1,3-beta-D-glucosidase activity	MF
3063	GO:0009809	0.229172	1	0.972249	1	1	0.269895	61	lignin biosynthetic process	BP
10606	GO:1901135	0.233646	1	0.899165	1	4	2.46445	557	carbohydrate derivative metabolic process	BP
11280	GO:2000024	0.235537	1	0.970641	1	1	0.252197	57	regulation of leaf development	BP
1474	GO:0005769	0.236225	1	0.970453	1	1	0.256622	58	early endosome	CC
1475	GO:0005770	0.236432	1	0.970391	1	1	0.261046	59	late endosome	CC
3019	GO:0009738	0.236556	1	0.934466	1	2	0.955694	216	abscisic acid-activated signaling pathway	BP
4946	GO:0022891	0.237298	1	0.886042	1	5	3.31838	750	substrate-specific transmembrane transporter activity	MF
4959	GO:0030001	0.239927	1	0.932933	1	2	0.946845	214	metal ion transport	BP
6719	GO:0042578	0.24037	1	0.910256	1	3	1.67689	379	phosphoric ester hydrolase activity	MF
7366	GO:0045089	0.24122	1	0.96911	1	1	0.265471	60	positive regulation of innate immune response	BP
4063	GO:0016042	0.248419	1	0.928995	1	2	0.946845	214	lipid catabolic process	BP
4395	GO:0016798	0.249234	1	0.905299	1	3	1.71671	388	hydrolase activity, acting on glycosyl bonds	MF
4368	GO:0016758	0.250316	1	0.904681	1	3	1.75211	396	transferase activity, transferring hexosyl groups	MF
4889	GO:0021700	0.250442	1	0.966509	1	1	0.305291	69	developmental maturation	BP
3007	GO:0009719	0.250468	1	0.868691	1	6	4.28293	968	response to endogenous stimulus	BP
370	GO:0001101	0.250734	1	0.877254	1	5	3.45112	780	response to acid chemical	BP
10607	GO:1901136	0.250842	1	0.966403	1	1	0.300867	68	carbohydrate derivative catabolic process	BP
3750	GO:0014070	0.254273	1	0.926212	1	2	0.977817	221	response to organic cyclic compound	BP
7906	GO:0046916	0.254642	1	0.965303	1	1	0.31414	71	cellular transition metal ion homeostasis	BP
2948	GO:0009636	0.256187	1	0.964878	1	1	0.300867	68	response to toxic substance	BP
9619	GO:0071241	0.256797	1	0.964716	1	1	0.292018	66	cellular response to inorganic substance	BP
7782	GO:0046488	0.25812	1	0.964347	1	1	0.283169	64	phosphatidylinositol metabolic process	BP
10359	GO:0098542	0.260147	1	0.882779	1	4	2.59719	587	defense response to other organism	BP
4162	GO:0016278	0.260809	1	0.963536	1	1	0.296442	67	lysine N-methyltransferase activity	MF
4163	GO:0016279	0.260809	1	0.963536	1	1	0.296442	67	protein-lysine N-methyltransferase activity	MF
10393	GO:0098771	0.261149	1	0.922885	1	2	1.00879	228	inorganic ion homeostasis	BP
8421	GO:0050778	0.261318	1	0.963401	1	1	0.287593	65	positive regulation of immune response	BP
9953	GO:0080044	0.262379	1	0.963024	1	1	0.327414	74	quercetin 7-O-glucosyltransferase activity	MF
9699	GO:0071482	0.264873	1	0.962327	1	1	0.296442	67	cellular response to light stimulus	BP
3062	GO:0009808	0.265443	1	0.96212	1	1	0.318565	72	lignin metabolic process	BP
9209	GO:0060627	0.266034	1	0.962002	1	1	0.283169	64	regulation of vesicle-mediated transport	BP
8599	GO:0051239	0.269157	1	0.877029	1	4	2.58834	585	regulation of multicellular organismal process	BP
1319	GO:0005261	0.26923	1	0.961006	1	1	0.296442	67	cation channel activity	MF
602	GO:0002684	0.269464	1	0.960934	1	1	0.296442	67	positive regulation of immune system process	BP
2423	GO:0008289	0.271828	1	0.917614	1	2	0.999939	226	lipid binding	MF
7288	GO:0044702	0.273334	1	0.852678	1	6	4.34929	983
1994	GO:0006767	0.273368	1	0.959704	1	1	0.309716	70	water-soluble vitamin metabolic process	BP
2916	GO:0009581	0.274107	1	0.959489	1	1	0.300867	68	detection of external stimulus	BP
2917	GO:0009582	0.274107	1	0.959489	1	1	0.300867	68	detection of abiotic stimulus	BP
7844	GO:0046686	0.27559	1	0.915702	1	2	1.04418	236	response to cadmium ion	BP
2972	GO:0009664	0.275675	1	0.958946	1	1	0.331838	75	plant-type cell wall organization	BP
2500	GO:0008509	0.279618	1	0.91366	1	2	1.02206	231	anion transmembrane transporter activity	MF
3927	GO:0015698	0.280626	1	0.957362	1	1	0.336263	76	inorganic anion transport	BP
5660	GO:0032269	0.28164	1	0.957063	1	1	0.318565	72	negative regulation of cellular protein metabolic process	BP
3099	GO:0009860	0.282872	1	0.956629	1	1	0.340687	77	pollen tube growth	BP
492	GO:0001932	0.286538	1	0.955456	1	1	0.322989	73	regulation of protein phosphorylation	BP
4177	GO:0016311	0.287152	1	0.955231	1	1	0.336263	76	dephosphorylation	BP
2066	GO:0006888	0.28914	1	0.954593	1	1	0.322989	73	ER to Golgi vesicle-mediated transport	BP
3779	GO:0015079	0.292594	1	0.95341	1	1	0.336263	76	potassium ion transmembrane transporter activity	MF
7487	GO:0045596	0.295054	1	0.95258	1	1	0.331838	75	negative regulation of cell differentiation	BP
9695	GO:0071478	0.295063	1	0.95257	1	1	0.336263	76	cellular response to radiation	BP
1294	GO:0005102	0.298287	1	0.951453	1	1	0.340687	77	receptor binding	MF
2723	GO:0009141	0.299248	1	0.951078	1	1	0.367234	83	nucleoside triphosphate metabolic process	BP
11313	GO:2000113	0.299971	1	0.902944	1	2	1.07516	243	negative regulation of cellular macromolecule biosynthetic process	BP
297	GO:0000902	0.304683	1	0.900377	1	2	1.1017	249	cell morphogenesis	BP
2415	GO:0008276	0.305951	1	0.948734	1	1	0.353961	80	protein methyltransferase activity	MF
4937	GO:0022836	0.308336	1	0.9479	1	1	0.340687	77	gated channel activity	MF
3011	GO:0009725	0.311111	1	0.835389	1	5	3.73871	845	response to hormone	BP
10046	GO:0080167	0.311207	1	0.946788	1	1	0.384932	87	response to karrikin	BP
1900	GO:0006576	0.31148	1	0.946695	1	1	0.380508	86	cellular biogenic amine metabolic process	BP
7161	GO:0044106	0.31148	1	0.946695	1	1	0.380508	86	cellular amine metabolic process	BP
420	GO:0001558	0.312851	1	0.946192	1	1	0.380508	86	regulation of cell growth	BP
3138	GO:0009908	0.313347	1	0.89559	1	2	1.12383	254	flower development	BP
1399	GO:0005615	0.317586	1	0.944405	1	1	0.40263	91	extracellular space	CC
11337	GO:2000241	0.322142	1	0.890623	1	2	1.15037	260	regulation of reproductive process	BP
7365	GO:0045088	0.323613	1	0.942154	1	1	0.380508	86	regulation of innate immune response	BP
8605	GO:0051248	0.324208	1	0.94194	1	1	0.371659	84	negative regulation of protein metabolic process	BP
5859	GO:0032989	0.326809	1	0.887946	1	2	1.15922	262	cellular component morphogenesis	BP
1993	GO:0006766	0.328178	1	0.940376	1	1	0.389357	88	vitamin metabolic process	BP
3577	GO:0010558	0.328865	1	0.886763	1	2	1.15037	260	negative regulation of macromolecule biosynthetic process	BP
2934	GO:0009615	0.330265	1	0.939566	1	1	0.384932	87	response to virus	BP
6642	GO:0042325	0.33425	1	0.937982	1	1	0.389357	88	regulation of phosphorylation	BP
568	GO:0002252	0.335983	1	0.937296	1	1	0.384932	87	immune effector process	BP
4802	GO:0019725	0.338017	1	0.881385	1	2	1.20789	273	cellular homeostasis	BP
2056	GO:0006875	0.338983	1	0.936025	1	1	0.424753	96	cellular metal ion homeostasis	BP
10229	GO:0090567	0.339581	1	0.880462	1	2	1.19904	271	reproductive shoot system development	BP
8634	GO:0051287	0.340501	1	0.935433	1	1	0.407055	92	NAD binding	MF
3001	GO:0009705	0.342345	1	0.934664	1	1	0.415904	94	plant-type vacuole membrane	CC
5535	GO:0031625	0.343827	1	0.934041	1	1	0.424753	96	ubiquitin protein ligase binding	MF
4947	GO:0022892	0.34664	1	0.80896	1	5	3.87145	875	substrate-specific transporter activity	MF
1057	GO:0004527	0.347189	1	0.932643	1	1	0.424753	96	exonuclease activity	MF
8419	GO:0050776	0.348695	1	0.932024	1	1	0.415904	94	regulation of immune response	BP
8768	GO:0051716	0.349106	1	0.795887	1	6	4.60592	1041	cellular response to stimulus	BP
2996	GO:0009699	0.351882	1	0.930632	1	1	0.446876	101	phenylpropanoid biosynthetic process	BP
479	GO:0001871	0.352978	1	0.930189	1	1	0.429178	97	pattern binding	MF
5058	GO:0030247	0.352978	1	0.930189	1	1	0.429178	97	polysaccharide binding	MF
7224	GO:0044389	0.353048	1	0.930147	1	1	0.438027	99	ubiquitin-like protein ligase binding	MF
2659	GO:0009055	0.354172	1	0.929641	1	1	0.455725	103	electron transfer activity	MF
2364	GO:0008170	0.356248	1	0.928777	1	1	0.433602	98	N-methyltransferase activity	MF
3156	GO:0009932	0.357242	1	0.928322	1	1	0.4513	102	cell tip growth	BP
5418	GO:0031327	0.360786	1	0.86755	1	2	1.23444	279	negative regulation of cellular biosynthetic process	BP
2379	GO:0008194	0.361216	1	0.867265	1	2	1.27868	289	UDP-glycosyltransferase activity	MF
4373	GO:0016765	0.362642	1	0.925922	1	1	0.477847	108	transferase activity, transferring alkyl or aryl (other than methyl) groups	MF
2302	GO:0007623	0.364006	1	0.925365	1	1	0.442451	100	circadian rhythm	BP
3122	GO:0009890	0.365802	1	0.864402	1	2	1.24771	282	negative regulation of biosynthetic process	BP
8212	GO:0048588	0.366193	1	0.924347	1	1	0.473423	107	developmental cell growth	BP
4055	GO:0016023	0.36668	1	0.924178	1	1	0.438027	99
8426	GO:0050793	0.371247	1	0.805366	1	4	3.02194	683	regulation of developmental process	BP
8738	GO:0051606	0.37838	1	0.918784	1	1	0.464574	105	detection of stimulus	BP
5434	GO:0031349	0.379564	1	0.91823	1	1	0.464574	105	positive regulation of defense response	BP
11222	GO:1990267	0.379871	1	0.91805	1	1	0.491121	111	response to transition metal nanoparticle	BP
4930	GO:0022804	0.38443	1	0.817617	1	3	2.23438	505	active transmembrane transporter activity	MF
3862	GO:0015291	0.384524	1	0.852332	1	2	1.3185	298	secondary active transmembrane transporter activity	MF
5060	GO:0030258	0.385926	1	0.915189	1	1	0.482272	109	lipid modification	BP
9081	GO:0055076	0.387136	1	0.914568	1	1	0.513243	116	transition metal ion homeostasis	BP
1305	GO:0005216	0.387988	1	0.914217	1	1	0.468998	106	ion channel activity	MF
9119	GO:0060089	0.389152	1	0.81416	1	3	2.17243	491	molecular transducer activity	MF
4170	GO:0016298	0.390802	1	0.912834	1	1	0.482272	109	lipase activity	MF
4309	GO:0016651	0.392673	1	0.911867	1	1	0.522092	118	oxidoreductase activity, acting on NAD(P)H	MF
3232	GO:0010035	0.395737	1	0.786409	1	4	3.26086	737	response to inorganic substance	BP
2802	GO:0009267	0.396189	1	0.910186	1	1	0.482272	109	cellular response to starvation	BP
7662	GO:0046148	0.39733	1	0.909601	1	1	0.495545	112	pigment biosynthetic process	BP
2954	GO:0009642	0.398525	1	0.908938	1	1	0.548639	124	response to light intensity	BP
3345	GO:0010200	0.3989	1	0.908776	1	1	0.526517	119	response to chitin	BP
2022	GO:0006812	0.401097	1	0.841227	1	2	1.39372	315	cation transport	BP
4911	GO:0022414	0.401386	1	0.753415	1	6	5.04837	1141	reproductive process	BP
2852	GO:0009416	0.403382	1	0.803508	1	3	2.32287	525	response to light stimulus	BP
3230	GO:0010033	0.404018	1	0.7512	1	6	5.17225	1169	response to organic substance	BP
1477	GO:0005773	0.404079	1	0.802988	1	3	2.28747	517	vacuole	CC
3033	GO:0009755	0.404389	1	0.779555	1	4	3.30068	746	hormone-mediated signaling pathway	BP
4688	GO:0019220	0.404941	1	0.905764	1	1	0.495545	112	regulation of phosphate metabolic process	BP
8558	GO:0051174	0.404941	1	0.905764	1	1	0.495545	112	regulation of phosphorus metabolic process	BP
4338	GO:0016709	0.408821	1	0.903717	1	1	0.535366	121	oxidoreductase activity, acting on paired donors, with incorporation or reduction of molecular oxygen, NAD(P)H as one donor, and incorporation of one atom of oxygen	MF
8121	GO:0048367	0.409141	1	0.83571	1	2	1.3893	314	shoot system development	BP
2816	GO:0009308	0.410355	1	0.902922	1	1	0.535366	121	amine metabolic process	BP
6724	GO:0042592	0.411249	1	0.797525	1	3	2.32729	526	homeostatic process	BP
7228	GO:0044403	0.412174	1	0.901974	1	1	0.535366	121	symbiosis, encompassing mutualism through parasitism	BP
600	GO:0002682	0.412795	1	0.901679	1	1	0.513243	116	regulation of immune system process	BP
2995	GO:0009698	0.415597	1	0.900158	1	1	0.548639	124	phenylpropanoid metabolic process	BP
4392	GO:0016791	0.416002	1	0.83092	1	2	1.41142	319	phosphatase activity	MF
2951	GO:0009639	0.416774	1	0.899552	1	1	0.535366	121	response to red or far red light	BP
4961	GO:0030003	0.417972	1	0.898903	1	1	0.544215	123	cellular cation homeostasis	BP
3031	GO:0009751	0.418271	1	0.898738	1	1	0.548639	124	response to salicylic acid	BP
6454	GO:0036094	0.419419	1	0.685326	1	17	15.592	3524	small molecule binding	MF
8583	GO:0051213	0.42313	1	0.896128	1	1	0.548639	124	dioxygenase activity	MF
4281	GO:0016607	0.423587	1	0.895898	1	1	0.535366	121	nuclear speck	CC
8372	GO:0050660	0.426111	1	0.8945	1	1	0.553064	125	flavin adenine dinucleotide binding	MF
183	GO:0000398	0.431255	1	0.89166	1	1	0.557488	126	mRNA splicing, via spliceosome	BP
7651	GO:0046128	0.431903	1	0.891268	1	1	0.584035	132	purine ribonucleoside metabolic process	BP
8374	GO:0050662	0.433358	1	0.818499	1	2	1.46451	331	coenzyme binding	MF
5379	GO:0031226	0.433984	1	0.81804	1	2	1.47336	333	intrinsic component of plasma membrane	CC
5547	GO:0031669	0.436541	1	0.888717	1	1	0.544215	123	cellular response to nutrient levels	BP
6626	GO:0042278	0.436973	1	0.888412	1	1	0.592884	134	purine nucleoside metabolic process	BP
6726	GO:0042594	0.438776	1	0.887438	1	1	0.553064	125	response to starvation	BP
4938	GO:0022838	0.442726	1	0.885144	1	1	0.579611	131	substrate-specific channel activity	MF
8077	GO:0048193	0.446784	1	0.882815	1	1	0.561913	127	Golgi vesicle transport	BP
2941	GO:0009626	0.446885	1	0.882722	1	1	0.58846	133	plant-type hypersensitive response	BP
6078	GO:0034050	0.446885	1	0.882722	1	1	0.58846	133	host programmed cell death induced by symbiont	BP
5461	GO:0031410	0.448806	1	0.881621	1	1	0.570762	129	cytoplasmic vesicle	CC
6684	GO:0042440	0.449359	1	0.881284	1	1	0.579611	131	pigment metabolic process	BP
2021	GO:0006811	0.449517	1	0.767261	1	3	2.5087	567	ion transport	BP
3184	GO:0009968	0.449753	1	0.881031	1	1	0.597309	135	negative regulation of signal transduction	BP
1942	GO:0006650	0.451448	1	0.880047	1	1	0.584035	132	glycerophospholipid metabolic process	BP
2660	GO:0009056	0.451905	1	0.69964	1	7	6.29165	1422	catabolic process	BP
7246	GO:0044433	0.45321	1	0.878985	1	1	0.597309	135	cytoplasmic vesicle part	CC
6224	GO:0034655	0.45399	1	0.878505	1	1	0.610582	138	nucleobase-containing compound catabolic process	BP
3010	GO:0009723	0.454237	1	0.878363	1	1	0.606158	137	response to ethylene	BP
1301	GO:0005198	0.455524	1	0.801938	1	2	1.67246	378	structural molecule activity	MF
4367	GO:0016757	0.457089	1	0.761063	1	3	2.46445	557	transferase activity, transferring glycosyl groups	MF
7294	GO:0044710	0.457403	1	0.650088	1	17	16.0742	3633
2822	GO:0009314	0.458423	1	0.759951	1	3	2.52197	570	response to radiation	BP
8204	GO:0048580	0.462208	1	0.796865	1	2	1.53531	347	regulation of post-embryonic development	BP
2904	GO:0009555	0.462504	1	0.873357	1	1	0.615007	139	pollen development	BP
3864	GO:0015293	0.463362	1	0.872837	1	1	0.610582	138	symporter activity	MF
4261	GO:0016570	0.465517	1	0.871533	1	1	0.592884	134	histone modification	BP
1380	GO:0005516	0.466764	1	0.870718	1	1	0.628281	142	calmodulin binding	MF
8601	GO:0051241	0.466817	1	0.870723	1	1	0.597309	135	negative regulation of multicellular organismal process	BP
4956	GO:0023057	0.467983	1	0.869961	1	1	0.628281	142	negative regulation of signaling	BP
2281	GO:0007568	0.469142	1	0.869204	1	1	0.659252	149	aging	BP
3858	GO:0015267	0.469449	1	0.869047	1	1	0.628281	142	channel activity	MF
4929	GO:0022803	0.469449	1	0.869047	1	1	0.628281	142	passive transmembrane transporter activity	MF
7191	GO:0044248	0.46957	1	0.707338	1	5	4.44221	1004	cellular catabolic process	BP
4420	GO:0016835	0.470161	1	0.868596	1	1	0.632705	143	carbon-oxygen lyase activity	MF
174	GO:0000377	0.470546	1	0.868371	1	1	0.619431	140	RNA splicing, via transesterification reactions with bulged adenosine as nucleophile	BP
7233	GO:0044419	0.473649	1	0.866391	1	1	0.641554	145	interspecies interaction between organisms	BP
3626	GO:0010648	0.474102	1	0.866109	1	1	0.63713	144	negative regulation of cell communication	BP
4098	GO:0016114	0.474167	1	0.866073	1	1	0.632705	143	terpenoid biosynthetic process	BP
7486	GO:0045595	0.477014	1	0.864266	1	1	0.628281	142	regulation of cell differentiation	BP
682	GO:0003700	0.477386	1	0.700321	1	5	4.65459	1052	DNA binding transcription factor activity	MF
3868	GO:0015297	0.478187	1	0.863494	1	1	0.645979	146	antiporter activity	MF
172	GO:0000375	0.47833	1	0.863418	1	1	0.632705	143	RNA splicing, via transesterification reactions	BP
356	GO:0001071	0.479171	1	0.698712	1	5	4.66343	1054
2732	GO:0009150	0.479395	1	0.862698	1	1	0.663677	150	purine ribonucleotide metabolic process	BP
8241	GO:0048731	0.480187	1	0.782738	1	2	1.59282	360	system development	BP
5454	GO:0031399	0.48482	1	0.859214	1	1	0.632705	143	regulation of protein modification process	BP
137	GO:0000287	0.485288	1	0.858892	1	1	0.645979	146	magnesium ion binding	MF
1665	GO:0006163	0.488088	1	0.85701	1	1	0.681375	154	purine nucleotide metabolic process	BP
7307	GO:0044765	0.489862	1	0.664888	1	7	6.5527	1481
3109	GO:0009873	0.49043	1	0.855462	1	1	0.67695	153	ethylene-activated signaling pathway	BP
5415	GO:0031324	0.503188	1	0.763935	1	2	1.64149	371	negative regulation of cellular metabolic process	BP
5546	GO:0031668	0.505528	1	0.845195	1	1	0.67695	153	cellular response to extracellular stimulus	BP
8216	GO:0048608	0.506497	1	0.761146	1	2	1.69016	382	reproductive structure development	BP
129	GO:0000272	0.510197	1	0.841894	1	1	0.707922	160	polysaccharide catabolic process	BP
2711	GO:0009119	0.511768	1	0.84077	1	1	0.721195	163	ribonucleoside metabolic process	BP
10689	GO:1901565	0.511951	1	0.840659	1	1	0.703497	159	organonitrogen compound catabolic process	BP
5758	GO:0032559	0.514034	1	0.610853	1	12	11.486	2596	adenyl ribonucleotide binding	MF
7146	GO:0044036	0.514067	1	0.839146	1	1	0.712346	161	cell wall macromolecule metabolic process	BP
1972	GO:0006721	0.514464	1	0.838868	1	1	0.707922	160	terpenoid metabolic process	BP
10717	GO:1901659	0.516082	1	0.837674	1	1	0.743318	168	glycosyl compound biosynthetic process	BP
5154	GO:0030554	0.516615	1	0.60834	1	12	11.5082	2601	adenyl nucleotide binding	MF
1401	GO:0005622	0.51709	1	0.836993	1	1	0.703497	159	intracellular	CC
2429	GO:0008299	0.521468	1	0.833807	1	1	0.721195	163	isoprenoid biosynthetic process	BP
10915	GO:1902578	0.52227	1	0.634133	1	7	6.73853	1523
5984	GO:0033554	0.522876	1	0.676962	1	4	3.60598	815	cellular response to stress	BP
9072	GO:0055065	0.52484	1	0.831309	1	1	0.752167	170	metal ion homeostasis	BP
1453	GO:0005737	0.525557	1	0.609108	1	10	9.68525	2189	cytoplasm	CC
9745	GO:0071669	0.526562	1	0.830036	1	1	0.756591	171	plant-type cell wall organization or biogenesis	BP
3120	GO:0009888	0.527136	1	0.829674	1	1	0.699073	158	tissue development	BP
4390	GO:0016788	0.528624	1	0.627985	1	7	6.74738	1525	hydrolase activity, acting on ester bonds	MF
6899	GO:0043168	0.531152	1	0.583909	1	15	14.6009	3300	anion binding	MF
5697	GO:0032403	0.531165	1	0.826633	1	1	0.738893	167	protein complex binding	MF
9710	GO:0071496	0.532078	1	0.825958	1	1	0.730044	165	cellular response to external stimulus	BP
642	GO:0003006	0.532481	1	0.649067	1	5	4.76962	1078	developmental process involved in reproduction	BP
7780	GO:0046486	0.536402	1	0.822685	1	1	0.738893	167	glycerolipid metabolic process	BP
2794	GO:0009259	0.541609	1	0.818659	1	1	0.778714	176	ribonucleotide metabolic process	BP
82	GO:0000160	0.542334	1	0.818091	1	1	0.787563	178	phosphorelay signal transduction system	BP
3077	GO:0009826	0.542883	1	0.817675	1	1	0.778714	176	unidimensional cell growth	BP
4279	GO:0016604	0.550298	1	0.811889	1	1	0.769865	174	nuclear body	CC
2356	GO:0008150	0.551798	1	0.573322	1	61	60.7353	13727	biological_process	BP
1432	GO:0005681	0.552379	1	0.810209	1	1	0.800836	181	spliceosomal complex	CC
10314	GO:0097367	0.556021	1	0.565463	1	13	12.8267	2899	carbohydrate derivative binding	MF
6734	GO:0042626	0.561821	1	0.802573	1	1	0.836232	189	ATPase activity, coupled to transmembrane movement of substances	MF
1633	GO:0006091	0.56224	1	0.80223	1	1	0.836232	189	generation of precursor metabolites and energy	BP
8541	GO:0051128	0.562272	1	0.711648	1	2	1.80962	409	regulation of cellular component organization	BP
2708	GO:0009116	0.563083	1	0.801541	1	1	0.836232	189	nucleoside metabolic process	BP
1971	GO:0006720	0.564372	1	0.800509	1	1	0.809685	183	isoprenoid metabolic process	BP
3777	GO:0015077	0.567306	1	0.798046	1	1	0.853931	193	monovalent inorganic cation transmembrane transporter activity	MF
8979	GO:0052689	0.567641	1	0.797798	1	1	0.822959	186	carboxylic ester hydrolase activity	MF
7846	GO:0046700	0.568192	1	0.797324	1	1	0.840657	190	heterocycle catabolic process	BP
7201	GO:0044270	0.568448	1	0.797115	1	1	0.836232	189	cellular nitrogen compound catabolic process	BP
4411	GO:0016820	0.569251	1	0.796431	1	1	0.853931	193	hydrolase activity, acting on acid anhydrides, catalyzing transmembrane movement of substances	MF
4795	GO:0019693	0.569274	1	0.79642	1	1	0.845082	191	ribose phosphate metabolic process	BP
1734	GO:0006310	0.572319	1	0.793898	1	1	0.818534	185	DNA recombination	BP
3736	GO:0012501	0.573772	1	0.792645	1	1	0.849506	192	programmed cell death	BP
9862	GO:0072521	0.58007	1	0.787253	1	1	0.884902	200	purine-containing compound metabolic process	BP
8085	GO:0048229	0.583429	1	0.784373	1	1	0.867204	196	gametophyte development	BP
2845	GO:0009408	0.586128	1	0.782014	1	1	0.880478	199	response to heat	BP
86	GO:0000166	0.586733	1	0.52781	1	15	15.0743	3407	nucleotide binding	MF
10626	GO:1901265	0.586733	1	0.52781	1	15	15.0743	3407	nucleoside phosphate binding	MF
9198	GO:0060560	0.586901	1	0.78133	1	1	0.889327	201	developmental growth involved in morphogenesis	BP
7253	GO:0044440	0.587984	1	0.780401	1	1	0.867204	196	endosomal part	CC
3606	GO:0010605	0.589564	1	0.685448	1	2	1.91139	432	negative regulation of macromolecule metabolic process	BP
4053	GO:0016020	0.590001	1	0.510862	1	22	22.3438	5050	membrane	CC
2184	GO:0007154	0.596932	1	0.772436	1	1	0.884902	200	cell communication	BP
7017	GO:0043492	0.597606	1	0.771794	1	1	0.924723	209	ATPase activity, coupled to movement of substances	MF
8446	GO:0050832	0.597706	1	0.7717	1	1	0.929147	210	defense response to fungus	BP
9083	GO:0055080	0.598764	1	0.770749	1	1	0.924723	209	cation homeostasis	BP
3884	GO:0015399	0.59997	1	0.769653	1	1	0.929147	210	primary active transmembrane transporter activity	MF
3885	GO:0015405	0.59997	1	0.769653	1	1	0.929147	210	P-P-bond-hydrolysis-driven transmembrane transporter activity	MF
2008	GO:0006790	0.603052	1	0.766882	1	1	0.889327	201	sulfur compound metabolic process	BP
7267	GO:0044459	0.609423	1	0.66551	1	2	2.02643	458	plasma membrane part	CC
7580	GO:0045892	0.611829	1	0.758716	1	1	0.933572	211	negative regulation of transcription, DNA-templated	BP
1930	GO:0006629	0.614815	1	0.585342	1	4	4.16346	941	lipid metabolic process	BP
8057	GO:0048037	0.61692	1	0.657787	1	2	2.0751	469	cofactor binding	MF
1940	GO:0006644	0.617127	1	0.753719	1	1	0.929147	210	phospholipid metabolic process	BP
2965	GO:0009653	0.617204	1	0.657504	1	2	2.03527	460	anatomical structure morphogenesis	BP
5589	GO:0031988	0.61769	1	0.753204	1	1	0.907025	205
4282	GO:0016614	0.620947	1	0.75003	1	1	0.973392	220	oxidoreductase activity, acting on CH-OH group of donors	MF
1377	GO:0005509	0.622075	1	0.74892	1	1	1.00436	227	calcium ion binding	MF
2394	GO:0008219	0.623879	1	0.747194	1	1	0.982241	222	cell death	BP
4157	GO:0016265	0.623879	1	0.747194	1	1	0.982241	222
2912	GO:0009570	0.626237	1	0.648054	1	2	2.07067	468	chloroplast stroma	CC
2891	GO:0009532	0.629076	1	0.64505	1	2	2.08394	471	plastid stroma	CC
5756	GO:0032555	0.634434	1	0.487914	1	12	12.455	2815	purine ribonucleotide binding	MF
11056	GO:1903507	0.636008	1	0.735236	1	1	0.995515	225	negative regulation of nucleic acid-templated transcription	BP
9808	GO:0072330	0.636578	1	0.734665	1	1	0.995515	225	monocarboxylic acid biosynthetic process	BP
4518	GO:0017076	0.636765	1	0.485414	1	12	12.4771	2820	purine nucleotide binding	MF
9332	GO:0065008	0.636766	1	0.561766	1	4	4.31832	976	regulation of biological quality	BP
6898	GO:0043167	0.636946	1	0.456908	1	27	27.7992	6283	ion binding	MF
10935	GO:1902679	0.637835	1	0.733399	1	1	0.999939	226	negative regulation of RNA biosynthetic process	BP
669	GO:0003674	0.643247	1	0.480268	1	61	61.4166	13881	molecular_function	MF
7234	GO:0044421	0.643733	1	0.727414	1	1	0.999939	226	extracellular region part	CC
4754	GO:0019439	0.644602	1	0.726491	1	1	1.03976	235	aromatic compound catabolic process	BP
2028	GO:0006820	0.64705	1	0.723986	1	1	1.02206	231	anion transport	BP
10645	GO:1901361	0.65065	1	0.720228	1	1	1.05303	238	organic cyclic compound catabolic process	BP
5755	GO:0032553	0.653793	1	0.466997	1	12	12.6276	2854	ribonucleotide binding	MF
6992	GO:0043436	0.657358	1	0.539014	1	4	4.39796	994	oxoacid metabolic process	BP
2870	GO:0009505	0.658604	1	0.711843	1	1	1.05303	238	plant-type cell wall	CC
8610	GO:0051253	0.659749	1	0.710617	1	1	1.05746	239	negative regulation of RNA metabolic process	BP
3124	GO:0009892	0.662285	1	0.608704	1	2	2.18571	494	negative regulation of metabolic process	BP
5653	GO:0032259	0.662792	1	0.707376	1	1	1.02649	232	methylation	BP
1626	GO:0006082	0.665742	1	0.529566	1	4	4.44663	1005	organic acid metabolic process	BP
8213	GO:0048589	0.669574	1	0.699936	1	1	1.1017	249	developmental growth	BP
4070	GO:0016052	0.674417	1	0.694577	1	1	1.10613	250	carbohydrate catabolic process	BP
4260	GO:0016569	0.674644	1	0.694372	1	1	1.04418	236	covalent chromatin modification	BP
8208	GO:0048584	0.687266	1	0.679989	1	1	1.14152	258	positive regulation of response to stimulus	BP
6390	GO:0035556	0.688981	1	0.577744	1	2	2.35826	533	intracellular signal transduction	BP
5584	GO:0031982	0.689559	1	0.677367	1	1	1.09728	248	vesicle	CC
693	GO:0003729	0.690261	1	0.676508	1	1	1.1548	261	mRNA binding	MF
7331	GO:0044822	0.690261	1	0.676508	1	1	1.1548	261
4637	GO:0019001	0.690785	1	0.675905	1	1	1.14595	259	guanyl nucleotide binding	MF
5759	GO:0032561	0.690785	1	0.675905	1	1	1.14595	259	guanyl ribonucleotide binding	MF
3052	GO:0009791	0.692897	1	0.57306	1	2	2.41136	545	post-embryonic development	BP
3054	GO:0009793	0.693117	1	0.673183	1	1	1.14152	258	embryo development ending in seed dormancy	BP
7904	GO:0046914	0.694908	1	0.46277	1	6	6.90224	1560	transition metal ion binding	MF
4067	GO:0016049	0.697724	1	0.667711	1	1	1.19019	269	cell growth	BP
4259	GO:0016568	0.698328	1	0.667043	1	1	1.1194	253
8209	GO:0048585	0.700558	1	0.66434	1	1	1.17692	266	negative regulation of response to stimulus	BP
7599	GO:0045934	0.702916	1	0.661504	1	1	1.18134	267	negative regulation of nucleobase-containing compound metabolic process	BP
2937	GO:0009620	0.708892	1	0.654197	1	1	1.24771	282	response to fungus	BP
2850	GO:0009414	0.710134	1	0.652663	1	1	1.26099	285	response to water deprivation	BP
2191	GO:0007165	0.710953	1	0.443971	1	6	6.99958	1582	signal transduction	BP
3051	GO:0009790	0.711014	1	0.651619	1	1	1.19904	271	embryo development	BP
1536	GO:0005886	0.713018	1	0.409854	1	10	11.3179	2558	plasma membrane	CC
2851	GO:0009415	0.713982	1	0.647897	1	1	1.27426	288	response to water	BP
5432	GO:0031347	0.717906	1	0.643008	1	1	1.24329	281	regulation of defense response	BP
8556	GO:0051172	0.727809	1	0.630366	1	1	1.26541	286	negative regulation of nitrogen compound metabolic process	BP
2943	GO:0009628	0.732158	1	0.41856	1	6	7.21195	1630	response to abiotic stimulus	BP
10368	GO:0098589	0.7326	1	0.523583	1	2	2.51755	569	membrane region	CC
9749	GO:0071705	0.732997	1	0.623589	1	1	1.29196	292	nitrogen compound transport	BP
8271	GO:0048856	0.734197	1	0.429612	1	5	5.95539	1346	anatomical structure development	BP
2020	GO:0006810	0.735338	1	0.396092	1	8	9.34014	2111	transport	BP
8642	GO:0051301	0.73738	1	0.61781	1	1	1.27426	288	cell division	BP
9102	GO:0055114	0.737428	1	0.617691	1	1	1.36717	309	oxidation-reduction process	BP
1382	GO:0005524	0.73751	1	0.381198	1	10	11.3002	2554	ATP binding	MF
483	GO:0001883	0.738563	1	0.375227	1	11	12.3709	2796	purine nucleoside binding	MF
5753	GO:0032550	0.738563	1	0.375227	1	11	12.3709	2796	purine ribonucleoside binding	MF
4786	GO:0019637	0.7387	1	0.515618	1	2	2.57064	581	organophosphate metabolic process	BP
2709	GO:0009117	0.738806	1	0.615871	1	1	1.34063	303	nucleotide metabolic process	BP
2457	GO:0008380	0.740685	1	0.61338	1	1	1.30081	294	RNA splicing	BP
6542	GO:0040008	0.741255	1	0.612585	1	1	1.34948	305	regulation of growth	BP
5752	GO:0032549	0.741844	1	0.371352	1	11	12.4108	2805	ribonucleoside binding	MF
1990	GO:0006753	0.742121	1	0.611417	1	1	1.3539	306	nucleoside phosphate metabolic process	BP
482	GO:0001882	0.742929	1	0.370067	1	11	12.4196	2807	nucleoside binding	MF
5659	GO:0032268	0.750209	1	0.600417	1	1	1.30523	295	regulation of cellular protein metabolic process	BP
1738	GO:0006325	0.756086	1	0.592224	1	1	1.32735	300	chromatin organization	BP
7295	GO:0044711	0.757288	1	0.387576	1	6	7.36681	1665
8595	GO:0051234	0.759304	1	0.367017	1	8	9.55252	2159	establishment of localization	BP
6900	GO:0043169	0.762876	1	0.335979	1	14	16.1008	3639	cation binding	MF
4415	GO:0016829	0.767716	1	0.575537	1	1	1.46451	331	lyase activity	MF
10608	GO:1901137	0.774155	1	0.566089	1	1	1.46894	332	carbohydrate derivative biosynthetic process	BP
3617	GO:0010629	0.775811	1	0.563641	1	1	1.44681	327	negative regulation of gene expression	BP
10367	GO:0098588	0.782578	1	0.355372	1	6	7.4553	1685	bounding membrane of organelle	CC
3182	GO:0009966	0.784365	1	0.550705	1	1	1.51318	342	regulation of signal transduction	BP
3018	GO:0009737	0.78531	1	0.549239	1	1	1.553	351	response to abscisic acid	BP
7336	GO:0044877	0.788357	1	0.544581	1	1	1.48664	336	macromolecular complex binding	MF
6541	GO:0040007	0.791608	1	0.539501	1	1	1.53531	347	growth	BP
4861	GO:0019899	0.792113	1	0.538714	1	1	1.53088	346	enzyme binding	MF
4953	GO:0023051	0.793612	1	0.53635	1	1	1.55743	352	regulation of signaling	BP
4360	GO:0016747	0.795744	1	0.532988	1	1	1.553	351	transferase activity, transferring acyl groups other than amino-acyl groups	MF
8603	GO:0051246	0.79585	1	0.532854	1	1	1.48664	336	regulation of protein metabolic process	BP
4238	GO:0016482	0.799032	1	0.527775	1	1	1.51761	343	cytosolic transport	BP
5057	GO:0030246	0.801022	1	0.524544	1	1	1.59725	361	carbohydrate binding	MF
3624	GO:0010646	0.802949	1	0.521435	1	1	1.59725	361	regulation of cell communication	BP
2064	GO:0006886	0.805447	1	0.51739	1	1	1.56185	353	intracellular protein transport	BP
10694	GO:1901575	0.811689	1	0.345325	1	4	5.46427	1235	organic substance catabolic process	BP
8562	GO:0051179	0.812315	1	0.299731	1	8	10.0879	2280	localization	BP
2871	GO:0009506	0.813347	1	0.409368	1	2	3.06619	693	plasmodesma	CC
1473	GO:0005768	0.816811	1	0.498473	1	1	1.6238	367	endosome	CC
7050	GO:0043565	0.818099	1	0.40198	1	2	3.13698	709	sequence-specific DNA binding	MF
9089	GO:0055086	0.819669	1	0.493578	1	1	1.70786	386	nucleobase-containing small molecule metabolic process	BP
7200	GO:0044267	0.821087	1	0.295213	1	7	9.10122	2057	cellular protein metabolic process	BP
4359	GO:0016746	0.821113	1	0.491117	1	1	1.67689	379	transferase activity, transferring acyl groups	MF
1540	GO:0005911	0.823261	1	0.393869	1	2	3.13255	708	cell-cell junction	CC
7261	GO:0044451	0.824165	1	0.485851	1	1	1.67246	378	nucleoplasm part	CC
9088	GO:0055085	0.824992	1	0.484384	1	1	1.75211	396	transmembrane transport	BP
6409	GO:0035639	0.826146	1	0.271075	1	10	12.2692	2773	purine ribonucleoside triphosphate binding	MF
10307	GO:0097305	0.828055	1	0.479022	1	1	1.7698	400	response to alcohol	BP
3769	GO:0015031	0.832399	1	0.379263	1	2	3.1237	706	protein transport	BP
10647	GO:1901363	0.836901	1	0.229311	1	27	30.4982	6893	heterocyclic compound binding	MF
4979	GO:0030054	0.836914	1	0.371908	1	2	3.23432	731	cell junction	CC
6732	GO:0042623	0.838303	1	0.460708	1	1	1.75211	396	ATPase activity, coupled	MF
10286	GO:0097159	0.838348	1	0.227525	1	27	30.5203	6898	organic cyclic compound binding	MF
7193	GO:0044255	0.838401	1	0.369481	1	2	3.16795	716	cellular lipid metabolic process	BP
7883	GO:0046872	0.838755	1	0.244578	1	13	16.0167	3620	metal ion binding	MF
1566	GO:0005976	0.840156	1	0.457304	1	1	1.80962	409	polysaccharide metabolic process	BP
10022	GO:0080134	0.841617	1	0.454631	1	1	1.78308	403	regulation of response to stress	BP
8279	GO:0048869	0.84314	1	0.36165	1	2	3.22104	728	cellular developmental process	BP
8207	GO:0048583	0.846474	1	0.356086	1	2	3.23432	731	regulation of response to stimulus	BP
8170	GO:0048523	0.848835	1	0.352121	1	2	3.20777	725	negative regulation of cellular process	BP
7396	GO:0045184	0.849907	1	0.350307	1	2	3.24759	734	establishment of protein localization	BP
4133	GO:0016192	0.850717	1	0.437599	1	1	1.82732	413	vesicle-mediated transport	BP
9722	GO:0071555	0.853268	1	0.432709	1	1	1.88927	427	cell wall organization	BP
10688	GO:1901564	0.858531	1	0.298024	1	3	4.65901	1053	organonitrogen compound metabolic process	BP
1565	GO:0005975	0.858766	1	0.297645	1	3	4.67671	1057	carbohydrate metabolic process	BP
1774	GO:0006397	0.863827	1	0.412055	1	1	1.91581	433	mRNA processing	BP
4258	GO:0016567	0.864138	1	0.411433	1	1	1.92024	434	protein ubiquitination	BP
8166	GO:0048518	0.864418	1	0.28846	1	3	4.68113	1058	positive regulation of biological process	BP
2336	GO:0008104	0.867441	1	0.319937	1	2	3.40687	770	protein localization	BP
2224	GO:0007275	0.868076	1	0.403488	1	1	2.00873	454	multicellular organism development	BP
4054	GO:0016021	0.870827	1	0.200019	1	14	17.5786	3973	integral component of membrane	CC
1249	GO:0004842	0.872167	1	0.395144	1	1	1.97776	447	ubiquitin-protein transferase activity	MF
6066	GO:0033993	0.873672	1	0.39201	1	1	2.0751	469	response to lipid	BP
2963	GO:0009651	0.875	1	0.389255	1	1	2.06625	467	response to salt stress	BP
2357	GO:0008152	0.875254	1	0.179621	1	37	41.3515	9346	metabolic process	BP
1454	GO:0005739	0.875327	1	0.270372	1	3	4.86696	1100	mitochondrion	CC
5794	GO:0032787	0.875941	1	0.3873	1	1	2.04855	463	monocarboxylic acid metabolic process	BP
7411	GO:0045229	0.876921	1	0.385242	1	1	2.0751	469	external encapsulating structure organization	BP
4826	GO:0019787	0.877615	1	0.383801	1	1	2.01758	456	ubiquitin-like protein transferase activity	MF
5711	GO:0032446	0.878804	1	0.381294	1	1	2.02643	458	protein modification by small protein conjugation	BP
1749	GO:0006351	0.882358	1	0.225468	1	5	7.59246	1716	transcription, DNA-templated	BP
10345	GO:0097659	0.882358	1	0.225468	1	5	7.59246	1716	nucleic acid-templated transcription	BP
4071	GO:0016053	0.883139	1	0.372043	1	1	2.07952	470	organic acid biosynthetic process	BP
7730	GO:0046394	0.883139	1	0.372043	1	1	2.07952	470	carboxylic acid biosynthetic process	BP
2801	GO:0009266	0.884213	1	0.369716	1	1	2.13261	482	response to temperature stimulus	BP
5870	GO:0033036	0.884976	1	0.288027	1	2	3.58828	811	macromolecule localization	BP
5327	GO:0031090	0.88591	1	0.203546	1	7	9.82241	2220	organelle membrane	CC
4232	GO:0016462	0.886889	1	0.284453	1	2	3.52191	796	pyrophosphatase activity	MF
4409	GO:0016818	0.889519	1	0.279494	1	2	3.55288	803	hydrolase activity, acting on acid anhydrides, in phosphorus-containing anhydrides	MF
9747	GO:0071702	0.892747	1	0.240458	1	3	5.05279	1142	organic substance transport	BP
4408	GO:0016817	0.893208	1	0.272466	1	2	3.5927	812	hydrolase activity, acting on acid anhydrides	MF
7238	GO:0044425	0.900896	1	0.155835	1	16	20.3395	4597	membrane part	CC
9721	GO:0071554	0.903081	1	0.32729	1	1	2.29632	519	cell wall organization or biogenesis	BP
2099	GO:0006970	0.906211	1	0.319902	1	1	2.34942	531	response to osmotic stress	BP
4753	GO:0019438	0.906451	1	0.17227	1	7	10.4197	2355	aromatic compound biosynthetic process	BP
5786	GO:0032774	0.907597	1	0.184953	1	5	7.98182	1804	RNA biosynthetic process	BP
67	GO:0000139	0.908695	1	0.313987	1	1	2.28747	517	Golgi membrane	CC
11312	GO:2000112	0.909606	1	0.181629	1	5	7.86236	1777	regulation of cellular macromolecule biosynthetic process	BP
5377	GO:0031224	0.910875	1	0.144782	1	14	18.4015	4159	intrinsic component of membrane	CC
2529	GO:0008610	0.912026	1	0.305911	1	1	2.36269	534	lipid biosynthetic process	BP
1050	GO:0004518	0.912285	1	0.234724	1	2	3.90242	882	nuclease activity	MF
9481	GO:0070647	0.912559	1	0.304618	1	1	2.32287	525	protein modification by small protein conjugation or removal	BP
10918	GO:1902582	0.912615	1	0.304481	1	1	2.31402	523
4078	GO:0016071	0.912768	1	0.304101	1	1	2.34057	529	mRNA metabolic process	BP
3575	GO:0010556	0.914207	1	0.173945	1	5	7.94642	1796	regulation of macromolecule biosynthetic process	BP
4461	GO:0016887	0.915025	1	0.298547	1	1	2.34499	530	ATPase activity	MF
1491	GO:0005789	0.917335	1	0.292788	1	1	2.39808	542	endoplasmic reticulum membrane	CC
1372	GO:0005488	0.922865	1	0.117195	1	38	43.2894	9784	binding	MF
7286	GO:0044699	0.922894	1	0.117748	1	28	33.3121	7529
4389	GO:0016787	0.926471	1	0.127558	1	11	15.1672	3428	hydrolase activity	MF
5417	GO:0031326	0.92708	1	0.151948	1	5	8.18977	1851	regulation of cellular biosynthetic process	BP
7207	GO:0044281	0.929948	1	0.156637	1	4	7.01727	1586	small molecule metabolic process	BP
1404	GO:0005634	0.931111	1	0.118562	1	12	16.5609	3743	nucleus	CC
10921	GO:1902589	0.93134	1	0.256428	1	1	2.5264	571
3121	GO:0009889	0.931638	1	0.143966	1	5	8.29596	1875	regulation of biosynthetic process	BP
10690	GO:1901566	0.932415	1	0.253512	1	1	2.61931	592	organonitrogen compound biosynthetic process	BP
4773	GO:0019538	0.933096	1	0.129572	1	7	10.8268	2447	protein metabolic process	BP
10646	GO:1901362	0.933658	1	0.128639	1	7	11.0038	2487	organic cyclic compound biosynthetic process	BP
1773	GO:0006396	0.93437	1	0.248192	1	1	2.58391	584	RNA processing	BP
5414	GO:0031323	0.938082	1	0.126092	1	6	9.67198	2186	regulation of cellular metabolic process	BP
671	GO:0003677	0.938729	1	0.131328	1	5	8.57913	1939	DNA binding	MF
7292	GO:0044707	0.939503	1	0.152237	1	3	5.89345	1332
5733	GO:0032501	0.939738	1	0.151755	1	3	5.89787	1333	multicellular organismal process	BP
5734	GO:0032502	0.940848	1	0.116597	1	7	11.0215	2491	developmental process	BP
1485	GO:0005783	0.941623	1	0.227874	1	1	2.7432	620	endoplasmic reticulum	CC
1753	GO:0006355	0.942284	1	0.133453	1	4	7.26947	1643	regulation of transcription, DNA-templated	BP
4354	GO:0016740	0.942573	1	0.102748	1	11	15.6141	3529	transferase activity	MF
11055	GO:1903506	0.942668	1	0.132715	1	4	7.27832	1645	regulation of nucleic acid-templated transcription	BP
11435	GO:2001141	0.943313	1	0.131473	1	4	7.29159	1648	regulation of RNA biosynthetic process	BP
7202	GO:0044271	0.944184	1	0.11543	1	6	10.0304	2267	cellular nitrogen compound biosynthetic process	BP
7209	GO:0044283	0.945005	1	0.218093	1	1	2.82284	638	small molecule biosynthetic process	BP
7900	GO:0046907	0.947286	1	0.211386	1	1	2.78302	629	intracellular transport	BP
8167	GO:0048519	0.947524	1	0.157375	1	2	4.41124	997	negative regulation of biological process	BP
7244	GO:0044431	0.948987	1	0.206306	1	1	2.85823	646	Golgi apparatus part	CC
4572	GO:0018130	0.949232	1	0.106449	1	6	10.1764	2300	heterocycle biosynthetic process	BP
2863	GO:0009451	0.95071	1	0.201109	1	1	2.86266	647	RNA modification	BP
7309	GO:0044767	0.953093	1	0.0994771	1	6	10.1543	2295
8609	GO:0051252	0.953329	1	0.111781	1	4	7.54822	1706	regulation of RNA metabolic process	BP
7245	GO:0044432	0.95654	1	0.18304	1	1	3.00424	679	endoplasmic reticulum part	CC
2410	GO:0008270	0.956748	1	0.134933	1	2	4.75635	1075	zinc ion binding	MF
6223	GO:0034654	0.959285	1	0.0928939	1	5	9.21626	2083	nucleobase-containing compound biosynthetic process	BP
1696	GO:0006259	0.961358	1	0.167508	1	1	3.08388	697	DNA metabolic process	BP
2662	GO:0009058	0.961577	1	0.0707868	1	12	18.021	4073	biosynthetic process	BP
4687	GO:0019219	0.962434	1	0.0931307	1	4	7.82253	1768	regulation of nucleobase-containing compound metabolic process	BP
1494	GO:0005794	0.964788	1	0.156067	1	1	3.22547	729	Golgi apparatus	CC
2661	GO:0009057	0.965488	1	0.15369	1	1	3.25202	735	macromolecule catabolic process	BP
9983	GO:0080090	0.966142	1	0.0793367	1	5	9.2782	2097	regulation of primary metabolic process	BP
7247	GO:0044434	0.966503	1	0.109831	1	2	5.09704	1152	chloroplast part	CC
8555	GO:0051171	0.967682	1	0.0819921	1	4	8.01279	1811	regulation of nitrogen compound metabolic process	BP
5145	GO:0030529	0.967872	1	0.145481	1	1	3.43784	777	intracellular ribonucleoprotein complex	CC
7248	GO:0044435	0.968305	1	0.105013	1	2	5.15898	1166	plastid part	CC
8747	GO:0051649	0.968948	1	0.141734	1	1	3.27856	741	establishment of localization in cell	BP
4529	GO:0017111	0.970931	1	0.134703	1	1	3.30511	747	nucleoside-triphosphatase activity	MF
1051	GO:0004519	0.970935	1	0.134682	1	1	3.38918	766	endonuclease activity	MF
4690	GO:0019222	0.971254	1	0.0651628	1	6	10.7825	2437	regulation of metabolic process	BP
1818	GO:0006464	0.971513	1	0.0817554	1	3	6.65446	1504	cellular protein modification process	BP
6467	GO:0036211	0.971513	1	0.0817554	1	3	6.65446	1504	protein modification process	BP
2011	GO:0006796	0.972472	1	0.0936211	1	2	5.25189	1187	phosphate-containing compound metabolic process	BP
9149	GO:0060255	0.97318	1	0.0649179	1	5	9.57907	2165	regulation of macromolecule metabolic process	BP
2010	GO:0006793	0.97458	1	0.0877065	1	2	5.34038	1207	phosphorus metabolic process	BP
9331	GO:0065007	0.976731	1	0.0432394	1	15	21.8482	4938	biological regulation	BP
7113	GO:0043933	0.977608	1	0.109918	1	1	3.60155	814	macromolecular complex subunit organization	BP
3531	GO:0010468	0.978969	1	0.0568049	1	4	8.557	1934	regulation of gene expression	BP
6220	GO:0034645	0.982133	1	0.045628	1	5	10.4684	2366	cellular macromolecule biosynthetic process	BP
8423	GO:0050789	0.983513	1	0.032586	1	13	20.1094	4545	regulation of biological process	BP
10695	GO:1901576	0.984378	1	0.0329999	1	10	17.114	3868	organic substance biosynthetic process	BP
707	GO:0003824	0.984802	1	0.0268645	1	30	38.3074	8658	catalytic activity	MF
8427	GO:0050794	0.985621	1	0.0299158	1	11	17.9989	4068	regulation of cellular process	BP
4809	GO:0019752	0.985842	1	0.0763752	1	1	4.07497	921	carboxylic acid metabolic process	BP
2663	GO:0009059	0.988844	1	0.0301954	1	5	11.0745	2503	macromolecule biosynthetic process	BP
2017	GO:0006807	0.990211	1	0.020304	1	13	20.9633	4738	nitrogen compound metabolic process	BP
4077	GO:0016070	0.991739	1	0.0206335	1	7	13.8487	3130	RNA metabolic process	BP
7305	GO:0044763	0.991799	1	0.0165289	1	16	24.6445	5570
7192	GO:0044249	0.991946	1	0.018689	1	9	16.822	3802	cellular biosynthetic process	BP
6983	GO:0043412	0.992809	1	0.0223232	1	4	9.71623	2196	macromolecule modification	BP
1396	GO:0005575	0.992979	1	0.0159887	1	58	64.5934	14599	cellular_component	CC
2113	GO:0006996	0.993345	1	0.0412658	1	1	4.65459	1052	organelle organization	BP
7186	GO:0044237	0.993945	1	0.011623	1	26	36.073	8153	cellular metabolic process	BP
9748	GO:0071704	0.993952	1	0.011539	1	28	38.0287	8595	organic substance metabolic process	BP
4064	GO:0016043	0.994375	1	0.0179744	1	4	10.0215	2265	cellular component organization	BP
1975	GO:0006725	0.994797	1	0.0118902	1	11	19.5563	4420	cellular aromatic compound metabolic process	BP
9771	GO:0071840	0.996228	1	0.0126139	1	4	10.4905	2371	cellular component organization or biogenesis	BP
10159	GO:0090304	0.996532	1	0.00902522	1	8	16.2557	3674	nucleic acid metabolic process	BP
1508	GO:0005829	0.996583	1	0.016032	1	2	7.30487	1651	cytosol	CC
10644	GO:1901360	0.996588	1	0.0080811	1	11	20.1271	4549	organic cyclic compound metabolic process	BP
7779	GO:0046483	0.997074	1	0.00721402	1	10	19.0696	4310	heterocycle metabolic process	BP
1658	GO:0006139	0.997166	1	0.0072324	1	9	17.8396	4032	nucleobase-containing compound metabolic process	BP
670	GO:0003676	0.997166	1	0.00750929	1	8	16.6362	3760	nucleic acid binding	MF
6218	GO:0034641	0.997435	1	0.00639179	1	10	19.2245	4345	cellular nitrogen compound metabolic process	BP
688	GO:0003723	0.997514	1	0.0121525	1	2	7.66325	1732	RNA binding	MF
7241	GO:0044428	0.998755	1	0.00998519	1	1	6.18104	1397	nuclear part	CC
7196	GO:0044260	0.998838	1	0.00275823	1	15	26.3347	5952	cellular macromolecule metabolic process	BP
6931	GO:0043234	0.998934	1	0.00576882	1	2	8.46851	1914	protein complex	CC
2872	GO:0009507	0.999606	1	0.00365889	1	1	7.33584	1658	chloroplast	CC
6901	GO:0043170	0.999624	1	0.000963253	0.848848	15	27.6974	6260	macromolecule metabolic process	BP
6928	GO:0043231	0.999641	1	0.000852121	0.848848	22	35.3828	7997	intracellular membrane-bounded organelle	CC
7235	GO:0044422	0.999661	1	0.000954392	0.848848	11	22.8659	5168	organelle part	CC
7187	GO:0044238	0.999698	1	0.000722635	0.82785	22	35.7235	8074	primary metabolic process	BP
2895	GO:0009536	0.999704	1	0.00284723	1	1	7.57919	1713	plastid	CC
6924	GO:0043227	0.999712	1	0.000693137	0.82785	22	35.6217	8051	membrane-bounded organelle	CC
5861	GO:0032991	0.999739	1	0.00130759	1	3	11.7825	2663	macromolecular complex	CC
7257	GO:0044446	0.999879	1	0.00037628	0.615809	10	22.742	5140	intracellular organelle part	CC
3196	GO:0009987	0.999896	1	0.000256861	0.490433	31	45.9264	10380	cellular process	BP
7255	GO:0044444	0.99993	1	0.000191245	0.43818	17	31.7901	7185	cytoplasmic part	CC
6926	GO:0043229	0.999955	1	0.000120156	0.344125	22	37.7057	8522	intracellular organelle	CC
6923	GO:0043226	0.999967	1	8.99434e-05	0.343464	22	38.0021	8589	organelle	CC
7270	GO:0044464	0.999996	1	1.24929e-05	0.0715595	44	59.5141	13451	cell part	CC
7237	GO:0044424	0.999999	1	3.70128e-06	0.0424019	33	51.4659	11632	intracellular part	CC
8797	GO:0051782	1	1	0.90749	1	0	0.0840657	19	negative regulation of cell division	BP
1	GO:0000002	1	1	0.960276	1	0	0.0398206	9	mitochondrial genome maintenance	BP
2	GO:0000003	1	1	0.897261	1	0	0.110613	25	reproduction	BP
3	GO:0000009	1	1	0.994656	1	0	0.00442451	1	alpha-1,6-mannosyltransferase activity	MF
4	GO:0000012	1	1	0.984505	1	0	0.0132735	3	single strand break repair	BP
5	GO:0000014	1	1	0.979746	1	0	0.017698	4	single-stranded DNA endodeoxyribonuclease activity	MF
6	GO:0000015	1	1	0.967645	1	0	0.0309716	7	phosphopyruvate hydratase complex	CC
7	GO:0000018	1	1	0.928945	1	0	0.0752167	17	regulation of DNA recombination	BP
8	GO:0000019	1	1	0.994256	1	0	0.00442451	1	regulation of mitotic recombination	BP
9	GO:0000023	1	1	0.975197	1	0	0.0221226	5	maltose metabolic process	BP
10	GO:0000024	1	1	0.990547	1	0	0.00884902	2	maltose biosynthetic process	BP
11	GO:0000025	1	1	0.988678	1	0	0.00884902	2	maltose catabolic process	BP
12	GO:0000026	1	1	0.986121	1	0	0.0132735	3	alpha-1,2-mannosyltransferase activity	MF
13	GO:0000027	1	1	0.917702	1	0	0.0929147	21	ribosomal large subunit assembly	BP
14	GO:0000028	1	1	0.930756	1	0	0.0796412	18	ribosomal small subunit assembly	BP
15	GO:0000030	1	1	0.908605	1	0	0.0973392	22	mannosyltransferase activity	MF
16	GO:0000032	1	1	0.986947	1	0	0.017698	4	cell wall mannoprotein biosynthetic process	BP
17	GO:0000033	1	1	0.989565	1	0	0.00884902	2	alpha-1,3-mannosyltransferase activity	MF
18	GO:0000035	1	1	0.982487	1	0	0.017698	4	acyl binding	MF
19	GO:0000036	1	1	0.982786	1	0	0.017698	4	acyl carrier activity	MF
20	GO:0000038	1	1	0.912483	1	0	0.0884902	20	very long-chain fatty acid metabolic process	BP
22	GO:0000042	1	1	0.989611	1	0	0.00884902	2	protein targeting to Golgi	BP
23	GO:0000045	1	1	0.946829	1	0	0.0486696	11	autophagosome assembly	BP
24	GO:0000049	1	1	0.824482	1	0	0.181405	41	tRNA binding	MF
25	GO:0000050	1	1	0.990517	1	0	0.0132735	3	urea cycle	BP
26	GO:0000053	1	1	0.994291	1	0	0.00884902	2	argininosuccinate metabolic process	BP
27	GO:0000054	1	1	0.955188	1	0	0.0442451	10	ribosomal subunit export from nucleus	BP
28	GO:0000055	1	1	0.9769	1	0	0.0221226	5	ribosomal large subunit export from nucleus	BP
29	GO:0000056	1	1	0.986318	1	0	0.0132735	3	ribosomal small subunit export from nucleus	BP
30	GO:0000060	1	1	0.953706	1	0	0.0398206	9	protein import into nucleus, translocation	BP
31	GO:0000062	1	1	0.952905	1	0	0.0486696	11	fatty-acyl-CoA binding	MF
32	GO:0000064	1	1	0.985975	1	0	0.0132735	3	L-ornithine transmembrane transporter activity	MF
33	GO:0000066	1	1	0.991098	1	0	0.00884902	2	mitochondrial ornithine transport	BP
34	GO:0000070	1	1	0.970456	1	0	0.0265471	6	mitotic sister chromatid segregation	BP
35	GO:0000075	1	1	0.824912	1	0	0.172556	39	cell cycle checkpoint	BP
36	GO:0000076	1	1	0.95579	1	0	0.0398206	9	DNA replication checkpoint	BP
37	GO:0000077	1	1	0.911868	1	0	0.0840657	19	DNA damage checkpoint	BP
38	GO:0000079	1	1	0.902602	1	0	0.101764	23	regulation of cyclin-dependent protein serine/threonine kinase activity	BP
39	GO:0000082	1	1	0.924789	1	0	0.0752167	17	G1/S transition of mitotic cell cycle	BP
40	GO:0000083	1	1	0.988631	1	0	0.00884902	2	regulation of transcription involved in G1/S transition of mitotic cell cycle	BP
41	GO:0000086	1	1	0.979137	1	0	0.017698	4	G2/M transition of mitotic cell cycle	BP
42	GO:0000095	1	1	0.989395	1	0	0.00884902	2	S-adenosyl-L-methionine transmembrane transporter activity	MF
43	GO:0000096	1	1	0.831248	1	0	0.181405	41	sulfur amino acid metabolic process	BP
44	GO:0000097	1	1	0.86825	1	0	0.13716	31	sulfur amino acid biosynthetic process	BP
45	GO:0000098	1	1	0.981423	1	0	0.017698	4	sulfur amino acid catabolic process	BP
46	GO:0000099	1	1	0.989464	1	0	0.00884902	2	sulfur amino acid transmembrane transporter activity	MF
47	GO:0000101	1	1	0.994531	1	0	0.00442451	1	sulfur amino acid transport	BP
48	GO:0000103	1	1	0.973099	1	0	0.0265471	6	sulfate assimilation	BP
49	GO:0000104	1	1	0.979083	1	0	0.017698	4	succinate dehydrogenase activity	MF
50	GO:0000105	1	1	0.962235	1	0	0.0353961	8	histidine biosynthetic process	BP
51	GO:0000107	1	1	0.994478	1	0	0.00442451	1	imidazoleglycerol-phosphate synthase activity	MF
52	GO:0000109	1	1	0.961059	1	0	0.0353961	8	nucleotide-excision repair complex	CC
53	GO:0000110	1	1	0.989182	1	0	0.00884902	2	nucleotide-excision repair factor 1 complex	CC
54	GO:0000111	1	1	0.988358	1	0	0.0132735	3	nucleotide-excision repair factor 2 complex	CC
55	GO:0000118	1	1	0.950028	1	0	0.0486696	11	histone deacetylase complex	CC
56	GO:0000120	1	1	0.961051	1	0	0.0398206	9	RNA polymerase I transcription factor complex	CC
57	GO:0000121	1	1	0.99554	1	0	0.00442451	1	glycerol-1-phosphatase activity	MF
58	GO:0000122	1	1	0.858441	1	0	0.150433	34	negative regulation of transcription from RNA polymerase II promoter	BP
59	GO:0000123	1	1	0.878919	1	0	0.128311	29	histone acetyltransferase complex	CC
60	GO:0000124	1	1	0.986721	1	0	0.0132735	3	SAGA complex	CC
61	GO:0000125	1	1	0.997424	1	0	0.00442451	1	PCAF complex	CC
62	GO:0000126	1	1	0.988742	1	0	0.00884902	2	transcription factor TFIIIB complex	CC
63	GO:0000127	1	1	0.982864	1	0	0.0132735	3	transcription factor TFIIIC complex	CC
64	GO:0000131	1	1	0.985834	1	0	0.0132735	3	incipient cellular bud site	CC
65	GO:0000132	1	1	0.994635	1	0	0.00442451	1	establishment of mitotic spindle orientation	BP
66	GO:0000138	1	1	0.9809	1	0	0.017698	4	Golgi trans cisterna	CC
68	GO:0000140	1	1	0.992285	1	0	0.00884902	2	acylglycerone-phosphate reductase activity	MF
69	GO:0000145	1	1	0.856926	1	0	0.141584	32	exocyst	CC
70	GO:0000146	1	1	0.990758	1	0	0.00884902	2	microfilament motor activity	MF
71	GO:0000147	1	1	0.98505	1	0	0.0132735	3	actin cortical patch assembly	BP
72	GO:0000148	1	1	0.905818	1	0	0.0973392	22	1,3-beta-D-glucan synthase complex	CC
73	GO:0000149	1	1	0.824817	1	0	0.203527	46	SNARE binding	MF
74	GO:0000150	1	1	0.9566	1	0	0.0486696	11	recombinase activity	MF
75	GO:0000151	1	1	0.463433	1	0	0.730044	165	ubiquitin ligase complex	CC
76	GO:0000152	1	1	0.918135	1	0	0.0752167	17	nuclear ubiquitin ligase complex	CC
77	GO:0000153	1	1	0.983987	1	0	0.017698	4	cytoplasmic ubiquitin ligase complex	CC
78	GO:0000154	1	1	0.850331	1	0	0.154858	35	rRNA modification	BP
79	GO:0000155	1	1	0.852519	1	0	0.154858	35	phosphorelay sensor kinase activity	MF
80	GO:0000156	1	1	0.95875	1	0	0.0398206	9	phosphorelay response regulator activity	MF
81	GO:0000159	1	1	0.923231	1	0	0.0796412	18	protein phosphatase type 2A complex	CC
83	GO:0000162	1	1	0.922827	1	0	0.0796412	18	tryptophan biosynthetic process	BP
84	GO:0000164	1	1	0.981013	1	0	0.0221226	5	protein phosphatase type 1 complex	CC
85	GO:0000165	1	1	0.795202	1	0	0.234499	53	MAPK cascade	BP
87	GO:0000169	1	1	0.994722	1	0	0.00442451	1	activation of MAPK activity involved in osmosensory signaling pathway	BP
88	GO:0000171	1	1	0.997109	1	0	0.00442451	1	ribonuclease MRP activity	MF
89	GO:0000172	1	1	0.994041	1	0	0.00884902	2	ribonuclease MRP complex	CC
90	GO:0000175	1	1	0.88229	1	0	0.132735	30	3'-5'-exoribonuclease activity	MF
91	GO:0000176	1	1	0.966797	1	0	0.0353961	8	nuclear exosome (RNase complex)	CC
92	GO:0000177	1	1	0.959401	1	0	0.0398206	9	cytoplasmic exosome (RNase complex)	CC
93	GO:0000178	1	1	0.915251	1	0	0.0884902	20	exosome (RNase complex)	CC
94	GO:0000179	1	1	0.979599	1	0	0.017698	4	rRNA (adenine-N6,N6-)-dimethyltransferase activity	MF
95	GO:0000182	1	1	0.979638	1	0	0.017698	4	rDNA binding	MF
96	GO:0000183	1	1	0.991806	1	0	0.00884902	2	chromatin silencing at rDNA	BP
97	GO:0000184	1	1	0.880092	1	0	0.123886	28	nuclear-transcribed mRNA catabolic process, nonsense-mediated decay	BP
98	GO:0000187	1	1	0.99099	1	0	0.00884902	2	activation of MAPK activity	BP
99	GO:0000209	1	1	0.661376	1	0	0.40263	91	protein polyubiquitination	BP
100	GO:0000210	1	1	0.976921	1	0	0.0265471	6	NAD+ diphosphatase activity	MF
101	GO:0000212	1	1	0.980522	1	0	0.017698	4	meiotic spindle organization	BP
102	GO:0000213	1	1	0.991482	1	0	0.00884902	2	tRNA-intron endonuclease activity	MF
103	GO:0000214	1	1	0.988876	1	0	0.0132735	3	tRNA-intron endonuclease complex	CC
104	GO:0000215	1	1	0.995238	1	0	0.00442451	1	tRNA 2'-phosphotransferase activity	MF
105	GO:0000217	1	1	0.948826	1	0	0.0575186	13	DNA secondary structure binding	MF
106	GO:0000220	1	1	0.974513	1	0	0.0221226	5	vacuolar proton-transporting V-type ATPase, V0 domain	CC
107	GO:0000221	1	1	0.989514	1	0	0.00884902	2	vacuolar proton-transporting V-type ATPase, V1 domain	CC
108	GO:0000224	1	1	0.98496	1	0	0.0132735	3	peptide-N4-(N-acetyl-beta-glucosaminyl)asparagine amidase activity	MF
109	GO:0000225	1	1	0.996638	1	0	0.00442451	1	N-acetylglucosaminylphosphatidylinositol deacetylase activity	MF
110	GO:0000226	1	1	0.573116	1	0	0.530941	120	microtubule cytoskeleton organization	BP
111	GO:0000228	1	1	0.908161	1	0	0.0929147	21	nuclear chromosome	CC
112	GO:0000229	1	1	0.952048	1	0	0.0486696	11	cytoplasmic chromosome	CC
113	GO:0000234	1	1	0.98463	1	0	0.017698	4	phosphoethanolamine N-methyltransferase activity	MF
114	GO:0000242	1	1	0.995863	1	0	0.00442451	1	pericentriolar material	CC
115	GO:0000243	1	1	0.939786	1	0	0.0619431	14	commitment complex	CC
116	GO:0000244	1	1	0.991322	1	0	0.00884902	2	spliceosomal tri-snRNP complex assembly	BP
117	GO:0000245	1	1	0.934527	1	0	0.0663677	15	spliceosomal complex assembly	BP
118	GO:0000247	1	1	0.995057	1	0	0.00442451	1	C-8 sterol isomerase activity	MF
119	GO:0000249	1	1	0.994763	1	0	0.00442451	1	C-22 sterol desaturase activity	MF
120	GO:0000253	1	1	0.997354	1	0	0.00442451	1	3-keto sterol reductase activity	MF
121	GO:0000254	1	1	0.988534	1	0	0.0132735	3	C-4 methylsterol oxidase activity	MF
122	GO:0000255	1	1	0.984677	1	0	0.017698	4	allantoin metabolic process	BP
123	GO:0000256	1	1	0.988654	1	0	0.0132735	3	allantoin catabolic process	BP
124	GO:0000257	1	1	0.976529	1	0	0.0265471	6	nitrilase activity	MF
125	GO:0000266	1	1	0.922028	1	0	0.0752167	17	mitochondrial fission	BP
126	GO:0000268	1	1	0.994275	1	0	0.00442451	1	peroxisome targeting sequence binding	MF
127	GO:0000270	1	1	0.983636	1	0	0.0132735	3	peptidoglycan metabolic process	BP
128	GO:0000271	1	1	0.395812	1	0	0.920298	208	polysaccharide biosynthetic process	BP
130	GO:0000274	1	1	0.995895	1	0	0.00442451	1	mitochondrial proton-transporting ATP synthase, stator stalk	CC
131	GO:0000275	1	1	0.988902	1	0	0.0132735	3	mitochondrial proton-transporting ATP synthase complex, catalytic core F(1)	CC
132	GO:0000276	1	1	0.996522	1	0	0.00442451	1	mitochondrial proton-transporting ATP synthase complex, coupling factor F(o)	CC
133	GO:0000278	1	1	0.950162	1	0	0.0486696	11	mitotic cell cycle	BP
134	GO:0000280	1	1	0.905239	1	0	0.0973392	22	nuclear division	BP
135	GO:0000281	1	1	0.933991	1	0	0.0663677	15	mitotic cytokinesis	BP
136	GO:0000285	1	1	0.976205	1	0	0.0221226	5	1-phosphatidylinositol-3-phosphate 5-kinase activity	MF
138	GO:0000288	1	1	0.958354	1	0	0.0442451	10	nuclear-transcribed mRNA catabolic process, deadenylation-dependent decay	BP
139	GO:0000289	1	1	0.928948	1	0	0.0796412	18	nuclear-transcribed mRNA poly(A) tail shortening	BP
140	GO:0000290	1	1	0.969333	1	0	0.0265471	6	deadenylation-dependent decapping of nuclear-transcribed mRNA	BP
141	GO:0000291	1	1	0.918838	1	0	0.0929147	21	nuclear-transcribed mRNA catabolic process, exonucleolytic	BP
142	GO:0000293	1	1	0.976105	1	0	0.0265471	6	ferric-chelate reductase activity	MF
143	GO:0000295	1	1	0.931001	1	0	0.0752167	17	adenine nucleotide transmembrane transporter activity	MF
144	GO:0000301	1	1	0.964014	1	0	0.0353961	8	retrograde transport, vesicle recycling within Golgi	BP
146	GO:0000303	1	1	0.994256	1	0	0.00442451	1	response to superoxide	BP
147	GO:0000304	1	1	0.987573	1	0	0.0132735	3	response to singlet oxygen	BP
148	GO:0000305	1	1	0.985379	1	0	0.0132735	3	response to oxygen radical	BP
149	GO:0000306	1	1	0.994257	1	0	0.00442451	1	extrinsic component of vacuolar membrane	CC
150	GO:0000307	1	1	0.951524	1	0	0.0442451	10	cyclin-dependent protein kinase holoenzyme complex	CC
151	GO:0000309	1	1	0.995751	1	0	0.00442451	1	nicotinamide-nucleotide adenylyltransferase activity	MF
152	GO:0000311	1	1	0.991042	1	0	0.00884902	2	plastid large ribosomal subunit	CC
153	GO:0000312	1	1	0.995936	1	0	0.00442451	1	plastid small ribosomal subunit	CC
154	GO:0000313	1	1	0.988273	1	0	0.0132735	3	organellar ribosome	CC
155	GO:0000314	1	1	0.974699	1	0	0.0265471	6	organellar small ribosomal subunit	CC
156	GO:0000315	1	1	0.94411	1	0	0.0619431	14	organellar large ribosomal subunit	CC
157	GO:0000322	1	1	0.899652	1	0	0.0973392	22	storage vacuole	CC
158	GO:0000323	1	1	0.766257	1	0	0.247773	56	lytic vacuole	CC
159	GO:0000324	1	1	0.953653	1	0	0.0398206	9	fungal-type vacuole	CC
161	GO:0000326	1	1	0.94341	1	0	0.0575186	13	protein storage vacuole	CC
162	GO:0000329	1	1	0.9514	1	0	0.0442451	10	fungal-type vacuole membrane	CC
163	GO:0000333	1	1	0.994281	1	0	0.00442451	1	telomerase catalytic core complex	CC
164	GO:0000338	1	1	0.981066	1	0	0.017698	4	protein deneddylation	BP
165	GO:0000339	1	1	0.986928	1	0	0.0132735	3	RNA cap binding	MF
166	GO:0000347	1	1	0.934915	1	0	0.0575186	13	THO complex	CC
167	GO:0000349	1	1	0.994535	1	0	0.00442451	1	generation of catalytic spliceosome for first transesterification step	BP
168	GO:0000350	1	1	0.984413	1	0	0.0132735	3	generation of catalytic spliceosome for second transesterification step	BP
169	GO:0000354	1	1	0.995457	1	0	0.00442451	1	cis assembly of pre-catalytic spliceosome	BP
170	GO:0000372	1	1	0.994256	1	0	0.00442451	1	Group I intron splicing	BP
171	GO:0000373	1	1	0.917723	1	0	0.0752167	17	Group II intron splicing	BP
173	GO:0000376	1	1	0.994256	1	0	0.00442451	1	RNA splicing, via transesterification reactions with guanosine as nucleophile	BP
175	GO:0000379	1	1	0.988876	1	0	0.0132735	3	tRNA-type intron splice site recognition and cleavage	BP
176	GO:0000380	1	1	0.98596	1	0	0.0132735	3	alternative mRNA splicing, via spliceosome	BP
177	GO:0000381	1	1	0.930354	1	0	0.0707922	16	regulation of alternative mRNA splicing, via spliceosome	BP
178	GO:0000387	1	1	0.921575	1	0	0.0884902	20	spliceosomal snRNP assembly	BP
179	GO:0000389	1	1	0.976649	1	0	0.0265471	6	mRNA 3'-splice site recognition	BP
180	GO:0000390	1	1	0.988224	1	0	0.0132735	3	spliceosomal complex disassembly	BP
181	GO:0000394	1	1	0.9596	1	0	0.0398206	9	RNA splicing, via endonucleolytic cleavage and ligation	BP
182	GO:0000395	1	1	0.986003	1	0	0.0132735	3	mRNA 5'-splice site recognition	BP
184	GO:0000400	1	1	0.948826	1	0	0.0575186	13	four-way junction DNA binding	MF
185	GO:0000403	1	1	0.99716	1	0	0.00442451	1	Y-form DNA binding	MF
186	GO:0000405	1	1	0.99716	1	0	0.00442451	1	bubble DNA binding	MF
187	GO:0000407	1	1	0.980415	1	0	0.017698	4	pre-autophagosomal structure	CC
188	GO:0000408	1	1	0.984474	1	0	0.0132735	3	EKC/KEOPS complex	CC
189	GO:0000414	1	1	0.983487	1	0	0.017698	4	regulation of histone H3-K36 methylation	BP
190	GO:0000416	1	1	0.994267	1	0	0.00442451	1	positive regulation of histone H3-K36 methylation	BP
191	GO:0000418	1	1	0.971399	1	0	0.0309716	7	DNA-directed RNA polymerase IV complex	CC
192	GO:0000419	1	1	0.921397	1	0	0.0840657	19	DNA-directed RNA polymerase V complex	CC
193	GO:0000421	1	1	0.962926	1	0	0.0398206	9	autophagosome membrane	CC
194	GO:0000422	1	1	0.978787	1	0	0.017698	4	autophagy of mitochondrion	BP
195	GO:0000427	1	1	0.970832	1	0	0.0309716	7	plastid-encoded plastid RNA polymerase complex	CC
196	GO:0000428	1	1	0.759474	1	0	0.287593	65	DNA-directed RNA polymerase complex	CC
197	GO:0000439	1	1	0.982247	1	0	0.0221226	5	core TFIIH complex	CC
198	GO:0000445	1	1	0.978155	1	0	0.0221226	5	THO complex part of transcription export complex	CC
199	GO:0000447	1	1	0.959765	1	0	0.0353961	8	endonucleolytic cleavage in ITS1 to separate SSU-rRNA from 5.8S rRNA and LSU-rRNA from tricistronic rRNA transcript (SSU-rRNA, 5.8S rRNA, LSU-rRNA)	BP
200	GO:0000448	1	1	0.996387	1	0	0.00442451	1	cleavage in ITS2 between 5.8S rRNA and LSU-rRNA of tricistronic rRNA transcript (SSU-rRNA, 5.8S rRNA, LSU-rRNA)	BP
201	GO:0000451	1	1	0.983994	1	0	0.0132735	3	rRNA 2'-O-methylation	BP
202	GO:0000453	1	1	0.983994	1	0	0.0132735	3	enzyme-directed rRNA 2'-O-methylation	BP
203	GO:0000454	1	1	0.990616	1	0	0.00884902	2	snoRNA guided rRNA pseudouridine synthesis	BP
204	GO:0000455	1	1	0.990194	1	0	0.00884902	2	enzyme-directed rRNA pseudouridine synthesis	BP
205	GO:0000459	1	1	0.981888	1	0	0.017698	4	exonucleolytic trimming involved in rRNA processing	BP
206	GO:0000460	1	1	0.961878	1	0	0.0398206	9	maturation of 5.8S rRNA	BP
207	GO:0000461	1	1	0.996696	1	0	0.00442451	1	endonucleolytic cleavage to generate mature 3'-end of SSU-rRNA from (SSU-rRNA, 5.8S rRNA, LSU-rRNA)	BP
208	GO:0000462	1	1	0.854656	1	0	0.146009	33	maturation of SSU-rRNA from tricistronic rRNA transcript (SSU-rRNA, 5.8S rRNA, LSU-rRNA)	BP
209	GO:0000463	1	1	0.960242	1	0	0.0398206	9	maturation of LSU-rRNA from tricistronic rRNA transcript (SSU-rRNA, 5.8S rRNA, LSU-rRNA)	BP
210	GO:0000466	1	1	0.996927	1	0	0.00442451	1	maturation of 5.8S rRNA from tricistronic rRNA transcript (SSU-rRNA, 5.8S rRNA, LSU-rRNA)	BP
211	GO:0000467	1	1	0.981888	1	0	0.017698	4	exonucleolytic trimming to generate mature 3'-end of 5.8S rRNA from tricistronic rRNA transcript (SSU-rRNA, 5.8S rRNA, LSU-rRNA)	BP
212	GO:0000469	1	1	0.915381	1	0	0.0840657	19	cleavage involved in rRNA processing	BP
213	GO:0000470	1	1	0.891195	1	0	0.119462	27	maturation of LSU-rRNA	BP
214	GO:0000472	1	1	0.973157	1	0	0.0221226	5	endonucleolytic cleavage to generate mature 5'-end of SSU-rRNA from (SSU-rRNA, 5.8S rRNA, LSU-rRNA)	BP
215	GO:0000478	1	1	0.946198	1	0	0.0486696	11	endonucleolytic cleavage involved in rRNA processing	BP
216	GO:0000479	1	1	0.946198	1	0	0.0486696	11	endonucleolytic cleavage of tricistronic rRNA transcript (SSU-rRNA, 5.8S rRNA, LSU-rRNA)	BP
217	GO:0000480	1	1	0.96845	1	0	0.0265471	6	endonucleolytic cleavage in 5'-ETS of tricistronic rRNA transcript (SSU-rRNA, 5.8S rRNA, LSU-rRNA)	BP
218	GO:0000481	1	1	0.994256	1	0	0.00442451	1	maturation of 5S rRNA	BP
219	GO:0000488	1	1	0.995852	1	0	0.00442451	1	maturation of LSU-rRNA from tetracistronic rRNA transcript (SSU-rRNA, LSU-rRNA, 4.5S-rRNA, 5S-rRNA)	BP
220	GO:0000489	1	1	0.995852	1	0	0.00442451	1	maturation of SSU-rRNA from tetracistronic rRNA transcript (SSU-rRNA, LSU-rRNA, 4.5S-rRNA, 5S-rRNA)	BP
221	GO:0000491	1	1	0.994264	1	0	0.00442451	1	small nucleolar ribonucleoprotein complex assembly	BP
222	GO:0000493	1	1	0.994264	1	0	0.00442451	1	box H/ACA snoRNP assembly	BP
223	GO:0000494	1	1	0.996155	1	0	0.00442451	1	box C/D snoRNA 3'-end processing	BP
224	GO:0000495	1	1	0.995866	1	0	0.00442451	1	box H/ACA snoRNA 3'-end processing	BP
225	GO:0000500	1	1	0.977511	1	0	0.0221226	5	RNA polymerase I upstream activating factor complex	CC
226	GO:0000502	1	1	0.81192	1	0	0.199103	45	proteasome complex	CC
227	GO:0000506	1	1	0.981392	1	0	0.017698	4	glycosylphosphatidylinositol-N-acetylglucosaminyltransferase (GPI-GnT) complex	CC
228	GO:0000578	1	1	0.930708	1	0	0.0707922	16	embryonic axis specification	BP
229	GO:0000702	1	1	0.982535	1	0	0.017698	4	oxidized base lesion DNA N-glycosylase activity	MF
230	GO:0000703	1	1	0.997109	1	0	0.00442451	1	oxidized pyrimidine nucleobase lesion DNA N-glycosylase activity	MF
231	GO:0000706	1	1	0.991006	1	0	0.00884902	2	meiotic DNA double-strand break processing	BP
232	GO:0000707	1	1	0.976286	1	0	0.0265471	6	meiotic DNA recombinase assembly	BP
233	GO:0000710	1	1	0.984002	1	0	0.017698	4	meiotic mismatch repair	BP
234	GO:0000712	1	1	0.929429	1	0	0.0707922	16	resolution of meiotic recombination intermediates	BP
235	GO:0000715	1	1	0.994256	1	0	0.00442451	1	nucleotide-excision repair, DNA damage recognition	BP
236	GO:0000719	1	1	0.997407	1	0	0.00442451	1	photoreactive repair	BP
237	GO:0000722	1	1	0.976237	1	0	0.0221226	5	telomere maintenance via recombination	BP
238	GO:0000723	1	1	0.827828	1	0	0.181405	41	telomere maintenance	BP
239	GO:0000724	1	1	0.767296	1	0	0.252197	57	double-strand break repair via homologous recombination	BP
240	GO:0000725	1	1	0.767296	1	0	0.252197	57	recombinational repair	BP
241	GO:0000726	1	1	0.918634	1	0	0.0752167	17	non-recombinational repair	BP
242	GO:0000727	1	1	0.974523	1	0	0.0221226	5	double-strand break repair via break-induced replication	BP
243	GO:0000729	1	1	0.981929	1	0	0.017698	4	DNA double-strand break processing	BP
244	GO:0000730	1	1	0.9566	1	0	0.0486696	11	DNA recombinase assembly	BP
245	GO:0000731	1	1	0.980867	1	0	0.0221226	5	DNA synthesis involved in DNA repair	BP
246	GO:0000732	1	1	0.995748	1	0	0.00442451	1	strand displacement	BP
247	GO:0000733	1	1	0.996627	1	0	0.00442451	1	DNA strand renaturation	BP
248	GO:0000737	1	1	0.992505	1	0	0.00884902	2	DNA catabolic process, endonucleolytic	BP
249	GO:0000738	1	1	0.976937	1	0	0.0221226	5	DNA catabolic process, exonucleolytic	BP
250	GO:0000740	1	1	0.99136	1	0	0.00884902	2	nuclear membrane fusion	BP
251	GO:0000741	1	1	0.849827	1	0	0.154858	35	karyogamy	BP
252	GO:0000750	1	1	0.995098	1	0	0.00442451	1	pheromone-dependent signal transduction involved in conjugation with cellular fusion	BP
253	GO:0000773	1	1	0.995469	1	0	0.00442451	1	phosphatidyl-N-methylethanolamine N-methyltransferase activity	MF
254	GO:0000774	1	1	0.979956	1	0	0.0221226	5	adenyl-nucleotide exchange factor activity	MF
255	GO:0000775	1	1	0.847452	1	0	0.159282	36	chromosome, centromeric region	CC
256	GO:0000776	1	1	0.859969	1	0	0.146009	33	kinetochore	CC
257	GO:0000777	1	1	0.881613	1	0	0.123886	28	condensed chromosome kinetochore	CC
258	GO:0000778	1	1	0.965131	1	0	0.0353961	8	condensed nuclear chromosome kinetochore	CC
259	GO:0000779	1	1	0.974811	1	0	0.0221226	5	condensed chromosome, centromeric region	CC
260	GO:0000780	1	1	0.991699	1	0	0.00884902	2	condensed nuclear chromosome, centromeric region	CC
261	GO:0000781	1	1	0.84763	1	0	0.154858	35	chromosome, telomeric region	CC
262	GO:0000782	1	1	0.972526	1	0	0.0309716	7	telomere cap complex	CC
263	GO:0000783	1	1	0.972526	1	0	0.0309716	7	nuclear telomere cap complex	CC
264	GO:0000784	1	1	0.91154	1	0	0.0884902	20	nuclear chromosome, telomeric region	CC
265	GO:0000785	1	1	0.575936	1	0	0.513243	116	chromatin	CC
266	GO:0000786	1	1	0.852997	1	0	0.163707	37	nucleosome	CC
267	GO:0000788	1	1	0.992454	1	0	0.00884902	2	nuclear nucleosome	CC
268	GO:0000789	1	1	0.988544	1	0	0.00884902	2	cytoplasmic chromatin	CC
269	GO:0000790	1	1	0.790511	1	0	0.216801	49	nuclear chromatin	CC
270	GO:0000791	1	1	0.962566	1	0	0.0309716	7	euchromatin	CC
271	GO:0000792	1	1	0.926921	1	0	0.0707922	16	heterochromatin	CC
272	GO:0000793	1	1	0.898567	1	0	0.101764	23	condensed chromosome	CC
273	GO:0000794	1	1	0.932911	1	0	0.0663677	15	condensed nuclear chromosome	CC
274	GO:0000795	1	1	0.941973	1	0	0.0530941	12	synaptonemal complex	CC
275	GO:0000796	1	1	0.969801	1	0	0.0265471	6	condensin complex	CC
276	GO:0000797	1	1	0.994365	1	0	0.00442451	1	condensin core heterodimer	CC
277	GO:0000798	1	1	0.983073	1	0	0.0132735	3	nuclear cohesin complex	CC
278	GO:0000799	1	1	0.975406	1	0	0.0221226	5	nuclear condensin complex	CC
279	GO:0000802	1	1	0.996518	1	0	0.00442451	1	transverse filament	CC
280	GO:0000808	1	1	0.977478	1	0	0.0265471	6	origin recognition complex	CC
281	GO:0000811	1	1	0.986854	1	0	0.0132735	3	GINS complex	CC
282	GO:0000812	1	1	0.965372	1	0	0.0353961	8	Swr1 complex	CC
284	GO:0000814	1	1	0.985577	1	0	0.0132735	3	ESCRT II complex	CC
285	GO:0000815	1	1	0.965968	1	0	0.0353961	8	ESCRT III complex	CC
286	GO:0000819	1	1	0.966722	1	0	0.0309716	7	sister chromatid segregation	BP
287	GO:0000820	1	1	0.994743	1	0	0.00442451	1	regulation of glutamine family amino acid metabolic process	BP
288	GO:0000822	1	1	0.964071	1	0	0.0353961	8	inositol hexakisphosphate binding	MF
289	GO:0000823	1	1	0.996218	1	0	0.00442451	1	inositol-1,4,5-trisphosphate 6-kinase activity	MF
290	GO:0000824	1	1	0.996218	1	0	0.00442451	1	inositol tetrakisphosphate 3-kinase activity	MF
291	GO:0000828	1	1	0.994256	1	0	0.00442451	1	inositol hexakisphosphate kinase activity	MF
292	GO:0000829	1	1	0.994256	1	0	0.00442451	1	inositol heptakisphosphate kinase activity	MF
293	GO:0000835	1	1	0.992427	1	0	0.00884902	2	ER ubiquitin ligase complex	CC
294	GO:0000836	1	1	0.997442	1	0	0.00442451	1	Hrd1p ubiquitin ligase complex	CC
295	GO:0000837	1	1	0.994972	1	0	0.00442451	1	Doa10p ubiquitin ligase complex	CC
296	GO:0000900	1	1	0.996402	1	0	0.00442451	1	translation repressor activity, nucleic acid binding	MF
299	GO:0000905	1	1	0.996055	1	0	0.00442451	1	sporocarp development involved in asexual reproduction	BP
300	GO:0000910	1	1	0.874439	1	0	0.123886	28	cytokinesis	BP
301	GO:0000911	1	1	0.84005	1	0	0.172556	39	cytokinesis by cell plate formation	BP
302	GO:0000912	1	1	0.992211	1	0	0.00884902	2	assembly of actomyosin apparatus involved in cytokinesis	BP
303	GO:0000913	1	1	0.982525	1	0	0.017698	4	preprophase band assembly	BP
304	GO:0000914	1	1	0.992211	1	0	0.00884902	2	phragmoplast assembly	BP
305	GO:0000919	1	1	0.939428	1	0	0.0575186	13	cell plate assembly	BP
306	GO:0000920	1	1	0.992561	1	0	0.00884902	2	cell separation after cytokinesis	BP
307	GO:0000922	1	1	0.863005	1	0	0.132735	30	spindle pole	CC
308	GO:0000923	1	1	0.97215	1	0	0.0265471	6	equatorial microtubule organizing center	CC
309	GO:0000930	1	1	0.954543	1	0	0.0442451	10	gamma-tubulin complex	CC
310	GO:0000931	1	1	0.987191	1	0	0.0132735	3	gamma-tubulin large complex	CC
311	GO:0000932	1	1	0.767058	1	0	0.252197	57	P-body	CC
312	GO:0000935	1	1	0.994897	1	0	0.00442451	1	division septum	CC
313	GO:0000938	1	1	0.980261	1	0	0.017698	4	GARP complex	CC
314	GO:0000940	1	1	0.994635	1	0	0.00442451	1	condensed chromosome outer kinetochore	CC
315	GO:0000942	1	1	0.994635	1	0	0.00442451	1	condensed nuclear chromosome outer kinetochore	CC
316	GO:0000943	1	1	0.967682	1	0	0.0309716	7	retrotransposon nucleocapsid	CC
317	GO:0000956	1	1	0.70946	1	0	0.349536	79	nuclear-transcribed mRNA catabolic process	BP
318	GO:0000957	1	1	0.996533	1	0	0.00442451	1	mitochondrial RNA catabolic process	BP
319	GO:0000959	1	1	0.768501	1	0	0.261046	59	mitochondrial RNA metabolic process	BP
320	GO:0000963	1	1	0.951332	1	0	0.0486696	11	mitochondrial RNA processing	BP
321	GO:0000965	1	1	0.978312	1	0	0.017698	4	mitochondrial RNA 3'-end processing	BP
322	GO:0000966	1	1	0.964899	1	0	0.0309716	7	RNA 5'-end processing	BP
323	GO:0000967	1	1	0.973157	1	0	0.0221226	5	rRNA 5'-end processing	BP
324	GO:0000972	1	1	0.964308	1	0	0.0353961	8	transcription-dependent tethering of RNA polymerase II gene DNA at nuclear periphery	BP
325	GO:0000973	1	1	0.978793	1	0	0.0221226	5	posttranscriptional tethering of RNA polymerase II gene DNA at nuclear periphery	BP
326	GO:0000974	1	1	0.958494	1	0	0.0442451	10	Prp19 complex	CC
327	GO:0000975	1	1	0.222091	1	0	1.53531	347	regulatory region DNA binding	MF
328	GO:0000976	1	1	0.506254	1	0	0.690224	156	transcription regulatory region sequence-specific DNA binding	MF
329	GO:0000977	1	1	0.658853	1	0	0.420329	95	RNA polymerase II regulatory region sequence-specific DNA binding	MF
330	GO:0000978	1	1	0.981042	1	0	0.0221226	5	RNA polymerase II core promoter proximal region sequence-specific DNA binding	MF
331	GO:0000979	1	1	0.989319	1	0	0.00884902	2	RNA polymerase II core promoter sequence-specific DNA binding	MF
332	GO:0000981	1	1	0.558663	1	0	0.601733	136	RNA polymerase II transcription factor activity, sequence-specific DNA binding	MF
333	GO:0000982	1	1	0.903763	1	0	0.101764	23	transcription factor activity, RNA polymerase II core promoter proximal region sequence-specific binding	MF
334	GO:0000987	1	1	0.91804	1	0	0.0973392	22	core promoter proximal region sequence-specific DNA binding	MF
335	GO:0000988	1	1	0.392499	1	0	0.946845	214	transcription factor activity, protein binding	MF
336	GO:0000989	1	1	0.414701	1	0	0.893751	202	transcription factor activity, transcription factor binding	MF
337	GO:0000990	1	1	0.941691	1	0	0.0575186	13	transcription factor activity, core RNA polymerase binding	MF
338	GO:0000991	1	1	0.977731	1	0	0.0221226	5	transcription factor activity, core RNA polymerase II binding	MF
339	GO:0000993	1	1	0.926828	1	0	0.0752167	17	RNA polymerase II core binding	MF
340	GO:0000995	1	1	0.994306	1	0	0.00442451	1	transcription factor activity, core RNA polymerase III binding	MF
341	GO:0000996	1	1	0.972665	1	0	0.0265471	6	core DNA-dependent RNA polymerase binding promoter specificity activity	MF
342	GO:0000999	1	1	0.994256	1	0	0.00442451	1	RNA polymerase III type 1 promoter transcriptional preinitiation complex assembly	BP
343	GO:0001007	1	1	0.994306	1	0	0.00442451	1	transcription factor activity, RNA polymerase III transcription factor binding	MF
344	GO:0001009	1	1	0.994256	1	0	0.00442451	1	transcription from RNA polymerase III type 2 promoter	BP
345	GO:0001012	1	1	0.658853	1	0	0.420329	95	RNA polymerase II regulatory region DNA binding	MF
346	GO:0001013	1	1	0.970462	1	0	0.0309716	7	RNA polymerase I regulatory region DNA binding	MF
347	GO:0001025	1	1	0.994306	1	0	0.00442451	1	RNA polymerase III transcription factor binding	MF
348	GO:0001026	1	1	0.994306	1	0	0.00442451	1	TFIIIB-type transcription factor activity	MF
349	GO:0001034	1	1	0.996251	1	0	0.00442451	1	RNA polymerase III transcription factor activity, sequence-specific DNA binding	MF
350	GO:0001042	1	1	0.995892	1	0	0.00442451	1	RNA polymerase I core binding	MF
351	GO:0001046	1	1	0.8929	1	0	0.115037	26	core promoter sequence-specific DNA binding	MF
352	GO:0001047	1	1	0.853318	1	0	0.159282	36	core promoter binding	MF
353	GO:0001053	1	1	0.972665	1	0	0.0265471	6	plastid sigma factor activity	MF
354	GO:0001067	1	1	0.222091	1	0	1.53531	347	regulatory region nucleic acid binding	MF
355	GO:0001070	1	1	0.990911	1	0	0.00884902	2	RNA binding transcription regulator activity	MF
357	GO:0001072	1	1	0.990911	1	0	0.00884902	2	transcription antitermination factor activity, RNA binding	MF
358	GO:0001076	1	1	0.667393	1	0	0.424753	96	transcription factor activity, RNA polymerase II transcription factor binding	MF
359	GO:0001077	1	1	0.952789	1	0	0.0486696	11	transcriptional activator activity, RNA polymerase II core promoter proximal region sequence-specific binding	MF
360	GO:0001078	1	1	0.973917	1	0	0.0221226	5	transcriptional repressor activity, RNA polymerase II core promoter proximal region sequence-specific binding	MF
361	GO:0001082	1	1	0.983166	1	0	0.017698	4	transcription factor activity, RNA polymerase I transcription factor binding	MF
362	GO:0001083	1	1	0.977287	1	0	0.0221226	5	transcription factor activity, RNA polymerase II basal transcription factor binding	MF
363	GO:0001085	1	1	0.881867	1	0	0.123886	28	RNA polymerase II transcription factor binding	MF
364	GO:0001091	1	1	0.984924	1	0	0.0132735	3	RNA polymerase II basal transcription factor binding	MF
365	GO:0001092	1	1	0.996251	1	0	0.00442451	1	TFIIA-class transcription factor binding	MF
366	GO:0001093	1	1	0.994343	1	0	0.00442451	1	TFIIB-class transcription factor binding	MF
367	GO:0001094	1	1	0.994256	1	0	0.00442451	1	TFIID-class transcription factor binding	MF
368	GO:0001098	1	1	0.904906	1	0	0.0973392	22	basal transcription machinery binding	MF
369	GO:0001099	1	1	0.904906	1	0	0.0973392	22	basal RNA polymerase II transcription machinery binding	MF
371	GO:0001102	1	1	0.986339	1	0	0.0132735	3	RNA polymerase II activating transcription factor binding	MF
372	GO:0001103	1	1	0.99677	1	0	0.00442451	1	RNA polymerase II repressing transcription factor binding	MF
373	GO:0001104	1	1	0.909975	1	0	0.0929147	21	RNA polymerase II transcription cofactor activity	MF
374	GO:0001105	1	1	0.995141	1	0	0.00442451	1	RNA polymerase II transcription coactivator activity	MF
375	GO:0001106	1	1	0.963056	1	0	0.0353961	8	RNA polymerase II transcription corepressor activity	MF
376	GO:0001112	1	1	0.994404	1	0	0.00442451	1	DNA-templated transcriptional open complex formation	BP
377	GO:0001120	1	1	0.994404	1	0	0.00442451	1	protein-DNA complex remodeling	BP
378	GO:0001128	1	1	0.995141	1	0	0.00442451	1	RNA polymerase II transcription coactivator activity involved in preinitiation complex assembly	MF
379	GO:0001129	1	1	0.977287	1	0	0.0221226	5	RNA polymerase II transcription factor activity, TBP-class protein binding, involved in preinitiation complex assembly	MF
380	GO:0001132	1	1	0.977287	1	0	0.0221226	5	RNA polymerase II transcription factor activity, TBP-class protein binding	MF
381	GO:0001134	1	1	0.75508	1	0	0.300867	68	transcription factor activity, transcription factor recruiting	MF
382	GO:0001135	1	1	0.768056	1	0	0.283169	64	transcription factor activity, RNA polymerase II transcription factor recruiting	MF
383	GO:0001156	1	1	0.994306	1	0	0.00442451	1	TFIIIC-class transcription factor binding	MF
384	GO:0001158	1	1	0.994884	1	0	0.00442451	1	enhancer sequence-specific DNA binding	MF
385	GO:0001159	1	1	0.91804	1	0	0.0973392	22	core promoter proximal region DNA binding	MF
386	GO:0001161	1	1	0.994832	1	0	0.00442451	1	intronic transcription regulatory region sequence-specific DNA binding	MF
387	GO:0001162	1	1	0.994832	1	0	0.00442451	1	RNA polymerase II intronic transcription regulatory region sequence-specific DNA binding	MF
388	GO:0001163	1	1	0.970462	1	0	0.0309716	7	RNA polymerase I regulatory region sequence-specific DNA binding	MF
389	GO:0001164	1	1	0.979126	1	0	0.0221226	5	RNA polymerase I CORE element sequence-specific DNA binding	MF
390	GO:0001165	1	1	0.991153	1	0	0.00884902	2	RNA polymerase I upstream control element sequence-specific DNA binding	MF
391	GO:0001167	1	1	0.983166	1	0	0.017698	4	RNA polymerase I transcription factor activity, sequence-specific DNA binding	MF
392	GO:0001169	1	1	0.983166	1	0	0.017698	4	transcription factor activity, RNA polymerase I CORE element sequence-specific binding	MF
393	GO:0001171	1	1	0.950202	1	0	0.0486696	11	reverse transcription	BP
394	GO:0001173	1	1	0.995051	1	0	0.00442451	1	DNA-templated transcriptional start site selection	BP
395	GO:0001174	1	1	0.995051	1	0	0.00442451	1	transcriptional start site selection at RNA polymerase II promoter	BP
396	GO:0001180	1	1	0.995892	1	0	0.00442451	1	transcription initiation from RNA polymerase I promoter for nuclear large rRNA transcript	BP
397	GO:0001181	1	1	0.995892	1	0	0.00442451	1	transcription factor activity, core RNA polymerase I binding	MF
398	GO:0001186	1	1	0.983166	1	0	0.017698	4	transcription factor activity, RNA polymerase I transcription factor recruiting	MF
399	GO:0001187	1	1	0.983166	1	0	0.017698	4	transcription factor activity, RNA polymerase I CORE element binding transcription factor recruiting	MF
400	GO:0001188	1	1	0.983166	1	0	0.017698	4	RNA polymerase I transcriptional preinitiation complex assembly	BP
401	GO:0001189	1	1	0.983166	1	0	0.017698	4	RNA polymerase I transcriptional preinitiation complex assembly at the promoter for the nuclear large rRNA transcript	BP
402	GO:0001190	1	1	0.99093	1	0	0.00884902	2	transcriptional activator activity, RNA polymerase II transcription factor binding	MF
403	GO:0001191	1	1	0.963056	1	0	0.0353961	8	transcriptional repressor activity, RNA polymerase II transcription factor binding	MF
404	GO:0001227	1	1	0.968446	1	0	0.0265471	6	transcriptional repressor activity, RNA polymerase II transcription regulatory region sequence-specific binding	MF
405	GO:0001228	1	1	0.788173	1	0	0.238924	54	transcriptional activator activity, RNA polymerase II transcription regulatory region sequence-specific binding	MF
406	GO:0001300	1	1	0.99466	1	0	0.00442451	1	chronological cell aging	BP
407	GO:0001302	1	1	0.99716	1	0	0.00442451	1	replicative cell aging	BP
408	GO:0001401	1	1	0.989759	1	0	0.00884902	2	mitochondrial sorting and assembly machinery complex	CC
409	GO:0001504	1	1	0.994412	1	0	0.00442451	1	neurotransmitter uptake	BP
410	GO:0001505	1	1	0.964827	1	0	0.0309716	7	regulation of neurotransmitter levels	BP
411	GO:0001508	1	1	0.982183	1	0	0.017698	4	action potential	BP
412	GO:0001510	1	1	0.770204	1	0	0.243348	55	RNA methylation	BP
413	GO:0001516	1	1	0.995004	1	0	0.00442451	1	prostaglandin biosynthetic process	BP
414	GO:0001522	1	1	0.894822	1	0	0.110613	25	pseudouridine synthesis	BP
415	GO:0001523	1	1	0.994906	1	0	0.00442451	1	retinoid metabolic process	BP
416	GO:0001525	1	1	0.966176	1	0	0.0309716	7	angiogenesis	BP
417	GO:0001530	1	1	0.994793	1	0	0.00442451	1	lipopolysaccharide binding	MF
418	GO:0001539	1	1	0.994256	1	0	0.00442451	1	cilium or flagellum-dependent cell motility	BP
419	GO:0001541	1	1	0.987676	1	0	0.0132735	3	ovarian follicle development	BP
421	GO:0001560	1	1	0.990981	1	0	0.00884902	2	regulation of cell growth by extracellular stimulus	BP
422	GO:0001561	1	1	0.996826	1	0	0.00442451	1	fatty acid alpha-oxidation	BP
423	GO:0001568	1	1	0.994256	1	0	0.00442451	1	blood vessel development	BP
424	GO:0001570	1	1	0.994267	1	0	0.00442451	1	vasculogenesis	BP
425	GO:0001575	1	1	0.995271	1	0	0.00442451	1	globoside metabolic process	BP
426	GO:0001576	1	1	0.995271	1	0	0.00442451	1	globoside biosynthetic process	BP
427	GO:0001578	1	1	0.942647	1	0	0.0575186	13	microtubule bundle formation	BP
428	GO:0001635	1	1	0.995753	1	0	0.00442451	1	calcitonin gene-related peptide receptor activity	MF
429	GO:0001649	1	1	0.986909	1	0	0.0132735	3	osteoblast differentiation	BP
430	GO:0001650	1	1	0.945738	1	0	0.0486696	11	fibrillar center	CC
431	GO:0001653	1	1	0.951446	1	0	0.0530941	12	peptide receptor activity	MF
432	GO:0001654	1	1	0.970659	1	0	0.0309716	7	eye development	BP
433	GO:0001656	1	1	0.994265	1	0	0.00442451	1	metanephros development	BP
434	GO:0001658	1	1	0.994308	1	0	0.00442451	1	branching involved in ureteric bud morphogenesis	BP
435	GO:0001662	1	1	0.994373	1	0	0.00442451	1	behavioral fear response	BP
436	GO:0001664	1	1	0.966558	1	0	0.0309716	7	G-protein coupled receptor binding	MF
438	GO:0001667	1	1	0.971644	1	0	0.0265471	6	ameboidal-type cell migration	BP
439	GO:0001669	1	1	0.974637	1	0	0.0221226	5	acrosomal vesicle	CC
440	GO:0001671	1	1	0.921849	1	0	0.0752167	17	ATPase activator activity	MF
441	GO:0001672	1	1	0.994256	1	0	0.00442451	1	regulation of chromatin assembly or disassembly	BP
442	GO:0001673	1	1	0.977884	1	0	0.0221226	5	male germ cell nucleus	CC
443	GO:0001675	1	1	0.994402	1	0	0.00442451	1	acrosome assembly	BP
444	GO:0001676	1	1	0.940095	1	0	0.0575186	13	long-chain fatty acid metabolic process	BP
445	GO:0001678	1	1	0.944573	1	0	0.0575186	13	cellular glucose homeostasis	BP
446	GO:0001680	1	1	0.99447	1	0	0.00442451	1	tRNA 3'-terminal CCA addition	BP
447	GO:0001682	1	1	0.974109	1	0	0.0309716	7	tRNA 5'-leader removal	BP
448	GO:0001701	1	1	0.984482	1	0	0.0132735	3	in utero embryonic development	BP
449	GO:0001703	1	1	0.991648	1	0	0.00884902	2	gastrulation with mouth forming first	BP
450	GO:0001708	1	1	0.925851	1	0	0.0752167	17	cell fate specification	BP
451	GO:0001709	1	1	0.949007	1	0	0.0486696	11	cell fate determination	BP
452	GO:0001716	1	1	0.994256	1	0	0.00442451	1	L-amino-acid oxidase activity	MF
453	GO:0001727	1	1	0.988131	1	0	0.0132735	3	lipid kinase activity	MF
454	GO:0001729	1	1	0.993372	1	0	0.00884902	2	ceramide kinase activity	MF
455	GO:0001731	1	1	0.980681	1	0	0.017698	4	formation of translation preinitiation complex	BP
456	GO:0001732	1	1	0.995832	1	0	0.00442451	1	formation of cytoplasmic translation initiation complex	BP
457	GO:0001735	1	1	0.994285	1	0	0.00442451	1	prenylcysteine oxidase activity	MF
458	GO:0001736	1	1	0.975723	1	0	0.0309716	7	establishment of planar polarity	BP
459	GO:0001737	1	1	0.99556	1	0	0.00442451	1	establishment of imaginal disc-derived wing hair orientation	BP
460	GO:0001738	1	1	0.99556	1	0	0.00442451	1	morphogenesis of a polarized epithelium	BP
461	GO:0001750	1	1	0.994673	1	0	0.00442451	1	photoreceptor outer segment	CC
462	GO:0001752	1	1	0.99556	1	0	0.00442451	1	compound eye photoreceptor fate commitment	BP
463	GO:0001756	1	1	0.983856	1	0	0.0132735	3	somitogenesis	BP
464	GO:0001763	1	1	0.8771	1	0	0.132735	30	morphogenesis of a branching structure	BP
465	GO:0001764	1	1	0.990712	1	0	0.00884902	2	neuron migration	BP
466	GO:0001775	1	1	0.901048	1	0	0.0973392	22	cell activation	BP
467	GO:0001789	1	1	0.99683	1	0	0.00442451	1	G-protein coupled receptor signaling pathway, coupled to S1P second messenger	BP
468	GO:0001817	1	1	0.940528	1	0	0.0619431	14	regulation of cytokine production	BP
469	GO:0001818	1	1	0.976479	1	0	0.0221226	5	negative regulation of cytokine production	BP
470	GO:0001819	1	1	0.9707	1	0	0.0309716	7	positive regulation of cytokine production	BP
471	GO:0001822	1	1	0.975995	1	0	0.0221226	5	kidney development	BP
472	GO:0001824	1	1	0.985105	1	0	0.0132735	3	blastocyst development	BP
473	GO:0001825	1	1	0.99471	1	0	0.00442451	1	blastocyst formation	BP
474	GO:0001829	1	1	0.981458	1	0	0.017698	4	trophectodermal cell differentiation	BP
475	GO:0001833	1	1	0.990897	1	0	0.00884902	2	inner cell mass cell proliferation	BP
476	GO:0001838	1	1	0.994256	1	0	0.00442451	1	embryonic epithelial tube formation	BP
477	GO:0001841	1	1	0.994256	1	0	0.00442451	1	neural tube formation	BP
478	GO:0001843	1	1	0.996366	1	0	0.00442451	1	neural tube closure	BP
480	GO:0001872	1	1	0.955873	1	0	0.0486696	11	(1->3)-beta-D-glucan binding	MF
481	GO:0001881	1	1	0.991197	1	0	0.00884902	2	receptor recycling	BP
484	GO:0001887	1	1	0.978394	1	0	0.017698	4	selenium compound metabolic process	BP
485	GO:0001889	1	1	0.988528	1	0	0.0132735	3	liver development	BP
486	GO:0001894	1	1	0.985629	1	0	0.0132735	3	tissue homeostasis	BP
487	GO:0001896	1	1	0.996055	1	0	0.00442451	1	autolysis	BP
488	GO:0001906	1	1	0.968774	1	0	0.0353961	8	cell killing	BP
489	GO:0001917	1	1	0.994906	1	0	0.00442451	1	photoreceptor inner segment	CC
490	GO:0001919	1	1	0.993413	1	0	0.00884902	2	regulation of receptor recycling	BP
491	GO:0001927	1	1	0.963388	1	0	0.0353961	8	exocyst assembly	BP
494	GO:0001934	1	1	0.847768	1	0	0.150433	34	positive regulation of protein phosphorylation	BP
495	GO:0001936	1	1	0.988365	1	0	0.0132735	3	regulation of endothelial cell proliferation	BP
496	GO:0001937	1	1	0.995136	1	0	0.00442451	1	negative regulation of endothelial cell proliferation	BP
497	GO:0001938	1	1	0.993196	1	0	0.00884902	2	positive regulation of endothelial cell proliferation	BP
498	GO:0001944	1	1	0.878697	1	0	0.132735	30	vasculature development	BP
499	GO:0001947	1	1	0.985116	1	0	0.0132735	3	heart looping	BP
500	GO:0001948	1	1	0.994983	1	0	0.00442451	1
501	GO:0001952	1	1	0.99458	1	0	0.00442451	1	regulation of cell-matrix adhesion	BP
502	GO:0001953	1	1	0.99458	1	0	0.00442451	1	negative regulation of cell-matrix adhesion	BP
503	GO:0001956	1	1	0.981232	1	0	0.017698	4	positive regulation of neurotransmitter secretion	BP
504	GO:0001959	1	1	0.983962	1	0	0.0132735	3	regulation of cytokine-mediated signaling pathway	BP
505	GO:0001960	1	1	0.988856	1	0	0.00884902	2	negative regulation of cytokine-mediated signaling pathway	BP
506	GO:0001961	1	1	0.989537	1	0	0.00884902	2	positive regulation of cytokine-mediated signaling pathway	BP
507	GO:0001964	1	1	0.984858	1	0	0.0132735	3	startle response	BP
508	GO:0001975	1	1	0.996014	1	0	0.00442451	1	response to amphetamine	BP
509	GO:0002009	1	1	0.951983	1	0	0.0442451	10	morphogenesis of an epithelium	BP
510	GO:0002011	1	1	0.996248	1	0	0.00442451	1	morphogenesis of an epithelial sheet	BP
511	GO:0002020	1	1	0.959249	1	0	0.0398206	9	protease binding	MF
512	GO:0002027	1	1	0.992233	1	0	0.00884902	2	regulation of heart rate	BP
513	GO:0002028	1	1	0.985936	1	0	0.0132735	3	regulation of sodium ion transport	BP
514	GO:0002039	1	1	0.983196	1	0	0.0132735	3	p53 binding	MF
515	GO:0002052	1	1	0.994258	1	0	0.00442451	1	positive regulation of neuroblast proliferation	BP
516	GO:0002064	1	1	0.974904	1	0	0.0221226	5	epithelial cell development	BP
517	GO:0002066	1	1	0.974904	1	0	0.0221226	5	columnar/cuboidal epithelial cell development	BP
518	GO:0002069	1	1	0.994706	1	0	0.00442451	1	columnar/cuboidal epithelial cell maturation	BP
519	GO:0002070	1	1	0.994706	1	0	0.00442451	1	epithelial cell maturation	BP
520	GO:0002071	1	1	0.994706	1	0	0.00442451	1	glandular epithelial cell maturation	BP
521	GO:0002076	1	1	0.994256	1	0	0.00442451	1	osteoblast development	BP
522	GO:0002083	1	1	0.994852	1	0	0.00442451	1	4-hydroxybenzoate decaprenyltransferase activity	MF
523	GO:0002084	1	1	0.974461	1	0	0.0265471	6	protein depalmitoylation	BP
524	GO:0002090	1	1	0.977202	1	0	0.0221226	5	regulation of receptor internalization	BP
525	GO:0002092	1	1	0.977202	1	0	0.0221226	5	positive regulation of receptor internalization	BP
526	GO:0002094	1	1	0.988446	1	0	0.0132735	3	polyprenyltransferase activity	MF
527	GO:0002097	1	1	0.943333	1	0	0.0486696	11	tRNA wobble base modification	BP
528	GO:0002098	1	1	0.958816	1	0	0.0353961	8	tRNA wobble uridine modification	BP
529	GO:0002100	1	1	0.989547	1	0	0.00884902	2	tRNA wobble adenosine to inosine editing	BP
530	GO:0002101	1	1	0.994256	1	0	0.00442451	1	tRNA wobble cytosine modification	BP
531	GO:0002118	1	1	0.984858	1	0	0.0132735	3	aggressive behavior	BP
532	GO:0002119	1	1	0.996619	1	0	0.00442451	1	nematode larval development	BP
533	GO:0002121	1	1	0.984858	1	0	0.0132735	3	inter-male aggressive behavior	BP
534	GO:0002128	1	1	0.991575	1	0	0.00884902	2	tRNA nucleoside ribose methylation	BP
535	GO:0002130	1	1	0.996597	1	0	0.00442451	1	wobble position ribose methylation	BP
536	GO:0002131	1	1	0.996597	1	0	0.00442451	1	wobble position cytosine ribose methylation	BP
537	GO:0002132	1	1	0.996597	1	0	0.00442451	1	wobble position uridine ribose methylation	BP
538	GO:0002143	1	1	0.990658	1	0	0.00884902	2	tRNA wobble position uridine thiolation	BP
539	GO:0002151	1	1	0.988565	1	0	0.00884902	2	G-quadruplex RNA binding	MF
540	GO:0002155	1	1	0.986152	1	0	0.0132735	3	regulation of thyroid hormone mediated signaling pathway	BP
541	GO:0002161	1	1	0.954597	1	0	0.0398206	9	aminoacyl-tRNA editing activity	MF
542	GO:0002164	1	1	0.996619	1	0	0.00442451	1	larval development	BP
543	GO:0002178	1	1	0.98687	1	0	0.0132735	3	palmitoyltransferase complex	CC
544	GO:0002181	1	1	0.910764	1	0	0.101764	23	cytoplasmic translation	BP
545	GO:0002183	1	1	0.962312	1	0	0.0353961	8	cytoplasmic translational initiation	BP
546	GO:0002184	1	1	0.98423	1	0	0.017698	4	cytoplasmic translational termination	BP
547	GO:0002188	1	1	0.983789	1	0	0.017698	4	translation reinitiation	BP
548	GO:0002190	1	1	0.985883	1	0	0.0132735	3	cap-independent translational initiation	BP
549	GO:0002192	1	1	0.985883	1	0	0.0132735	3	IRES-dependent translational initiation of linear mRNA	BP
550	GO:0002200	1	1	0.990492	1	0	0.00884902	2	somatic diversification of immune receptors	BP
551	GO:0002204	1	1	0.995788	1	0	0.00442451	1	somatic recombination of immunoglobulin genes involved in immune response	BP
552	GO:0002208	1	1	0.995788	1	0	0.00442451	1	somatic diversification of immunoglobulins involved in immune response	BP
553	GO:0002209	1	1	0.994373	1	0	0.00442451	1	behavioral defense response	BP
554	GO:0002213	1	1	0.964627	1	0	0.0353961	8	defense response to insect	BP
555	GO:0002215	1	1	0.986878	1	0	0.0132735	3	defense response to nematode	BP
557	GO:0002220	1	1	0.983124	1	0	0.017698	4	innate immune response activating cell surface receptor signaling pathway	BP
558	GO:0002221	1	1	0.981441	1	0	0.017698	4	pattern recognition receptor signaling pathway	BP
559	GO:0002223	1	1	0.99125	1	0	0.00884902	2	stimulatory C-type lectin receptor signaling pathway	BP
560	GO:0002229	1	1	0.7926	1	0	0.238924	54	defense response to oomycetes	BP
561	GO:0002230	1	1	0.970033	1	0	0.0265471	6	positive regulation of defense response to virus by host	BP
562	GO:0002237	1	1	0.824471	1	0	0.203527	46	response to molecule of bacterial origin	BP
563	GO:0002238	1	1	0.930778	1	0	0.0752167	17	response to molecule of fungal origin	BP
564	GO:0002239	1	1	0.754491	1	0	0.296442	67	response to oomycetes	BP
565	GO:0002240	1	1	0.991265	1	0	0.00884902	2	response to molecule of oomycetes origin	BP
566	GO:0002244	1	1	0.979617	1	0	0.0221226	5	hematopoietic progenitor cell differentiation	BP
567	GO:0002250	1	1	0.989923	1	0	0.00884902	2	adaptive immune response	BP
570	GO:0002254	1	1	0.989217	1	0	0.00884902	2	kinin cascade	BP
571	GO:0002263	1	1	0.928236	1	0	0.0707922	16	cell activation involved in immune response	BP
572	GO:0002274	1	1	0.932166	1	0	0.0663677	15	myeloid leukocyte activation	BP
573	GO:0002275	1	1	0.932166	1	0	0.0663677	15	myeloid cell activation involved in immune response	BP
574	GO:0002283	1	1	0.932166	1	0	0.0663677	15	neutrophil activation involved in immune response	BP
575	GO:0002285	1	1	0.995788	1	0	0.00442451	1	lymphocyte activation involved in immune response	BP
576	GO:0002312	1	1	0.995788	1	0	0.00442451	1	B cell activation involved in immune response	BP
577	GO:0002353	1	1	0.989217	1	0	0.00884902	2	plasma kallikrein-kinin cascade	BP
578	GO:0002361	1	1	0.996902	1	0	0.00442451	1	CD4-positive, CD25-positive, alpha-beta regulatory T cell differentiation	BP
579	GO:0002366	1	1	0.928236	1	0	0.0707922	16	leukocyte activation involved in immune response	BP
581	GO:0002377	1	1	0.994256	1	0	0.00442451	1	immunoglobulin production	BP
582	GO:0002429	1	1	0.977475	1	0	0.0221226	5	immune response-activating cell surface receptor signaling pathway	BP
583	GO:0002440	1	1	0.994256	1	0	0.00442451	1	production of molecular mediator of immune response	BP
584	GO:0002474	1	1	0.967884	1	0	0.0309716	7	antigen processing and presentation of peptide antigen via MHC class I	BP
585	GO:0002478	1	1	0.973478	1	0	0.0265471	6	antigen processing and presentation of exogenous peptide antigen	BP
586	GO:0002479	1	1	0.99125	1	0	0.00884902	2	antigen processing and presentation of exogenous peptide antigen via MHC class I, TAP-dependent	BP
587	GO:0002495	1	1	0.967199	1	0	0.0309716	7	antigen processing and presentation of peptide antigen via MHC class II	BP
588	GO:0002504	1	1	0.967199	1	0	0.0309716	7	antigen processing and presentation of peptide or polysaccharide antigen via MHC class II	BP
589	GO:0002521	1	1	0.985482	1	0	0.0132735	3	leukocyte differentiation	BP
590	GO:0002526	1	1	0.989217	1	0	0.00884902	2	acute inflammatory response	BP
591	GO:0002532	1	1	0.989197	1	0	0.00884902	2	production of molecular mediator involved in inflammatory response	BP
592	GO:0002538	1	1	0.994883	1	0	0.00442451	1	arachidonic acid metabolite production involved in inflammatory response	BP
593	GO:0002539	1	1	0.994883	1	0	0.00442451	1	prostaglandin production involved in inflammatory response	BP
594	GO:0002562	1	1	0.995788	1	0	0.00442451	1	somatic diversification of immune receptors via germline recombination within a single locus	BP
595	GO:0002576	1	1	0.977168	1	0	0.0221226	5	platelet degranulation	BP
596	GO:0002637	1	1	0.988555	1	0	0.00884902	2	regulation of immunoglobulin production	BP
597	GO:0002639	1	1	0.988555	1	0	0.00884902	2	positive regulation of immunoglobulin production	BP
598	GO:0002643	1	1	0.995783	1	0	0.00442451	1	regulation of tolerance induction	BP
599	GO:0002679	1	1	0.977976	1	0	0.0221226	5	respiratory burst involved in defense response	BP
601	GO:0002683	1	1	0.853611	1	0	0.154858	35	negative regulation of immune system process	BP
603	GO:0002694	1	1	0.984386	1	0	0.0132735	3	regulation of leukocyte activation	BP
604	GO:0002695	1	1	0.995783	1	0	0.00442451	1	negative regulation of leukocyte activation	BP
605	GO:0002696	1	1	0.988555	1	0	0.00884902	2	positive regulation of leukocyte activation	BP
606	GO:0002697	1	1	0.918366	1	0	0.0796412	18	regulation of immune effector process	BP
607	GO:0002698	1	1	0.974146	1	0	0.0265471	6	negative regulation of immune effector process	BP
608	GO:0002699	1	1	0.988555	1	0	0.00884902	2	positive regulation of immune effector process	BP
609	GO:0002700	1	1	0.988555	1	0	0.00884902	2	regulation of production of molecular mediator of immune response	BP
610	GO:0002702	1	1	0.988555	1	0	0.00884902	2	positive regulation of production of molecular mediator of immune response	BP
611	GO:0002703	1	1	0.988555	1	0	0.00884902	2	regulation of leukocyte mediated immunity	BP
612	GO:0002705	1	1	0.988555	1	0	0.00884902	2	positive regulation of leukocyte mediated immunity	BP
613	GO:0002706	1	1	0.988555	1	0	0.00884902	2	regulation of lymphocyte mediated immunity	BP
614	GO:0002708	1	1	0.988555	1	0	0.00884902	2	positive regulation of lymphocyte mediated immunity	BP
615	GO:0002712	1	1	0.988555	1	0	0.00884902	2	regulation of B cell mediated immunity	BP
616	GO:0002714	1	1	0.988555	1	0	0.00884902	2	positive regulation of B cell mediated immunity	BP
617	GO:0002752	1	1	0.991804	1	0	0.00884902	2	cell surface pattern recognition receptor signaling pathway	BP
618	GO:0002757	1	1	0.96726	1	0	0.0309716	7	immune response-activating signal transduction	BP
619	GO:0002758	1	1	0.972851	1	0	0.0265471	6	innate immune response-activating signal transduction	BP
620	GO:0002761	1	1	0.989311	1	0	0.00884902	2	regulation of myeloid leukocyte differentiation	BP
621	GO:0002763	1	1	0.994273	1	0	0.00442451	1	positive regulation of myeloid leukocyte differentiation	BP
622	GO:0002764	1	1	0.954921	1	0	0.0442451	10	immune response-regulating signaling pathway	BP
623	GO:0002768	1	1	0.973807	1	0	0.0265471	6	immune response-regulating cell surface receptor signaling pathway	BP
624	GO:0002790	1	1	0.995843	1	0	0.00442451	1	peptide secretion	BP
625	GO:0002791	1	1	0.986091	1	0	0.0132735	3	regulation of peptide secretion	BP
626	GO:0002792	1	1	0.990028	1	0	0.00884902	2	negative regulation of peptide secretion	BP
627	GO:0002793	1	1	0.991788	1	0	0.00884902	2	positive regulation of peptide secretion	BP
628	GO:0002819	1	1	0.988555	1	0	0.00884902	2	regulation of adaptive immune response	BP
629	GO:0002821	1	1	0.988555	1	0	0.00884902	2	positive regulation of adaptive immune response	BP
630	GO:0002822	1	1	0.988555	1	0	0.00884902	2	regulation of adaptive immune response based on somatic recombination of immune receptors built from immunoglobulin superfamily domains	BP
631	GO:0002824	1	1	0.988555	1	0	0.00884902	2	positive regulation of adaptive immune response based on somatic recombination of immune receptors built from immunoglobulin superfamily domains	BP
632	GO:0002831	1	1	0.577288	1	0	0.544215	123	regulation of response to biotic stimulus	BP
633	GO:0002832	1	1	0.880397	1	0	0.128311	29	negative regulation of response to biotic stimulus	BP
634	GO:0002833	1	1	0.80996	1	0	0.207952	47	positive regulation of response to biotic stimulus	BP
635	GO:0002889	1	1	0.988555	1	0	0.00884902	2	regulation of immunoglobulin mediated immune response	BP
636	GO:0002891	1	1	0.988555	1	0	0.00884902	2	positive regulation of immunoglobulin mediated immune response	BP
637	GO:0002931	1	1	0.983771	1	0	0.0132735	3	response to ischemia	BP
638	GO:0002938	1	1	0.994962	1	0	0.00442451	1	tRNA guanine ribose methylation	BP
639	GO:0002940	1	1	0.986522	1	0	0.0132735	3	tRNA N2-guanine methylation	BP
640	GO:0002949	1	1	0.983684	1	0	0.0132735	3	tRNA threonylcarbamoyladenosine modification	BP
641	GO:0003002	1	1	0.560968	1	0	0.566337	128	regionalization	BP
643	GO:0003007	1	1	0.994265	1	0	0.00442451	1	heart morphogenesis	BP
644	GO:0003008	1	1	0.853862	1	0	0.150433	34	system process	BP
645	GO:0003012	1	1	0.992511	1	0	0.00884902	2	muscle system process	BP
646	GO:0003013	1	1	0.989548	1	0	0.00884902	2	circulatory system process	BP
647	GO:0003014	1	1	0.994565	1	0	0.00442451	1	renal system process	BP
648	GO:0003018	1	1	0.995266	1	0	0.00442451	1	vascular process in circulatory system	BP
649	GO:0003032	1	1	0.983481	1	0	0.0132735	3	detection of oxygen	BP
650	GO:0003085	1	1	0.989217	1	0	0.00884902	2	negative regulation of systemic arterial blood pressure	BP
651	GO:0003094	1	1	0.994565	1	0	0.00442451	1	glomerular filtration	BP
652	GO:0003143	1	1	0.979456	1	0	0.017698	4	embryonic heart tube morphogenesis	BP
653	GO:0003146	1	1	0.994256	1	0	0.00442451	1	heart jogging	BP
654	GO:0003151	1	1	0.994265	1	0	0.00442451	1	outflow tract morphogenesis	BP
655	GO:0003156	1	1	0.982843	1	0	0.017698	4	regulation of animal organ formation	BP
656	GO:0003254	1	1	0.985936	1	0	0.0132735	3	regulation of membrane depolarization	BP
657	GO:0003279	1	1	0.9965	1	0	0.00442451	1	cardiac septum development	BP
658	GO:0003283	1	1	0.9965	1	0	0.00442451	1	atrial septum development	BP
659	GO:0003330	1	1	0.996384	1	0	0.00442451	1	regulation of extracellular matrix constituent secretion	BP
660	GO:0003331	1	1	0.996384	1	0	0.00442451	1	positive regulation of extracellular matrix constituent secretion	BP
661	GO:0003333	1	1	0.829605	1	0	0.181405	41	amino acid transmembrane transport	BP
662	GO:0003341	1	1	0.990808	1	0	0.00884902	2	cilium movement	BP
663	GO:0003351	1	1	0.990808	1	0	0.00884902	2	epithelial cilium movement	BP
664	GO:0003352	1	1	0.990063	1	0	0.00884902	2	regulation of cilium movement	BP
665	GO:0003356	1	1	0.994289	1	0	0.00442451	1	regulation of cilium beat frequency	BP
666	GO:0003376	1	1	0.996262	1	0	0.00442451	1	sphingosine-1-phosphate signaling pathway	BP
667	GO:0003382	1	1	0.996248	1	0	0.00442451	1	epithelial cell morphogenesis	BP
668	GO:0003400	1	1	0.976129	1	0	0.0221226	5	regulation of COPII vesicle coating	BP
672	GO:0003678	1	1	0.790003	1	0	0.212377	48	DNA helicase activity	MF
673	GO:0003680	1	1	0.910093	1	0	0.0929147	21	AT DNA binding	MF
674	GO:0003681	1	1	0.99631	1	0	0.00442451	1	bent DNA binding	MF
675	GO:0003682	1	1	0.542268	1	0	0.579611	131	chromatin binding	MF
676	GO:0003684	1	1	0.857774	1	0	0.141584	32	damaged DNA binding	MF
677	GO:0003688	1	1	0.960724	1	0	0.0398206	9	DNA replication origin binding	MF
678	GO:0003689	1	1	0.983944	1	0	0.0132735	3	DNA clamp loader activity	MF
679	GO:0003690	1	1	0.580506	1	0	0.53979	122	double-stranded DNA binding	MF
680	GO:0003691	1	1	0.928953	1	0	0.0752167	17	double-stranded telomeric DNA binding	MF
681	GO:0003697	1	1	0.720872	1	0	0.322989	73	single-stranded DNA binding	MF
683	GO:0003712	1	1	0.646978	1	0	0.424753	96	transcription cofactor activity	MF
684	GO:0003713	1	1	0.811567	1	0	0.199103	45	transcription coactivator activity	MF
685	GO:0003714	1	1	0.86702	1	0	0.141584	32	transcription corepressor activity	MF
686	GO:0003720	1	1	0.994281	1	0	0.00442451	1	telomerase activity	MF
687	GO:0003721	1	1	0.994281	1	0	0.00442451	1	telomerase RNA reverse transcriptase activity	MF
689	GO:0003724	1	1	0.639342	1	0	0.40263	91	RNA helicase activity	MF
690	GO:0003725	1	1	0.922967	1	0	0.0752167	17	double-stranded RNA binding	MF
691	GO:0003726	1	1	0.994767	1	0	0.00442451	1	double-stranded RNA adenosine deaminase activity	MF
692	GO:0003727	1	1	0.719838	1	0	0.318565	72	single-stranded RNA binding	MF
694	GO:0003730	1	1	0.931237	1	0	0.0663677	15	mRNA 3'-UTR binding	MF
695	GO:0003735	1	1	0.3342	1	0	1.22559	277	structural constituent of ribosome	MF
696	GO:0003743	1	1	0.726635	1	0	0.309716	70	translation initiation factor activity	MF
697	GO:0003746	1	1	0.889513	1	0	0.119462	27	translation elongation factor activity	MF
698	GO:0003747	1	1	0.945482	1	0	0.0530941	12	translation release factor activity	MF
699	GO:0003755	1	1	0.785486	1	0	0.247773	56	peptidyl-prolyl cis-trans isomerase activity	MF
700	GO:0003756	1	1	0.910991	1	0	0.0884902	20	protein disulfide isomerase activity	MF
701	GO:0003774	1	1	0.66534	1	0	0.371659	84	motor activity	MF
702	GO:0003777	1	1	0.737696	1	0	0.269895	61	microtubule motor activity	MF
703	GO:0003779	1	1	0.808983	1	0	0.203527	46	actin binding	MF
704	GO:0003785	1	1	0.987654	1	0	0.0132735	3	actin monomer binding	MF
705	GO:0003796	1	1	0.995077	1	0	0.00442451	1	lysozyme activity	MF
706	GO:0003823	1	1	0.990344	1	0	0.00884902	2	antigen binding	MF
708	GO:0003825	1	1	0.983367	1	0	0.017698	4	alpha,alpha-trehalose-phosphate synthase (UDP-forming) activity	MF
709	GO:0003827	1	1	0.994556	1	0	0.00442451	1	alpha-1,3-mannosylglycoprotein 2-beta-N-acetylglucosaminyltransferase activity	MF
710	GO:0003830	1	1	0.983095	1	0	0.017698	4	beta-1,4-mannosylglycoprotein 4-beta-N-acetylglucosaminyltransferase activity	MF
711	GO:0003837	1	1	0.99492	1	0	0.00442451	1	beta-ureidopropionase activity	MF
712	GO:0003838	1	1	0.994922	1	0	0.00442451	1	sterol 24-C-methyltransferase activity	MF
713	GO:0003839	1	1	0.991163	1	0	0.00884902	2	gamma-glutamylcyclotransferase activity	MF
714	GO:0003840	1	1	0.98435	1	0	0.0132735	3
715	GO:0003841	1	1	0.965627	1	0	0.0309716	7	1-acylglycerol-3-phosphate O-acyltransferase activity	MF
716	GO:0003843	1	1	0.905818	1	0	0.0973392	22	1,3-beta-D-glucan synthase activity	MF
717	GO:0003844	1	1	0.984326	1	0	0.0132735	3	1,4-alpha-glucan branching enzyme activity	MF
718	GO:0003846	1	1	0.946087	1	0	0.0575186	13	2-acylglycerol O-acyltransferase activity	MF
719	GO:0003848	1	1	0.992007	1	0	0.00884902	2	2-amino-4-hydroxy-6-hydroxymethyldihydropteridine diphosphokinase activity	MF
720	GO:0003849	1	1	0.983081	1	0	0.017698	4	3-deoxy-7-phosphoheptulonate synthase activity	MF
721	GO:0003852	1	1	0.994472	1	0	0.00442451	1	2-isopropylmalate synthase activity	MF
722	GO:0003854	1	1	0.97841	1	0	0.0221226	5	3-beta-hydroxy-delta5-steroid dehydrogenase activity	MF
723	GO:0003855	1	1	0.98934	1	0	0.00884902	2	3-dehydroquinate dehydratase activity	MF
724	GO:0003856	1	1	0.989873	1	0	0.00884902	2	3-dehydroquinate synthase activity	MF
725	GO:0003857	1	1	0.983761	1	0	0.0132735	3	3-hydroxyacyl-CoA dehydrogenase activity	MF
726	GO:0003858	1	1	0.995135	1	0	0.00442451	1	3-hydroxybutyrate dehydrogenase activity	MF
727	GO:0003860	1	1	0.9781	1	0	0.0221226	5	3-hydroxyisobutyryl-CoA hydrolase activity	MF
728	GO:0003861	1	1	0.988673	1	0	0.0132735	3	3-isopropylmalate dehydratase activity	MF
729	GO:0003862	1	1	0.987674	1	0	0.0132735	3	3-isopropylmalate dehydrogenase activity	MF
730	GO:0003863	1	1	0.985794	1	0	0.017698	4	3-methyl-2-oxobutanoate dehydrogenase (2-methylpropanoyl-transferring) activity	MF
731	GO:0003864	1	1	0.996747	1	0	0.00442451	1	3-methyl-2-oxobutanoate hydroxymethyltransferase activity	MF
732	GO:0003865	1	1	0.985368	1	0	0.0132735	3	3-oxo-5-alpha-steroid 4-dehydrogenase activity	MF
733	GO:0003866	1	1	0.994792	1	0	0.00442451	1	3-phosphoshikimate 1-carboxyvinyltransferase activity	MF
734	GO:0003867	1	1	0.986758	1	0	0.0132735	3	4-aminobutyrate transaminase activity	MF
735	GO:0003868	1	1	0.994901	1	0	0.00442451	1	4-hydroxyphenylpyruvate dioxygenase activity	MF
736	GO:0003871	1	1	0.986985	1	0	0.0132735	3	5-methyltetrahydropteroyltriglutamate-homocysteine S-methyltransferase activity	MF
737	GO:0003872	1	1	0.966946	1	0	0.0265471	6	6-phosphofructokinase activity	MF
738	GO:0003873	1	1	0.990679	1	0	0.00884902	2	6-phosphofructo-2-kinase activity	MF
739	GO:0003876	1	1	0.975811	1	0	0.0221226	5	AMP deaminase activity	MF
740	GO:0003878	1	1	0.987077	1	0	0.0132735	3	ATP citrate synthase activity	MF
741	GO:0003879	1	1	0.994868	1	0	0.00442451	1	ATP phosphoribosyltransferase activity	MF
742	GO:0003880	1	1	0.989804	1	0	0.00884902	2	protein C-terminal carboxyl O-methyltransferase activity	MF
743	GO:0003881	1	1	0.996529	1	0	0.00442451	1	CDP-diacylglycerol-inositol 3-phosphatidyltransferase activity	MF
744	GO:0003882	1	1	0.996635	1	0	0.00442451	1	CDP-diacylglycerol-serine O-phosphatidyltransferase activity	MF
745	GO:0003883	1	1	0.988859	1	0	0.00884902	2	CTP synthase activity	MF
746	GO:0003885	1	1	0.982511	1	0	0.017698	4	D-arabinono-1,4-lactone oxidase activity	MF
747	GO:0003886	1	1	0.974113	1	0	0.0265471	6	DNA (cytosine-5-)-methyltransferase activity	MF
748	GO:0003887	1	1	0.807472	1	0	0.199103	45	DNA-directed DNA polymerase activity	MF
749	GO:0003896	1	1	0.973444	1	0	0.0265471	6	DNA primase activity	MF
750	GO:0003899	1	1	0.781516	1	0	0.261046	59	DNA-directed 5'-3' RNA polymerase activity	MF
751	GO:0003904	1	1	0.997407	1	0	0.00442451	1	deoxyribodipyrimidine photo-lyase activity	MF
752	GO:0003905	1	1	0.973751	1	0	0.0265471	6	alkylbase DNA N-glycosylase activity	MF
753	GO:0003906	1	1	0.951549	1	0	0.0442451	10	DNA-(apurinic or apyrimidinic site) lyase activity	MF
754	GO:0003909	1	1	0.961157	1	0	0.0398206	9	DNA ligase activity	MF
755	GO:0003910	1	1	0.961157	1	0	0.0398206	9	DNA ligase (ATP) activity	MF
756	GO:0003913	1	1	0.983623	1	0	0.017698	4	DNA photolyase activity	MF
757	GO:0003914	1	1	0.994404	1	0	0.00442451	1	DNA (6-4) photolyase activity	MF
758	GO:0003916	1	1	0.933499	1	0	0.0663677	15	DNA topoisomerase activity	MF
759	GO:0003917	1	1	0.970575	1	0	0.0309716	7	DNA topoisomerase type I activity	MF
760	GO:0003918	1	1	0.961815	1	0	0.0353961	8	DNA topoisomerase type II (ATP-hydrolyzing) activity	MF
761	GO:0003919	1	1	0.97124	1	0	0.0265471	6	FMN adenylyltransferase activity	MF
762	GO:0003921	1	1	0.995824	1	0	0.00442451	1	GMP synthase activity	MF
763	GO:0003922	1	1	0.983379	1	0	0.017698	4	GMP synthase (glutamine-hydrolyzing) activity	MF
764	GO:0003923	1	1	0.989268	1	0	0.00884902	2	GPI-anchor transamidase activity	MF
765	GO:0003924	1	1	0.614134	1	0	0.468998	106	GTPase activity	MF
766	GO:0003933	1	1	0.973046	1	0	0.0221226	5	GTP cyclohydrolase activity	MF
767	GO:0003934	1	1	0.994607	1	0	0.00442451	1	GTP cyclohydrolase I activity	MF
768	GO:0003935	1	1	0.978324	1	0	0.017698	4	GTP cyclohydrolase II activity	MF
769	GO:0003937	1	1	0.994649	1	0	0.00442451	1	IMP cyclohydrolase activity	MF
770	GO:0003938	1	1	0.979698	1	0	0.0221226	5	IMP dehydrogenase activity	MF
771	GO:0003939	1	1	0.994822	1	0	0.00442451	1	L-iditol 2-dehydrogenase activity	MF
772	GO:0003941	1	1	0.994514	1	0	0.00442451	1	L-serine ammonia-lyase activity	MF
773	GO:0003942	1	1	0.989731	1	0	0.00884902	2	N-acetyl-gamma-glutamyl-phosphate reductase activity	MF
774	GO:0003949	1	1	0.996719	1	0	0.00442451	1	1-(5-phosphoribosyl)-5-[(5-phosphoribosylamino)methylideneamino]imidazole-4-carboxamide isomerase activity	MF
775	GO:0003950	1	1	0.963824	1	0	0.0353961	8	NAD+ ADP-ribosyltransferase activity	MF
776	GO:0003951	1	1	0.979288	1	0	0.0221226	5	NAD+ kinase activity	MF
777	GO:0003952	1	1	0.994258	1	0	0.00442451	1	NAD+ synthase (glutamine-hydrolyzing) activity	MF
779	GO:0003955	1	1	0.959418	1	0	0.0442451	10	NAD(P)H dehydrogenase (quinone) activity	MF
780	GO:0003958	1	1	0.98004	1	0	0.0221226	5	NADPH-hemoprotein reductase activity	MF
781	GO:0003959	1	1	0.989177	1	0	0.00884902	2	NADPH dehydrogenase activity	MF
782	GO:0003960	1	1	0.992402	1	0	0.00884902	2	NADPH:quinone reductase activity	MF
783	GO:0003962	1	1	0.986677	1	0	0.0132735	3	cystathionine gamma-synthase activity	MF
784	GO:0003964	1	1	0.660118	1	0	0.420329	95	RNA-directed DNA polymerase activity	MF
785	GO:0003968	1	1	0.97254	1	0	0.0221226	5	RNA-directed 5'-3' RNA polymerase activity	MF
786	GO:0003972	1	1	0.995756	1	0	0.00442451	1	RNA ligase (ATP) activity	MF
787	GO:0003973	1	1	0.970825	1	0	0.0265471	6	(S)-2-hydroxy-acid oxidase activity	MF
788	GO:0003975	1	1	0.994507	1	0	0.00442451	1	UDP-N-acetylglucosamine-dolichyl-phosphate N-acetylglucosaminephosphotransferase activity	MF
789	GO:0003977	1	1	0.994655	1	0	0.00442451	1	UDP-N-acetylglucosamine diphosphorylase activity	MF
790	GO:0003978	1	1	0.973449	1	0	0.0309716	7	UDP-glucose 4-epimerase activity	MF
791	GO:0003979	1	1	0.986641	1	0	0.0132735	3	UDP-glucose 6-dehydrogenase activity	MF
792	GO:0003980	1	1	0.990017	1	0	0.00884902	2	UDP-glucose:glycoprotein glucosyltransferase activity	MF
793	GO:0003983	1	1	0.968787	1	0	0.0309716	7	UTP:glucose-1-phosphate uridylyltransferase activity	MF
794	GO:0003984	1	1	0.981555	1	0	0.017698	4	acetolactate synthase activity	MF
795	GO:0003985	1	1	0.9896	1	0	0.00884902	2	acetyl-CoA C-acetyltransferase activity	MF
796	GO:0003986	1	1	0.994844	1	0	0.00442451	1	acetyl-CoA hydrolase activity	MF
797	GO:0003987	1	1	0.983674	1	0	0.0132735	3	acetate-CoA ligase activity	MF
798	GO:0003988	1	1	0.977807	1	0	0.0221226	5	acetyl-CoA C-acyltransferase activity	MF
799	GO:0003989	1	1	0.952279	1	0	0.0442451	10	acetyl-CoA carboxylase activity	MF
800	GO:0003991	1	1	0.995079	1	0	0.00442451	1	acetylglutamate kinase activity	MF
801	GO:0003992	1	1	0.994837	1	0	0.00442451	1	N2-acetyl-L-ornithine:2-oxoglutarate 5-aminotransferase activity	MF
803	GO:0003994	1	1	0.971166	1	0	0.0309716	7	aconitate hydratase activity	MF
804	GO:0003995	1	1	0.954918	1	0	0.0442451	10	acyl-CoA dehydrogenase activity	MF
805	GO:0003997	1	1	0.963919	1	0	0.0353961	8	acyl-CoA oxidase activity	MF
806	GO:0003998	1	1	0.995892	1	0	0.00442451	1	acylphosphatase activity	MF
807	GO:0003999	1	1	0.987785	1	0	0.0132735	3	adenine phosphoribosyltransferase activity	MF
808	GO:0004000	1	1	0.980939	1	0	0.017698	4	adenosine deaminase activity	MF
809	GO:0004001	1	1	0.97993	1	0	0.0221226	5	adenosine kinase activity	MF
810	GO:0004003	1	1	0.834642	1	0	0.168131	38	ATP-dependent DNA helicase activity	MF
811	GO:0004004	1	1	0.645163	1	0	0.393781	89	ATP-dependent RNA helicase activity	MF
812	GO:0004008	1	1	0.997122	1	0	0.00442451	1	copper-exporting ATPase activity	MF
813	GO:0004012	1	1	0.919212	1	0	0.0884902	20	phospholipid-translocating ATPase activity	MF
814	GO:0004013	1	1	0.985685	1	0	0.017698	4	adenosylhomocysteinase activity	MF
815	GO:0004014	1	1	0.974028	1	0	0.0265471	6	adenosylmethionine decarboxylase activity	MF
816	GO:0004015	1	1	0.994256	1	0	0.00442451	1	adenosylmethionine-8-amino-7-oxononanoate transaminase activity	MF
817	GO:0004016	1	1	0.994256	1	0	0.00442451	1	adenylate cyclase activity	MF
818	GO:0004017	1	1	0.950355	1	0	0.0530941	12	adenylate kinase activity	MF
819	GO:0004018	1	1	0.994621	1	0	0.00442451	1	N6-(1,2-dicarboxyethyl)AMP AMP-lyase (fumarate-forming) activity	MF
820	GO:0004019	1	1	0.986469	1	0	0.017698	4	adenylosuccinate synthase activity	MF
821	GO:0004020	1	1	0.996068	1	0	0.00442451	1	adenylylsulfate kinase activity	MF
822	GO:0004021	1	1	0.97441	1	0	0.0265471	6	L-alanine:2-oxoglutarate aminotransferase activity	MF
823	GO:0004022	1	1	0.9626	1	0	0.0398206	9	alcohol dehydrogenase (NAD) activity	MF
824	GO:0004026	1	1	0.997143	1	0	0.00442451	1	alcohol O-acetyltransferase activity	MF
825	GO:0004028	1	1	0.989791	1	0	0.0132735	3	3-chloroallyl aldehyde dehydrogenase activity	MF
826	GO:0004029	1	1	0.936516	1	0	0.0707922	16	aldehyde dehydrogenase (NAD) activity	MF
827	GO:0004030	1	1	0.971074	1	0	0.0353961	8	aldehyde dehydrogenase [NAD(P)+] activity	MF
828	GO:0004031	1	1	0.958636	1	0	0.0398206	9	aldehyde oxidase activity	MF
829	GO:0004033	1	1	0.968523	1	0	0.0309716	7	aldo-keto reductase (NADP) activity	MF
830	GO:0004034	1	1	0.977868	1	0	0.0221226	5	aldose 1-epimerase activity	MF
831	GO:0004038	1	1	0.994838	1	0	0.00442451	1	allantoinase activity	MF
832	GO:0004040	1	1	0.95497	1	0	0.0442451	10	amidase activity	MF
833	GO:0004042	1	1	0.985251	1	0	0.0132735	3	acetyl-CoA:L-glutamate N-acetyltransferase activity	MF
834	GO:0004044	1	1	0.991069	1	0	0.00884902	2	amidophosphoribosyltransferase activity	MF
835	GO:0004045	1	1	0.972238	1	0	0.0309716	7	aminoacyl-tRNA hydrolase activity	MF
836	GO:0004046	1	1	0.989627	1	0	0.00884902	2	aminoacylase activity	MF
837	GO:0004047	1	1	0.992369	1	0	0.00884902	2	aminomethyltransferase activity	MF
838	GO:0004048	1	1	0.991018	1	0	0.00884902	2	anthranilate phosphoribosyltransferase activity	MF
839	GO:0004049	1	1	0.985667	1	0	0.0132735	3	anthranilate synthase activity	MF
840	GO:0004053	1	1	0.996204	1	0	0.00442451	1	arginase activity	MF
841	GO:0004055	1	1	0.994291	1	0	0.00884902	2	argininosuccinate synthase activity	MF
842	GO:0004056	1	1	0.994634	1	0	0.00442451	1	argininosuccinate lyase activity	MF
843	GO:0004057	1	1	0.996008	1	0	0.00442451	1	arginyltransferase activity	MF
844	GO:0004059	1	1	0.991969	1	0	0.00884902	2	aralkylamine N-acetyltransferase activity	MF
845	GO:0004061	1	1	0.982327	1	0	0.017698	4	arylformamidase activity	MF
846	GO:0004066	1	1	0.986358	1	0	0.0132735	3	asparagine synthase (glutamine-hydrolyzing) activity	MF
847	GO:0004067	1	1	0.992284	1	0	0.00884902	2	asparaginase activity	MF
848	GO:0004069	1	1	0.957557	1	0	0.0398206	9	L-aspartate:2-oxoglutarate aminotransferase activity	MF
849	GO:0004070	1	1	0.995813	1	0	0.00442451	1	aspartate carbamoyltransferase activity	MF
850	GO:0004072	1	1	0.985982	1	0	0.0132735	3	aspartate kinase activity	MF
851	GO:0004073	1	1	0.99495	1	0	0.00442451	1	aspartate-semialdehyde dehydrogenase activity	MF
852	GO:0004075	1	1	0.979849	1	0	0.017698	4	biotin carboxylase activity	MF
853	GO:0004076	1	1	0.994979	1	0	0.00442451	1	biotin synthase activity	MF
854	GO:0004077	1	1	0.994862	1	0	0.00442451	1	biotin-[acetyl-CoA-carboxylase] ligase activity	MF
855	GO:0004078	1	1	0.994862	1	0	0.00442451	1	biotin-[methylcrotonoyl-CoA-carboxylase] ligase activity	MF
856	GO:0004081	1	1	0.996306	1	0	0.00442451	1	bis(5'-nucleosyl)-tetraphosphatase (asymmetrical) activity	MF
857	GO:0004083	1	1	0.99431	1	0	0.00442451	1	bisphosphoglycerate 2-phosphatase activity	MF
858	GO:0004084	1	1	0.974795	1	0	0.0265471	6	branched-chain-amino-acid transaminase activity	MF
859	GO:0004088	1	1	0.989087	1	0	0.00884902	2	carbamoyl-phosphate synthase (glutamine-hydrolyzing) activity	MF
860	GO:0004089	1	1	0.949148	1	0	0.0530941	12	carbonate dehydratase activity	MF
861	GO:0004090	1	1	0.984057	1	0	0.017698	4	carbonyl reductase (NADPH) activity	MF
862	GO:0004096	1	1	0.994404	1	0	0.00442451	1	catalase activity	MF
863	GO:0004097	1	1	0.970608	1	0	0.0309716	7	catechol oxidase activity	MF
864	GO:0004103	1	1	0.986837	1	0	0.0132735	3	choline kinase activity	MF
865	GO:0004105	1	1	0.989264	1	0	0.0132735	3	choline-phosphate cytidylyltransferase activity	MF
866	GO:0004106	1	1	0.989444	1	0	0.00884902	2	chorismate mutase activity	MF
867	GO:0004107	1	1	0.994589	1	0	0.00442451	1	chorismate synthase activity	MF
868	GO:0004108	1	1	0.990813	1	0	0.00884902	2	citrate (Si)-synthase activity	MF
869	GO:0004109	1	1	0.989271	1	0	0.00884902	2	coproporphyrinogen oxidase activity	MF
870	GO:0004112	1	1	0.995764	1	0	0.00442451	1	cyclic-nucleotide phosphodiesterase activity	MF
871	GO:0004113	1	1	0.995764	1	0	0.00442451	1	2',3'-cyclic-nucleotide 3'-phosphodiesterase activity	MF
872	GO:0004121	1	1	0.997407	1	0	0.00442451	1	cystathionine beta-lyase activity	MF
873	GO:0004123	1	1	0.992118	1	0	0.00884902	2	cystathionine gamma-lyase activity	MF
874	GO:0004124	1	1	0.966914	1	0	0.0309716	7	cysteine synthase activity	MF
875	GO:0004126	1	1	0.995197	1	0	0.00442451	1	cytidine deaminase activity	MF
876	GO:0004127	1	1	0.987593	1	0	0.0132735	3	cytidylate kinase activity	MF
877	GO:0004128	1	1	0.980823	1	0	0.017698	4	cytochrome-b5 reductase activity, acting on NAD(P)H	MF
878	GO:0004129	1	1	0.955801	1	0	0.0442451	10	cytochrome-c oxidase activity	MF
879	GO:0004130	1	1	0.978751	1	0	0.0221226	5	cytochrome-c peroxidase activity	MF
880	GO:0004132	1	1	0.995422	1	0	0.00442451	1	dCMP deaminase activity	MF
881	GO:0004133	1	1	0.973953	1	0	0.0221226	5	glycogen debranching enzyme activity	MF
882	GO:0004134	1	1	0.988678	1	0	0.00884902	2	4-alpha-glucanotransferase activity	MF
883	GO:0004137	1	1	0.994313	1	0	0.00442451	1	deoxycytidine kinase activity	MF
884	GO:0004140	1	1	0.996552	1	0	0.00442451	1	dephospho-CoA kinase activity	MF
885	GO:0004141	1	1	0.994256	1	0	0.00442451	1	dethiobiotin synthase activity	MF
886	GO:0004142	1	1	0.98997	1	0	0.00884902	2	diacylglycerol cholinephosphotransferase activity	MF
887	GO:0004143	1	1	0.980542	1	0	0.0221226	5	diacylglycerol kinase activity	MF
888	GO:0004144	1	1	0.9512	1	0	0.0442451	10	diacylglycerol O-acyltransferase activity	MF
889	GO:0004146	1	1	0.994567	1	0	0.00442451	1	dihydrofolate reductase activity	MF
890	GO:0004147	1	1	0.989443	1	0	0.0132735	3	dihydrolipoamide branched chain acyltransferase activity	MF
891	GO:0004148	1	1	0.982577	1	0	0.017698	4	dihydrolipoyl dehydrogenase activity	MF
892	GO:0004149	1	1	0.995972	1	0	0.00442451	1	dihydrolipoyllysine-residue succinyltransferase activity	MF
893	GO:0004150	1	1	0.995745	1	0	0.00442451	1	dihydroneopterin aldolase activity	MF
894	GO:0004151	1	1	0.994961	1	0	0.00442451	1	dihydroorotase activity	MF
895	GO:0004152	1	1	0.994478	1	0	0.00442451	1	dihydroorotate dehydrogenase activity	MF
896	GO:0004156	1	1	0.992007	1	0	0.00884902	2	dihydropteroate synthase activity	MF
897	GO:0004157	1	1	0.994256	1	0	0.00442451	1	dihydropyrimidinase activity	MF
898	GO:0004159	1	1	0.997055	1	0	0.00442451	1	dihydrouracil dehydrogenase (NAD+) activity	MF
899	GO:0004160	1	1	0.994376	1	0	0.00442451	1	dihydroxy-acid dehydratase activity	MF
900	GO:0004161	1	1	0.962808	1	0	0.0353961	8	dimethylallyltranstransferase activity	MF
901	GO:0004163	1	1	0.987505	1	0	0.0132735	3	diphosphomevalonate decarboxylase activity	MF
902	GO:0004164	1	1	0.995426	1	0	0.00442451	1	diphthine synthase activity	MF
903	GO:0004165	1	1	0.956146	1	0	0.0486696	11	dodecenoyl-CoA delta-isomerase activity	MF
904	GO:0004167	1	1	0.98945	1	0	0.0132735	3	dopachrome isomerase activity	MF
905	GO:0004168	1	1	0.996533	1	0	0.00442451	1	dolichol kinase activity	MF
906	GO:0004169	1	1	0.995347	1	0	0.00442451	1	dolichyl-phosphate-mannose-protein mannosyltransferase activity	MF
907	GO:0004170	1	1	0.995909	1	0	0.00442451	1	dUTP diphosphatase activity	MF
908	GO:0004174	1	1	0.996923	1	0	0.00442451	1	electron-transferring-flavoprotein dehydrogenase activity	MF
909	GO:0004175	1	1	0.175337	1	0	1.71671	388	endopeptidase activity	MF
910	GO:0004176	1	1	0.90175	1	0	0.0973392	22	ATP-dependent peptidase activity	MF
911	GO:0004177	1	1	0.864802	1	0	0.128311	29	aminopeptidase activity	MF
912	GO:0004180	1	1	0.821166	1	0	0.194678	44	carboxypeptidase activity	MF
913	GO:0004181	1	1	0.985484	1	0	0.0132735	3	metallocarboxypeptidase activity	MF
914	GO:0004185	1	1	0.872257	1	0	0.132735	30	serine-type carboxypeptidase activity	MF
915	GO:0004190	1	1	0.508378	1	0	0.694648	157	aspartic-type endopeptidase activity	MF
916	GO:0004197	1	1	0.886594	1	0	0.123886	28	cysteine-type endopeptidase activity	MF
917	GO:0004198	1	1	0.978673	1	0	0.0221226	5	calcium-dependent cysteine-type endopeptidase activity	MF
918	GO:0004222	1	1	0.744823	1	0	0.27432	62	metalloendopeptidase activity	MF
919	GO:0004252	1	1	0.600277	1	0	0.504394	114	serine-type endopeptidase activity	MF
920	GO:0004298	1	1	0.922963	1	0	0.0796412	18	threonine-type endopeptidase activity	MF
921	GO:0004300	1	1	0.979723	1	0	0.017698	4	enoyl-CoA hydratase activity	MF
922	GO:0004301	1	1	0.954921	1	0	0.0486696	11	epoxide hydrolase activity	MF
923	GO:0004303	1	1	0.995329	1	0	0.00442451	1	estradiol 17-beta-dehydrogenase activity	MF
924	GO:0004305	1	1	0.99474	1	0	0.00442451	1	ethanolamine kinase activity	MF
925	GO:0004306	1	1	0.989775	1	0	0.00884902	2	ethanolamine-phosphate cytidylyltransferase activity	MF
926	GO:0004307	1	1	0.994651	1	0	0.00442451	1	ethanolaminephosphotransferase activity	MF
927	GO:0004309	1	1	0.994256	1	0	0.00442451	1	exopolyphosphatase activity	MF
928	GO:0004310	1	1	0.991938	1	0	0.00884902	2	farnesyl-diphosphate farnesyltransferase activity	MF
929	GO:0004311	1	1	0.957368	1	0	0.0442451	10	farnesyltranstransferase activity	MF
930	GO:0004312	1	1	0.867382	1	0	0.146009	33	fatty acid synthase activity	MF
931	GO:0004314	1	1	0.994877	1	0	0.00442451	1	[acyl-carrier-protein] S-malonyltransferase activity	MF
932	GO:0004315	1	1	0.962581	1	0	0.0353961	8	3-oxoacyl-[acyl-carrier-protein] synthase activity	MF
933	GO:0004316	1	1	0.982478	1	0	0.017698	4	3-oxoacyl-[acyl-carrier-protein] reductase (NADPH) activity	MF
934	GO:0004318	1	1	0.991289	1	0	0.00884902	2	enoyl-[acyl-carrier-protein] reductase (NADH) activity	MF
935	GO:0004320	1	1	0.992753	1	0	0.00884902	2	oleoyl-[acyl-carrier-protein] hydrolase activity	MF
936	GO:0004321	1	1	0.965864	1	0	0.0309716	7	fatty-acyl-CoA synthase activity	MF
937	GO:0004322	1	1	0.980567	1	0	0.0221226	5	ferroxidase activity	MF
938	GO:0004324	1	1	0.989897	1	0	0.00884902	2	ferredoxin-NADP+ reductase activity	MF
939	GO:0004325	1	1	0.974847	1	0	0.0265471	6	ferrochelatase activity	MF
940	GO:0004326	1	1	0.986621	1	0	0.0132735	3	tetrahydrofolylpolyglutamate synthase activity	MF
941	GO:0004328	1	1	0.97824	1	0	0.0221226	5	formamidase activity	MF
942	GO:0004329	1	1	0.994293	1	0	0.00442451	1	formate-tetrahydrofolate ligase activity	MF
943	GO:0004331	1	1	0.985041	1	0	0.0132735	3	fructose-2,6-bisphosphate 2-phosphatase activity	MF
944	GO:0004332	1	1	0.965685	1	0	0.0398206	9	fructose-bisphosphate aldolase activity	MF
945	GO:0004333	1	1	0.98819	1	0	0.0132735	3	fumarate hydratase activity	MF
946	GO:0004334	1	1	0.994843	1	0	0.00442451	1	fumarylacetoacetase activity	MF
947	GO:0004335	1	1	0.984369	1	0	0.017698	4	galactokinase activity	MF
948	GO:0004337	1	1	0.960134	1	0	0.0398206	9	geranyltranstransferase activity	MF
949	GO:0004338	1	1	0.994897	1	0	0.00442451	1	glucan exo-1,3-beta-glucosidase activity	MF
950	GO:0004340	1	1	0.996818	1	0	0.00442451	1	glucokinase activity	MF
951	GO:0004343	1	1	0.996245	1	0	0.00442451	1	glucosamine 6-phosphate N-acetyltransferase activity	MF
952	GO:0004345	1	1	0.978715	1	0	0.0265471	6	glucose-6-phosphate dehydrogenase activity	MF
953	GO:0004347	1	1	0.990874	1	0	0.00884902	2	glucose-6-phosphate isomerase activity	MF
954	GO:0004348	1	1	0.988544	1	0	0.00884902	2	glucosylceramidase activity	MF
955	GO:0004349	1	1	0.980233	1	0	0.0221226	5	glutamate 5-kinase activity	MF
956	GO:0004350	1	1	0.980233	1	0	0.0221226	5	glutamate-5-semialdehyde dehydrogenase activity	MF
957	GO:0004351	1	1	0.982553	1	0	0.0221226	5	glutamate decarboxylase activity	MF
958	GO:0004352	1	1	0.978701	1	0	0.0265471	6	glutamate dehydrogenase (NAD+) activity	MF
959	GO:0004353	1	1	0.985401	1	0	0.017698	4	glutamate dehydrogenase [NAD(P)+] activity	MF
960	GO:0004354	1	1	0.995824	1	0	0.00442451	1	glutamate dehydrogenase (NADP+) activity	MF
961	GO:0004356	1	1	0.972435	1	0	0.0309716	7	glutamate-ammonia ligase activity	MF
962	GO:0004357	1	1	0.994307	1	0	0.00442451	1	glutamate-cysteine ligase activity	MF
963	GO:0004358	1	1	0.994688	1	0	0.00442451	1	glutamate N-acetyltransferase activity	MF
964	GO:0004359	1	1	0.991679	1	0	0.00884902	2	glutaminase activity	MF
965	GO:0004360	1	1	0.994294	1	0	0.00442451	1	glutamine-fructose-6-phosphate transaminase (isomerizing) activity	MF
966	GO:0004362	1	1	0.980989	1	0	0.017698	4	glutathione-disulfide reductase activity	MF
967	GO:0004363	1	1	0.99464	1	0	0.00442451	1	glutathione synthase activity	MF
968	GO:0004364	1	1	0.836439	1	0	0.190254	43	glutathione transferase activity	MF
969	GO:0004365	1	1	0.971835	1	0	0.0309716	7	glyceraldehyde-3-phosphate dehydrogenase (NAD+) (phosphorylating) activity	MF
970	GO:0004366	1	1	0.972084	1	0	0.0265471	6	glycerol-3-phosphate O-acyltransferase activity	MF
971	GO:0004367	1	1	0.980653	1	0	0.017698	4	glycerol-3-phosphate dehydrogenase [NAD+] activity	MF
972	GO:0004368	1	1	0.994421	1	0	0.00442451	1	glycerol-3-phosphate dehydrogenase activity	MF
973	GO:0004370	1	1	0.994566	1	0	0.00442451	1	glycerol kinase activity	MF
974	GO:0004371	1	1	0.994301	1	0	0.00442451	1	glycerone kinase activity	MF
975	GO:0004372	1	1	0.970675	1	0	0.0265471	6	glycine hydroxymethyltransferase activity	MF
976	GO:0004373	1	1	0.970752	1	0	0.0353961	8	glycogen (starch) synthase activity	MF
977	GO:0004375	1	1	0.994256	1	0	0.00442451	1	glycine dehydrogenase (decarboxylating) activity	MF
978	GO:0004376	1	1	0.980943	1	0	0.017698	4	glycolipid mannosyltransferase activity	MF
979	GO:0004377	1	1	0.986121	1	0	0.0132735	3	GDP-Man:Man3GlcNAc2-PP-Dol alpha-1,2-mannosyltransferase activity	MF
980	GO:0004378	1	1	0.99475	1	0	0.00442451	1	GDP-Man:Man1GlcNAc2-PP-Dol alpha-1,3-mannosyltransferase activity	MF
981	GO:0004379	1	1	0.994834	1	0	0.00442451	1	glycylpeptide N-tetradecanoyltransferase activity	MF
982	GO:0004383	1	1	0.985513	1	0	0.017698	4	guanylate cyclase activity	MF
983	GO:0004385	1	1	0.989987	1	0	0.00884902	2	guanylate kinase activity	MF
984	GO:0004386	1	1	0.356119	1	0	0.924723	209	helicase activity	MF
985	GO:0004392	1	1	0.991116	1	0	0.00884902	2	heme oxygenase (decyclizing) activity	MF
986	GO:0004395	1	1	0.996616	1	0	0.00442451	1	hexaprenyldihydroxybenzoate methyltransferase activity	MF
987	GO:0004396	1	1	0.949336	1	0	0.0530941	12	hexokinase activity	MF
988	GO:0004399	1	1	0.99476	1	0	0.00442451	1	histidinol dehydrogenase activity	MF
989	GO:0004400	1	1	0.994906	1	0	0.00442451	1	histidinol-phosphate transaminase activity	MF
990	GO:0004401	1	1	0.99494	1	0	0.00442451	1	histidinol-phosphatase activity	MF
991	GO:0004402	1	1	0.856057	1	0	0.146009	33	histone acetyltransferase activity	MF
992	GO:0004407	1	1	0.955127	1	0	0.0442451	10	histone deacetylase activity	MF
993	GO:0004411	1	1	0.994348	1	0	0.00442451	1	homogentisate 1,2-dioxygenase activity	MF
994	GO:0004412	1	1	0.991668	1	0	0.00884902	2	homoserine dehydrogenase activity	MF
995	GO:0004413	1	1	0.995044	1	0	0.00442451	1	homoserine kinase activity	MF
996	GO:0004416	1	1	0.980674	1	0	0.017698	4	hydroxyacylglutathione hydrolase activity	MF
997	GO:0004417	1	1	0.99535	1	0	0.00442451	1	hydroxyethylthiazole kinase activity	MF
998	GO:0004418	1	1	0.997276	1	0	0.00442451	1	hydroxymethylbilane synthase activity	MF
999	GO:0004419	1	1	0.99445	1	0	0.00442451	1	hydroxymethylglutaryl-CoA lyase activity	MF
1000	GO:0004420	1	1	0.989563	1	0	0.00884902	2	hydroxymethylglutaryl-CoA reductase (NADPH) activity	MF
1001	GO:0004421	1	1	0.994353	1	0	0.00442451	1	hydroxymethylglutaryl-CoA synthase activity	MF
1002	GO:0004422	1	1	0.995457	1	0	0.00442451	1	hypoxanthine phosphoribosyltransferase activity	MF
1003	GO:0004424	1	1	0.996459	1	0	0.00442451	1	imidazoleglycerol-phosphate dehydratase activity	MF
1004	GO:0004425	1	1	0.991672	1	0	0.00884902	2	indole-3-glycerol-phosphate synthase activity	MF
1005	GO:0004427	1	1	0.940104	1	0	0.0619431	14	inorganic diphosphatase activity	MF
1006	GO:0004430	1	1	0.953906	1	0	0.0398206	9	1-phosphatidylinositol 4-kinase activity	MF
1007	GO:0004435	1	1	0.963358	1	0	0.0353961	8	phosphatidylinositol phospholipase C activity	MF
1008	GO:0004436	1	1	0.995045	1	0	0.00442451	1	phosphatidylinositol diacylglycerol-lyase activity	MF
1009	GO:0004438	1	1	0.994256	1	0	0.00442451	1	phosphatidylinositol-3-phosphatase activity	MF
1011	GO:0004441	1	1	0.994863	1	0	0.00442451	1	inositol-1,4-bisphosphate 1-phosphatase activity	MF
1012	GO:0004445	1	1	0.980612	1	0	0.017698	4	inositol-polyphosphate 5-phosphatase activity	MF
1013	GO:0004446	1	1	0.994475	1	0	0.00442451	1	inositol-hexakisphosphate phosphatase activity	MF
1014	GO:0004448	1	1	0.962104	1	0	0.0398206	9	isocitrate dehydrogenase activity	MF
1015	GO:0004449	1	1	0.980778	1	0	0.0221226	5	isocitrate dehydrogenase (NAD+) activity	MF
1016	GO:0004450	1	1	0.980965	1	0	0.017698	4	isocitrate dehydrogenase (NADP+) activity	MF
1017	GO:0004452	1	1	0.995146	1	0	0.00442451	1	isopentenyl-diphosphate delta-isomerase activity	MF
1018	GO:0004454	1	1	0.994785	1	0	0.00442451	1	ketohexokinase activity	MF
1019	GO:0004455	1	1	0.994498	1	0	0.00442451	1	ketol-acid reductoisomerase activity	MF
1020	GO:0004457	1	1	0.979181	1	0	0.017698	4	lactate dehydrogenase activity	MF
1021	GO:0004458	1	1	0.988961	1	0	0.00884902	2	D-lactate dehydrogenase (cytochrome) activity	MF
1022	GO:0004459	1	1	0.990111	1	0	0.00884902	2	L-lactate dehydrogenase activity	MF
1023	GO:0004462	1	1	0.974647	1	0	0.0265471	6	lactoylglutathione lyase activity	MF
1024	GO:0004463	1	1	0.994539	1	0	0.00442451	1	leukotriene-A4 hydrolase activity	MF
1025	GO:0004467	1	1	0.946756	1	0	0.0575186	13	long-chain fatty acid-CoA ligase activity	MF
1026	GO:0004470	1	1	0.969099	1	0	0.0309716	7	malic enzyme activity	MF
1027	GO:0004471	1	1	0.969099	1	0	0.0309716	7	malate dehydrogenase (decarboxylating) (NAD+) activity	MF
1028	GO:0004473	1	1	0.977817	1	0	0.0221226	5	malate dehydrogenase (decarboxylating) (NADP+) activity	MF
1029	GO:0004475	1	1	0.969969	1	0	0.0265471	6	mannose-1-phosphate guanylyltransferase activity	MF
1030	GO:0004476	1	1	0.986947	1	0	0.017698	4	mannose-6-phosphate isomerase activity	MF
1031	GO:0004477	1	1	0.978773	1	0	0.0221226	5	methenyltetrahydrofolate cyclohydrolase activity	MF
1032	GO:0004478	1	1	0.98581	1	0	0.017698	4	methionine adenosyltransferase activity	MF
1033	GO:0004479	1	1	0.99493	1	0	0.00442451	1	methionyl-tRNA formyltransferase activity	MF
1034	GO:0004482	1	1	0.980721	1	0	0.0221226	5	mRNA (guanine-N7-)-methyltransferase activity	MF
1035	GO:0004484	1	1	0.99428	1	0	0.00442451	1	mRNA guanylyltransferase activity	MF
1036	GO:0004485	1	1	0.988767	1	0	0.00884902	2	methylcrotonoyl-CoA carboxylase activity	MF
1037	GO:0004488	1	1	0.978773	1	0	0.0221226	5	methylenetetrahydrofolate dehydrogenase (NADP+) activity	MF
1038	GO:0004489	1	1	0.994471	1	0	0.00442451	1	methylenetetrahydrofolate reductase (NAD(P)H) activity	MF
1039	GO:0004491	1	1	0.994656	1	0	0.00442451	1	methylmalonate-semialdehyde dehydrogenase (acylating) activity	MF
1040	GO:0004493	1	1	0.994501	1	0	0.00442451	1	methylmalonyl-CoA epimerase activity	MF
1041	GO:0004496	1	1	0.995025	1	0	0.00442451	1	mevalonate kinase activity	MF
1043	GO:0004499	1	1	0.947456	1	0	0.0575186	13	N,N-dimethylaniline monooxygenase activity	MF
1044	GO:0004506	1	1	0.989018	1	0	0.00884902	2	squalene monooxygenase activity	MF
1045	GO:0004512	1	1	0.997416	1	0	0.00442451	1	inositol-3-phosphate synthase activity	MF
1046	GO:0004514	1	1	0.988829	1	0	0.00884902	2	nicotinate-nucleotide diphosphorylase (carboxylating) activity	MF
1047	GO:0004515	1	1	0.995751	1	0	0.00442451	1	nicotinate-nucleotide adenylyltransferase activity	MF
1048	GO:0004516	1	1	0.994349	1	0	0.00442451	1	nicotinate phosphoribosyltransferase activity	MF
1049	GO:0004517	1	1	0.994728	1	0	0.00442451	1	nitric-oxide synthase activity	MF
1052	GO:0004520	1	1	0.833072	1	0	0.168131	38	endodeoxyribonuclease activity	MF
1053	GO:0004521	1	1	0.610901	1	0	0.482272	109	endoribonuclease activity	MF
1054	GO:0004523	1	1	0.762601	1	0	0.265471	60	RNA-DNA hybrid ribonuclease activity	MF
1055	GO:0004525	1	1	0.943859	1	0	0.0530941	12	ribonuclease III activity	MF
1056	GO:0004526	1	1	0.963496	1	0	0.0442451	10	ribonuclease P activity	MF
1059	GO:0004529	1	1	0.930871	1	0	0.0663677	15	exodeoxyribonuclease activity	MF
1060	GO:0004532	1	1	0.859828	1	0	0.159282	36	exoribonuclease activity	MF
1061	GO:0004534	1	1	0.974584	1	0	0.0265471	6	5'-3' exoribonuclease activity	MF
1062	GO:0004535	1	1	0.920146	1	0	0.0884902	20	poly(A)-specific ribonuclease activity	MF
1063	GO:0004536	1	1	0.791918	1	0	0.216801	49	deoxyribonuclease activity	MF
1064	GO:0004540	1	1	0.516636	1	0	0.654828	148	ribonuclease activity	MF
1065	GO:0004549	1	1	0.955285	1	0	0.0530941	12	tRNA-specific ribonuclease activity	MF
1066	GO:0004550	1	1	0.982103	1	0	0.0221226	5	nucleoside diphosphate kinase activity	MF
1069	GO:0004555	1	1	0.984425	1	0	0.017698	4	alpha,alpha-trehalase activity	MF
1070	GO:0004556	1	1	0.977747	1	0	0.0221226	5	alpha-amylase activity	MF
1071	GO:0004557	1	1	0.964939	1	0	0.0353961	8	alpha-galactosidase activity	MF
1072	GO:0004558	1	1	0.978789	1	0	0.017698	4	alpha-1,4-glucosidase activity	MF
1073	GO:0004559	1	1	0.942692	1	0	0.0575186	13	alpha-mannosidase activity	MF
1074	GO:0004560	1	1	0.958845	1	0	0.0442451	10	alpha-L-fucosidase activity	MF
1075	GO:0004561	1	1	0.991298	1	0	0.00884902	2	alpha-N-acetylglucosaminidase activity	MF
1076	GO:0004563	1	1	0.985395	1	0	0.0132735	3	beta-N-acetylhexosaminidase activity	MF
1077	GO:0004564	1	1	0.93289	1	0	0.0663677	15	beta-fructofuranosidase activity	MF
1078	GO:0004565	1	1	0.859972	1	0	0.154858	35	beta-galactosidase activity	MF
1079	GO:0004566	1	1	0.964079	1	0	0.0353961	8	beta-glucuronidase activity	MF
1080	GO:0004567	1	1	0.956888	1	0	0.0398206	9	beta-mannosidase activity	MF
1082	GO:0004571	1	1	0.971469	1	0	0.0265471	6	mannosyl-oligosaccharide 1,2-alpha-mannosidase activity	MF
1083	GO:0004572	1	1	0.987468	1	0	0.0132735	3	mannosyl-oligosaccharide 1,3-1,6-alpha-mannosidase activity	MF
1084	GO:0004573	1	1	0.994264	1	0	0.00442451	1	mannosyl-oligosaccharide glucosidase activity	MF
1085	GO:0004575	1	1	0.93289	1	0	0.0663677	15	sucrose alpha-glucosidase activity	MF
1086	GO:0004576	1	1	0.970999	1	0	0.0265471	6	oligosaccharyl transferase activity	MF
1087	GO:0004577	1	1	0.99243	1	0	0.00884902	2	N-acetylglucosaminyldiphosphodolichol N-acetylglucosaminyltransferase activity	MF
1088	GO:0004579	1	1	0.975147	1	0	0.0221226	5	dolichyl-diphosphooligosaccharide-protein glycotransferase activity	MF
1089	GO:0004581	1	1	0.991648	1	0	0.00884902	2	dolichyl-phosphate beta-glucosyltransferase activity	MF
1090	GO:0004582	1	1	0.991374	1	0	0.00884902	2	dolichyl-phosphate beta-D-mannosyltransferase activity	MF
1091	GO:0004583	1	1	0.994398	1	0	0.00442451	1	dolichyl-phosphate-glucose-glycolipid alpha-glucosyltransferase activity	MF
1092	GO:0004584	1	1	0.997017	1	0	0.00442451	1	dolichyl-phosphate-mannose-glycolipid alpha-mannosyltransferase activity	MF
1093	GO:0004585	1	1	0.994419	1	0	0.00442451	1	ornithine carbamoyltransferase activity	MF
1094	GO:0004586	1	1	0.99492	1	0	0.00442451	1	ornithine decarboxylase activity	MF
1095	GO:0004587	1	1	0.994641	1	0	0.00442451	1	ornithine-oxo-acid transaminase activity	MF
1096	GO:0004588	1	1	0.994767	1	0	0.00442451	1	orotate phosphoribosyltransferase activity	MF
1097	GO:0004590	1	1	0.994767	1	0	0.00442451	1	orotidine-5'-phosphate decarboxylase activity	MF
1098	GO:0004591	1	1	0.990396	1	0	0.00884902	2	oxoglutarate dehydrogenase (succinyl-transferring) activity	MF
1099	GO:0004592	1	1	0.996448	1	0	0.00442451	1	pantoate-beta-alanine ligase activity	MF
1100	GO:0004594	1	1	0.989083	1	0	0.00884902	2	pantothenate kinase activity	MF
1101	GO:0004595	1	1	0.992265	1	0	0.00884902	2	pantetheine-phosphate adenylyltransferase activity	MF
1102	GO:0004596	1	1	0.96046	1	0	0.0398206	9	peptide alpha-N-acetyltransferase activity	MF
1104	GO:0004602	1	1	0.954522	1	0	0.0530941	12	glutathione peroxidase activity	MF
1105	GO:0004604	1	1	0.996394	1	0	0.00442451	1	phosphoadenylyl-sulfate reductase (thioredoxin) activity	MF
1106	GO:0004605	1	1	0.985855	1	0	0.0132735	3	phosphatidate cytidylyltransferase activity	MF
1107	GO:0004607	1	1	0.996021	1	0	0.00442451	1	phosphatidylcholine-sterol O-acyltransferase activity	MF
1108	GO:0004609	1	1	0.981694	1	0	0.017698	4	phosphatidylserine decarboxylase activity	MF
1109	GO:0004610	1	1	0.994368	1	0	0.00442451	1	phosphoacetylglucosamine mutase activity	MF
1110	GO:0004611	1	1	0.984104	1	0	0.017698	4	phosphoenolpyruvate carboxykinase activity	MF
1111	GO:0004612	1	1	0.994277	1	0	0.00442451	1	phosphoenolpyruvate carboxykinase (ATP) activity	MF
1112	GO:0004614	1	1	0.978474	1	0	0.0221226	5	phosphoglucomutase activity	MF
1113	GO:0004615	1	1	0.984729	1	0	0.0132735	3	phosphomannomutase activity	MF
1114	GO:0004616	1	1	0.953024	1	0	0.0442451	10	phosphogluconate dehydrogenase (decarboxylating) activity	MF
1115	GO:0004617	1	1	0.97604	1	0	0.0221226	5	phosphoglycerate dehydrogenase activity	MF
1116	GO:0004618	1	1	0.989576	1	0	0.00884902	2	phosphoglycerate kinase activity	MF
1117	GO:0004619	1	1	0.977448	1	0	0.0221226	5	phosphoglycerate mutase activity	MF
1118	GO:0004620	1	1	0.727824	1	0	0.305291	69	phospholipase activity	MF
1119	GO:0004622	1	1	0.937042	1	0	0.0663677	15	lysophospholipase activity	MF
1120	GO:0004623	1	1	0.977732	1	0	0.0221226	5	phospholipase A2 activity	MF
1121	GO:0004629	1	1	0.958452	1	0	0.0398206	9	phospholipase C activity	MF
1122	GO:0004630	1	1	0.926478	1	0	0.0752167	17	phospholipase D activity	MF
1123	GO:0004631	1	1	0.994752	1	0	0.00442451	1	phosphomevalonate kinase activity	MF
1124	GO:0004632	1	1	0.995927	1	0	0.00442451	1	phosphopantothenate--cysteine ligase activity	MF
1125	GO:0004633	1	1	0.991375	1	0	0.0132735	3	phosphopantothenoylcysteine decarboxylase activity	MF
1126	GO:0004634	1	1	0.967645	1	0	0.0309716	7	phosphopyruvate hydratase activity	MF
1127	GO:0004635	1	1	0.994476	1	0	0.00442451	1	phosphoribosyl-AMP cyclohydrolase activity	MF
1128	GO:0004636	1	1	0.994476	1	0	0.00442451	1	phosphoribosyl-ATP diphosphatase activity	MF
1129	GO:0004637	1	1	0.994574	1	0	0.00442451	1	phosphoribosylamine-glycine ligase activity	MF
1130	GO:0004638	1	1	0.99153	1	0	0.00884902	2	phosphoribosylaminoimidazole carboxylase activity	MF
1131	GO:0004639	1	1	0.994877	1	0	0.00442451	1	phosphoribosylaminoimidazolesuccinocarboxamide synthase activity	MF
1132	GO:0004640	1	1	0.995022	1	0	0.00442451	1	phosphoribosylanthranilate isomerase activity	MF
1133	GO:0004641	1	1	0.993099	1	0	0.00884902	2	phosphoribosylformylglycinamidine cyclo-ligase activity	MF
1134	GO:0004642	1	1	0.994256	1	0	0.00442451	1	phosphoribosylformylglycinamidine synthase activity	MF
1135	GO:0004643	1	1	0.994649	1	0	0.00442451	1	phosphoribosylaminoimidazolecarboxamide formyltransferase activity	MF
1136	GO:0004644	1	1	0.995108	1	0	0.00442451	1	phosphoribosylglycinamide formyltransferase activity	MF
1137	GO:0004645	1	1	0.968377	1	0	0.0353961	8	phosphorylase activity	MF
1138	GO:0004647	1	1	0.974791	1	0	0.0265471	6	phosphoserine phosphatase activity	MF
1139	GO:0004648	1	1	0.994596	1	0	0.00442451	1	O-phospho-L-serine:2-oxoglutarate aminotransferase activity	MF
1140	GO:0004649	1	1	0.994576	1	0	0.00442451	1	poly(ADP-ribose) glycohydrolase activity	MF
1141	GO:0004650	1	1	0.870948	1	0	0.13716	31	polygalacturonase activity	MF
1142	GO:0004651	1	1	0.99428	1	0	0.00442451	1	polynucleotide 5'-phosphatase activity	MF
1143	GO:0004652	1	1	0.953209	1	0	0.0442451	10	polynucleotide adenylyltransferase activity	MF
1144	GO:0004654	1	1	0.98579	1	0	0.0132735	3	polyribonucleotide nucleotidyltransferase activity	MF
1145	GO:0004655	1	1	0.994256	1	0	0.00442451	1	porphobilinogen synthase activity	MF
1146	GO:0004656	1	1	0.969591	1	0	0.0309716	7	procollagen-proline 4-dioxygenase activity	MF
1147	GO:0004657	1	1	0.997527	1	0	0.00442451	1	proline dehydrogenase activity	MF
1148	GO:0004659	1	1	0.892455	1	0	0.115037	26	prenyltransferase activity	MF
1149	GO:0004660	1	1	0.989944	1	0	0.00884902	2	protein farnesyltransferase activity	MF
[truncated: 9,457 more rows]

## Sheet: top 300 upreg
internal ID	category	over represented P-Value	over represented FDR	under represented P-Value	under represented FDR	Genes in top-300 upreg	Expected genes	Genes in genome (background)	term	ontology
7899	GO:0046906	4.43421e-12	5.07983e-08	1	1	24	4.2902	316	tetrapyrrole binding	MF
4883	GO:0020037	3.40323e-11	1.94937e-07	1	1	22	3.89648	287	heme binding	MF
1397	GO:0005576	6.1137e-10	2.33462e-06	1	1	38	12.9385	953	extracellular region	CC
8470	GO:0050896	3.68532e-09	1.05548e-05	1	1	94	55.1073	4059	response to stimulus	BP
2093	GO:0006950	3.00587e-08	6.88704e-05	1	1	71	38.1638	2811	response to stress	BP
2928	GO:0009607	3.46845e-07	0.000662242	1	1	32	12.1103	892	response to biotic stimulus	BP
1042	GO:0004497	6.50771e-07	0.00106503	1	1	15	3.20407	236	monooxygenase activity	MF
4334	GO:0016705	1.40211e-06	0.00200782	1	1	16	3.8286	282	oxidoreductase activity, acting on paired donors, with incorporation or reduction of molecular oxygen	MF
4137	GO:0016208	3.58088e-06	0.00455806	1	1	4	0.122189	9	AMP binding	MF
6761	GO:0042744	6.2095e-06	0.0071136	0.999999	1	8	1.00467	74	hydrogen peroxide catabolic process	BP
1375	GO:0005506	9.48238e-06	0.00882477	0.999998	1	14	3.48918	257	iron ion binding	MF
4242	GO:0016491	9.63879e-06	0.00882477	0.999996	1	39	19.1566	1411	oxidoreductase activity	MF
3750	GO:0014070	1.00141e-05	0.00882477	0.999998	1	13	3.00042	221	response to organic cyclic compound	BP
6615	GO:0042221	1.09589e-05	0.00896749	0.999995	1	45	23.664	1743	response to chemical	BP
6760	GO:0042743	1.39901e-05	0.0106847	0.999999	1	8	1.11328	82	hydrogen peroxide metabolic process	BP
1103	GO:0004601	1.49628e-05	0.0107134	0.999998	1	9	1.49342	110	peroxidase activity	MF
4329	GO:0016684	1.8027e-05	0.0121481	0.999998	1	9	1.53415	113	oxidoreductase activity, acting on peroxide as acceptor	MF
4807	GO:0019748	2.87445e-05	0.0182943	0.999994	1	13	3.4213	252	secondary metabolic process	BP
2104	GO:0006979	3.42222e-05	0.0206342	0.999992	1	15	4.49385	331	response to oxidative stress	BP
3230	GO:0010033	3.83041e-05	0.0219406	0.999984	1	33	15.871	1169	response to organic substance	BP
4138	GO:0016209	4.12708e-05	0.0225142	0.999993	1	10	2.11795	156	antioxidant activity	MF
2094	GO:0006952	6.93799e-05	0.0346241	0.999971	1	33	16.3055	1201	defense response	BP
9883	GO:0072593	6.95141e-05	0.0346241	0.999991	1	8	1.38481	102	reactive oxygen species metabolic process	BP
1400	GO:0005618	0.00016963	0.0777312	0.999942	1	20	8.13237	599	cell wall	CC
5081	GO:0030312	0.00016963	0.0777312	0.999942	1	20	8.13237	599	external encapsulating structure	CC
3011	GO:0009725	0.000181737	0.0789651	0.999929	1	25	11.4722	845	response to hormone	BP
1081	GO:0004568	0.000186108	0.0789651	0.999991	1	4	0.312261	23	chitinase activity	MF
4490	GO:0016998	0.000208175	0.082763	0.99999	1	4	0.312261	23	cell wall macromolecule catabolic process	BP
4338	GO:0016709	0.000209508	0.082763	0.999966	1	8	1.64277	121	oxidoreductase activity, acting on paired donors, with incorporation or reduction of molecular oxygen, NAD(P)H as one donor, and incorporation of one atom of oxygen	MF
3007	GO:0009719	0.000265503	0.0907154	0.999889	1	27	13.1421	968	response to endogenous stimulus	BP
1602	GO:0006030	0.000269232	0.0907154	0.999986	1	4	0.339415	25	chitin metabolic process	BP
1603	GO:0006032	0.000269232	0.0907154	0.999986	1	4	0.339415	25	chitin catabolic process	BP
7715	GO:0046348	0.000269232	0.0907154	0.999986	1	4	0.339415	25	amino sugar catabolic process	BP
10601	GO:1901072	0.000269232	0.0907154	0.999986	1	4	0.339415	25	glucosamine-containing compound catabolic process	BP
1599	GO:0006026	0.00032463	0.106256	0.999982	1	4	0.352991	26	aminoglycan catabolic process	BP
6329	GO:0035251	0.000336416	0.107055	0.999927	1	10	2.72889	201	UDP-glucosyltransferase activity	MF
10600	GO:1901071	0.000359734	0.11072	0.999979	1	4	0.366568	27	glucosamine-containing compound metabolic process	BP
9952	GO:0080043	0.000367262	0.11072	0.999956	1	6	1.01824	75	quercetin 3-O-glucosyltransferase activity	MF
7807	GO:0046527	0.000393801	0.114729	0.999912	1	10	2.7832	205	glucosyltransferase activity	MF
10058	GO:0080184	0.00040059	0.114729	0.999998	1	2	0.0407297	3	response to phenylpropanoid	BP
3102	GO:0009863	0.000462357	0.129189	0.999956	1	5	0.665252	49	salicylic acid mediated signaling pathway	BP
3101	GO:0009862	0.000549742	0.149949	0.999964	1	4	0.407297	30	systemic acquired resistance, salicylic acid mediated signaling pathway	BP
7273	GO:0044550	0.000585901	0.156095	0.999875	1	9	2.43021	179	secondary metabolite biosynthetic process	BP
3398	GO:0010266	0.000651922	0.169737	0.999997	1	2	0.0407297	3	response to vitamin B1	BP
6763	GO:0042753	0.000925795	0.22728	0.999965	1	3	0.176496	13	positive regulation of circadian rhythm	BP
3032	GO:0009753	0.000938318	0.22728	0.999835	1	7	1.60204	118	response to jasmonic acid	BP
4368	GO:0016758	0.000956908	0.22728	0.999691	1	14	5.37633	396	transferase activity, transferring hexosyl groups	MF
8335	GO:0050403	0.000972129	0.22728	0.999992	1	2	0.0543063	4	trans-zeatin O-beta-D-glucosyltransferase activity	MF
8348	GO:0050502	0.000972129	0.22728	0.999992	1	2	0.0543063	4	cis-zeatin O-beta-D-glucosyltransferase activity	MF
1604	GO:0006040	0.00108767	0.249207	0.999913	1	4	0.47518	35	amino sugar metabolic process	BP
9849	GO:0072488	0.00111757	0.251038	0.99999	1	2	0.0543063	4	ammonium transmembrane transport	BP
1596	GO:0006022	0.00115974	0.255499	0.999906	1	4	0.461604	34	aminoglycan metabolic process	BP
3031	GO:0009751	0.00137067	0.296272	0.999743	1	7	1.6835	124	response to salicylic acid	BP
7296	GO:0044712	0.00157894	0.334968	0.99938	1	18	8.15952	601
10504	GO:1900056	0.00167393	0.348664	0.999917	1	3	0.230802	17	negative regulation of leaf senescence	BP
10607	GO:1901136	0.00189201	0.381333	0.99975	1	5	0.923207	68	carbohydrate derivative catabolic process	BP
2660	GO:0009056	0.00189734	0.381333	0.999028	1	33	19.3059	1422	catabolic process	BP
2948	GO:0009636	0.00210181	0.411966	0.999715	1	5	0.923207	68	response to toxic substance	BP
6919	GO:0043207	0.00212168	0.411966	0.99906	1	22	11.4043	840	response to external biotic stimulus	BP
10735	GO:1901700	0.00219849	0.419765	0.998954	1	26	14.4998	1068	response to oxygen-containing compound	BP
9953	GO:0080044	0.00239292	0.449399	0.999665	1	5	1.00467	74	quercetin 7-O-glucosyltransferase activity	MF
8767	GO:0051707	0.00251917	0.465478	0.99889	1	21	10.8205	797	response to other organism	BP
8062	GO:0048046	0.00271373	0.482967	0.999159	1	11	4.26305	314	apoplast	CC
3925	GO:0015696	0.00272027	0.482967	0.99995	1	2	0.0814595	6	ammonium transport	BP
580	GO:0002376	0.0027403	0.482967	0.999009	1	14	5.85151	431	immune system process	BP
10733	GO:1901698	0.0029964	0.520102	0.99919	1	9	2.98685	220	response to nitrogen compound	BP
6180	GO:0034485	0.00333473	0.561257	0.999932	1	2	0.0814595	6	phosphatidylinositol-3,4,5-trisphosphate 5-phosphatase activity	MF
3927	GO:0015698	0.0033555	0.561257	0.999491	1	5	1.03182	76	inorganic anion transport	BP
6991	GO:0043434	0.00342947	0.561257	0.999929	1	2	0.0814595	6	response to peptide hormone	BP
10710	GO:1901652	0.00342947	0.561257	0.999929	1	2	0.0814595	6	response to peptide	BP
2926	GO:0009605	0.00353567	0.565082	0.998232	1	27	15.5588	1146	response to external stimulus	BP
2096	GO:0006955	0.00355149	0.565082	0.998794	1	12	4.79253	353	immune response	BP
370	GO:0001101	0.00398302	0.625062	0.99821	1	20	10.5897	780	response to acid chemical	BP
5932	GO:0033293	0.0040562	0.627944	0.999714	1	3	0.339415	25	monocarboxylic acid binding	MF
9084	GO:0055081	0.0053001	0.800206	0.999331	1	4	0.692406	51	anion homeostasis	BP
9955	GO:0080046	0.00530863	0.800206	0.99985	1	2	0.108613	8	quercetin 4'-O-glucosyltransferase activity	MF
3854	GO:0015238	0.00547743	0.809628	0.999064	1	5	1.12686	83	drug transmembrane transporter activity	MF
1815	GO:0006457	0.00551248	0.809628	0.998505	1	8	2.71532	200	protein folding	BP
8529	GO:0051093	0.00561041	0.813581	0.998475	1	8	2.56597	189	negative regulation of developmental process	BP
2379	GO:0008194	0.00577352	0.820478	0.99814	1	10	3.92363	289	UDP-glycosyltransferase activity	MF
10216	GO:0090484	0.00582267	0.820478	0.99899	1	5	1.14043	84	drug transporter activity	MF
6762	GO:0042752	0.00587284	0.820478	0.999239	1	4	0.665252	49	regulation of circadian rhythm	BP
5926	GO:0033273	0.00625965	0.86003	0.999798	1	2	0.135766	10	response to vitamin	BP
129	GO:0000272	0.00630609	0.86003	0.998434	1	7	2.17225	160	polysaccharide catabolic process	BP
7364	GO:0045087	0.00682851	0.920323	0.997605	1	11	4.58888	338	innate immune response	BP
6201	GO:0034594	0.00726117	0.961687	0.999752	1	2	0.122189	9	phosphatidylinositol trisphosphate phosphatase activity	MF
2323	GO:0008061	0.00730331	0.961687	0.999354	1	3	0.420874	31	chitin binding	MF
3014	GO:0009733	0.00747533	0.973153	0.997863	1	8	2.85108	210	response to auxin	BP
3508	GO:0010427	0.00762251	0.981162	0.999723	1	2	0.149342	11	abscisic acid binding	MF
8163	GO:0048511	0.00784993	0.999209	0.998231	1	6	1.71065	126	rhythmic process	BP
9858	GO:0072509	0.0082548	1	0.998442	1	5	1.18116	87	divalent inorganic cation transmembrane transporter activity	MF
2936	GO:0009617	0.00830469	1	0.996852	1	12	5.45779	402	response to bacterium	BP
1010	GO:0004439	0.00867675	1	0.999668	1	2	0.135766	10	phosphatidylinositol-4,5-bisphosphate 5-phosphatase activity	MF
1261	GO:0004857	0.00873665	1	0.998323	1	5	1.31693	97	enzyme inhibitor activity	MF
2932	GO:0009611	0.00874699	1	0.997687	1	7	2.34875	173	response to wounding	BP
2505	GO:0008519	0.00876772	1	0.999657	1	2	0.149342	11	ammonium transmembrane transporter activity	MF
2889	GO:0009530	0.00919196	1	1	1	1	0.0135766	1	primary cell wall	CC
5460	GO:0031409	0.00924854	1	0.999628	1	2	0.149342	11	pigment binding	MF
3984	GO:0015837	0.00939353	1	1	1	1	0.0135766	1	amine transport	BP
3987	GO:0015843	0.00939353	1	1	1	1	0.0135766	1	methylammonium transport	BP
10503	GO:1900055	0.00942246	1	0.999083	1	3	0.434451	32	regulation of leaf senescence	BP
8765	GO:0051704	0.00950794	1	0.995197	1	22	12.9249	952	multi-organism process	BP
9940	GO:0080027	0.00960488	1	1	1	1	0.0135766	1	response to herbivore	BP
10458	GO:0102701	0.00960488	1	1	1	1	0.0135766	1	tricyclene synthase activity	MF
3065	GO:0009812	0.00964723	1	0.998544	1	4	0.828171	61	flavonoid metabolic process	BP
2022	GO:0006812	0.0101812	1	0.99643	1	10	4.27662	315	cation transport	BP
6202	GO:0034595	0.0103045	1	0.999561	1	2	0.149342	11	phosphatidylinositol phosphate 5-phosphatase activity	MF
3039	GO:0009768	0.010588	1	0.999537	1	2	0.162919	12	photosynthesis, light harvesting in photosystem I	BP
3382	GO:0010243	0.0107159	1	0.997052	1	7	2.43021	179	response to organonitrogen compound	BP
3067	GO:0009814	0.0108812	1	0.997368	1	6	1.84641	136	defense response, incompatible interaction	BP
2844	GO:0009407	0.0109392	1	0.999507	1	2	0.176496	13	toxin catabolic process	BP
10217	GO:0090487	0.0109392	1	0.999507	1	2	0.176496	13	secondary metabolite catabolic process	BP
7191	GO:0044248	0.0110958	1	0.994228	1	23	13.6309	1004	cellular catabolic process	BP
10452	GO:0102510	0.011225	1	1	1	1	0.0135766	1	pelargonidin 3-O-glucoside 5-O-glucosyltransferase (acyl-glucose dependent) activity	MF
10453	GO:0102512	0.011225	1	1	1	1	0.0135766	1	delphinidin 3-O-glucoside 5-O-glucosyltransferase (acyl-glucose dependent) activity	MF
1068	GO:0004553	0.0113322	1	0.995731	1	11	4.90115	361	hydrolase activity, hydrolyzing O-glycosyl compounds	MF
5810	GO:0032870	0.0118266	1	0.998106	1	4	0.828171	61	cellular response to hormone stimulus	BP
3786	GO:0015101	0.0122674	1	0.999413	1	2	0.176496	13	organic cation transmembrane transporter activity	MF
6029	GO:0033799	0.0122915	1	1	1	1	0.0135766	1	myricetin 3'-O-methyltransferase activity	MF
1302	GO:0005199	0.012608	1	0.999382	1	2	0.190072	14	structural constituent of cell wall	MF
8601	GO:0051241	0.0126465	1	0.99684	1	6	1.83284	135	negative regulation of multicellular organismal process	BP
6200	GO:0034593	0.0127008	1	0.999388	1	2	0.162919	12	phosphatidylinositol bisphosphate phosphatase activity	MF
1264	GO:0004864	0.0129545	1	0.999356	1	2	0.190072	14	protein phosphatase inhibitor activity	MF
4682	GO:0019212	0.0129545	1	0.999356	1	2	0.190072	14	phosphatase inhibitor activity	MF
9659	GO:0071365	0.0130673	1	0.999354	1	2	0.176496	13	cellular response to auxin stimulus	BP
3103	GO:0009864	0.013198	1	0.999352	1	2	0.162919	12	induced systemic resistance, jasmonic acid mediated signaling pathway	BP
9915	GO:0072732	0.013685	1	1	1	1	0.0135766	1	cellular response to calcium ion starvation	BP
3238	GO:0010043	0.0137929	1	0.998436	1	3	0.543063	40	response to zinc ion	BP
2942	GO:0009627	0.0138567	1	0.998428	1	3	0.529487	39	systemic acquired resistance	BP
2283	GO:0007584	0.0146325	1	0.999219	1	2	0.203649	15	response to nutrient	BP
705	GO:0003796	0.0150989	1	1	1	1	0.0135766	1	lysozyme activity	MF
2500	GO:0008509	0.0152532	1	0.995053	1	8	3.13619	231	anion transmembrane transporter activity	MF
4839	GO:0019840	0.0154172	1	0.999154	1	2	0.203649	15	isoprenoid binding	MF
2966	GO:0009654	0.015488	1	0.999142	1	2	0.217225	16	photosystem II oxygen evolving complex	CC
9662	GO:0071369	0.0156866	1	0.999146	1	2	0.176496	13	cellular response to ethylene stimulus	BP
4616	GO:0018580	0.0157353	1	1	1	1	0.0135766	1	nitronate monooxygenase activity	MF
2602	GO:0008863	0.0157432	1	1	1	1	0.0135766	1	formate dehydrogenase (NAD+) activity	MF
3827	GO:0015186	0.0159968	1	0.999112	1	2	0.190072	14	L-glutamine transmembrane transporter activity	MF
3924	GO:0015695	0.0161092	1	0.999102	1	2	0.190072	14	organic cation transport	BP
1067	GO:0004551	0.0161178	1	0.999094	1	2	0.203649	15	nucleotide diphosphatase activity	MF
1297	GO:0005158	0.0163435	1	1	1	1	0.0135766	1	insulin receptor binding	MF
1569	GO:0005979	0.0163435	1	1	1	1	0.0135766	1	regulation of glycogen biosynthetic process	BP
3676	GO:0010827	0.0163435	1	1	1	1	0.0135766	1	regulation of glucose transport	BP
3677	GO:0010829	0.0163435	1	1	1	1	0.0135766	1	negative regulation of glucose transport	BP
5129	GO:0030500	0.0163435	1	1	1	1	0.0135766	1	regulation of bone mineralization	BP
5130	GO:0030505	0.0163435	1	1	1	1	0.0135766	1	inorganic diphosphate transport	BP
5213	GO:0030730	0.0163435	1	1	1	1	0.0135766	1	sequestering of triglyceride	BP
5567	GO:0031952	0.0163435	1	1	1	1	0.0135766	1	regulation of protein autophosphorylation	BP
5568	GO:0031953	0.0163435	1	1	1	1	0.0135766	1	negative regulation of protein autophosphorylation	BP
7515	GO:0045719	0.0163435	1	1	1	1	0.0135766	1	negative regulation of glycogen biosynthetic process	BP
7703	GO:0046324	0.0163435	1	1	1	1	0.0135766	1	regulation of glucose import	BP
7704	GO:0046325	0.0163435	1	1	1	1	0.0135766	1	negative regulation of glucose import	BP
7829	GO:0046626	0.0163435	1	1	1	1	0.0135766	1	regulation of insulin receptor signaling pathway	BP
7830	GO:0046627	0.0163435	1	1	1	1	0.0135766	1	negative regulation of insulin receptor signaling pathway	BP
8339	GO:0050427	0.0163435	1	1	1	1	0.0135766	1	3'-phosphoadenosine 5'-phosphosulfate metabolic process	BP
8369	GO:0050656	0.0163435	1	1	1	1	0.0135766	1	3'-phosphoadenosine 5'-phosphosulfate binding	MF
9371	GO:0070167	0.0163435	1	1	1	1	0.0135766	1	regulation of biomineral tissue development	BP
9527	GO:0070873	0.0163435	1	1	1	1	0.0135766	1	regulation of glycogen metabolic process	BP
9528	GO:0070874	0.0163435	1	1	1	1	0.0135766	1	negative regulation of glycogen metabolic process	BP
10511	GO:1900076	0.0163435	1	1	1	1	0.0135766	1	regulation of cellular response to insulin stimulus	BP
10512	GO:1900077	0.0163435	1	1	1	1	0.0135766	1	negative regulation of cellular response to insulin stimulus	BP
8758	GO:0051669	0.016567	1	1	1	1	0.0135766	1	fructan beta-fructosidase activity	MF
4335	GO:0016706	0.0166672	1	0.99797	1	3	0.55664	41	oxidoreductase activity, acting on paired donors, with incorporation or reduction of molecular oxygen, 2-oxoglutarate as one donor, and incorporation of one atom each of oxygen into both donors	MF
9929	GO:0080006	0.016982	1	1	1	1	0.0135766	1	internode patterning	BP
10380	GO:0098661	0.017007	1	0.999025	1	2	0.190072	14	inorganic anion transmembrane transport	BP
968	GO:0004364	0.0172007	1	0.997875	1	3	0.583793	43	glutathione transferase activity	MF
1306	GO:0005217	0.0175071	1	1	1	1	0.0135766	1	intracellular ligand-gated ion channel activity	MF
1307	GO:0005221	0.0175071	1	1	1	1	0.0135766	1	intracellular cyclic nucleotide activated cation channel activity	MF
1308	GO:0005222	0.0175071	1	1	1	1	0.0135766	1	intracellular cAMP activated cation channel activity	MF
7102	GO:0043855	0.0175071	1	1	1	1	0.0135766	1	cyclic nucleotide-gated ion channel activity	MF
4395	GO:0016798	0.0180076	1	0.992741	1	11	5.26771	388	hydrolase activity, acting on glycosyl bonds	MF
2845	GO:0009408	0.018551	1	0.99431	1	7	2.70174	199	response to heat	BP
1355	GO:0005385	0.0188272	1	0.998861	1	2	0.190072	14	zinc ion transmembrane transporter activity	MF
9085	GO:0055082	0.0190733	1	0.994771	1	6	2.13152	157	cellular chemical homeostasis	BP
4945	GO:0022890	0.0194146	1	0.992917	1	9	4.00509	295	inorganic cation transmembrane transporter activity	MF
7905	GO:0046915	0.0194954	1	0.997482	1	3	0.55664	41	transition metal ion transmembrane transporter activity	MF
1335	GO:0005342	0.0201454	1	0.995226	1	5	1.52058	112	organic acid transmembrane transporter activity	MF
7917	GO:0046943	0.0201454	1	0.995226	1	5	1.52058	112	carboxylic acid transmembrane transporter activity	MF
3801	GO:0015140	0.0201677	1	0.998707	1	2	0.230802	17	malate transmembrane transporter activity	MF
2021	GO:0006811	0.0201895	1	0.990727	1	14	7.69792	567	ion transport	BP
3037	GO:0009765	0.0202399	1	0.9987	1	2	0.230802	17	photosynthesis, light harvesting	BP
6791	GO:0042802	0.0202496	1	0.992102	1	10	4.62961	341	identical protein binding	MF
2842	GO:0009404	0.0216767	1	0.998549	1	2	0.244378	18	toxin metabolic process	BP
4367	GO:0016757	0.0219976	1	0.989786	1	14	7.56216	557	transferase activity, transferring glycosyl groups	MF
7453	GO:0045431	0.0231183	1	0.999865	1	1	0.0271532	2	flavonol synthase activity	MF
7465	GO:0045486	0.0231183	1	0.999865	1	1	0.0271532	2	naringenin 3-dioxygenase activity	MF
8430	GO:0050801	0.0233478	1	0.991806	1	8	3.50276	258	ion homeostasis	BP
2439	GO:0008324	0.02445	1	0.98968	1	11	5.52567	407	cation transmembrane transporter activity	MF
9025	GO:0052866	0.0246307	1	0.998244	1	2	0.230802	17	phosphatidylinositol phosphate phosphatase activity	MF
4639	GO:0019005	0.0249564	1	0.996449	1	3	0.59737	44	SCF ubiquitin ligase complex	CC
8285	GO:0048878	0.0253499	1	0.989746	1	10	4.91472	362	chemical homeostasis	BP
3294	GO:0010114	0.0254452	1	0.99634	1	3	0.651676	48	response to red light	BP
4811	GO:0019756	0.0265851	1	0.999822	1	1	0.0271532	2	cyanogenic glycoside biosynthetic process	BP
6648	GO:0042341	0.0265851	1	0.999822	1	1	0.0271532	2	cyanogenic glycoside metabolic process	BP
10415	GO:0102002	0.0265851	1	0.999822	1	1	0.0271532	2	valine N-monooxygenase (oxime forming) activity	MF
7876	GO:0046856	0.0266113	1	0.998003	1	2	0.257955	19	phosphatidylinositol dephosphorylation	BP
6022	GO:0033759	0.0267051	1	0.99982	1	1	0.0271532	2	flavone synthase activity	MF
8138	GO:0048457	0.0287262	1	0.999792	1	1	0.0271532	2	floral whorl morphogenesis	BP
4941	GO:0022857	0.0290451	1	0.983875	1	21	13.5359	997	transmembrane transporter activity	MF
10376	GO:0098656	0.0291013	1	0.993839	1	4	1.12686	83	anion transmembrane transport	BP
3895	GO:0015556	0.0292571	1	0.99768	1	2	0.271532	20	C4-dicarboxylate transmembrane transporter activity	MF
5059	GO:0030248	0.0293661	1	0.999782	1	1	0.0271532	2	cellulose binding	MF
4658	GO:0019144	0.0296218	1	0.999778	1	1	0.0271532	2	ADP-sugar diphosphatase activity	MF
9950	GO:0080041	0.0296218	1	0.999778	1	1	0.0271532	2	ADP-ribose pyrophosphohydrolase activity	MF
5108	GO:0030410	0.0297883	1	0.999776	1	1	0.0271532	2	nicotianamine synthase activity	MF
5110	GO:0030417	0.0297883	1	0.999776	1	1	0.0271532	2	nicotianamine metabolic process	BP
5111	GO:0030418	0.0297883	1	0.999776	1	1	0.0271532	2	nicotianamine biosynthetic process	BP
9817	GO:0072351	0.0297883	1	0.999776	1	1	0.0271532	2	tricarboxylic acid biosynthetic process	BP
5375	GO:0031214	0.0310641	1	0.999756	1	1	0.0271532	2	biomineral tissue development	BP
11306	GO:2000072	0.0312291	1	0.999753	1	1	0.0271532	2	regulation of defense response to fungus, incompatible interaction	BP
7509	GO:0045683	0.0324763	1	0.999733	1	1	0.0271532	2	negative regulation of epidermis development	BP
11317	GO:2000122	0.0324763	1	0.999733	1	1	0.0271532	2	negative regulation of stomatal complex development	BP
1277	GO:0005044	0.0325249	1	0.999732	1	1	0.0271532	2	scavenger receptor activity	MF
6514	GO:0038024	0.0325249	1	0.999732	1	1	0.0271532	2	cargo receptor activity	MF
11357	GO:2000369	0.0326706	1	0.99973	1	1	0.0271532	2	regulation of clathrin-dependent endocytosis	BP
3082	GO:0009833	0.0329137	1	0.997209	1	2	0.285108	21	plant-type primary cell wall biogenesis	BP
7490	GO:0045599	0.0331378	1	0.999722	1	1	0.0271532	2	negative regulation of fat cell differentiation	BP
3264	GO:0010076	0.0332035	1	0.999721	1	1	0.0271532	2	maintenance of floral meristem identity	BP
3247	GO:0010054	0.0332564	1	0.999627	1	1	0.0407297	3	trichoblast differentiation	BP
5809	GO:0032869	0.0336593	1	0.999713	1	1	0.0271532	2	cellular response to insulin stimulus	BP
9663	GO:0071375	0.0336593	1	0.999713	1	1	0.0271532	2	cellular response to peptide hormone stimulus	BP
10711	GO:1901653	0.0336593	1	0.999713	1	1	0.0271532	2	cellular response to peptide	BP
2882	GO:0009522	0.0338397	1	0.997068	1	2	0.312261	23	photosystem I	CC
3080	GO:0009831	0.0346944	1	0.999594	1	1	0.0407297	3	plant-type cell wall modification involved in multidimensional cell growth	BP
145	GO:0000302	0.0353202	1	0.99028	1	5	1.85999	137	response to reactive oxygen species	BP
9069	GO:0055062	0.0357412	1	0.99681	1	2	0.312261	23	phosphate ion homeostasis	BP
9856	GO:0072506	0.0357412	1	0.99681	1	2	0.312261	23	trivalent inorganic anion homeostasis	BP
7469	GO:0045490	0.0361051	1	0.994025	1	3	0.760289	56	pectin catabolic process	BP
6703	GO:0042545	0.0361211	1	0.9918	1	4	1.2762	94	cell wall modification	BP
3232	GO:0010035	0.0370137	1	0.980656	1	16	10.0059	737	response to inorganic substance	BP
6907	GO:0043178	0.0373035	1	0.996593	1	2	0.312261	23	alcohol binding	MF
7872	GO:0046839	0.0381754	1	0.996469	1	2	0.312261	23	phospholipid dephosphorylation	BP
2423	GO:0008289	0.0382788	1	0.986358	1	7	3.06831	226	lipid binding	MF
2054	GO:0006873	0.0384775	1	0.989165	1	5	1.88714	139	cellular ion homeostasis	BP
1327	GO:0005310	0.0385626	1	0.996414	1	2	0.312261	23	dicarboxylic acid transmembrane transporter activity	MF
7001	GO:0043467	0.0390027	1	0.996331	1	2	0.339415	25	regulation of generation of precursor metabolites and energy	BP
3776	GO:0015075	0.039148	1	0.980366	1	14	8.21383	605	ion transmembrane transporter activity	MF
6650	GO:0042344	0.0398683	1	0.999463	1	1	0.0407297	3	indole glucosinolate catabolic process	BP
9660	GO:0071366	0.0398683	1	0.999463	1	1	0.0407297	3	cellular response to indolebutyric acid stimulus	BP
2218	GO:0007263	0.0400681	1	0.999458	1	1	0.0407297	3	nitric oxide mediated signal transduction	BP
9452	GO:0070544	0.0401173	1	0.999456	1	1	0.0407297	3	histone H3-K36 demethylation	BP
3105	GO:0009867	0.0402216	1	0.99307	1	3	0.719559	53	jasmonic acid mediated signaling pathway	BP
2028	GO:0006820	0.04025	1	0.985498	1	7	3.13619	231	anion transport	BP
6707	GO:0042549	0.0410644	1	0.999359	1	1	0.0543063	4	photosystem II stabilization	BP
6714	GO:0042562	0.0411892	1	0.996008	1	2	0.339415	25	hormone binding	MF
6759	GO:0042742	0.0412966	1	0.982791	1	9	4.58888	338	defense response to bacterium	BP
3066	GO:0009813	0.0415601	1	0.99273	1	3	0.773865	57	flavonoid biosynthetic process	BP
9187	GO:0060416	0.0422595	1	0.999396	1	1	0.0407297	3	response to growth hormone	BP
3371	GO:0010228	0.0424068	1	0.989878	1	4	1.26262	93	vegetative to reproductive phase transition of meristem	BP
4130	GO:0016168	0.042788	1	0.995747	1	2	0.366568	27	chlorophyll binding	MF
7489	GO:0045598	0.043292	1	0.999366	1	1	0.0407297	3	regulation of fat cell differentiation	BP
9945	GO:0080032	0.0433153	1	0.999287	1	1	0.0543063	4	methyl jasmonate esterase activity	MF
10682	GO:1901529	0.0433492	1	0.999364	1	1	0.0407297	3	positive regulation of anion channel activity	BP
6702	GO:0042542	0.043559	1	0.992226	1	3	0.814595	60	response to hydrogen peroxide	BP
5164	GO:0030600	0.0437797	1	0.999351	1	1	0.0407297	3	feruloyl esterase activity	MF
3410	GO:0010279	0.0447235	1	0.999323	1	1	0.0407297	3	indole-3-acetic acid amido synthetase activity	MF
3069	GO:0009816	0.0449638	1	0.991897	1	3	0.746712	55	defense response to bacterium, incompatible interaction	BP
9086	GO:0055083	0.0449753	1	0.995416	1	2	0.352991	26	monovalent inorganic anion homeostasis	BP
6385	GO:0035529	0.0457276	1	0.999292	1	1	0.0407297	3	NADH pyrophosphatase activity	MF
3450	GO:0010336	0.0460486	1	0.999282	1	1	0.0407297	3	gibberellic acid homeostasis	BP
10347	GO:0097708	0.0460486	1	0.999282	1	1	0.0407297	3	intracellular vesicle	CC
2502	GO:0008514	0.04706	1	0.986006	1	5	1.92787	142	organic anion transmembrane transporter activity	MF
9742	GO:0071629	0.0472035	1	0.999245	1	1	0.0407297	3	cytoplasm protein quality control by the ubiquitin-proteasome system	BP
4810	GO:0019755	0.0473886	1	0.999145	1	1	0.0543063	4	one-carbon compound transport	BP
3819	GO:0015175	0.0474577	1	0.99503	1	2	0.339415	25	neutral amino acid transmembrane transporter activity	MF
8349	GO:0050505	0.0476071	1	0.999231	1	1	0.0407297	3	hydroquinone glucosyltransferase activity	MF
11208	GO:1990135	0.0481573	1	0.999116	1	1	0.0543063	4	flavonoid sulfotransferase activity	MF
11280	GO:2000024	0.0488224	1	0.9909	1	3	0.773865	57	regulation of leaf development	BP
3868	GO:0015297	0.0490928	1	0.985227	1	5	1.98218	146	antiporter activity	MF
5808	GO:0032868	0.0491134	1	0.999182	1	1	0.0407297	3	response to insulin	BP
4373	GO:0016765	0.049306	1	0.987616	1	4	1.46627	108	transferase activity, transferring alkyl or aryl (other than methyl) groups	MF
283	GO:0000813	0.0493753	1	0.999071	1	1	0.0543063	4	ESCRT I complex	CC
2302	GO:0007623	0.0498363	1	0.987459	1	4	1.35766	100	circadian rhythm	BP
7884	GO:0046873	0.0501338	1	0.982773	1	6	2.56597	189	metal ion transmembrane transporter activity	MF
5070	GO:0030278	0.0506456	1	0.999129	1	1	0.0407297	3	regulation of ossification	BP
3799	GO:0015137	0.0507697	1	0.999125	1	1	0.0407297	3	citrate transmembrane transporter activity	MF
3084	GO:0009835	0.0518319	1	0.994236	1	2	0.420874	31	fruit ripening	BP
9855	GO:0072505	0.0525027	1	0.99415	1	2	0.380144	28	divalent inorganic anion homeostasis	BP
1566	GO:0005976	0.0525631	1	0.975956	1	10	5.55282	409	polysaccharide metabolic process	BP
9639	GO:0071310	0.0535637	1	0.983498	1	5	1.94145	143	cellular response to organic substance	BP
7411	GO:0045229	0.0535697	1	0.974389	1	11	6.36742	469	external encapsulating structure organization	BP
4114	GO:0016131	0.0539374	1	0.9939	1	2	0.380144	28	brassinosteroid metabolic process	BP
4121	GO:0016145	0.054493	1	0.998865	1	1	0.0543063	4	S-glycoside catabolic process	BP
4814	GO:0019759	0.054493	1	0.998865	1	1	0.0543063	4	glycosinolate catabolic process	BP
4817	GO:0019762	0.054493	1	0.998865	1	1	0.0543063	4	glucosinolate catabolic process	BP
4070	GO:0016052	0.0558247	1	0.978395	1	7	3.39415	250	carbohydrate catabolic process	BP
1478	GO:0005774	0.0569293	1	0.971545	1	12	7.11413	524	vacuolar membrane	CC
8840	GO:0051938	0.0576824	1	0.998643	1	1	0.0678829	5	L-glutamate import	BP
10080	GO:0089718	0.0576824	1	0.998643	1	1	0.0678829	5	amino acid import across plasma membrane	BP
10385	GO:0098712	0.0576824	1	0.998643	1	1	0.0678829	5	L-glutamate import across plasma membrane	BP
10946	GO:1902837	0.0576824	1	0.998643	1	1	0.0678829	5
11111	GO:1903802	0.0576824	1	0.998643	1	1	0.0678829	5	L-glutamate(1-) import across plasma membrane	BP
11206	GO:1990123	0.0576824	1	0.998643	1	1	0.0678829	5
3234	GO:0010037	0.0579765	1	0.998714	1	1	0.0543063	4	response to carbon dioxide	BP
2897	GO:0009538	0.0580866	1	0.998624	1	1	0.0678829	5	photosystem I reaction center	CC
1012	GO:0004445	0.0585679	1	0.998687	1	1	0.0543063	4	inositol-polyphosphate 5-phosphatase activity	MF
8970	GO:0052658	0.0585679	1	0.998687	1	1	0.0543063	4	inositol-1,4,5-trisphosphate 5-phosphatase activity	MF
8971	GO:0052659	0.0585679	1	0.998687	1	1	0.0543063	4	inositol-1,3,4,5-tetrakisphosphate 5-phosphatase activity	MF
8996	GO:0052743	0.0585679	1	0.998687	1	1	0.0543063	4	inositol tetrakisphosphate phosphatase activity	MF
11222	GO:1990267	0.0587155	1	0.984392	1	4	1.507	111	response to transition metal nanoparticle	BP
2883	GO:0009523	0.0587699	1	0.992975	1	2	0.448027	33	photosystem II	CC
4292	GO:0016629	0.0590405	1	0.998665	1	1	0.0543063	4	12-oxophytodienoate reductase activity	MF
9746	GO:0071695	0.0598078	1	0.992781	1	2	0.448027	33	anatomical structure maturation	BP
7906	GO:0046916	0.0610772	1	0.987473	1	3	0.963937	71	cellular transition metal ion homeostasis	BP
4369	GO:0016759	0.0611241	1	0.992553	1	2	0.420874	31	cellulose synthase activity	MF
4370	GO:0016760	0.0611241	1	0.992553	1	2	0.420874	31	cellulose synthase (UDP-forming) activity	MF
10734	GO:1901699	0.0613981	1	0.98742	1	3	0.855325	63	cellular response to nitrogen compound	BP
9939	GO:0080026	0.0629166	1	0.998382	1	1	0.0678829	5	response to indolebutyric acid	BP
2801	GO:0009266	0.0629363	1	0.969089	1	11	6.54391	482	response to temperature stimulus	BP
9081	GO:0055076	0.0631156	1	0.98281	1	4	1.57488	116	transition metal ion homeostasis	BP
9943	GO:0080030	0.0638975	1	0.998263	1	1	0.0814595	6	methyl indole-3-acetate esterase activity	MF
3265	GO:0010077	0.0640403	1	0.998426	1	1	0.0543063	4	maintenance of inflorescence meristem identity	BP
8019	GO:0047763	0.0643235	1	0.998308	1	1	0.0678829	5	caffeate O-methyltransferase activity	MF
5457	GO:0031406	0.0647319	1	0.982246	1	4	1.46627	108	carboxylic acid binding	MF
6906	GO:0043177	0.0647319	1	0.982246	1	4	1.46627	108	organic acid binding	MF
10450	GO:0102483	0.0648511	1	0.991847	1	2	0.407297	30	scopolin beta-glucosidase activity	MF
3803	GO:0015142	0.0656249	1	0.998346	1	1	0.0543063	4	tricarboxylic acid transmembrane transporter activity	MF
1058	GO:0004528	0.0657633	1	0.998339	1	1	0.0543063	4	phosphodiesterase I activity	MF
5545	GO:0031667	0.0657938	1	0.978515	1	5	2.09079	154	response to nutrient levels	BP
8527	GO:0051091	0.0659621	1	0.99822	1	1	0.0678829	5	positive regulation of DNA binding transcription factor activity	BP
9722	GO:0071555	0.0668732	1	0.968072	1	10	5.7972	427	cell wall organization	BP
2350	GO:0008137	0.0680466	1	0.991162	1	2	0.461604	34	NADH dehydrogenase (ubiquinone) activity	MF
8296	GO:0050136	0.0680466	1	0.991162	1	2	0.461604	34	NADH dehydrogenase (quinone) activity	MF
10689	GO:1901565	0.0686343	1	0.97731	1	5	2.15868	159	organonitrogen compound catabolic process	BP
6582	GO:0042126	0.0692675	1	0.990938	1	2	0.434451	32	nitrate metabolic process	BP
6584	GO:0042128	0.0692675	1	0.990938	1	2	0.434451	32	nitrate assimilation	BP
9709	GO:0071495	0.0693634	1	0.980542	1	4	1.45269	107	cellular response to endogenous stimulus	BP
100	GO:0000210	0.069448	1	0.997943	1	1	0.0814595	6	NAD+ diphosphatase activity	MF
2365	GO:0008171	0.0695633	1	0.990853	1	2	0.461604	34	O-methyltransferase activity	MF
6792	GO:0042803	0.0698035	1	0.973955	1	6	2.83751	209	protein homodimerization activity	MF
1312	GO:0005242	0.0699581	1	0.997994	1	1	0.0678829	5	inward rectifier potassium channel activity	MF
7146	GO:0044036	0.070054	1	0.976702	1	5	2.18583	161	cell wall macromolecule metabolic process	BP
3921	GO:0015691	0.0706398	1	0.997954	1	1	0.0678829	5	cadmium ion transport	BP
7619	GO:0046030	0.0707722	1	0.997947	1	1	0.0678829	5	inositol trisphosphate phosphatase activity	MF
8003	GO:0047631	0.071467	1	0.99782	1	1	0.0814595	6	ADP-ribose diphosphatase activity	MF
3820	GO:0015179	0.0721363	1	0.990359	1	2	0.420874	31	L-amino acid transmembrane transporter activity	MF
2943	GO:0009628	0.0728839	1	0.951844	1	29	22.1298	1630	response to abiotic stimulus	BP
1374	GO:0005504	0.0729487	1	0.997727	1	1	0.0814595	6	fatty acid binding	MF
2356	GO:0008150	0.0732196	1	0.950025	1	195	186.366	13727	biological_process	BP
10078	GO:0089711	0.0732714	1	0.997707	1	1	0.0814595	6	L-glutamate transmembrane transport	BP
10894	GO:1902475	0.0732714	1	0.997707	1	1	0.0814595	6	L-alpha-amino acid transmembrane transport	BP
7875	GO:0046855	0.0737493	1	0.997767	1	1	0.0678829	5	inositol phosphate dephosphorylation	BP
9718	GO:0071545	0.0737493	1	0.997767	1	1	0.0678829	5	inositol phosphate catabolic process	BP
7250	GO:0044437	0.0739707	1	0.961435	1	12	7.46712	550	vacuolar part	CC
4112	GO:0016128	0.0742173	1	0.98988	1	2	0.461604	34	phytosteroid metabolic process	BP
2725	GO:0009143	0.0756179	1	0.997555	1	1	0.0814595	6	nucleoside triphosphate catabolic process	BP
9646	GO:0071326	0.0763304	1	0.997508	1	1	0.0814595	6	cellular response to monosaccharide stimulus	BP
9649	GO:0071331	0.0763304	1	0.997508	1	1	0.0814595	6	cellular response to hexose stimulus	BP
9650	GO:0071333	0.0763304	1	0.997508	1	1	0.0814595	6	cellular response to glucose stimulus	BP
4802	GO:0019725	0.0771448	1	0.967874	1	7	3.70641	273	cellular homeostasis	BP
7522	GO:0045735	0.0779164	1	0.989067	1	2	0.47518	35	nutrient reservoir activity	MF
10704	GO:1901616	0.0780338	1	0.989054	1	2	0.461604	34	organic hydroxy compound catabolic process	BP
8058	GO:0048038	0.0807824	1	0.988431	1	2	0.47518	35	quinone binding	MF
3395	GO:0010262	0.0809959	1	0.99711	1	1	0.0950361	7	somatic embryogenesis	BP
2661	GO:0009057	0.0810341	1	0.953892	1	15	9.97879	735	macromolecule catabolic process	BP
991	GO:0004402	0.0814584	1	0.988308	1	2	0.448027	33	histone acetyltransferase activity	MF
10235	GO:0090595	0.0814584	1	0.988308	1	2	0.448027	33	acetyl-CoA:L-lysine N6-acetyltransferase	MF
4678	GO:0019208	0.082044	1	0.988133	1	2	0.488757	36	phosphatase regulator activity	MF
4856	GO:0019888	0.082044	1	0.988133	1	2	0.488757	36	protein phosphatase regulator activity	MF
961	GO:0004356	0.08256	1	0.996996	1	1	0.0950361	7	glutamate-ammonia ligase activity	MF
1869	GO:0006542	0.08256	1	0.996996	1	1	0.0950361	7	glutamine biosynthetic process	BP
4140	GO:0016211	0.08256	1	0.996996	1	1	0.0950361	7	ammonia ligase activity	MF
4455	GO:0016880	0.08256	1	0.996996	1	1	0.0950361	7	acid-ammonia (or amide) ligase activity	MF
8094	GO:0048259	0.0829146	1	0.997052	1	1	0.0814595	6	regulation of receptor-mediated endocytosis	BP
2937	GO:0009620	0.0829381	1	0.964872	1	7	3.8286	282	response to fungus	BP
4039	GO:0015979	0.0831428	1	0.980587	1	3	1.14043	84	photosynthesis	BP
8374	GO:0050662	0.0834555	1	0.96226	1	8	4.49385	331	coenzyme binding	MF
4621	GO:0018742	0.0834574	1	0.996929	1	1	0.0950361	7	epoxide hydrolase B activity	MF
9533	GO:0070887	0.0835183	1	0.964584	1	7	3.66568	270	cellular response to chemical stimulus	BP
11429	GO:2001057	0.0841664	1	0.987662	1	2	0.47518	35	reactive nitrogen species metabolic process	BP
6870	GO:0043092	0.0841677	1	0.996876	1	1	0.0950361	7	L-amino acid import	BP
6705	GO:0042547	0.0847353	1	0.996833	1	1	0.0950361	7	cell wall modification involved in multidimensional cell growth	BP
3644	GO:0010677	0.0848972	1	0.996906	1	1	0.0814595	6	negative regulation of cellular carbohydrate metabolic process	BP
9430	GO:0070469	0.0849821	1	0.987447	1	2	0.502333	37	respiratory chain	CC
3876	GO:0015369	0.085701	1	0.996759	1	1	0.0950361	7	calcium:proton antiporter activity	MF
8545	GO:0051139	0.085701	1	0.996759	1	1	0.0950361	7	metal ion:proton antiporter activity	MF
2778	GO:0009229	0.0867189	1	0.99677	1	1	0.0814595	6	thiamine diphosphate biosynthetic process	BP
6660	GO:0042357	0.0867189	1	0.99677	1	1	0.0814595	6	thiamine diphosphate metabolic process	BP
10307	GO:0097305	0.0876071	1	0.957861	1	9	5.43063	400	response to alcohol	BP
7304	GO:0044746	0.0876552	1	0.996607	1	1	0.0950361	7	amino acid transmembrane export	BP
8583	GO:0051213	0.0878782	1	0.973256	1	4	1.6835	124	dioxygenase activity	MF
3977	GO:0015813	0.0887118	1	0.996523	1	1	0.0950361	7	L-glutamate transport	BP
11293	GO:2000038	0.0889031	1	0.996507	1	1	0.0950361	7	regulation of stomatal complex development	BP
1267	GO:0004867	0.0894205	1	0.996466	1	1	0.0950361	7	serine-type endopeptidase inhibitor activity	MF
5163	GO:0030599	0.0897709	1	0.986305	1	2	0.51591	38	pectinesterase activity	MF
7440	GO:0045330	0.0897709	1	0.986305	1	2	0.51591	38	aspartyl esterase activity	MF
3828	GO:0015188	0.0904462	1	0.996481	1	1	0.0814595	6	L-isoleucine transmembrane transporter activity	MF
10729	GO:1901681	0.0904826	1	0.986148	1	2	0.502333	37	sulfur compound binding	MF
82	GO:0000160	0.0910244	1	0.967328	1	5	2.41663	178	phosphorelay signal transduction system	BP
778	GO:0003954	0.0918488	1	0.985778	1	2	0.543063	40	NADH dehydrogenase activity	MF
10034	GO:0080148	0.0918493	1	0.996268	1	1	0.0950361	7	negative regulation of response to water deprivation	BP
2978	GO:0009678	0.0924	1	0.996222	1	1	0.0950361	7	hydrogen-translocating pyrophosphatase activity	MF
6900	GO:0043169	0.0937537	1	0.9298	1	58	49.4052	3639	cation binding	MF
2060	GO:0006882	0.0944907	1	0.996046	1	1	0.0950361	7	cellular zinc ion homeostasis	BP
11181	GO:1905393	0.0945289	1	0.996149	1	1	0.0814595	6	plant organ formation	BP
5703	GO:0032414	0.0949333	1	0.996008	1	1	0.0950361	7	positive regulation of ion transmembrane transporter activity	BP
1455	GO:0005740	0.0952503	1	0.995899	1	1	0.108613	8	mitochondrial envelope	CC
1537	GO:0005887	0.0955563	1	0.965209	1	5	2.43021	179	integral component of plasma membrane	CC
2852	GO:0009416	0.0961884	1	0.94914	1	11	7.1277	525	response to light stimulus	BP
2881	GO:0009521	0.0967885	1	0.984508	1	2	0.59737	44	photosystem	CC
8855	GO:0051973	0.0968344	1	0.995759	1	1	0.108613	8	positive regulation of telomerase activity	BP
11373	GO:2000573	0.0968344	1	0.995759	1	1	0.108613	8	positive regulation of DNA biosynthetic process	BP
3018	GO:0009737	0.0969227	1	0.954723	1	8	4.76538	351	response to abscisic acid	BP
5846	GO:0032957	0.0973107	1	0.995801	1	1	0.0950361	7	inositol trisphosphate metabolic process	BP
6066	GO:0033993	0.0974805	1	0.950089	1	10	6.36742	469	response to lipid	BP
5179	GO:0030643	0.097736	1	0.995678	1	1	0.108613	8	cellular phosphate ion homeostasis	BP
9853	GO:0072502	0.097736	1	0.995678	1	1	0.108613	8	cellular trivalent inorganic anion homeostasis	BP
8265	GO:0048831	0.0995047	1	0.959322	1	6	3.09546	228	regulation of shoot system development	BP
4181	GO:0016323	0.100079	1	0.995554	1	1	0.0950361	7	basolateral plasma membrane	CC
7926	GO:0046975	0.10106	1	0.995464	1	1	0.0950361	7	histone methyltransferase activity (H3-K36 specific)	MF
1304	GO:0005215	0.101097	1	0.934614	1	22	16.4684	1213	transporter activity	MF
2029	GO:0006821	0.101119	1	0.995459	1	1	0.0950361	7	chloride transport	BP
7871	GO:0046838	0.101145	1	0.995457	1	1	0.0950361	7	phosphorylated carbohydrate dephosphorylation	BP
6109	GO:0034220	0.101547	1	0.962349	1	5	2.49809	184	ion transmembrane transport	BP
9787	GO:0071941	0.101639	1	0.983306	1	2	0.55664	41	nitrogen cycle metabolic process	BP
5700	GO:0032411	0.102444	1	0.995243	1	1	0.108613	8	positive regulation of transporter activity	BP
3228	GO:0010031	0.102589	1	0.995229	1	1	0.108613	8	circumnutation	BP
6724	GO:0042592	0.102624	1	0.945104	1	11	7.14128	526	homeostatic process	BP
10381	GO:0098662	0.102883	1	0.973739	1	3	1.14043	84	inorganic cation transmembrane transport	BP
10359	GO:0098542	0.102971	1	0.943252	1	12	7.96945	587	defense response to other organism	BP
10001	GO:0080110	0.103728	1	0.99512	1	1	0.108613	8	sporopollenin biosynthetic process	BP
2053	GO:0006869	0.104035	1	0.973308	1	3	1.16759	86	lipid transport	BP
1071	GO:0004557	0.104185	1	0.995076	1	1	0.108613	8	alpha-galactosidase activity	MF
8981	GO:0052692	0.104185	1	0.995076	1	1	0.108613	8	raffinose alpha-galactosidase activity	MF
3910	GO:0015658	0.104661	1	0.995128	1	1	0.0950361	7	branched-chain amino acid transmembrane transporter activity	MF
6682	GO:0042436	0.105788	1	0.99492	1	1	0.108613	8	indole-containing compound catabolic process	BP
1326	GO:0005302	0.106029	1	0.994997	1	1	0.0950361	7	L-tyrosine transmembrane transporter activity	MF
2941	GO:0009626	0.107536	1	0.964897	1	4	1.80569	133	plant-type hypersensitive response	BP
6078	GO:0034050	0.107536	1	0.964897	1	4	1.80569	133	host programmed cell death induced by symbiont	BP
8205	GO:0048581	0.108162	1	0.971813	1	3	1.11328	82	negative regulation of post-embryonic development	BP
10375	GO:0098655	0.109049	1	0.971457	1	3	1.16759	86	cation transmembrane transport	BP
3981	GO:0015824	0.109107	1	0.994589	1	1	0.108613	8	proline transport	BP
6959	GO:0043295	0.109165	1	0.9945	1	1	0.122189	9	glutathione binding	MF
10569	GO:1900750	0.109165	1	0.9945	1	1	0.122189	9	oligopeptide binding	MF
10736	GO:1901701	0.109231	1	0.964162	1	4	1.76496	130	cellular response to oxygen-containing compound	BP
7477	GO:0045543	0.109234	1	0.994493	1	1	0.122189	9	gibberellin 2-beta-dioxygenase activity	MF
1220	GO:0004805	0.10927	1	0.994573	1	1	0.108613	8	trehalose-phosphatase activity	MF
3287	GO:0010106	0.109626	1	0.994536	1	1	0.108613	8	cellular response to iron ion starvation	BP
3782	GO:0015086	0.110205	1	0.994477	1	1	0.108613	8	cadmium ion transmembrane transporter activity	MF
7979	GO:0047429	0.110682	1	0.994343	1	1	0.122189	9	nucleoside-triphosphate diphosphatase activity	MF
661	GO:0003333	0.111323	1	0.980727	1	2	0.55664	41	amino acid transmembrane transport	BP
11106	GO:1903793	0.11158	1	0.994335	1	1	0.108613	8	positive regulation of anion transport	BP
6780	GO:0042787	0.112209	1	0.970283	1	3	1.14043	84	protein ubiquitination involved in ubiquitin-dependent protein catabolic process	BP
4970	GO:0030026	0.112398	1	0.994162	1	1	0.122189	9	cellular manganese ion homeostasis	BP
5054	GO:0030243	0.11285	1	0.970027	1	3	1.16759	86	cellulose metabolic process	BP
3777	GO:0015077	0.113219	1	0.956618	1	5	2.62028	193	monovalent inorganic cation transmembrane transporter activity	MF
8979	GO:0052689	0.1134	1	0.956545	1	5	2.52524	186	carboxylic ester hydrolase activity	MF
3198	GO:0009991	0.113731	1	0.956386	1	5	2.49809	184	response to extracellular stimulus	BP
3010	GO:0009723	0.114201	1	0.961918	1	4	1.85999	137	response to ethylene	BP
9754	GO:0071732	0.114328	1	0.993955	1	1	0.122189	9	cellular response to nitric oxide	BP
7684	GO:0046244	0.114449	1	0.993942	1	1	0.122189	9	salicylic acid catabolic process	BP
556	GO:0002218	0.116065	1	0.979412	1	2	0.55664	41	activation of innate immune response	BP
3698	GO:0010906	0.116106	1	0.993855	1	1	0.108613	8	regulation of glucose metabolic process	BP
7365	GO:0045088	0.117461	1	0.968262	1	3	1.16759	86	regulation of innate immune response	BP
1376	GO:0005507	0.118153	1	0.960114	1	4	1.9143	141	copper ion binding	MF
9394	GO:0070273	0.118389	1	0.993605	1	1	0.108613	8	phosphatidylinositol-4-phosphate binding	MF
8464	GO:0050879	0.118393	1	0.993507	1	1	0.122189	9	multicellular organismal movement	BP
3736	GO:0012501	0.11948	1	0.953475	1	5	2.6067	192	programmed cell death	BP
9852	GO:0072501	0.12002	1	0.993242	1	1	0.135766	10	cellular divalent inorganic anion homeostasis	BP
6252	GO:0034767	0.120068	1	0.993317	1	1	0.122189	9	positive regulation of ion transmembrane transport	BP
569	GO:0002253	0.121866	1	0.977741	1	2	0.570216	42	activation of immune response	BP
3967	GO:0015800	0.123456	1	0.99284	1	1	0.135766	10	acidic amino acid transport	BP
10694	GO:1901575	0.123884	1	0.917829	1	22	16.7671	1235	organic substance catabolic process	BP
9077	GO:0055072	0.124596	1	0.97688	1	2	0.624523	46	iron ion homeostasis	BP
7590	GO:0045912	0.124694	1	0.992779	1	1	0.122189	9	negative regulation of carbohydrate metabolic process	BP
5852	GO:0032973	0.124879	1	0.99267	1	1	0.135766	10	amino acid export	BP
3720	GO:0010962	0.126205	1	0.992509	1	1	0.135766	10	regulation of glucan biosynthetic process	BP
5821	GO:0032885	0.126205	1	0.992509	1	1	0.135766	10	regulation of polysaccharide biosynthetic process	BP
3875	GO:0015368	0.12677	1	0.99244	1	1	0.135766	10	calcium:cation antiporter activity	MF
3916	GO:0015672	0.127132	1	0.955942	1	4	1.98218	146	monovalent inorganic cation transport	BP
7750	GO:0046434	0.127278	1	0.976085	1	2	0.624523	46	organophosphate catabolic process	BP
4267	GO:0016577	0.128506	1	0.992227	1	1	0.135766	10	histone demethylation	BP
9358	GO:0070076	0.128506	1	0.992227	1	1	0.135766	10	histone lysine demethylation	BP
10629	GO:1901292	0.128584	1	0.992217	1	1	0.135766	10	nucleoside phosphate catabolic process	BP
3024	GO:0009743	0.129633	1	0.963391	1	3	1.2762	94	response to carbohydrate	BP
21	GO:0000041	0.129687	1	0.975346	1	2	0.638099	47	transition metal ion transport	BP
6204	GO:0034599	0.131005	1	0.974947	1	2	0.638099	47	cellular response to oxidative stress	BP
3235	GO:0010038	0.131956	1	0.93396	1	8	5.11837	377	response to metal ion	BP
8941	GO:0052593	0.132381	1	0.991835	1	1	0.122189	9	tryptamine:oxygen oxidoreductase (deaminating) activity	MF
8942	GO:0052594	0.132381	1	0.991835	1	1	0.122189	9	aminoacetone:oxygen oxidoreductase(deaminating) activity	MF
8943	GO:0052595	0.132381	1	0.991835	1	1	0.122189	9	aliphatic-amine oxidase activity	MF
8944	GO:0052596	0.132381	1	0.991835	1	1	0.122189	9	phenethylamine:oxygen oxidoreductase (deaminating) activity	MF
922	GO:0004301	0.132546	1	0.991636	1	1	0.149342	11	epoxide hydrolase activity	MF
2056	GO:0006875	0.133131	1	0.961952	1	3	1.30335	96	cellular metal ion homeostasis	BP
4960	GO:0030002	0.133352	1	0.991532	1	1	0.149342	11	cellular anion homeostasis	BP
5084	GO:0030320	0.133352	1	0.991532	1	1	0.149342	11	cellular monovalent inorganic anion homeostasis	BP
4098	GO:0016114	0.133507	1	0.952934	1	4	1.94145	143	terpenoid biosynthetic process	BP
1104	GO:0004602	0.133665	1	0.991423	1	1	0.162919	12	glutathione peroxidase activity	MF
2058	GO:0006879	0.134391	1	0.991396	1	1	0.149342	11	cellular iron ion homeostasis	BP
8634	GO:0051287	0.134572	1	0.961387	1	3	1.24905	92	NAD binding	MF
9674	GO:0071417	0.134708	1	0.973862	1	2	0.59737	44	cellular response to organonitrogen compound	BP
[truncated: 10,965 more rows]

## Sheet: top 500 upreg
internal ID	category	over represented P-Value	over represented FDR	under represented P-Value	under represented FDR	Genes in top-500 upreg	Expected genes	Genes in genome (background)	term	ontology
[truncated: 11,456 more rows]

[truncated: 12 more sheets: top 998 upreg, top 50 downreg, top 100 downreg, top 300 downreg, top 500 downreg, top 757 downreg, top 50 up-down, top 100 up-down, top 300 up-down, top 500 up-down, top 1000 up-down, top 1755 up-down]
